# Supplementary material for: The transcriptomic response of cells to a drug combination is more than the sum of the responses to the monotherapies
Source: eLife. 2020 Sep 18;9:e52707. doi: 10.7554/eLife.52707 (PMC7546737; doi:10.7554/eLife.52707)
Supplement: Source data 1. [file elife-52707-data1.csv.zip › SourceDataFile1mcf7_log_cpm.csv]

	TM_0A	TM_0B	TM_0C	TM_3A	TM_3B	TM_3C	TW_0A	TW_0B	TW_0C	TW_3A	TW_3B	TW_3C	MW_0A	MW_0B	MW_0C	MW_3A	MW_3B	MW_3C	T_0A	T_0B	T_0C	T_3A	T_3B	T_3C	M_0A	M_0B	M_0C	M_3A	M_3B	M_3C	W_0A	W_0B	W_0C	W_3A	W_3B	W_3C	DMSO_0A	DMSO_0B	DMSO_0C	DMSO_3A	DMSO_3B	DMSO_3C	TM_6A	TM_6B	TM_6C	TM_9A	TM_9B	TM_9C	TW_6A
WASH7P	0.932527631	1.145490253	0.856305937	1.072959572	0.685887405	0.697058161	1.3072383	1.035893087	1.097889195	1.091915759	0.385613794	1.502804049	0.979233692	0.902543927	1.113686444	0.871736499	0.392810757	1.191371226	0.818945023	1.302984533	1.294792808	0.368470181	0.982991201	0.619625933	1.260472175	0.756704909	1.058201551	0.906375166	0.91772353	1.06526679	1.337552013	1.217199606	1.092528009	0.829262645	1.226612111	1.028497877	1.302213129	0.847582521	0.715896147	0.878191379	0.651680184	0.948873532	1.343938637	1.32955623	1.352967554	1.572707897	1.371640391	1.944369441	1.13804723
LOC729737	2.911648901	2.691059315	2.98943102	3.357343298	3.516387664	3.340235276	2.603548861	2.926520558	2.765100108	3.365390586	3.446398303	3.186619936	2.824847947	2.933132247	2.818943179	3.270547684	3.463802589	3.310573933	2.649484732	2.96132022	2.98434421	2.941154352	3.201825803	3.119799346	3.027145591	2.71521278	3.048240441	3.161330708	3.204955884	3.097688268	3.054762312	2.860545017	2.545817877	3.375750998	3.242767879	3.16536459	2.574017744	2.938606695	2.974917491	3.08270631	2.810272095	3.172211053	4.360512861	4.058109584	4.22789518	4.324028784	4.210559636	4.605469904	4.274536319
LOC100133331	1.649455472	1.481917917	1.447666208	2.143979035	2.409178062	2.224305164	1.636074765	1.546631003	1.631950798	2.085282667	2.032305285	1.894634157	1.480893546	1.589177846	1.599113272	2.284874465	2.027526293	2.335472452	1.398941271	1.376357719	1.73935626	1.404690369	2.10229013	1.778529529	1.492514766	1.375960587	1.528421965	1.928514144	1.727117598	1.693298013	1.666388477	1.616189164	1.196551074	2.207774269	1.963577705	2.035484307	0.898857435	1.603816449	1.173577984	2.086299575	1.661804401	1.664504984	2.871185639	2.731956903	2.876090801	2.944477943	2.691705742	3.146388072	2.855547001
LOC100288069	-0.381132848	-2.676511445	-1.124585241	-0.203371657	0.790856965	0.730610721	-1.571083143	-0.111860534	-0.253185245	0.206374484	-0.335670178	-2.829392382	-0.924090288	-0.454149586	-0.117093762	0.134770905	0.287841198	-0.345894533	-0.226378968	-0.333052152	-0.631206611	-0.087908114	-0.10240029	-0.616002315	-0.601144341	-0.416943179	-0.283718019	-0.564254659	-0.185899101	-0.809202327	-0.984376082	-0.648783046	-0.291386972	0.142050086	-0.075950659	-0.231737896	-2.180869758	-0.917952225	-0.558726233	-1.172434694	-0.854210746	-0.091390339	0.598867993	1.213146738	1.063460937	1.325326756	0.965880705	0.021906042	0.981077883
NCRNA00115	-1.809976147	-1.396403526	-1.124585241	-1.607761912	-0.39817686	-1.068476585	-1.751655389	-1.87739528	-2.408463471	-0.546985548	-0.415840526	-0.507464287	-0.72478148	-1.419384168	-1.087947417	-0.488665744	-1.739639539	-0.659052418	-1.533040306	-2.735150596	-1.368172205	-0.990610913	-1.372489453	-0.284796407	-1.710768833	-1.59528042	-1.317665351	-0.938650174	-0.882506957	-0.609893519	-1.104670315	-2.433054355	-1.561476136	-0.611309946	-0.613607445	-0.448549285	-4.055338876	-1.654917819	-1.425459702	-1.04119016	-1.250139422	-0.690027776	-0.795991625	-1.15810907	-0.597450417	-0.935633322	-0.695030649	-0.046806708	0.21055973
LOC643837	2.414396639	2.329914824	2.441268437	2.48965059	2.50486141	2.348363157	2.168002503	2.439715799	2.080472142	2.604502205	2.744895304	2.689682183	2.134803401	2.450393255	2.29610239	2.619293504	2.93060815	2.693158243	2.179034113	1.806222636	2.128253621	2.445829064	2.247406837	2.424154811	2.226178997	2.341667409	2.350713158	2.471369251	2.160378856	2.539197979	2.49588904	2.489777784	2.389980012	2.892402234	2.712967015	2.712684756	2.376506911	2.214859603	2.109129276	2.383615115	2.152984756	2.479897225	2.275669361	2.561502958	2.519525704	2.256234232	2.240174228	2.370428347	2.439001196
LOC100130417	1.147795618	0.782920173	1.036878182	0.235512585	0.384231705	0.218404563	0.681304019	0.983898449	0.900289236	0.301011358	-0.053270447	1.077498214	0.3871114	0.982714276	0.67758733	0.232618228	0.826707284	0.525372153	0.905532708	0.832533913	1.007694697	0.551916322	0.321407419	0.839192311	0.699515137	0.531831498	1.323440228	0.74940582	0.488330738	-0.206537825	0.84750116	1.026377264	0.890219834	0.236686961	-0.141539001	0.531821909	0.802642119	0.895279263	0.862116888	0.268137898	-0.006213839	0.063332256	-1.302951613	-1.289353603	-0.852707473	-1.270052361	-1.512166592	-2.234433712	0.319494101
SAMD11	2.993409873	3.134519135	3.032628709	2.701380028	2.74586951	2.734750452	2.952478813	3.039081365	3.053945848	2.851208441	2.763215487	3.160914222	3.052341241	3.055577149	3.091563633	2.789720924	2.84993959	2.847300248	3.048754916	3.061120827	3.213924962	2.165307231	2.340947605	2.281550416	2.920886904	2.775177569	2.80176988	2.094364884	2.060411948	2.312427117	2.883520382	3.233070999	2.954687368	2.739187301	2.556317556	2.324990924	2.756303405	2.927179348	2.758540485	2.371885823	2.152984756	2.093578543	2.170220062	2.132110165	2.221002214	1.857437374	1.717567805	1.908524242	3.322769233
NOC2L	7.879349897	7.854730752	7.826085758	7.62458847	7.573826444	7.602675229	7.98947448	7.856749795	7.859068071	7.604647163	7.599056696	7.844926013	7.827949585	7.847067757	7.866365235	7.651023871	7.628195199	7.698632867	7.856223075	7.848872344	7.82318082	7.742183267	7.722286855	7.760578233	7.909836869	7.779187126	7.754180045	7.732071636	7.676177648	7.696094648	7.793438118	7.987490739	7.786080101	7.642436258	7.623409717	7.618848737	7.850173488	7.775833396	7.750786794	7.864000609	7.717314385	7.86379348	7.200037173	7.280682783	7.278402687	7.023968972	6.952913877	7.209200565	7.429348494
KLHL17	4.138840313	4.321877505	4.172451679	3.96120011	3.689285981	3.947663118	4.300006731	4.217122319	4.105084697	3.781112314	3.617267786	4.113122124	4.27084892	4.217585636	4.102667443	3.742750058	3.722312072	3.97074573	4.157141507	4.088671538	4.287997246	3.759622731	3.742171529	3.845543143	4.247096903	3.933225099	4.111791208	3.767941772	3.671023036	3.843177935	4.042423978	4.583134883	4.032299435	3.662419061	3.969414645	3.679619252	4.072225624	4.204247169	3.960783206	4.044426622	3.80342926	3.953828414	3.451935889	3.664842707	3.62145639	3.248044835	3.227372946	3.31331771	3.97484593
PLEKHN1	3.32563449	3.455712847	3.412122092	3.140825602	2.894604889	3.059156695	3.298556057	3.403066198	3.382403329	2.889785473	3.17939031	3.2550364	3.194466322	3.539237591	3.153892767	3.106011912	3.102952563	3.206446546	3.435778039	3.293544837	3.475524564	2.981682158	2.978839558	3.01851601	3.277317846	3.220187148	3.119739961	2.939457521	2.935469081	3.104795155	3.149844858	3.416611372	3.09589486	2.863033382	2.911976509	2.908051388	3.049696595	3.368506526	3.134535883	3.104132868	3.075580252	3.078534663	2.373933377	2.570994407	2.71273247	2.288534724	1.896415885	2.447390328	3.134324144
C1orf170	1.890463571	1.829016588	2.045339761	1.56216309	1.527822559	1.545055068	2.230197265	1.731413963	1.797440828	1.690053649	1.594427809	2.164152596	1.651939088	1.765727237	1.702824621	1.313108146	1.54860543	1.394585545	1.765926641	1.733618887	1.690721484	1.227294118	1.30823203	1.463224376	1.603546078	1.591420294	2.103798417	1.31768958	1.292935049	0.845301106	1.469799812	1.831648871	1.751940459	1.201921542	1.530228327	1.690725504	1.708426778	1.673863947	1.646948794	1.634920228	1.620874137	1.380361552	1.107332356	0.888184583	1.2911283	0.510166431	0.470555417	0.6180091	2.085028847
HES4	4.540793076	4.779402833	4.606197705	4.683070103	4.100074008	4.308647164	4.573874943	4.569963506	4.708589258	5.110817759	5.010424228	5.206388607	4.593651994	4.843829132	4.481300613	4.416924541	4.503900657	4.283817474	4.415019479	4.458902676	4.730361249	4.894156872	4.918342561	4.531777045	4.311598981	4.258767737	4.009406047	4.112206196	4.125245319	4.12765369	3.774779752	4.751270025	4.039311332	4.358754847	4.472485966	3.969531234	3.923848113	4.553606872	4.028174072	4.645919227	3.934474965	4.098061286	4.494880535	4.643634429	4.816063162	4.642055944	4.625922323	4.868271072	4.799053921
ISG15	5.199529515	4.850406918	4.716275485	4.575070574	4.352429645	4.481192586	5.170383843	4.728454587	4.824720412	4.644531984	4.809125839	5.222010796	4.920005181	4.96390869	4.718376641	4.597649825	4.968250484	4.679177489	4.629483532	5.02259656	4.96657993	4.751442178	4.698657394	4.928650581	5.701745304	4.752049548	4.772825183	4.942180445	4.626926799	4.467955897	5.210183804	5.141013505	4.757266028	4.948531442	4.567905531	4.651473704	5.230833808	4.816176717	4.692870706	4.758302644	4.831729403	5.014369955	4.486667827	4.6703724	4.567048872	4.434001626	6.062381886	5.225908412	4.739032993
AGRN	8.260557675	8.253909107	8.231461242	7.359209986	7.335448639	7.323325498	8.218642273	8.334087478	8.307732426	7.892756305	7.786213313	7.69934078	8.212521142	8.359084137	8.250744403	7.58105616	7.618419891	7.693826994	8.270665981	8.309536248	8.315073086	8.165197265	8.164957366	8.162710736	8.341584707	8.169503891	8.103297395	8.006143214	7.995173837	8.030584674	8.193242779	8.573271723	8.066915793	7.967952108	8.033386682	7.897664942	8.106527817	8.265435036	8.091978114	8.336209007	8.101729706	8.276498275	6.973907424	6.879378201	6.920803995	6.958138934	6.922263068	6.926278112	8.217284565
RNF223	4.852623765	4.905227155	4.801164382	6.040754287	5.683333208	5.724899126	5.056558025	4.941080382	5.020087044	5.274287332	5.178537401	5.234387881	5.011893219	5.082358256	5.050375587	5.374013495	5.4987652	5.356573817	4.821731046	4.692311913	4.775757588	4.113361016	4.138100206	4.111039786	4.863874485	4.738934048	4.576574988	4.389941652	4.395221334	4.563904491	4.672120289	5.462436778	4.883416948	5.599813528	5.668808445	5.496182559	4.53337576	4.999206706	4.562556606	4.907938723	4.466273932	4.597486734	5.556991788	5.43011671	5.578419393	5.588469273	5.382651172	5.570772744	5.282127249
C1orf159	4.35840669	4.26600306	4.258664302	4.139246297	4.074310912	4.205039305	4.495006047	4.386890922	4.310769762	4.385777572	4.198027851	4.656724345	4.393824744	4.394091659	4.209244	4.207267896	4.282728274	4.385341701	4.375115257	4.301415533	4.328298611	3.922538674	3.993318339	3.891280822	4.404343284	4.14689603	4.073015435	3.763843203	3.729153865	4.022749958	4.190349906	4.517258521	4.04976569	4.257997467	4.099307787	4.091866777	4.216124152	4.455596562	4.164797098	4.059129374	3.785021418	4.052594444	4.133869494	4.010072493	4.027567267	4.114778304	4.024774394	4.226818343	4.394559916
MIR200B	-3.18848777	-3.898903867	-3.787550253	-5.695224753	-5.04203305	-5.712332775	-4.073583484	-4.199323375	-1.961004494	-0.250003811	-0.259721324	-0.881859801	-3.357049696	-2.111261873	-2.561878605	-0.943231607	-1.352616416	-1.311129115	-2.973612897	-2.735150596	-2.953134706	-2.706817947	-2.290027293	-2.762843704	-5.958696346	-4.258245433	-2.540057772	-2.523612674	-2.93313303	-3.242161735	-2.168800653	-1.902539638	-2.189507358	0.563187785	0.160116699	0.069917804	-4.055338876	-2.587803623	-3.190994448	-3.242824022	-5.498066935	-3.011955871	-2.380954125	-5.681671026	-5.806903783	-2.623689316	-4.319521514	-3.819396212	2.069515848
MIR200A	-3.925453364	-2.676511445	-2.202587753	-5.695224753	-5.04203305	-2.904977853	-1.751655389	-1.140429686	-1.619967576	0.254468772	-0.053270447	0.293990034	-2.509052789	-1.419384168	-2.272371988	-0.743922799	-0.916517301	-0.574163521	-3.459039724	-3.957543017	-4.175527127	-2.706817947	-1.372489453	-2.110767007	-2.788771345	-3.521279839	-2.902627852	-2.234106057	-3.418559857	-2.756734908	-2.45830727	-1.696088761	-1.005082787	0.91761852	0.581943364	0.364365163	-2.832946454	-2.587803623	-2.342997542	-2.105320498	-2.038635317	-1.57138328	-3.965916626	-4.096708525	-4.221941282	-3.471686222	-4.319521514	-3.819396212	2.926151673
MIR429	-2.703060943	-3.898903867	-2.202587753	-1.994785035	-2.720104955	-2.011893057	-2.851191062	-1.536358362	-1.475577666	0.923644277	0.604623576	-0.210482549	-1.772087195	-1.419384168	-1.483876093	0.279160814	-0.582098262	-0.659052418	-2.080528101	-2.083073899	-1.512562114	-2.344247867	-2.000520676	-1.869758907	-3.151341424	-2.673282932	-2.902627852	-2.234106057	-0.98560045	-1.476626988	-2.168800653	-2.143547738	-1.401011464	0.563187785	0.661014935	0.069917804	-1.939861658	-2.587803623	-3.190994448	-1.477289275	-2.328141934	-1.175454603	-5.550879127	-4.096708525	-2.347472164	-3.471686222	-3.097129092	-3.819396212	2.60959675
TTLL10	-3.925453364	-2.313941366	-2.202587753	-2.887869831	-2.720104955	-2.904977853	-2.199114366	-3.462357781	-3.060540167	-1.76937797	-1.15280612	-2.829392382	-1.772087195	-2.352269972	-2.561878605	-2.890764187	-1.980647638	-2.533521536	-2.611042818	-3.957543017	-2.060049909	-3.929210368	-2.652597373	-2.400273624	-2.788771345	-3.521279839	-4.125020273	-3.371609581	-5.740487952	-2.756734908	-3.306304177	-2.795624434	-2.479013976	-1.833702367	-1.319876242	-1.014146461	-2.470376375	-2.877310241	-2.053490925	-2.105320498	-2.690712013	-3.011955871	-3.228951032	-2.511746024	-3.484975688	-2.334182698	-5.904484015	-5.404358713	1.886862542
TNFRSF18	1.855906349	1.754538372	2.028366682	1.464646584	1.433700381	1.182484989	2.180657804	1.747095585	1.444987866	1.618352184	1.488299458	2.138039756	2.000502309	1.572002702	1.799577854	1.501553235	2.027526293	1.78036924	1.99381924	1.676663003	1.73935626	2.093157445	1.73972005	1.813505667	1.734790612	1.836272166	1.566141631	1.853356784	1.727117598	1.575461523	1.772647165	2.30990998	1.699789177	1.660286473	1.763113123	1.708319564	2.186247111	2.167083879	1.887956893	2.027704921	1.70160541	1.802741026	1.367984111	1.032574492	0.961280542	0.228753496	0.435365988	0.377001001	1.432952151
TNFRSF4	-2.340490863	-5.483866367	-3.050584659	-4.110262252	-5.04203305	-4.127370274	-4.073583484	-5.784285876	-5.867895089	-5.676268565	-3.960161042	-5.636747304	-5.678977791	-5.811701591	-4.146841106	-5.698119109	-3.855116756	-4.118484037	-2.611042818	-3.957543017	-2.590564626	-2.05474125	-3.874989794	-3.248270531	-4.373733845	-3.521279839	-3.388054679	-4.108575175	-4.155525452	-3.979127329	-5.628232271	-2.795624434	-4.063976476	-5.740592963	-5.567803756	-4.07304015	-5.640301377	-3.23988032	-2.705567621	-3.242824022	-3.17613884	-5.819310793	-3.965916626	-3.359742931	-2.999548861	-5.793614317	-3.58255592	-3.819396212	-1.554975017
SDF4	7.140411509	7.13107348	7.127582196	6.947503891	6.760887149	6.827068404	7.190272536	7.092039211	7.173592955	7.112245867	6.992822817	7.39064039	7.116047193	7.151375102	7.100888656	6.930098571	6.922138559	6.923859343	7.082250528	7.10067425	7.189884007	7.188216291	7.120541834	7.066199423	7.188667597	6.995011147	6.953797677	7.13836331	6.96233406	6.995048226	6.90144229	7.423025286	6.952599699	7.150621143	7.074473623	7.016410332	7.086555379	7.159626501	7.005484733	7.267940146	6.967244374	7.129603916	6.642954206	6.724799743	6.748883619	6.659399037	6.673652769	6.927397999	7.15812505
B3GALT6	4.885118271	4.890086288	4.747725123	4.263327963	4.105171875	4.165718138	5.035811903	4.853244676	4.937042583	4.151867919	4.260620329	4.593273132	4.878485911	4.958962302	4.782910448	3.839099291	3.950089699	4.152978991	4.812423304	4.880610392	4.884267965	4.711034568	4.660285583	4.472828658	4.910897497	4.748314413	4.764737173	4.567381858	4.387506369	4.451325223	4.690310538	5.132576667	4.811516919	4.212148284	4.269824178	4.160579527	4.774383859	4.986875904	4.814630101	4.887489124	4.511761682	4.630869454	3.685135065	3.712791669	3.860207759	3.848437376	3.75907409	3.88796292	3.134324144
FAM132A	-0.08415111	-0.274413002	-0.514531759	-0.837243758	-1.582601431	-0.35478077	-0.04383614	-0.358021121	-0.253185245	-0.722072255	-0.790236041	-1.113185348	-0.634583671	0.296822866	-0.60252059	-1.305801687	-1.533188661	-1.455519024	-0.423415815	0.072204326	0.579360375	0.040415983	-0.505755984	0.102226716	0.107392845	-0.557805715	0.26729715	-0.835556681	-1.833597357	-0.92023364	-0.013522427	0.011730488	-0.894051475	-2.040153245	-1.044241799	-1.570539809	0.087619078	0.018853948	-0.155370539	0.216607597	-0.543870625	-0.393046039	-2.091447508	-1.77478043	-1.719440942	-1.545686804	-1.380922058	-0.649471211	-0.332582595
UBE2J2	5.755785048	5.707809779	5.714286932	5.854078616	5.664462968	5.657809705	5.770337568	5.76212632	5.727828605	5.657445861	5.601445133	6.029920537	5.69443117	5.799784353	5.70646845	5.608512252	5.581594786	5.613400646	5.66559859	5.659005827	5.809840473	5.510274255	5.525178079	5.586516519	5.729991077	5.647141572	5.559728347	5.603951825	5.554707004	5.597671914	5.623841771	5.960693603	5.551346628	5.527949037	5.628798371	5.529967942	5.740700733	5.788420449	5.69713994	5.716598399	5.586077075	5.579967131	5.722333683	5.718674771	5.791614028	5.822474997	5.783329048	6.096980905	5.006758431
SCNN1D	0.932527631	0.959077129	1.166646057	0.571561788	1.024056141	0.974167753	0.849248656	0.519494873	0.398891451	0.627512183	0.385613794	1.021464179	0.95037883	0.45508495	0.743929824	0.841039702	0.709667863	0.671592894	0.788887789	0.76127523	1.182024878	0.463107055	0.26796816	0.658620065	0.960166891	0.346616625	1.004262744	0.71585326	0.040871761	0.775760173	0.600586419	0.839964139	0.417150213	0.829262645	0.622020803	0.60878389	0.382066436	0.362155694	0.417814794	0.54377234	0.524300878	0.330436326	0.331763923	0.918241816	1.038586268	0.356132802	0.285340544	0.323561742	0.515414311
ACAP3	6.640917854	6.734394132	6.643947351	6.557145015	6.312767295	6.424337988	6.647800569	6.710819635	6.672475155	6.636330814	6.538023328	6.844295271	6.604978697	6.680401952	6.630414209	6.560741322	6.561680771	6.57587385	6.628688294	6.651327815	6.743087691	6.463464822	6.432211015	6.477266148	6.589884772	6.525025678	6.415753556	6.387612846	6.432876879	6.380256204	6.469470692	6.874525961	6.407360037	6.510593541	6.550812934	6.367483006	6.5034007	6.577331777	6.458980203	6.59543446	6.260572702	6.523041717	6.298916896	6.261942676	6.401635424	6.230486463	6.1292831	6.430507325	6.666450991
PUSL1	4.167303777	4.22176602	4.19923989	4.132911731	3.831411063	3.866983163	4.392662957	4.30185035	4.164150638	4.070245756	4.045463507	4.12314088	4.235407342	4.401402629	4.223846301	4.107624763	4.089351297	4.063082371	4.23723236	4.159667167	4.338858183	3.947306579	4.029895666	3.939576379	4.337072588	4.091957116	3.971255638	4.012094712	4.090819292	4.022749958	4.249818641	4.595465685	4.262453011	4.223747905	4.218465872	3.811639167	4.237749536	4.248533692	4.110958947	4.396697578	4.073685708	4.326621353	3.560256544	3.624390664	3.682944178	3.557324864	3.548786619	3.901702976	4.236839054
CPSF3L	6.038887504	6.055777139	6.022485761	6.010839514	5.815170422	5.887115207	6.134650875	6.094914442	5.998997438	5.892162628	5.885851629	6.041412654	6.022761848	6.070559338	6.095142044	5.887312942	5.974077422	6.009510284	6.025984509	5.972701512	5.991472786	5.885105056	5.85463095	5.7635158	6.110417716	5.926216708	5.88574092	5.942633766	5.886589888	5.856396783	5.982331233	6.2861443	5.902288627	5.883745582	5.884952274	5.811130369	5.969339098	5.960142491	5.966352487	5.998920843	5.810840869	6.006045548	5.92333381	5.927969449	6.0136741	5.899436978	5.804168821	6.16217107	6.05038103
GLTPD1	4.74343162	4.692306782	4.550814731	4.245822853	4.317716511	4.202052357	4.867953255	4.556676889	4.634936715	4.628653104	4.660669706	4.978882333	4.758774282	4.789140524	4.642149049	4.50767414	4.447141358	4.497452067	4.658863065	4.600877696	4.593759754	4.167065543	4.021847137	3.978623283	4.630954801	4.502197313	4.458689344	4.036083068	3.982319579	4.011449417	4.465845414	4.753472614	4.4712989	4.543652787	4.580672827	4.446596103	4.671446938	4.638389598	4.416335865	4.537223555	4.13311012	4.474160856	3.591227931	3.465533899	3.666801967	3.526057804	3.515476163	3.78299336	4.721769769
TAS1R3	-1.809976147	-1.396403526	-2.565157832	-0.650830634	-0.794105536	-1.320015352	-1.571083143	-1.140429686	-1.009914094	-0.722072255	-0.901267353	0.035678038	-0.924090288	-2.111261873	-1.087947417	-1.05426292	0.051773839	-0.031021196	-0.7365737	-1.8420658	-0.806293317	-1.121855446	-0.936390339	-1.66330803	-1.710768833	-1.088320431	-0.955095272	-0.835556681	-0.382935948	-0.92023364	-0.984376082	-0.959123167	-1.742048381	-0.882611968	-0.35835039	-0.300450646	-0.686105066	-1.29234774	-0.468528424	-0.706771121	-1.797627217	-0.393046039	-3.228951032	-2.222239407	-1.163047593	-1.886723721	-4.319521514	-2.597003791	1.19634587
DVL1	6.161567407	6.300359493	6.138745742	6.007380849	5.921585568	5.949890531	6.269602232	6.230780658	6.207918288	6.089017533	6.032777294	6.289919326	6.279937366	6.236444664	6.214737197	6.019985604	6.046252996	6.109933849	6.258979341	6.117044479	6.207817167	5.821775697	5.839828108	5.769094675	6.326994845	6.104063719	6.067683507	5.832472431	5.858029858	5.811492683	6.075238775	6.503256405	6.059713859	5.98945254	6.019504973	5.886478872	6.186644274	6.273847276	6.046932498	6.052256111	5.629282606	5.851787933	5.545177112	5.559716338	5.672371247	5.532253264	5.613677341	5.858323429	6.337011156
MXRA8	-0.866559675	-1.235938854	-0.418316444	-0.080514909	-1.582601431	-2.011893057	-1.410618471	-0.229697024	-0.441630335	-1.032412376	-0.118858789	-0.682550993	-0.469524425	0.021188423	-1.208241651	-0.743922799	-0.013814502	-0.418044319	-0.826771509	-0.498111399	-0.806293317	-0.990610913	-0.936390339	-1.322271112	-0.673294127	-1.088320431	-1.46205526	-1.301220253	-0.882506957	-0.809202327	-1.54076943	-0.558585237	-0.694742667	-0.068167621	0.160116699	-0.103413799	-1.11673942	-0.837781876	-0.989360587	-0.435469099	-1.250139422	-1.175454603	-0.795991625	-0.727474715	-0.948922788	-1.886723721	-0.950287704	-1.1564312	1.383624439
AURKAIP1	6.695682749	6.650239033	6.607269677	6.405766031	6.026073426	6.263156982	6.81592048	6.660470214	6.605557	6.488952503	6.36364434	7.062174359	6.751736095	6.676891743	6.552731347	6.433416359	6.458144214	6.468043039	6.723106295	6.605653255	6.648636083	6.579574794	6.511950451	6.530135193	6.71306584	6.548841106	6.475821841	6.51682927	6.507142924	6.487459009	6.462211004	6.754847526	6.480666034	6.501092325	6.496602206	6.342349527	6.751210746	6.7248731	6.486020408	6.817601717	6.477422822	6.556000204	5.88114072	5.996488932	6.027962255	5.865043475	5.775435864	6.141088469	6.246787223
CCNL2	7.005530314	6.985521074	7.02382444	7.082646967	6.714106249	7.081473717	6.941134446	6.975810294	6.910387421	6.781881683	6.783270895	6.901199057	6.953790264	6.961643701	6.9522875	6.745083468	6.795037457	6.846097501	6.945463237	7.013761026	7.043036109	7.115411432	7.165071562	7.261306559	6.863675314	6.899312038	6.925508632	7.017053543	7.111456246	7.137433237	6.915524582	6.997630496	6.802014488	6.634718035	6.664317329	6.638626824	6.866749926	6.953645041	6.936999873	7.264375979	7.1251287	7.212218117	7.264304003	7.23140537	7.223590937	7.338403363	7.299016938	7.42238837	6.736886353
LOC148413	3.758710814	3.853755535	3.794905392	3.872731323	3.568991748	3.68212992	4.077855947	4.078351482	4.025406442	3.520948128	3.394455671	3.888773505	4.192927447	4.152639277	4.112117445	3.504004714	3.660583082	3.70806445	3.978920364	3.781675029	3.895935236	3.97165644	4.081144321	3.903507124	4.020014113	3.838030478	3.873099994	4.069674691	3.838827985	3.941721724	3.885495325	4.329235395	4.265446155	3.691948937	3.648942103	3.757739118	4.044447244	3.780901242	3.980932906	4.201776792	3.983732496	4.127595481	3.722916473	3.76334382	3.764848861	3.432797876	3.317103107	3.773060825	3.59612611
MRPL20	5.909017686	5.913273439	5.949978784	5.56980419	5.321006581	5.683736783	6.108396957	5.89739178	5.913874423	5.813077675	5.769459701	6.32939761	6.024493256	5.957723051	5.892534939	5.752576662	5.711571573	5.817663106	6.049151206	5.977622032	5.95074714	5.932393541	5.947846556	6.033891236	5.915900846	5.937741865	5.947782261	5.911478772	5.984452166	5.842646653	5.834781142	5.999255545	5.947716691	5.793223427	5.793591778	5.822282671	6.200869813	5.948885121	5.937773228	5.98551369	6.001280698	6.005250237	5.171074486	5.11355694	5.207814147	5.082135034	5.05624198	5.367955861	5.305491242
LOC441869	-3.925453364	-3.898903867	-5.372512754	-3.373296658	-2.720104955	-4.127370274	-4.073583484	-3.462357781	-4.282932589	-5.676268565	-5.545123543	-5.636747304	-5.678977791	-4.22673909	-4.146841106	-2.890764187	-5.440079257	-4.118484037	-5.780967819	-5.542505518	-5.760489628	-3.929210368	-3.874989794	-3.985236125	-3.636768251	-5.843207934	-5.709982774	-2.886182754	-5.740487952	-3.242161735	-5.628232271	-4.018016856	-5.648938977	-3.418664868	-3.245875661	-5.65800265	-3.318373282	-6.047235242	-5.512922543	-3.979789616	-5.498066935	-3.497382698	-5.550879127	-5.681671026	-5.806903783	-5.793614317	-5.904484015	-5.404358713	-1.374402771
VWA1	5.688642959	5.644772446	5.470623157	4.819489301	4.950905287	4.831665675	5.550298006	5.558344423	5.593072673	5.436822418	5.288557205	5.671022728	5.562409573	5.608785022	5.48433595	5.211023938	5.160762857	5.164604316	5.40080562	5.428319383	5.550691032	5.181925302	5.353027177	5.160271512	5.528641269	5.361974393	5.182560043	4.912867537	4.995068072	4.938741974	5.225856908	5.736313944	5.375508147	5.28108108	5.333817403	5.211591193	5.344828997	5.43506854	5.290401376	5.348885312	5.112035128	5.256836735	3.463141344	3.173197357	3.600363981	3.134163645	3.011395364	3.009269216	4.935809021
ATAD3C	-0.986853909	-1.235938854	-0.848950798	-1.607761912	-1.135142454	-2.011893057	-2.199114366	-1.696823034	-0.441630335	-1.032412376	-1.021561587	-0.992891114	-1.772087195	-1.167845401	-1.087947417	-1.997679391	-1.980647638	-0.749250227	-0.7365737	-1.018943562	-0.716095508	-0.870316679	-1.212024781	-2.400273624	-0.914302227	-0.351354837	-0.352430769	-1.606074835	-1.216925996	-1.657199234	-1.104670315	-0.959123167	-1.125377021	-1.217031007	-0.923947566	-0.903115148	-0.782320381	-1.002841123	-0.989360587	-1.04119016	-1.797627217	-0.865114483	-1.302951613	-1.15810907	-1.41458636	-2.986259395	-2.204044296	-2.597003791	-0.603884617
ATAD3B	5.677554727	5.787012928	5.676655118	5.857924523	5.681627895	5.71130842	5.712686144	5.70806807	5.650266267	5.485493178	5.524326224	5.92501796	5.620802612	5.709408053	5.663194908	5.539688364	5.537916112	5.584842804	5.663529468	5.689315661	5.629141712	5.529537995	5.505110462	5.636205288	5.581916062	5.5793825	5.491528571	5.580840477	5.583129811	5.666531103	5.581830212	5.842552863	5.441835078	5.405975713	5.418749394	5.370594127	5.652595379	5.650166766	5.507362958	5.738457833	5.548375013	5.7367162	5.618419569	5.650925032	5.681438495	5.669399096	5.544148553	5.924877029	5.313744668
ATAD3A	6.665445519	6.621714814	6.514326952	6.445285519	6.410722979	6.408229122	6.64609054	6.564718843	6.548110691	6.476333179	6.327936004	6.754764819	6.510537939	6.552159386	6.493102484	6.330822934	6.328518625	6.423580505	6.482594821	6.505640736	6.519411088	6.513387614	6.376492617	6.407439065	6.587474656	6.410934913	6.30019563	6.398228263	6.361159498	6.407812916	6.363643828	6.824071537	6.428210538	6.343883275	6.322840528	6.242486835	6.552915946	6.549653325	6.451057245	6.731877358	6.360302665	6.571126896	6.022294658	6.081126237	6.152011373	5.905524308	5.868242935	6.139156503	6.142224249
C1orf70	-3.925453364	-3.898903867	-3.050584659	-2.525299751	-3.457070549	-2.904977853	-2.199114366	-3.462357781	-3.060540167	-3.35434047	-3.960161042	-5.636747304	-5.678977791	-4.22673909	-3.409875512	-2.238687491	-2.632724335	-4.118484037	-2.611042818	-2.372580516	-2.953134706	-3.929210368	-1.553061699	-2.762843704	-3.151341424	-3.035853012	-4.125020273	-4.108575175	-4.155525452	-3.242161735	-2.45830727	-2.795624434	-3.327010882	-3.418664868	-3.982841255	-3.336074555	-2.470376375	-3.23988032	-5.512922543	-2.394827115	-2.328141934	-2.649385792	-3.965916626	-5.681671026	-3.484975688	-4.208651816	-3.097129092	-5.404358713	-2.002433994
SSU72	6.12303351	6.225648293	6.18925251	5.929113792	5.764516572	5.889902127	6.247968861	6.203333436	6.161046954	5.974334457	5.976967526	6.394953899	6.241002805	6.140675661	6.167175598	5.952483913	5.943085004	5.916314926	6.304836561	6.21363378	6.219292803	6.131935773	6.076780595	6.073206651	6.202120504	6.165570815	6.186728042	6.016838295	5.964712426	5.948156813	6.197918943	6.167271571	6.176417364	5.933157777	6.031644226	6.007777378	6.333037244	6.183085474	6.26145273	6.12742746	6.060832046	6.099924993	5.550440028	5.538102525	5.591305479	5.573254269	5.610723016	5.624238064	5.596802638
LOC643988	5.487469263	5.437230721	5.506304531	4.890676697	5.239896977	4.821970108	5.462339859	5.453521598	5.613399815	5.244828523	5.147491958	5.642282833	5.430199913	5.484641094	5.309170992	4.911982954	5.032611582	5.067217355	5.383310619	5.348518672	5.510389668	5.452332583	5.474475746	5.427686502	5.579007402	5.411230215	5.272297831	5.236460387	5.281186091	5.319317157	5.259749862	5.838408673	5.229878308	5.093087786	5.186248612	4.974083763	5.357583751	5.564250701	5.246133396	5.72122799	5.406567686	5.521095698	3.463141344	3.47567591	3.813316043	2.726021936	2.366979013	2.894849305	4.751238607
MIB2	4.889396094	4.907377222	4.843020246	4.665622331	4.518299785	4.617463564	5.002341286	4.99296944	4.927332877	4.917122557	4.708723942	5.024139967	4.870806877	5.034572321	4.84468074	4.776600837	4.733597879	4.704883203	4.854750301	4.811743864	4.918110512	4.626656902	4.469306114	4.448001553	4.948945458	4.733276413	4.65086431	4.447292095	4.332314582	4.473457124	4.756551479	5.255778743	4.611980557	4.674092273	4.690762278	4.557530349	4.64162865	4.933618364	4.740924942	4.778433599	4.13311012	4.565472957	4.404770781	4.443742445	4.481962291	4.504448251	4.356435519	4.754250975	4.937946347
MMP23B	-5.510415865	-5.483866367	-5.372512754	-5.695224753	-5.04203305	-5.712332775	-3.336617889	-4.199323375	-4.282932589	-3.35434047	-3.960161042	-5.636747304	-5.678977791	-5.811701591	-4.146841106	-4.113156609	-5.440079257	-4.118484037	-5.780967819	-5.542505518	-5.760489628	-3.929210368	-5.459952295	-3.985236125	-5.958696346	-5.843207934	-4.125020273	-5.693537676	-5.740487952	-5.56408983	-5.628232271	-4.018016856	-2.841584055	-4.155630462	-3.245875661	-4.07304015	-5.640301377	-6.047235242	-5.512922543	-5.564752116	-3.913104435	-5.819310793	-5.550879127	-5.681671026	-5.806903783	-5.793614317	-5.904484015	-5.404358713	-3.139937518
MMP23A	-3.925453364	-2.676511445	-5.372512754	-5.695224753	-3.457070549	-5.712332775	-5.658545984	-5.784285876	-3.060540167	-2.868913643	-5.545123543	-5.636747304	-5.678977791	-4.22673909	-2.561878605	-4.113156609	-3.855116756	-3.381518443	-5.780967819	-3.220577423	-4.175527127	-3.192244774	-5.459952295	-2.400273624	-4.373733845	-5.843207934	-5.709982774	-5.693537676	-4.155525452	-3.979127329	-4.043269771	-4.018016856	-5.648938977	-5.740592963	-5.567803756	-2.488077649	-2.832946454	-6.047235242	-3.927960043	-3.242824022	-3.913104435	-5.819310793	-5.550879127	-4.096708525	-2.999548861	-5.793614317	-4.319521514	-3.819396212	-3.876903112
CDK11B	4.660760933	4.74134107	4.662286209	4.809594235	4.851268481	4.932424818	4.74340014	4.706565001	4.540434652	4.852185545	4.953725663	5.214220847	4.607579971	4.777949556	4.794695633	4.941221599	4.929518089	4.939507686	4.69172302	4.608511021	4.660523228	4.571963356	4.451439693	4.518589613	4.756407663	4.63353827	4.683407684	4.512255574	4.522781248	4.445738788	4.669830296	4.859522916	4.626021495	4.938007176	4.816979995	4.790113655	4.700661388	4.519770128	4.596908111	4.545078538	4.434147817	4.534938589	4.951952677	4.913586456	5.015667048	5.142287365	5.015124224	5.270716207	5.216734527
SLC35E2B	5.71298255	5.614823729	5.694249178	5.158864427	5.359913074	5.249840256	5.591160073	5.760195647	5.770993293	5.261105255	5.15444891	4.8399989	5.615068523	5.784954077	5.7444363	5.162191945	5.048765089	5.280259655	5.769297988	5.68691417	5.718785403	5.266366899	5.341756064	5.349409613	5.704416963	5.745975033	5.688226488	5.410405754	5.428810744	5.371811853	5.735354975	5.840482256	5.637041129	5.288003814	5.31865494	5.307060106	5.597506097	5.742705886	5.705640693	5.593226334	5.516650995	5.582102086	5.143478761	4.984552977	5.181070741	5.493520869	5.333323459	5.341315611	4.772951819
CDK11A	3.875446536	4.061098066	4.064198788	4.297713583	4.217710214	4.171837744	4.121173371	4.105978402	3.934621276	4.086943801	4.049201061	4.392539923	3.885171699	3.984338018	3.987585214	4.117264186	4.219916635	4.204946083	4.084765452	3.990824214	3.996066695	3.712239324	3.630160125	3.903507124	4.04552412	4.013217595	4.08280752	3.82018992	3.606025781	3.732826377	3.770511421	4.212403939	3.93414379	4.103328088	4.168598176	4.044170035	4.044447244	3.925744544	3.89008948	3.968577616	3.586741452	4.008825691	4.470100812	4.46426112	4.268575367	4.502154617	4.264188104	4.551291195	4.605568748
SLC35E2	3.844935232	3.794583091	3.784834181	3.394887667	3.654934477	3.533219932	3.831301976	4.014995746	3.957063651	3.221576891	3.199710294	3.186619936	4.012765729	4.041607965	3.924621257	3.264776896	3.242915327	3.081188308	3.736701569	3.983015291	3.796016427	3.922538674	3.855197268	3.935612928	3.760692475	3.906661494	3.811617666	3.717973312	3.769287052	3.868452071	4.010203643	4.046276821	3.872661463	3.057068563	3.26191898	3.133160238	3.829340441	3.94002877	3.756204136	4.037018672	3.934474965	3.83353418	3.429260451	3.660403642	3.625638117	3.622127451	3.455265546	3.535220501	3.399221294
NADK	6.187854713	6.158636662	6.20349912	6.273801949	6.190987377	6.282374221	6.258453065	6.204753761	6.23637604	6.137913319	6.107273318	6.137627969	6.210145866	6.290602227	6.214737197	6.139902949	6.172328536	6.112337006	6.183734038	6.205267883	6.231386471	6.17974962	6.240920861	6.175055516	6.200859682	6.178813036	6.18293945	6.236830072	6.278755264	6.247686226	6.195533008	6.474170159	6.141002151	6.213239719	6.061097397	6.060958262	6.240430059	6.247672639	6.235689633	6.295170856	6.092052239	6.282993024	6.239062002	6.276519158	6.336160498	6.394665435	6.378314844	6.567544033	5.997053595
GNB1	8.388846638	8.452495519	8.425655247	8.294435837	8.364836272	8.320315672	8.410484139	8.430109143	8.438095375	8.382315136	8.396015788	8.396073302	8.394745391	8.398284767	8.409744777	8.298795665	8.384780066	8.374954484	8.40150413	8.443958749	8.429103316	8.507761377	8.505741819	8.507868768	8.469598391	8.440965506	8.480227728	8.450084692	8.471020155	8.496014989	8.392140052	8.519282447	8.451476979	8.467260244	8.466049375	8.470072248	8.482445747	8.455410123	8.457812501	8.491800931	8.511499286	8.461387492	8.163259044	8.151515565	8.23808792	8.193560856	8.24914718	8.246805124	8.337517205
CALML6	-1.262488351	-1.783426649	-1.285049913	-0.940337251	-1.341593331	-0.758136464	-1.751655389	-0.92630488	-1.224038899	-1.428341052	-0.687142548	-0.507464287	-1.978538072	-1.724238749	-1.483876093	-0.743922799	-1.047761834	-2.00300682	-1.533040306	-0.787618016	-1.853599032	-0.22877065	-0.505755984	-0.525804506	-1.314840156	-1.59528042	-1.186420818	-1.445610162	-2.570562951	-0.706108835	-0.674035961	-2.795624434	-1.256621554	-1.492665449	-1.175486333	-0.800021655	-1.11673942	-1.403379052	-1.26499503	-1.316824603	-1.59117634	-0.961329798	-0.795991625	-0.727474715	-1.052016281	-0.367349562	-0.695030649	-0.275075696	-1.761425894
TMEM52	1.957189685	1.655684985	1.884875089	1.635692125	1.946651637	1.894997539	1.978078636	1.963906974	1.549957426	2.137512626	2.331393403	2.507910939	2.185208354	2.014846897	1.830438818	1.84877535	1.593343745	1.662875677	1.811489218	1.806222636	1.640389809	2.299608323	1.834668454	1.629473719	2.069209651	1.793416687	1.867446054	1.672784538	1.743327825	1.712034576	1.82297884	2.210801835	1.171239985	2.047309596	2.024653282	1.841843237	1.859544511	1.841508007	1.817994335	1.997490308	1.681842155	1.598541722	1.414905158	1.351751976	1.469220622	0.947852669	1.275425075	1.363825612	2.203470305
KIAA1751	-5.510415865	-5.483866367	-5.372512754	-4.110262252	-5.04203305	-5.712332775	-5.658545984	-5.784285876	-5.867895089	-5.676268565	-5.545123543	-5.636747304	-3.357049696	-5.811701591	-4.146841106	-5.698119109	-3.855116756	-4.118484037	-4.196005319	-3.957543017	-5.760489628	-3.192244774	-3.1380242	-3.248270531	-4.373733845	-3.521279839	-5.709982774	-3.371609581	-4.155525452	-5.56408983	-2.820877349	-4.018016856	-4.063976476	-4.155630462	-5.567803756	-4.07304015	-3.318373282	-6.047235242	-3.190994448	-2.757397194	-5.498066935	-3.497382698	-5.550879127	-5.681671026	-2.636978781	-4.208651816	-3.58255592	-3.819396212	-3.876903112
GABRD	0.864623567	1.284317958	1.002526677	0.812569887	0.739326664	0.477491784	1.161632978	1.22694138	0.846350428	1.143910397	1.196343443	1.077498214	0.979233692	1.176983096	0.982441911	1.016126408	0.788739434	0.925910082	1.064522232	1.17174	1.134328136	1.024985943	0.879897708	1.059157994	1.298691497	0.664586707	1.058201551	0.876317933	1.105002099	0.810949602	0.781158665	1.362804928	0.760451959	1.104897088	0.540720701	1.110181674	1.457730706	1.008047194	1.307256419	1.490530319	0.432670402	0.948873532	-0.05902603	0.340696787	0.342843337	0.039275697	-0.123124301	0.478284336	0.981077883
PRKCZ	4.98443972	4.894428489	4.994901997	4.918564712	4.878319806	4.733716632	5.028829699	4.925659505	4.989308382	4.907754375	4.943720803	5.052377101	4.943989154	4.920465835	4.880143335	4.857428662	4.933873398	4.921348918	4.981414219	5.020690754	5.033113682	4.447276826	4.421161666	4.510618902	4.818558969	4.937331834	4.700468578	4.602231259	4.462860051	4.487119111	4.756551479	5.219591474	4.873642554	4.953764924	4.954777776	4.743943474	4.838468243	4.975826008	4.891154593	4.576077654	4.497700216	4.38403721	4.805572844	4.821160778	4.985073038	4.935156532	4.92285869	5.074410906	4.516844847
C1orf86	3.70147243	3.761686339	3.717599666	3.633450174	3.284396438	3.533219932	3.701203576	3.553336026	3.741283649	3.665806103	3.480016019	3.994429752	3.838691598	3.819475465	3.605818295	3.287722828	3.311464802	3.703821227	3.50674456	3.712523052	3.79217947	3.59173564	3.449940789	3.29088828	3.801191837	3.551254761	3.298445848	3.448569382	3.29568566	3.404576964	3.467164751	3.882849952	3.370651751	3.500198369	3.2682466	3.327839287	3.638148082	3.839985373	3.571885845	3.73216409	3.253477124	3.500361328	3.052747218	3.191773087	3.138540053	3.104231139	2.956602891	3.48133766	3.348706022
SKI	6.031164795	5.950240561	5.988882779	5.617090994	5.688437088	5.314882111	5.912732634	6.029094511	6.11616728	5.882630416	5.663720448	5.356898756	5.980572206	6.046668009	5.986301107	5.6698416	5.598153878	5.513905368	5.913825336	5.885331086	5.88020721	5.861409644	5.840972196	5.739846054	5.931187824	5.876608669	5.823833616	5.540681002	5.606579705	5.529327735	5.8820374	5.993676311	5.846416415	5.603147956	5.559545786	5.520039679	5.847036239	5.946056999	5.845179164	5.916542788	5.733754243	5.765182004	5.367238724	5.234954896	5.244984873	5.286536993	5.299475689	5.047882527	6.142224249
MORN1	1.544866571	1.655684985	1.865891985	1.897232284	2.034782547	1.467576315	1.501325353	1.204398811	1.663486371	2.044830623	1.325241176	1.305767202	1.633905165	1.8393501	1.783896232	1.84877535	1.678861816	1.933178083	1.495156586	1.637403572	1.657362887	1.798710087	1.638079788	1.629473719	1.942170462	1.336701156	1.509185747	1.544867064	1.535636453	1.595781507	1.490708801	1.745748798	1.627185428	1.694035265	1.7450792	1.481548702	1.254516387	1.791968546	1.799960412	1.766164762	1.372297784	1.380361552	1.629029963	1.478200311	1.770525045	1.572707897	1.235067338	1.224997907	1.832755136
LOC100129534	0.718402826	0.349023647	0.777234366	0.137665261	0.384231705	0.554453766	1.027954543	1.110531888	0.900289236	0.254468772	0.337519506	0.630039237	0.153912224	0.874798936	0.743929824	0.232618228	0.442563792	0.318921275	0.694765612	0.647319041	0.506296913	-0.022319772	0.031900802	0.102226716	0.699515137	0.871037584	1.058201551	-0.138948824	0.281879861	0.217269884	0.600586419	0.279663693	0.579879713	0.668797973	0.314839294	0.531821909	0.46822308	0.847582521	0.46435738	-0.435469099	0.174358407	0.289213664	0.003709725	0.249066312	-0.078983328	-0.367349562	-0.412630918	0.021906042	0.029987484
RER1	6.756077891	6.803557444	6.802100893	6.601404721	6.34759829	6.59629067	6.881339809	6.812136855	6.780687194	6.718997785	6.654855464	6.96525556	6.850696771	6.79169294	6.75578524	6.642009164	6.676589599	6.704086794	6.872996824	6.829543307	6.841513236	6.764566958	6.738799671	6.758756736	6.881884905	6.82545549	6.826021543	6.710273256	6.740049831	6.714649997	6.750875294	6.86844184	6.781774909	6.692731664	6.727104125	6.735655941	6.906834155	6.861720235	6.86943129	6.798013628	6.713517218	6.784083738	6.287930859	6.360330281	6.349495362	6.306719502	6.329435194	6.585390562	6.50716109
PEX10	4.538071009	4.503397645	4.57439352	4.257516494	4.169855245	4.327956946	4.590567468	4.554450507	4.5082303	4.339146487	4.181094616	4.414461637	4.639565019	4.481770058	4.486154091	4.28059135	4.30979017	4.292320613	4.533048885	4.492293445	4.628603894	4.444379847	4.481095312	4.467348328	4.634694777	4.513244037	4.478606072	4.553202923	4.435685197	4.35328225	4.384392267	4.834772716	4.522237821	4.358754847	4.387846152	4.154174655	4.335546591	4.676425702	4.480015793	4.670065315	4.428229059	4.530523298	3.782276224	3.874835029	3.779936005	3.696233643	3.667268629	3.529331942	3.730427202
PLCH2	-0.381132848	-0.198464148	-0.848950798	-0.022799411	-0.287145547	-0.097622931	-0.449092619	-0.830089565	-0.58249287	0.156621449	-1.021561587	-1.244429881	-0.820996795	-0.139276249	-0.446401388	-0.568836093	-0.395685138	-0.574163521	-0.826771509	0.340137531	0.072400387	-1.121855446	-0.505755984	-0.616002315	-0.404107494	-0.633754568	0.12290724	-1.606074835	-1.833597357	-0.609893519	-0.770251276	-0.176714602	-0.034229133	-0.786396653	-0.70982276	-0.231737896	-0.885413874	0.102511878	-0.989360587	-1.172434694	-1.797627217	-1.295748837	-0.795991625	-1.037814836	-0.192193939	-0.436062312	-1.046503019	-1.703918995	-2.002433994
PANK4	4.648193823	4.591612782	4.67051453	4.678727902	4.459804135	4.55562431	4.659996825	4.692460328	4.800103446	3.82556862	3.814626017	4.12314088	4.731473561	4.741927703	4.829484339	3.947539323	4.116426798	4.213925542	4.703855075	4.61610417	4.671007977	4.332884478	4.276449637	4.335188379	4.58916216	4.508835492	4.608560036	4.270803192	4.188770456	4.267217414	4.694822489	4.873766847	4.57626846	3.597028939	3.553729762	3.652610131	4.675980155	4.652337211	4.543715172	4.445076501	4.241713674	4.324072421	4.683938304	4.764378381	4.715677748	4.935156532	4.857898024	5.006092639	3.001658761
C1orf93	5.586957904	5.697907072	5.532121868	5.045399292	5.085961271	5.006200101	5.721373833	5.683829011	5.69291538	5.389147569	5.421381909	5.558624904	5.718162016	5.662511346	5.686576113	5.375353045	5.410888894	5.384679154	5.682045594	5.616735132	5.671530219	5.418780024	5.353027177	5.400626276	5.778973517	5.572005665	5.538537831	5.378594928	5.346311733	5.395187676	5.572053334	5.833211639	5.573252161	5.427452305	5.444122311	5.4006656	5.67201437	5.619432599	5.636189447	5.696755193	5.58873275	5.703761034	3.934950182	3.985440516	4.055733575	2.889380267	2.950384369	2.913053901	5.173852508
MMEL1	-2.340490863	-0.840010177	-0.514531759	-1.607761912	-1.341593331	-0.583049758	-0.704349674	0.098357174	-0.139974635	-0.4668152	-0.500729424	-0.082158452	-0.549694774	-0.682418574	-0.522350241	-0.65372499	-0.582098262	-1.311129115	-0.354703065	0.129919824	0.429334931	-0.559976558	-0.816096105	-0.815311123	-0.601144341	-0.798813814	-0.665588655	-0.835556681	-0.696093833	-0.51969571	-0.418778906	-0.47369634	-0.222674222	-1.217031007	-2.108372137	-1.134440694	-0.085712525	-0.164592193	-0.989360587	-0.07289902	-1.410604094	-0.690027776	-1.027317171	-0.552388009	-1.41458636	-2.334182698	-2.734559013	-2.597003791	-2.65451069
FLJ42875	-1.809976147	-1.783426649	-1.285049913	-2.525299751	-1.872108048	-2.011893057	-1.958106266	-1.696823034	-2.167455371	-1.76937797	-1.638232948	-1.113185348	-2.871622868	-3.004346669	-1.644340765	-1.305801687	-2.632724335	-2.244014919	-2.080528101	-3.220577423	-3.438561533	-2.706817947	-2.652597373	-1.04663667	-1.566378923	-1.59528042	-1.622519933	-3.371609581	-2.570562951	-1.476626988	-2.168800653	-1.696088761	-3.327010882	-2.570667961	-1.175486333	-1.957562932	-1.939861658	-1.799307729	-2.342997542	-1.477289275	-2.038635317	-2.118871075	-2.743524205	-1.981231308	-2.636978781	-2.334182698	-3.097129092	-3.082430618	0.604223578
PRDM16	1.973399912	2.18146955	2.028366682	2.287768822	2.306695105	1.803367064	1.857153854	1.909201082	1.933004811	1.672459589	1.731000862	1.657873445	1.85240367	2.205106697	1.933532311	1.632797769	1.678861816	1.456424799	2.070781222	1.806222636	2.078714161	1.985673019	1.95790022	2.318544623	1.816090714	2.105159298	1.741228338	2.145666112	1.980611236	1.998152595	2.037103646	2.402645193	2.002112714	1.660286473	1.726816993	1.353224605	1.578867144	1.91276669	1.970893234	2.261796371	1.936561292	2.375446061	1.217305198	1.537497495	1.352967554	2.007285583	2.055517918	1.944369441	0.913173819
ARHGEF16	5.51679902	5.463770571	5.487798301	5.284200442	5.129143748	5.29539534	5.642378507	5.539331888	5.517428087	5.355088031	5.351965585	5.568435023	5.447081326	5.659465543	5.583912051	5.284161495	5.351897564	5.529573889	5.542649944	5.412417774	5.505711285	5.056631569	5.124070646	5.032500239	5.528641269	5.475899642	5.354086307	4.958410935	5.021894086	5.055213126	5.356898102	5.756221129	5.417822955	5.247381561	5.39147375	5.127449818	5.442512961	5.387914096	5.384166585	5.235338871	5.076526592	5.10327361	4.556337949	4.694454364	4.693938097	4.522667215	4.529101427	4.766818085	4.937946347
MEGF6	4.990426015	4.854870015	4.897782572	4.823428403	4.596402864	4.77249012	4.808040353	5.036690817	4.920823243	4.727808571	4.777931217	4.642863277	4.817875987	4.918768546	4.932643678	4.874581117	4.723570419	4.891810944	4.930699154	4.948345359	5.00023032	4.618969344	4.81267749	4.770764139	4.88914401	4.819460442	4.808670382	4.485127175	4.665717053	4.733972738	4.900221839	5.146052026	4.772073879	4.760248917	4.674179394	4.653745665	4.718349824	4.935045363	4.850117087	4.80484523	4.670605183	4.788944029	4.30865566	4.117610596	4.279232442	3.869943787	3.65202204	3.742846212	4.696744076
TPRG1L	5.476137285	5.508363898	5.554524415	4.618791951	4.58184844	4.710783135	5.61350054	5.459483156	5.534584083	5.144708127	5.119323741	5.361137824	5.524981913	5.537579638	5.447483498	5.013547864	5.028544786	5.006498842	5.509627069	5.484709367	5.593208581	5.341474297	5.432590522	5.368645832	5.574146565	5.484905961	5.521838405	5.220099752	5.241792652	5.179903031	5.483555464	5.6467267	5.564772821	5.099398108	5.219282569	5.216210285	5.628240624	5.501105046	5.455024163	5.44717395	5.466995821	5.412510385	4.558951528	4.516774016	4.477341967	4.829352628	4.854571925	5.037547992	5.177475096
WRAP73	4.521629862	4.465960344	4.367267856	4.024164068	3.702800788	4.109441207	4.583437165	4.563335493	4.407065383	3.853161989	3.756372652	4.109767017	4.536555209	4.634347816	4.483729393	3.854549988	3.932785803	4.099069827	4.59515757	4.51954062	4.551258687	4.258966338	4.065568515	3.947470763	4.552067822	4.443349828	4.402456733	3.908233113	3.835051295	3.988579268	4.476366482	4.704221453	4.394088307	3.879626863	3.901838062	3.925080117	4.513250655	4.577560214	4.505277636	4.224781529	4.161928957	4.130515918	3.869081051	3.721340998	3.764848861	3.762891738	3.766172235	3.915313408	2.846473418
TP73	3.151362233	3.352183988	3.238512043	3.102436773	3.531614138	3.22135788	3.171176751	3.316376464	3.162772047	2.889785473	2.744895304	2.84303296	2.946731053	3.224472022	3.201887048	3.137931246	2.904216651	2.986551434	2.943546034	3.154462008	3.16135131	2.89945506	2.901991479	2.729009393	3.093871705	2.986514801	2.863664414	2.614801354	2.630199455	2.507372533	3.019226155	3.239370987	3.109284238	2.603702945	2.566622565	2.65033638	2.948413259	3.179176951	2.758540485	2.874039736	2.540852054	2.619481059	2.488039863	2.561502958	2.680936251	2.166387615	2.055517918	2.030269515	1.593416823
CCDC27	-5.510415865	-5.483866367	-3.050584659	-4.110262252	-5.04203305	-3.39040468	-3.336617889	-5.784285876	-5.867895089	-5.676268565	-5.545123543	-3.314819209	-2.871622868	-3.004346669	-4.146841106	-4.113156609	-3.855116756	-3.381518443	-3.459039724	-3.220577423	-4.175527127	-5.514172869	-5.459952295	-2.762843704	-4.373733845	-3.521279839	-5.709982774	-5.693537676	-4.155525452	-3.979127329	-3.306304177	-3.281051262	-3.327010882	-2.281161344	-3.982841255	-5.65800265	-5.640301377	-6.047235242	-5.512922543	-5.564752116	-3.913104435	-3.497382698	-5.550879127	-5.681671026	-5.806903783	-5.793614317	-5.904484015	-5.404358713	-5.461865612
LOC388588	-0.986853909	-0.840010177	-0.163059388	-1.051368563	-2.234678128	-2.011893057	-0.373143765	0.098357174	-1.113007587	-0.81828757	-1.29719603	-0.144894207	-0.820996795	-0.602248225	-1.208241651	-0.083409265	-1.047761834	-0.749250227	0.10167523	-0.184953513	-0.806293317	-0.384889852	-0.601971299	-0.440915609	-0.230775891	-0.485655929	-0.580699757	-1.606074835	-0.786291642	-1.171772407	-0.770251276	0.178380357	-0.157085881	-0.186004111	-1.044241799	-1.014146461	-0.14844828	-0.917952225	-0.869066354	-0.520357997	-0.453672816	-1.064423291	-1.463416285	-1.594208185	-0.948922788	-1.545686804	-2.734559013	-0.275075696	-0.332582595
LRRC47	6.199098796	6.191649677	6.177753053	6.04244511	6.105807844	6.090587424	6.275513411	6.200488585	6.199203097	6.093156076	5.957211037	6.314901682	6.206337271	6.274766403	6.133543038	5.988819062	5.997152644	5.982616212	6.200956168	6.136534668	6.23704272	6.102835359	6.1357714	6.091134127	6.204638846	6.173948453	6.160767229	6.050875735	6.060816234	6.102578011	6.129574401	6.376803074	6.135286883	6.008857503	5.92254575	6.000655142	6.172277068	6.156418644	6.102247271	6.293617483	6.194112641	6.173981448	5.694079266	5.805666589	5.702376385	5.669399096	5.600831342	5.844161892	5.579108986
CEP104	5.571067573	5.637019476	5.598312147	5.318097921	5.599115548	5.37976364	5.510752712	5.578205931	5.730622721	5.466476711	5.372994308	5.235927577	5.505277705	5.57146267	5.674932876	5.420173124	5.322302782	5.486995481	5.581523987	5.456789869	5.551826119	5.236534118	5.116532052	5.110160898	5.581916062	5.597142186	5.523037653	5.171422239	5.188030423	5.089650949	5.646145882	5.627641577	5.650841426	5.36858474	5.290954344	5.305615967	5.459703848	5.547555876	5.581814962	5.283088239	5.093455411	5.247451139	5.226376188	5.274705131	5.319155333	5.356767652	5.333323459	5.276000811	5.32685272
DFFB	3.048004848	3.220037206	3.223677002	2.528776921	2.73275401	2.684272007	3.183804359	3.362919049	3.314499264	2.835484088	2.426420011	2.634715724	3.283918215	3.196727031	3.184075772	2.883081472	2.84993959	2.936798398	3.233052651	3.248657371	2.964024226	2.434194363	2.440914513	2.54354354	3.387817387	3.303996991	3.337141138	2.511033468	2.540282818	2.463816167	3.245211841	3.371435233	3.236757396	2.3308694	2.426549681	2.347621899	3.070505057	3.368506526	3.022352833	2.779543792	2.85507989	2.820934143	1.319485593	1.032574492	1.373005307	0.920631201	1.333920725	1.195554129	1.480648893
C1orf174	4.479688099	4.418508747	4.433231118	4.236989999	3.966395572	4.083706834	4.55212536	4.513776692	4.490756112	3.990842977	4.034192394	4.238234044	4.653058758	4.560075054	4.486154091	4.068409799	4.13545999	4.204946083	4.307820419	4.298272406	4.336225527	4.360808479	4.355431001	4.145763365	4.359846464	4.403532665	4.23399714	4.354949198	4.17389718	4.144993983	4.601788164	4.676631225	4.649123591	4.061923402	4.130900911	4.111835193	4.572802843	4.309216728	4.535564331	4.201776792	4.251802492	4.264168534	4.553719627	4.501964356	4.456365417	4.59977614	4.672000332	4.893703855	3.329297276
LOC100133612	-1.809976147	-1.576975772	-1.913081135	-2.235793134	-3.457070549	-2.252901156	-2.199114366	-2.614360874	-3.060540167	-1.428341052	-1.29719603	-2.177315685	-4.09401529	-1.419384168	-2.924448685	-1.450191596	-1.739639539	-1.615983696	-1.874077224	-1.635614922	-2.060049909	-2.706817947	-2.000520676	-2.762843704	-1.566378923	-1.755745092	-2.250551155	-2.234106057	-2.040048234	-3.979127329	-1.721341676	-1.355051843	-1.401011464	-1.34827554	-1.319876242	-1.957562932	-2.180869758	-3.23988032	-2.705567621	-2.105320498	-2.328141934	-3.497382698	-1.158561704	-1.037814836	-1.41458636	-1.401296894	-0.950287704	-1.497468117	0.319494101
AJAP1	0.420321473	0.297493346	0.510130295	0.494599806	0.243369169	0.310035038	0.06937447	0.281803315	0.471954914	0.590517975	0.43215638	0.245895746	1.035267727	0.2543876	-0.177214755	0.029801345	-0.013814502	-0.088736694	0.327556638	0.647319041	0.348034829	-0.156620864	0.031900802	-0.212646621	0.345084402	0.496642069	0.312385039	0.189105374	-0.185899101	0.268800185	0.711617731	0.772060075	0.45958548	0.092297051	0.213555958	-0.372600431	0.549523182	0.798254809	0.595601914	0.268137898	-0.140514931	0.246778397	-0.692898132	-0.552388009	-0.597450417	-1.706151476	-1.046503019	-1.1564312	0.468871725
NPHP4	4.55970508	4.604921871	4.662286209	4.736272851	4.667050763	4.62862999	4.456497666	4.736332805	4.693392856	4.74474429	4.508802338	4.46785145	4.628223019	4.813093865	4.804443609	4.649502259	4.653998429	4.773299666	4.553305466	4.559470153	4.611287017	4.313963616	4.405780976	4.270579298	4.653250596	4.513244037	4.642060652	4.470112	4.440664305	4.317024131	4.637382775	4.85747654	4.561732367	4.573423741	4.544635751	4.46741082	4.437849431	4.557317987	4.474341469	4.472794838	4.096257669	4.381587812	4.993119323	4.955859526	5.015667048	5.241872134	5.139226849	5.135769326	4.485040662
KCNAB2	3.344452518	3.220037206	3.450854486	3.108906268	3.247985797	3.22724644	3.383113167	3.289855587	3.387133481	3.413843854	3.34666016	3.382843425	3.200605459	3.32015537	3.225298435	3.354448941	3.291239774	3.310573933	3.221847196	3.133451515	3.401901701	3.244050346	3.243951279	3.048186877	3.218723192	3.220187148	3.119739961	3.155085265	3.210796763	3.146716604	3.351907306	3.371435233	3.218339763	3.198986251	3.3300417	3.275688005	3.293389278	3.212508022	3.478599303	3.432427365	3.260156279	3.382813031	2.454745422	2.513085829	2.736128037	2.340812003	2.156211917	2.079457064	2.864563875
CHD5	3.234417973	3.364756573	3.418650135	3.394887667	3.132892633	3.393575734	3.355474486	3.332058086	3.258809384	3.041407858	3.334459706	3.003497633	3.212805913	3.315002882	3.178089477	3.338054503	3.228805727	3.194398918	3.293173644	3.330938595	3.485063079	3.377610835	3.407326445	3.33368322	3.248317974	3.142634003	3.241301941	3.46380926	3.401619105	3.404576964	3.287647107	3.492417666	3.212147929	3.233821627	3.22985777	3.275688005	3.189421359	3.254260953	3.432521293	3.632464577	3.521523793	3.744838697	2.98439625	3.269613689	3.090941673	2.772439721	2.583356019	2.520453791	3.557725116
RPL22	8.01277851	8.040552914	8.104106892	7.88114149	7.857512695	7.98691432	8.147902944	8.069121156	8.05217858	7.97758415	8.040191135	8.427237544	8.11147253	7.994948718	8.088076093	8.04808027	8.00997208	8.010906319	8.212589794	8.169053916	8.186690689	8.198891388	8.205494663	8.313112891	8.040687137	8.190129027	8.214551405	8.277197369	8.200467923	8.228395466	8.082466559	7.958189234	8.180288242	8.122334919	8.100305616	8.244655096	8.36716396	8.2019523	8.160938591	8.204362546	8.325598845	8.112996247	7.746467072	7.849832279	7.810219268	7.820750453	7.82545531	8.022037095	8.129306069
RNF207	3.909544313	3.611530656	4.047447424	3.954031425	3.800317294	4.010474757	3.718664546	3.893433766	3.715187678	3.656886785	3.58158093	3.682924817	3.774292843	3.771381177	3.805414794	3.584969244	3.427199483	3.856886296	3.756250581	3.890036382	4.083431424	3.494255754	3.565187268	3.866512917	3.715495922	3.896572676	3.895496744	3.580257923	3.804476481	3.732826377	3.865623178	3.734642545	3.553184847	3.365315546	3.484764295	3.458341311	3.517045559	3.830815671	3.756204136	3.929103333	3.565328146	3.91030995	3.586111985	3.535074832	3.682944178	2.889380267	2.757294083	2.903980317	3.214091421
ICMT	7.265811524	7.248513079	7.223909977	6.929342266	7.039783229	6.931748819	7.264224225	7.269809645	7.306250379	6.929442432	6.998149995	6.871295031	7.24416396	7.235251861	7.257413473	6.856229913	6.906157434	6.907808851	7.32739328	7.319550616	7.225885752	7.412308455	7.390429911	7.425391887	7.238059447	7.276543779	7.258143987	7.251357364	7.25439579	7.253893098	7.279597273	7.38836533	7.339213121	7.053213529	7.024419666	7.084096219	7.282840374	7.355110687	7.325690501	7.50385824	7.414635317	7.417749751	6.44876861	6.477885002	6.489725691	6.202506046	6.248117729	6.138189549	6.370628872
GPR153	3.542152186	3.723147953	3.488574152	3.389583635	3.388419502	3.414371698	3.73591671	3.75681074	3.795663015	3.588174035	3.774548578	3.70976643	3.65417756	3.804847253	3.541991993	3.381365674	3.540060321	3.54685188	3.763996614	3.558156821	3.82635016	3.328177475	3.49133242	3.438229996	3.665185144	3.709461164	3.671560177	3.342635937	3.370647718	3.333755626	3.549187267	4.067676893	3.693135691	3.720886484	3.672987577	3.558743208	3.628825303	3.764942064	3.774789836	3.577354941	3.369211804	3.575151901	2.653692018	2.635741588	2.766743405	2.710211421	2.457459759	2.601265836	4.158354213
ACOT7	5.850979668	5.764654238	5.805529575	5.565106766	5.391552392	5.585156727	5.892681619	5.70606363	5.70148587	5.801995466	5.69983485	6.113540964	5.733062724	5.788675962	5.661050433	5.713921405	5.582981993	5.71387858	5.75284857	5.750391237	5.806991174	5.863579926	5.873762132	5.810803484	5.877748565	5.721417929	5.653604473	5.880582759	5.74181583	5.765145912	5.610769486	6.106535304	5.665644267	5.927848865	5.839995095	5.704489156	5.838973654	5.726316104	5.747408975	5.90336277	5.790222407	5.938495879	5.070256987	5.105415299	5.307489272	4.833007335	4.921269818	5.02085719	6.225072559
HES2	0.162009477	0.297493346	0.119340342	-0.409822534	-0.39817686	-0.097622931	0.681304019	0.365461244	0.109384834	-0.4668152	-0.790236041	-0.351345085	0.153912224	-0.385436836	0.150839443	-0.206266013	-0.582098262	-0.345894533	0.661975677	-0.050652422	0.747305013	0.416564469	0.321407419	0.360538712	0.231128213	-0.115287479	0.12290724	0.456209444	0.092402062	0.217269884	0.302505066	0.229910658	0.328340946	0.236686961	0.265086259	-0.372600431	0.509445743	0.5526776	0.159502799	0.107673226	0.524300878	0.555728638	-1.463416285	-0.637276906	-0.948922788	-1.270052361	-1.512166592	-1.703918995	-0.176463394
ESPN	6.178271558	6.181913661	6.155452887	6.304422984	6.26801163	6.116993561	6.181051499	6.166634477	6.165183717	6.158597473	6.041247152	6.276516127	6.166904244	6.283365711	6.058952144	6.017413954	6.005452962	6.069280411	6.047565391	6.139172137	6.208537075	6.121091788	6.028389983	5.963617764	6.073693823	6.08049095	5.921649032	5.948965353	6.019816173	6.092781896	5.945888164	6.42319824	5.840407264	5.914490482	5.858985139	5.855231463	5.79797068	6.186084841	5.901234136	6.252631312	5.87968586	6.068290631	5.746610374	5.820663554	5.863309854	5.527750115	5.418007523	5.73583199	6.019429292
TNFRSF25	3.45248014	3.233810056	3.513183619	2.923160749	2.73275401	2.684272007	3.457797977	3.326849795	3.424426544	2.668027343	2.5995347	3.186619936	3.163372553	3.489794604	3.315320306	2.748964117	2.694347063	2.710181391	3.110815884	3.414596524	3.531832005	3.126072068	3.14367405	3.105758407	3.203694983	3.35400876	3.074652072	3.10412385	3.057173574	2.955546423	3.305458384	3.508156314	3.142223911	2.502581021	2.535484053	2.677387704	3.287476586	3.418331163	3.177075428	3.173340143	3.021569318	3.3779059	2.373933377	2.368177524	2.528486572	2.007285583	2.188273126	2.330350907	2.189186079
PLEKHG5	4.208972956	4.238941164	4.353705405	4.430188718	4.304480684	4.37380345	4.147197888	4.264200998	4.244544418	4.155038678	4.241146084	3.965023485	3.984580314	4.32912818	4.137018948	4.179931803	4.143003511	4.30638208	4.19774264	4.335545395	4.19516028	3.854333593	4.16758159	4.057335259	4.249538012	4.086050475	4.095761098	4.156649162	4.161887162	4.182424491	4.203074972	4.527591206	3.899882931	3.992422359	4.081452422	3.973174405	3.916204678	4.177972195	4.03204189	4.191804206	4.011708069	4.139241922	3.732209226	3.568627392	3.84594119	3.368777012	3.317103107	3.340475125	3.207019372
NOL9	5.037442641	5.111391114	5.114322268	5.446243802	5.657539404	5.46196877	5.068523574	5.074472224	5.144030977	5.045685047	5.063131279	5.117305064	5.020594663	4.968838177	5.060173214	5.092229387	5.164473972	5.193642591	4.87635063	4.956343689	4.923382241	5.434924287	5.412722586	5.427686502	4.881294725	4.964951839	4.923920635	5.13856117	5.275623886	5.354028021	5.076535968	4.979162625	5.064447538	4.976226498	4.960650355	5.077553374	4.930503061	5.014135951	4.895407197	5.413243252	5.42600325	5.431579743	5.110008144	5.075718984	5.106733645	5.184381052	5.082069135	5.062227625	4.458487243
ZBTB48	3.667003673	3.853755535	3.896613925	4.20413217	3.926633744	3.95122533	3.819212282	3.839595615	3.788529774	3.921783935	4.150104748	4.253516973	3.838691598	3.830350102	3.737838211	4.065093257	4.248171052	4.134181395	3.802114948	3.721937082	3.541006567	3.407668069	3.548476327	3.607220912	3.708415196	3.674461455	3.705758994	3.652976057	3.551833681	3.438725186	3.598179921	4.049865616	3.684216373	4.055446646	4.022783294	3.807563754	3.600489956	3.3894763	3.649468785	3.597639212	3.184927648	3.522763875	4.30865566	4.393808124	4.333925988	4.464951717	4.388987634	4.571489255	3.97484593
KLHL21	5.342113645	5.303219957	5.272244839	5.086954441	5.078204828	5.082895191	5.244582693	5.512056809	5.328707037	5.788787603	5.640371381	5.372381486	5.438015887	5.406861645	5.458638412	5.656681235	5.55921613	5.468355751	5.162279577	5.176027358	5.145649369	5.775269707	5.747672174	5.808638088	5.329592996	5.179853316	5.228861684	5.862489317	5.832685832	5.839454849	5.379495843	5.716128219	5.437860709	5.911803899	5.835740923	5.511296045	5.088469473	5.168904314	5.122795577	6.136987522	5.983227969	6.152591953	4.551096544	4.451471187	4.622502959	4.919772198	4.846222972	4.895993847	7.553375191
PHF13	4.950040031	4.986792507	4.939235561	4.94953284	5.192784382	4.943197948	5.136681982	5.055705195	5.127165378	5.43812449	5.480708125	5.413781602	5.008397893	5.174851559	5.15160338	5.299766018	5.204678336	5.198174621	4.82358541	4.917950378	4.900397643	5.256491024	5.239620159	5.237961147	4.945938276	4.794322618	4.877794742	4.764868937	4.756365825	4.814205026	4.95390971	5.096593097	5.134877782	5.719350885	5.686634393	5.665615113	4.724927473	4.825439638	4.764364857	5.18762853	5.099054493	5.076264489	4.705329562	4.76644528	4.876968086	4.773391053	4.75996327	4.741573433	6.906913648
THAP3	2.390450943	2.487677187	2.633111795	2.47970093	1.803457001	2.282020662	2.720832383	2.56886095	2.750490413	2.137512626	2.091501077	2.615918129	2.887076248	2.878296381	2.594625881	1.995367848	2.181972562	2.221365966	2.353458501	2.652251336	2.394328481	2.58911494	2.428790954	2.511950416	2.39445048	2.105159298	2.328936215	2.481388007	2.464083192	2.395912102	2.485509895	2.89287567	2.631831793	2.098610825	1.866824472	2.14289725	2.431160986	2.107582867	2.208176645	2.610173566	2.615675231	2.58583067	2.68274055	2.921955319	2.811481719	3.408509507	3.341068692	3.523419249	2.351915579
DNAJC11	5.997874121	5.970946981	6.004155308	5.956275468	5.930228799	5.961417965	5.998325741	6.077964025	6.004395021	5.982389227	6.065439961	5.755033302	5.920470191	6.059048413	6.058952144	5.998413805	6.097624491	5.948950324	6.031610625	5.997137988	6.022917915	5.832894789	5.865915286	6.019920548	6.085356186	6.081233459	6.07832773	5.851909506	5.80399357	5.931265563	6.025060674	6.20074817	6.0921066	5.941084692	5.920538522	6.013980622	6.004005585	5.991340861	6.050750417	6.039337745	6.050273352	6.019499192	5.588032591	5.556136448	5.594509096	5.390641178	5.310442173	5.303863017	5.396892488
CAMTA1	5.002324598	5.002968654	4.981736628	5.333372024	5.119098833	5.07475355	5.097176169	4.911812295	5.117235284	5.61662819	5.411252614	5.572096687	5.104838969	5.089919568	5.065047189	5.661081376	5.55498121	5.441848797	4.968063563	4.970234945	5.037982174	5.153825667	4.973633147	4.934620362	4.929285787	5.049334883	5.015383484	5.000820211	5.020231995	5.086064384	5.079989459	5.032738764	5.084923743	5.42116878	5.259538949	5.266067535	5.064466863	5.080114299	4.991896444	4.89570378	4.895323522	4.760947774	5.505081108	5.435322652	5.369892695	5.496980571	5.551356895	5.492730415	6.046424374
VAMP3	6.068428527	6.031340663	6.068875275	5.756501515	5.807372051	5.807794776	6.055270096	6.047417224	5.998997438	6.122608203	6.132155648	6.15807467	6.131192147	6.017624745	6.085579821	5.997544187	6.060264712	6.075862436	6.064914215	6.082746704	6.173569767	6.159577871	6.225234502	6.277250278	6.043767093	6.148668165	6.173042295	6.134995535	6.163017358	6.151443234	6.075238775	5.93666415	6.064877103	6.187555253	6.144293296	6.289269002	6.156143883	6.155806814	6.240712076	6.200533982	6.279599346	6.154027828	5.419945775	5.44309651	5.446352797	5.433399877	5.441475582	5.547654452	5.911543348
PER3	4.439410846	4.445392041	4.449261228	4.717345094	4.922307818	4.674607471	4.264781501	4.431247124	4.446121615	4.686771065	4.6824924	4.136391903	4.494699346	4.553527259	4.512560229	4.602233451	4.804284578	4.663968214	4.359861952	4.362881487	4.325646597	4.113361016	4.057717094	4.24197868	4.377810214	4.463992876	4.515224663	4.276568215	4.212253295	4.289219726	4.468482883	4.431819606	4.388607977	4.467641395	4.436416711	4.564792253	4.158980245	4.433554959	4.365128369	4.164868627	4.125814555	4.05874012	4.556337949	4.489505772	4.403767561	4.182233651	4.261679068	3.874090745	4.820064415
PARK7	7.594019086	7.582727409	7.602797864	7.273622006	7.011553494	7.351904756	7.732026053	7.578616818	7.541893594	7.516794714	7.488815598	8.027366602	7.634330425	7.577526404	7.595889371	7.558826663	7.534873017	7.55202469	7.686510369	7.66740471	7.677392458	7.674570499	7.705739858	7.732011881	7.703860775	7.714853975	7.70800156	7.775468117	7.67986707	7.689905344	7.636943219	7.778698773	7.632846194	7.72841283	7.696198932	7.702981566	7.879948972	7.705459	7.754303063	7.755061106	7.684792929	7.674169426	7.03619515	7.071336743	7.10953554	6.918267711	6.888916084	7.201352284	7.605064456
ERRFI1	5.611765036	5.505528133	5.602618703	6.817268821	6.665757446	6.845370239	5.619322562	5.589123085	5.666894122	6.410199428	6.327166567	6.006657973	5.653618267	5.70350544	5.627396879	6.166453972	6.052274688	5.956103459	5.517667587	5.565365396	5.535853057	5.65762942	5.49206087	5.577642268	5.565355573	5.598180096	5.677496092	5.751994543	5.574095292	5.499979251	5.749520524	5.534652242	5.705861367	6.48912713	6.35217684	6.291459329	5.527743892	5.688743798	5.592331236	4.998444156	5.080305756	4.931396193	9.038011151	8.995002327	8.887290845	9.335628446	9.323921345	9.165437573	7.370431066
SLC45A1	-2.050984246	-3.898903867	-2.565157832	-3.373296658	-2.234678128	-3.39040468	-3.336617889	-3.462357781	-2.167455371	-2.868913643	-3.223195448	-5.636747304	-2.871622868	-2.352269972	-4.146841106	-4.113156609	-2.632724335	-3.381518443	-2.973612897	-5.542505518	-2.590564626	-3.192244774	-2.652597373	-3.985236125	-3.151341424	-2.673282932	-3.388054679	-3.371609581	-2.570562951	-2.756734908	-2.820877349	-2.795624434	-3.327010882	-2.570667961	-2.397878754	-2.488077649	-2.470376375	-3.23988032	-3.927960043	-2.757397194	-3.17613884	-3.497382698	-3.228951032	-3.359742931	-2.347472164	-1.545686804	-2.734559013	-1.497468117	-2.291940611
RERE	5.962782519	5.969918688	5.993262881	6.701647566	6.889073783	6.679716265	5.913680529	6.091079525	6.045368341	6.5113928	6.490019205	5.966415376	5.925112071	6.085009225	6.031823745	6.56603023	6.584021523	6.647216451	5.852481555	5.836331195	5.925573122	6.17974962	6.131102479	6.195916132	5.900450149	5.917927716	5.864137661	6.200901179	6.13103231	6.271565861	5.99701995	5.954005601	5.979050807	6.265382394	6.298316038	6.352875073	5.602277313	5.835025687	5.801660701	6.028172039	6.017140095	6.109577646	6.757175432	6.745379867	6.81308688	6.913529085	6.824924302	6.609312901	6.163386609
ENO1	11.09107929	11.06653473	11.07980893	10.82439614	10.76710703	10.87082347	11.1980376	11.09449549	11.07611915	10.96195521	10.96141649	11.26820478	11.12170729	11.06947213	11.07168429	10.92917252	10.92195016	10.93952178	11.0988906	11.07425868	11.06991416	11.12396604	11.11566081	11.14706277	11.16468751	11.07310309	11.09322761	11.1827994	11.11378389	11.12297141	11.04636002	11.20189531	11.09106572	11.12130572	11.10943414	11.07446955	11.1702326	11.03317635	11.09436442	11.20512446	11.15367151	11.20778527	10.35151954	10.43384006	10.49782186	10.20689191	10.225986	10.51615698	10.9979662
ENO1-AS1	-2.050984246	-1.396403526	-2.202587753	-2.887869831	-5.04203305	-2.252901156	-2.851191062	-3.462357781	-3.060540167	-5.676268565	-2.737768621	-1.38881979	-4.09401529	-3.004346669	-2.031363888	-2.890764187	-2.270154256	-4.118484037	-1.874077224	-1.455042677	-2.590564626	-1.607282273	-2.000520676	-1.482735784	-2.499264727	-2.383776315	-2.540057772	-2.886182754	-1.492560439	-2.394164828	-4.043269771	-4.018016856	-4.063976476	-2.933238041	-2.760448833	-3.336074555	-2.180869758	-1.959772401	-1.606031948	-2.394827115	-3.17613884	-2.118871075	-2.091447508	-1.981231308	-2.999548861	-2.334182698	-2.204044296	-1.497468117	-3.139937518
SLC2A5	-3.925453364	-3.898903867	-2.565157832	-5.695224753	-2.720104955	-5.712332775	-4.073583484	-2.976930953	-3.545966994	-3.35434047	-3.960161042	-5.636747304	-4.09401529	-5.811701591	-5.731803607	-2.890764187	-5.440079257	-4.118484037	-5.780967819	-3.220577423	-5.760489628	-5.514172869	-3.1380242	-3.985236125	-5.958696346	-3.521279839	-2.902627852	-4.108575175	-2.281056334	-5.56408983	-2.45830727	-5.602979357	-4.063976476	-3.418664868	-5.567803756	-4.07304015	-2.832946454	-4.462272741	-3.190994448	-3.979789616	-5.498066935	-5.819310793	-3.228951032	-4.096708525	-4.221941282	-2.623689316	-5.904484015	-3.082430618	-3.876903112
GPR157	1.68925648	1.983739183	2.111303023	1.293459934	1.400910446	1.342949661	1.857153854	2.198707699	2.266531231	1.118147301	1.196343443	-0.082158452	2.209765458	2.505711023	2.156939642	0.841039702	0.969311679	0.60033421	1.940131369	2.004388942	1.987703222	2.122451752	2.219527805	2.230701274	2.226178997	1.836272166	1.882474263	2.334368321	1.851969085	1.967291631	1.82297884	2.285763892	1.785689251	1.270634292	1.252375207	1.000208832	1.743402916	2.087191078	1.429591962	2.261796371	1.953144177	2.219608196	0.331763923	0.794062405	0.8513077	0.473172224	0.603310626	0.087494383	2.203470305
MIR34A	-5.510415865	-5.483866367	-5.372512754	-5.695224753	-3.457070549	-4.127370274	-5.658545984	-5.784285876	-3.060540167	-4.091306065	-1.638232948	-3.314819209	-3.357049696	-3.489773496	-5.731803607	-5.698119109	-5.440079257	-2.896091616	-3.459039724	-3.957543017	-5.760489628	-5.514172869	-3.874989794	-5.570198626	-3.636768251	-3.521279839	-4.125020273	-5.693537676	-4.155525452	-3.979127329	-2.820877349	-4.018016856	-3.327010882	-4.155630462	-1.867364037	-2.198571032	-5.640301377	-4.462272741	-3.927960043	-5.564752116	-5.498066935	-5.819310793	-5.550879127	-5.681671026	-4.221941282	-4.208651816	-3.58255592	-3.082430618	-0.252412247
H6PD	4.45103383	4.588936167	4.520788777	4.551515846	4.817501737	4.451316901	4.427590241	4.545510463	4.672232949	4.316669771	4.410526364	3.97980154	4.546229646	4.513603864	4.609159158	4.189101506	4.212765716	4.339580746	4.479951714	4.748665181	4.542149296	4.751442178	4.849524059	4.693070575	4.495602948	4.447962766	4.441033765	4.811281312	4.682627958	4.673120131	4.463203115	4.629441571	4.499537605	4.405339183	4.376176159	4.443973021	4.303678538	4.544287105	4.431057371	4.648352103	4.601280875	4.738152908	4.781157422	4.768509221	4.715677748	4.65656593	4.427552534	4.455176073	4.201692492
SPSB1	3.822739485	3.973514512	4.101192996	4.380254397	4.326473412	4.294694492	4.033197535	4.093765037	4.252342788	4.695508079	4.58544702	4.438731846	4.104020418	4.269115937	4.064236002	4.680175746	4.624663508	4.601475132	4.00203039	3.971222078	3.979290982	3.736125549	3.809174385	3.870670542	3.999856369	4.071177199	4.053229593	4.029269855	3.92662359	3.996243005	3.881542733	4.116409464	4.2413253	4.862105902	4.768702804	4.808583687	4.13283783	3.818498029	3.89008948	4.154636705	4.015660661	4.055670554	4.076654758	4.149636218	4.180360229	4.533938327	4.568206825	4.568621073	6.690736132
SLC25A33	3.631691192	3.822195322	3.712295634	4.325755186	3.949488796	4.171837744	3.79472465	3.652425667	3.722691961	4.640012966	4.65822446	4.947275637	3.65417756	3.801166907	3.758044354	4.705958027	4.509747454	4.650802844	3.748462735	3.804008215	3.65947055	4.174077441	3.968407878	4.005340621	3.676114704	3.589333967	3.865556473	3.885778262	3.908768225	3.838922194	3.612559061	3.599144467	3.840908983	4.646347282	4.565338457	4.443973021	3.853554073	3.790392691	3.71348965	3.73216409	3.975638814	3.737195261	4.393100788	4.45403826	4.408629217	4.414620041	4.342256584	4.633188241	4.449526375
TMEM201	5.478978635	5.475411138	5.486245346	5.209409869	5.464770388	5.226511683	5.471380949	5.64877789	5.611379941	5.277200397	5.335225265	5.273895427	5.462490765	5.579004782	5.570264066	5.168387103	5.206479453	5.267378364	5.450853359	5.441200675	5.346073313	5.343030603	5.471523939	5.337443178	5.511454089	5.387413	5.347332104	5.377254134	5.463471751	5.42955623	5.487461681	5.790947319	5.451066247	5.247381561	5.384209409	5.258623272	5.27183948	5.414755709	5.3566713	5.744155688	5.571382832	5.770808381	4.330234834	4.388449919	4.406200437	4.150365597	3.917289967	4.212190131	4.994488803
PIK3CD	0.598108592	0.538501446	0.299912588	0.679814678	0.888704288	0.477491784	0.750844952	0.873925607	0.541495847	0.733122371	1.169121974	0.933108305	0.153912224	0.631241905	0.608046396	1.043347877	0.934960174	0.60033421	0.818945023	0.340137531	-0.205900776	1.024985943	0.689794825	1.171268361	0.191050774	0.222881257	0.398541683	1.201280088	0.973757565	0.845301106	0.349047652	0.463109834	0.417150213	0.668797973	1.146441762	0.57081604	0.509445743	0.362155694	0.676902016	0.943042524	0.334823079	0.484469955	1.52593647	1.32955623	1.644307329	1.857437374	1.760851903	1.584325974	2.509677942
CLSTN1	7.26375347	7.290302968	7.293489279	6.909096811	7.10739654	6.909947881	7.308500107	7.288349206	7.280422597	7.06540908	7.013536324	7.091810994	7.248615009	7.29338846	7.282042446	6.879073656	6.982248367	7.014015693	7.299683183	7.286622577	7.273105441	7.343225023	7.345993057	7.345494057	7.362809022	7.283657833	7.276036999	7.313314326	7.307487962	7.335078246	7.282223084	7.430615712	7.185729581	7.129579076	7.13588357	7.114518126	7.1672548	7.252402086	7.223267958	7.389625974	7.310696181	7.395767122	6.285565785	6.291667595	6.356431409	6.143391609	6.089515777	6.069854224	6.475140314
CTNNBIP1	4.819380473	4.714578674	4.801164382	4.689558997	4.603625383	4.498338569	4.724078042	4.638830035	4.666407793	4.77184774	4.722833541	4.980720162	4.75669247	4.681153029	4.716312699	4.70169285	4.780299071	4.707004814	4.637938912	4.762416152	4.783508823	4.844478332	4.854064409	4.83600638	4.693252265	4.584104911	4.733996769	4.850460774	4.754367632	4.805507517	4.678968538	4.722326099	4.571439351	4.887852577	4.867866505	4.814688189	4.954956105	4.772145549	4.745643491	4.944033046	4.822733614	4.894075722	4.238654518	4.107862619	4.479653979	4.072118954	4.170995135	4.394922909	5.012854334
LZIC	4.557018496	4.463039907	4.480796801	4.450707393	4.423533355	4.463840374	4.497537092	4.452924085	4.45064772	4.401882242	4.191278388	4.333358587	4.51454757	4.46790899	4.44934865	4.342170612	4.391227987	4.369355997	4.573281563	4.569933989	4.455043372	4.435653842	4.472262457	4.547444476	4.470710396	4.550182524	4.646469196	4.487614581	4.40798863	4.51138932	4.55540311	4.367126534	4.549506064	4.353484723	4.316366764	4.393206291	4.469529278	4.481218869	4.61764802	4.37335721	4.480643524	4.344338883	4.535257098	4.446323295	4.432694746	4.490631433	4.622015225	4.464463842	4.208790637
NMNAT1	3.63678906	3.688561141	3.619009092	3.826375687	3.69605921	3.547410489	3.843291201	3.854150038	3.433601106	4.060133366	3.924518274	3.714191878	3.75356411	3.826734323	3.917452571	3.933057946	3.924055398	3.8758694	3.688673998	3.584198955	3.58158504	3.346914037	3.106101744	3.167893634	3.650482392	3.784325951	3.791854411	3.251906161	3.222408053	3.240041192	3.766230423	3.774231174	3.989496937	4.313332919	4.130900911	3.732166306	3.706212357	3.780901242	3.732630163	3.125245855	3.28656791	3.233257258	3.791195541	3.85942559	3.898728604	3.651400529	3.65202204	3.77803564	4.831606036
RBP7	-3.18848777	-1.396403526	-1.465622158	-2.525299751	-1.872108048	-1.805442179	-1.266228561	-2.324854257	-3.060540167	-2.506343564	-1.638232948	-2.177315685	-2.871622868	-3.004346669	-3.409875512	-2.238687491	-1.192151744	-2.533521536	-1.874077224	-2.083073899	-1.673026786	-3.192244774	-1.372489453	-3.248270531	-1.203808844	-2.142768215	-1.622519933	-0.938650174	-2.281056334	-2.104658211	-2.45830727	-3.281051262	-1.125377021	-2.570667961	-1.66091316	-1.410075137	-1.733410781	-2.587803623	-1.425459702	-1.172434694	-1.105749513	-1.912420198	-3.228951032	-4.096708525	-1.900013187	-2.334182698	-2.204044296	-1.944927094	-1.761425894
UBE4B	6.631371977	6.59194701	6.605840204	6.130131589	6.367888192	6.270304359	6.511065898	6.616326766	6.610116082	6.448175895	6.490019205	6.131850579	6.513006723	6.600074185	6.640789427	6.394968281	6.368482773	6.32756537	6.533898612	6.555855609	6.549270917	6.512004728	6.480728354	6.462880181	6.516277038	6.640355955	6.566432468	6.616222869	6.674461489	6.608025103	6.627091419	6.554051718	6.656837792	6.595634627	6.518664238	6.499660077	6.443510331	6.569543312	6.533178302	6.498980004	6.523954034	6.536866037	6.079843035	6.107455021	6.178582416	6.267419285	6.343740075	6.039102899	6.587642639
KIF1B	6.701168288	6.719787518	6.751931706	6.811330778	7.102943774	6.8629701	6.453567674	6.705812879	6.80032511	6.755490184	6.786073334	6.006657973	6.607291172	6.687895191	6.70776759	6.803469313	6.679834528	6.802613051	6.731525755	6.665423928	6.667608784	6.837042453	6.867319642	6.802394408	6.67996582	6.702480562	6.763976592	6.897750903	6.847523901	6.839721102	6.772913911	6.683289606	6.761777357	6.774860492	6.678046016	6.742609991	6.450803382	6.743316896	6.67844517	6.719204371	6.751935333	6.696142662	6.721459057	6.766703434	6.823590879	6.618690888	6.628115424	6.082978902	7.817309657
PGD	8.041652785	7.996292706	7.978564504	7.979519236	7.849940469	7.987998564	8.110775338	7.995946292	8.013696886	8.100267278	8.087076499	8.24541808	8.033871588	7.992530286	7.989829656	8.07285443	8.086542239	8.033483834	8.087565396	8.070938653	8.058591735	8.203610639	8.196137331	8.225130821	8.119371047	8.072204659	8.082909172	8.320569995	8.278146917	8.251193387	8.051137862	8.216102006	8.059390541	8.327093478	8.238645172	8.243335673	8.122184479	8.047749618	8.121321298	8.29196519	8.188105271	8.23469991	7.808184057	7.865343975	7.896891671	7.959079925	8.041051268	8.162527775	8.038353852
APITD1	2.816013622	2.904150918	2.880152678	2.784555511	2.252587699	2.906052728	2.952478813	2.841422968	2.822102882	2.919921191	2.629802139	3.382843425	3.004016793	3.011665649	2.756036427	3.07995802	2.84993959	2.768228677	2.99710931	3.133451515	2.915467405	3.27699002	3.201825803	3.233932396	2.83896518	2.947954955	2.97301181	2.982419357	3.126790787	3.090546199	3.082574162	2.56192757	2.894092843	2.810153822	2.828801026	3.16536459	3.428476901	2.9098668	3.014554463	3.023962519	3.299594591	3.078534663	2.920796088	2.689016381	2.572474584	2.459051115	2.583356019	3.099467025	2.960199154
CORT	-3.925453364	-3.161938272	-2.565157832	-1.994785035	-3.457070549	-2.542407773	-2.851191062	-2.976930953	-2.408463471	-3.35434047	-2.375198542	-3.314819209	-2.219546172	-2.352269972	-3.409875512	-2.890764187	-3.118151162	-3.381518443	-4.196005319	-2.372580516	-2.590564626	-2.05474125	-3.1380242	-1.869758907	-3.636768251	-3.035853012	-2.250551155	-2.523612674	-2.570562951	-5.56408983	-2.820877349	-2.795624434	-1.948499259	-2.570667961	-2.760448833	-2.850647728	-1.552838535	-2.587803623	-3.190994448	-2.394827115	-3.913104435	-2.118871075	-3.228951032	-3.359742931	-3.484975688	-3.471686222	-3.58255592	-2.597003791	-1.554975017
DFFA	5.494506814	5.518245409	5.480016755	5.506286592	5.532560478	5.512271907	5.49816916	5.576012551	5.583831179	5.510464724	5.452761585	5.13060955	5.544420624	5.552980265	5.558791281	5.556319039	5.482505146	5.50783341	5.621511353	5.550912046	5.447134841	5.433464069	5.426506401	5.450086875	5.683806683	5.612632976	5.513415641	5.463177468	5.484116729	5.547697906	5.578171643	5.712736301	5.641655911	5.60092586	5.5736648	5.545957053	5.423767704	5.651903383	5.483550945	5.648959682	5.427487505	5.591670474	5.145219044	5.090643548	5.211991838	5.091319331	5.05624198	4.875251868	5.280443824
PEX14	3.866794666	3.973514512	3.995993708	4.164310033	4.026745228	4.103050521	4.057416006	3.998712333	4.04947699	3.972987612	3.891587999	4.19455994	4.050642953	4.108651265	4.03140876	4.004053576	3.967188507	3.887140512	4.127424802	3.979094922	4.032300667	3.845576692	3.813843305	3.703596974	4.020014113	3.903306388	3.88434183	3.788261756	3.49552624	3.777984838	3.791727906	4.143534965	3.971280848	3.853731641	3.957717054	3.72785975	3.987232508	3.973744697	4.121888507	3.867789784	3.747485771	3.797238051	4.283591923	4.259376581	4.413474545	4.448368833	4.291503283	4.602668554	3.69041923
CASZ1	5.114379591	5.01298741	5.171485696	5.306887024	5.511596244	5.289779002	4.973540429	5.096062933	5.045742339	5.059287459	5.040777906	4.598070127	4.951289335	5.240187065	5.112902158	5.182229699	5.13262097	5.288783727	4.920338643	4.867945834	4.869777497	4.621536418	4.472262457	4.552629369	4.904715613	4.919174105	4.877794742	4.719032171	4.789918385	4.890209464	4.944467955	5.210000115	4.893125565	4.900555634	5.019973761	4.940980321	4.722738254	4.872372997	4.762037929	4.879227426	4.629927386	4.81277562	5.136496557	5.079048922	5.193800486	5.421311871	5.405560665	5.369604655	5.608926197
C1orf127	-1.118098442	-1.235938854	-0.848950798	-1.051368563	-0.649715627	-1.805442179	-1.014689794	-1.391968453	-1.113007587	-1.032412376	-0.790236041	-0.592353184	-1.035121601	-1.563774077	-1.644340765	-1.610656268	-1.352616416	-1.179884582	-1.388650396	-1.635614922	-1.116633438	-0.870316679	-0.816096105	-0.926342436	-0.74924298	-1.450890511	-0.852001779	-1.301220253	-1.492560439	-0.354636464	-0.583838152	-0.558585237	-1.125377021	-1.492665449	-1.319876242	-1.570539809	-0.782320381	-1.403379052	-1.425459702	-0.610555806	-2.038635317	-1.42699337	-1.027317171	-1.981231308	-1.41458636	-2.334182698	-2.445052396	-3.082430618	-2.65451069
TARDBP	7.786070222	7.783944451	7.773260215	7.4326084	7.519970814	7.533665506	7.805616834	7.846322541	7.766802537	7.589785903	7.62808511	7.654855103	7.769783814	7.781339321	7.803350244	7.711934678	7.641237732	7.670098365	7.788531817	7.767112938	7.787007437	7.555109056	7.647428268	7.666563038	7.75951542	7.820238985	7.841605338	7.623450886	7.690617846	7.69344534	7.871489068	7.731154234	7.931672918	7.692601239	7.690615057	7.769964863	7.842884595	7.832443725	7.796695913	7.662713413	7.781398556	7.69305932	6.984639271	7.038787013	7.034070787	6.830038591	6.825349124	6.833150035	7.513086661
MASP2	1.118940755	1.361623684	1.447666208	0.187418296	0.935246874	0.591447974	0.784397512	0.902214652	0.671263722	-0.061558721	0.182796911	-0.144894207	0.890877818	1.307239482	0.838052002	0.029801345	-0.685191755	0.077913176	1.274314616	1.617365819	1.379061725	0.752613672	1.015781136	1.059157994	0.670660274	1.254824149	0.765750657	0.372551515	0.368036505	0.413190094	0.814711224	0.178380357	0.654841771	0.488225728	0.807235676	0.491744469	0.989055244	1.050796841	1.201322974	1.255426846	1.041091876	0.867189734	-1.302951613	-0.324119021	-0.521501564	-0.436062312	-0.619081796	-0.880796757	-0.104313608
SRM	7.297945051	7.258232503	7.212214914	6.798880795	6.973033484	6.79174134	7.390451669	7.25993746	7.262836336	7.008260917	7.000082284	7.490118463	7.331375475	7.290766272	7.226567854	6.837399288	6.89726389	6.923859343	7.249871713	7.22340212	7.218756917	7.094312988	7.119599358	7.139531411	7.395966278	7.237443068	7.234912266	7.154106967	7.112626631	7.195174216	7.188551408	7.558939809	7.18730867	7.044655143	7.043451633	6.954635513	7.311893843	7.2388893	7.255468575	7.346452594	7.161706027	7.283813063	6.182559956	6.233834936	6.383229539	6.207441958	6.258222004	6.639693819	6.469241221
EXOSC10	6.338598209	6.372948185	6.351574708	6.366483952	6.408662722	6.451002417	6.314074878	6.304171128	6.241609127	6.231748696	6.250510301	6.255416006	6.317142573	6.338997698	6.307458188	6.241092773	6.292512179	6.308828807	6.334401019	6.394500409	6.309966788	6.212471053	6.298687342	6.31664108	6.330458008	6.360445952	6.331334142	6.191014458	6.262678554	6.252493878	6.369300076	6.428032551	6.352821051	6.174912999	6.096199007	6.17923105	6.235831824	6.35710805	6.378481453	6.271692795	6.283702577	6.259173624	6.64848649	6.696352825	6.703613158	6.842330482	6.822798315	6.854501718	5.816002934
MTOR	7.042493342	7.076705304	7.087175002	6.93708891	7.0596144	6.935800071	6.885210869	7.101601116	7.045929301	6.988845245	7.046632533	6.477971086	6.983022928	7.004282036	7.101679499	7.028311947	6.988542629	6.994606946	7.061578956	7.072434329	7.011206162	6.876264821	6.847533154	6.857899786	7.103855793	7.098023117	7.078531659	6.884599108	6.897721674	6.852443831	7.107112198	7.123877399	7.061652241	6.986263793	6.923798851	6.980659516	6.797190634	7.040724766	7.096487081	6.837993506	6.804857529	6.870905487	7.046475126	7.057054597	7.090752628	7.251292032	7.253020825	6.793779339	6.878819042
ANGPTL7	-5.510415865	-3.161938272	-3.787550253	-2.525299751	-0.287145547	-5.712332775	-3.336617889	-3.462357781	-3.060540167	-5.676268565	-5.545123543	-5.636747304	-4.09401529	-5.811701591	-3.409875512	-2.890764187	-2.632724335	-3.381518443	-3.459039724	-5.542505518	-2.953134706	-5.514172869	-3.1380242	-3.248270531	-5.958696346	-3.035853012	-3.388054679	-4.108575175	-5.740487952	-3.979127329	-2.820877349	-3.281051262	-4.063976476	-3.418664868	-2.760448833	-5.65800265	-3.318373282	-4.462272741	-5.512922543	-5.564752116	-3.17613884	-3.497382698	-3.228951032	-2.874316104	-3.484975688	-2.623689316	-3.097129092	-3.819396212	-5.461865612
UBIAD1	5.337424491	5.255070314	5.279435857	5.41395295	5.59187036	5.44438237	5.255091444	5.127854981	5.278673587	5.240357357	5.264644585	5.325425727	5.18288455	5.216895186	5.260426658	5.124451721	5.297168086	5.248566627	5.264109233	5.276875273	5.291399028	5.633668025	5.629498187	5.61405687	5.331898542	5.290576476	5.358123702	5.643526663	5.803027264	5.792912263	5.270369116	5.354848204	5.343291288	5.342221375	5.384209409	5.397957584	5.298543081	5.298724354	5.373536152	5.82057106	5.864424871	5.767059902	5.380597107	5.34968557	5.421313659	5.477264978	5.462384572	5.494242674	3.941146411
PTCHD2	1.608525208	1.23037915	1.421903112	2.264777179	1.726151275	1.755272775	1.186944067	1.22694138	1.208920508	1.807547212	1.785793335	1.620640539	1.419054292	1.622926637	1.323478829	1.753092002	2.075620581	1.87398229	1.161546686	1.400008987	1.228195059	1.645698468	1.528732392	1.724422123	1.407625868	1.275733139	1.408958299	1.690166617	1.677364563	1.575461523	1.511319081	1.709903599	1.03756155	2.034194097	1.963577705	1.793208462	1.073944141	1.265647713	1.357442176	1.801570098	1.681842155	1.664504984	1.832825166	1.556733714	1.373005307	1.239808684	1.275425075	1.25385277	2.189186079
FBXO2	-0.300962499	-0.198464148	-0.014960749	-0.268959998	-0.087836739	0.218404563	-0.449092619	-0.169576031	-0.195469747	0.206374484	-0.118858789	0.196142711	-0.634583671	0.021188423	-0.522350241	-0.412716891	-0.082527252	-0.749250227	0.000391894	0.238854196	-0.716095508	-0.304719503	-0.505755984	-0.616002315	0.063671467	-0.798813814	0.12290724	0.283742248	-0.455085733	-0.434806813	-0.674035961	0.178380357	0.078981477	-0.314328208	0.046906089	0.224640399	-0.214036622	0.061289215	-0.086657789	-0.07289902	-0.140514931	0.15796913	-0.692898132	-1.594208185	-0.852707473	-1.149758127	-1.260627825	-0.649471211	-0.035600858
FBXO44	3.261073605	3.185018617	3.282123275	3.108906268	2.797170739	3.111034465	3.410232294	3.408006939	3.23276725	2.91244607	3.095121393	3.474388367	3.218867665	3.309831927	3.078768028	3.033199922	3.047760777	3.247838177	3.459823513	3.195586742	3.236689853	3.044247845	2.928064991	2.7829482	3.258049512	3.198451218	3.113384466	3.017268758	2.786989054	3.039536515	3.305458384	3.394200124	3.278838985	3.187184999	3.108153277	3.263838287	3.328365417	3.19355609	3.105462959	3.07549282	3.120318567	3.054133319	1.964820712	2.462987217	2.672876481	2.095128932	1.896415885	2.046852399	3.081166208
FBXO6	1.784204884	2.063028093	1.593271531	1.804621134	1.616178433	1.909719045	2.103005248	1.699529902	1.825591868	1.901160263	1.614747794	2.445401738	1.928352523	1.703998248	2.285004681	1.92393271	2.321471975	1.843447922	1.926391313	1.770377437	2.078714161	1.704995652	1.719956795	1.506616971	2.216229337	1.807843758	1.941068917	1.999949282	1.924847965	1.951610009	1.666388477	2.076500743	2.251927831	2.298326026	1.850048759	1.841843237	2.198902412	2.097423001	1.938288569	2.012676712	1.740337804	1.874176164	1.504403309	1.612949723	1.57680051	1.444790422	1.44424414	1.337108273	1.832755136
MAD2L2	4.087636635	4.0992164	4.072502092	4.251681522	3.716190165	4.11580371	4.297103923	4.12110113	4.11081537	4.198712782	4.11130132	4.561697738	4.250280618	4.063279757	4.03140876	4.145801942	4.205579175	4.204946083	4.142359666	3.994712883	4.099045159	4.225607741	4.10038054	4.042669872	4.192320193	4.047056343	3.992189911	4.162887853	4.158868971	4.228700465	3.924436826	4.448229584	3.967609867	4.28593048	4.276117296	4.078399281	4.197326557	4.075592753	4.114611341	4.291673412	4.234948386	4.324072421	4.348477796	4.330953513	4.391541259	4.390021064	4.320723422	4.692356441	4.079231003
C1orf187	-3.18848777	-3.898903867	-3.787550253	-4.110262252	-2.720104955	-4.127370274	-4.073583484	-3.462357781	-3.545966994	-4.091306065	-3.960161042	-2.829392382	-3.357049696	-3.489773496	-5.731803607	-3.376191015	-3.118151162	-3.381518443	-2.973612897	-5.542505518	-4.175527127	-5.514172869	-5.459952295	-3.985236125	-3.636768251	-5.843207934	-5.709982774	-3.371609581	-5.740487952	-3.979127329	-2.45830727	-3.281051262	-5.648938977	-3.418664868	-5.567803756	-2.850647728	-3.318373282	-3.725307147	-3.190994448	-5.564752116	-3.913104435	-3.011955871	-3.965916626	-2.511746024	-3.484975688	-4.208651816	-2.734559013	-2.234433712	-3.876903112
AGTRAP	3.871127086	3.897676584	3.635915868	3.677640307	3.531614138	3.523681417	4.091323443	3.900462745	3.854912442	3.841400823	3.920442862	4.241303609	3.922792998	3.819475465	3.96690106	3.979600532	3.68145426	3.691016157	4.024776053	3.910765116	3.863391862	3.791888821	3.717467243	3.785152471	3.961656509	3.899943461	3.815538035	3.92668215	3.944260668	3.913668437	3.808479271	4.153576966	3.808441902	3.91225201	3.860556417	3.757739118	3.865510177	3.873117613	3.964835723	3.925095844	3.654217907	3.879393874	3.266104497	3.408441394	3.452839481	3.157670398	2.899647007	3.517482224	3.932597082
MTHFR	3.987435972	3.952845175	4.13726225	4.799630832	4.801888002	4.681057683	4.036682307	4.014995746	4.084846158	5.059287459	5.126417523	4.561697738	4.104020418	4.063279757	4.093155134	5.015267405	4.987233587	4.897395577	4.027996356	4.095930396	4.002722739	4.285108753	4.266265865	4.235545247	4.092512595	3.981750807	3.895496744	4.565028358	4.637806904	4.408889956	4.131655912	4.126641387	4.039311332	4.927405573	4.737117914	4.61928475	3.950285673	3.812299544	3.864287987	4.144331696	4.054602162	4.150795097	5.214821361	5.072381342	5.234070816	4.812790896	4.747464596	4.715879164	5.958621
CLCN6	3.849333695	3.752147825	3.88723051	5.02672886	4.881294436	4.543875914	3.811095833	3.791253371	3.878619232	4.330758702	4.33292737	3.804121864	3.865986642	3.914516569	3.956446703	4.629433535	4.359202365	4.46773026	3.763996614	3.520889563	3.688659018	4.304409309	4.126887493	4.089797267	3.643074442	3.903306388	3.747398105	4.512255574	4.453037408	4.267217414	3.881542733	3.926451198	3.90373012	4.447995883	4.144723245	4.207730621	3.486403096	3.695916152	3.545069179	3.908953633	3.756961635	3.875917498	5.138245278	5.155168334	5.255816984	5.092844379	5.054793491	4.947684713	4.684066533
NPPA-AS1	-1.603525269	-0.840010177	-1.285049913	0.032695702	-0.087836739	-0.157743923	-2.851191062	-0.426733871	-1.113007587	-1.588805724	-1.29719603	-1.729856708	-1.772087195	-1.167845401	-1.824913011	-1.05426292	-1.739639539	-1.615983696	-0.922986824	-1.150188095	-0.268636531	-1.607282273	-0.705064792	-1.322271112	-0.601144341	-1.450890511	-0.755786463	-0.267272921	-0.696093833	-0.206537825	-1.54076943	-1.902539638	-0.790957982	-1.217031007	-1.66091316	-0.800021655	-0.354899158	-1.654917819	-0.989360587	-1.657861521	-1.59117634	-0.961329798	-0.596682816	-0.47221766	-1.41458636	-0.935633322	-0.28977417	-1.703918995	-0.332582595
NPPA	-1.262488351	-1.396403526	-1.465622158	0.187418296	-0.39817686	-0.35478077	-1.958106266	-1.87739528	-1.780432248	-2.506343564	-1.457660702	-1.729856708	-1.978538072	-1.288139635	-2.561878605	-1.997679391	-1.739639539	-2.00300682	-2.321536201	-1.635614922	-2.060049909	-0.469778749	-1.372489453	-1.322271112	-1.314840156	-1.936317338	-1.803092178	-1.049681486	-1.096631763	-1.657199234	-2.168800653	-1.696088761	-1.561476136	-2.570667961	-0.812916253	-1.410075137	-1.392373863	-1.654917819	-2.705567621	-1.172434694	-1.797627217	-1.295748837	-1.302951613	-1.981231308	-0.449351778	-0.839418007	-1.260627825	-0.649471211	-1.06954819
NPPB	-5.510415865	-5.483866367	-3.787550253	-5.695224753	-5.04203305	-3.39040468	-3.336617889	-4.199323375	-4.282932589	-5.676268565	-5.545123543	-5.636747304	-4.09401529	-5.811701591	-4.146841106	-3.376191015	-3.855116756	-3.381518443	-5.780967819	-5.542505518	-5.760489628	-3.929210368	-3.874989794	-5.570198626	-4.373733845	-5.843207934	-5.709982774	-4.108575175	-4.155525452	-5.56408983	-5.628232271	-4.018016856	-5.648938977	-4.155630462	-5.567803756	-3.336074555	-3.318373282	-6.047235242	-3.927960043	-3.242824022	-5.498066935	-4.234348292	-5.550879127	-5.681671026	-5.806903783	-5.793614317	-5.904484015	-5.404358713	-3.876903112
KIAA2013	6.058965095	6.088360146	5.978978655	5.455157216	5.424553288	5.453202367	6.159636721	6.09644556	6.13456835	5.766156628	5.714031226	6.031694524	6.045109671	6.100813554	6.027668515	5.618728074	5.615880977	5.617917894	6.019527681	5.990337393	6.107947128	5.794734936	5.872643763	5.805383887	6.132408412	5.99086802	5.914355771	5.761275673	5.755866536	5.729956484	5.916249251	6.325909083	6.039748446	5.678840588	5.697225187	5.608198262	6.000395461	6.0945526	5.931574744	6.12043468	5.86113355	6.072852517	4.89930112	4.887235129	4.883967226	4.670931433	4.670109513	4.969593942	5.293856541
PLOD1	6.372609204	6.283076573	6.420684105	6.153006948	6.136009279	6.158417229	6.338280544	6.327827783	6.287239366	6.577874282	6.421742357	6.445734424	6.255081604	6.357910292	6.335966851	6.421794676	6.265121121	6.300422694	6.391772198	6.341283285	6.350972112	6.208207767	6.194236178	6.216479408	6.446179109	6.33514569	6.351050828	6.291948523	6.237149738	6.233976891	6.307301142	6.492747312	6.276986288	6.608411755	6.440274655	6.374387519	6.241959553	6.271589978	6.289189875	6.146484651	6.111573539	6.207558412	5.882184638	5.83649033	5.842801483	5.833463523	5.835718374	6.064774307	7.340448794
MFN2	6.993161454	6.965540248	7.041379574	6.939359441	6.999968257	6.917706778	7.029048405	7.057475011	7.055618107	7.117944205	7.110630767	6.955943312	7.031182901	7.060780917	7.041953766	7.008592736	7.032865377	7.059973336	7.077207491	7.080690118	6.969768208	6.963838303	6.962375329	7.020154505	7.119621276	7.01068638	7.073629391	7.025209234	6.982959686	6.984009587	7.051467734	7.216601019	7.030761029	7.213057871	7.147514797	7.130511782	6.995643422	7.015654133	7.006959379	7.046503272	6.953401778	7.043520254	6.94672326	6.979884417	6.970146006	6.908341861	6.954468296	6.82536138	7.287794349
MIIP	4.448136851	4.63637151	4.514707861	4.393563486	4.217710214	4.35778817	4.65547072	4.493001525	4.461901249	4.355777162	4.378203942	4.819607111	4.570135662	4.585973042	4.434359476	4.355806772	4.444091262	4.528974389	4.564437427	4.353826886	4.532982021	4.152938674	4.057717094	4.183018124	4.534158274	4.317923949	4.322062953	4.202794728	4.218064763	4.273538104	4.21568878	4.491098329	4.35808829	4.307893911	4.410906704	4.268293344	4.565491873	4.262241112	4.226858066	4.059129374	3.946947911	4.173627543	4.215649782	4.174754503	4.244305158	4.179365469	4.226086548	4.718469282	4.075352788
VPS13D	6.244889023	6.209184928	6.245413803	6.075851987	6.519732214	6.142925053	5.852712511	6.316047944	6.295440103	6.262208373	6.240737563	5.251234829	6.057001249	6.256068867	6.268548571	6.334271059	6.317727415	6.26053325	6.184455747	6.293939393	6.160235392	5.846125558	6.027385321	6.080404397	6.154720266	6.250539729	6.279766502	6.065934445	6.055957307	6.082018812	6.209789787	6.183698677	6.323681885	6.300039238	6.18666624	6.298736495	6.012095485	6.250540821	6.199174508	6.008421668	5.990275342	5.999670746	6.012793833	6.091880321	6.037409678	6.093225389	6.195849805	5.279513156	6.376156446
DHRS3	4.113465625	4.143667517	4.064198788	4.393563486	4.559737739	4.766436845	4.24382913	4.112046528	4.275488125	4.066882829	3.976476897	4.638213168	4.174331765	4.223097372	4.252614852	3.997109182	4.120253577	4.079551671	4.165938455	4.163126869	4.095935901	3.987664316	4.174858756	4.344186507	4.153743161	4.094901393	4.231064832	4.768964597	4.957348406	5.073440722	4.161301374	4.392787794	4.073868554	4.220856731	4.148158235	4.098553672	4.306604898	4.189974719	4.168315869	4.636146489	4.69052191	4.637043622	3.864862642	4.104598602	4.131205543	3.743604083	3.621036795	3.807529582	3.185592814
PRDM2	5.366868269	5.363973988	5.469051594	6.224011033	6.457314583	6.337855993	5.409560492	5.601037301	5.570376967	6.510155232	6.496877763	5.896095607	5.699858923	5.666562441	5.659976999	6.660257371	6.582635316	6.479258173	5.192729547	5.281657692	5.261184415	5.807191563	5.762238844	5.828010636	5.209348922	5.412410816	5.375489685	5.774577211	5.849631222	5.883510029	5.660057071	5.482493103	5.694801941	6.496915785	6.449352631	6.483785191	5.123740841	5.325085713	5.203896918	5.750963542	5.853424474	5.838454242	6.23824692	6.095173207	6.137442251	5.879252959	5.94139802	5.624238064	6.531426629
KAZN	4.602023642	4.699769014	4.659532973	4.500762545	4.635686592	4.56029701	4.736988151	4.773177826	4.785845689	4.633207789	4.55947521	4.444070224	4.748335054	4.927235091	4.75904727	4.653924316	4.635399893	4.709123309	4.747486292	4.648553697	4.697916986	4.629210345	4.599392166	4.608466225	4.728679337	4.738934048	4.60403393	4.805311531	4.876979513	4.877816875	4.828122144	4.80959049	4.718475774	4.715761452	4.567905531	4.542895955	4.601681773	4.733304525	4.398469445	5.076396481	5.012697233	5.207904092	3.346966329	3.480720303	3.570306747	2.669910056	2.944138926	2.77056697	4.324404015
C1orf126	-0.556219554	-0.274413002	-0.617625252	-0.337672748	-0.649715627	-0.28606802	-1.134984028	-0.111860534	-0.253185245	-0.184415469	0.069586301	-0.682550993	-1.035121601	-0.602248225	0.334285584	-0.65372499	-0.582098262	-1.179884582	-0.651684802	-0.588309208	-0.551036262	-1.266245355	-0.816096105	-0.212646621	-0.125806332	-0.889011623	-0.755786463	-0.408135457	-1.348170529	-1.040527874	-0.201967517	-0.393525991	-0.790957982	-0.125883119	-0.812916253	-0.903115148	-0.885413874	-0.116497904	0.041666308	-0.355298751	-0.974504979	-0.690027776	-2.380954125	-1.289353603	-1.558976269	-1.545686804	-2.445052396	-1.497468117	1.13804723
TMEM51	4.146008998	4.117904421	3.915199626	4.06466343	3.879807887	3.904216069	4.305794884	4.096828085	4.20758406	3.793373252	3.972545845	4.119809019	4.177447738	4.032219461	4.108974317	3.771522708	3.893076093	3.90942196	4.087854736	4.029247126	4.144897377	3.987664316	3.864228252	4.075459807	4.254407874	4.025614621	4.180281503	4.208837439	4.097139981	4.254492348	4.180731904	4.212403939	4.198118369	4.022619404	4.041374983	4.019716991	4.203619675	3.962593375	4.110958947	4.20838709	4.04302968	4.055670554	3.423535463	3.424237483	3.462222896	3.225976411	3.180324373	3.29954486	3.685339313
FHAD1	-1.603525269	-1.235938854	-1.465622158	-1.30290733	-1.341593331	-1.188770819	-2.488620983	-0.830089565	-1.780432248	-0.81828757	-1.15280612	-1.729856708	-1.155415834	-3.004346669	-1.087947417	-2.238687491	-1.980647638	-2.244014919	-1.388650396	-1.294578004	-1.512562114	-2.05474125	-2.000520676	-1.482735784	-1.871233505	-1.450890511	-1.803092178	-2.523612674	-2.570562951	-2.756734908	-2.820877349	-2.143547738	-1.256621554	-2.933238041	-1.319876242	-1.134440694	-1.552838535	-1.654917819	-1.812482825	-1.04119016	-1.797627217	-2.359879175	-2.380954125	-1.77478043	-1.900013187	-2.093174599	-3.097129092	-2.234433712	-0.818009423
EFHD2	5.651345878	5.577504825	5.662973697	5.047084683	4.916519666	5.01132817	5.721373833	5.635147675	5.674653173	5.463922138	5.386352691	5.693609413	5.60584631	5.699556905	5.609715217	5.233357124	5.259493196	5.280259655	5.559438672	5.678477333	5.615092885	5.496355237	5.459655944	5.374513435	5.757694444	5.570948746	5.454295664	5.361066642	5.369995358	5.348051027	5.544820186	5.874272967	5.517851774	5.426197788	5.372509842	5.359501751	5.632911433	5.720535407	5.613136573	5.765604601	5.538793511	5.635502555	4.195635194	4.446323295	4.289811372	3.97952489	3.825136729	4.113310675	5.88852113
CELA2B	-2.703060943	-3.898903867	-3.787550253	-3.373296658	-2.234678128	-2.542407773	-5.658545984	-5.784285876	-3.545966994	-1.588805724	-2.375198542	-1.729856708	-3.357049696	-3.489773496	-2.924448685	-3.376191015	-5.440079257	-4.118484037	-4.196005319	-3.220577423	-5.760489628	-2.706817947	-3.1380242	-2.762843704	-3.151341424	-3.521279839	-4.125020273	-3.371609581	-3.418559857	-2.756734908	-3.306304177	-2.795624434	-5.648938977	-2.570667961	-2.397878754	-1.570539809	-5.640301377	-4.462272741	-2.705567621	-3.242824022	-2.690712013	-5.819310793	-5.550879127	-5.681671026	-4.221941282	-4.208651816	-5.904484015	-5.404358713	-1.374402771
CASP9	2.539432685	2.681040559	2.348586435	2.870829285	3.029429313	2.791492963	2.907508054	2.577657898	2.603780125	4.201782347	4.241146084	4.370279963	2.975658238	2.676138443	2.664801175	3.287722828	3.125974781	3.51329932	2.499802951	2.662065626	2.828225008	2.58911494	2.611510068	2.653803049	2.792847713	2.595583919	2.598356256	2.56855717	2.603807956	2.570336491	2.595769403	2.876800908	2.545817877	3.975369027	3.800702706	3.980433264	2.773326552	2.556391103	2.662003139	2.678421867	2.773396093	2.560067574	3.285171228	3.269613689	3.22926983	3.393737756	3.302530306	3.546926002	5.028985264
DNAJC16	4.56238667	4.40639791	4.520788777	5.082030562	5.228262277	4.982025113	4.464282011	4.54101958	4.681889579	4.773911682	4.752939024	4.419890411	4.701483275	4.695101847	4.732742144	4.6204237	4.527147002	4.504787821	4.491661966	4.389709234	4.338858183	4.813379776	4.668042026	4.714047124	4.507889992	4.450263715	4.564977698	4.888604306	4.803510498	4.733972738	4.669830296	4.392787794	4.671861572	4.764226025	4.618310484	4.760904081	4.36391909	4.53490674	4.436904167	4.502682244	4.715037284	4.548103958	5.427116242	5.351063503	5.415287356	5.291858142	5.332128186	5.076431488	4.640110059
AGMAT	3.356862875	3.206131604	3.392358837	3.069646838	2.846710199	2.853721264	3.344269031	3.326849795	3.269096023	3.088603025	3.0805853	3.039209729	3.194466322	3.24086646	3.225298435	3.05342495	3.05577577	3.132603817	3.314429204	3.261625503	3.386715297	3.263904261	3.455927084	3.369380589	3.383378322	3.278325584	3.181800929	3.010365898	3.322907129	3.333755626	3.351907306	3.207592278	3.387234635	3.169300121	3.043221042	3.178047705	3.263580469	3.438594067	3.360521569	3.454838612	3.482072642	3.353116715	2.32563782	1.983664891	2.285853358	1.555113837	1.579331763	1.926558165	2.49813632
DDI2	3.241128194	3.413979089	3.345163669	3.559803817	3.640961534	3.450058554	2.876729392	3.566653306	3.65762572	3.292398228	3.15878003	1.157668563	3.312544056	3.400186704	3.400053354	3.27629548	3.344555589	3.188337165	3.371317023	3.510062533	3.411937881	3.538395182	3.437893161	3.471460526	3.427166055	3.411820636	3.395925735	3.342635937	3.485924241	3.421752107	3.578782049	3.703082333	3.558075343	3.037484167	2.951832497	3.073316381	2.902730444	3.294839426	3.335700397	3.709043483	3.538106677	3.600649385	3.813255528	3.742495263	3.764848861	4.021768979	3.939437037	2.719762599	3.606912666
RSC1A1	2.732758119	3.01198866	3.006865613	3.17821936	3.453821977	3.340235276	2.746595479	3.11959597	3.248448872	2.859006811	2.659447601	1.781105211	3.072566269	3.024348764	3.293335956	2.852627676	2.973548672	2.965438447	3.104728554	3.097739418	3.017587502	3.154712116	3.01172292	3.309384624	2.93914911	3.060673912	2.965974259	2.982419357	3.354909071	2.882993397	3.207818084	3.051656672	3.435869411	2.603702945	2.802883651	2.641205368	2.64971747	3.1050496	2.958752671	3.166566915	3.344283408	3.189117829	3.272488113	3.22221082	3.309440178	3.557324864	3.59735317	2.645489836	3.009809602
PLEKHM2	5.622083865	5.574801883	5.560440138	5.795124753	5.81049646	5.618023942	5.534363235	5.539331888	5.506601056	5.774427206	5.716383766	5.735573651	5.419712306	5.530928708	5.454929683	5.819058143	5.707761637	5.689407502	5.524523973	5.54030882	5.560874804	5.453773837	5.375308624	5.436127453	5.579007402	5.531288212	5.482926445	5.518958709	5.480494899	5.51606148	5.369652856	5.694510145	5.394771886	5.735646943	5.785894454	5.562980201	5.451795038	5.412708606	5.475051981	5.403194589	5.34034914	5.333607783	6.11667598	6.089405714	6.230299958	6.352636129	6.33123108	6.502907536	5.951233373
SLC25A34	-0.018562769	-1.091548944	-0.418316444	-0.940337251	-1.872108048	-1.320015352	-0.614151865	-0.739891756	-0.58249287	0.627512183	0.563400914	0.385620509	-0.187124694	-0.953720596	-0.687409487	0.029801345	-0.154677038	-0.211593441	-1.533040306	-0.787618016	-1.368172205	-3.192244774	-1.212024781	-1.869758907	-1.566378923	-0.985226938	-1.066126584	-0.739341365	-1.216925996	-1.863650112	-1.104670315	-0.245427352	-0.790957982	0.190144375	0.213555958	0.069917804	-1.552838535	-1.403379052	-0.654941548	-1.04119016	-1.410604094	-0.961329798	-0.692898132	-1.289353603	-1.41458636	-2.986259395	-1.817021173	-1.1564312	-0.176463394
FBLIM1	2.877601421	2.84256312	2.677335795	2.193518496	2.473666789	2.472542568	2.555773137	2.855959061	2.502792318	2.384427366	2.426420011	2.859107723	2.545023884	2.651822783	2.472767538	2.591899737	2.609769292	2.808306116	2.63266011	2.550251623	2.805564411	2.247378364	2.007653255	2.137160506	2.73827118	2.509938892	2.651961	2.549636308	2.034299107	2.560031482	2.506194049	2.776399011	2.17760951	2.530870065	2.535484053	2.336350787	2.583700298	2.838461131	2.590365265	2.517396925	2.250125914	2.551376614	1.964820712	1.983664891	2.117908721	1.70623157	1.830225606	1.944369441	2.426877637
UQCRHL	3.009220388	3.104848268	2.8222441	2.459593356	1.876830188	2.75934244	3.119531145	2.863172551	2.836008484	3.22761328	2.726339485	3.349094633	2.954017407	2.842934438	3.019740452	3.099542416	2.88635023	2.64084937	3.116877637	2.845511767	3.081860716	3.210340985	2.987130932	3.062796572	3.082962806	3.036375316	3.100588861	3.186045574	3.169405131	3.265632905	3.0617657	2.908773297	3.122550492	3.250928883	3.143002678	3.16536459	3.131188093	3.063900428	3.148855554	3.239378905	3.0906477	3.060272456	2.373933377	2.653719329	2.221002214	2.082902629	1.909297177	2.434845075	3.242037961
FLJ37453	2.624010455	2.53294192	2.812362589	3.042867507	2.894604889	2.853721264	2.70339779	2.577657898	2.554169677	2.949440278	2.910203677	3.302831911	2.665318117	2.739045195	2.6388838	3.235571545	3.242915327	3.113537086	2.624173644	2.929169696	2.759146625	2.973667165	3.035902732	3.025991131	2.607357692	2.612119287	2.703645155	3.198246027	3.13295616	3.083368597	2.366121165	2.551838753	2.389980012	2.906865464	2.967471621	2.813672564	2.631161651	2.763336393	2.547773388	3.245819518	3.013685718	2.978350733	2.385758812	2.254966913	2.519525704	2.330506995	2.250334095	2.459827432	2.426877637
SPEN	7.140860109	7.106954564	7.123592025	7.394391241	7.609691384	7.392102176	6.964649651	7.257886478	7.286448371	7.153255984	7.228633829	6.365716135	7.101356918	7.31548671	7.263433564	7.236861723	7.266632588	7.280437754	6.9903153	6.999317103	6.99210009	7.230030283	7.245896049	7.211775742	7.073177129	7.073977643	7.11437936	7.19767643	7.149966341	7.183893311	7.29602353	7.204174283	7.23465893	7.080583093	7.072667149	7.143099407	6.651157142	6.98394902	6.975670791	7.140664282	7.15902817	7.22661947	7.35319095	7.311444274	7.319316699	7.519977336	7.501322254	6.943539432	7.731813742
ZBTB17	4.373754654	4.337907615	4.258664302	5.088592006	4.978946889	4.960976301	4.564248919	4.411701423	4.430167478	4.736301281	4.692086418	4.913037364	4.391143154	4.458593736	4.356984632	4.885903831	4.794738174	4.87114699	4.291834715	4.24376411	4.400642255	4.336013969	4.32958135	4.216071002	4.476973915	4.112441974	4.291425421	4.599933973	4.356227202	4.406016061	4.387182781	4.764435395	4.343999359	4.678313768	4.667013676	4.329261362	4.155738232	4.275819518	4.296041632	4.319418403	4.176125333	4.226448868	5.337103006	5.289153876	5.416494632	5.452532458	5.247166815	5.614536908	4.589343329
FAM131C	0.21750459	0.493413556	0.967337249	0.64462525	0.512555802	0.353756416	0.941366858	0.281803315	0.952283873	0.254468772	0.23623617	1.396675698	0.470769329	0.45508495	0.571977142	0.279160814	-0.154677038	0.772286893	0.848388801	0.185414937	0.348034829	0.463107055	0.606136896	0.495890565	0.580462465	0.179159879	0.732960722	0.496286883	0.368036505	0.58565729	0.302505066	0.700801392	0.233704072	-0.068167621	0.213555958	0.123357063	0.336978547	1.09231611	0.319967471	0.365985221	0.432670402	0.52053921	-0.265476908	-0.552388009	0.123833555	-1.149758127	-0.54693201	-0.275075696	0.319494101
EPHA2	5.494506814	5.394950917	5.304325852	5.341635694	5.301152666	5.332744277	5.608825947	5.629870804	5.588972649	6.087358786	5.991609347	5.855606641	5.584878229	5.740487169	5.553020494	5.591323466	5.584367867	5.489462681	5.509627069	5.501205345	5.461701511	5.031756901	4.90089479	5.065519495	5.603068918	5.417123585	5.440399195	4.719032171	4.557574615	4.745386524	5.506835674	5.914197896	5.464152006	6.251283136	6.134801847	5.990804299	5.3618104	5.477796103	5.493403535	5.165718021	4.912384416	5.086828203	4.747183441	4.801136931	4.985073038	4.78097921	4.660618064	4.708080794	7.952158897
ARHGEF19	5.60397719	5.602933318	5.638015352	5.46653699	5.399873655	5.41888113	5.61350054	5.612853931	5.614408693	5.318791902	5.251727252	5.618871446	5.620802612	5.669593314	5.581646334	5.375353045	5.437204877	5.452004194	5.635301925	5.498469081	5.681935566	5.114272672	5.225672545	5.193843592	5.646320102	5.550718742	5.532595916	5.254099262	5.271438114	5.234381971	5.529746179	5.78234382	5.44975112	5.221580068	5.306409179	5.156579816	5.453116188	5.566093812	5.37658142	5.499316964	5.199769423	5.396828763	4.45614814	4.476938662	4.607781453	3.995919328	3.933143919	4.093493124	4.271149709
RSG1	1.890463571	1.917013069	1.368954232	1.739403475	1.969194206	1.600550181	1.460395088	1.546631003	1.694347335	1.357154436	1.420660741	1.374479952	1.480893546	2.002079601	1.830438818	1.399912974	1.301387729	1.142043513	1.45743692	1.714882325	1.707115923	1.115183752	0.806834246	1.029714217	1.618732482	1.296343419	1.620934104	1.790278102	1.419383385	1.035823013	1.647892134	1.912720482	1.645681772	1.336222634	1.200380569	1.353224605	1.76057806	1.319086972	1.332567508	1.093459366	1.270117389	1.099552444	1.762003829	1.769540086	2.176089792	1.768628107	1.816615174	1.871765692	0.766953078
FBXO42	4.379848412	4.607569019	4.474544592	4.607414171	4.737686306	4.678910815	4.300006731	4.411701423	4.381218363	4.459440721	4.527678991	4.375877235	4.526815459	4.564423799	4.49340383	4.522259218	4.594719706	4.460203138	4.318379991	4.256776104	4.3203279	4.218842453	4.326317333	4.338193995	4.43683779	4.340427448	4.539130679	4.368508462	4.209338758	4.124160479	4.375988195	4.617398971	4.481631586	4.474940037	4.48883396	4.508160432	4.312439871	4.356841894	4.465787916	4.185117311	4.154778038	4.067909822	5.344696156	5.367496847	5.348546948	6.020567567	6.102893719	6.025571028	5.087919056
C1orf144	7.694919216	7.666039491	7.71246168	7.612118383	7.611931594	7.605786315	7.712822292	7.733260495	7.69422806	7.629080717	7.647631599	7.651397819	7.670994484	7.677770096	7.661184556	7.613203485	7.651521415	7.645419905	7.755886464	7.664356225	7.737486918	7.8073325	7.768716107	7.819835945	7.796504207	7.742106745	7.721645409	7.790152162	7.771635209	7.794698712	7.683941638	7.811045153	7.716973322	7.714091889	7.744370154	7.671933803	7.800438046	7.697283287	7.766252726	7.879874578	7.815808099	7.824432682	7.325829655	7.351924043	7.400568172	7.343536943	7.312716403	7.346138929	7.17543851
NECAP2	4.843833517	4.881362482	4.920958895	4.947729471	4.687587694	4.802381279	4.793695256	4.794086816	4.727362392	5.621220936	5.470988295	5.473736006	4.77326345	4.836655991	4.84468074	5.44590176	5.315642897	5.150642642	4.701840137	4.800680198	4.785440142	4.77929878	4.721199962	4.683648859	4.87971973	4.794322618	4.71733007	4.593020086	4.59824843	4.62202441	4.80743799	4.781804394	4.823751862	5.724463205	5.553082087	5.392526255	4.977166089	4.77054788	4.832482703	4.793899084	4.692992279	4.783388072	5.268501664	5.194078326	5.369892695	5.493520869	5.403286017	5.643446841	6.916700198
CROCCP3	0.718402826	1.50481832	1.570001751	1.175139967	1.147791509	1.206530463	1.352681271	1.510334873	1.00246963	1.312416121	0.385613794	1.183431659	1.286806494	1.265114006	1.448105483	1.267665175	1.099079554	0.739496958	0.877243664	1.376357719	1.515634778	0.928770627	1.079206517	1.275291425	1.260472175	1.05160983	1.004262744	1.020707842	0.634551479	0.31855322	1.40519073	0.772060075	1.26992426	1.292830039	1.509011842	1.056242867	0.699548626	0.77294372	1.056933065	1.280737935	0.730751755	0.867189734	0.003709725	-0.127082174	0.8513077	-0.065693863	-0.17656356	0.268066629	3.962300676
NBPF1	5.925775131	5.968889662	5.935257278	6.639886416	6.718271076	6.603665848	5.672930838	5.973520797	6.008238111	6.096458384	6.064516931	5.278385145	5.784035623	5.856740237	5.905274051	6.220371483	6.283155044	6.26053325	5.868737446	5.953848971	5.8565186	6.029342348	6.197812741	6.151327838	5.845031181	5.869748888	5.893179906	6.483570366	6.530099388	6.455848327	5.966558847	5.930837033	5.953295924	6.174165876	6.055620534	6.197255177	5.685566204	5.951707709	5.847375883	6.059586429	6.012202736	6.013183691	6.814076252	6.876988841	6.929709548	6.678314871	6.722821866	6.213567844	6.16885655
CROCCP2	3.600719805	3.535724361	3.543366625	4.401490402	4.203519657	4.272085684	3.765620305	3.868559098	3.752324736	3.269175271	3.382654419	3.705327364	3.749382382	3.823109459	4.054466021	3.598797097	3.727338889	3.825984016	3.376379116	3.609779324	3.590449554	3.854333593	3.742171529	3.694243975	3.387817387	3.576752244	3.577729606	3.670596979	3.741311479	3.826079127	3.75331068	4.020902133	3.754073046	3.278997765	3.668210436	3.458341311	3.542092977	3.501586666	3.577189876	3.763922811	3.826113611	3.793557704	4.640180088	4.623250644	4.500297026	4.601919818	4.377446012	4.571489255	3.316211517
MST1P2	0.162009477	0.925524569	-0.014960749	1.247289752	0.449820047	0.627517228	0.911309624	0.625105061	0.435885659	0.432255891	0.009465308	0.838986127	0.298302133	0.956482734	0.982441911	-0.025693767	0.287841198	0.636403465	0.241399994	0.76127523	0.543291121	0.635574251	0.606136896	0.495890565	0.45069459	0.726647675	0.859872834	0.935818944	1.000979034	0.664728861	0.153127442	0.700801392	0.826794454	0.040766751	0.160116699	-0.231737896	0.626485164	0.522620366	0.369720506	0.54377234	0.479212988	0.894934724	0.677939564	0.658178977	0.879596744	0.228753496	0.603310626	0.661730477	-0.603884617
ESPNP	-0.986853909	-0.728978865	-0.728656564	-0.409822534	0.00236107	-0.758136464	-0.166692888	-1.536358362	-0.58249287	-1.76937797	-0.500729424	-1.729856708	-0.064267946	-0.682418574	-0.687409487	-0.840138114	-1.192151744	-0.574163521	-0.7365737	-0.498111399	-0.902508632	-0.870316679	-0.601971299	-0.616002315	-0.673294127	-1.088320431	-0.580699757	-0.564254659	-1.492560439	-0.809202327	-0.498949254	-0.393525991	-0.694742667	-0.786396653	-0.923947566	-1.134440694	-1.939861658	-1.523673286	-1.425459702	-0.610555806	-0.743179433	-0.690027776	-0.692898132	-0.637276906	-0.852707473	-1.038726815	-0.695030649	-1.497468117	-0.507669302
MST1P9	-0.15286386	-0.960304411	-1.672073036	-0.485771387	-0.518471094	-0.039907433	-0.800564989	-0.57483251	-0.738612072	-0.722072255	-0.790236041	-1.549284462	-1.035121601	-1.167845401	-0.522350241	-0.340567105	-0.485882947	-1.059590348	-0.826771509	-0.787618016	0.020870086	-0.156620864	-0.250498929	-1.04663667	-0.532431591	-0.557805715	-0.955095272	-0.649143556	-0.314223198	-0.51969571	-1.54076943	-0.848091854	-1.005082787	-1.217031007	-1.319876242	-0.528719633	-0.996445187	-0.620970487	-0.227520324	-1.04119016	-1.410604094	-0.393046039	-0.05902603	-0.823690031	-0.521501564	-1.886723721	-1.260627825	-1.01204129	-0.332582595
CROCC	3.827206037	3.989839382	4.055847419	3.887858015	3.668773384	3.716027398	3.939506516	4.084536679	4.113672193	3.82556862	3.555538796	4.116469446	3.842622649	4.167008868	4.0413356	3.89246794	3.893076093	3.798390647	3.846566065	3.927136299	4.019229728	3.697715426	3.565187268	3.556505847	3.686962086	3.658629251	3.614197773	3.493814397	3.485924241	3.461049733	3.897288538	3.941985076	3.601359441	3.476152895	3.468369857	3.592295768	3.845527932	3.764942064	3.66947181	3.821110284	3.441512279	3.638070086	3.560256544	3.615245181	3.654575664	3.548460351	3.237623043	3.4690854	3.552154858
MFAP2	0.997378775	1.116046475	1.341732764	0.96298673	0.739326664	1.133157276	1.672370894	1.061204175	1.331777256	1.26624594	1.084233077	1.104719683	1.141201172	1.03378846	1.366228476	1.096296757	1.380099705	1.116732425	1.495156586	1.302984533	1.15837361	1.331317182	1.139960548	1.249980337	1.425007947	1.451412815	1.031484213	1.506134669	1.572395003	1.575461523	1.337552013	1.635425383	1.009272506	1.270634292	1.090407727	1.307781634	1.51956996	1.370617273	1.520500458	1.634920228	1.44444757	1.727583667	0.282010887	0.099688688	0.602487153	-0.584160951	0.026253323	-0.194905347	1.332550254
ATP13A2	5.747561194	5.627921369	5.612617619	4.922242712	4.964994217	4.939615836	5.802421778	5.830883938	5.846779738	5.394523244	5.313634557	5.471123611	5.690074216	5.764310283	5.751508348	5.208019887	5.188366283	5.319614712	5.778887222	5.650403701	5.757671728	5.4638225	5.480361303	5.364229415	5.810728296	5.586721808	5.613634989	5.389276662	5.293623194	5.380622231	5.760323233	6.173042359	5.669038845	5.586398212	5.600241513	5.55084134	5.752552663	5.711404395	5.73203585	5.730442839	5.424517467	5.65388759	4.447711303	4.466805556	4.549548187	4.554007051	4.508085832	4.665762231	5.334985183
SDHB	6.337815836	6.339102723	6.352427364	6.064247368	5.706998332	6.092201628	6.396397432	6.266583088	6.333922527	6.254838268	6.292898515	6.594773907	6.337482314	6.222065524	6.363263695	6.226322283	6.215898606	6.166532795	6.372267519	6.391553877	6.400327222	6.352719659	6.375703396	6.337067623	6.398580729	6.367159012	6.383764889	6.429613757	6.372928659	6.429202412	6.39031567	6.419041613	6.402609861	6.364333341	6.347702207	6.427137811	6.622087147	6.455347972	6.427023909	6.437007912	6.385721868	6.403182259	5.909064722	5.875313932	5.882657471	5.847985899	5.868242935	6.115768837	6.154223701
PADI2	5.09042625	5.120686862	5.085893859	4.850705016	5.078204828	4.985503583	5.021813539	5.096062933	5.015511897	4.875439696	4.873783188	4.796838137	4.8803993	5.137395565	5.065047189	4.919348356	5.001827448	4.983929146	5.07156169	5.00727915	5.058891163	5.018183057	5.066546945	5.132839763	4.898507126	5.086790129	5.065627507	5.135392152	5.208609203	5.221362638	5.103935154	5.059689019	5.062727996	4.909561251	4.88031255	4.889855856	4.960540738	4.851366145	5.055983611	5.18762853	5.180533204	5.242060399	4.302430429	4.433372624	4.472706798	3.962942005	3.75907409	3.855384551	4.583894049
PADI1	1.231051122	1.386498352	1.135281886	1.68847954	1.644467478	2.075569785	1.636074765	1.564442279	1.351273431	0.733122371	0.962671097	1.418535132	1.5009313	1.221721411	1.599113272	1.501553235	1.24642127	1.329976464	1.438200701	1.302984533	1.496898215	1.474511818	1.719956795	1.945501213	1.508909204	1.275733139	1.469926316	2.013821456	2.38363336	2.336776978	1.314282234	1.111266161	1.530970113	1.248091724	1.509011842	1.460938422	1.325482908	1.008047194	1.542359892	1.729868632	2.017632903	1.888048339	1.832825166	2.039428163	1.967883277	1.239808684	1.29518833	1.775550377	0.560502201
PADI3	3.375280508	3.377220539	3.525332702	3.069646838	3.071709116	3.161111338	3.513881524	3.398108478	3.40123159	3.429639943	3.265448092	3.192975431	3.278124251	3.476010789	3.484942252	3.106011912	3.200165679	3.397215801	3.459823513	3.268066117	3.625372773	3.118822329	3.37609806	3.303245487	3.531151614	3.572533835	3.49214105	3.353586236	3.421903376	3.278260514	3.396907291	3.599144467	3.381728159	3.55172867	3.495591326	3.339176831	3.501805681	3.493861373	3.30406108	3.409662473	3.393716768	3.562232158	2.432114448	2.23121831	2.327522537	1.345937035	1.408398941	1.071374718	2.864563875
PADI4	0.420321473	0.62465809	0.693576436	0.679814678	-0.649715627	-0.097622931	0.491201135	0.723508765	0.575048407	0.513555994	0.182796911	0.091173151	0.251759547	0.165578333	0.711139889	0.491705449	-0.582098262	0.636403465	0.558882184	0.479862295	0.17024771	0.416564469	-0.415558175	-0.36074526	0.231128213	0.306539186	0.765750657	0.414986781	0.409259167	0.458277983	0.84750116	0.772060075	0.078981477	0.668797973	0.409476168	0.224640399	0.549523182	0.522620366	0.159502799	0.365985221	-0.071802181	0.370513766	-0.05902603	0.151218988	0.421914908	-0.301761221	-0.123124301	-0.649471211	0.21055973
PADI6	-5.510415865	-3.898903867	-3.787550253	-5.695224753	-5.04203305	-2.542407773	-4.073583484	-4.199323375	-3.545966994	-5.676268565	-3.960161042	-5.636747304	-3.357049696	-4.22673909	-3.409875512	-4.113156609	-3.855116756	-2.896091616	-4.196005319	-2.735150596	-5.760489628	-5.514172869	-3.874989794	-3.985236125	-3.636768251	-5.843207934	-2.250551155	-4.108575175	-5.740487952	-3.242161735	-5.628232271	-4.018016856	-1.561476136	-4.155630462	-3.982841255	-5.65800265	-3.318373282	-6.047235242	-2.705567621	-2.394827115	-5.498066935	-3.011955871	-3.965916626	-5.681671026	-5.806903783	-4.208651816	-3.58255592	-3.819396212	-5.461865612
RCC2	8.49687426	8.508629465	8.535410652	8.203848891	8.331239955	8.279631874	8.487943141	8.511267844	8.520189484	8.185303036	8.193074296	8.280904485	8.459534012	8.436151769	8.506526488	8.135067481	8.159717384	8.183488405	8.503494839	8.511505186	8.521078232	8.551832207	8.588619722	8.601369136	8.54469463	8.477240076	8.512736672	8.566279133	8.559936112	8.556067032	8.491114178	8.491180823	8.480424545	8.2040276	8.214477841	8.245031853	8.519963999	8.461735567	8.450786375	8.655097045	8.618520704	8.630418219	8.244653259	8.268064511	8.294004897	8.250011117	8.368218661	8.341630667	7.969501402
ARHGEF10L	5.813201898	5.870933977	5.816694081	6.153789321	6.077556571	6.162264418	5.733234622	5.824430979	5.787188356	5.859492813	5.809676801	5.859607185	5.857755099	5.83979863	5.815572957	5.938958548	5.976190488	6.027448109	5.776017138	5.836331195	5.93778095	5.539074257	5.455180154	5.645940931	5.821433274	5.79658496	5.782371171	5.754062183	5.7766893	5.778540469	5.789092846	6.070771383	5.70916273	5.729557472	5.771489545	5.791661888	5.784389815	5.835789826	5.795985261	5.787843115	5.703444409	5.824996168	5.249211861	5.26157637	5.368645768	4.972086171	4.880968454	4.927677835	4.959147243
ACTL8	0.829434138	0.538501446	0.355407701	0.413299704	-0.39817686	0.591447974	0.645234764	0.723508765	0.507144342	0.590517975	-0.187571539	0.738292128	0.3871114	0.4171171	0.926407876	0.324248704	0.6684452	0.705944398	0.818945023	0.523583673	0.778669184	0.714645822	1.198259188	0.696587915	0.960166891	0.664586707	0.398541683	0.496286883	0.702455544	0.702696711	0.814711224	0.872754074	0.45958548	0.236686961	0.939990885	0.817730781	0.802642119	0.667010276	0.417814794	1.377762389	0.841783068	0.750544815	0.063830717	-0.396268807	-0.449351778	-0.839418007	-1.380922058	-0.546377718	0.420777437
KLHDC7A	-1.809976147	-2.676511445	-2.202587753	-5.695224753	-3.457070549	-2.542407773	-3.336617889	-4.199323375	-2.167455371	-2.506343564	-3.960161042	-5.636747304	-2.871622868	-4.22673909	-3.409875512	-2.890764187	-3.855116756	-2.244014919	-2.611042818	-3.957543017	-2.590564626	-5.514172869	-3.1380242	-2.110767007	-2.499264727	-3.521279839	-3.388054679	-4.108575175	-3.418559857	-2.756734908	-2.168800653	-2.795624434	-3.327010882	-4.155630462	-5.567803756	-3.336074555	-1.939861658	-2.346795524	-3.190994448	-2.757397194	-3.17613884	-3.011955871	-3.965916626	-5.681671026	-5.806903783	-5.793614317	-4.319521514	-3.819396212	-3.876903112
ALDH4A1	5.66388568	5.656324336	5.616881746	5.284200442	5.296703333	5.205785076	5.701752442	5.687897241	5.694824338	5.539870991	5.548294021	5.661888103	5.64576532	5.688642379	5.652440516	5.420173124	5.488439118	5.519951877	5.682045594	5.713113232	5.595412011	5.525431649	5.586489653	5.524538879	5.806589753	5.67790171	5.662338181	5.493195613	5.50328108	5.456195671	5.548564207	5.786651983	5.579278465	5.651187643	5.645908043	5.538599476	5.707873491	5.649297672	5.6079633	5.657439022	5.511061854	5.660974528	4.652468876	4.681368604	4.681940564	4.295173922	4.266692783	4.423777771	5.213209308
IFFO2	4.736324734	4.667150172	4.568534852	3.826375687	4.032108413	3.813188034	4.65093037	4.795972692	4.778663621	4.015474954	4.10772143	3.749115097	4.793713049	4.794703622	4.708027277	4.173786128	4.194731793	4.189854993	4.71987406	4.582907953	4.495719061	3.947306579	4.119363643	4.057335259	4.587233423	4.671506121	4.619813564	4.005166991	3.975474038	4.155298991	4.672120289	4.917639324	4.912348968	4.081181019	4.041374983	4.280106676	4.456413778	4.557317987	4.573213682	4.552890985	4.55857078	4.586894212	3.015174911	3.22221082	3.01007984	2.910289256	3.064182779	2.719762599	4.801403588
UBR4	8.083792087	8.125658687	8.111428951	8.16246472	8.403887078	8.184661785	7.750181796	8.132060138	8.118924675	8.321528376	8.320126429	7.344998342	7.931239647	8.109860448	8.063728779	8.340199775	8.254605093	8.276960842	8.124137088	8.148474584	8.028126759	8.078868043	8.090674261	8.117286415	8.108317784	8.141477534	8.098277574	8.193206787	8.141104023	8.128416703	8.135291345	8.15451483	8.070984552	8.293432183	8.260828619	8.246537896	7.719310935	8.087912887	8.062262131	8.043849243	7.956617917	8.062472343	8.512263124	8.539538456	8.571052309	8.692780791	8.673003823	8.063628856	9.266745826
KIAA0090	6.286029394	6.335115172	6.299470518	5.813065233	5.964293029	5.843694218	6.272560849	6.30814094	6.301716793	6.104681233	6.102784531	5.833403132	6.27412736	6.310802894	6.27347005	5.980921077	5.995070081	6.088937077	6.292169564	6.316640977	6.291738766	6.203075137	6.376492617	6.274899335	6.416614652	6.401453211	6.407335652	6.38361184	6.295342121	6.295833143	6.3508356	6.373226734	6.438855328	6.219046801	6.268641156	6.25376382	6.227363472	6.266498108	6.354742305	6.241394687	6.316916001	6.267820508	5.580334778	5.643072085	5.808266031	5.537862505	5.618587812	5.497262445	5.814840407
MRTO4	6.916110984	6.937935493	6.890462947	6.621905173	6.355106757	6.584870108	7.032106815	6.89629342	6.952882212	6.725944107	6.743454194	7.134123028	6.919772619	6.849853852	6.881295188	6.792481104	6.765408563	6.7407919	6.986182093	6.914618814	6.928416303	6.819262047	6.861693996	6.894602356	6.973333812	6.918551045	6.883641776	6.820436598	6.851268124	6.852443831	6.887221184	6.940294182	6.909242543	6.744984808	6.86291013	6.838102129	7.03146081	6.924487919	6.964582774	7.038642414	7.01738652	7.03380379	6.026077538	6.126891004	6.085259527	5.856988705	5.90809443	6.163122088	6.26817989
AKR7L	-0.225013646	0.244054087	-0.163059388	-0.203371657	-0.39817686	-0.157743923	-0.373143765	-0.498883657	-1.344333133	-0.4668152	0.43215638	0.34053262	-1.286660368	-0.682418574	-0.23995051	-0.488665744	-0.013814502	0.179196512	-0.571514454	-0.116240763	0.17024771	0.368470181	1.281514692	0.804840806	-0.532431591	-0.115287479	-0.665588655	0.087822038	0.409259167	0.050620014	-0.583838152	-0.245427352	-0.363536758	0.092297051	-0.141539001	-0.043292806	-0.025591532	-0.069955318	0.159502799	0.739028632	1.071788673	0.810045827	-1.850439409	-1.433743512	-0.762509664	-1.706151476	-1.512166592	-1.703918995	0.319494101
AKR7A3	-1.262488351	-0.625885372	-1.124585241	-0.650830634	-0.184052054	-0.426930556	-1.134984028	-1.536358362	-0.58249287	-0.631874446	-0.415840526	-0.351345085	-1.035121601	-0.196991747	-0.873822611	-0.943231607	-0.685191755	-0.574163521	-1.693504978	-1.150188095	-0.806293317	-1.121855446	0.15475755	0.102226716	-1.100715351	-1.450890511	-1.186420818	-0.48408431	-0.382935948	-0.009500978	-1.104670315	-0.648783046	-1.125377021	-1.096736773	-0.812916253	-0.70380634	-0.996445187	-1.29234774	-1.425459702	-0.010163265	-0.071802181	0.111426544	-1.158561704	-1.77478043	-0.380639028	-1.038726815	-1.260627825	-1.703918995	-0.252412247
LOC100506730	2.613705447	2.544039629	2.610480821	1.970111164	2.4255725	2.348363157	2.465575328	2.329456291	2.384770343	2.248543938	2.482782453	2.615918129	2.709039495	2.343116518	2.673337857	2.250248122	2.424106888	2.244920694	2.471697613	2.451847919	2.394328481	2.398716468	2.664169017	2.719820221	2.367733141	2.595583919	2.60742984	2.312086873	2.567851078	2.753322784	2.46452487	2.39137408	2.555632167	2.287313034	2.206983304	2.358805637	2.602872607	2.416289131	2.351263601	2.559369195	2.773396093	2.636016427	1.797849028	1.649245852	1.676911994	1.000801549	0.86370031	0.93549129	2.203470305
AKR7A2	5.652604775	5.739532047	5.628191515	5.450070582	5.185582894	5.208764313	5.792149787	5.608568164	5.627460303	5.482972085	5.540348916	5.885343765	5.636737868	5.568218227	5.591814157	5.427940007	5.410888894	5.45705521	5.685108642	5.606606473	5.602002178	5.766017924	5.726780995	5.551982276	5.718582845	5.509387298	5.585212182	5.676604804	5.588747789	5.641092497	5.351192924	5.745195511	5.483560753	5.520914346	5.558255361	5.412789159	5.612955203	5.5988734	5.584451226	5.725842772	5.58873275	5.655915985	5.059222936	5.010944476	5.131940675	4.715170845	4.852905995	5.174013978	5.290515034
PQLC2	3.942854769	3.884640094	3.88723051	4.468424923	4.259463145	4.15648978	4.194763571	4.096828085	3.979162257	4.509845674	4.35423338	4.684053245	4.023194895	4.047833196	4.03140876	4.450357473	4.306435064	4.462716545	3.893224449	3.967269486	3.999398556	4.083879632	4.256009696	4.186357697	4.025722113	4.013217595	3.964209494	4.259203571	4.194677097	4.158717702	4.017426161	4.37000043	4.053233708	4.450466252	4.422300208	4.349024617	4.051442143	4.052112568	3.846827017	4.161466043	4.00377025	4.142138901	4.195635194	4.232714106	4.418303654	4.375057801	4.365811312	4.718469282	4.829305087
CAPZB	7.32385765	7.292361021	7.300133572	7.149284873	7.002019482	7.141561539	7.372982926	7.317525694	7.321157273	7.244270384	7.234800959	7.577723608	7.364903917	7.306103821	7.291777502	7.240909072	7.290178579	7.215975487	7.371158546	7.310219043	7.24601178	7.242174957	7.323250595	7.304974761	7.35772662	7.310819007	7.375323696	7.338680282	7.31326827	7.351976221	7.328688333	7.357927597	7.370130452	7.325664442	7.327582184	7.351651042	7.482688346	7.320588997	7.362634846	7.388898717	7.377874353	7.338825492	6.814623141	6.937402621	6.908414769	6.679330317	6.726920434	6.990371916	7.294065129
C1orf151	5.294521807	5.220901872	5.283017969	5.091861572	4.893132	5.061630594	5.41492617	5.322277065	5.194825678	5.158992353	5.193813138	5.738835209	5.357882656	5.226531544	5.289870436	5.271267412	5.213661522	5.288783727	5.285794113	5.328629666	5.353903427	5.472380281	5.41118289	5.583986584	5.301635173	5.281559602	5.308912847	5.386613634	5.386861589	5.386466067	5.279409532	5.254224115	5.304529985	5.372498021	5.438522323	5.418144878	5.517677073	5.277507869	5.382652739	5.420378257	5.448108305	5.38464891	4.751759797	4.8506849	4.890932575	4.740688565	4.727602398	5.033393359	5.030989008
HTR6	-3.925453364	-3.161938272	-1.124585241	-2.525299751	-1.582601431	-2.904977853	-3.336617889	-1.87739528	-2.408463471	-1.76937797	-2.737768621	-3.314819209	-2.219546172	-2.352269972	-2.272371988	-2.528194108	-1.739639539	-2.896091616	-2.611042818	-2.735150596	-4.175527127	-2.706817947	-1.067634872	-1.869758907	-1.43513439	-2.383776315	-3.388054679	-2.886182754	-2.040048234	-2.756734908	-2.45830727	-1.515516515	-2.189507358	-2.933238041	-2.397878754	-2.850647728	-2.832946454	-1.523673286	-2.705567621	-3.242824022	-2.038635317	-2.649385792	-2.091447508	-2.511746024	-4.221941282	-2.093174599	-4.319521514	-3.082430618	-1.761425894
TMCO4	3.486763616	3.407917336	3.33829368	3.415910917	3.453821977	3.509254347	3.498800951	3.733383513	3.469726813	3.730999199	3.480016019	3.691927624	3.649697137	3.405044267	3.430587722	3.552179308	3.617912466	3.81422285	3.538704302	3.465923104	3.594861469	3.346914037	3.20893269	3.339694458	3.547115208	3.5033058	3.497031546	3.359030375	3.312080099	3.387194885	3.583656023	3.698516838	3.533455376	3.645269438	3.527593267	3.437394372	3.556915317	3.6304844	3.512217019	3.567104844	3.387629438	3.387703527	3.022768061	3.036005397	3.102989301	2.645177536	2.622992992	2.857736132	3.649270058
OTUD3	4.697818493	4.644127954	4.828385851	5.104866235	5.228262277	5.059981799	4.734844473	4.851432245	4.784053522	4.890736805	4.971561406	4.514269235	4.807857231	4.834857119	4.930864769	4.840069823	4.755908041	4.773299666	4.707876527	4.682701919	4.611287017	5.004480287	5.03490329	4.99108932	4.458101182	4.613146481	4.674800976	4.740047765	4.82270832	4.756710719	4.836313479	4.627041079	4.859846185	4.828313192	4.76646953	4.852761518	4.490269186	4.540542274	4.565228264	4.883364189	4.912384416	4.814592616	5.800612283	5.6520434	5.56867873	5.867718436	5.722593826	5.400578959	5.65902023
PLA2G2A	-3.925453364	-5.483866367	-5.372512754	-3.373296658	-2.720104955	-5.712332775	-3.336617889	-3.462357781	-4.282932589	-4.091306065	-3.223195448	-2.177315685	-2.871622868	-5.811701591	-2.561878605	-5.698119109	-5.440079257	-2.533521536	-4.196005319	-3.957543017	-4.175527127	-5.514172869	-5.459952295	-3.985236125	-2.788771345	-3.521279839	-3.388054679	-5.693537676	-3.418559857	-3.242161735	-3.306304177	-4.018016856	-3.327010882	-2.570667961	-3.245875661	-3.336074555	-3.318373282	-3.725307147	-2.342997542	-3.979789616	-3.17613884	-5.819310793	-3.965916626	-5.681671026	-4.221941282	-2.623689316	-2.734559013	-3.082430618	-2.291940611
CAMK2N1	3.800196917	3.747354813	3.853899439	3.153398188	3.210632383	3.523681417	3.855181612	3.689419874	3.827333202	3.434867105	3.452055938	3.599266888	3.85824061	3.625009951	3.733762798	3.359872613	3.402271086	3.508441757	3.875457044	3.693508674	3.765031182	3.175825103	3.250854139	3.32764683	3.708415196	3.650647516	3.605166788	3.010365898	2.970318481	3.284533111	3.795934017	3.69393685	3.736923424	3.267835659	3.274546588	3.447905858	3.800567791	3.699279079	3.927946624	2.93110291	3.441512279	3.155103797	2.701786306	2.266696206	2.804121014	2.267081615	2.394724004	2.709383453	3.329297276
MUL1	4.678172981	4.509071969	4.553783241	5.103247048	5.041446278	4.987239679	4.766669919	4.759712575	4.787635634	5.025037897	5.06497852	5.177835162	4.675271591	4.718704746	4.75704074	4.866982969	4.916372713	4.962777465	4.635829708	4.66572884	4.622134399	4.904733863	4.847248515	4.650179702	4.698622104	4.623378404	4.51763317	4.70199646	4.600474812	4.624499016	4.712730493	4.921562359	4.757266028	5.059498025	5.069726796	5.031121755	4.750942213	4.599323468	4.726675986	4.979246334	4.788490826	4.850460095	4.993119323	4.988099863	4.988324183	4.955417065	4.995628048	5.104426449	4.691686419
CDA	-5.510415865	-3.898903867	-3.787550253	-2.525299751	-5.04203305	-4.127370274	-5.658545984	-5.784285876	-4.282932589	-3.35434047	-3.223195448	-4.051784803	-3.357049696	-3.489773496	-5.731803607	-4.113156609	-3.855116756	-5.703446538	-4.196005319	-3.220577423	-5.760489628	-5.514172869	-5.459952295	-3.985236125	-5.958696346	-3.035853012	-3.388054679	-4.108575175	-4.155525452	-3.979127329	-3.306304177	-5.602979357	-5.648938977	-5.740592963	-3.982841255	-4.07304015	-2.832946454	-2.346795524	-3.927960043	-3.242824022	-5.498066935	-3.497382698	-5.550879127	-4.096708525	-5.806903783	-5.793614317	-5.904484015	-3.082430618	-3.876903112
PINK1	5.511258178	5.393417766	5.47219301	5.124156038	5.088537513	5.154173438	5.514506474	5.425776608	5.518506334	5.160570794	5.272659579	5.49317963	5.422341364	5.499479069	5.496413836	5.262606885	5.113550037	5.190613309	5.526802213	5.37859157	5.496308759	5.508888381	5.441668864	5.462535903	5.504317068	5.404126244	5.439129217	5.413025265	5.346311733	5.26007338	5.442559538	5.614372549	5.455004453	5.300381636	5.359233413	5.254138206	5.532751081	5.464023254	5.367426265	5.46660448	5.292281561	5.391969154	4.893100416	4.913586456	5.026776966	5.016153812	5.022553154	5.10838175	5.042953375
DDOST	8.07536825	8.062425236	8.056501613	7.838713275	7.64861975	7.843574428	8.096237153	8.013882126	8.019801522	7.951607258	7.954348669	8.006996171	8.117974371	8.026812973	8.021099661	7.925648094	7.893774904	7.920777757	8.149492335	8.101914115	8.125683244	8.214704245	8.210372008	8.191248722	8.173240976	8.100680436	8.118451265	8.259840342	8.215615904	8.175796236	8.049597462	8.267866952	8.077172722	8.119815096	8.125792097	8.070236761	8.165946142	8.18286027	8.148966869	8.290797725	8.164045081	8.196017137	7.779337516	7.773784634	7.865632055	7.871388427	7.973662717	8.117854987	7.989731884
KIF17	-1.603525269	-3.161938272	-2.202587753	-2.525299751	-1.341593331	-2.904977853	-2.488620983	-2.976930953	-2.167455371	-1.975828847	-1.844683825	-2.466822302	-3.357049696	-2.641776589	-2.031363888	-1.791228514	-2.270154256	-1.796555942	-2.611042818	-1.294578004	-2.301058009	-2.05474125	-3.874989794	-1.482735784	-2.499264727	-2.142768215	-2.902627852	-1.78664708	-2.570562951	-2.104658211	-2.820877349	-1.355051843	-2.479013976	-1.492665449	-1.175486333	-2.198571032	-4.055338876	-2.877310241	-1.812482825	-2.757397194	-1.797627217	-2.359879175	-1.643988531	-2.511746024	-2.636978781	-1.545686804	-2.734559013	-2.234433712	-1.374402771
SH2D5	0.756370676	0.819914381	1.135281886	0.370864438	0.449820047	0.218404563	0.970810636	0.957181111	0.732017753	0.552550125	0.47724427	1.233617416	1.115438076	0.902543927	1.187059631	0.324248704	0.863701491	0.705944398	1.013448047	0.866885418	1.059689335	0.508194944	0.321407419	0.696587915	1.029988341	1.122576351	0.919373846	1.020707842	0.599362051	0.544434627	1.001124349	0.839964139	1.065306541	0.702350533	0.698982785	0.57081604	0.835432054	1.071705831	0.553166647	0.739028632	0.479212988	0.623632703	0.824160305	0.508153533	0.934563203	1.425554203	1.06130027	1.466006007	3.192770416
HP1BP3	7.466685142	7.454426777	7.462155804	7.525002404	7.694157451	7.582431547	7.353554732	7.484986936	7.464840812	7.59825519	7.68113811	7.270331131	7.4427176	7.473267061	7.492348843	7.674881945	7.673825659	7.690077993	7.493264718	7.474824886	7.460342116	7.591244621	7.625354175	7.639407044	7.403932436	7.484485044	7.513264787	7.470269217	7.56856201	7.592783288	7.477839873	7.207793085	7.492369909	7.57865577	7.614745785	7.690587202	7.357760109	7.474733185	7.493578864	7.508887394	7.612253238	7.546054772	7.632290994	7.567886903	7.510932758	7.490197518	7.477464435	7.312675036	7.564139031
EIF4G3	7.088334545	7.125543258	7.140474555	7.288659539	7.462041065	7.377945082	7.020274195	7.136997211	7.109921451	7.186175077	7.260821809	6.819350381	7.067746454	7.128795544	7.149501579	7.281484715	7.250573542	7.27687158	7.104919172	7.106076765	7.116219154	6.909730897	6.934778335	6.985588776	7.136535826	7.166795588	7.231248276	6.8958794	6.94754375	6.966072624	7.164354698	6.965689337	7.15740925	7.06252911	7.119790634	7.169141541	6.970031425	7.155347771	7.141937211	6.884654499	6.971829213	6.911371614	7.398400452	7.311798136	7.322862198	7.705359512	7.634068699	7.3714573	7.040220292
ECE1	7.338793736	7.303015826	7.309384473	7.128739506	7.20619104	7.064305872	7.276803259	7.331570606	7.308745582	7.245758274	7.266050428	7.165970992	7.277216839	7.355559732	7.288308232	7.188911064	7.277382973	7.188526981	7.275500556	7.315281136	7.262398294	7.087829995	7.117712557	7.097134716	7.443916058	7.25400121	7.285960994	7.301346066	7.348465876	7.341109116	7.202877004	7.445337218	7.294857843	7.320271814	7.340025789	7.347446463	7.199099272	7.273706298	7.243842246	7.413064424	7.211232317	7.418347325	6.749187383	6.798361789	6.886800956	6.533096041	6.465930954	6.46639129	6.809889193
LOC100506801	-3.925453364	-2.676511445	-2.565157832	-2.235793134	-0.954570208	-2.904977853	-2.851191062	-2.083846157	-2.697970088	-2.506343564	-2.737768621	-2.829392382	-1.772087195	-1.904810995	-1.339486184	-1.997679391	-2.632724335	-2.896091616	-1.693504978	-3.957543017	-2.590564626	-2.706817947	-2.652597373	-2.400273624	-2.05180575	-2.673282932	-3.388054679	-2.523612674	-1.833597357	-5.56408983	-2.45830727	-2.433054355	-2.841584055	-3.418664868	-1.867364037	-3.336074555	-2.470376375	-2.140344646	-3.927960043	-3.979789616	-3.913104435	-2.649385792	-2.091447508	-1.594208185	-2.347472164	-2.623689316	-2.734559013	-3.819396212	-2.002433994
NBPF3	3.469723713	3.49627321	3.274945672	3.606271442	3.405050177	3.43487215	3.292738731	3.432459983	3.539372675	3.525855259	3.252537983	3.003497633	3.416419232	3.414710602	3.499417574	3.381365674	3.487698705	3.253655504	3.255205793	3.385272444	3.426862446	3.377610835	3.413491818	3.32764683	3.387817387	3.378379188	3.416721699	3.353586236	3.490733228	3.200781761	3.275649574	3.513364605	3.308163064	3.461530861	3.21683109	3.426805737	3.028583608	3.385306658	3.390959302	3.607675392	3.476347654	3.449815886	3.722916473	3.601417327	3.600363981	3.418273977	3.373965444	3.169288474	3.386757328
ALPL	-3.18848777	-5.483866367	-5.372512754	-4.110262252	-5.04203305	-5.712332775	-2.488620983	-5.784285876	-3.060540167	-4.091306065	-3.960161042	-3.314819209	-5.678977791	-4.22673909	-4.146841106	-5.698119109	-3.855116756	-5.703446538	-3.459039724	-5.542505518	-4.175527127	-5.514172869	-5.459952295	-3.248270531	-5.958696346	-4.258245433	-4.125020273	-4.108575175	-2.93313303	-3.242161735	-4.043269771	-5.602979357	-4.063976476	-5.740592963	-5.567803756	-4.07304015	-4.055338876	-3.23988032	-2.705567621	-5.564752116	-3.913104435	-5.819310793	-5.550879127	-3.359742931	-4.221941282	-4.208651816	-4.319521514	-5.404358713	-3.139937518
RAP1GAP	4.885118271	4.881362482	4.83815859	4.591333009	4.724495859	4.672450975	4.881582054	4.88371266	4.943479604	4.746847345	4.633541308	4.701989079	5.049793059	5.020397255	4.887499349	4.731287632	4.777878441	4.746733709	4.92207057	4.930185321	4.825411822	4.77929878	4.762842608	4.681283785	4.996226946	4.905823448	4.780868103	4.733775168	4.717918661	4.729381819	4.79067446	5.080892512	4.875602738	4.768192199	4.755251005	4.790113655	4.860540503	4.95628267	4.943431872	4.621362123	4.59601075	4.603805117	4.836061119	5.048799111	5.096224894	5.18151714	5.329734664	5.430902206	4.437491311
USP48	6.372609204	6.395333951	6.431214773	6.254237226	6.271416891	6.427538289	6.362086777	6.385952177	6.44470429	6.148292465	6.255371957	6.150747196	6.412788148	6.373483576	6.369843843	6.296587886	6.366067546	6.317186224	6.341536665	6.335928632	6.34181419	6.17974962	6.177125363	6.267823433	6.324102513	6.447674889	6.389693781	6.152344359	6.18395344	6.242862499	6.454914599	6.272386044	6.510617051	6.174165876	6.159691314	6.311024052	6.388640667	6.433302541	6.392088319	6.130041039	6.200203642	6.141053216	6.257682903	6.297396846	6.22892629	6.295505081	6.3306327	6.206204791	5.861752151
LDLRAD2	-5.510415865	-3.161938272	-5.372512754	-5.695224753	-2.720104955	-5.712332775	-4.073583484	-5.784285876	-5.867895089	-5.676268565	-5.545123543	-5.636747304	-5.678977791	-4.22673909	-4.146841106	-5.698119109	-5.440079257	-5.703446538	-4.196005319	-2.735150596	-3.438561533	-3.929210368	-5.459952295	-5.570198626	-5.958696346	-5.843207934	-3.388054679	-4.108575175	-5.740487952	-5.56408983	-5.628232271	-2.795624434	-4.063976476	-3.418664868	-5.567803756	-5.65800265	-4.055338876	-4.462272741	-2.705567621	-3.242824022	-5.498066935	-5.819310793	-3.965916626	-5.681671026	-3.484975688	-5.793614317	-5.904484015	-3.819396212	-2.291940611
HSPG2	4.106132979	3.98577545	4.160816978	2.808600985	3.201140934	2.830699046	3.696805112	4.078351482	4.028437315	3.140715058	3.278243697	2.111445546	3.922792998	4.102683541	4.232537261	3.118864514	2.956525524	3.027872493	4.037614358	4.03681042	4.070817616	3.697715426	3.508714499	3.566792486	4.111424599	4.031773414	3.992189911	3.47388047	3.551833681	3.552254132	4.006578779	4.262753914	3.960239761	3.3335485	3.543331915	3.489202275	3.595712815	3.893812364	3.894345221	3.741309573	3.45321778	3.804570697	3.08211607	2.929353772	3.132675431	2.971257274	3.005409069	2.698929095	3.953876156
NCRNA00339	2.723203812	2.860429541	2.980634072	3.49212732	2.9635915	3.318334362	3.059130439	2.727466778	2.974455254	3.006726018	2.893668309	3.080929119	2.968480636	2.684153436	3.026419608	2.934876088	3.039701007	3.061425053	2.714887208	3.168300916	2.766987378	3.067027713	3.173042903	2.885128595	2.674298851	3.024070806	2.97301181	3.017268758	3.210796763	2.971185547	2.967957485	2.827473195	2.838901057	2.77904329	2.535484053	2.712684756	2.985407467	2.743927647	3.060724644	3.016448466	2.898537846	2.89149564	3.736833253	3.721340998	3.544035399	3.516998465	3.565157803	3.797765111	2.24549352
CDC42	7.450129148	7.474505094	7.501508014	7.197128323	7.253448924	7.273686998	7.498011169	7.449184012	7.475707049	7.508141917	7.571382875	7.597022147	7.489850998	7.444949394	7.512708891	7.50231977	7.484176544	7.46600876	7.50168627	7.491089551	7.61060634	7.588294994	7.638573327	7.704325129	7.451887503	7.550316597	7.615182116	7.51576337	7.600613847	7.64399208	7.51562921	7.214603932	7.558837988	7.602453918	7.621866397	7.721781824	7.691595261	7.560904049	7.639520759	7.540665373	7.706045652	7.569917202	7.008736959	7.027628227	6.953192386	6.989997848	6.99732567	7.121895981	7.426687395
WNT4	0.162009477	-0.057601613	0.60476717	0.454522367	0.980334763	0.218404563	0.122813729	-0.229697024	0.240629368	0.590517975	0.79472646	0.772643632	-0.124388939	0.4171171	-0.177214755	0.279160814	0.051773839	0.2272908	0.285121371	0.607241602	0.579360375	-0.156620864	-0.174550076	-0.143933871	-0.404107494	0.265316523	-0.155393922	0.087822038	0.092402062	0.458277983	-0.418778906	0.586845202	0.023486365	0.449231596	0.939990885	0.491744469	-0.214036622	0.142589317	0.553166647	0.457615697	0.283292778	0.555728638	0.752901621	0.76127247	0.762951825	0.776241291	0.285340544	0.93549129	0.371024402
ZBTB40	5.616933676	5.614823729	5.740578229	6.039908131	6.024728883	6.086543993	5.524469017	5.721029481	5.618437164	6.18287793	6.236645969	5.621229755	5.636737868	5.718216937	5.703345732	6.351389142	6.336764975	6.232086875	5.422991884	5.561437912	5.484468766	5.638745708	5.616195233	5.634983701	5.506359822	5.447386954	5.540907762	6.033106246	6.066464376	6.106123807	5.761399068	5.638408007	5.640503599	6.291797206	6.2439723	6.211976683	5.363216536	5.404491026	5.47220783	5.863084487	5.833409887	5.91835907	6.331381802	6.329905677	6.365836234	6.465246114	6.418852275	6.123606928	6.885478927
EPHA8	-0.08415111	0.398776682	0.693576436	0.086134961	-0.184052054	0.591447974	0.681304019	-0.002926162	0.198194101	0.301011358	0.385613794	-0.427293938	0.048942664	0.45508495	0.101086408	0.367970081	0.442563792	0.983053989	0.40885674	0.38823182	0.216790296	0.594351588	0.806834246	0.87274487	0.549098294	0.664586707	0.593797974	0.782195755	0.767306688	1.094121653	0.254410778	0.463109834	0.233704072	0.668797973	0.698982785	0.40808654	0.242341673	0.98618776	0.50944527	1.005103492	0.977666496	1.07550697	-0.124614372	-0.47221766	0.123833555	-1.149758127	-0.349895163	-0.760502523	0.092723239
EPHB2	3.85371879	3.737720754	3.690882327	3.573901926	3.654934477	3.509254347	3.765620305	3.84689118	3.637916465	3.638880997	3.899891303	3.673865478	3.826833763	3.709898849	3.725577272	3.504004714	3.427199483	3.522965655	3.893224449	3.79956915	3.713216122	3.884570823	3.855197268	3.776315108	3.878931587	3.686222621	3.618692153	3.726422502	3.645374448	3.588195013	3.59335485	3.898857828	3.661673805	3.812076135	3.619548318	3.60643995	3.762710647	3.771346935	3.815752384	3.812458414	3.559924787	3.775013811	2.98439625	3.001323558	2.924415248	2.710211421	2.394724004	2.396541187	3.255810811
KDM1A	7.028985314	7.06423305	7.076893861	6.802377634	6.860718895	6.878020356	6.997655396	7.014793334	7.066717239	6.804269218	6.915076352	6.929068803	7.030321462	6.962055781	7.044012406	6.836426958	6.865697512	6.864747116	7.025380407	7.062279339	7.071015558	6.987913035	6.975457529	7.056651139	7.059677725	7.036183863	7.094349952	6.986602042	7.029969473	6.970456238	7.067648479	7.080234598	7.060791059	6.885800541	6.902600922	6.955556627	7.086980953	7.077047653	7.082101775	7.082931151	7.066320761	7.020877031	6.606783601	6.581304675	6.654831439	6.503588565	6.553153366	6.544373527	6.186042462
LUZP1	5.313747345	5.360839397	5.376518628	5.650734844	5.836784235	5.704992343	5.192422167	5.336599967	5.466936839	5.844841078	5.88271306	5.061089054	5.350999556	5.483493365	5.399410298	5.829846532	5.96026654	5.896001444	5.317722277	5.275277604	5.207457078	5.40095958	5.468566081	5.352385777	5.199282104	5.36319598	5.290721495	5.308574101	5.328961815	5.374754628	5.422296634	5.184106968	5.563557408	5.844839089	5.761431986	5.805010763	5.141877817	5.299832415	5.338045608	5.454143505	5.583416503	5.557357269	5.27963608	5.257173432	5.182490717	4.897256692	4.791614156	4.262752829	5.719907826
HTR1D	-0.15286386	0.244054087	0.119340342	0.494599806	0.685887405	0.396191682	0.449978473	0.192994048	0.154472724	-0.061558721	-0.500729424	-1.244429881	0.251759547	-0.083781136	-0.059378265	-0.65372499	-0.395685138	-0.418044319	0.10167523	-0.184953513	-0.145779783	-0.559976558	-0.505755984	-0.815311123	-0.601144341	0.179159879	-0.500529408	0.237199662	-0.696093833	-0.706108835	-0.013522427	0.327757981	0.023486365	-0.383040958	-0.812916253	-0.231737896	-0.14844828	-0.214345228	-0.227520324	-0.138487362	-0.854210746	-0.461758789	1.24353674	1.32955623	1.31203729	0.510166431	0.161605176	-0.194905347	-0.332582595
HNRNPR	7.608687372	7.643644396	7.645513512	7.654471143	7.678424989	7.720861427	7.580306542	7.577246737	7.54745057	7.543051237	7.613643911	7.527688282	7.558979023	7.568353558	7.594766323	7.593195507	7.547007072	7.569911992	7.639387203	7.614999322	7.658285369	7.831370986	7.826172247	7.936480864	7.612700793	7.69534478	7.711687616	7.872397402	7.927843065	7.92939039	7.639578547	7.425099366	7.679315196	7.603564218	7.599771196	7.75602186	7.685706701	7.697073043	7.67210772	7.828504255	7.945524177	7.855653825	7.67447896	7.749695988	7.671486662	7.681739141	7.677305014	7.617141835	7.191651267
ZNF436	3.492399151	3.63766715	3.53738033	4.517879467	4.499063566	4.381744911	3.452589686	3.605883081	3.613904342	4.72993644	4.524997401	4.075779697	3.608734589	3.591310433	3.729675841	4.735466332	4.580900682	4.355897923	3.459823513	3.379335419	3.247938994	4.109708621	4.037899542	4.001554018	3.374459004	3.542654467	3.482310041	4.262112232	4.158868971	4.077961863	3.845473478	3.680108997	3.771021201	5.125913249	4.788648215	4.796296643	3.356878104	3.458576312	3.420768112	3.987916981	4.13311012	4.077021611	5.138245278	5.198677782	5.053407272	5.180083049	5.244627976	4.898280211	5.912630533
C1orf213	-2.340490863	-2.676511445	-2.202587753	-0.837243758	-2.720104955	-0.758136464	-1.751655389	-1.87739528	-2.167455371	0.346099248	0.337519506	0.933108305	-1.286660368	-1.167845401	-1.087947417	0.809675531	0.969311679	1.090969329	-2.080528101	-2.372580516	-2.953134706	-0.469778749	-0.936390339	-0.616002315	-2.499264727	-2.383776315	-2.540057772	-0.938650174	-0.696093833	-0.51969571	-1.927792553	-0.848091854	-1.256621554	1.053822903	0.807235676	0.784940846	-2.832946454	-1.654917819	-1.425459702	-0.809864614	-0.453672816	-0.393046039	-1.158561704	-0.823690031	-1.41458636	-1.706151476	-1.997593419	-0.880796757	1.757302908
TCEA3	1.957189685	1.917013069	2.028366682	1.504447592	1.557879793	1.995026357	2.103005248	2.079900269	1.996291055	1.901160263	1.731000862	1.955709734	2.014509167	1.853634326	1.890248213	1.785696668	2.027526293	2.058104695	2.202025755	2.15098144	2.289358922	2.032721591	1.679599058	1.48508381	2.069209651	2.069681403	2.011116415	1.601083073	1.478680568	1.802232385	2.172667629	2.171807703	2.01639694	1.836835865	1.70832065	1.904239774	2.223884768	1.935758333	1.938288569	1.982142343	1.850661219	1.817313827	0.924854304	1.307013661	1.181780904	0.947852669	0.724872606	0.745388407	1.737806732
ASAP3	4.2921005	4.397247593	4.449261228	4.283485706	4.155183644	4.2345735	4.270712424	4.522914934	4.563602515	4.310995447	4.351208861	4.12314088	4.45929401	4.391646412	4.459255608	4.291984854	4.400698667	4.325840689	4.477598215	4.439061764	4.395593449	4.007427571	3.917258236	4.176315696	4.474889095	4.312875143	4.456180309	3.984181966	3.912357021	4.02649722	4.4737434	4.406849261	4.363685562	4.209233748	4.224986539	4.268293344	4.33267841	4.337548508	4.401462589	3.987916981	3.95108171	3.976728816	3.768792994	3.633478536	3.787420821	3.253509595	2.962794725	3.206666084	3.844196077
E2F2	5.346787607	5.239794577	5.381539614	6.289549707	6.578644993	6.408876942	5.453241752	5.434277361	5.456848021	5.01285584	5.053859428	5.123972644	5.438015887	5.446275468	5.508391447	5.054261537	5.100048782	5.201188084	5.240706224	5.158800944	5.207457078	5.93342699	6.054268615	6.16239281	5.244039697	5.299537343	5.306129064	5.994275387	6.049453176	6.048317963	5.411372247	5.359193675	5.51156277	4.8695091	5.014338226	4.927898799	5.145151092	5.2154469	5.13003168	6.110763928	6.037694443	6.069812863	5.638327708	5.68301083	5.720084423	4.978700257	4.926031192	4.877571314	3.073409764
ID3	6.109345598	6.088360146	6.055323849	8.341206461	7.593458357	8.019516561	6.631184756	6.511196098	6.446971342	6.77982912	6.704878725	7.01721734	6.548938934	6.537856096	6.442185768	6.281663321	6.324377707	6.374370583	6.090552443	6.036338874	6.025371478	6.268415891	6.155217519	6.212390134	6.079193739	5.847226623	5.910695268	5.655743553	5.707111906	5.680868563	6.401400057	6.768525056	6.438192324	6.532911271	6.416970705	6.331036987	6.120002749	6.054412208	5.98642509	6.282696788	5.937082403	6.056822407	7.945100782	7.891621124	7.952672365	7.785819483	7.595486409	7.879742413	5.900626194
RPL11	9.801935339	9.802799679	9.805334982	9.655610862	9.064775226	9.686644668	9.938371693	9.768053007	9.775538374	9.751077019	9.764033029	10.29894724	9.830580744	9.720380333	9.759203913	9.725357955	9.729571769	9.740241692	9.898154861	9.854467114	9.908146098	9.920162152	9.923988198	9.944546244	9.858462205	9.866064391	9.863575662	9.966151678	9.950355783	9.929046344	9.810007291	9.820366389	9.842005887	9.913511578	9.867703737	9.925697175	10.10560925	9.794157112	9.891254407	9.896503491	9.938612078	9.912618072	9.627824623	9.725563539	9.678642543	9.72069907	9.707030745	10.01346085	9.929881436
TCEB3	6.59647418	6.546455915	6.568167894	6.644346925	6.682907069	6.61774378	6.52849673	6.604000544	6.583573624	5.965331651	6.030888331	5.95337187	6.540493277	6.578198582	6.560230379	5.969435998	5.975134342	6.091375436	6.597056032	6.564384527	6.507759944	6.614143734	6.633795368	6.759877929	6.582642312	6.578593927	6.588938967	6.551123469	6.554994021	6.621714785	6.606884443	6.531126044	6.612274474	5.903713999	5.945430358	6.018395237	6.551066337	6.579158262	6.598539197	6.730155765	6.746594209	6.767763484	6.677037597	6.73010475	6.734918839	6.849114327	6.844756924	6.783302653	5.091763682
LOC100506963	-1.118098442	-0.960304411	-2.202587753	-1.607761912	-1.582601431	-1.068476585	-1.266228561	-1.536358362	-1.224038899	-2.506343564	-1.29719603	-1.38881979	-1.286660368	-0.85750528	-1.087947417	-1.997679391	-1.739639539	-2.00300682	-1.026080317	-1.294578004	-1.368172205	-1.81373315	-1.553061699	-1.322271112	-2.05180575	-1.319645978	-0.352430769	-1.301220253	-1.653025111	-0.92023364	-1.54076943	-1.0794174	-2.189507358	-2.281161344	-1.867364037	-2.488077649	-1.552838535	-1.29234774	-0.758035041	-1.657861521	-1.410604094	-1.175454603	-1.643988531	-0.823690031	-1.283341827	-0.508212098	-0.950287704	-1.1564312	-1.761425894
PITHD1	5.682493354	5.761092026	5.632409925	5.909791695	5.703641274	5.946325017	5.859615372	5.714064732	5.764645787	6.089846192	6.155749612	6.467523825	5.751997382	5.661496793	5.751508348	6.096702864	6.061260361	6.022345734	5.705364434	5.806775711	5.743832821	5.897867646	5.682792982	5.783499583	5.659230211	5.77288138	5.699938467	5.602805009	5.663056726	5.653262076	5.734259535	5.696801046	5.801756794	6.161405223	6.109475436	6.063523814	5.878843411	5.774937219	5.675048049	5.823803388	5.784442371	5.722269867	6.243130518	6.197529292	6.176446145	6.365310887	6.328236693	6.49989957	6.639125172
LYPLA2	5.636152811	5.653765231	5.703634774	5.264052753	5.366296691	5.327271743	5.842793634	5.687897241	5.686214063	5.625799107	5.569269512	5.87055182	5.729882646	5.622405338	5.644864455	5.508284805	5.574638673	5.616789907	5.679999943	5.649170628	5.707625259	5.427608374	5.549176495	5.455633043	5.844223853	5.608518334	5.621494048	5.495669159	5.454884255	5.44503896	5.67611905	5.875284675	5.678052198	5.446140326	5.653179096	5.513799638	5.806265033	5.643199314	5.668850896	5.621981173	5.527764733	5.547557793	4.85319801	4.85457619	4.935405653	4.58900971	4.633704918	5.012438815	5.378125458
GALE	4.996387573	5.030847687	5.10423345	4.883147938	4.541049718	4.882924707	5.151222144	5.025482253	5.063581145	5.235872291	5.11398042	5.486727495	5.101561977	5.03143432	5.065047189	5.106818563	5.160762857	5.098261821	5.128175228	5.120162858	5.058891163	4.896278483	4.952617552	4.99108932	5.117451182	5.0882683	5.118947054	4.990334193	4.945136887	4.886090418	4.98371467	5.213204325	5.118417877	5.293518183	5.177870568	5.260115201	5.207538979	5.042215239	5.057881894	4.951932833	4.970557108	4.979161008	4.524600023	4.611800623	4.575720244	4.382558832	4.2865752	4.599861753	5.225510071
HMGCL	3.509174864	3.683551779	3.764478358	3.921324091	3.689285981	3.954778767	3.90178685	3.854150038	3.737584429	3.976576408	3.770026019	4.01967756	3.854351942	3.67814637	3.717345039	3.89246794	3.722312072	3.8758694	3.617775873	3.804008215	3.696891252	3.782743338	3.766459898	3.758476302	3.740008321	3.666567071	3.726728768	3.904514824	3.804476481	3.718998523	3.761936685	3.866662461	3.800209668	3.905065469	3.729112451	3.791145995	3.728205085	3.755281123	3.742106027	3.704374563	3.756961635	3.686500761	4.461745412	4.441156969	4.413474545	4.434001626	4.533268058	4.801434536	3.932597082
FUCA1	4.26930349	4.292566665	4.08075788	3.346434399	3.380031717	3.455085371	4.370741243	4.059635176	4.161392138	4.186368792	4.0266291	4.126465063	4.136405505	4.06941237	4.070712759	3.866030381	3.941463694	4.099069827	4.419930786	4.210711231	4.309631317	4.45305339	4.48402762	4.394142242	4.359846464	4.271835717	4.308217405	4.344009278	4.232491834	4.279831222	4.303982481	4.272001991	4.238281638	4.387401358	4.288621773	4.420148157	4.487692944	4.396744301	4.541003338	4.352619963	4.258489387	4.476458141	2.928901137	3.049648005	3.01007984	2.44000536	2.653936699	2.903980317	3.915344918
PNRC2	1.25776846	0.891173064	0.736011703	1.970111164	1.557879793	2.088567125	0.880612827	1.061204175	1.143332166	1.52340378	1.488299458	0.992609316	1.397837807	1.426703149	1.407747746	1.196698654	1.380099705	1.415494535	1.113849944	1.057407324	1.109875092	1.085739974	1.458910943	1.395585659	1.354186609	1.487708945	0.976517753	1.486371414	1.419383385	1.177377157	1.139952053	0.772060075	1.449093106	1.398958389	1.173663231	1.212362069	1.34838331	0.98618776	1.145288939	1.203432208	1.396750828	0.780602049	1.780037751	1.752957202	1.660701767	1.89987264	2.008405322	1.415820249	1.224634915
SRSF10	3.009220388	3.043610639	3.147123499	3.943211161	3.633923983	4.027447835	2.988912442	2.933390548	2.916739756	3.359905047	3.411978498	2.785317463	3.131593844	3.127877624	2.834250432	3.40254323	3.344555589	3.376038246	2.95712444	2.879559248	2.964024226	2.794166162	2.830066552	2.710572145	2.933087357	2.99914241	3.315156788	2.841737701	3.139095297	3.160424023	3.149844858	3.09398817	3.230644273	3.082774277	3.170288504	3.281576564	2.992693821	3.19355609	3.155962441	2.814626251	3.021569318	2.85664624	4.017076949	4.127293149	4.005273523	3.932603842	3.894797607	3.575780865	3.141760733
MYOM3	-5.510415865	-3.898903867	-3.050584659	-2.525299751	-5.04203305	-4.127370274	-2.851191062	-4.199323375	-3.545966994	-4.091306065	-3.223195448	-3.314819209	-2.871622868	-3.489773496	-5.731803607	-2.890764187	-2.270154256	-3.381518443	-2.611042818	-3.220577423	-2.060049909	-1.607282273	-5.459952295	-3.248270531	-3.636768251	-3.035853012	-3.388054679	-2.523612674	-3.418559857	-3.979127329	-3.306304177	-3.281051262	-5.648938977	-3.418664868	-5.567803756	-2.198571032	-3.318373282	-3.725307147	-5.512922543	-2.757397194	-2.690712013	-2.649385792	-5.550879127	-2.511746024	-2.347472164	-5.793614317	-4.319521514	-3.819396212	-1.213938099
IL22RA1	-2.703060943	-3.161938272	-3.050584659	-5.695224753	-5.04203305	-5.712332775	-4.073583484	-4.199323375	-5.867895089	-5.676268565	-3.960161042	-5.636747304	-3.357049696	-4.22673909	-3.409875512	-5.698119109	-5.440079257	-5.703446538	-4.196005319	-3.957543017	-5.760489628	-5.514172869	-3.1380242	-5.570198626	-4.373733845	-5.843207934	-5.709982774	-4.108575175	-4.155525452	-5.56408983	-5.628232271	-5.602979357	-5.648938977	-5.740592963	-5.567803756	-4.07304015	-4.055338876	-3.725307147	-3.190994448	-3.979789616	-3.913104435	-5.819310793	-5.550879127	-5.681671026	-4.221941282	-5.793614317	-4.319521514	-5.404358713	-3.876903112
IL28RA	-2.703060943	-2.676511445	-3.050584659	-1.994785035	-1.341593331	-2.542407773	-2.851191062	-5.784285876	-3.060540167	-3.35434047	-2.737768621	-4.051784803	-2.871622868	-3.489773496	-4.146841106	-3.376191015	-2.632724335	-4.118484037	-3.459039724	-3.220577423	-3.438561533	-3.192244774	-3.874989794	-1.869758907	-3.151341424	-3.035853012	-3.388054679	-4.108575175	-3.418559857	-1.863650112	-2.820877349	-4.018016856	-3.327010882	-5.740592963	-5.567803756	-3.336074555	-3.318373282	-3.23988032	-2.342997542	-3.242824022	-2.690712013	-3.497382698	-2.743524205	-2.222239407	-1.558976269	-5.793614317	-2.734559013	-2.234433712	-1.761425894
GRHL3	1.566399732	1.754538372	1.616171933	2.528776921	2.74586951	2.701295154	1.598841858	1.666925236	1.88029776	0.766674931	0.829915888	0.738292128	1.738874724	1.936491259	1.66907583	0.676920322	0.392810757	0.60033421	1.980583413	1.714882325	1.552393328	2.502635419	2.674474026	2.710572145	1.893052695	1.957691966	1.566141631	1.655190478	1.924847965	2.086961862	1.903149189	1.763342858	1.384484024	0.767201677	0.772046247	0.645778098	1.578867144	1.727551818	1.666986547	2.196799116	1.81481602	1.955476266	1.107332356	1.395144571	1.800426531	1.12524892	1.084200672	1.038584783	0.152844232
C1orf201	1.147795618	0.398776682	0.355407701	0.032695702	-0.087836739	0.069026939	0.224097065	0.815626967	0.671263722	0.301011358	0.721662997	0.035678038	1.089206534	0.45508495	0.982441911	0.45162801	0.582288556	0.362642653	1.207716868	0.340137531	0.348034829	0.463107055	-0.250498929	0.312444424	0.699515137	0.385610757	0.629867229	-0.138948824	0.236791971	0.050620014	0.675548477	0.625839334	0.023486365	0.767201677	0.265086259	0.319277273	0.549523182	0.582121378	0.101787301	0.365985221	-0.212664716	0.111426544	0.788970876	1.138507937	0.700890857	1.463773526	1.642410445	1.71458236	1.408499107
NIPAL3	3.525757748	3.345856368	3.289265344	2.915800044	2.870856287	2.876381861	3.431566435	3.605883081	3.517967311	3.298146024	3.328320569	3.080929119	3.523146033	3.52145376	3.425543329	3.247324727	3.09519612	3.027872493	3.271600232	3.414596524	3.499253636	3.263904261	3.201825803	3.21443622	3.342799849	3.476464187	3.535569932	3.493814397	3.204955884	3.290778554	3.518972654	3.534011756	3.348240504	3.38611151	3.274546588	3.310664143	3.449811043	3.414244205	3.517744593	3.264970619	3.381516314	3.260173991	2.711215719	3.042842827	3.0479646	3.258953734	3.247800828	3.333733547	3.915344918
RCAN3	0.965317566	1.481917917	1.395671571	1.755986359	1.400910446	1.65398944	1.283968521	1.061204175	1.187387346	1.194096154	1.443561144	1.104719683	1.263536715	1.107161647	1.76804228	1.668203105	1.354336609	1.796399349	1.337973253	1.143995009	1.358451445	1.798710087	1.573470707	1.589672711	1.240975999	1.190215068	1.489689571	1.971798241	1.743327825	2.028367208	1.290630966	1.267385363	1.092528009	1.608135191	1.277686295	1.87337881	1.278561861	1.247385507	0.994872097	1.982142343	1.936561292	1.860169306	1.94896676	2.323953523	2.198720766	2.401142537	2.466203392	2.188098324	2.100376812
C1orf130	-5.510415865	-5.483866367	-3.787550253	-3.373296658	-2.720104955	-2.542407773	-2.199114366	-3.462357781	-5.867895089	-4.091306065	-2.737768621	-4.051784803	-4.09401529	-3.489773496	-4.146841106	-5.698119109	-1.739639539	-5.703446538	-3.459039724	-3.957543017	-5.760489628	-3.192244774	-3.1380242	-3.248270531	-5.958696346	-3.035853012	-4.125020273	-1.993097958	-2.040048234	-3.242161735	-5.628232271	-3.281051262	-5.648938977	-2.570667961	-2.760448833	-3.336074555	-4.055338876	-3.725307147	-5.512922543	-3.242824022	-2.328141934	-1.731847952	-5.550879127	-4.096708525	-3.484975688	-4.208651816	-4.319521514	-5.404358713	-3.876903112
SRRM1	6.726495247	6.741642353	6.72387298	7.181484029	7.300874984	7.216370645	6.759570157	6.806067255	6.793660353	6.879518837	6.888722665	6.697246579	6.806096773	6.85252345	6.866016182	7.070685507	7.035907434	7.098867868	6.598139746	6.66847016	6.627258473	6.781309105	6.79714085	6.827743346	6.711738614	6.730675897	6.71234485	6.812521913	6.866611142	6.888408828	6.847247855	6.621323853	6.875357861	6.831870426	6.809677933	6.984274728	6.598998798	6.701586553	6.732333037	6.80184331	6.866341346	6.950733607	7.307684736	7.247772332	7.202049997	7.341934661	7.298098998	7.207357748	6.863720933
CLIC4	7.511778537	7.582391038	7.5883942	7.711378879	7.747704351	7.72033961	7.445888966	7.500971835	7.523751281	7.845454547	7.874441682	7.333538373	7.516240603	7.511775442	7.548822191	7.829724388	7.81539197	7.754319077	7.594207402	7.60263057	7.606788602	7.743656909	7.726316732	7.775345228	7.45347652	7.65676249	7.665735477	7.772666272	7.807972756	7.816777038	7.539656242	7.124728421	7.612715239	7.948859091	7.908056311	8.019386666	7.638002876	7.616656369	7.637300739	7.540992738	7.794973565	7.591008049	8.178422965	8.178543018	8.102520574	8.357798686	8.464908854	8.158956746	8.709076556
RUNX3	-3.925453364	-5.483866367	-2.202587753	-2.887869831	-1.872108048	-4.127370274	-5.658545984	-1.696823034	-3.545966994	-3.35434047	-3.960161042	-3.314819209	-2.509052789	-4.22673909	-5.731803607	-2.890764187	-5.440079257	-4.118484037	-1.874077224	-3.957543017	-4.175527127	-3.929210368	-2.652597373	-3.985236125	-4.373733845	-3.035853012	-3.388054679	-2.523612674	-3.418559857	-3.242161735	-3.306304177	-2.795624434	-4.063976476	-4.155630462	-3.982841255	-4.07304015	-4.055338876	-3.23988032	-2.705567621	-2.394827115	-3.913104435	-4.234348292	-3.965916626	-2.874316104	-4.221941282	-5.793614317	-5.904484015	-5.404358713	-5.461865612
SYF2	4.529873856	4.612848787	4.57439352	4.997390749	4.7111837	4.999334199	4.646375685	4.59400898	4.441581265	4.773911682	4.727506242	5.080072158	4.616791144	4.600868256	4.609159158	4.784688847	4.738585594	4.740533005	4.713887765	4.500521766	4.660523228	4.853241883	4.821977732	4.908570994	4.604499926	4.613146481	4.764737173	4.834916435	4.902466271	4.932763948	4.577560978	4.250330199	4.57626846	4.79370992	4.51833247	4.854737812	4.765903629	4.664431732	4.633009603	4.677231033	4.83620635	4.683521011	5.438515373	5.417019071	5.343478186	5.637360856	5.707923779	5.846531823	4.914259777
C1orf63	3.122579332	3.352183988	3.041115175	4.377577782	3.861848796	4.243317133	3.286897852	3.352705237	3.4381666	5.341235836	5.12110046	5.112284078	3.508374283	3.674127718	3.578809175	5.40582432	5.001827448	4.921348918	3.073900564	3.426161275	3.386715297	4.441477039	4.276449637	4.301706612	3.120788438	3.119688072	3.054888817	4.267912019	4.356227202	4.007662814	3.544195237	3.330711298	3.528480561	5.409789006	5.076953837	5.011768238	3.150861512	3.231214216	3.19788389	4.018330651	4.183171476	4.156537175	5.262100345	5.180191314	5.166793583	5.165663189	5.093401113	5.291739458	5.92237851
RHD	-5.510415865	-2.313941366	-3.787550253	-2.525299751	-0.954570208	-2.904977853	-4.073583484	-3.462357781	-4.282932589	-2.868913643	-3.960161042	-2.829392382	-2.871622868	-3.489773496	-5.731803607	-2.890764187	-5.440079257	-5.703446538	-2.611042818	-5.542505518	-5.760489628	-2.344247867	-2.652597373	-3.248270531	-5.958696346	-3.035853012	-3.388054679	-4.108575175	-2.570562951	-3.242161735	-2.45830727	-4.018016856	-3.327010882	-5.740592963	-5.567803756	-3.336074555	-3.318373282	-2.877310241	-3.927960043	-3.242824022	-2.328141934	-3.497382698	-1.463416285	-1.981231308	-1.900013187	-2.334182698	-2.445052396	-3.082430618	-2.002433994
TMEM50A	5.793935457	5.854312883	5.719583661	5.746163276	5.540108932	5.756800245	5.809568902	5.772699082	5.846779738	5.839923913	5.877466891	6.076209518	5.858725957	5.729879069	5.946356351	5.883552249	5.692420473	5.808800105	5.936280187	5.951850086	5.886519011	6.06749849	6.134838823	6.159846877	5.882474843	5.928694147	5.980451783	6.034808039	6.143300851	6.034427981	5.90266171	5.778022753	5.893609285	5.963743008	5.981499613	6.076283582	6.070074595	6.000229531	5.965341488	6.03655441	6.078889729	5.990055415	5.764836531	5.760754168	5.780404945	5.777664301	5.795522136	6.022430182	5.751846186
RHCE	-2.703060943	-3.898903867	-2.565157832	-2.235793134	-2.720104955	-3.39040468	-2.488620983	-5.784285876	-4.282932589	-3.35434047	-1.638232948	-2.177315685	-2.871622868	-3.489773496	-2.924448685	-4.113156609	-1.980647638	-2.896091616	-2.973612897	-3.220577423	-2.590564626	-3.192244774	-2.290027293	-2.762843704	-3.151341424	-3.521279839	-4.125020273	-4.108575175	-2.281056334	-3.242161735	-4.043269771	-5.602979357	-2.189507358	-2.570667961	-2.760448833	-2.850647728	-3.318373282	-3.725307147	-3.190994448	-2.394827115	-5.498066935	-1.731847952	-3.228951032	-3.359742931	-2.106464065	-1.706151476	-1.997593419	-1.944927094	-2.65451069
TMEM57	5.118029675	5.115116604	5.075603551	5.506286592	5.494214166	5.487952831	5.10881087	5.088389005	5.021608874	5.539870991	5.560130236	5.541295025	5.18288455	5.095940213	5.142409328	5.592475779	5.414009923	5.49192567	5.040008873	4.926118525	4.978447054	5.297201825	5.322226899	5.242780846	5.027856804	4.988890912	5.145664392	5.514086792	5.569556727	5.454805791	5.074806118	4.919602175	5.273645426	5.743726461	5.64469263	5.718665412	5.045323463	5.023556567	5.057881894	5.215787651	5.371526908	5.259507157	5.832285134	5.838456525	5.906053039	6.011726511	6.025144268	5.940491971	5.805506319
LDLRAP1	5.02194006	4.930818869	5.05898485	4.787583204	5.062565704	4.752212976	5.068523574	5.069803304	4.964203757	4.933833498	4.917378729	5.008010289	5.122730568	5.100439266	5.085979515	4.982240414	5.01010099	5.043907292	5.088626024	4.922040232	5.006867227	4.566644659	4.563802059	4.456324817	5.076790105	5.071924515	5.027264569	4.70199646	4.711753288	4.663526114	4.980022551	5.164377498	5.076427281	5.053010346	4.935028049	5.025869218	5.151675444	5.044861173	4.969885413	4.70554321	4.695458425	4.803656152	4.615283956	4.590958759	4.693938097	4.648292387	4.586366862	4.702858363	4.629569774
MAN1C1	2.366101082	2.138185452	2.028366682	1.617658202	2.055999033	1.84990965	2.076163636	2.152352064	2.032971719	1.707435727	1.731000862	2.014304388	1.928352523	2.089165217	2.239739947	1.952932582	1.817308586	2.097453362	2.15567012	2.382306986	2.394328481	1.920455359	2.117476533	1.609710464	2.206210581	1.957691966	2.178760475	1.525630845	1.608240202	1.595781507	2.119960578	2.248769685	2.151960923	1.694035265	2.054248064	1.88889181	2.053185581	2.056052566	2.235270306	2.012676712	1.936561292	1.742931631	0.924854304	-0.009245684	0.907341735	-0.436062312	-1.046503019	0.210351131	1.503918672
SEPN1	5.768614272	5.772932019	5.904193266	5.532992689	5.864105947	5.626960526	5.870396431	5.817949026	5.881555376	5.624655926	5.674650008	5.542539801	5.901751861	5.797938884	5.770530974	5.597075846	5.640072053	5.738978656	5.78841314	5.833076995	5.749780043	5.7449819	5.827182891	5.681875417	5.88011364	5.761808514	5.818959641	5.774577211	5.751865993	5.748225917	5.800651281	5.952089035	5.776801447	5.660819916	5.711226381	5.765638545	5.603467655	5.838079819	5.7391515	5.858889079	5.711995548	5.783851886	4.959885041	4.973859697	5.130470037	4.524928493	4.574285605	4.624928514	5.462204573
FAM54B	4.476848147	4.62857314	4.403920278	4.334062474	4.352429645	4.38438238	4.544802019	4.440921561	4.534051035	4.407210762	4.357251571	4.617100181	4.538979907	4.465585809	4.498216829	4.457963967	4.339640098	4.406384117	4.475240869	4.436204941	4.558053182	4.397219119	4.339329327	4.379628085	4.499710267	4.461713736	4.555632273	4.199763855	4.297059002	4.313961083	4.512597499	4.519848638	4.43454035	4.443042419	4.361454653	4.422814877	4.655467558	4.3821715	4.516364684	4.337622998	4.234948386	4.313831419	4.005626928	4.124072846	4.302926871	4.099687214	4.082779998	4.294345954	4.051861984
LOC646471	0.898975071	1.43499687	1.341732764	1.223638484	1.10771407	1.230181731	0.645234764	0.815626967	1.074619416	0.698770866	0.47724427	0.385620509	0.979233692	1.482919158	0.954696921	0.744824386	0.709667863	0.983053989	1.274314616	1.251910348	1.205294657	0.895218068	1.169404325	1.348664612	1.390031808	1.316663403	1.547405069	1.151952375	1.439421138	0.975068981	1.427050164	1.315883881	0.980417643	1.104897088	0.362933582	0.645778098	0.989055244	1.452610645	1.307256419	0.501337074	0.768719605	1.191916462	1.743741622	1.537497495	1.412264738	0.864597166	1.150798421	0.824459977	0.766953078
C1orf135	3.651975464	3.616795972	3.630302262	4.582062647	4.26402864	4.433599371	3.624542369	3.772220179	3.692437745	4.610289196	4.653321498	4.607616531	3.786588614	3.752447899	3.813160826	4.429875212	4.532900529	4.361296227	3.515948388	3.568630152	3.522598725	4.120638182	4.021847137	4.046350218	3.469663827	3.538335018	3.614197773	4.175284879	4.170904036	4.067087226	3.881542733	3.613766502	4.039311332	4.809191705	4.825586702	4.741809309	3.628825303	3.637513378	3.603421418	4.147774884	4.035262797	4.115854256	4.94797008	4.870037236	4.782747364	4.958766329	4.92285869	4.954292488	4.431435918
PAQR7	2.005283973	2.167185324	2.18972967	1.504447592	1.726151275	1.880124263	2.358262303	2.198707699	2.126458348	1.960356055	1.970576295	2.028588614	2.370870759	2.182651846	2.50181607	1.596501639	1.328105068	1.903883776	2.119898989	2.15098144	1.876134993	1.519250133	1.679599058	1.648969895	2.144591462	2.217487998	2.166534173	1.637379202	1.677364563	1.819614463	2.366121165	2.446869193	2.202810064	2.073188228	2.153295433	2.14289725	2.107891473	2.137640101	2.09440777	1.711372289	1.535356066	1.802741026	0.752901621	1.086513299	0.602487153	0.835742303	0.603310626	0.323561742	3.518273965
STMN1	7.213458354	7.187453546	7.209864482	7.369012778	7.204410668	7.389806979	7.259758249	7.1276678	7.188234545	7.544563179	7.555703028	7.874140462	7.248244612	7.114409051	7.142985676	7.467259004	7.454170106	7.43818167	7.297683374	7.250081451	7.22481867	7.708772936	7.689636069	7.684387151	7.161379495	7.281074961	7.272119533	7.659747015	7.682496607	7.664277948	7.186149918	6.922296741	7.278653822	7.535967675	7.536303533	7.580551367	7.431328576	7.283261536	7.31143959	7.460906557	7.623304691	7.501630747	7.410027827	7.342949239	7.296220074	7.166568665	7.239377467	7.362377227	7.575509745
PAFAH2	3.32563449	3.192090666	3.425148772	2.509346391	2.50486141	2.658354632	3.388577928	3.417837948	3.304532419	2.827557173	2.825563864	2.867078434	3.368146122	3.438596827	3.368858732	2.977837923	2.93060815	2.914938965	3.455046373	3.499153634	3.456256231	2.557289494	2.773667382	2.738140405	3.465469943	3.298899124	3.632091894	2.736914876	2.576924661	2.620785513	3.334663734	3.42768778	3.508407958	2.98392089	2.749608858	2.805521723	3.368127246	3.381124931	3.335700397	2.66886756	2.540852054	2.660469471	2.845725654	3.10296382	2.903902651	3.317521353	3.2878088	3.154062	2.651876554
EXTL1	-3.18848777	-3.161938272	-3.787550253	-3.373296658	-3.457070549	-3.39040468	-4.073583484	-5.784285876	-5.867895089	-4.091306065	-3.960161042	-5.636747304	-2.871622868	-4.22673909	-4.146841106	-5.698119109	-5.440079257	-5.703446538	-5.780967819	-3.957543017	-2.590564626	-3.929210368	-3.874989794	-5.570198626	-4.373733845	-3.521279839	-4.125020273	-2.886182754	-4.155525452	-2.756734908	-5.628232271	-5.602979357	-5.648938977	-5.740592963	-3.982841255	-4.07304015	-5.640301377	-6.047235242	-5.512922543	-2.757397194	-3.913104435	-3.497382698	-5.550879127	-1.77478043	-4.221941282	-5.793614317	-3.58255592	-5.404358713	-3.876903112
PDIK1L	4.388941058	4.375668419	4.426768868	4.922242712	5.17349995	5.058331118	4.448671091	4.426385468	4.466378196	3.951265319	3.960688011	3.669314386	4.407158435	4.401402629	4.495812337	4.094671185	4.180140569	4.108730768	4.251077908	4.295122415	4.243730839	5.043290833	5.256867167	5.250778067	4.100648115	4.297621837	4.368168034	4.920251789	5.072491519	5.176534215	4.387182781	4.031831694	4.369261202	3.645269438	3.843707232	3.902330184	4.246919239	4.348298893	4.416335865	5.032369312	5.211878445	4.964505966	4.754042543	4.803151868	4.780873733	4.728967214	4.743873567	4.548382534	2.855547001
GRRP1	-3.925453364	-3.898903867	-5.372512754	-4.110262252	-3.457070549	-5.712332775	-5.658545984	-2.976930953	-3.545966994	-3.35434047	-3.960161042	-5.636747304	-5.678977791	-5.811701591	-5.731803607	-3.376191015	-3.855116756	-3.381518443	-4.196005319	-5.542505518	-4.175527127	-3.192244774	-3.874989794	-5.570198626	-4.373733845	-5.843207934	-4.125020273	-4.108575175	-5.740487952	-3.979127329	-4.043269771	-4.018016856	-5.648938977	-3.418664868	-5.567803756	-5.65800265	-4.055338876	-3.23988032	-3.927960043	-3.242824022	-3.913104435	-3.011955871	-3.228951032	-4.096708525	-5.806903783	-4.208651816	-5.904484015	-5.404358713	-5.461865612
ZNF593	4.442325382	4.295852988	4.340014246	4.422418348	3.955146431	4.36046976	4.65093037	4.414159166	4.378845509	4.361278389	4.357251571	5.068020936	4.553443137	4.415914353	4.364911548	4.51498511	4.532900529	4.314753641	4.528508535	4.505981356	4.481493522	4.369997651	4.108003781	4.248383552	4.608309024	4.337944323	4.225182276	4.079601531	4.288799275	4.264046655	4.286152861	4.660289844	4.332628305	4.307893911	4.373243851	4.329261362	4.589719059	4.373777614	4.266796812	4.593857572	4.140368979	4.242735345	4.419226764	4.443742445	4.39644422	4.485996264	4.518631896	4.905117641	4.117450325
CNKSR1	4.128020049	4.114186133	4.13726225	4.570390294	4.423533355	4.663792615	4.297103923	4.315061935	4.102210801	4.053352178	4.234595812	4.330478955	4.107291837	4.234058071	4.137018948	4.195182421	4.326449652	4.249294709	4.018313802	4.200645876	4.067646857	3.999554727	4.326317333	4.068237288	4.119454462	4.062179071	4.046573549	4.095995969	4.106569394	4.095906063	4.218825075	4.234648577	3.93414379	3.978795858	4.095754349	3.925080117	3.861535808	4.001251632	3.980932906	3.999397374	3.917674833	4.040223993	5.057375695	4.972069753	5.056508176	5.125993922	5.132376432	5.270716207	4.031989837
CEP85	5.68986974	5.637019476	5.667091764	6.307941754	6.059286105	6.115406874	5.766145207	5.932104914	5.710005748	5.991286542	5.947230402	5.690243871	5.846053555	5.857626414	5.901645768	6.047135033	6.01781458	6.024899177	5.569418923	5.66877443	5.602002178	5.9951073	6.012230822	5.881527642	5.691906676	5.661114515	5.719946967	6.16560882	6.110870697	6.078413199	5.883026224	5.796298568	5.863307666	6.153087775	6.01856694	6.071193209	5.462330512	5.628280802	5.619577186	6.058672173	5.91503205	6.032047856	6.379488621	6.344506571	6.388776003	6.2848701	6.278220696	6.140122809	6.00216954
SH3BGRL3	6.509522292	6.419638943	6.496695497	6.224011033	6.405566809	6.279543324	6.621354732	6.44603484	6.52415395	6.467433512	6.365144413	7.023025658	6.529561416	6.461802643	6.409984235	6.321124107	6.402663924	6.385010466	6.560273001	6.610729821	6.515925614	6.467751119	6.481462176	6.482709003	6.626031322	6.533188817	6.525732321	6.456526903	6.521313155	6.575141741	6.549498696	6.739928677	6.485808192	6.565183806	6.543005771	6.483785191	6.680217148	6.552909974	6.548111058	6.607987901	6.500170887	6.631642672	5.928395904	5.9894277	6.104862688	5.973328624	5.956990661	6.263196394	6.991662255
UBXN11	3.227676395	3.420015478	3.431618267	3.296297093	3.247985797	3.290482241	3.304350021	3.166998839	3.065795566	3.440075396	3.232953586	3.682924817	3.065856047	3.278410829	3.091563633	3.270547684	3.337997873	3.397215801	3.110815884	3.312362865	3.202406378	3.321877486	3.29827092	3.201290844	3.262890775	3.241600454	3.094148247	3.155085265	3.279102776	3.393012212	2.945414916	3.306913727	3.019946007	3.193097692	3.050581747	3.066511203	3.202048967	3.08975587	3.184044983	3.245819518	3.260156279	3.200279935	3.565464835	3.610650607	3.791148717	3.778138326	3.552896865	4.036510455	3.622942775
CD52	-3.18848777	-5.483866367	-3.787550253	-2.887869831	-5.04203305	-5.712332775	-2.488620983	-5.784285876	-3.060540167	-3.35434047	-3.960161042	-4.051784803	-2.871622868	-4.22673909	-2.924448685	-5.698119109	-3.855116756	-4.118484037	-2.973612897	-3.957543017	-5.760489628	-3.929210368	-3.1380242	-3.248270531	-5.958696346	-4.258245433	-2.902627852	-2.886182754	-3.418559857	-5.56408983	-3.306304177	-2.795624434	-2.841584055	-2.933238041	-3.245875661	-2.850647728	-1.939861658	-6.047235242	-3.927960043	-3.242824022	-3.913104435	-3.497382698	-5.550879127	-4.096708525	-4.221941282	-5.793614317	-3.58255592	-3.819396212	-2.291940611
AIM1L	-0.65243487	-0.274413002	-0.418316444	0.494599806	-0.649715627	-0.502879409	-0.23228123	0.048604139	0.01474796	-0.81828757	-1.021561587	-0.992891114	0.343390023	0.070941459	-0.059378265	-0.568836093	-0.230625891	-0.418044319	-0.4955656	0.340137531	-1.005602125	-0.384889852	-0.10240029	-0.926342436	-0.914302227	-0.557805715	-0.500529408	-0.564254659	-0.248634856	-0.706108835	-0.201967517	0.069445985	-0.51965596	-0.786396653	-0.438520739	-1.014146461	-0.282749372	-0.3748099	-0.303469178	-0.207200112	-0.212664716	0.370513766	0.230480587	0.200972024	-0.025544069	0.581425114	0.285340544	1.005032223	-0.417471493
LIN28A	-5.510415865	-5.483866367	-5.372512754	-4.110262252	-3.457070549	-5.712332775	-5.658545984	-4.199323375	-5.867895089	-3.35434047	-3.960161042	-5.636747304	-5.678977791	-4.22673909	-5.731803607	-4.113156609	-3.855116756	-4.118484037	-4.196005319	-3.957543017	-5.760489628	-3.929210368	-3.1380242	-3.985236125	-5.958696346	-5.843207934	-5.709982774	-2.886182754	-3.418559857	-3.979127329	-5.628232271	-5.602979357	-5.648938977	-3.418664868	-5.567803756	-5.65800265	-5.640301377	-4.462272741	-5.512922543	-5.564752116	-5.498066935	-5.819310793	-3.965916626	-4.096708525	-4.221941282	-4.208651816	-5.904484015	-5.404358713	-2.291940611
DHDDS	5.236937965	5.200005501	5.248623359	5.481571725	5.353501086	5.484269352	5.232478206	5.31045163	5.192125265	5.226860111	5.245224954	5.182633487	5.248059378	5.24696666	5.217293549	5.218506813	5.275024752	5.175370747	5.150508415	5.204848312	5.163580558	5.258141705	5.381612053	5.310150183	5.258655559	5.199135446	5.247844787	5.456844293	5.516310434	5.409607537	5.259749862	5.373584767	5.276615463	5.144340685	5.333817403	5.206957265	5.153301933	5.275256296	5.283928252	5.279953648	5.376146	5.37974803	5.866445991	5.744069399	5.798112665	5.771011546	5.932749686	5.858323429	5.718665195
HMGN2	8.420229084	8.447702202	8.401553602	8.442166696	8.241778785	8.445882422	8.478204872	8.415003049	8.417868336	8.445993239	8.471423615	8.644095947	8.437772278	8.428418911	8.437886562	8.452818123	8.436341763	8.436024876	8.56103738	8.490315088	8.530896942	8.787823382	8.782403096	8.800556883	8.481588879	8.516884693	8.496650073	8.785547846	8.750049588	8.786918392	8.432885735	8.351853083	8.436118473	8.497438514	8.463121967	8.578235824	8.576217148	8.452548373	8.542952984	8.736529716	8.777693842	8.718332295	8.325733741	8.376574432	8.316166797	8.185185503	8.200851623	8.386295235	8.241929841
RPS6KA1	5.762796945	5.691683183	5.716937727	5.511179161	5.555088379	5.385040994	5.682972839	5.686881258	5.681408279	5.557950113	5.449936924	5.618871446	5.682417743	5.651311823	5.705428294	5.481167995	5.494348784	5.482048386	5.734239211	5.652866689	5.701501323	5.442203289	5.338519507	5.387628935	5.794102412	5.671012976	5.690363023	5.322574162	5.356885817	5.322368866	5.651958521	5.849776673	5.694801941	5.479180588	5.490864495	5.49364818	5.824754791	5.6980189	5.679986676	5.445775989	5.272596958	5.37974803	5.184676897	5.287715496	5.357374655	5.134904058	5.174333935	5.281266127	5.036983594
ARID1A	7.283796905	7.298517624	7.257981908	7.65253501	7.831987718	7.594725694	7.052045234	7.254804526	7.28486508	7.267894421	7.335033913	6.743443163	7.146179764	7.354304532	7.286570464	7.285408962	7.279095625	7.320827425	7.114418121	7.17795252	7.106596019	7.410454091	7.392772266	7.346240697	7.276569987	7.183142596	7.185024406	7.355459977	7.327114467	7.317980001	7.247709017	7.415394714	7.247961007	7.215238541	7.241763427	7.293828437	6.863275942	7.162065804	7.13835343	7.408048219	7.287181171	7.38755095	8.121214676	8.072903358	8.142284587	8.26209178	8.259715843	7.826412305	7.646822184
PIGV	3.662011644	3.616795972	3.635915868	3.436632208	3.328654357	3.383064248	3.683528684	3.798796892	3.781361088	3.465838492	3.440718394	3.54564705	3.885171699	3.645679288	3.781923989	3.315901361	3.263824316	3.560996062	3.716884018	3.804008215	3.803659862	3.612531604	3.291591764	3.465974987	3.743476339	3.72854471	3.577729606	3.561490894	3.370647718	3.466577307	3.602988909	3.559411972	3.710810583	3.619156597	3.629412938	3.47385431	3.792240524	3.764942064	3.760873056	3.327031587	3.515953535	3.421480539	3.727570332	3.686835436	3.824273273	3.81925418	3.787259505	3.959775942	3.141760733
ZDHHC18	5.236937965	5.133601098	5.106256865	4.665622331	4.7111837	4.739908466	5.211047859	5.190845581	5.186709229	5.016346936	4.993065389	5.127294914	5.116250176	5.25236749	5.125399865	4.968104893	4.848786817	4.8033569	5.13416463	5.189661908	5.14865342	5.022074347	5.052788168	4.875850781	5.277915854	5.195025201	5.190129289	4.903583753	4.782093579	4.798949801	5.195930938	5.225950471	5.128316338	5.035017318	5.003000682	5.05021908	5.154926589	5.139498047	5.11916387	4.975375922	4.945912607	5.012788053	4.372448359	4.355875928	4.449304906	4.443595644	4.4072643	4.588579623	5.516129756
SFN	6.408819921	6.335913565	6.335277742	6.086544759	5.669633924	5.964065112	6.595006078	6.377790695	6.4201058	6.932217291	6.764068564	7.23111056	6.444173642	6.373483576	6.397157344	6.701959793	6.645061205	6.565387832	6.393645828	6.322067564	6.46802847	6.168382873	6.104673568	6.11147903	6.493287431	6.305586388	6.367166742	6.250808358	6.224213905	6.195382292	6.301396012	6.574751611	6.279949462	6.879855989	6.818328182	6.621898065	6.482850056	6.225102942	6.282711301	6.251031428	6.187119861	6.323753487	5.455446952	5.415702743	5.569764279	5.696735189	5.820456104	6.125559815	7.901310941
GPN2	4.397976756	4.451298682	4.474544592	4.425013124	4.556019451	4.610721986	4.534979376	4.384386243	4.49733376	4.296711221	4.351208861	4.519335773	4.441260087	4.401402629	4.401338606	4.331168118	4.428743298	4.336843183	4.422380184	4.298272406	4.488623825	4.360808479	4.44543471	4.313971893	4.513994493	4.396390596	4.322062953	4.429290319	4.28603549	4.344302791	4.341873619	4.655586677	4.479055344	4.491827964	4.297929515	4.300550065	4.341265905	4.394671463	4.407430312	4.679611719	4.361467851	4.528310575	4.45614814	4.383071739	4.620409061	4.725038839	4.545696233	4.875251868	4.51970167
GPATCH3	3.399477219	3.326705267	3.463537601	4.234033656	4.053363973	4.187024148	3.548468336	3.566653306	3.522273867	4.732061175	4.750645391	4.988048152	3.483413538	3.612464698	3.692362682	4.855510184	4.733597879	4.809293925	3.324940689	3.299844825	3.386715297	3.823449033	3.697394641	3.698928054	3.465469943	3.349084881	3.401152896	3.828062764	3.683678337	3.633126863	3.48811169	3.716692764	3.451723362	4.663484173	4.721062319	4.588737948	3.511983466	3.26337754	3.45574425	3.627540698	3.570711343	3.36804128	4.314854144	4.297039433	4.292444027	4.281864832	4.030681035	4.448950842	5.006758431
NR0B2	-3.18848777	-5.483866367	-5.372512754	-3.373296658	-3.457070549	-3.39040468	-3.336617889	-3.462357781	-3.545966994	-4.091306065	-3.960161042	-4.051784803	-4.09401529	-5.811701591	-3.409875512	-3.376191015	-3.855116756	-3.381518443	-3.459039724	-3.220577423	-5.760489628	-3.192244774	-2.652597373	-5.570198626	-2.258256628	-3.521279839	-5.709982774	-5.693537676	-2.93313303	-2.394164828	-4.043269771	-5.602979357	-4.063976476	-4.155630462	-3.245875661	-4.07304015	-4.055338876	-3.725307147	-3.927960043	-3.242824022	-2.690712013	-4.234348292	-5.550879127	-4.096708525	-4.221941282	-5.793614317	-4.319521514	-5.404358713	-3.139937518
NUDC	7.404903353	7.436672582	7.420887345	7.242332979	7.199056329	7.274042605	7.530506378	7.399504559	7.384031068	8.003541381	7.779478947	8.167081107	7.431994817	7.380128747	7.353502863	7.926333677	7.698032519	7.682011463	7.361936968	7.350227015	7.383371854	7.151385121	7.119599358	7.168949084	7.415392201	7.308918432	7.346824262	7.245857884	7.22258874	7.240646222	7.328325391	7.494229787	7.39220679	7.958003194	7.795646606	7.739538295	7.509286987	7.309904348	7.316205552	7.289142197	7.247397313	7.287415709	6.930163448	7.030641016	7.047769839	6.926416129	6.872565774	7.184590107	9.100317175
C1orf172	4.019014689	3.718257457	3.774692171	4.280623215	4.04807937	4.274931237	3.997878879	3.924797937	3.982291748	3.429639943	3.446398303	3.849082005	3.814877659	3.841143382	3.963424685	3.418224852	3.676264704	3.616225583	3.790784824	3.604699407	3.705076777	3.782743338	3.737264399	3.684829944	3.821023009	3.6100627	3.873099994	3.908233113	3.700381215	3.647798465	3.816782574	4.150237393	3.710810583	3.120493943	3.210273374	3.293282065	3.908520532	3.654937443	3.689201281	3.786187065	3.723520186	3.872432726	4.192272267	4.152800024	4.236123501	4.297821069	4.342256584	4.591408438	2.326036947
TRNP1	2.082041172	1.933986148	2.095092796	1.984255347	2.117838287	1.755272775	1.809059566	1.599418417	2.276763154	2.044830623	2.105928148	2.33479625	2.197539156	2.002079601	2.328892325	1.92393271	2.091302204	2.071340522	2.095549127	1.875346997	2.078714161	1.761951537	2.147378019	1.881012486	1.930046903	1.904984916	2.011116415	2.027561513	1.896136668	1.967291631	1.738089943	2.197920543	1.928489851	2.160273845	1.994438669	1.88889181	1.743402916	2.195938741	1.921705684	2.286996925	2.138557685	1.888048339	1.269299836	1.086513299	1.111959454	0.864597166	1.014379223	0.150230139	2.577053377
FAM46B	2.096914449	2.063028093	2.127333133	2.915800044	2.565297264	2.605079839	2.380373005	2.116580932	2.192800842	2.632070465	2.355743265	2.548128039	2.281024142	2.124936348	2.119945435	2.525882565	2.196545364	2.324459459	2.058235969	2.429038036	2.053291564	2.017208592	2.366596193	1.945501213	2.035657091	1.76412238	1.85225965	1.898919362	1.836940876	2.287659212	1.979098042	2.118119832	2.030541122	2.594797392	2.665815921	2.193746391	2.160598523	1.791968546	2.018458917	1.919063661	1.936561292	2.129056438	2.82849924	2.929353772	2.774296799	2.903353209	2.867005455	3.29954486	2.846473418
SLC9A1	6.697513581	6.654725427	6.685140586	6.748495848	6.833332351	6.594583339	6.656886654	6.693219442	6.744743074	6.545620596	6.520629159	6.298049289	6.679948079	6.745043935	6.68525774	6.430197493	6.461918929	6.482358077	6.586173875	6.515824508	6.557770716	6.491802488	6.431451702	6.473853906	6.707305687	6.600512667	6.603183702	6.42313118	6.442216758	6.401333736	6.621177514	6.840223221	6.659684468	6.537566069	6.413406733	6.411782745	6.399645784	6.548721502	6.545407483	6.302912732	6.2105859	6.436012897	7.395478907	7.372763713	7.461784409	7.785819483	7.80017617	7.805246956	7.479732256
WDTC1	4.596801211	4.559160916	4.553783241	4.269116115	4.514473005	4.34430494	4.639516583	4.619791261	4.72922634	4.56809527	4.470291509	4.253516973	4.57250462	4.685152187	4.804443609	4.450357473	4.498030069	4.540917297	4.709883057	4.697093011	4.658417104	4.41508554	4.405780976	4.450781313	4.740876107	4.669532529	4.788866433	4.502449622	4.475045047	4.527345557	4.639724813	4.815927375	4.623690808	4.552878686	4.588279321	4.490473932	4.500528394	4.640140441	4.69042546	4.524036122	4.404308179	4.471859906	4.258085048	4.339308913	4.233385938	4.441203114	4.372803386	4.455176073	4.950704234
TMEM222	4.958208178	4.885730979	4.77087046	4.983375386	4.694368882	4.912462681	4.889312522	4.911812295	4.826462798	4.957634844	4.927567296	5.329758148	4.897506556	4.845616859	4.907537102	4.913827832	5.052775363	4.950294241	4.867389763	4.766970836	4.836631801	4.990646119	4.948377446	4.902492214	4.857487335	4.693039282	4.704702462	4.954819906	4.920399318	4.989539464	4.65137831	5.096593097	4.825780969	5.127457891	5.080553826	5.046765589	4.836444827	4.81927097	4.791999126	5.02677023	4.891026587	5.147194659	5.046242302	4.939465088	5.067309152	4.892010523	4.960475901	5.305586667	5.056787543
LOC644961	0.718402826	0.925524569	0.649855059	0.747718743	0.84061	0.662706657	0.272191353	1.010129991	0.541495847	0.663581438	1.169121974	-0.02203746	0.660872212	1.083116173	0.982441911	1.290565577	0.863701491	0.983053989	0.285121371	0.797344485	0.897721855	0.825677134	0.843828454	1.224217241	0.48424715	0.496642069	0.889930068	0.992962851	1.439421138	1.06526679	0.814711224	0.625839334	1.145476889	0.945907564	0.841587181	0.784940846	0.425787814	0.582121378	0.82692746	1.377762389	0.432670402	1.051053926	0.892064369	0.547147665	0.934563203	0.806298525	0.665371594	-0.194905347	1.107989996
SYTL1	4.700255479	4.836934182	4.681413128	4.488410629	3.994140563	4.486112267	4.764569926	4.742213364	4.64878986	4.584650968	4.407617704	4.891706807	4.750428951	4.833056002	4.769038273	4.372001835	4.544339202	4.531370893	4.787938335	4.685110425	4.691751613	4.426874738	4.306576614	4.307852287	4.669749194	4.586198808	4.463694362	4.250442239	4.266539315	4.350295302	4.712730493	4.917639324	4.494444237	4.450466252	4.337583249	4.351825967	4.634659096	4.64538026	4.541003338	4.370412933	3.987762373	4.226448868	4.327171786	4.262308889	4.361768335	4.639971124	4.478140012	4.941046534	4.410039625
MAP3K6	5.226831478	5.314605434	5.318358255	4.958516026	4.945230962	4.962742146	5.100509955	5.252574571	5.279945804	4.935678377	4.917378729	4.978882333	5.184434168	5.293552189	5.260426658	4.762336787	4.925149592	4.950294241	5.222550093	5.244580807	5.258405994	5.212896689	5.137169134	5.081749985	5.262286505	5.006197167	5.165766578	5.04877176	4.984878306	5.047857112	5.137468216	5.42699799	5.076427281	5.021789076	4.890602858	4.850782512	5.057534981	5.204838801	5.074854973	5.148634399	4.990777411	5.232577863	4.4811666	4.595616374	4.451662251	4.111772688	4.108140524	4.458278645	4.952819623
FCN3	-3.925453364	-5.483866367	-5.372512754	-5.695224753	-2.720104955	-5.712332775	-5.658545984	-4.199323375	-5.867895089	-4.091306065	-2.375198542	-5.636747304	-4.09401529	-5.811701591	-2.924448685	-3.376191015	-5.440079257	-4.118484037	-3.459039724	-3.957543017	-4.175527127	-3.192244774	-5.459952295	-3.985236125	-3.636768251	-5.843207934	-5.709982774	-5.693537676	-5.740487952	-3.242161735	-4.043269771	-2.795624434	-2.841584055	-4.155630462	-5.567803756	-5.65800265	-5.640301377	-3.725307147	-2.342997542	-3.242824022	-3.17613884	-5.819310793	-3.228951032	-5.681671026	-5.806903783	-5.793614317	-5.904484015	-5.404358713	-2.291940611
CD164L2	-2.050984246	-2.024434749	-3.787550253	-3.373296658	-2.720104955	-3.39040468	-2.488620983	-2.083846157	-2.167455371	-2.506343564	-2.737768621	-1.549284462	-2.509052789	-2.641776589	-2.272371988	-1.997679391	-3.118151162	-2.244014919	-2.973612897	-1.635614922	-1.673026786	-2.05474125	-1.759512576	-2.110767007	-2.05180575	-2.383776315	-3.388054679	-2.886182754	-3.418559857	-2.756734908	-5.628232271	-3.281051262	-2.841584055	-1.217031007	-2.397878754	-1.570539809	-2.832946454	-3.23988032	-2.705567621	-2.105320498	-1.59117634	-2.118871075	-2.091447508	-3.359742931	-1.900013187	-2.093174599	-4.319521514	-2.234433712	-1.213938099
GPR3	-0.018562769	-0.960304411	-0.514531759	-0.485771387	0.512555802	-0.220479678	-0.373143765	-1.391968453	-0.376041993	1.63661439	1.300366508	1.396675698	-0.549694774	-0.85750528	-0.446401388	1.147370941	0.709667863	0.705944398	-0.4955656	-1.150188095	-1.116633438	-0.156620864	-0.330669278	-0.815311123	-1.100715351	-0.798813814	-0.852001779	-1.16997572	-1.833597357	-0.434806813	-0.201967517	-0.11112626	-1.005082787	1.535531442	1.37471075	1.162176312	0.032123965	-0.214345228	-0.227520324	-0.706771121	-0.854210746	-0.961329798	-0.692898132	-0.324119021	-1.283341827	-1.401296894	-0.54693201	-0.649471211	3.77892572
WASF2	6.795930689	6.771457323	6.810812471	6.869162943	7.039117472	6.849193849	6.763255876	6.849390534	6.878829155	7.021784919	7.083094137	6.540360738	6.830054896	6.800475795	6.895046158	6.998196449	7.029816892	7.011442896	6.705112983	6.730998716	6.732114677	6.79785919	6.772768413	6.754825685	6.817119667	6.837810806	6.799544834	6.905677819	6.795516365	6.907331367	6.851295398	6.830866852	6.924471528	7.006551035	6.957961723	7.051296602	6.61147688	6.779511841	6.688895073	6.589749577	6.636038465	6.69170056	7.202128642	7.164798784	7.236294426	7.397907621	7.477734704	7.259866328	7.269241242
AHDC1	4.773829885	4.750951064	4.726835056	5.09349358	5.351357408	4.973292065	4.7812849	4.83501708	4.691482001	4.800477639	4.699240292	4.19455994	4.655295495	4.953998897	4.774999831	4.863168836	4.809034196	4.670506118	4.608125703	4.577732359	4.523756122	4.455933022	4.104197195	4.079057552	4.600680745	4.571477302	4.5788833	4.19368294	4.215161955	4.205748014	4.726017111	4.913705593	4.517224106	4.552878686	4.575579458	4.268293344	4.329804514	4.512141849	4.425186783	4.014563821	3.883476016	4.015160257	4.963834927	4.883431053	4.983444714	4.623183211	4.393578553	4.411024583	6.232056876
IFI6	4.301761441	3.524562255	3.170519066	2.622187861	2.894604889	2.359129588	3.478445128	2.671041345	3.053945848	2.538050555	3.468896927	3.20560304	3.175890593	3.489794604	2.871822738	3.07337036	3.800712075	2.558648308	2.674359401	3.644846555	3.625372773	2.924618984	2.978839558	3.767423276	5.056021584	2.960923088	3.457435372	3.904514824	3.13295616	2.753322784	4.52531976	3.637811976	3.199683963	3.22807383	2.460102241	2.869474356	3.869473628	3.462539762	3.20475388	3.302526623	3.638924177	3.717907607	2.056451187	2.757120827	2.275245258	0.864597166	4.827683411	3.154062	2.882430296
FAM76A	2.437951367	2.51048707	2.278538937	2.547949231	2.520209375	2.380424366	2.868931022	2.905712096	2.720819546	3.332160057	2.97451271	2.951967332	2.743086976	2.715775415	2.871822738	2.934876088	2.704578986	3.061425053	2.235840468	2.219045715	2.592657198	2.924618984	3.067524711	2.876884601	2.521083918	2.351548921	2.580036073	2.778137539	2.771264701	2.7442492	2.707158083	2.571946326	2.789852875	3.120493943	3.02091088	3.059673773	2.52460555	2.503511543	2.701396578	2.848875813	2.907074528	2.828147633	2.420664427	2.731956903	2.492304235	2.288534724	2.474894353	2.508530623	2.742705532
STX12	5.045131907	5.118832498	5.184950948	5.225872335	5.166201309	5.198309956	5.16879672	5.115826187	5.252990754	5.405214873	5.304281558	5.10892702	5.111370706	5.118296472	5.013870717	5.396618396	5.266416761	5.233927282	5.116121309	5.22319497	5.207457078	5.110622587	5.072403631	5.025058856	5.046226333	5.110261029	5.168834511	4.963780774	4.979756306	4.989539464	5.179927501	4.981043584	5.223735903	5.305848985	5.301790088	5.257129799	5.153301933	5.132051863	5.163916063	4.623836729	4.893176654	4.866314047	5.742017629	5.53689221	5.460468148	5.593864549	5.745221251	5.516738375	5.14638921
PPP1R8	5.544188453	5.562575581	5.527599309	5.710448579	5.446811297	5.724899126	5.609996016	5.480743067	5.609357235	5.829046791	5.850946014	5.887304615	5.649136104	5.563880922	5.567976796	5.920725192	5.853967056	5.813730715	5.581523987	5.506662354	5.515052929	5.671322056	5.574158852	5.637425843	5.568291859	5.601289353	5.533786258	5.699316364	5.64375617	5.645972654	5.597577669	5.532088589	5.610215792	5.886484878	5.929549138	5.954405143	5.701217447	5.63970293	5.553839389	5.697930026	5.704669108	5.66702146	5.790639697	5.801640929	5.734676877	5.823393911	5.847478399	5.766192322	5.308798281
SCARNA1	-5.510415865	-5.483866367	-5.372512754	-5.695224753	-5.04203305	-5.712332775	-3.336617889	-5.784285876	-3.545966994	-5.676268565	-5.545123543	-5.636747304	-5.678977791	-4.22673909	-5.731803607	-5.698119109	-5.440079257	-4.118484037	-5.780967819	-5.542505518	-5.760489628	-3.192244774	-3.874989794	-3.248270531	-5.958696346	-3.521279839	-5.709982774	-5.693537676	-3.418559857	-5.56408983	-3.306304177	-5.602979357	-5.648938977	-5.740592963	-3.982841255	-5.65800265	-2.832946454	-4.462272741	-5.512922543	-3.242824022	-3.913104435	-4.234348292	-3.965916626	-4.096708525	-5.806903783	-5.793614317	-4.319521514	-5.404358713	-5.461865612
C1orf38	-1.118098442	-3.161938272	-1.465622158	-2.235793134	-2.234678128	-0.758136464	-2.199114366	-2.614360874	-2.408463471	-2.506343564	-1.638232948	-1.729856708	-1.591514949	-2.352269972	-1.644340765	-1.610656268	-2.270154256	-1.455519024	-1.533040306	-1.455042677	-2.590564626	-1.266245355	-0.250498929	-0.440915609	-1.43513439	-1.755745092	-1.066126584	-0.835556681	-2.570562951	-1.040527874	-1.927792553	-1.515516515	-2.189507358	-1.833702367	-2.397878754	-2.198571032	-2.180869758	-2.140344646	-2.053490925	-1.477289275	-1.59117634	-1.912420198	-1.463416285	-1.594208185	-1.558976269	-1.886723721	-2.734559013	-1.497468117	-0.938303656
RPA2	5.894193533	5.886276112	5.898366541	5.852151811	5.627737839	5.877786399	5.942760542	5.87079757	5.91959941	5.691692144	5.790825022	6.062391322	5.918609249	5.956069058	5.884285707	5.880725282	5.767545211	5.808800105	5.915565095	5.866354918	5.839887926	5.795871811	5.840972196	5.88358643	5.93042731	6.016715039	6.055303325	5.828553393	5.851501815	5.781869767	5.874102309	5.919111712	5.945852141	5.869970541	5.860032848	6.049787845	6.081225087	6.028578135	6.016995985	5.895191732	5.923471972	5.849131035	5.746610374	5.850197749	5.800888859	5.778612196	5.827259276	5.934934587	5.351113859
SMPDL3B	3.595492644	3.49627321	3.531369092	3.089410093	3.152723805	2.95655221	3.468158489	3.618726148	3.58948579	3.424393774	3.480016019	3.832894514	3.617938416	3.657940227	3.504210585	3.235571545	3.256888269	3.230244117	3.720869366	3.609779324	3.768940927	3.814502059	3.630160125	3.807011905	3.784455048	3.670519662	3.614197773	3.767941772	3.679472226	3.782423904	3.645563328	3.594237337	3.467404984	3.519150301	3.710645703	3.494282192	3.661194818	3.651469425	3.649468785	3.829710578	3.576074527	3.682526392	1.648793218	1.925659288	2.253792149	1.425554203	1.717567805	1.49045905	2.934739169
XKR8	2.732758119	2.768799065	2.698949609	1.755986359	1.900481456	1.63639538	2.937643772	2.76646091	2.772349847	1.194096154	1.420660741	1.878952535	2.792697424	2.814007252	2.841843581	1.122059853	1.218132226	1.116732425	2.777452894	2.765833512	2.694837593	2.468820706	2.578966695	2.54354354	2.845434675	2.628467281	2.589225245	2.520781445	2.352269189	2.23681007	2.661786576	3.282717017	2.686451378	1.201921542	1.530228327	1.618121755	2.747715909	2.782487493	2.909142223	2.66886756	2.605220873	2.684514945	1.460348129	1.004829501	1.392768562	1.555113837	1.702846299	1.584325974	0.766953078
EYA3	4.57572036	4.570059514	4.520788777	5.236251481	5.119098833	5.043389379	4.515131152	4.529730828	4.719882427	5.030227453	4.877992367	4.588460133	4.655295495	4.798400472	4.802499276	5.222977979	5.040710944	4.884330979	4.507898255	4.353826886	4.526068134	4.603470233	4.566571148	4.464600337	4.561922335	4.524206818	4.642060652	4.873467694	4.69726412	4.629435531	4.821947976	4.5781729	4.809467636	5.075590719	4.865781686	4.76511326	4.45113401	4.457583746	4.505277636	4.467293611	4.503341259	4.508241851	5.850533752	5.714398532	5.671360249	5.939824766	5.857482681	5.673124644	6.330518003
LOC653566	-1.809976147	-1.576975772	-2.565157832	-1.788334157	-5.04203305	-5.712332775	-1.751655389	-2.976930953	-2.408463471	-2.506343564	-1.29719603	-1.936307586	-1.772087195	-2.641776589	-2.031363888	-3.376191015	-2.632724335	-1.796555942	-1.874077224	-1.8420658	-2.953134706	-3.192244774	-2.652597373	-1.482735784	-1.314840156	-3.035853012	-1.803092178	-2.886182754	-2.040048234	-2.104658211	-2.820877349	-1.902539638	-1.401011464	-2.281161344	-1.867364037	-2.198571032	-1.733410781	-2.877310241	-2.342997542	-2.394827115	-1.59117634	-1.912420198	-0.692898132	-1.433743512	-2.999548861	-0.935633322	-0.775200998	-1.497468117	-1.213938099
PTAFR	1.566399732	0.959077129	1.036878182	1.046242234	0.935246874	0.627517228	1.3072383	1.375585461	0.873571897	1.194096154	0.683695147	1.233617416	1.141201172	1.243580845	0.954696921	1.290565577	0.969311679	1.142043513	1.113849944	1.468721737	1.294792808	0.67565169	0.648572162	0.579548494	0.983818159	0.843292594	1.110196189	0.782195755	0.829367656	0.943704811	0.84750116	1.217199606	1.245878786	0.767201677	1.090407727	1.284511855	1.414981059	1.484146219	0.82692746	0.457615697	0.911324001	0.922156193	0.988279684	0.76127247	1.31203729	1.076750403	0.435365988	0.021906042	2.130591425
DNAJC8	6.782768366	6.803557444	6.78641245	6.722364087	6.387896692	6.728795847	6.782063683	6.821425122	6.71259904	6.880476961	6.884021627	7.104508993	6.837953331	6.765018934	6.785127515	6.942351795	6.911136065	6.840793469	6.886809019	6.848469488	6.846609467	6.938325789	6.862257549	6.916887715	6.744125666	6.872539609	6.8883024	6.852633327	6.938772207	7.011213045	6.845219818	6.680398433	6.895301029	6.930284541	6.916767425	7.001770312	7.006932173	6.821780174	6.85967049	6.835860525	6.927935678	6.910947042	6.674629594	6.638283285	6.574909513	6.537022508	6.494526818	6.598104726	6.879375208
ATPIF1	6.242382894	6.206568189	6.175827534	6.058409866	5.767735079	6.116993561	6.415930016	6.267942518	6.153431943	6.262208373	6.130392501	6.618576386	6.317142573	6.31725936	6.262903389	6.201615433	6.215898606	6.176519542	6.414711966	6.340519551	6.426553087	6.458447993	6.513386326	6.491510079	6.300164085	6.365940777	6.288960178	6.50214211	6.474134734	6.411399927	6.280535611	6.383218231	6.261328979	6.242756965	6.235116443	6.310304144	6.528057351	6.392855283	6.35782746	6.456574916	6.532944972	6.473873438	5.638327708	5.743020166	5.829267659	5.430990364	5.532747887	5.772437765	6.185143026
SESN2	4.538071009	4.575478094	4.477674084	6.838834904	6.671783031	6.565245228	4.691288107	4.698522081	4.525495368	8.269998075	8.126306951	7.929901391	4.712265799	4.805765875	4.67227353	7.885316295	7.743401054	7.531520543	4.498642762	4.600877696	4.526068134	5.417303365	5.080175744	4.954343089	4.536159239	4.543732312	4.418011547	6.120644208	5.906520686	5.804962177	4.665239377	4.925474754	4.549506064	8.258614323	8.112006191	7.814815092	4.45113401	4.521670913	4.573213682	4.84781773	4.710167423	4.701307887	7.828905347	7.835383167	7.894294365	7.661070535	7.766061594	7.794853515	9.120335186
MED18	3.293715156	3.247452664	3.33829368	4.242884573	3.812835334	4.0966314	3.483561073	3.530863687	3.491854471	3.68786609	3.719319057	4.165769061	3.357195822	3.400186704	3.532638994	3.854549988	3.771809038	3.833771863	3.204874118	3.140489066	3.36104389	3.673179205	3.407326445	3.509286158	3.188508579	3.181931629	3.348008949	3.784220591	3.519255311	3.578017228	3.48811169	3.564438789	3.684216373	3.741206469	3.553729762	3.761957528	3.293389278	3.397779604	3.323127812	3.535910223	3.312504699	3.227813119	4.505758588	4.529000318	4.495735141	4.61895553	4.505967337	4.925437625	2.951762317
PHACTR4	5.194352375	5.100156573	5.177271914	5.660676885	5.859588109	5.670831486	5.098844025	5.157495367	5.260743724	5.463922138	5.399588518	5.07491967	5.165727974	5.20719403	5.257590893	5.4356653	5.388850571	5.389971027	5.070000332	5.233104763	5.050885066	5.506112632	5.512309554	5.591563118	5.149174568	5.208680722	5.220015289	5.488235763	5.533890201	5.485078043	5.303243962	5.094857001	5.29137462	5.441180476	5.3812934	5.389802904	5.143515383	5.229470778	5.069219438	5.317126591	5.351338166	5.376061414	6.035491568	6.016599552	5.982222264	6.090174486	6.097979424	5.932705626	5.899529921
RCC1	7.814186625	7.75229735	7.726670656	7.744735957	7.610139704	7.788633556	7.813002227	7.767302237	7.811914857	7.72980354	7.684145919	7.821787475	7.807228743	7.737481428	7.807476394	7.730633616	7.755754293	7.765050233	7.879808059	7.826955513	7.800440225	7.8847044	7.864931423	7.947347744	7.865765239	7.797149991	7.874392573	7.936615668	7.926512677	7.929640554	7.806005	7.88649233	7.805488847	7.843312489	7.793454685	7.784552136	7.884117905	7.758206358	7.841189065	7.991155086	7.945783142	8.013678086	7.436917802	7.533710295	7.525552418	7.355656482	7.364496517	7.456534269	7.301139217
SNHG3	5.823298561	5.951282971	5.939802993	5.274161768	5.153954248	5.307952726	6.041460167	6.024276154	5.854485546	5.158992353	4.995004495	5.645762003	5.788118243	5.864696296	5.792248312	4.964549266	5.05677452	5.187577652	6.043593211	6.104503121	6.159490967	5.917846978	6.031399779	6.047727931	5.876169692	5.947547817	5.90518704	5.813761448	5.897495352	5.982322365	5.983253672	5.953047636	5.802787291	5.046493362	5.189586254	5.351126139	6.10663276	6.021207174	5.956210477	6.091225746	6.025984983	6.087204052	5.12066194	5.152009723	5.261202693	5.139338575	5.104644775	5.389244596	5.227258793
TRNAU1AP	3.220903166	3.220037206	3.358806277	3.436632208	3.071709116	3.334791137	3.394022067	3.268282175	3.238013419	3.22761328	3.370755836	3.696408047	3.389800487	3.448041673	3.342337856	3.469299036	3.383287983	3.423257935	3.345736654	3.287217217	3.231032219	3.059474319	3.20893269	3.033427719	3.099295377	3.303996991	3.281539072	3.117033959	3.114380431	3.024624806	3.195134969	3.481829031	3.278838985	3.45662373	3.451786973	3.458341311	3.551991438	3.032249542	3.3294278	3.046272681	3.149391491	3.02303955	3.750617068	3.779808422	3.686951666	3.918912683	3.88830628	4.032352829	3.754880246
SNHG12	4.614997606	4.684805751	4.654010689	6.028862709	5.114050027	5.878721999	4.726237766	4.738295656	4.670293843	4.63547975	4.755229017	5.349805846	4.762928914	4.836655991	4.75704074	5.129223595	5.23675935	5.36600323	4.451453108	4.701858317	4.675180633	4.531586793	4.593973587	4.590933257	4.45598889	4.577804922	4.512812129	4.865839415	4.847289564	4.906569044	4.594562631	4.796832603	4.680857361	3.819739871	3.769818146	4.118430382	4.520830506	4.683234895	4.551820221	4.737886807	4.734353992	4.775946688	6.348100078	6.292384997	6.338709993	6.7544851	6.709075263	6.926278112	4.870170936
SNORD99	-0.986853909	-0.274413002	-0.418316444	-1.30290733	-1.582601431	-1.464405261	-0.529262967	-2.324854257	-2.167455371	-2.868913643	-3.223195448	-1.729856708	-1.978538072	-2.352269972	-1.483876093	-4.113156609	-3.855116756	-2.00300682	-0.922986824	-0.498111399	-0.551036262	-0.087908114	0.26796816	-0.616002315	-0.404107494	-0.798813814	-0.665588655	-0.021112334	-0.314223198	-0.354636464	-0.984376082	-1.515516515	-2.841584055	-2.281161344	-1.319876242	-2.198571032	-0.595907257	-1.189254247	-1.812482825	0.107673226	-0.543870625	0.20305702	-0.596682816	-1.289353603	-0.852707473	-1.706151476	-1.380922058	-1.703918995	-2.291940611
SNORA61	1.890463571	2.20962059	2.028366682	0.991275774	0.630392292	1.803367064	1.598841858	1.808171162	1.647804749	0.301011358	0.563400914	0.871047337	1.78862776	1.537026564	1.634518608	-0.412716891	-0.082527252	0.835712273	2.070781222	2.205687332	2.091259414	2.151163049	2.205383623	2.177994224	1.842203554	2.151145503	1.89734754	1.724314839	2.393938368	2.170619791	1.647892134	1.217199606	1.406343458	0.040766751	0.104621586	0.57081604	2.211447665	2.097423001	1.954683007	2.559369195	2.152984756	2.315115527	1.078477493	1.138507937	0.700890857	0.581425114	0.026253323	1.134800098	0.319494101
SNORA44	0.997378775	1.284317958	0.777234366	-0.837243758	-0.954570208	-0.667938655	0.645234764	0.444532815	0.32192947	-2.506343564	-2.085691925	-2.466822302	0.470769329	-0.030341877	0.290564206	-2.528194108	-2.632724335	-3.381518443	1.184816465	1.115705965	1.6741386	0.040415983	0.212473047	0.495890565	1.118119251	1.212074502	1.004262744	0.034382779	0.599362051	0.108335512	0.153127442	-0.048390505	0.28179836	-1.653130122	-2.760448833	-1.265685228	1.414981059	1.484146219	1.332567508	0.810287315	0.730751755	0.484469955	-0.506485007	-0.552388009	-0.252314931	-0.367349562	-0.412630918	-0.275075696	-2.65451069
SNORA16A	0.270943849	0.959077129	0.46037726	-0.268959998	-0.39817686	-1.068476585	-1.410618471	-0.229697024	-0.58249287	-1.975828847	-2.737768621	-1.38881979	-0.393575572	-0.526299372	0.290564206	-1.610656268	-3.118151162	-1.615983696	0.661975677	0.523583673	0.868866993	0.040415983	0.689794825	0.407081298	1.139335737	0.385610757	0.398541683	0.74940582	0.325601238	0.810949602	0.153127442	-0.558585237	-0.604544858	-2.040153245	-0.70982276	-2.198571032	-0.025591532	0.694231744	0.553166647	1.255426846	0.384576114	1.123203712	-0.907022937	-0.189817929	-0.521501564	-0.749220198	-0.950287704	-0.880796757	-2.002433994
RAB42	-2.050984246	-3.898903867	-1.285049913	-2.235793134	-2.720104955	-2.904977853	-4.073583484	-5.784285876	-2.408463471	-4.091306065	-2.085691925	-4.051784803	-1.772087195	-3.004346669	-2.561878605	-2.890764187	-2.632724335	-2.533521536	-2.321536201	-1.8420658	-2.953134706	-3.929210368	-3.1380242	-5.570198626	-2.788771345	-3.521279839	-2.009543056	-4.108575175	-2.93313303	-2.756734908	-3.306304177	-2.143547738	-2.841584055	-5.740592963	-2.760448833	-2.488077649	-2.180869758	-2.587803623	-2.705567621	-3.979789616	-2.328141934	-3.011955871	-3.228951032	-5.681671026	-4.221941282	-3.471686222	-4.319521514	-3.082430618	-2.291940611
TAF12	4.885118271	4.920210769	4.798664044	4.951333957	4.776549128	4.91063417	4.906556094	4.978096163	4.88949492	5.059287459	5.04826758	5.331199402	4.985469494	4.785419838	4.887499349	4.926676346	4.922960373	4.983929146	4.858372889	4.809537908	4.845915585	4.846674216	4.786788304	4.80809623	4.968340823	4.979362897	4.966855833	4.823147274	4.845413497	4.896366067	5.048606335	4.881843538	4.940712169	5.03007093	4.970385177	4.974083763	4.960540738	4.834643466	4.931056999	4.628773244	4.765202265	4.707188446	5.12595948	4.952232384	4.973635985	4.98692545	5.090576452	5.196483401	5.200802763
RNU11	-5.510415865	-3.898903867	-3.050584659	-2.887869831	-3.457070549	-2.904977853	-3.336617889	-2.976930953	-3.545966994	-2.868913643	-3.223195448	-3.314819209	-4.09401529	-4.22673909	-5.731803607	-4.113156609	-5.440079257	-3.381518443	-4.196005319	-3.957543017	-2.060049909	-5.514172869	-5.459952295	-3.248270531	-2.499264727	-4.258245433	-3.388054679	-4.108575175	-2.93313303	-3.242161735	-3.306304177	-5.602979357	-2.479013976	-4.155630462	-5.567803756	-4.07304015	-2.832946454	-6.047235242	-3.190994448	-3.242824022	-2.690712013	-5.819310793	-3.965916626	-5.681671026	-3.484975688	-2.986259395	-3.58255592	-3.819396212	-3.876903112
GMEB1	3.158469119	3.163592059	3.398976716	4.123357425	4.217710214	4.174887841	3.031451987	3.326849795	3.041997995	3.48107837	3.539684845	3.128124287	3.059114469	3.20231888	3.159980097	3.479300429	3.781507864	3.588875095	3.187698974	3.11927258	2.964024226	3.575939551	3.635444728	3.493196456	3.243427478	3.293783178	3.138640167	3.639617675	3.565573737	3.657497292	3.385788199	3.207592278	3.180783758	3.328185315	3.129163771	3.389121262	3.322594629	2.966785228	3.148855554	3.498642965	3.299594591	3.449815886	4.553719627	4.401808302	4.3592593	4.610462819	4.656803931	4.439562338	2.651876554
YTHDF2	6.420690968	6.386883636	6.439263301	6.931625012	6.941316878	6.933100501	6.447035197	6.398418835	6.414903769	6.647067724	6.679179666	6.775557901	6.512389923	6.506558753	6.532932195	6.749222456	6.762350709	6.823786089	6.325922226	6.327473815	6.278772167	6.484064953	6.509074408	6.466318445	6.324102513	6.380492142	6.418333829	6.49412369	6.506549467	6.56035463	6.46683503	6.368204916	6.524425854	6.617233919	6.589227319	6.657429988	6.407844878	6.402171373	6.356285707	6.434190835	6.53638816	6.464645694	6.992394412	6.972741242	6.985276449	7.102150283	7.041874019	7.069600653	6.567766716
OPRD1	-3.925453364	-5.483866367	-3.050584659	-4.110262252	-5.04203305	-5.712332775	-4.073583484	-5.784285876	-5.867895089	-4.091306065	-3.960161042	-3.314819209	-3.357049696	-5.811701591	-4.146841106	-5.698119109	-3.118151162	-3.381518443	-5.780967819	-2.735150596	-5.760489628	-5.514172869	-5.459952295	-5.570198626	-4.373733845	-5.843207934	-4.125020273	-5.693537676	-5.740487952	-5.56408983	-5.628232271	-5.602979357	-3.327010882	-4.155630462	-2.760448833	-4.07304015	-5.640301377	-3.725307147	-5.512922543	-5.564752116	-3.17613884	-4.234348292	-3.965916626	-5.681671026	-5.806903783	-5.793614317	-5.904484015	-5.404358713	-0.176463394
EPB41	5.697208603	5.69666444	5.690208013	5.489030743	5.733577231	5.585156727	5.563645154	5.674633331	5.764645787	5.620074119	5.717558599	5.158480662	5.628792241	5.701532523	5.768540363	5.83569728	5.661239897	5.672135975	5.710384254	5.744629668	5.676742273	5.561974659	5.576908152	5.605350925	5.694596599	5.841102378	5.759150246	5.518958709	5.442527049	5.542473111	5.767837286	5.557522391	5.814074436	5.74573929	5.617691169	5.789597208	5.484466159	5.723841498	5.709268595	5.492562761	5.547010117	5.514403633	5.924347651	5.828598645	5.860651324	6.289532554	6.433416588	6.046337059	5.932061063
TMEM200B	-5.510415865	-3.898903867	-5.372512754	-4.110262252	-3.457070549	-5.712332775	-3.336617889	-4.199323375	-5.867895089	-4.091306065	-3.223195448	-3.314819209	-3.357049696	-4.22673909	-5.731803607	-3.376191015	-5.440079257	-2.533521536	-4.196005319	-5.542505518	-5.760489628	-5.514172869	-3.874989794	-5.570198626	-4.373733845	-5.843207934	-5.709982774	-5.693537676	-4.155525452	-5.56408983	-4.043269771	-5.602979357	-5.648938977	-4.155630462	-2.760448833	-2.850647728	-5.640301377	-3.725307147	-5.512922543	-5.564752116	-3.17613884	-4.234348292	-5.550879127	-5.681671026	-4.221941282	-5.793614317	-4.319521514	-3.082430618	-3.139937518
SRSF4	5.910070748	5.988316749	5.999808201	6.666993063	6.531140735	6.562918769	6.017851903	6.074083724	5.981118984	6.325491463	6.355365942	6.687714552	5.959910592	6.055190937	6.030163089	6.532201606	6.51738559	6.605176907	5.852481555	5.949848427	6.002307635	5.827345955	5.879341006	5.885642283	5.885617115	5.918758762	5.951349979	5.867272793	5.843064978	5.906060606	5.991529192	5.929863554	5.912826287	6.101364436	6.19250037	6.206570431	5.931925136	5.895645755	5.826370757	5.846229151	5.793679346	5.89879392	6.837407293	6.896937535	6.865300541	6.970220482	6.935310276	6.992513606	6.103712524
MECR	3.818259062	3.84480856	3.799914755	3.853597156	3.675643373	3.769466657	3.928293804	3.886370374	3.947488207	3.895484078	3.845045413	4.271645317	3.822859394	3.938167837	3.881064891	3.799732727	3.847633123	3.856886296	3.828210919	3.994712883	3.969131116	3.823449033	3.712475214	3.762956725	4.01428344	3.802450499	3.726728768	3.851426757	3.861282836	3.897389618	3.908986129	3.97255989	3.710810583	3.853731641	3.905901994	3.859666738	4.016123487	3.908414666	3.838016638	3.995580718	3.959313944	3.94057739	3.490780025	3.638001095	3.526251567	3.312294192	3.2878088	3.48133766	3.523976325
PTPRU	5.54554437	5.488395481	5.451650456	5.070475735	5.239896977	5.097435354	5.426926475	5.45113006	5.582800682	5.269906675	5.442850981	5.112284078	5.436716162	5.598219651	5.358970448	5.203502049	5.387263447	5.322385131	5.467552786	5.506662354	5.520860887	5.350787047	5.38475347	5.491172567	5.53165316	5.369288452	5.47551215	5.287315931	5.300486647	5.317788878	5.369652856	5.619211782	5.297236264	5.441180476	5.353293333	5.228456045	5.375810462	5.473874402	5.50040013	5.476222482	5.254313711	5.38464891	4.264504169	4.2564383	4.444578628	4.018562988	3.948825541	3.874090745	4.840773311
MATN1	-1.422953024	-1.091548944	-1.285049913	-0.940337251	-2.720104955	-1.624869933	-1.751655389	-1.391968453	-2.167455371	-1.428341052	-1.021561587	-1.936307586	-4.09401529	-1.563774077	-0.522350241	-0.840138114	-1.533188661	-1.455519024	-2.080528101	-0.588309208	-2.953134706	-2.344247867	-2.000520676	-1.482735784	-2.788771345	-1.936317338	-1.803092178	-1.78664708	-1.216925996	-0.706108835	-1.54076943	-2.795624434	-2.189507358	-1.217031007	-1.66091316	-1.570539809	-1.552838535	-1.654917819	-1.606031948	-2.105320498	-1.410604094	-1.064423291	-1.850439409	-1.981231308	-1.558976269	-1.401296894	-2.445052396	-2.234433712	-1.554975017
LOC100129196	0.270943849	0.130843477	0.46037726	2.181292194	1.991389952	1.938718917	0.970810636	0.983898449	0.818605438	1.774942547	1.674044977	1.97058301	0.696061641	1.058663129	0.838052002	1.785696668	1.678861816	1.87398229	0.758190992	0.290384496	0.778669184	0.635574251	0.949438642	0.999656983	0.727804181	0.566183003	0.859872834	1.201280088	1.105002099	1.122410698	0.74680716	0.936179455	1.03756155	1.314689473	1.002051853	1.440029433	0.192588638	0.639265285	0.319967471	0.974406695	0.911324001	0.623632703	2.531269915	2.452755294	2.563783624	2.620013612	2.630791362	2.78051663	0.804920928
LAPTM5	-2.340490863	-2.676511445	-1.913081135	-2.525299751	-3.457070549	-1.624869933	-1.571083143	-1.391968453	-1.224038899	-2.506343564	-2.375198542	-1.936307586	-1.035121601	-2.111261873	-1.644340765	-2.238687491	-2.270154256	-1.796555942	-1.874077224	-1.635614922	-1.236927672	-1.81373315	-1.372489453	-2.400273624	-1.566378923	-1.319645978	-1.317665351	-2.523612674	-1.653025111	-1.316162316	-1.721341676	-1.355051843	-1.125377021	-1.492665449	-0.812916253	-1.570539809	-1.247983954	-1.002841123	-0.989360587	-0.920895927	-0.974504979	-1.295748837	-2.380954125	-3.359742931	-2.999548861	-2.986259395	-4.319521514	-3.819396212	-2.291940611
SDC3	5.431365377	5.319457552	5.448463939	4.463384935	4.801888002	4.652896075	5.510752712	5.478396267	5.470284161	4.814582311	4.782429101	4.893659033	5.44061183	5.399578357	5.369515548	4.770504933	4.809034196	4.771273409	5.463990574	5.47360632	5.342142261	4.976678008	5.10895386	5.129373828	5.583851916	5.441616167	5.455552368	4.993838008	5.049860544	5.12678118	5.455911739	5.463782576	5.367172861	5.011787684	5.06246337	4.957626987	5.470181933	5.454104376	5.367426265	5.335359947	5.102775179	5.274106771	3.601405716	3.535074832	3.690948054	3.720113279	3.985780262	3.787934101	6.669026657
PUM1	6.525414208	6.551276381	6.552670765	7.068195121	7.19667023	7.005557809	6.365554796	6.577383804	6.570116998	6.466157637	6.446752556	6.096691779	6.501242192	6.553800677	6.617201111	6.677734867	6.688881694	6.741827018	6.440317199	6.568956222	6.511848557	6.651676278	6.564148486	6.460123657	6.492772367	6.529929102	6.554753027	6.679055357	6.701159438	6.669230253	6.518654564	6.524692611	6.575364232	6.244181497	6.295220955	6.286343384	6.343760993	6.441860073	6.483903985	6.40715063	6.331259401	6.349674648	7.271890848	7.193886363	7.252947628	7.412331623	7.416457526	6.982850868	6.435601729
PRO0611	-3.18848777	-3.898903867	-1.465622158	-5.695224753	-0.518471094	-2.252901156	-2.199114366	-3.462357781	-2.167455371	-3.35434047	-3.223195448	-4.051784803	-3.357049696	-3.489773496	-2.031363888	-2.890764187	-3.855116756	-2.896091616	-2.611042818	-2.083073899	-2.590564626	-3.929210368	-2.652597373	-2.762843704	-4.373733845	-1.936317338	-2.250551155	-2.886182754	-4.155525452	-2.394164828	-2.45830727	-2.143547738	-2.841584055	-4.155630462	-3.245875661	-3.336074555	-2.180869758	-2.587803623	-1.812482825	-3.242824022	-5.498066935	-3.011955871	-1.643988531	-2.222239407	-2.347472164	-2.334182698	-2.445052396	-3.082430618	-2.002433994
NKAIN1	5.016083374	5.000956527	4.918657945	4.883147938	4.939534232	5.009620838	5.061698274	5.066682275	5.078280152	4.9411989	4.943720803	5.041852835	4.95674033	4.947354348	5.025586403	4.911982954	4.978827474	4.934084014	5.052712929	5.011123776	5.041218731	5.105130087	5.144600934	5.139746755	5.168653195	4.984134771	5.023879946	5.172968536	5.236076171	5.123285854	5.083434702	5.214803765	5.036685863	5.091505883	5.060641785	5.069066908	4.899826662	4.989625205	5.034935963	5.240185556	5.177007985	5.266161666	4.050891662	4.17163853	4.305535724	3.475512362	3.455265546	3.592820768	4.741482391
SNRNP40	5.400226866	5.468146798	5.333983264	5.451343923	5.062565704	5.317644572	5.332267095	5.353345723	5.355503325	5.131891208	5.129951377	5.440736053	5.428893124	5.31564795	5.348347703	5.188339586	5.179223698	5.26017208	5.350246086	5.33937319	5.374578318	5.31950788	5.338519507	5.269792445	5.306332597	5.426503188	5.366164754	5.460647534	5.305953996	5.299322129	5.505552138	5.407548749	5.457623963	5.264329716	5.20945156	5.286709411	5.610589159	5.411683965	5.518434053	5.463844661	5.386866713	5.414907885	5.676135067	5.740919408	5.621979769	5.619484668	5.556483748	5.778656288	4.673843674
ZCCHC17	4.962274974	4.96631388	4.91635332	4.854559915	4.533506197	4.923385346	4.989811598	5.025482253	4.927332877	4.955817848	5.04826758	5.169802318	5.013637711	4.825828961	5.003752417	5.037436914	4.974605979	4.957440733	4.981414219	5.03775305	4.940816834	4.765437712	4.74094631	4.823191832	5.078164101	5.018654406	5.065627507	4.940365734	4.969457428	4.960451885	5.055639597	4.960216916	5.147911818	5.102542948	5.064282657	5.067363608	5.143515383	5.082691692	5.086060428	5.000349962	4.992783941	4.83979317	4.662225093	4.583944021	4.605666064	4.412178932	4.173666793	4.368780494	5.413883739
FABP3	-1.809976147	-1.235938854	-1.913081135	-1.171662797	-0.794105536	-1.320015352	-1.410618471	-1.391968453	-1.113007587	-0.722072255	-0.687142548	-0.778766309	-0.924090288	-1.167845401	-0.687409487	-0.488665744	-0.31079624	-0.493993172	-1.137111629	-0.498111399	-2.301058009	-0.759285366	-0.705064792	-0.616002315	-0.914302227	-1.59528042	-1.186420818	-1.16997572	-0.012567498	-1.040527874	-0.342830053	-0.558585237	-1.401011464	-0.186004111	-0.013214904	-0.300450646	-0.782320381	-1.189254247	-1.425459702	-0.920895927	-1.105749513	-0.774916674	-2.091447508	-2.511746024	-1.900013187	-2.093174599	-2.734559013	-1.944927094	1.480648893
SERINC2	3.754026735	3.761686339	3.901282845	3.53118744	3.831411063	3.570755578	3.701203576	3.701543433	3.696254401	3.370855347	3.55027348	3.632379375	3.617938416	3.826734323	3.555908773	3.27629548	3.623315824	3.63862813	3.868288358	3.664508802	3.692781006	3.602171093	3.598039428	3.602228883	3.704861758	3.597661234	3.577729606	3.635137252	3.59713395	3.652656029	3.673263924	3.906795648	3.538413096	3.514435607	3.473855396	3.196865733	3.481232141	3.658397145	3.815752384	3.73216409	3.46482907	3.756228454	3.533929261	3.392470437	3.570306747	3.708222868	3.659665475	3.910790849	3.417717637
TINAGL1	-1.422953024	-0.439472248	-1.465622158	-0.837243758	-1.341593331	-2.252901156	-0.800564989	-0.739891756	-1.475577666	-0.722072255	-1.457660702	-1.244429881	-0.820996795	-1.056814089	-0.446401388	-0.943231607	-1.047761834	-1.615983696	-0.289114723	-0.898649328	-0.902508632	-1.266245355	-2.290027293	-2.762843704	-0.404107494	-0.798813814	-1.46205526	-1.78664708	-1.833597357	-1.040527874	-0.873344769	-0.648783046	-1.005082787	-1.217031007	-1.66091316	-1.570539809	-0.430848011	-0.917952225	-0.758035041	-0.920895927	-1.59117634	-1.912420198	-5.550879127	-2.222239407	-2.636978781	-1.886723721	-1.997593419	-1.944927094	-1.374402771
PEF1	5.613058933	5.624004547	5.654702131	5.71151173	5.519254896	5.552696168	5.777645011	5.718048705	5.696730774	5.842876223	5.843431961	6.082213608	5.714948885	5.655394443	5.572547715	5.769995777	5.732973201	5.822563569	5.678976029	5.614209626	5.670485545	5.547198324	5.557552107	5.509952684	5.71417093	5.580433261	5.642612457	5.553796502	5.485321988	5.433795298	5.713286552	5.831127572	5.620772144	5.952458332	5.896231397	5.810112236	5.78123753	5.623863484	5.709268595	5.547035619	5.46987977	5.596958951	5.755752235	5.714398532	5.792544199	5.860574156	5.938259166	6.118713114	5.94487087
COL16A1	1.309763098	1.59294923	1.884875089	1.599395996	1.616178433	1.953003143	1.825269793	1.510334873	1.515809203	1.707435727	1.397390962	1.676135652	1.439963282	1.40746693	1.562817142	1.753092002	1.47878398	1.142043513	1.549949059	1.576435555	1.72332615	0.928770627	1.595330141	1.395585659	1.618732482	1.233607663	1.232531731	1.544867064	1.677364563	1.354773408	1.058268256	1.515961716	1.384484024	1.535531442	1.226612111	1.375420351	1.51956996	1.515007182	1.228544443	1.490530319	1.160144547	1.742931631	2.552408682	2.599099744	2.473866987	2.669910056	2.661570024	3.042724513	1.526819074
BAI2	3.151362233	3.226940066	3.193541284	3.184358497	3.112785059	3.018986256	2.988912442	3.224142747	3.216913299	3.027635008	2.97451271	3.003497633	3.283918215	3.267783193	3.078768028	3.046714728	2.981985509	3.007359896	3.067655121	3.188813513	3.30828865	2.480180568	2.440914513	2.774097282	3.258049512	3.181931629	2.848437939	2.641852679	2.656116829	2.659911845	3.257464102	3.559411972	2.969446525	3.095457392	2.967471621	2.900418063	3.170270258	3.3894763	2.99883011	3.097025981	2.801141083	2.835325235	2.397488105	2.513085829	2.253792149	1.69020146	2.055517918	2.079457064	4.007776205
SPOCD1	0.864623567	0.297493346	0.558224584	0.747718743	0.630392292	1.107846188	0.363821829	0.519494873	1.143332166	0.156621449	0.43215638	1.077498214	0.58780875	0.66403184	0.838052002	0.711271827	0.826707284	0.636403465	0.987216506	1.143995009	0.897721855	0.67565169	0.689794825	0.538325831	0.641216496	0.664586707	0.889930068	-0.335985671	0.040871761	0.664728861	1.058268256	0.700801392	0.28179836	0.735140468	0.498285435	0.681847353	0.989055244	0.918549043	0.319967471	0.501337074	0.283292778	0.83890069	0.063830717	0.384418165	-0.192193939	0.039275697	-0.232058673	-0.275075696	1.526819074
PTP4A2	7.585475598	7.618273386	7.589117809	7.495680187	7.540344186	7.546086038	7.56620941	7.539472604	7.606951582	7.645800411	7.608903398	7.67712773	7.585904589	7.500755979	7.544175358	7.544608427	7.537379561	7.542551743	7.60933551	7.536812586	7.577828926	7.650262718	7.669169698	7.665366897	7.520199643	7.638717602	7.649904023	7.545016341	7.61003692	7.679827926	7.611217088	7.337517778	7.653271529	7.635668114	7.674328302	7.766032383	7.673573657	7.631034774	7.669937321	7.578790538	7.712147787	7.576089456	7.445770892	7.41026016	7.439094498	7.313439253	7.380773696	7.421991152	7.869191272
KHDRBS1	8.053376242	8.032941674	8.042832905	7.966442022	8.011044338	8.073017516	7.99642562	7.99183868	7.998321319	8.210856832	8.229972279	8.25228126	8.03107525	7.974874352	7.985551515	8.143740037	8.190301641	8.166050917	8.039111396	7.98948506	8.023633968	8.205536801	8.227751436	8.215968882	7.943584546	8.038192855	8.046677786	8.061454184	8.129973098	8.150906896	7.953556757	7.85606797	7.965425793	8.128904492	8.145045623	8.227598404	8.102534341	8.037988226	8.079184056	8.08641172	8.201613955	8.059793776	7.897882478	7.915333977	7.959107418	8.047065273	8.035921354	8.00410372	8.111899902
TMEM39B	3.122579332	3.112323389	3.154964252	3.405437586	3.598211887	3.450058554	3.292738731	3.137555062	3.216913299	3.376299485	3.058502802	3.404911848	3.33504268	3.168437987	3.248335971	3.099542416	3.256888269	3.259449468	2.963866018	3.000526302	3.391795215	3.27699002	3.158433208	3.147477797	3.131416074	3.054637522	3.187862682	3.396574744	3.344320436	3.404576964	3.096281582	3.549305486	3.284751678	3.204850873	3.005843432	2.938187106	3.05666615	2.904049473	3.083267213	3.327031587	3.253477124	3.25483067	3.914687278	3.874835029	4.065001455	4.114778304	4.085619949	4.212190131	3.367857123
KPNA6	6.641552006	6.528408978	6.557854993	6.586415547	6.844806656	6.568727897	6.460719399	6.564165662	6.591792667	6.356121604	6.37857534	6.194955796	6.624517586	6.581957001	6.590406237	6.329441373	6.390039768	6.36432392	6.546865478	6.513793497	6.466825472	6.553597589	6.570369988	6.593765466	6.525371276	6.522294335	6.575708417	6.51011621	6.51306411	6.453066557	6.601487822	6.471496644	6.616383047	6.319089484	6.3424642	6.384682722	6.549831945	6.547789077	6.500051105	6.448221532	6.572389481	6.491585956	6.735967376	6.693096788	6.74696546	6.712941214	6.777413212	6.554556443	6.145002225
TXLNA	6.52335125	6.494486591	6.437657184	6.529078456	6.629065676	6.504109965	6.536518579	6.595363242	6.596395385	7.056958653	7.000564952	6.805937064	6.572800467	6.563609407	6.583062824	6.950912472	6.878181087	6.833529128	6.440317199	6.450078826	6.419730355	6.680276211	6.561374738	6.550363271	6.532405151	6.390711275	6.462757243	6.691515813	6.619536067	6.585974749	6.59365689	6.615886554	6.584381106	7.123786663	7.030481419	7.010660773	6.435512001	6.518104885	6.438726443	6.53886354	6.541880225	6.621817829	6.660705026	6.695810662	6.759863813	6.600580393	6.632491651	6.68210928	7.758059156
CCDC28B	-0.986853909	-0.35458335	-0.728656564	-0.268959998	-1.341593331	-0.039907433	-0.373143765	-0.426733871	-0.658441724	-0.631874446	-0.415840526	-0.279195299	-0.187124694	-0.682418574	-1.087947417	-0.568836093	-0.485882947	-0.088736694	-0.354703065	-0.684524523	-0.806293317	-0.559976558	-0.415558175	-0.212646621	-0.177336632	-0.557805715	-0.283718019	-0.408135457	-0.696093833	-0.137825075	-0.498949254	0.069445985	-1.561476136	-0.611309946	-0.70982276	-0.528719633	-1.392373863	-0.689683237	-0.654941548	-0.520357997	-0.453672816	-0.609857428	-1.850439409	-1.037814836	-1.283341827	-1.706151476	-2.445052396	-1.944927094	0.560502201
IQCC	3.234417973	3.01198866	3.162762623	3.619924809	3.266305981	3.647416786	3.415595479	3.393133662	3.387133481	2.694418841	2.799172365	2.698643051	3.31820169	3.370692763	3.358308813	2.646176798	2.609769292	2.760077836	3.08631092	3.000526302	3.017587502	3.643174067	3.497149747	3.722123007	3.223698007	3.030236179	3.223707881	3.286601902	3.446864121	3.061619013	3.544195237	3.411041114	3.456969531	2.298326026	2.514345286	2.613460378	3.183065864	3.183985939	3.127322393	3.637371707	3.752231483	3.698358595	3.334817247	3.292743564	3.517276764	3.12822662	3.011395364	3.184355923	2.286327237
DCDC2B	-0.466021745	-0.625885372	-0.418316444	-0.485771387	0.087249967	-0.85435178	-0.449092619	-0.830089565	-1.224038899	-0.81828757	-2.737768621	-0.778766309	-0.72478148	-0.602248225	0.198933731	-0.271854355	-0.916517301	-1.311129115	-0.826771509	-0.333052152	-0.334224873	-0.22877065	-0.816096105	-1.482735784	-0.914302227	-0.416943179	-0.424580555	-0.564254659	-0.611204935	-0.809202327	-0.498949254	-0.393525991	-0.790957982	-1.833702367	-0.923947566	-1.570539809	-0.686105066	-0.761833023	-1.12060512	-0.520357997	-0.974504979	-0.393046039	0.063830717	0.099688688	-0.078983328	0.615776619	0.399296734	0.087494383	0.468871725
TMEM234	1.608525208	1.614165716	1.570001751	1.523943768	1.400910446	1.447538562	1.521363106	1.454118864	1.797440828	0.981942917	1.141376984	1.764132133	1.615642958	1.537026564	1.467868738	1.357163326	1.002864239	1.351835898	1.653660408	1.597045834	1.552393328	1.200072649	1.281514692	1.197985699	1.525119431	1.505520221	1.469926316	1.295147011	1.439421138	1.06526679	1.610172468	1.814873158	1.608448866	1.459079382	0.841587181	1.028497877	1.875398462	1.420370308	1.666986547	1.121748411	1.041091876	0.948873532	1.687525613	1.649245852	1.541824371	1.967936915	1.922064473	1.944369441	1.92183868
EIF3I	7.959607433	7.938592668	8.012675585	7.823059569	7.541754905	7.835405261	8.085552026	7.942251617	7.945986286	8.027310625	7.978315896	8.319538092	7.994441714	7.943081546	7.96679255	7.913251561	7.941058082	7.901917227	8.012127409	7.997259137	7.988017729	7.994488515	8.018438151	8.003566888	8.053317048	7.989187651	8.05851173	8.086694492	8.022828172	8.031750394	7.990956034	8.145737633	7.987572362	8.08426636	8.06712071	8.025540299	8.144640132	7.998950886	8.097986945	8.096023762	8.040970677	8.045552423	7.718978068	7.79266868	7.77817612	7.755809391	7.734969754	7.98862945	8.124856917
MTMR9LP	0.511951948	0.855983636	1.227400088	0.991275774	0.512555802	0.730610721	0.531278575	0.815626967	0.846350428	0.552550125	0.287766471	0.963165539	1.191386929	1.327849762	0.868109236	0.988381418	0.749745302	1.2154167	0.522812929	1.057407324	1.272933374	0.860866563	0.729872264	0.937596015	0.886793705	0.871037584	1.135507277	0.610243072	0.668902984	0.975068981	0.941623337	0.839964139	0.794004519	1.053822903	1.002051853	0.069917804	0.663479372	0.918549043	0.82692746	0.163168338	0.651680184	0.409507897	0.55764533	1.284113259	1.08791398	0.776241291	1.128938987	0.661730477	2.069515848
FAM167B	-1.118098442	-2.313941366	-1.465622158	-2.887869831	-3.457070549	-2.252901156	-1.571083143	-1.696823034	-1.780432248	-2.506343564	-2.375198542	-1.549284462	-1.155415834	-0.85750528	-0.777607296	-3.376191015	-3.118151162	-2.896091616	-1.137111629	-1.635614922	-1.512562114	-1.81373315	-2.290027293	-1.869758907	-2.05180575	-1.319645978	-2.009543056	-3.371609581	-3.418559857	-2.104658211	-1.927792553	-1.696088761	-1.256621554	-2.040153245	-2.760448833	-1.957562932	-1.247983954	-1.189254247	-1.606031948	-2.394827115	-3.913104435	-2.118871075	-3.228951032	-4.096708525	-4.221941282	-2.986259395	-1.656556501	-2.597003791	-0.603884617
LCK	-5.510415865	-5.483866367	-3.787550253	-4.110262252	-5.04203305	-5.712332775	-5.658545984	-4.199323375	-4.282932589	-4.091306065	-3.960161042	-5.636747304	-5.678977791	-5.811701591	-5.731803607	-5.698119109	-5.440079257	-5.703446538	-5.780967819	-5.542505518	-5.760489628	-3.929210368	-5.459952295	-2.762843704	-5.958696346	-5.843207934	-5.709982774	-5.693537676	-3.418559857	-5.56408983	-4.043269771	-4.018016856	-4.063976476	-5.740592963	-5.567803756	-5.65800265	-3.318373282	-6.047235242	-5.512922543	-2.757397194	-5.498066935	-5.819310793	-5.550879127	-4.096708525	-5.806903783	-5.793614317	-4.319521514	-5.404358713	-3.139937518
HDAC1	7.446867591	7.43481056	7.451451505	6.938451657	6.845568375	7.038583525	7.460557253	7.470595112	7.433172349	7.262392144	7.241350302	7.360961445	7.445628216	7.455816651	7.442653998	7.217200108	7.135696323	7.193075084	7.510634588	7.476911465	7.511411045	7.452873222	7.422499707	7.45891602	7.514121396	7.520516185	7.530659512	7.425565561	7.420486423	7.438549408	7.485021535	7.490603267	7.518008648	7.392388656	7.352735194	7.419981324	7.570217776	7.473015107	7.566062144	7.475708855	7.507382178	7.46941112	6.353379156	6.411416365	6.507396219	6.068635584	6.099385217	6.214485589	7.120511623
MARCKSL1	7.661855364	7.611365804	7.63328721	7.044766762	7.295310098	7.175459017	7.702438232	7.619125657	7.632573374	7.565267768	7.515741233	7.947158149	7.662402038	7.640668364	7.607350484	7.482567085	7.495269986	7.524018992	7.610678551	7.676511705	7.737985646	7.545340595	7.581877945	7.602072603	7.740550749	7.668421196	7.661657761	7.487459244	7.555424441	7.601916293	7.610918702	7.749753793	7.608301524	7.649710366	7.683234772	7.621462841	7.766302255	7.763235979	7.607801335	7.779405064	7.692838005	7.714140619	5.991669136	5.896229811	6.022422553	5.409121726	5.182315671	5.498769964	7.124270479
LOC100128071	-0.556219554	-0.057601613	-0.243229737	0.032695702	-0.087836739	-0.157743923	-0.529262967	0.146451462	0.01474796	0.923644277	0.644701016	1.374479952	-0.064267946	-0.257112739	-0.23995051	0.410405347	0.442563792	-0.031021196	0.327556638	-0.116240763	0.072400387	0.158252473	-0.03368754	0.312444424	-0.74924298	-0.633754568	-0.955095272	-0.335985671	-0.314223198	-0.434806813	-0.873344769	-0.048390505	-0.790957982	0.449231596	0.622020803	0.364365163	-0.782320381	-0.265875528	-0.468528424	0.107673226	-1.250139422	-0.461758789	-0.692898132	-0.47221766	-1.163047593	-0.6643313	-0.54693201	-0.450162403	1.776539127
TSSK3	0.162009477	0.665880752	0.40884696	0.494599806	1.147791509	0.591447974	0.318733939	0.146451462	0.240629368	2.017218392	1.889504684	2.028588614	0.048942664	0.119035747	0.608046396	1.769486441	1.759593088	1.903883776	0.241399994	0.238854196	0.506296913	0.825677134	1.047842346	1.029714217	0.231128213	0.756704909	0.12290724	0.814256964	1.248196734	0.975068981	0.099688183	-0.11112626	-0.222674222	1.64311133	1.551137317	1.654880305	0.192588638	0.292614761	0.26843717	0.810287315	0.977666496	1.000868169	-0.42159611	-0.255406271	-0.078983328	-0.121188975	-0.28977417	0.572921211	3.316211517
BSDC1	6.023400525	6.050922844	5.949978784	6.253507487	6.258891441	6.217295508	6.059558729	6.127480595	6.160356339	6.246687427	6.299974418	6.101767229	6.128779613	6.05054831	6.067882755	6.273783637	6.147229471	6.218022523	6.105109766	6.07174421	6.093989207	6.157810404	6.175312362	6.213208917	6.160569037	6.056526609	6.071786738	6.210720607	6.190618881	6.089203116	6.110282261	6.081330955	6.135286883	6.357110001	6.317511306	6.274581219	6.150454374	6.03989606	6.071570254	6.075040777	6.071314024	6.152591953	6.389067326	6.398147059	6.491445233	6.352636129	6.375416701	6.442306969	6.708998338
ZBTB8B	-1.422953024	-3.161938272	-5.372512754	-5.695224753	-2.720104955	-4.127370274	-2.488620983	-3.462357781	-3.060540167	0.513555994	0.069586301	-0.992891114	-2.509052789	-3.489773496	-2.561878605	0.960092373	-0.154677038	-0.345894533	-3.459039724	-3.957543017	-2.953134706	-5.514172869	-3.874989794	-1.869758907	-3.151341424	-3.035853012	-2.540057772	-2.523612674	-4.155525452	-5.56408983	-2.820877349	-4.018016856	-2.841584055	0.973652555	0.265086259	-0.300450646	-3.318373282	-2.877310241	-3.927960043	-5.564752116	-3.913104435	-4.234348292	-5.550879127	-2.874316104	-4.221941282	-4.208651816	-5.904484015	-3.819396212	2.662255699
ZBTB8A	3.657002281	3.43797457	3.519270949	4.951333957	4.901946865	5.014736783	3.457797977	3.693472391	3.715187678	4.401882242	4.413429172	4.156042991	3.806851518	3.72551681	3.836152469	4.480545742	4.441034704	4.475218313	3.293173644	3.324773222	3.485063079	4.774693206	4.693599737	4.84448661	3.365484201	3.576752244	3.623172576	4.622743856	4.686824892	4.699179371	3.700442656	3.554367579	3.558075343	4.15876396	4.297929515	4.334935686	3.433840086	3.276945305	3.323127812	4.497294021	4.683085322	4.464934957	5.327938158	5.319033243	5.294415372	5.716655354	5.828107421	5.691697526	3.680241445
ZBTB8OS	4.142429108	4.372559161	4.232966764	3.971886789	3.800317294	4.210994711	4.392662957	4.180054992	4.278037057	4.264779041	4.237874666	4.602851226	4.377659925	4.29027408	4.269604588	4.274860677	4.169099481	4.311968515	4.397697032	4.27607666	4.221077654	4.249039498	4.262855237	4.425568525	4.362104203	4.475334876	4.335776888	4.344009278	4.366729123	4.445738788	4.318674003	4.173453676	4.415803788	4.3899776	4.379102519	4.485380564	4.550757838	4.394671463	4.398469445	4.185117311	4.413325053	4.28528796	3.918762691	3.787970791	3.956308584	3.566135243	3.762627528	3.968506347	4.653178038
RBBP4	6.946195235	7.002214435	6.963156733	6.774671396	6.779342343	6.769718854	6.89244123	6.968721893	7.001891512	6.854381614	6.878780223	6.678119127	7.039769119	6.983323393	6.998878801	6.87765647	6.824656544	6.812006918	6.900929408	6.997380275	7.014503281	7.094774946	7.102528651	7.109061534	6.977021213	7.04382224	7.075674028	7.091301619	7.048434252	6.991697572	7.089658313	6.970431149	7.160628205	7.026556949	7.035590775	7.014201674	7.069859315	7.118770881	7.022595854	7.107452208	7.126956922	7.06771938	6.699123141	6.70769143	6.65175915	6.500719243	6.646022302	6.505159401	7.195229492
SYNC	-3.925453364	-5.483866367	-2.202587753	-4.110262252	-5.04203305	-4.127370274	-5.658545984	-4.199323375	-3.060540167	-2.868913643	-3.223195448	-3.314819209	-4.09401529	-5.811701591	-4.146841106	-2.890764187	-3.118151162	-3.381518443	-3.459039724	-2.372580516	-5.760489628	-5.514172869	-5.459952295	-3.248270531	-3.636768251	-5.843207934	-2.902627852	-5.693537676	-4.155525452	-3.242161735	-5.628232271	-2.795624434	-3.327010882	-2.933238041	-2.760448833	-3.336074555	-4.055338876	-2.587803623	-3.190994448	-3.979789616	-5.498066935	-3.011955871	-3.965916626	-4.096708525	-5.806903783	-5.793614317	-3.58255592	-3.819396212	-0.938303656
KIAA1522	7.757394954	7.680883463	7.712129568	7.579007784	7.777946411	7.578406088	7.675028693	7.723137144	7.698515772	7.590371591	7.600331021	7.359549633	7.709981246	7.737722118	7.696163907	7.538343612	7.522636039	7.578628331	7.638334045	7.681043735	7.671399676	7.355228191	7.275815253	7.33500032	7.732283756	7.618655158	7.635838255	7.362253139	7.347472056	7.343739715	7.659912852	7.848102938	7.620333835	7.60799689	7.579878172	7.467249364	7.55737607	7.607065133	7.542868271	7.276222453	7.146014658	7.259673894	7.834848487	7.801262947	7.904870722	8.003743238	7.969824994	8.054432363	8.430772065
YARS	6.84190349	6.846770457	6.927553756	7.365640024	7.205597827	7.350893758	6.889553433	6.862497816	6.858961666	7.335832151	7.343809922	7.337129402	6.835489712	6.81651609	6.859017324	7.314679995	7.293147961	7.199117004	6.875680493	6.86449663	6.838725867	7.132160825	7.058946698	7.044281179	6.917244943	6.847881253	6.90449703	7.361236201	7.302710257	7.239032243	6.831455485	6.86844184	6.87927092	7.376563098	7.351618269	7.270700769	6.941134613	6.9118611	6.876977629	6.926349381	6.985496953	6.991461648	8.103868769	8.123770574	8.149200074	8.401219471	8.449696482	8.594848573	8.018798385
S100PBP	4.49099233	4.424526254	4.436451421	4.993899652	4.795594884	4.71916483	4.45128467	4.493001525	4.499519662	4.816586055	4.820105306	4.286580182	4.657528769	4.570922436	4.591251154	4.756180184	4.640738271	4.601475132	4.417477222	4.295122415	4.252134911	4.760787604	4.74094631	4.695416421	4.290417107	4.452561001	4.441033765	4.75457863	4.682627958	4.579293384	4.736996578	4.349761891	4.735844773	4.927405573	4.707156717	4.792177597	4.200476547	4.26904629	4.471495916	4.581180029	4.645316279	4.586894212	4.872236783	4.933958611	4.83785381	4.65243509	4.635644024	4.588579623	5.040966192
FNDC5	-0.755528363	-0.057601613	-0.418316444	-0.565941736	0.384231705	-0.157743923	-0.103957133	-0.229697024	-0.253185245	-0.184415469	-0.687142548	-0.082158452	-0.252713036	-0.454149586	-0.687409487	0.18452394	-0.013814502	0.636403465	-0.571514454	-1.018943562	-0.551036262	0.040415983	0.517327629	0.102226716	0.149828111	-0.889011623	-0.155393922	-0.48408431	-0.012567498	0.163830625	-0.013522427	0.011730488	-0.604544858	0.142050086	-0.013214904	-0.231737896	-0.885413874	-0.164592193	-0.155370539	-0.010163265	-0.071802181	0.111426544	-0.506485007	-0.009245684	-0.078983328	-0.839418007	-1.512166592	-0.450162403	1.19634587
HPCA	-2.703060943	-2.313941366	-2.202587753	-3.373296658	-3.457070549	-3.39040468	-3.336617889	-2.976930953	-5.867895089	-4.091306065	-3.960161042	-3.314819209	-2.871622868	-2.641776589	-2.924448685	-2.238687491	-3.118151162	-2.533521536	-4.196005319	-3.957543017	-2.301058009	-3.192244774	-2.652597373	-2.762843704	-2.788771345	-3.521279839	-2.902627852	-2.886182754	-2.93313303	-2.756734908	-3.306304177	-4.018016856	-4.063976476	-1.653130122	-3.245875661	-2.488077649	-2.180869758	-3.23988032	-1.812482825	-2.757397194	-2.328141934	-3.011955871	-5.550879127	-3.359742931	-3.484975688	-3.471686222	-4.319521514	-3.819396212	0.152844232
TMEM54	4.731567285	4.834676442	4.83815859	4.795626124	4.300041618	4.441219257	5.032325025	4.786518562	4.852349169	4.832516597	4.708723942	5.261854084	4.940325165	4.800245351	4.786849549	4.63838745	4.667137819	4.592322397	4.847477721	4.865824223	4.926886056	4.894156872	4.869844044	4.786253345	4.974256546	4.746443213	4.72151483	4.750441867	4.820799993	4.668331098	4.635036929	5.169335217	4.667342555	4.71781365	4.869948317	4.735387807	4.973488088	4.783279965	4.687976062	4.756048432	4.670605183	4.814592616	4.22226008	4.180966332	4.333925988	4.170726551	3.96433854	4.518968772	4.694217464
RNF19B	3.813764682	3.803846012	3.991621901	4.513009605	4.241055303	4.387015036	3.965335506	3.879272229	4.043496899	5.049097693	4.850410592	4.926448969	4.047240369	4.000475715	3.906632307	4.966328175	4.882975503	4.761099213	3.820802969	3.804008215	3.79217947	4.26882534	4.053775301	4.009117312	3.797859977	3.858964752	4.016235385	4.029269855	3.995913979	4.003866246	3.920589637	4.106104456	3.915210513	5.001716473	4.855312155	4.709412101	3.841498055	3.925744544	3.842428553	4.048116381	3.909200829	3.923840601	5.070256987	4.917311945	5.136343613	5.516430363	5.470012131	5.407015981	5.020942344
AK2	6.846311193	6.797773933	6.839679618	6.672463003	6.37634667	6.758071902	6.916284031	6.822350668	6.767596317	6.798704819	6.741145419	7.014977129	6.831044568	6.830575788	6.885434258	6.796986401	6.773328784	6.732484114	6.892562105	6.937527297	6.848919997	6.952158554	6.970761591	7.02249199	6.860884029	6.887049902	6.944429494	7.03331908	7.039026227	7.024390583	6.850284576	6.79656561	6.922576673	6.966550439	6.866042453	6.958775904	6.973257901	6.887745591	6.928206079	7.042346978	7.067273192	7.03458352	6.585791636	6.621824351	6.649193902	6.470535023	6.472997674	6.658699251	6.821512177
ADC	-3.18848777	-2.676511445	-1.465622158	-2.887869831	-2.720104955	-1.624869933	-2.488620983	-2.324854257	-1.961004494	-1.76937797	-2.737768621	-2.829392382	-3.357049696	-2.111261873	-2.272371988	-2.890764187	-1.533188661	-2.244014919	-2.080528101	-2.372580516	-2.590564626	-2.706817947	-1.759512576	-2.110767007	-2.788771345	-1.199351744	-2.250551155	-2.523612674	-3.418559857	-1.657199234	-3.306304177	-2.433054355	-1.401011464	-1.34827554	-1.867364037	-4.07304015	-3.318373282	-3.23988032	-1.812482825	-2.105320498	-2.038635317	-2.649385792	-1.463416285	-1.433743512	-1.558976269	-1.270052361	-1.817021173	-0.760502523	-0.603884617
TRIM62	3.99142132	3.952845175	3.910575599	4.325755186	4.254883157	4.0966314	3.920769953	3.843248009	3.937848783	4.290957694	4.198027851	4.068885084	3.926501728	3.971296618	3.855036181	4.198213294	4.17278924	4.165376017	3.748462735	3.943323791	3.784474805	3.818982482	3.804490306	3.712889727	3.770924398	3.630497816	3.69728499	3.784220591	3.614863144	3.647798465	3.779035493	4.143534965	3.81254047	4.134388385	4.192084428	3.795267984	3.576444482	3.709321081	3.732630163	3.929103333	3.733154245	4.033998762	4.123313141	4.13371227	4.080316833	4.156212394	3.994872908	3.869436886	4.531072724
ZNF362	4.153142239	4.16538981	4.225539746	4.286342529	4.415347829	4.37380345	4.258826095	4.283148485	4.169651865	3.899270682	3.904025102	4.172216871	4.171209047	4.178402373	4.080373699	3.951137068	4.041720175	4.066391306	4.174682088	4.200645876	4.126730988	4.366941092	4.504388573	4.467348328	4.247096903	4.138359348	4.127645159	4.310682791	4.310720989	4.535257981	4.144906935	4.202764516	4.262453011	3.724973442	3.705991844	3.791145995	4.149232268	4.036244085	4.004746845	4.57095717	4.483500347	4.517195767	3.764270436	3.999567386	4.119392212	3.826605508	3.88830628	3.950992383	3.342265409
PHC2	5.084841617	5.241499891	5.248623359	5.41395295	5.298929715	5.35308336	5.309400722	5.200844498	5.349456816	5.678531779	5.597621734	5.898041908	5.270119365	5.161995776	5.226023954	5.711802132	5.640072053	5.674306257	5.272279307	5.203168806	5.281853752	5.347689471	5.290754692	5.362754267	5.38726325	5.268579802	5.237654164	5.259931286	5.204224109	5.300870085	5.219608084	5.335865101	5.273645426	5.810634641	5.713546759	5.575017776	5.307335561	5.262809438	5.200463972	5.40031064	5.254313711	5.393185592	5.551752762	5.546546417	5.53461504	5.525493259	5.564649005	5.725568221	5.581845251
MIR3605	-5.510415865	-5.483866367	-3.050584659	-4.110262252	-5.04203305	-5.712332775	-5.658545984	-5.784285876	-5.867895089	-5.676268565	-5.545123543	-5.636747304	-5.678977791	-5.811701591	-5.731803607	-5.698119109	-3.855116756	-5.703446538	-4.196005319	-5.542505518	-5.760489628	-3.929210368	-5.459952295	-5.570198626	-5.958696346	-5.843207934	-4.125020273	-5.693537676	-4.155525452	-3.242161735	-5.628232271	-5.602979357	-3.327010882	-5.740592963	-3.982841255	-5.65800265	-5.640301377	-6.047235242	-5.512922543	-2.757397194	-5.498066935	-5.819310793	-3.228951032	-4.096708525	-5.806903783	-3.471686222	-3.58255592	-5.404358713	-3.876903112
ZSCAN20	1.45536842	1.59294923	1.368954232	2.675462654	2.177135471	2.549762071	1.501325353	1.666925236	1.75415673	2.762523287	2.426420011	2.164152596	1.755650437	1.853634326	1.599113272	2.977837923	2.673662909	2.710181391	1.670243293	1.490917484	1.134328136	1.724231871	1.638079788	1.44102863	1.354186609	1.027156786	1.208880463	1.690166617	1.625834262	1.512725767	1.82297884	1.473836241	1.818666573	2.739187301	2.503658607	2.424146391	1.278561861	1.191169497	0.753863997	1.446475139	1.101845907	1.511606085	2.531269915	2.542330648	2.563783624	2.645177536	2.483533271	2.623547284	2.554942675
GJB5	-2.703060943	-2.676511445	-0.514531759	-2.887869831	-2.234678128	-1.464405261	-1.410618471	-0.92630488	-1.961004494	-2.506343564	-3.960161042	-2.177315685	-2.219546172	-3.004346669	-0.976916104	-1.791228514	-2.270154256	-2.00300682	-2.080528101	-2.735150596	-2.301058009	-2.706817947	-3.874989794	-1.869758907	-2.05180575	-1.936317338	-2.009543056	-2.523612674	-1.833597357	-1.863650112	-2.168800653	-1.902539638	-2.189507358	-2.281161344	-1.175486333	-1.957562932	-1.552838535	-1.523673286	-1.26499503	-2.105320498	-1.797627217	-1.731847952	-3.965916626	-2.511746024	-2.636978781	-2.986259395	-5.904484015	-3.819396212	-3.139937518
GJB4	-3.925453364	-3.161938272	-3.787550253	-2.525299751	-1.872108048	-2.542407773	-4.073583484	-4.199323375	-3.545966994	-2.506343564	-2.375198542	-3.314819209	-2.871622868	-2.111261873	-2.924448685	-2.528194108	-3.118151162	-2.533521536	-4.196005319	-3.220577423	-4.175527127	-3.929210368	-3.1380242	-5.570198626	-2.499264727	-2.383776315	-2.009543056	-4.108575175	-2.040048234	-3.979127329	-1.927792553	-3.281051262	-3.327010882	-2.570667961	-1.867364037	-1.751112055	-5.640301377	-3.725307147	-3.190994448	-3.242824022	-3.913104435	-2.649385792	-3.965916626	-2.874316104	-4.221941282	-5.793614317	-3.58255592	-3.819396212	-0.938303656
GJB3	1.43209864	1.085989241	1.166646057	-0.140635901	0.384231705	0.170310275	1.330138703	1.415386469	1.050968148	-0.003843223	-0.118858789	0.34053262	1.191386929	0.874798936	1.06261226	0.641730893	0.582288556	0.983053989	1.137895418	0.996653293	1.294792808	0.78960788	0.562415518	0.579548494	1.44218309	1.395196806	1.301244482	0.456209444	0.599362051	-0.072236733	1.029979211	1.536571996	1.293575528	0.859319879	0.362933582	0.717036781	1.230063343	1.370617273	0.994872097	1.22966375	1.041091876	1.214112208	0.426400797	0.046249429	-0.134478441	0.089028732	-0.28977417	0.021906042	2.439001196
C1orf212	4.87652438	4.74855456	4.67051453	4.611976056	4.23176255	4.741966519	4.820223635	4.799737065	4.899461765	4.680183405	4.628553593	4.901441628	4.851428547	4.820384822	4.788815074	4.682341956	4.646056968	4.650802844	4.768816849	4.718414016	4.742342176	4.723037092	4.683430919	4.707088775	4.851071783	4.849407568	4.874040166	4.748369029	4.646452293	4.665930606	4.838354066	4.927426981	4.821719897	4.750257914	4.793043329	4.79423859	4.892054549	4.837698406	4.832482703	4.809200539	4.83620635	4.857527813	4.654914123	4.611800623	4.671865837	4.502154617	4.592369763	4.791628585	4.035986225
DLGAP3	1.629135488	1.386498352	1.497851966	1.635692125	1.465761591	1.526071965	1.260317253	1.762608584	1.463021789	1.562136174	1.712264299	1.502804049	1.397837807	1.348169746	1.506601133	1.196698654	1.405410794	1.456424799	1.653660408	1.423278767	1.477915112	1.562642728	1.254293223	1.348664612	1.459156169	1.316663403	1.135507277	1.020707842	1.625834262	1.554851243	1.058268256	1.267385363	1.316845308	1.554027786	1.571747597	1.541669695	1.10116561	1.452610645	1.38189522	1.729868632	0.977666496	0.867189734	1.049033715	1.437270047	1.01327518	1.051875734	0.665371594	1.282141814	2.326036947
LOC653160	-1.809976147	-1.396403526	-2.202587753	-0.565941736	-0.39817686	-1.320015352	-1.014689794	-1.87739528	-1.619967576	-1.428341052	-1.457660702	-0.992891114	-1.591514949	-1.904810995	-2.031363888	-1.450191596	-1.980647638	-1.796555942	-1.874077224	-1.455042677	-1.005602125	-0.656191873	-0.705064792	-0.616002315	-1.871233505	-1.755745092	-0.852001779	-0.938650174	-0.882506957	-0.434806813	-1.721341676	-1.696088761	-2.479013976	-2.040153245	-1.480340914	-1.265685228	-2.832946454	-1.799307729	-1.425459702	-0.920895927	-1.410604094	-0.609857428	-1.850439409	-2.874316104	-1.900013187	-2.986259395	-2.734559013	-3.082430618	-1.554975017
ZMYM6NB	2.096914449	2.264326482	2.278538937	1.671097461	1.803457001	1.688546662	2.289821247	2.439715799	2.458534398	1.774942547	2.047333494	2.070611828	2.717626991	2.532594317	2.43310332	1.864123315	1.926242957	1.78036924	2.393957863	2.405861714	2.245134922	2.299608323	2.176672326	2.533089183	2.367733141	2.456000085	2.464942909	2.266464256	2.047414607	2.287659212	2.633862574	2.42492664	2.64107987	1.775106875	1.947896083	2.103548582	2.621793469	2.366392687	2.375820706	1.902853434	2.302832965	2.252151569	2.156480005	2.23121831	2.285853358	2.288534724	2.348181418	2.589994724	1.383624439
ZMYM6	3.967342402	4.218306318	4.03475501	4.609696917	4.592778001	4.5765333	3.943224804	4.130099257	3.924895205	4.534402778	4.567315964	4.136391903	4.03354921	4.010072391	4.203361443	4.705958027	4.646056968	4.552762151	3.941839712	3.935252749	3.969131116	4.181055423	4.242220391	4.202940581	3.955688786	4.056148989	4.108599404	4.332985767	4.448100893	4.267217414	4.209395662	3.862587048	4.163238328	4.536694437	4.427963395	4.459640451	4.112915373	4.116414434	4.051226947	3.941059438	4.158357928	4.05874012	5.081207286	5.028274354	4.98181455	5.290529694	5.379183153	5.196483401	4.746368746
ZMYM1	3.781905768	4.033803021	3.905936704	4.515446591	4.6286232	4.54151471	3.866974825	3.914418791	4.058400906	4.238116567	4.308186012	3.853100657	4.097455242	4.209278348	4.112117445	4.445264105	4.558511173	4.390631148	3.842913671	3.795116384	3.788332281	3.967626563	4.00561411	4.100457623	3.679739568	3.906661494	3.939273404	3.962887188	3.864991566	3.969239903	4.017426161	3.518554161	4.185532073	4.128229592	4.123939764	4.075012671	3.736909154	3.725903965	3.793139146	3.772869786	3.879143595	3.75244185	4.805572844	4.791019813	4.665787056	4.754244189	4.72578311	4.467546525	3.518273965
SFPQ	8.575471484	8.602684556	8.573571081	8.589382493	8.599228466	8.57775809	8.525321971	8.617593604	8.637606361	8.722809045	8.648170795	8.583101858	8.580691924	8.647922135	8.64126544	8.698686329	8.682344338	8.650596179	8.514011836	8.51895006	8.56937677	8.473712861	8.517595962	8.555779801	8.468420039	8.552928538	8.549981114	8.389193517	8.448178157	8.451934929	8.60186324	8.471747497	8.684845318	8.6529986	8.64750172	8.784746504	8.445420031	8.590351911	8.505190682	8.607440967	8.632584061	8.544481756	8.276761296	8.324918038	8.274329975	8.173882152	8.125407085	8.079834816	8.603802955
ZMYM4	5.776719321	5.770571781	5.81298217	6.114945185	6.245102136	6.077608354	5.586412409	5.832722352	5.863848201	5.932448289	5.938188412	5.471123611	5.807354462	5.82265571	5.90073727	6.116863827	6.071179239	6.033378161	5.651052028	5.79009054	5.75570285	5.376851322	5.332024526	5.250778067	5.803270349	5.76919986	5.871688585	5.572663237	5.462248091	5.367386404	5.860110006	5.638408007	5.889734976	5.890129199	5.800156954	5.850287336	5.757907885	5.771746297	5.755619457	5.032369312	5.126728521	4.982397566	6.596643818	6.504752772	6.496020682	6.751108681	6.744996724	6.443090191	6.43333096
KIAA0319L	5.538752008	5.504108157	5.456417074	5.319493177	5.446811297	5.357116993	5.457147968	5.471332874	5.624458856	5.489266576	5.445689536	5.370980811	5.424965639	5.547498894	5.553020494	5.54445958	5.542201348	5.516327013	5.513078494	5.584844023	5.520860887	5.276175628	5.376887065	5.417775899	5.661981696	5.591941405	5.59892503	5.319784998	5.393296457	5.345053218	5.569598727	5.58869679	5.575665704	5.46946952	5.513679683	5.483465905	5.525233765	5.614988063	5.501795387	5.257818715	5.308482687	5.34245095	5.523931334	5.366134528	5.440430395	5.544564933	5.517054892	5.486665477	5.313744668
NCDN	5.924733474	5.787012928	5.830223289	5.797129192	5.893868633	5.749658176	5.873322791	5.899147417	5.941471119	5.819086827	5.822837166	5.825243647	5.905515006	5.969248208	5.835677195	5.804215471	5.784525425	5.896931015	5.826824823	5.90612705	5.861104411	5.643805581	5.620199015	5.604102919	5.925855788	5.803800705	5.818959641	5.70360213	5.734738825	5.671326106	5.879066853	6.154827316	5.862319518	5.901910066	5.880828812	5.818237256	5.711190033	5.787630796	5.770744624	5.920574073	5.789068251	5.90050581	5.176190431	5.26157637	5.339664893	4.998362504	4.941789897	5.080464181	5.986766955
TFAP2E	-3.18848777	-2.676511445	-1.465622158	-0.837243758	-0.649715627	-0.667938655	-3.336617889	-1.696823034	-1.475577666	-1.283951143	-2.375198542	-1.38881979	-1.591514949	-2.352269972	-1.483876093	-1.174557153	-1.352616416	-2.244014919	-2.080528101	-1.455042677	-1.368172205	-1.266245355	-2.652597373	-1.869758907	-1.43513439	-1.450890511	-2.009543056	-1.78664708	-1.833597357	-1.657199234	-1.927792553	-2.433054355	-2.189507358	-1.833702367	-1.175486333	-1.265685228	-2.180869758	-2.587803623	-3.190994448	-2.105320498	-2.038635317	-1.295748837	-2.380954125	-1.77478043	-1.900013187	-2.093174599	-2.204044296	-3.819396212	0.029987484
PSMB2	7.106822	7.131993126	7.11608058	7.006298314	6.949843049	7.085531363	7.168995206	7.077770258	7.03767995	7.131287612	7.155966282	7.404398464	7.115641144	7.096878673	7.082578582	7.054052436	7.143238611	7.16518313	7.139198918	7.0802327	7.09145457	7.30500831	7.277083742	7.276662902	7.172999878	7.182104686	7.213530422	7.330389901	7.355733044	7.38080521	7.133526707	7.192045627	7.167444731	7.231489346	7.26370143	7.230550357	7.256976871	7.148290763	7.212656737	7.380874606	7.374030751	7.29329161	6.653386329	6.656229577	6.766033242	6.46052853	6.556227838	6.695317842	6.914531139
C1orf216	4.439410846	4.400304152	4.301679514	4.219160379	4.308906132	4.316954452	4.566661453	4.476633658	4.60479575	4.24705892	4.289347507	4.605235846	4.454164422	4.54694961	4.473989643	4.416924541	4.378502921	4.390631148	4.465772779	4.478474421	4.53757294	4.492854398	4.498600421	4.507952182	4.585302104	4.454854634	4.574262976	4.514696683	4.494329479	4.304732725	4.60658516	4.646134096	4.590659552	4.59814342	4.547239895	4.472567912	4.648564698	4.521670913	4.586425267	4.59889756	4.416318197	4.550286553	3.764270436	3.808176935	3.877844838	3.418273977	3.519682274	3.615232015	4.6712766
CLSPN	6.067484972	6.09403447	6.091522398	6.964548209	7.049071709	6.951002949	6.007234044	6.194067083	6.189758251	6.39485856	6.416687865	5.949623391	6.095397482	6.087277614	6.167175598	6.458280035	6.314390738	6.415818845	5.917302758	6.033506356	5.947300868	6.694975842	6.758308204	6.698635744	6.040246605	6.104794197	6.098579256	6.593308827	6.609622491	6.676999549	6.252499164	5.931809855	6.246257595	6.278650254	6.29134274	6.397618724	5.886686829	5.992711918	6.017971438	6.63767785	6.675297896	6.613492063	6.794248865	6.747997239	6.727155874	6.357084972	6.310745611	6.029748216	5.624934073
EIF2C4	3.040330921	2.929761562	3.006865613	3.17821936	3.142842293	3.091798247	2.755081945	2.940227978	2.800989895	3.269175271	3.457691472	2.859107723	2.975658238	3.030648753	3.006288653	3.397277913	3.242915327	2.95833156	2.97057624	3.02354852	2.87250557	2.890968595	3.201825803	3.062796572	2.992588369	3.030236179	3.157295966	2.83393933	3.216614089	3.009557358	3.026403757	3.015406146	3.012839121	3.401514094	3.490187967	3.468701823	2.963324968	2.850610214	2.883682238	3.13221541	3.191931036	2.978350733	3.596325798	3.633478536	3.633965385	3.830267173	3.929987035	3.475224537	4.422304907
EIF2C1	5.337424491	5.265165015	5.313112086	4.779495194	5.065184026	4.821970108	5.16879672	5.367364954	5.320075503	4.879279206	5.042653973	4.38700705	5.335740139	5.356343678	5.278724499	4.926676346	4.966125748	4.982178302	5.250388777	5.314697954	5.357802605	5.064199823	5.127825222	5.074558967	5.31684621	5.414769125	5.283663286	5.090279084	4.995068072	5.02181162	5.310612186	5.285002777	5.266193472	4.805336806	4.915004201	4.955786814	5.146784948	5.347763273	5.3566713	5.061869536	5.085956005	5.147194659	4.235390501	4.136911152	4.289811372	4.06902304	4.009901118	3.717174804	4.608255332
EIF2C3	3.144220164	3.027886287	3.193541284	3.668909902	3.82524569	3.620822576	2.922654598	3.113559581	3.151695639	3.638880997	3.370755836	2.944453278	3.200605459	3.294206918	3.445615931	3.598797097	3.528587536	3.527774643	3.303840569	3.000526302	3.167288335	2.997579785	3.083079526	2.917641408	3.183410711	3.383204259	3.22959644	3.192158698	3.163393893	3.25927741	3.281660812	3.207592278	3.230644273	3.490628218	3.26191898	3.47385431	2.978084126	3.364275746	3.16303449	2.743586914	2.791951912	2.90520306	4.698234326	4.597939555	4.520648861	5.019365154	5.009153414	4.504033908	4.5253984
TEKT2	-3.18848777	-2.676511445	-3.787550253	-4.110262252	-3.457070549	-5.712332775	-5.658545984	-3.462357781	-3.545966994	-5.676268565	-2.085691925	-3.314819209	-3.357049696	-5.811701591	-3.409875512	-4.113156609	-2.632724335	-2.533521536	-4.196005319	-5.542505518	-4.175527127	-3.929210368	-3.874989794	-3.248270531	-5.958696346	-5.843207934	-5.709982774	-5.693537676	-5.740487952	-3.242161735	-5.628232271	-2.433054355	-4.063976476	-3.418664868	-2.397878754	-4.07304015	-5.640301377	-4.462272741	-2.705567621	-3.979789616	-3.17613884	-2.649385792	-2.380954125	-2.511746024	-4.221941282	-2.623689316	-3.097129092	-3.082430618	-2.291940611
ADPRHL2	4.819380473	4.704722478	4.713623471	5.172826101	4.978946889	5.146425325	4.964420961	4.763572631	4.850637787	4.840416384	4.858953593	5.249711392	4.809866556	4.894794427	4.835201764	4.90643412	4.878463553	4.969862538	4.830979123	4.848738071	4.802706645	4.984676338	4.872084254	4.833878511	4.857487335	4.772421703	4.812598757	4.981537245	4.79381493	4.83572213	4.794883639	5.001573873	4.755138159	4.750257914	4.739397054	4.702844434	4.860540503	4.664431732	4.897528808	5.015506451	4.90813807	5.085323828	5.247592674	5.270342139	5.289152456	5.338885413	5.358198128	5.667773891	3.700525716
TRAPPC3	5.448861641	5.523861747	5.507836054	5.424364868	5.129143748	5.448168973	5.56485243	5.407390271	5.498973497	5.509226359	5.505405362	5.923107738	5.611617098	5.477740985	5.534397306	5.416273945	5.537916112	5.567432758	5.696284505	5.472212412	5.470131306	5.628572408	5.60546384	5.590303122	5.603068918	5.533460128	5.637084883	5.627826756	5.582003585	5.592625315	5.575727432	5.529520373	5.501442992	5.596471376	5.672391298	5.576216028	5.739618441	5.546622697	5.636189447	5.615778691	5.696074304	5.511045924	5.462443547	5.461074251	5.502004021	5.435805371	5.493725247	5.766192322	5.706179656
MAP7D1	5.708147371	5.630526688	5.536630293	5.659575591	5.645342634	5.547998744	5.692945425	5.649821053	5.58486094	6.418139068	6.252132674	6.39219474	5.574278789	5.569300519	5.571406342	6.136746929	6.094709955	6.071752191	5.550509003	5.446888982	5.540434863	5.465252327	5.364210915	5.195501862	5.53165316	5.461143388	5.370168536	5.435101137	5.381692949	5.42955623	5.518336404	5.79416045	5.466754975	6.304142663	6.136532216	6.035919838	5.403409487	5.465011401	5.396220504	5.549640938	5.289019389	5.400462758	5.762570814	5.778272823	5.929075257	6.093225389	6.065262236	6.169761722	7.480098981
THRAP3	7.565898709	7.543521327	7.559886568	7.813684177	7.913435238	7.847163818	7.550145623	7.596851463	7.616046616	7.501929419	7.551756293	7.384059057	7.551793228	7.574834557	7.670275798	7.593771031	7.594203874	7.617213006	7.516951503	7.549425668	7.552535095	7.706961074	7.796108932	7.791059815	7.529269265	7.533866999	7.578162349	7.655328767	7.711882003	7.713633452	7.591692497	7.385527822	7.641511922	7.473574351	7.476761127	7.624072218	7.521302927	7.544170226	7.561051621	7.698370342	7.741680748	7.754218058	7.960750003	7.944836557	7.872026404	8.026863846	8.019678982	7.844013642	6.958357807
SH3D21	4.146008998	4.049463365	3.928983441	4.33957421	4.300041618	4.225776552	3.972631071	3.962228446	4.025406442	4.350254877	4.433586916	3.770520461	3.904104977	4.08159994	3.973828781	4.480545742	4.272447743	4.3585996	3.982244548	4.051819086	4.077138306	3.979682581	4.152916203	4.0500212	3.973518406	3.943061694	4.073015435	3.959307297	4.074895344	4.081568603	3.995649219	3.914690032	3.749804715	4.296953991	4.307177592	4.317845318	3.792240524	3.917105626	3.760873056	3.972466284	3.991781025	4.008825691	4.254864745	4.101327183	4.188863368	4.287203211	4.068495772	4.097478472	6.007267407
FAM176B	3.063231323	2.587595995	2.720244387	2.832252253	2.651453908	2.692808688	2.892200801	2.855959061	2.720819546	3.413843854	3.15878003	2.936899884	2.856297586	2.864255442	2.539659421	3.235571545	2.913067569	3.0413873	2.902026764	2.871122411	2.857895875	3.059474319	2.622196747	2.738140405	2.765817507	2.722846105	2.561480254	2.632891811	2.603807956	2.518059212	2.388576016	2.884860677	2.454348831	3.057068563	3.190419459	2.88502917	2.494124944	2.832348008	2.423715396	3.060956727	2.426745568	2.991260842	2.643877728	2.542330648	2.861981201	2.57707309	2.43090634	3.099467025	4.753667387
STK40	4.978428482	4.918079757	4.92325618	6.138851201	5.901214346	5.827310732	5.08207806	5.142751293	5.110100279	7.064987732	6.899632546	6.613254964	5.14359304	5.147575915	5.095539098	6.632517715	6.461918929	6.184154887	5.100910888	4.980076013	4.93386826	5.840627476	5.586489653	5.416354524	5.071281001	4.958500425	4.909320182	5.800817928	5.622003854	5.513393527	5.043308795	5.39913242	5.18157623	6.939986333	6.762272799	6.480589144	5.054056511	5.083978663	4.977928333	5.278383795	5.143081662	5.279379303	7.185311374	7.162053781	7.245834067	7.452086929	7.416457526	7.543460833	8.564398454
LSM10	4.551630273	4.59961296	4.499392484	4.417214754	3.843663324	4.208020081	4.65547072	4.556676889	4.551011642	4.372218309	4.384134865	4.756643154	4.795742156	4.45156761	4.406468194	4.401228701	4.388057227	4.408992969	4.553305466	4.436204941	4.626450618	4.718248059	4.642023376	4.534400128	4.695044433	4.508835492	4.583488875	4.651867571	4.525127094	4.391560078	4.540439847	4.76661799	4.489332823	4.525022084	4.453176183	4.459640451	4.737993479	4.519770128	4.551820221	4.645919227	4.553142006	4.707188446	4.348477796	4.469345513	4.511639027	4.370035359	4.45636307	4.779276668	4.2472182
OSCP1	1.147795618	1.174345115	1.197342854	0.874630855	1.261747699	1.563791631	1.260317253	0.983898449	1.251045984	1.74158395	1.749497206	1.440068293	1.191386929	0.929765396	1.599113272	1.335303892	1.798325482	1.329976464	1.619911617	1.277673444	1.316325969	1.144038614	0.806834246	1.116301902	1.221212744	1.190215068	1.323440228	1.100878191	1.336327645	1.230326037	1.139952053	1.242510694	1.42787662	1.225191322	1.48747868	1.52190644	1.690615502	1.436580535	1.563893054	1.255426846	1.372297784	1.475309956	1.980502334	1.719208411	1.431500956	1.857437374	1.760851903	2.188098324	1.107989996
MRPS15	6.186986143	6.157733849	6.168099654	5.978525987	5.353501086	6.069436737	6.335453808	6.131220087	6.08156689	6.16254142	6.154015082	6.628574721	6.29076846	6.170935543	6.140486504	6.094264505	6.073154857	6.084047962	6.245901386	6.140050223	6.239158109	6.152494972	6.172588582	6.251176767	6.281796878	6.211735483	6.24820741	6.157039871	6.128720298	6.222588204	6.146966458	6.090071939	6.153981221	6.12010607	6.169866108	6.14006407	6.413963763	6.270460004	6.255675339	6.189717879	6.229428134	6.159757078	5.822529834	5.820663554	5.864194943	5.700741286	5.753281021	6.131402665	6.034488876
CSF3R	-5.510415865	-3.898903867	-2.565157832	-2.525299751	-5.04203305	-3.39040468	-4.073583484	-2.976930953	-4.282932589	-3.35434047	-5.545123543	-3.314819209	-2.871622868	-3.489773496	-3.409875512	-4.113156609	-2.270154256	-4.118484037	-4.196005319	-5.542505518	-5.760489628	-2.706817947	-2.652597373	-3.248270531	-3.151341424	-3.035853012	-5.709982774	-4.108575175	-3.418559857	-3.979127329	-5.628232271	-4.018016856	-2.841584055	-5.740592963	-3.245875661	-4.07304015	-4.055338876	-3.725307147	-3.927960043	-5.564752116	-5.498066935	-4.234348292	-3.965916626	-3.359742931	-3.484975688	-5.793614317	-4.319521514	-5.404358713	-3.876903112
GRIK3	4.43356405	4.486239523	4.45562373	3.95043368	4.198758283	4.0966314	4.367977458	4.655545008	4.567775172	4.093569278	4.163960269	3.599266888	4.492199007	4.506841219	4.582213097	4.136351941	3.945783144	4.156088249	4.530780496	4.646083328	4.573783658	4.310785872	4.221286117	4.264272424	4.623445636	4.506626158	4.613071986	4.128236306	4.039231403	4.148437171	4.642063055	4.634230604	4.660537377	4.232386823	4.192084428	4.216978697	4.283026109	4.467478812	4.573213682	4.328549414	4.265145431	4.159399666	3.523262336	3.660403642	3.517276764	3.048736026	3.052618027	2.894849305	3.932597082
LOC728431	1.408447372	1.67600497	1.522305009	1.150265298	1.147791509	0.662706657	1.636074765	1.473101967	1.498427125	1.33495869	1.141376984	1.657873445	1.651939088	1.426703149	1.42806773	1.043347877	1.189277363	1.476462552	1.585354395	1.617365819	1.358451445	0.67565169	1.139960548	0.999656983	1.648633968	1.356464411	1.184834989	1.100878191	0.798670859	0.975068981	1.337552013	1.315883881	1.26992426	1.225191322	1.032109087	1.110181674	1.51956996	1.499659218	1.357442176	1.330065647	0.841783068	1.214112208	0.956915513	1.237192212	1.158880502	1.19507037	1.44424414	1.584325974	2.231621345
ZC3H12A	3.429163349	3.401830006	3.193541284	4.864152338	4.734399983	4.700237072	3.769814188	3.824892863	3.806297179	7.129676786	6.831815778	6.645472392	3.850452764	3.890471095	3.797626948	6.407462072	6.084952088	5.875397854	3.684598586	3.812845578	3.729358333	3.926696299	4.00561411	4.082646347	3.66152348	3.589333967	3.36950201	3.923011168	3.989132791	4.120658791	4.04948737	4.09572531	3.864788619	7.372009441	7.164999639	6.753773125	3.537118161	3.719293667	3.846827017	4.025834934	4.062265899	4.089081828	4.7194162	4.583944021	4.816063162	4.610462819	4.516528841	4.633188241	8.266373799
MEAF6	5.947477972	5.883002219	5.873634021	5.877949032	5.608121164	5.8636791	5.803444966	5.880605794	5.900702793	5.713362774	5.724587578	5.835435813	5.879921191	5.856740237	5.895274234	5.702226687	5.779694294	5.783891077	5.862437458	5.90922075	5.914144034	6.005954682	5.982472899	5.997282176	5.855485538	5.917096192	5.980451783	5.771518492	5.899304941	5.922242423	5.947779603	5.580035644	5.995367984	5.723442189	5.722791133	5.810112236	6.029026628	5.881653197	5.871321579	5.755484329	5.840112315	5.815953863	6.410932281	6.244254239	6.24396518	6.645956879	6.696125838	6.760234004	5.822958488
SNIP1	3.744612705	3.893344163	3.804906784	5.186653955	5.101350164	5.144870697	3.798834895	3.84689118	4.04947699	5.57225204	5.432871825	5.355482961	3.740982387	3.876548718	3.917452571	5.503392235	5.399911814	5.347082368	3.74455299	3.951349931	3.85237887	4.577262518	4.639395516	4.497235735	3.760692475	3.809637039	3.649766786	4.588392351	4.499110577	4.478937454	3.845473478	3.87477891	3.96392952	5.422427677	5.41162144	5.464178251	3.745561024	3.86714989	3.859942517	4.355600739	4.370755619	4.193313746	5.401134038	5.335833375	5.344747047	5.459642263	5.394151392	5.247589898	6.3297043
DNALI1	-0.986853909	-0.126314363	-0.087110535	-0.940337251	-0.649715627	-0.220479678	-0.449092619	-0.57483251	-0.313306238	-0.061558721	-0.053270447	0.14461241	-1.286660368	-0.139276249	-0.374251602	-0.143530258	-0.230625891	-0.345894533	-0.289114723	0.012083334	-0.902508632	-0.559976558	0.031900802	-0.440915609	-0.286271004	-0.889011623	-0.580699757	-0.267272921	-0.248634856	-0.206537825	-0.583838152	-0.176714602	-0.694742667	-0.611309946	-0.613607445	-0.372600431	-0.085712525	-0.319314787	-0.989360587	-0.355298751	-0.453672816	-0.533908574	-0.506485007	-2.511746024	-0.762509664	-0.436062312	-0.412630918	-1.497468117	0.87798439
GNL2	6.319703161	6.31338985	6.282570691	6.505367385	6.290563008	6.478417875	6.329073328	6.255661285	6.244218569	6.537746926	6.532025972	6.666748073	6.313606553	6.270114687	6.306772496	6.599083773	6.573592357	6.489154512	6.312779844	6.258798668	6.295131747	6.285513493	6.207602812	6.274114836	6.253496026	6.331405714	6.361144351	6.412043506	6.32391801	6.363317783	6.379846139	6.278517028	6.355632638	6.469773983	6.471458039	6.562073321	6.340909112	6.314434438	6.314817106	6.349259212	6.40844791	6.35655059	6.987067234	7.026766273	7.045040415	7.314746782	7.347442143	7.42833355	6.51219041
RSPO1	-2.050984246	-0.960304411	-1.285049913	-3.373296658	-1.582601431	-2.542407773	-2.851191062	-2.083846157	-1.009914094	-1.975828847	-1.29719603	-1.936307586	-1.978538072	-5.811701591	-2.031363888	-2.238687491	-1.739639539	-2.00300682	-2.080528101	-1.8420658	-1.512562114	-3.929210368	-2.000520676	-1.66330803	-1.566378923	-2.673282932	-2.009543056	-3.371609581	-1.492560439	-2.756734908	-2.45830727	-2.795624434	-1.948499259	-1.653130122	-2.760448833	-2.198571032	-1.939861658	-1.403379052	-2.342997542	-1.864312398	-2.038635317	-2.359879175	-3.228951032	-2.511746024	-2.347472164	-2.093174599	-1.997593419	-3.819396212	-2.002433994
C1orf109	4.272582344	4.372559161	4.29104535	4.539592678	4.373708719	4.546233259	4.489930598	4.478983325	4.457410366	4.02590412	4.0266291	3.849082005	4.504657591	4.509098958	4.575397203	4.167614161	4.255149035	4.201940467	4.415019479	4.214050805	4.266033815	4.883501764	4.6628757	4.723273023	4.17701294	4.310344098	4.376153451	4.92392979	4.948636453	4.833584803	4.449918536	4.361361511	4.476474493	4.09703497	3.981018153	4.047629737	4.116254946	4.211330792	4.14350232	4.914017503	4.722311392	4.751493645	4.961861336	5.033432983	5.015667048	5.080598618	5.264814681	5.158837559	3.617619171
CDCA8	5.78592682	5.665245623	5.669830626	5.999568402	5.877575189	5.922931882	5.688521673	5.713067018	5.623456984	6.183654408	6.182371526	6.043172575	5.761372329	5.628648528	5.7444363	6.164130791	6.131199362	6.156476435	5.648961922	5.663898396	5.595412011	5.797007791	5.916715767	5.886669113	5.693700516	5.667061737	5.722037073	6.094772828	5.96211765	6.022280865	5.815229341	5.79416045	5.770494574	6.237044727	6.204923194	6.361240566	5.661766296	5.652770909	5.663873935	5.970037095	5.973100198	5.984416733	6.085292315	6.076968611	6.020835866	5.986515303	5.942181667	5.939382205	6.061206215
EPHA10	3.987435972	3.927644621	3.759344207	3.53118744	3.516387664	3.732682071	4.060842837	4.053342058	4.013218871	3.801489701	3.849339151	3.888773505	3.869844118	3.974568037	3.973828781	3.803718075	3.800712075	3.898324251	4.021548546	3.983015291	4.006039281	4.098695629	3.951558693	4.093359479	3.961656509	3.949582361	3.895496744	4.052976645	4.058793669	4.033962671	4.024612702	4.173453676	3.974942513	3.908663215	3.953796684	3.898503404	3.829340441	4.012109219	3.877246413	4.175028493	4.035262797	4.187716474	3.103756902	3.135312597	3.240220129	3.036108418	2.944138926	3.206666084	3.85328395
MANEAL	6.116661976	6.047027614	6.020341286	5.563930016	5.690134376	5.609031657	6.118298248	6.075637097	6.106160933	5.668582119	5.697455146	5.83645108	6.125556612	6.038875956	6.131221104	5.719206008	5.767545211	5.907116966	6.148660464	6.146181905	6.052088817	5.83510836	5.838683112	5.856590269	6.192637373	6.120771854	6.037790627	5.724842044	5.80206031	5.834119432	6.071773879	6.270080191	6.094633212	5.715247946	5.814279835	5.84433193	6.082079259	6.075269242	6.010149284	6.215377503	6.085485995	6.100669802	4.721750658	4.776735587	4.834244814	4.464951717	4.372803386	4.644128161	5.129656734
YRDC	5.374517783	5.426776363	5.403097527	5.374225015	5.292240236	5.409848127	5.361739517	5.377475868	5.368717111	5.28445743	5.275853149	5.523754444	5.383742977	5.313065945	5.357646875	5.214021747	5.300544788	5.281683836	5.398319285	5.37113191	5.406301123	5.415825194	5.525178079	5.515273834	5.355886898	5.434660613	5.427648824	5.395912805	5.394579994	5.480987222	5.306195769	5.347576541	5.385172169	5.311295693	5.473170843	5.381601868	5.497330222	5.348834316	5.402209906	5.597009627	5.582084374	5.546464842	5.150427335	5.105415299	5.079554913	5.14523014	5.124112763	5.303863017	4.709311185
C1orf122	5.606577813	5.562575581	5.4955381	5.486548686	4.978946889	5.300989899	5.611165137	5.465420181	5.469169249	5.407875445	5.230486738	5.941153533	5.624232158	5.42491061	5.45987254	5.319385292	5.380897436	5.229506354	5.429094664	5.441200675	5.576574711	5.462391255	5.387888061	5.377438312	5.482691683	5.461143388	5.228861684	5.474507592	5.386861589	5.342049167	5.181535857	5.461089724	5.305984315	5.32077823	5.439924359	5.294010515	5.410227529	5.524043377	5.320758205	5.613290212	5.177007985	5.329801197	5.129480397	5.087340295	5.163921118	5.03690089	5.180988445	5.643446841	5.034988165
MTF1	4.972392092	5.002968654	5.037938598	5.476577536	5.523069029	5.35979983	5.028829699	5.118842801	5.166216057	5.801995466	5.739700557	5.020571146	5.024060598	5.131545805	5.117601494	5.678548952	5.6374041	5.583688648	4.821731046	4.773776014	4.714230319	5.169699	5.190201919	5.139746755	4.778550997	4.985721894	4.890859341	5.229046727	5.099503118	5.066177295	5.292864817	5.106966024	5.152769382	5.837307874	5.733120735	5.719750145	4.671446938	4.671297634	4.697748801	4.953901039	5.057480836	5.121002804	5.770485305	5.686289684	5.742399586	5.972500441	5.915295917	5.575066482	6.803456412
INPP5B	3.967342402	4.117904421	4.13726225	4.320190299	4.326473412	4.266377684	3.819212282	3.907457644	3.918374538	4.223088358	4.1844972	4.103033306	3.865986642	3.869536821	3.973828781	4.213272878	4.093250475	4.303580729	3.934994171	3.998591097	4.141885487	4.187999817	4.336087314	4.216071002	3.952695642	4.000713118	3.891788015	4.089460533	4.1917268	4.248087476	4.042423978	3.846169289	3.899882931	4.058688659	3.984865342	4.105209716	3.987232508	4.041552997	4.028174072	4.334604807	4.251802492	4.05874012	4.760869188	4.711719432	4.78648734	4.672972021	4.572262189	4.649567169	4.094640442
SF3A3	7.085074742	7.028133302	7.085124627	6.964994036	6.854677766	6.96119715	7.158237695	7.092039211	7.17871738	7.051013764	7.085826084	7.280811255	7.098483022	7.02887966	7.070510799	7.087946272	7.03540087	7.077708233	7.12460722	7.078401578	7.164137332	7.063491983	7.049575313	7.086896479	7.082791698	7.11480095	7.136487036	7.135193857	7.076295727	7.041158172	7.161912556	7.10675068	7.254754613	7.181805609	7.236932296	7.236246713	7.242914664	7.228161815	7.169852636	7.134603439	7.18690079	7.118246939	6.839021046	6.852388631	6.879377872	6.820405297	6.855196153	6.931310774	6.941945319
FHL3	1.384401898	1.458648138	1.570001751	1.867017671	1.900481456	1.671371518	1.742333452	1.473101967	1.480833065	2.405880476	2.189586077	2.346246271	1.309706896	1.572002702	1.581079349	2.23851883	2.15237778	1.961889379	1.476420023	1.17174	1.534131121	1.227294118	1.458910943	1.197985699	1.618732482	1.540496359	1.547405069	1.486371414	1.419383385	1.330727934	1.82297884	1.673145049	1.550733368	2.594797392	2.258744732	2.290364581	1.635823029	1.560095072	1.173577984	0.878191379	1.041091876	1.099552444	2.071172693	1.785934524	1.95464745	1.927484872	2.067059539	2.079457064	3.088881173
UTP11L	5.329575206	5.404115766	5.430811165	5.437274977	5.27650976	5.464463703	5.448016956	5.328805108	5.418085017	5.658563363	5.690292392	5.878459727	5.477737354	5.300086145	5.376067308	5.526485572	5.478038594	5.53077214	5.454448116	5.353069764	5.273621519	5.536356037	5.441668864	5.610332182	5.32843884	5.391010745	5.364827687	5.480763869	5.568419852	5.565837104	5.480945432	5.106966024	5.551346628	5.579643482	5.638600158	5.73485139	5.568542614	5.372198309	5.368956164	5.451359722	5.568694997	5.467824393	5.462443547	5.415702743	5.415287356	5.594941187	5.526491158	5.696960441	5.6667732
POU3F1	-0.556219554	-1.091548944	-0.980195331	-0.080514909	-0.649715627	-1.188770819	-0.23228123	-1.696823034	-0.313306238	0.627512183	0.962671097	0.772643632	-1.591514949	-1.056814089	-0.23995051	0.676920322	0.709667863	0.835712273	-1.137111629	-1.294578004	-1.512562114	-2.05474125	-1.553061699	-2.400273624	-0.829413329	-0.713924917	-1.317665351	-2.523612674	-1.833597357	-1.863650112	-0.873344769	-0.744998361	-0.222674222	1.35743912	1.173663231	0.40808654	-0.885413874	-0.761833023	-0.468528424	-1.864312398	-1.105749513	-1.57138328	-2.091447508	-1.433743512	-1.719440942	-1.038726815	-2.204044296	-2.234433712	1.851017343
RRAGC	3.671978489	3.63766715	3.696265524	4.478452383	4.52211644	4.41049522	3.577468208	3.84689118	3.684774008	4.594026761	4.618526133	4.2595851	3.745188498	3.737120318	3.76604823	4.749997196	4.532900529	4.583111224	3.708880141	3.683906675	3.536426579	4.509581485	4.36818419	4.338193995	3.616842901	3.769660564	3.554459826	4.574419409	4.400341818	4.368124922	3.748978259	3.656763907	3.688682925	4.477364735	4.384937492	4.412118294	3.60525133	3.689166689	3.806749578	3.892628763	3.766375665	3.729511115	5.139991883	5.268884871	5.100738021	5.365626333	5.42250716	5.214944242	5.528947467
GJA9-MYCBP	-5.510415865	-5.483866367	-5.372512754	-4.110262252	-3.457070549	-5.712332775	-4.073583484	-5.784285876	-5.867895089	-3.35434047	-3.223195448	-4.051784803	-4.09401529	-4.22673909	-5.731803607	-4.113156609	-3.855116756	-5.703446538	-5.780967819	-5.542505518	-5.760489628	-3.929210368	-3.874989794	-3.248270531	-5.958696346	-4.258245433	-4.125020273	-3.371609581	-4.155525452	-5.56408983	-5.628232271	-5.602979357	-3.327010882	-5.740592963	-5.567803756	-4.07304015	-5.640301377	-6.047235242	-5.512922543	-2.757397194	-5.498066935	-3.011955871	-5.550879127	-5.681671026	-3.484975688	-2.986259395	-5.904484015	-3.819396212	-3.139937518
RHBDL2	-2.050984246	-1.576975772	-3.050584659	-2.235793134	-0.954570208	-1.188770819	-3.336617889	-2.614360874	-3.060540167	-1.975828847	-1.844683825	-2.466822302	-2.509052789	-2.111261873	-4.146841106	-2.528194108	-3.855116756	-2.533521536	-2.080528101	-3.220577423	-4.175527127	-1.607282273	-1.759512576	-2.762843704	-4.373733845	-3.521279839	-3.388054679	-2.234106057	-3.418559857	-2.756734908	-2.168800653	-2.143547738	-2.189507358	-1.833702367	-2.108372137	-3.336074555	-2.470376375	-3.725307147	-3.190994448	-2.394827115	-2.038635317	-2.649385792	-1.158561704	-1.289353603	-1.41458636	-2.093174599	-1.149596512	-0.546377718	0.646658844
AKIRIN1	6.015594242	5.987300766	5.983388884	6.223265839	6.027416718	6.116200436	5.997431878	5.939801586	6.037115773	6.886689304	6.775958975	6.641411728	5.964427487	6.03261187	5.992283855	6.641452569	6.573592357	6.49775847	5.965126564	5.93272126	5.981398645	6.074073283	5.915630218	5.872226568	5.944055599	5.970973951	5.996944866	5.782702231	5.781603117	5.68916675	6.00612503	5.885362921	6.167644731	6.77830603	6.791122114	6.717851326	5.932872408	6.023221174	5.864830252	5.785634626	5.846783749	5.795859021	6.599185452	6.568923481	6.482250571	6.565860732	6.593118372	6.486285571	7.398639444
NDUFS5	6.655433281	6.671268088	6.655738674	6.33371729	5.864105947	6.393902987	6.79601036	6.698774102	6.578929752	6.530440584	6.542670762	7.179636405	6.681594991	6.578198582	6.637521096	6.524977581	6.445235804	6.551286852	6.715636335	6.661759938	6.723577995	6.837042453	6.794190552	6.874557464	6.776224922	6.80806804	6.766510303	6.895411145	6.849865179	6.889438038	6.699039665	6.877053458	6.722020816	6.819023123	6.720773981	6.875083692	6.957983798	6.688955259	6.797406215	6.732450766	6.90680852	6.911796061	6.097927823	6.121249173	6.151286401	5.940671915	5.912099693	6.272039174	6.669669856
MACF1	7.131861514	7.072400176	7.071207847	7.115949218	7.341401252	7.199246467	6.863299791	7.08472954	7.114207218	6.851941331	6.908918654	6.287694089	6.954244513	7.065390784	7.113490413	6.925076526	6.907818888	6.999375474	7.021750477	6.999800905	6.957400956	7.036814346	7.11014058	7.086896479	7.106888082	7.065747544	7.078123772	7.058215576	7.107939382	7.092111551	7.117231977	7.003194488	7.128110811	6.802197099	6.797151623	6.937954094	6.825009932	7.098219322	7.12120783	7.040032741	7.058199608	7.043132849	6.729021589	6.678901756	6.640954322	6.915684936	6.93766987	6.244448237	6.892659277
KIAA0754	4.421798887	4.500552092	4.487022032	4.151832593	4.567145689	4.222832275	3.765620305	4.565548216	4.519045156	3.860949835	3.819011112	1.781105211	4.22941483	4.490937333	4.517309846	3.933057946	3.967188507	4.04642289	4.4321364	4.204008803	4.226774385	4.534314005	4.326317333	4.24197868	4.227417894	4.396390596	4.322062953	4.285172783	4.215161955	4.238426535	4.57021277	4.450946525	4.514710699	3.737165304	3.653783366	3.782866517	3.652020256	4.400881063	4.299254762	4.151209874	4.251802492	4.471859906	3.227198003	3.490756483	3.385389032	3.12822662	3.30740428	1.672456884	2.723009731
BMP8A	1.059439743	0.62465809	1.002526677	1.072959572	1.186785641	1.107846188	1.027954543	1.22694138	0.818605438	1.091915759	0.604623576	0.429341887	1.141201172	1.286330492	0.608046396	1.016126408	0.788739434	0.446300582	1.274314616	0.866885418	1.059689335	1.144038614	1.198259188	0.905534805	1.139335737	0.976971029	0.948228709	0.992962851	0.973757565	1.06526679	0.879562369	0.663807184	1.119245348	0.28177485	0.581943364	0.911852958	0.929554232	1.132673848	0.862116888	1.512063481	1.188433592	1.493572162	0.331763923	0.426853431	0.025986231	-0.239025465	-0.695030649	0.021906042	1.989345499
PPIEL	-1.422953024	-1.091548944	-0.980195331	-1.447297239	-0.39817686	-0.758136464	-2.199114366	-1.696823034	-1.344333133	-1.152706609	-2.375198542	-1.549284462	-1.591514949	-0.953720596	-2.031363888	-1.05426292	-1.980647638	-0.845465543	-0.922986824	-0.787618016	-1.005602125	-0.870316679	-0.936390339	-0.926342436	-1.710768833	-1.088320431	-1.317665351	-1.301220253	-0.125778108	-0.354636464	-0.674035961	-0.848091854	-0.894051475	-0.531139597	-0.613607445	-2.488077649	-1.733410781	-1.523673286	-1.606031948	-0.706771121	-0.743179433	-0.609857428	-1.158561704	-1.433743512	-1.163047593	-0.839418007	-1.046503019	-1.703918995	0.981077883
PABPC4	8.0341864	8.016851051	8.006188514	8.16615299	8.23132548	8.181821833	8.026531281	7.990809947	7.974553474	8.097385798	8.092067351	8.182533685	8.004784447	7.959065525	7.995585096	8.084981444	8.103315125	8.141749456	7.961867898	7.998470061	8.015017776	8.139679847	8.065446164	8.132515185	7.982076051	7.999437048	7.974217939	8.080734632	8.061523462	8.094679518	7.955908147	8.006545698	7.965655852	7.977190545	7.996941176	8.037551907	7.97911622	8.014557828	7.980307469	8.104465146	8.05255962	8.014666369	8.134198138	8.153491183	8.142284587	8.198704476	8.158489657	8.251060204	7.755334805
SNORA55	-0.300962499	-0.529670057	-0.980195331	-1.171662797	-0.39817686	-0.957445272	-0.166692888	0.146451462	-0.376041993	-1.032412376	-1.638232948	-2.829392382	-0.549694774	-0.030341877	-0.374251602	-1.791228514	-0.685191755	-0.574163521	-0.651684802	-0.498111399	-1.236927672	-0.656191873	-1.212024781	-0.815311123	-0.177336632	-0.170782592	-0.037557432	-1.16997572	-1.833597357	-0.809202327	-0.136379175	-0.47369634	0.078981477	-1.34827554	-1.319876242	-0.903115148	-0.782320381	-0.116497904	0.214997911	-0.435469099	-0.28861357	-0.533908574	-0.907022937	-1.594208185	-1.163047593	-1.038726815	-1.997593419	-2.234433712	-2.291940611
HEYL	1.784204884	1.882455847	1.940370201	2.025874436	1.672212468	2.049218458	1.963505835	1.963906974	1.88029776	1.945783254	1.767759412	1.781105211	1.738874724	2.089165217	1.76804228	1.785696668	1.54860543	1.87398229	1.531915136	1.733618887	1.876134993	1.798710087	1.816172111	1.48508381	1.762402843	1.469675022	1.773833003	1.58258673	1.497916787	1.469333172	1.531639065	1.814873158	1.550733368	1.836835865	1.70832065	1.481548702	1.598103363	1.766545949	1.646948794	1.902853434	1.578748662	2.007237694	1.883749101	1.983664891	2.032300005	1.641013911	1.5133685	1.814809807	2.085028847
HPCAL4	-3.18848777	-2.313941366	-1.913081135	-3.373296658	-2.720104955	-3.39040468	-1.958106266	-2.083846157	-3.545966994	-1.428341052	-3.223195448	-2.829392382	-4.09401529	-3.004346669	-5.731803607	-1.610656268	-1.352616416	-1.796555942	-4.196005319	-2.083073899	-4.175527127	-3.929210368	-2.652597373	-3.985236125	-2.788771345	-2.673282932	-2.540057772	-4.108575175	-3.418559857	-3.242161735	-3.306304177	-3.281051262	-5.648938977	-3.418664868	-2.397878754	-1.957562932	-3.318373282	-3.23988032	-3.927960043	-3.242824022	-3.17613884	-2.118871075	-3.965916626	-2.511746024	-2.636978781	-2.986259395	-3.097129092	-3.082430618	-0.176463394
PPIE	5.312154966	5.283490487	5.325323604	5.258244209	4.792438	5.146425325	5.37968715	5.103696258	5.131400298	5.176260944	5.198869318	5.575749082	5.283195241	5.346276859	5.221665356	5.22743533	5.233229819	5.277407069	5.31640595	5.302200246	5.3156579	5.256491024	5.267117263	5.26821745	5.275522332	5.324837335	5.326877673	5.308574101	5.372603031	5.274326246	5.235179688	5.379301248	5.281059086	5.339558347	5.249979366	5.363671393	5.425114758	5.220136689	5.300056928	5.190970037	5.262653012	5.168663731	5.273284083	5.303459348	5.334564772	5.336312616	5.321325926	5.671788815	4.998590284
BMP8B	2.366101082	2.10859067	2.127333133	1.464646584	1.778145913	1.738878337	2.116241075	1.923073257	2.06874285	1.839431273	1.634785547	1.233617416	1.85240367	1.989198309	2.029747626	1.313108146	1.274166261	1.572677868	1.781274605	1.841198775	2.187877604	1.604768204	1.797435548	1.881012486	2.069209651	2.033309013	2.328936215	1.446013677	1.64321634	1.30627489	1.918662188	2.368564197	1.8348768	1.225191322	1.833075681	1.440029433	1.654319372	1.779313245	2.138129148	1.801570098	1.850661219	1.788019521	0.715907414	0.426853431	0.568135648	0.089028732	-0.071594	-0.194905347	1.972762615
OXCT2	-3.18848777	-3.161938272	-2.202587753	-2.887869831	-5.04203305	-1.188770819	-1.266228561	-1.536358362	-2.167455371	-2.868913643	-2.375198542	-2.466822302	-2.509052789	-1.563774077	-1.644340765	-2.890764187	-1.533188661	-3.381518443	-3.459039724	-2.735150596	-1.512562114	-1.607282273	-1.553061699	-1.869758907	-2.499264727	-3.521279839	-1.803092178	-3.371609581	-2.281056334	-2.104658211	-2.45830727	-2.433054355	-3.327010882	-2.040153245	-2.397878754	-3.336074555	-2.180869758	-3.725307147	-2.705567621	-1.864312398	-1.797627217	-1.57138328	-3.965916626	-5.681671026	-2.636978781	-4.208651816	-2.204044296	-2.597003791	-0.938303656
TRIT1	4.015104944	3.981700038	4.1569178	3.95043368	3.768538585	4.280605562	4.047086403	4.001983752	4.040497532	3.709593835	3.899891303	3.983472522	4.164943261	3.977832054	4.011347788	3.884963658	4.108742651	4.009080463	3.982244548	4.029247126	4.051687678	3.871689532	4.160267531	4.13197406	3.919354567	4.034842979	4.046573549	4.052976645	4.134493395	4.095906063	3.980946467	3.769885704	4.05669341	3.632272097	3.691939508	3.745009373	4.139417979	3.925744544	4.024295857	4.025834934	4.271770908	4.280037017	4.293041925	4.350374701	4.41589112	4.43159312	4.484609507	4.591408438	3.329297276
MYCL1	0.829434138	0.349023647	0.558224584	1.046242234	1.147791509	1.447538562	-0.04383614	0.723508765	0.607838342	0.301011358	0.009465308	0.385620509	0.343390023	0.119035747	0.608046396	0.324248704	0.232346085	0.273833386	0.694765612	0.724281023	0.506296913	0.635574251	0.982991201	1.249980337	0.48424715	0.460572815	0.556803767	0.74940582	1.270739303	0.975068981	0.561592287	0.625839334	0.417150213	0.28177485	0.046906089	-0.043292806	0.336978547	0.639265285	0.46435738	1.330065647	0.610457521	0.780602049	1.780037751	1.702033267	1.708796055	2.420704804	2.338689969	2.66710365	2.312921447
MFSD2A	0.420321473	0.244054087	0.558224584	0.32714306	0.167420316	0.437414345	0.750844952	0.873925607	0.398891451	1.143910397	0.721662997	1.351937383	0.763965705	0.338045529	0.497015084	1.17224561	0.626009933	1.142043513	0.327556638	0.290384496	-0.205900776	0.267186845	0.212473047	0.579548494	-0.125806332	0.566183003	0.312385039	-0.649143556	-0.531034587	-0.278687611	0.521514848	1.165204968	0.183951037	1.660286473	1.327014008	1.212362069	0.699548626	0.142589317	0.319967471	0.365985221	0.334823079	-0.03795108	-0.05902603	0.200972024	0.342843337	0.272474873	0.809761503	1.25385277	1.503918672
CAP1	7.915717825	7.8842308	7.882073022	7.618933607	7.494942616	7.653579525	7.927941998	7.889133629	7.878724197	7.883944836	7.854554926	7.802953742	7.954358053	7.871183295	7.906519168	7.848654799	7.880580287	7.859630538	7.92477255	7.92497267	7.926339145	7.839111823	7.875298474	7.869242709	8.003928587	8.00316393	7.978158236	7.838940011	7.844826726	7.89110894	7.952144082	7.900970575	7.996832021	8.0330614	7.954409945	7.993833876	7.963904341	8.025818436	8.057526157	7.920699869	7.90214542	7.902749587	7.392917693	7.436783445	7.469075182	7.342896244	7.382218125	7.395125293	7.932463096
PPT1	7.993782422	8.004852478	7.999672143	7.457852213	7.430911584	7.601258878	7.984069856	7.904510806	8.007566309	7.803385407	7.834931605	7.904470338	7.962283725	7.908435766	7.97932559	7.764510965	7.864414673	7.826593958	8.052614111	8.051235731	8.049981593	8.04293179	8.098348827	8.187295561	7.975639542	8.089099107	8.094854091	8.066038472	8.067168841	8.062417753	8.024276631	7.891001148	8.099778012	7.920405691	7.986425337	8.023784795	8.173980664	8.144518002	8.070512861	8.118132769	8.172478673	8.059985267	6.879312043	6.997149154	7.015069453	6.437906894	6.527274735	6.699912416	7.504459581
RLF	4.78535307	4.8141962	4.871851081	6.304422984	6.307248179	6.199433696	4.820223635	4.932533586	4.983073062	6.371877689	6.481054054	5.919279689	4.825841197	5.001277881	5.043806674	6.42697143	6.356366002	6.352174837	4.681534453	4.611046514	4.635044508	5.367705839	5.299103645	5.332930051	4.739140012	4.817679337	4.907484691	5.31699043	5.355568287	5.323892303	4.9707507	4.720075404	5.017285026	6.165921882	6.199966893	6.14006407	4.660051184	4.752855746	4.702610456	5.136554346	5.223886677	5.009619034	6.574211413	6.573652664	6.476474006	6.648033073	6.58561474	6.120672632	7.420968459
ZMPSTE24	7.006515257	6.995661302	6.983664077	6.718667575	6.862225233	6.858234514	6.911072319	6.925444161	6.998804294	6.931292931	6.998149995	6.770786028	6.934581487	6.908756448	6.95753924	6.892234022	6.913343287	6.899020364	7.045779263	7.032797357	6.988751311	7.057816729	7.015527832	7.061660502	6.922991213	7.052556666	7.018575524	6.865122191	7.004135687	7.051309914	7.015849322	6.524692611	7.095684662	7.015337778	7.032806097	7.173502535	7.053403363	6.963467683	7.078833533	6.950701339	7.157687375	6.960203386	6.556664905	6.546245698	6.453721773	6.279523066	6.348477022	6.294779912	6.88326238
COL9A2	0.864623567	0.297493346	0.693576436	0.032695702	0.00236107	0.12055724	0.17434403	0.444532815	0.507144342	0.389820625	0.47724427	0.667033445	-0.124388939	0.597689345	0.049556107	-0.083409265	0.6684452	-0.088736694	0.3687793	0.340137531	0.614549804	0.416564469	0.15475755	0.968960185	0.727804181	0.531831498	0.439764346	0.328830137	0.190249385	0.739690919	0.437856919	0.872754074	0.540885582	-0.125883119	0.213555958	0.491744469	0.699548626	0.5526776	0.790858205	0.664066574	0.384576114	0.20305702	-0.506485007	-0.727474715	-0.025544069	-0.121188975	-0.950287704	-0.760502523	0.646658844
SMAP2	5.318513963	5.227800606	5.173417015	5.128938457	5.180761853	5.14797828	5.224861002	5.275734479	5.247798863	5.28445743	5.251727252	5.153601193	5.236154658	5.237466282	5.24905	5.217013339	5.233229819	5.25292962	5.207006705	5.206525864	5.398751023	5.105130087	5.17031483	5.210341142	5.296922404	5.271185121	5.297745341	5.125843115	5.145970743	5.181584494	5.250585013	5.369282492	5.361589129	5.234538494	5.298702457	5.28817259	5.256787752	5.295395057	5.251119674	5.165718021	5.206701304	5.238004085	5.023714401	5.13291144	5.198018896	4.96043805	4.92285869	4.851849976	5.282127249
ZNF643	1.629135488	1.571416068	1.341732764	1.739403475	1.616178433	1.924291846	1.082921002	1.909201082	1.92000747	1.63661439	1.397390962	1.562925041	1.738874724	1.622926637	1.702824621	1.650609045	1.380099705	1.373369059	1.438200701	1.446179169	1.458678893	1.953432682	1.90636992	2.037131688	1.298691497	1.275733139	1.741228338	2.041171944	2.148255297	2.336776978	1.511319081	1.473836241	1.734765315	1.398958389	1.252375207	1.397279785	1.370925879	1.452610645	1.606018529	1.83612732	1.868255279	1.817313827	2.250020773	2.289872528	2.187449654	2.468480528	2.661570024	2.275121387	1.972762615
ZNF642	1.669493225	1.882455847	1.827159591	1.955826938	2.034782547	1.924291846	1.963505835	1.837765944	1.709533739	1.581119277	1.693281196	2.124803929	2.042121398	1.936491259	1.634518608	1.668203105	2.253407701	2.017652651	2.083218325	1.657166827	1.918990472	2.078284169	2.391796747	2.217703934	1.942170462	1.793416687	1.969497326	1.957514015	1.980611236	2.249691362	2.079126861	1.763342858	2.058420155	1.64311133	1.916012022	1.690725504	1.794326851	2.147521612	1.887956893	2.169957504	2.223032253	2.452152235	1.52593647	1.612949723	1.469220622	1.19507037	1.408398941	1.309886805	1.306318712
DEM1	2.920036687	3.281005223	2.889582091	3.214668331	2.99688594	3.262081815	3.28103323	3.019845146	3.117946848	3.263310649	3.566012127	3.641702155	3.33504268	3.104177788	3.123064777	3.484275244	3.389643478	3.412897423	3.09861543	3.083203325	2.87250557	2.719446808	2.820818476	2.710572145	2.963144591	3.148313912	3.175713599	2.841737701	2.755367075	2.640481315	3.10308676	2.916656896	3.248906479	3.290074173	3.223359133	3.263838287	3.097790883	3.154888582	2.866455824	2.779543792	2.473476619	2.835325235	3.022768061	3.257908189	3.090941673	3.098169386	3.158911067	3.285639258	2.021950165
ZNF684	-0.018562769	0.855983636	0.736011703	1.705654683	1.367357887	1.467576315	0.817187447	0.723508765	1.00246963	1.839431273	1.420660741	1.021464179	1.115438076	0.982714276	0.954696921	1.668203105	1.430285463	1.064737787	0.522812929	0.76127523	0.348034829	1.115183752	1.410412425	0.839192311	0.149828111	0.222881257	0.398541683	0.964673807	0.973757565	1.005765779	1.001124349	0.736870646	1.119245348	1.625729251	1.118696772	0.911852958	0.46822308	0.395708254	-0.227520324	1.203432208	1.322112027	1.191916462	2.210672106	2.093116034	2.164639771	2.277848045	2.156211917	2.396541187	2.286327237
RIMS3	1.176084662	1.145490253	0.856305937	0.370864438	0.00236107	0.310035038	1.109638341	0.785569733	1.050968148	0.862890246	0.864267393	0.035678038	1.007522737	0.846509892	1.036380718	0.491705449	0.232346085	0.671592894	1.230259436	1.277673444	1.458678893	1.541109567	1.852930661	1.569352727	1.029988341	1.122576351	1.449888563	1.201280088	1.3990634	1.447137426	1.001124349	1.111266161	1.362288278	1.129771757	1.302560964	0.97135397	1.230063343	1.499659218	1.026236268	1.615156974	1.578748662	1.581568643	0.282010887	-0.47221766	-0.252314931	-0.584160951	-0.54693201	-1.1564312	0.947525324
LOC100130557	1.176084662	0.891173064	0.967337249	1.772380797	2.358846387	1.909719045	1.481005368	1.546631003	0.977594962	0.473478554	0.644701016	0.34053262	1.089206534	0.846509892	1.616924548	0.841039702	0.582288556	0.772286893	0.818945023	1.086851102	1.272933374	1.200072649	1.410412425	1.506616971	0.611159262	1.002282117	0.593797974	1.151952375	1.459184393	1.354773408	1.314282234	1.083521171	0.890219834	0.236686961	0.454564058	0.681847353	0.867493264	0.77294372	0.82692746	1.035160726	1.243400051	1.615317434	1.19058786	1.188693694	1.431500956	0.947852669	0.889931852	0.745388407	-0.507669302
NFYC	4.939764382	5.002968654	4.96845001	5.282770616	5.223581997	5.16648451	5.027078855	5.022263746	5.062102973	5.052502284	5.046398803	5.315265861	4.958552761	5.018813616	4.979863367	5.1260441	5.153311866	5.136544533	5.01263549	5.096835191	4.995232526	4.984676338	4.979878589	4.904521321	5.039188782	5.018654406	4.961558293	5.182211676	5.113601228	5.183264	5.073074191	5.159402682	4.974027968	5.086749741	5.10019478	5.058816811	4.997229175	4.970269159	4.910193367	5.056383997	5.047862834	5.047195419	5.463838803	5.413066479	5.508811875	5.670420835	5.656326454	5.839410319	4.696744076
KCNQ4	1.335074186	1.386498352	1.546350483	0.991275774	1.527822559	1.385699308	1.161632978	1.837765944	1.566733138	1.52340378	1.488299458	1.208742747	1.089206534	1.464422815	1.34501199	1.290565577	1.218132226	1.553941305	1.274314616	1.115705965	1.439182717	0.213747586	1.139960548	0.937596015	1.354186609	1.099306572	1.208880463	0.496286883	0.488330738	0.845301106	1.490708801	1.515961716	1.145476889	0.859319879	1.061552865	1.110181674	1.15411449	1.247385507	1.086990299	0.739028632	0.944876561	1.07550697	0.471488686	-0.127082174	0.123833555	-0.6643313	-0.349895163	0.021906042	0.766953078
CITED4	2.341333177	2.759307616	2.292823163	1.970111164	1.58732357	1.506835746	2.062553204	2.016614024	2.297011837	2.283733367	2.449229894	2.818579917	1.898451038	2.450393255	2.307115383	1.938505511	1.994548971	1.73118169	1.855656801	2.258394382	2.321659414	1.172327659	1.482562211	1.395585659	2.069209651	1.703686526	1.255801511	0.573248865	0.829367656	0.845301106	1.382994984	2.197920543	1.734765315	1.743222814	1.7450792	1.580402089	1.952155661	1.958389307	1.887956893	1.512063481	1.51316032	1.438077049	1.780037751	1.63121193	2.187449654	1.722085521	1.774996085	2.142535747	0.841915136
CTPS	7.019746588	7.048733071	7.079985904	6.683341057	6.724909891	6.826098688	7.108189955	7.145897041	7.11776899	7.073391396	7.134136616	7.251425146	7.159635254	7.081410299	7.077361599	7.044400862	7.020632595	7.026386601	7.054885217	6.983259961	7.033723142	6.98940445	6.951293857	6.985588776	7.097094469	7.116250713	7.126659375	6.941046518	6.948417978	6.922996511	7.205250834	7.202965995	7.199488357	7.198435219	7.253372301	7.226358689	7.099268297	7.128158367	7.086292952	7.071192682	6.973354261	7.033023639	6.325254073	6.388114369	6.438351797	6.079445231	6.138885099	6.16217107	6.584917358
LOC100507178	-0.65243487	-0.728978865	0.119340342	0.32714306	0.790856965	0.826826036	-1.014689794	-1.140429686	-0.913698779	-0.631874446	-1.15280612	-2.177315685	-1.286660368	-0.602248225	-0.60252059	-1.791228514	-1.352616416	-0.845465543	-0.922986824	0.072204326	-0.032569173	0.100536976	0.517327629	-0.078345529	-0.286271004	-0.416943179	-0.352430769	0.237199662	-0.531034587	-0.072236733	-1.235914849	-1.0794174	-0.790957982	-1.096736773	-1.319876242	-1.134440694	-0.996445187	-0.265875528	-0.383639526	-0.07289902	-0.140514931	-0.533908574	-0.05902603	-0.47221766	-0.762509664	-0.584160951	-1.046503019	-0.880796757	-1.213938099
SLFNL1	-1.809976147	-2.313941366	-1.465622158	-2.235793134	-1.341593331	-4.127370274	-3.336617889	-2.976930953	-5.867895089	-3.35434047	-5.545123543	-5.636747304	-2.509052789	-2.111261873	-3.409875512	-2.890764187	-2.270154256	-4.118484037	-3.459039724	-1.8420658	-2.590564626	-1.121855446	-2.000520676	-1.482735784	-2.258256628	-2.383776315	-2.009543056	-2.234106057	-1.653025111	-1.657199234	-2.45830727	-1.696088761	-2.479013976	-3.418664868	-2.397878754	-4.07304015	-1.939861658	-1.654917819	-1.606031948	-1.172434694	-2.690712013	-2.359879175	-3.228951032	-3.359742931	-2.999548861	-3.471686222	-1.997593419	-3.082430618	-2.65451069
SCMH1	3.63678906	3.775876896	3.764478358	3.794623208	4.105171875	4.047555409	3.705588671	3.798796892	3.827333202	4.086943801	4.056647245	3.998063747	3.865986642	3.674127718	3.725577272	3.940316805	4.131673387	4.303580729	3.638992359	3.856238174	3.765031182	3.663246669	3.559638434	3.758476302	4.020014113	3.765970805	3.86176987	3.839792057	3.692053948	3.751059733	3.804309629	3.87477891	3.643382656	4.032546244	4.081452422	4.088511671	3.439183407	3.702634185	3.742106027	3.493239606	3.40581491	3.592200195	3.898269519	4.098048329	4.046405772	4.164938398	3.991848389	3.981503688	3.816583846
EDN2	0.044172987	0.538501446	0.182076098	-0.337672748	0.087249967	-0.667938655	0.716493447	-0.056365421	0.575048407	-0.4668152	-0.687142548	-0.279195299	0.58780875	0.696093049	0.534982934	-0.743922799	-0.395685138	-0.845465543	0.10167523	0.686313173	0.17024771	-2.706817947	-0.601971299	-1.04663667	-0.076053297	-0.115287479	0.356106417	-1.445610162	-1.492560439	-1.040527874	0.254410778	0.5055451	0.690911026	-0.531139597	-1.175486333	-0.613608531	0.425787814	-0.164592193	0.46435738	-0.920895927	-0.743179433	-0.690027776	-0.795991625	-0.823690031	-0.762509664	-1.401296894	-0.950287704	-1.497468117	-0.507669302
HIVEP3	3.720805316	3.723147953	3.804906784	3.906546036	4.254883157	3.757309043	3.452589686	3.787466768	3.788529774	3.611443814	3.555538796	3.025030794	3.689528671	3.653864814	3.729675841	3.763360338	3.691777704	3.660688117	3.786988256	3.63491402	3.621053324	3.334450072	3.624856093	3.546145336	3.746936041	3.690121799	3.658523688	3.796310285	3.819844882	3.70970577	3.825038363	3.842035489	3.728271553	3.60592077	3.668210436	3.54901167	3.131188093	3.644508277	3.366660706	3.745860665	3.80342926	3.760005144	3.528605657	3.292743564	3.360514363	3.280527146	3.075655563	2.876412057	4.616285195
GUCA2A	-3.18848777	-5.483866367	-5.372512754	-4.110262252	-5.04203305	-5.712332775	-2.488620983	-5.784285876	-4.282932589	-4.091306065	-3.960161042	-4.051784803	-5.678977791	-4.22673909	-5.731803607	-3.376191015	-3.118151162	-5.703446538	-5.780967819	-3.957543017	-4.175527127	-3.929210368	-3.1380242	-3.248270531	-4.373733845	-4.258245433	-4.125020273	-4.108575175	-3.418559857	-5.56408983	-4.043269771	-5.602979357	-3.327010882	-4.155630462	-2.760448833	-4.07304015	-5.640301377	-3.23988032	-5.512922543	-3.242824022	-5.498066935	-5.819310793	-3.228951032	-5.681671026	-4.221941282	-5.793614317	-4.319521514	-5.404358713	-5.461865612
FOXJ3	5.864080281	5.935567183	5.914622432	6.59104421	6.678638737	6.627795499	5.685194934	5.806768899	5.903181651	6.326194874	6.411615602	5.882397484	5.889453403	5.883091564	5.809777053	6.342513091	6.335119472	6.27490642	5.842456471	5.846049986	5.788813741	6.411010651	6.463003697	6.439979778	5.828798154	5.93610104	5.966415113	6.320133938	6.366402093	6.377324641	6.010656111	5.761702499	5.840407264	6.395436886	6.273367434	6.396262489	5.774912222	5.82428502	5.837464199	6.156774348	6.336799103	6.150435458	7.116454215	7.10643552	7.118465209	7.118713696	7.125320833	6.846827791	6.664516218
RIMKLA	2.944911355	2.878077406	2.889582091	2.594794094	2.665326082	2.963624258	2.763518782	2.987203594	3.089206952	2.468389678	2.629802139	2.518070805	3.125153231	3.024348764	3.033067984	2.637271245	2.360820643	2.56801649	3.158611395	3.038695064	2.98434421	2.957502346	3.035902732	3.091579472	3.131416074	3.136931644	3.107000849	2.769986698	2.558720066	2.725929017	2.930188442	3.058798741	3.054964596	2.731082251	2.811574612	2.632016197	3.124570214	3.099969683	3.1127863	3.104132868	3.044964885	2.984820228	2.454745422	2.335137262	2.417097891	2.03293417	2.474894353	2.142535747	2.021950165
ZMYND12	-2.703060943	-3.898903867	-3.787550253	-2.525299751	-2.234678128	-3.39040468	-1.751655389	-2.976930953	-1.961004494	-1.76937797	-2.737768621	-2.829392382	-3.357049696	-1.288139635	-3.409875512	-2.528194108	-2.270154256	-4.118484037	-2.321536201	-1.635614922	-2.301058009	-3.929210368	-3.1380242	-3.248270531	-2.499264727	-3.521279839	-3.388054679	-2.234106057	-2.93313303	-1.863650112	-2.45830727	-2.143547738	-2.841584055	-2.570667961	-1.66091316	-3.336074555	-2.832946454	-3.23988032	-3.927960043	-3.242824022	-2.038635317	-3.011955871	-2.091447508	-2.874316104	-1.719440942	-1.545686804	-1.656556501	-2.234433712	-2.65451069
PPCS	5.365333487	5.405637596	5.417835743	5.442406845	4.893132	5.446907876	5.484199293	5.363555018	5.392436429	5.193325278	5.251727252	5.490602237	5.381042564	5.350060153	5.328216748	5.225951076	5.217239193	5.229506354	5.465178955	5.423999934	5.432419592	5.470957505	5.496423863	5.559728308	5.32843884	5.39698712	5.431485782	5.395912805	5.480494899	5.432383659	5.329595289	5.25266781	5.353172799	5.271333103	5.232287232	5.294010515	5.63872876	5.44812015	5.455024163	5.48713654	5.653583895	5.472435488	5.496926427	5.437918595	5.339664893	5.41766563	5.46783694	5.49575335	4.840773311
CCDC30	-2.340490863	-2.313941366	-2.565157832	-2.235793134	-1.872108048	-2.252901156	-2.199114366	-1.260723919	-1.113007587	-1.975828847	-5.545123543	-3.314819209	-2.219546172	-1.419384168	-2.924448685	-4.113156609	-0.685191755	-1.615983696	-1.693504978	-2.083073899	-1.673026786	-2.706817947	-3.874989794	-3.985236125	-1.871233505	-1.59528042	-2.902627852	-1.993097958	-2.93313303	-3.242161735	-1.721341676	-2.795624434	-1.948499259	-2.281161344	-3.245875661	-1.957562932	-1.552838535	-1.654917819	-2.053490925	-5.564752116	-2.690712013	-2.649385792	-1.850439409	-0.727474715	-2.636978781	-1.401296894	-1.656556501	-1.703918995	-2.002433994
PPIH	4.719604571	4.591612782	4.684124961	4.480948396	4.032108413	4.536780678	4.756139252	4.657620829	4.693392856	4.41780912	4.608428488	5.137216065	4.720834169	4.759102847	4.722495687	4.733378495	4.544339202	4.569183247	4.741613712	4.727789809	4.781574915	4.788466055	4.738492747	4.867553447	4.78361309	4.706576734	4.733996769	4.813265762	4.724057798	4.785744262	4.765158186	4.610124863	4.811516919	4.667736778	4.628183543	4.854737812	5.03653723	4.767347224	4.801094161	4.749264588	4.871530411	4.794478671	4.503046755	4.643634429	4.475026244	4.540658968	4.440921232	4.744117869	4.264352547
YBX1	9.483981772	9.472645921	9.426515847	9.27501598	9.042027892	9.235441122	9.498129664	9.412815606	9.397023932	9.454342215	9.377507313	9.633438502	9.453722746	9.398627301	9.388555786	9.357120953	9.377653909	9.368727946	9.508726903	9.476694254	9.46422809	9.59667743	9.511007381	9.556062195	9.506901943	9.474663929	9.478721965	9.579711565	9.552947772	9.550669221	9.439832206	9.562830543	9.452092857	9.540141565	9.439968151	9.523188438	9.562243376	9.557868043	9.528437156	9.639092913	9.550973274	9.505608074	9.13928258	9.216977594	9.222081413	9.210913409	9.193506933	9.329556953	9.629776378
LEPRE1	3.193487709	3.247452664	3.358806277	3.220654626	3.029429313	3.032501063	3.399445739	3.195853702	3.4381666	3.520948128	3.199710294	3.458649719	3.421684548	3.335503334	3.265375874	3.433737851	3.351083632	3.27669304	3.003667026	3.222366073	3.302905454	2.949351505	3.019827969	3.011001956	3.282094986	3.01166045	3.094148247	3.33712946	3.057173574	3.187454229	3.385788199	3.497682982	3.041058994	3.406611962	3.354037182	3.463530867	3.226977363	3.32127122	3.19098103	3.111204917	2.846228973	3.131973922	3.316399613	3.315508455	3.535170885	3.727986123	3.737567678	3.919821834	3.342265409
C1orf50	2.833880043	2.824472663	2.880152678	3.069646838	2.99688594	2.998473659	2.82123428	2.468379557	2.690525624	2.58582628	2.726339485	3.094571727	2.583117055	2.835756836	2.893905236	3.03997315	3.039701007	3.163832202	2.762064001	2.662065626	2.835700129	2.766597902	2.919426072	2.81781866	2.68154859	2.797037003	2.863664414	2.924847827	3.076495671	2.899434544	2.661786576	2.955441357	2.830841287	2.921185135	2.845824174	3.010882334	2.894974	2.868644137	2.481430894	2.678421867	2.646591308	2.842467305	3.665866731	3.76747762	3.726425949	3.830267173	3.88504963	4.230452337	2.474772327
LOC100129924	-5.510415865	-3.161938272	-2.565157832	-2.887869831	-2.720104955	-2.011893057	-4.073583484	-3.462357781	-3.545966994	-2.216836947	-3.223195448	-2.829392382	-5.678977791	-3.004346669	-4.146841106	-2.890764187	-3.855116756	-2.896091616	-5.780967819	-2.372580516	-5.760489628	-3.192244774	-3.1380242	-3.248270531	-3.151341424	-3.521279839	-2.540057772	-3.371609581	-2.93313303	-3.242161735	-2.45830727	-3.281051262	-4.063976476	-2.933238041	-3.245875661	-2.850647728	-2.832946454	-2.587803623	-3.927960043	-2.757397194	-3.17613884	-2.359879175	-5.550879127	-4.096708525	-3.484975688	-4.208651816	-3.097129092	-2.597003791	-0.603884617
CCDC23	2.264371195	2.290920692	2.078698358	2.459593356	2.055999033	2.462592908	2.301455948	2.187257678	2.203567273	2.248543938	2.189586077	2.689682183	2.326646759	2.469069179	2.318044943	2.476806573	2.239400843	2.12310195	2.490495209	2.284042969	2.61888874	2.434194363	2.440914513	2.306318321	2.446445117	2.603875293	2.464942909	2.685840691	2.6983039	2.640481315	2.556643072	2.104379776	2.239804272	2.393833357	2.392198177	2.486655593	2.462986432	2.214859603	2.351263601	2.249029075	2.496286502	2.507118694	2.337864122	2.561502958	2.387853072	2.477848711	2.534307838	2.77056697	2.053834226
ERMAP	3.001336789	3.003973667	3.193541284	3.555073665	3.437747214	3.465086763	3.119531145	2.933390548	3.162772047	3.233624518	3.005623242	2.834927911	2.832774863	3.043166793	3.259718239	3.229658853	3.087397749	3.119920702	3.016693707	2.871122411	3.081860716	3.283488657	3.257724128	3.493196456	2.998405696	2.986514801	2.95890221	3.286601902	3.39650316	3.449930641	2.914799549	3.000646988	3.048028549	3.198986251	3.423718091	3.196865733	2.839478887	2.988938371	3.083267213	3.08270631	3.233252096	3.126133043	3.631515227	3.878661808	3.905623218	3.866381575	3.776754397	3.78299336	2.873524742
ZNF691	2.126208756	2.047515093	2.045339761	2.44943349	1.923751235	2.605079839	2.358262303	2.360372367	2.18195346	2.031090567	1.938692234	2.357606133	2.381718141	2.136665641	2.156939642	2.318689178	1.943625036	2.19742027	1.636884696	1.806222636	1.960609561	2.179314089	1.991258817	1.796123589	2.134060795	2.020978211	2.190884034	2.120243515	2.136028994	1.853762685	2.159670288	2.076500743	2.299428254	1.994116657	2.054248064	1.919426178	2.039178723	1.687474378	1.626628809	1.982142343	1.759320907	2.129056438	2.633996216	3.008326946	2.804121014	2.964608898	2.999397831	3.285639258	0.687881507
SLC2A1	6.833602575	6.846770457	6.751285337	7.094512648	6.984144547	7.145842536	6.852959612	6.85347107	6.825374054	7.277382268	7.242575001	7.185225932	6.874891453	6.864475886	6.771276745	7.263873121	7.322925573	7.239984023	6.910993745	6.8371436	6.881336344	7.15271684	7.264774707	7.238564491	6.955128044	6.874254297	6.844366248	7.408273894	7.439887451	7.518225565	6.783543504	7.079795823	6.855631762	7.432303283	7.465447159	7.402862126	6.732291657	6.918007931	6.838292779	7.448046988	7.268669004	7.33218149	6.717955243	6.778528869	6.783917148	6.835514587	6.797905145	6.960049568	6.860907564
FLJ32224	-1.262488351	-2.313941366	-1.913081135	-1.994785035	-1.872108048	-2.904977853	-2.488620983	-2.324854257	-2.167455371	-2.216836947	-1.844683825	-2.466822302	-1.431050277	-2.111261873	-2.924448685	-2.238687491	-3.118151162	-2.244014919	-3.459039724	-2.083073899	-4.175527127	-3.929210368	-1.067634872	-2.400273624	-2.258256628	-2.383776315	-2.902627852	-1.78664708	-2.040048234	-1.863650112	-1.721341676	-2.143547738	-2.189507358	-2.281161344	-2.760448833	-1.957562932	-1.733410781	-2.587803623	-2.053490925	-1.657861521	-1.105749513	-3.497382698	-1.850439409	-2.511746024	-1.900013187	-1.706151476	-1.817021173	-1.944927094	-1.554975017
FAM183A	-3.18848777	-2.024434749	-1.913081135	-1.788334157	-2.720104955	-5.712332775	-2.851191062	-4.199323375	-2.697970088	-3.35434047	-2.737768621	-3.314819209	-3.357049696	-2.352269972	-5.731803607	-2.890764187	-3.855116756	-5.703446538	-2.611042818	-2.735150596	-2.060049909	-2.706817947	-2.652597373	-2.400273624	-1.43513439	-2.673282932	-5.709982774	-2.234106057	-2.281056334	-3.242161735	-2.45830727	-1.902539638	-4.063976476	-4.155630462	-2.760448833	-3.336074555	-5.640301377	-2.877310241	-5.512922543	-1.864312398	-2.328141934	-2.118871075	-2.380954125	-2.511746024	-2.636978781	-4.208651816	-3.097129092	-1.703918995	-3.139937518
EBNA1BP2	7.200605752	7.190105153	7.208452382	6.854319285	6.512076103	6.918616852	7.315689333	7.137369135	7.13192879	7.144508736	7.113757352	7.52454207	7.226597249	7.144129914	7.129864914	7.079341703	7.055026253	7.041177102	7.259150632	7.224644394	7.2477639	7.232551375	7.191772139	7.268808275	7.259109928	7.196567916	7.21501525	7.266283184	7.240900944	7.248689142	7.163947961	7.16623864	7.273459595	7.252522337	7.172609477	7.215633706	7.385011243	7.170873864	7.276814858	7.249229435	7.275690437	7.28282896	6.58194188	6.657343842	6.699651748	6.314583405	6.418852275	6.711010125	7.002935369
WDR65	-2.340490863	-3.161938272	-2.565157832	-2.235793134	-1.341593331	-4.127370274	-2.851191062	-4.199323375	-3.060540167	-2.868913643	-2.375198542	-3.314819209	-3.357049696	-2.641776589	-2.272371988	-2.238687491	-3.118151162	-1.615983696	-3.459039724	-1.8420658	-2.060049909	-1.81373315	-3.874989794	-3.248270531	-2.499264727	-2.673282932	-2.902627852	-4.108575175	-4.155525452	-3.979127329	-3.306304177	-2.433054355	-2.189507358	-3.418664868	-2.397878754	-1.570539809	-2.470376375	-2.587803623	-2.705567621	-2.394827115	-2.038635317	-2.649385792	-2.743524205	-2.222239407	-2.106464065	-2.623689316	-2.445052396	-5.404358713	-2.002433994
TMEM125	3.725598327	3.826746414	3.905936704	3.728941536	3.421491324	3.793478779	4.101342199	3.745144679	3.934621276	3.530745755	3.457691472	4.033908945	3.966680642	4.006880587	3.884745237	3.639502793	3.596094356	3.678096413	3.835581025	3.979094922	3.895935236	3.880289826	3.697394641	3.607220912	4.065058007	3.747379116	3.974765847	3.911941842	3.838827985	3.751059733	3.636210329	4.081769264	3.985872073	3.716787916	3.609615782	3.432109769	3.965178142	4.022885702	3.846827017	3.718336237	3.565328146	3.544823862	4.396027148	4.401808302	4.461053301	5.033728387	5.141957933	5.434057363	3.126849023
C1orf210	2.868962502	2.730452754	2.741229412	2.386924288	2.117838287	2.188534033	2.967162859	2.960547962	2.986973294	2.458157755	2.203069306	2.751269982	2.871768995	2.864255442	2.893905236	2.476806573	2.43643769	2.302178011	2.674359401	2.80179039	2.727350406	2.690398276	2.884343613	2.624558229	2.933087357	2.775177569	2.785872253	2.614801354	2.521606893	2.669529847	2.867622755	2.916656896	2.73043939	2.612553863	2.749608858	2.695144175	2.902730444	2.886455413	2.80449007	2.734455902	2.76402791	2.73910992	2.288324661	2.266696206	2.387853072	2.449559666	2.880150831	2.939937195	3.574308
MPL	-1.262488351	-0.840010177	-1.124585241	-1.051368563	-0.954570208	-0.667938655	-1.134984028	-0.739891756	-1.113007587	-0.921381063	-1.29719603	-0.279195299	-1.431050277	-0.85750528	-0.976916104	-0.412716891	-1.047761834	-1.455519024	-1.693504978	-1.455042677	-1.005602125	-0.469778749	-0.250498929	-0.212646621	-3.151341424	-1.450890511	-1.46205526	-0.335985671	-0.455085733	-0.609893519	-1.104670315	-0.558585237	-1.401011464	-1.217031007	-1.319876242	-0.528719633	-0.996445187	-1.189254247	-1.12060512	-0.279349898	-0.212664716	-0.690027776	-1.463416285	-1.289353603	-1.719440942	-1.706151476	-1.656556501	-0.546377718	-0.507669302
CDC20	5.85535977	5.755135391	5.821628485	5.66617078	5.538225518	5.513477166	5.897481008	5.842791965	5.895732263	5.676326666	5.722248388	6.017441169	5.870325578	5.869097444	5.908893231	5.785192846	5.710302712	5.787905536	5.786512982	5.737685274	5.75865516	5.584517228	5.591936361	5.582719951	5.887969336	5.700307283	5.782371171	5.826589875	5.708144615	5.653262076	5.799604332	6.050313589	5.833364805	5.63498955	5.781477473	5.714318305	5.820666386	5.798646792	5.792569249	5.954392672	5.736151743	5.755755671	5.54781097	5.469979804	5.53461504	5.608864855	5.699605847	5.832253487	5.157437343
ELOVL1	6.387051477	6.369833053	6.449659707	6.221027946	6.022036031	6.285905047	6.558502929	6.400899291	6.407356454	6.33600678	6.319449539	6.532238137	6.491260262	6.43414818	6.403585045	6.284518024	6.380498626	6.400824591	6.500672481	6.456437434	6.457770871	6.436747483	6.451814176	6.502938757	6.618024179	6.512968897	6.557096492	6.566499745	6.517194528	6.411399927	6.460887127	6.657058065	6.494125304	6.481296199	6.537122548	6.447578531	6.476367479	6.520007863	6.466859887	6.555161669	6.444080985	6.526925898	5.839827246	5.984996815	6.106359648	5.888063338	5.924842321	6.062737321	6.18334247
MED8	4.695377385	4.62857314	4.642902298	4.871780617	4.64971047	4.960976301	4.697905986	4.580942974	4.620949257	4.59636122	4.603353039	4.995339109	4.614493858	4.648754306	4.659439983	4.613629206	4.544339202	4.521760899	4.571075607	4.481248835	4.647840113	4.629210345	4.549876323	4.497235735	4.669749194	4.679373598	4.756603564	4.852392093	4.730170922	4.758964931	4.656013478	4.777481709	4.630671604	4.646347282	4.721062319	4.644636273	4.803678166	4.559169971	4.650727133	4.583724466	4.593368451	4.496970739	5.198152255	5.299182581	5.281221909	5.454906288	5.512841103	5.686415342	4.68661097
SZT2	5.012165666	5.077421578	5.052703149	5.155743398	5.389464555	5.063277506	4.66900666	5.106738315	5.068006593	4.979262158	5.083321997	4.350516708	4.927427422	5.018813616	5.033896881	5.013547864	4.927335494	5.099877381	4.888803069	5.049016829	4.942548761	4.826789896	4.693599737	4.690720908	4.993316819	4.909172713	4.94912119	4.787252525	4.787966158	4.792362141	5.060892134	5.164377498	4.829830642	4.818784128	4.81265731	4.802453246	4.558143665	4.939317908	4.910193367	4.767284432	4.555858946	4.772211553	5.452638785	5.435322652	5.542377446	5.574346393	5.479760108	5.2277277	5.202581672
PTPRF	8.631132519	8.597200913	8.603782853	7.940153283	8.082572957	7.956441433	8.476120979	8.668277129	8.653153193	8.311794748	8.351492679	7.821018311	8.553817853	8.645871669	8.566473802	8.132495126	8.180255136	8.202598481	8.637741305	8.671434056	8.643121619	8.551159112	8.554504127	8.560291499	8.759354838	8.636761747	8.610042076	8.542401748	8.541659332	8.559465799	8.596899835	8.871930673	8.538026387	8.469393395	8.506086753	8.44290603	8.451381931	8.647394703	8.655827912	8.664442227	8.513771798	8.598871247	7.416166964	7.44970367	7.539471436	7.293351186	7.302682867	7.190665606	8.099541677
KDM4A	5.872748396	5.852082198	5.82654607	6.435024031	6.37634667	6.391938354	5.811604451	5.91485275	5.96380801	5.968939517	6.005142264	5.744254806	5.930662684	5.969248208	5.926854186	6.087741996	6.093737132	6.129838898	5.865140822	5.810089713	5.798409354	5.955977567	5.795666455	5.816202798	5.817325369	5.828775338	5.88574092	6.191777385	6.135645248	6.026029344	5.949668565	6.014028871	5.919492216	6.058283805	6.019504973	6.045468396	5.762177796	5.780504407	5.825256707	5.715438676	5.689903657	5.787557044	7.009692545	7.017250637	7.08469008	7.110455759	7.142810338	6.93354189	6.106565581
LOC100132774	0.965317566	0.62465809	1.036878182	1.046242234	1.066491407	1.05585155	0.911309624	1.010129991	1.026922674	0.389820625	0.563400914	0.772643632	0.298302133	0.696093049	1.06261226	0.367970081	0.749745302	0.772286893	0.933277698	0.566018939	1.250737628	0.594351588	1.109903314	0.87274487	0.861482616	0.976971029	0.439764346	0.573248865	0.973757565	1.06526679	1.113234715	0.966876252	0.617847564	0.526193578	0.661014935	0.60878389	0.549523182	0.667010276	0.50944527	0.974406695	0.911324001	0.590080143	0.379858211	0.585115515	0.602487153	-0.065693863	0.117883798	0.478284336	0.804920928
ST3GAL3	1.45536842	1.635074705	1.746428319	2.181292194	2.341671243	2.176410474	1.654336971	1.546631003	1.631950798	2.224598243	2.391514396	2.33479625	1.559426949	1.82492303	1.975555525	2.063432123	2.05976663	2.346402012	1.317064264	1.468721737	1.755210211	1.78044788	1.595330141	1.864429602	1.706639571	1.734220894	1.566141631	1.999949282	1.608240202	1.766827048	1.934010153	2.184923203	1.627185428	2.196044976	2.111676344	2.313540904	1.559370968	1.753664658	1.38189522	1.711372289	1.759320907	1.340560544	2.056451187	2.132110165	2.129734156	2.288534724	2.055517918	2.127022748	2.462946891
ARTN	2.082041172	2.277684865	2.362196866	2.039484867	1.644467478	1.834561685	2.089646865	2.350140445	2.115098485	1.542899955	1.731000862	1.940681524	2.292565763	2.052484554	2.339658756	1.54028563	1.739829833	1.496225807	2.058235969	2.079546302	2.128253621	1.645698468	1.638079788	1.548742447	2.226178997	1.877891255	1.882474263	2.195205573	2.160378856	2.197461403	2.146554788	2.541678886	2.01639694	1.535531442	1.612105334	1.162176312	1.843514401	1.924308312	1.799960412	2.086299575	1.681842155	2.081556015	1.078477493	1.37361141	0.8513077	1.148900188	0.753727468	1.309886805	0.560502201
IPO13	5.572398473	5.543348518	5.585314807	5.344379765	5.376873682	5.312114349	5.654903957	5.642503019	5.531382835	5.511702027	5.367017313	5.427321777	5.676923848	5.614038834	5.574827755	5.524072029	5.539345938	5.573259482	5.673845529	5.58096928	5.511556897	5.119730541	5.10895386	5.117177058	5.672025816	5.548572672	5.581763507	5.35835098	5.220238043	5.285315271	5.677259521	5.831127572	5.60076708	5.471903422	5.431491632	5.382971948	5.523977062	5.529721423	5.517054803	5.403194589	5.201505518	5.313188936	5.029379441	5.126488747	5.213381718	5.240496829	5.253494435	5.36630518	5.207905276
DPH2	6.178271558	6.13406019	6.180636522	5.948180524	5.728630843	5.949890531	6.196711843	6.179693912	6.173421827	5.892162628	5.863736893	6.049315446	6.214702948	6.177338046	6.115645297	5.896672009	5.884663854	6.01122829	6.269220948	6.19685319	6.116410963	6.003988487	6.024367129	6.024592492	6.254711695	6.073044765	6.182180536	5.995149747	6.04291959	6.073893474	6.167401573	6.402996	6.145070668	5.848590004	5.869428146	5.921784679	6.272213768	6.166172799	6.186216082	6.219473744	6.141725958	6.210321535	5.735100979	5.748258716	5.84907408	5.821555497	5.864940627	6.100956643	5.157437343
ATP6V0B	6.738401194	6.75423977	6.743506239	6.576530053	6.099435506	6.52338232	6.882792674	6.73116758	6.752095573	6.851452779	6.76122301	7.091810994	6.79040965	6.747914495	6.677852506	6.801477672	6.745725358	6.748537239	6.82010652	6.80815747	6.802468242	6.827623904	6.708406433	6.723560384	6.943113338	6.836052226	6.743030581	6.823393446	6.790162227	6.788229525	6.71800442	7.056793605	6.703380378	6.928513548	6.923297741	6.923433339	6.946303884	6.892894794	6.811539313	6.920825655	6.657700003	6.788712957	6.446653221	6.487314415	6.488578191	6.330183774	6.442306707	6.711010125	7.028233142
B4GALT2	6.053257095	5.887365761	6.000896206	5.583805384	5.450821571	5.480576444	6.01697006	5.935530728	6.05728843	5.751568038	5.739700557	5.940209361	5.965329171	5.87085415	5.96385969	5.719206008	5.661239897	5.760588614	6.04677183	6.061584344	5.949886344	5.825120432	5.762238844	5.799943854	6.134391044	5.989286551	5.990890381	5.911478772	5.902917325	5.860601362	5.868122217	6.149819402	5.936493075	5.794196249	5.848465989	5.767737774	6.026366464	5.9713127	5.931574744	6.041190323	5.901210989	5.950940134	5.159066254	5.103781442	5.165358066	5.375684379	5.351134735	5.670451748	5.520414992
CCDC24	2.977424169	2.851523987	2.94489986	2.70991671	2.535395778	2.751191599	2.780245868	2.743191131	2.968155266	2.737359364	2.688496134	2.859107723	2.902222791	2.761945597	2.834250432	2.681259258	2.831383771	2.877754044	2.852027378	3.000526302	2.98434421	2.620253452	2.684705948	2.574459617	2.927000027	2.63657233	2.817494232	2.841737701	2.673139977	2.688575603	2.785395658	2.985735279	2.704207848	2.681471803	2.597103171	2.575617026	2.712845449	2.750426284	2.569226498	2.590065993	2.507557614	2.877656733	2.6140278	2.814184001	2.623548769	2.733862689	2.676716567	3.083481321	2.818905158
SLC6A9	3.09321048	3.254225892	3.193541284	3.368170328	3.429642165	3.334791137	3.269231978	3.544389052	3.279309836	3.376299485	3.290926812	3.053250668	3.194466322	3.110139346	3.026419608	3.264776896	3.445617116	3.402461971	3.164476017	3.133451515	3.270177509	3.340695515	3.257724128	3.369380589	3.262890775	3.04857577	3.163461339	3.808299509	3.628018509	3.588195013	3.195134969	3.623432836	3.254942869	3.565468726	3.311779494	3.299099391	3.097790883	3.174351879	3.022352833	3.386532599	3.191931036	3.421480539	4.21233324	4.396479782	4.614109073	5.032139516	5.146044891	5.158837559	3.983149233
DMAP1	3.862449195	3.622042141	4.03049927	3.73313542	3.302262858	3.817097779	3.798834895	3.91788681	3.788529774	3.656886785	3.661890777	4.298417746	3.790664027	3.823109459	3.662659088	3.584969244	3.671056413	3.669418522	3.857468095	3.902509328	3.934738664	3.778148764	3.666752178	3.731297569	3.686962086	3.879599598	3.831113841	3.700925019	3.49552624	3.633126863	3.774779752	3.87477891	3.741229979	3.588081964	3.691939508	3.553885644	3.990875679	3.722602602	3.737375875	3.754920005	3.794254697	3.666518515	3.727570332	3.738289152	3.753429051	3.942787614	3.766172235	4.048911921	3.435979844
ERI3	5.494506814	5.548868161	5.4955381	5.32644929	4.990012677	5.16188016	5.52694894	5.425776608	5.501156918	5.41582785	5.454171844	5.682360272	5.549239652	5.492649731	5.434987144	5.308206969	5.420231798	5.386003943	5.472288761	5.554868251	5.48684455	5.552589064	5.447689509	5.452862624	5.533657599	5.541036189	5.566723246	5.500603563	5.463471751	5.447836237	5.369652856	5.685309986	5.421852832	5.479180588	5.572386948	5.431447831	5.665190416	5.515484185	5.425921914	5.510058345	5.442246662	5.525539891	4.897237179	5.005704658	5.105237073	4.933455241	4.807182959	5.258309663	5.315389703
RNF220	5.531927515	5.438718035	5.467478317	5.44496595	5.391552392	5.483039433	5.494372592	5.390015669	5.381810968	5.110817759	5.055718571	5.369578775	5.411796264	5.384900536	5.423647125	5.114860362	5.100048782	5.214671313	5.539268626	5.494354929	5.505711285	5.682429258	5.54777582	5.678321979	5.541647623	5.576225617	5.538537831	5.613093686	5.620907581	5.633741168	5.419573283	5.678371158	5.437860709	5.122818996	5.116068113	5.153372043	5.492198353	5.449119247	5.532154509	5.650174072	5.599306834	5.684018063	5.169365132	5.164602886	5.290469986	5.282533211	5.247166815	5.234981996	4.190979361
TMEM53	1.089496977	1.361623684	1.368954232	1.68847954	1.58732357	1.563791631	1.617578421	1.793142953	1.408229316	1.143910397	0.829915888	1.999877317	1.263536715	1.572002702	1.525584236	1.578005296	1.502435248	1.307780718	1.378903518	1.695899221	1.15837361	1.704995652	1.699919042	1.463224376	1.298691497	1.703686526	1.366832823	1.898919362	1.590428926	1.378424676	1.314282234	1.959263068	1.406343458	1.572289992	1.302560964	1.028497877	1.478639696	1.560095072	1.498304712	1.59511922	1.296348931	1.615317434	1.883749101	1.834028813	1.844147908	1.79884272	1.816615174	1.908524242	0.766953078
C1orf228	-2.050984246	-1.091548944	-1.285049913	-0.940337251	-1.872108048	-1.624869933	-1.410618471	-0.57483251	-1.619967576	-1.588805724	-1.457660702	-1.244429881	-0.549694774	-2.111261873	-0.976916104	-0.65372499	-1.980647638	-1.796555942	-0.7365737	-1.635614922	-1.005602125	-2.05474125	-1.759512576	-1.177881203	-0.914302227	-0.985226938	-1.46205526	-2.234106057	-0.98560045	-2.394164828	-0.984376082	-0.959123167	-1.948499259	-1.833702367	-0.923947566	-1.410075137	-1.552838535	-1.29234774	-1.812482825	-1.316824603	-2.038635317	-1.57138328	-1.643988531	-2.222239407	-0.852707473	-1.706151476	-2.445052396	-0.760502523	-0.70697811
KIF2C	5.389696198	5.506946712	5.478455397	6.156914575	5.957262337	6.057918153	5.652634676	5.50861088	5.574530104	5.957180809	6.008025732	6.060654704	5.447081326	5.471965577	5.485548299	5.930782043	5.816719129	5.871619927	5.447249623	5.469420548	5.416306851	5.967122036	5.83639039	5.816202798	5.473323501	5.413590452	5.428928944	6.06343555	5.945574798	5.856396783	5.466505234	5.417306144	5.574459438	5.92073979	5.903363378	5.929306078	5.552607843	5.493377166	5.53078832	5.822726749	5.734953491	5.718392955	6.608046077	6.612087984	6.632147898	6.720853186	6.824499355	6.891123261	5.62626008
RPS8	9.942758295	9.943610172	9.895919593	9.738979934	9.05410557	9.748922833	10.04927147	9.882520637	9.847503909	9.825599712	9.813630664	10.37642268	9.973615137	9.872471721	9.88752801	9.800574304	9.802685488	9.819655927	10.02651289	9.958243017	9.998696381	10.04146477	10.00787611	10.01467582	9.957672996	9.972950742	9.967379012	9.996705891	10.02798071	10.06631951	9.882871765	9.992656934	9.889158995	9.903573148	9.90078847	9.909567277	10.18229435	9.988401554	10.02832535	10.06258227	10.01877188	10.00034442	9.741406553	9.767638856	9.771026549	9.842245481	9.822080086	10.15397231	9.880799406
SNORD55	-0.08415111	0.398776682	0.46037726	0.032695702	-0.184052054	-0.85435178	-1.014689794	0.146451462	-0.253185245	-0.921381063	-0.790236041	-2.466822302	-0.549694774	0.165578333	-0.687409487	-0.340567105	-0.916517301	-0.493993172	0.000391894	-0.413222501	-0.032569173	-0.656191873	-0.505755984	-0.616002315	0.45069459	-0.633754568	-0.755786463	-0.078827832	0.236791971	-0.072236733	-0.498949254	-1.210661934	-1.125377021	-1.492665449	-1.319876242	-1.410075137	-0.885413874	0.181583449	-0.468528424	0.163168338	0.116642909	-0.327457697	0.177041328	-0.324119021	-0.192193939	-0.839418007	-0.28977417	0.021906042	0.319494101
SNORD46	-0.755528363	-0.960304411	-2.565157832	-2.525299751	-2.720104955	-2.252901156	-2.199114366	-2.614360874	-2.697970088	-5.676268565	-5.545123543	-4.051784803	-2.509052789	-2.352269972	-2.272371988	-4.113156609	-3.855116756	-4.118484037	-1.137111629	-0.684524523	-0.716095508	-2.344247867	-1.759512576	-2.110767007	-0.914302227	-1.199351744	-0.352430769	-1.606074835	-1.492560439	-1.316162316	-2.45830727	-1.515516515	-1.256621554	-4.155630462	-3.245875661	-3.336074555	-1.247983954	-1.002841123	-1.12060512	-0.920895927	-2.690712013	-3.011955871	-2.743524205	-1.981231308	-1.283341827	-2.093174599	-1.260627825	-1.944927094	-3.876903112
SNORD38A	-0.300962499	-0.274413002	0.24219709	-1.994785035	-0.954570208	-0.957445272	-0.529262967	-0.92630488	-1.113007587	-1.975828847	-3.223195448	-2.177315685	-1.155415834	-1.724238749	-1.644340765	-3.376191015	-3.855116756	-5.703446538	-0.7365737	-0.588309208	-0.145779783	-1.266245355	-1.553061699	-1.322271112	-1.100715351	-0.115287479	-0.424580555	-1.049681486	-0.531034587	-0.354636464	-0.984376082	-0.744998361	-0.604544858	-3.418664868	-3.245875661	-2.850647728	0.141058337	-0.024867429	-0.468528424	-2.105320498	-1.797627217	-1.295748837	-1.463416285	-0.823690031	-1.163047593	-0.6643313	-1.380922058	-0.880796757	-3.876903112
SNORD38B	-0.986853909	-1.235938854	-0.728656564	-1.171662797	-1.341593331	-1.320015352	-1.751655389	-2.324854257	-1.780432248	-2.868913643	-3.223195448	-1.38881979	-1.591514949	-1.904810995	-2.924448685	-2.238687491	-3.118151162	-3.381518443	-1.137111629	-0.050652422	-0.334224873	0.040415983	-0.03368754	-0.36074526	-1.871233505	-0.557805715	-0.424580555	-1.16997572	-0.531034587	-0.278687611	-1.721341676	-1.902539638	-2.841584055	-2.933238041	-2.108372137	-2.198571032	-0.996445187	-3.725307147	-1.425459702	-0.207200112	-0.006213839	-0.533908574	-0.596682816	-0.189817929	-0.078983328	-0.301761221	-0.28977417	-0.194905347	-2.002433994
BEST4	-2.703060943	-3.161938272	-5.372512754	-2.887869831	-3.457070549	-2.904977853	-4.073583484	-2.976930953	-3.545966994	-2.868913643	-2.737768621	-2.177315685	-2.219546172	-2.641776589	-5.731803607	-1.610656268	-3.118151162	-2.244014919	-2.321536201	-3.957543017	-4.175527127	-5.514172869	-3.874989794	-3.248270531	-3.151341424	-2.142768215	-4.125020273	-1.606074835	-2.281056334	-2.394164828	-2.45830727	-5.602979357	-3.327010882	-2.933238041	-2.108372137	-2.488077649	-3.318373282	-3.725307147	-3.927960043	-2.757397194	-5.498066935	-3.497382698	-2.743524205	-3.359742931	-2.999548861	-2.986259395	-5.904484015	-5.404358713	-5.461865612
PLK3	2.378327384	2.487677187	2.491673391	3.095938136	2.929510504	3.065744355	2.622224786	2.695494389	2.698158949	3.387126516	3.647169271	3.736117756	2.53534133	2.635381635	2.216563625	3.523468012	3.402271086	3.354545185	2.279728112	2.29669827	2.116027319	2.20692632	2.366596193	2.378168606	2.196121763	2.08160457	2.129221014	1.928514144	2.196149987	2.043240484	2.586086849	2.723450131	2.545817877	3.691948937	3.634320068	3.499344285	2.248441872	2.137640101	2.033971917	2.34813722	2.195420022	2.479897225	2.854262336	2.853604351	2.86905325	2.824771185	2.742974412	2.688398428	4.165668272
TCTEX1D4	-3.18848777	-3.898903867	-2.202587753	-1.171662797	-1.872108048	-1.805442179	-2.199114366	-4.199323375	-4.282932589	-1.152706609	-1.29719603	-4.051784803	-2.219546172	-3.004346669	-2.272371988	-1.997679391	-1.192151744	-0.845465543	-2.973612897	-2.372580516	-2.953134706	-2.706817947	-3.874989794	-2.110767007	-3.636768251	-2.673282932	-2.009543056	-4.108575175	-2.570562951	-5.56408983	-2.168800653	-1.902539638	-4.063976476	-1.096736773	-1.867364037	-1.410075137	-2.832946454	-2.587803623	-3.927960043	-3.242824022	-3.17613884	-1.731847952	-3.965916626	-2.511746024	-2.636978781	-4.208651816	-3.58255592	-5.404358713	-0.104313608
BTBD19	-2.340490863	-3.898903867	-2.565157832	-1.171662797	-1.341593331	-1.320015352	-2.199114366	-2.976930953	-1.961004494	-0.003843223	-1.457660702	-1.729856708	-1.978538072	-1.904810995	-2.031363888	-1.174557153	-1.047761834	-0.493993172	-1.693504978	-3.220577423	-1.853599032	-1.426710027	-2.652597373	-2.110767007	-1.566378923	-2.383776315	-1.803092178	-1.445610162	-2.570562951	-1.863650112	-2.820877349	-2.433054355	-2.479013976	-0.068167621	-1.044241799	-0.372600431	-2.832946454	-2.140344646	-5.512922543	-1.477289275	-3.17613884	-3.497382698	-1.158561704	-1.594208185	-1.719440942	-2.623689316	-3.58255592	-3.082430618	0.87798439
PTCH2	-0.466021745	-0.840010177	-2.202587753	-1.051368563	-1.341593331	-0.426930556	-1.014689794	-1.029398373	-1.780432248	-0.546985548	-0.901267353	-1.38881979	-1.772087195	-1.167845401	-0.777607296	-0.743922799	-1.533188661	-0.749250227	-1.693504978	-1.8420658	-1.368172205	-0.656191873	-1.372489453	-1.869758907	-1.004500036	-0.713924917	-1.622519933	-2.234106057	-1.096631763	-2.104658211	-1.54076943	-1.696088761	-1.256621554	-0.248739867	-1.480340914	-1.134440694	-1.247983954	-1.403379052	-1.606031948	-0.520357997	-1.250139422	-1.57138328	-1.463416285	-1.15810907	-1.719440942	-1.545686804	-1.817021173	-1.1564312	-0.176463394
EIF2B3	5.084841617	5.27685358	5.169551788	5.068817464	4.776549128	5.097435354	5.255091444	5.145712187	5.039746714	5.149485268	5.183647306	5.486727495	5.265734271	5.047056509	5.168308456	5.116463356	5.227919279	5.298665239	5.197027549	5.054615911	5.060487065	4.892032137	4.867600349	4.930643254	5.203065397	5.226241834	5.215571666	5.060514692	4.971179021	4.950624224	5.252116537	5.268155828	5.252682181	5.156496165	5.219282569	5.255634778	5.321871655	5.261672562	5.203896918	4.837194008	4.960339678	5.00644304	5.004668645	5.092292343	4.962107538	5.114027487	5.066340887	5.327808713	4.937946347
HECTD3	5.421060369	5.45644723	5.364734589	4.962093697	5.044103175	4.927007934	5.41358662	5.430640312	5.349456816	4.854137772	4.925535331	4.935952923	5.387784142	5.400794794	5.451211394	5.022125149	5.084462458	5.093404258	5.301846518	5.429756331	5.378422091	5.20607139	5.133438828	5.233125293	5.491999426	5.385009509	5.318614003	5.093548649	5.162640725	5.004816325	5.382295834	5.68415583	5.447117262	5.021789076	5.067914365	4.997528073	5.450472678	5.376405953	5.373536152	5.31865487	5.222177323	5.437487593	4.765402405	4.659291738	4.70583668	4.827521796	5.024034361	5.18903241	4.57293335
UROD	4.191756821	4.114186133	4.19923989	3.975431496	3.561593295	3.940512198	4.291280727	4.182940383	4.136325377	4.285181129	4.21476464	4.626521897	4.20213617	4.1584043	4.15846067	4.239990217	4.219916635	4.189854993	4.272958062	4.353826886	4.349341027	4.351560402	4.245680093	4.307852287	4.386708901	4.284786387	4.245667134	4.379264859	4.356227202	4.310891518	4.10478305	4.501619397	4.244362554	4.474940037	4.507675394	4.464825344	4.505630769	4.156112761	4.206466278	4.291673412	4.342710988	4.336772283	3.704149443	3.808176935	3.895268902	3.766718517	3.733951899	4.044789932	4.330924682
ZSWIM5	3.720805316	4.01398547	4.064198788	4.170508518	4.273116513	4.086948847	3.976265066	3.928241125	3.937848783	3.809560743	4.015209291	3.56537652	3.778403089	3.921313731	3.959939913	3.943932583	4.077590131	3.998726148	3.857468095	3.843356883	3.780606988	4.083879632	4.04188489	3.959231929	3.996953562	3.99756999	4.012824757	3.855284233	3.773239644	3.795659731	4.024612702	4.156908827	3.864788619	3.861177825	3.860556417	4.009108892	3.817079503	3.802951596	4.107297282	3.917047315	3.821605186	3.875917498	4.728731454	4.685743725	4.551747418	4.65656593	4.69821485	4.461374558	3.6751255
LOC400752	-0.65243487	-0.35458335	-0.014960749	-0.268959998	-0.649715627	-0.957445272	-0.449092619	-0.92630488	-0.195469747	-0.250003811	-0.901267353	-0.507464287	-0.72478148	-0.385436836	-0.003883152	-0.340567105	-0.485882947	-1.059590348	0.10167523	-0.684524523	0.072400387	0.158252473	-0.250498929	-0.078345529	-0.076053297	-0.798813814	0.07137694	-0.267272921	0.409259167	0.664728861	-0.270680267	-0.245427352	-1.125377021	-0.696198844	-0.70982276	-1.265685228	-0.214036622	-0.164592193	-0.468528424	0.049957728	0.229853519	-0.03795108	-0.42159611	-0.255406271	0.123833555	0.039275697	-0.47821926	0.087494383	-1.554975017
HPDL	5.409192374	5.473961194	5.473761157	4.33957421	4.22709363	4.443750302	5.445397446	5.323585039	5.315119912	4.198712782	4.305063294	4.706438412	5.383742977	5.319512314	5.309170992	4.435023103	4.698192543	4.521760899	5.492244991	5.369635338	5.396225517	4.826789896	4.805662752	5.015702824	5.476452992	5.218163259	5.151879566	4.660711706	4.828418202	4.968266096	5.255174715	5.718385076	5.278098192	3.999187647	4.05241607	4.154174655	5.503719493	5.519294541	5.35512831	5.610797434	5.392957255	5.460879999	2.854262336	2.899529556	2.75151693	2.49640453	2.229942306	2.343834137	2.451023724
MUTYH	3.486763616	3.371002016	3.494765986	3.910254765	3.354571732	3.703408994	3.619903474	3.610176819	3.456285457	3.476016277	3.34057283	3.70976643	3.421684548	3.744804464	3.445615931	3.469299036	3.534335333	3.522965655	3.350889141	3.683906675	3.642522396	3.302810755	3.394916089	3.39269738	3.502783101	3.334211604	3.235461063	3.537683505	3.39650316	3.125908142	3.472430068	3.846169289	3.302345738	3.44180139	3.423718091	3.227693723	3.506903548	3.355776782	3.360521569	3.308691996	3.112957862	3.382813031	4.123313141	4.13050628	4.160322476	4.193649695	4.238899199	4.436419211	3.348706022
TOE1	4.349118922	4.295852988	4.363889177	5.163533347	4.984490393	5.103850907	4.453893523	4.346284687	4.359720854	4.264779041	4.21476464	4.635882481	4.479631898	4.453913456	4.436868512	4.529496834	4.572545282	4.650802844	4.262059464	4.263238354	4.333588058	4.038496229	4.061648145	4.100457623	4.410901	4.271835717	4.33304451	4.086181679	4.321558185	4.326174447	4.370358158	4.66731597	4.460891677	3.944155657	4.158414404	4.280106676	4.416336339	4.477306473	4.380378988	4.475537605	4.323707047	4.457976607	4.823073529	4.817178181	4.903041597	4.681105629	4.518631896	4.791628585	3.342265409
TESK2	3.45248014	3.395716882	3.317485217	3.906546036	3.879807887	3.728536393	3.190076956	3.393133662	3.474179579	3.813579395	3.770026019	3.510457621	3.312544056	3.462094009	3.242610983	3.8274017	3.945783144	3.749824096	3.38142351	3.367387566	3.247938994	3.488642147	3.449940789	3.369380589	3.28685636	3.368680361	3.462444735	3.448569382	3.344320436	3.284533111	3.456576116	3.476505427	3.365081493	3.556323244	3.742809026	3.706132005	3.281539561	3.422406575	3.271712302	3.258615124	3.0906477	3.312546167	4.158204686	4.098048329	4.211296396	4.414620041	4.377446012	3.985810243	4.176570302
CCDC163P	0.372227185	1.174345115	1.341732764	1.998262205	1.699433937	1.819048686	1.236271779	1.292529722	1.120789598	1.774942547	1.614747794	1.847068474	1.16651226	1.130812915	1.138561113	1.481789981	1.615203179	1.645281616	1.013448047	0.866885418	0.980977359	1.81674401	1.923751998	0.968960185	1.029988341	0.951207933	1.429568579	2.21935166	2.060411948	2.05796199	1.086013246	1.430443645	0.950973865	1.710618149	1.612105334	1.460938422	1.10116561	1.071705831	1.281493323	1.17671487	1.270117389	1.099552444	3.685135065	3.699871925	3.772412155	4.193649695	4.308620205	4.345510714	1.65707546
MMACHC	2.770354905	2.720704777	2.889582091	2.168961392	2.324289165	2.075569785	3.052260449	2.933390548	2.876938748	2.260369374	2.120212374	1.781105211	3.045536063	2.926390669	2.871822738	2.063432123	2.075620581	2.481428805	2.722857919	2.810641308	2.735365399	2.220536752	2.353828897	2.293987519	2.832466543	2.894884326	2.951795324	2.42020449	2.196149987	2.47482916	3.136639319	2.940052464	2.98405622	2.060306937	2.296382389	1.919426178	2.894974	3.005332809	2.720697133	1.935093771	2.438571004	2.507118694	2.223907933	2.278330906	2.057282362	2.550681591	2.466203392	2.422189774	1.593416823
PRDX1	9.439091711	9.387316957	9.423476141	8.621834493	8.641729188	8.77845544	9.54888784	9.36827626	9.394089611	9.474391062	9.502383832	9.88721276	9.459813965	9.328209431	9.390336842	9.387311854	9.363597825	9.354502892	9.538669024	9.496799121	9.524009179	9.568100939	9.549307739	9.623288234	9.531997871	9.545448464	9.561078963	9.631943467	9.592842132	9.577258975	9.522665307	9.508849124	9.52555764	9.780854121	9.749856164	9.795107189	9.727215758	9.600251292	9.585726436	9.687876361	9.664835729	9.594151862	7.533098742	7.585847216	7.623679442	7.419034051	7.519551019	7.704329083	9.51867565
AKR1A1	5.412168538	5.422272629	5.553041686	5.42306748	5.136631801	5.37844128	5.679633266	5.476045643	5.529244717	5.399878963	5.365519187	5.810852555	5.563600899	5.488078812	5.511965425	5.411058594	5.473558171	5.450738672	5.60003429	5.566672185	5.45443656	5.549896212	5.594652023	5.55456891	5.592531258	5.515992552	5.5278247	5.628953862	5.650218421	5.559384969	5.486160783	5.687615532	5.505246232	5.509113094	5.494917012	5.469346891	5.692294681	5.494345418	5.529420837	5.589433093	5.541537583	5.518868457	5.347722261	5.437918595	5.558871852	5.698739628	5.755065982	6.03806648	5.347902516
NASP	7.328984784	7.312781674	7.303664723	7.42679433	7.24134474	7.530394761	7.365381593	7.355105595	7.401962105	7.578907572	7.577542705	7.851971542	7.308463882	7.290766272	7.318215062	7.588005432	7.576206725	7.56670276	7.389739682	7.383234346	7.426707774	7.493380066	7.49587921	7.57302513	7.384072827	7.449545063	7.43100672	7.479983316	7.576783325	7.529162657	7.358854058	7.258301447	7.45385692	7.487774815	7.528746698	7.583533683	7.503878863	7.447495364	7.430508017	7.549152799	7.612905672	7.541399146	7.363692871	7.383913402	7.329286321	7.13730778	7.120482469	7.189732577	7.009555584
CCDC17	0.718402826	0.744952323	1.070430742	2.229587751	2.177135471	2.15185337	0.716493447	0.845070745	0.639899551	1.774942547	1.872728972	1.797880924	1.141201172	0.982714276	1.279423649	2.166067035	1.798325482	2.148302504	1.418704526	1.17174	1.059689335	1.604768204	2.007653255	1.929647261	0.936121417	0.664586707	1.031484213	2.107362224	1.924847965	2.05796199	1.166183595	1.165204968	0.794004519	1.439316127	1.397980529	1.330682036	0.46822308	1.09231611	0.46435738	1.615156974	1.5572155	1.511606085	2.32563782	2.389791337	2.65662059	2.568329457	2.500657449	2.975019654	2.005739938
GPBP1L1	6.298950343	6.347044912	6.346448158	6.524851218	6.629950222	6.566987613	6.34251029	6.380306841	6.392730467	6.505194316	6.455932731	6.284721757	6.356164957	6.31725936	6.367215384	6.42761722	6.350676493	6.410621109	6.222901413	6.293150173	6.318661778	6.463464822	6.368580916	6.408869246	6.254711695	6.30939381	6.375821606	6.557648828	6.525420057	6.507037295	6.445574576	6.222376985	6.482596492	6.49272712	6.416258614	6.473532818	6.272213768	6.292893032	6.360906032	6.223558387	6.328878715	6.236310582	7.022057898	7.006797857	6.962727474	7.187774579	7.198967727	7.129700943	6.441639698
RPS15AP10	-5.510415865	-3.898903867	-5.372512754	-1.788334157	0.00236107	-1.624869933	-5.658545984	-4.199323375	-2.697970088	-4.091306065	-2.085691925	-3.314819209	-2.509052789	-4.22673909	-5.731803607	-2.890764187	-2.270154256	-2.896091616	-3.459039724	-5.542505518	-2.953134706	-1.607282273	-2.000520676	-2.110767007	-4.373733845	-3.521279839	-4.125020273	-2.234106057	-2.570562951	-2.104658211	-3.306304177	-3.281051262	-5.648938977	-2.281161344	-3.245875661	-2.488077649	-3.318373282	-3.725307147	-3.927960043	-2.105320498	-2.690712013	-2.359879175	-0.907022937	-1.037814836	-0.677620766	-0.584160951	-0.775200998	-1.944927094	-1.761425894
TMEM69	4.304967431	4.321877505	4.225539746	4.380254397	4.198758283	4.305867404	4.328718028	4.233914303	4.42327561	4.02590412	4.11130132	4.136391903	4.489694328	4.361975546	4.313956055	3.968992433	4.089351297	4.309178001	4.385195263	4.374866562	4.405673455	4.313963616	4.48695398	4.544845025	4.309260738	4.454854634	4.529615755	4.384613132	4.29431101	4.489836052	4.42297667	4.218794625	4.484203235	4.048940682	4.123939764	4.163771332	4.523348299	4.536787698	4.535564331	4.37629549	4.632503627	4.359354058	4.073002363	4.13371227	4.074210178	4.059695238	4.200114739	4.335421897	3.56327395
IPP	3.040330921	3.08978082	2.980634072	2.900965003	2.985872947	2.984634752	2.899874729	2.758745945	3.134919926	3.203314684	3.087871654	2.368877246	2.824847947	3.20231888	3.166041849	3.137931246	2.877333357	2.944011889	2.963866018	3.038695064	3.050082007	2.882431913	2.866477193	2.747213988	2.68154859	2.967363701	2.980015198	2.826098577	2.892507245	3.009557358	3.082574162	2.916656896	3.161632658	3.15119074	3.013396826	3.120074479	2.668037654	2.988938371	2.857764864	2.770638238	2.801141083	2.723721027	3.052747218	3.096406104	3.060374957	2.795100319	2.785513957	2.422189774	3.4115785
MAST2	6.043693288	5.969918688	6.065759302	6.255695599	6.2961462	6.16839866	6.003677321	6.013780845	5.993579586	6.309929022	6.277048918	6.012059646	5.902693568	6.000876853	5.942830055	6.227806156	6.150039917	6.23282332	5.891015453	5.939798264	5.971253663	5.728405821	5.726780995	5.697173306	6.054277302	5.96293887	5.893179906	5.880582759	5.828893007	5.831979728	5.985096783	6.148983057	5.91663916	6.216871884	6.156283706	6.064377985	5.729841103	5.876463641	5.925349513	5.732737385	5.557893299	5.727101402	6.224319602	6.214282867	6.235781589	6.198261782	6.147064824	6.072893611	6.411193935
PIK3R3	7.102222299	7.12600492	7.072243336	7.804496587	7.836209494	7.723207273	7.141342704	7.255832575	7.238177055	6.993280898	6.99136653	6.808008786	7.20309204	7.212918674	7.275398904	7.130612423	7.027780984	7.096442151	7.114418121	7.087989144	7.060287674	7.260408312	7.239837024	7.151541429	7.050607432	7.127796664	7.123500332	7.510269127	7.409100411	7.329780475	7.233436249	7.046950401	7.302163568	6.938227217	6.889833625	6.87410972	7.062087783	7.077693805	7.068984146	6.919315506	7.004018969	6.94161702	7.793832883	7.801010904	7.820516104	7.556357957	7.562994173	7.341105535	6.474404245
TSPAN1	2.237776985	2.078376057	2.045339761	1.617658202	1.946651637	2.022376846	2.254343352	2.152352064	2.080472142	2.003211534	1.986257917	2.380060984	2.269389441	2.113110913	2.081977585	2.05007374	2.15237778	2.335472452	2.190575735	2.094119103	2.164322876	1.920455359	2.622196747	2.230701274	2.293969087	2.217487998	2.361479589	2.145666112	2.298431037	2.21069723	2.065254686	2.158571876	2.151960923	2.383528349	2.245977436	1.993049041	2.025034541	2.251972776	2.261864516	2.196799116	2.484926639	2.345596133	1.414905158	1.59445338	1.524013095	1.026564645	1.29518833	1.49045905	2.037980275
POMGNT1	5.579034616	5.617452787	5.606912441	5.201864375	5.161314953	5.259929074	5.659431838	5.710069728	5.556796102	5.563926489	5.466802523	5.674433356	5.618511711	5.614038834	5.670675566	5.388680576	5.492873635	5.483286751	5.706369796	5.662676808	5.685042591	5.524060266	5.537932833	5.544194429	5.784034131	5.62999045	5.605732884	5.429937122	5.474438236	5.44503896	5.687483387	5.787727016	5.670168599	5.649038376	5.630027242	5.526252845	5.800048743	5.693810335	5.715294899	5.618262884	5.59402948	5.588488057	4.717077958	4.86618748	4.823363342	4.524928493	4.486759575	4.741573433	5.234232559
C1orf190	-3.925453364	-5.483866367	-5.372512754	-5.695224753	-2.720104955	-4.127370274	-5.658545984	-4.199323375	-5.867895089	-4.091306065	-5.545123543	-2.829392382	-5.678977791	-3.489773496	-3.409875512	-4.113156609	-3.855116756	-5.703446538	-3.459039724	-5.542505518	-5.760489628	-5.514172869	-5.459952295	-5.570198626	-5.958696346	-5.843207934	-5.709982774	-4.108575175	-4.155525452	-5.56408983	-4.043269771	-4.018016856	-4.063976476	-5.740592963	-3.982841255	-5.65800265	-4.055338876	-4.462272741	-5.512922543	-3.979789616	-5.498066935	-5.819310793	-5.550879127	-4.096708525	-5.806903783	-4.208651816	-5.904484015	-5.404358713	-5.461865612
RAD54L	4.974407029	4.926584984	4.986138447	5.249487308	5.180761853	5.099041919	4.931105162	4.968094771	4.948288592	5.030227453	5.11398042	4.967805925	4.983690585	4.970477603	4.943271314	4.952035104	5.05077162	5.093404258	4.721863985	4.831447137	4.939082826	5.054733286	4.83581664	4.823191832	4.88914401	4.819460442	4.925735346	4.916564387	5.018567987	4.875741054	5.048606335	5.041778236	4.929433714	4.805336806	4.81913649	4.783904054	4.913327917	4.781694586	4.805620266	4.753790693	4.748673663	4.720817245	5.525268401	5.498859782	5.463975512	5.277177492	5.267318274	5.326111424	4.260941919
LRRC41	5.192622524	5.155474341	5.136272408	5.090227715	5.103899096	5.021529945	5.110465337	5.150142165	5.152390412	4.920852863	5.038899397	4.901441628	5.189073063	5.190410186	5.097126221	5.06093683	5.155178224	5.216161701	5.178309686	5.078630595	5.228904872	4.749096332	4.844969375	4.755106829	5.256229842	5.186769413	5.150328281	4.819202787	4.719967944	4.752191702	5.105630448	5.360639261	5.143037844	5.026763891	5.045985709	4.918481696	5.033007699	5.186983436	5.151524741	4.90996783	4.748673663	4.834429985	4.977574984	4.921027839	5.048743383	5.190091876	5.242084661	5.309027802	4.806091472
UQCRH	7.238825074	7.255703307	7.321191985	6.885269376	6.511116226	6.919980888	7.378829374	7.229211279	7.187895725	7.187336979	7.16847777	7.683065919	7.289509015	7.200049805	7.236323155	7.207079837	7.155877487	7.27186408	7.335863457	7.33151525	7.339351271	7.411566996	7.366794788	7.429272947	7.295003435	7.323425926	7.389858125	7.457637462	7.378290938	7.398986863	7.27018017	7.345205336	7.285673351	7.451853977	7.336266321	7.439206493	7.530093176	7.361492539	7.419845849	7.320372251	7.404873388	7.335981809	6.618106314	6.723204429	6.691696146	6.518985062	6.513632127	6.848602323	7.453080044
NSUN4	5.086705564	5.168082243	5.203971593	5.704053172	5.575434416	5.6146584	5.046222255	5.187975973	5.20289672	5.364706033	5.384874519	5.150339021	5.268659147	5.251019176	5.228922388	5.539688364	5.557805871	5.509049847	5.113092027	5.016871573	5.031487193	5.269643891	5.206271708	5.233125293	5.095907972	5.009321576	5.094954898	5.456844293	5.367382962	5.310123105	5.192744421	5.110407158	5.248150151	5.424942178	5.413049851	5.4006656	5.034773544	5.115785398	5.074854973	5.129605771	5.208429083	5.191217313	5.834444049	5.913120092	5.945058631	5.788998134	5.872360218	5.742209963	5.016904007
FAAH	5.145114858	5.219172022	5.163734462	5.120958929	4.667050763	5.009620838	5.253594872	5.120348746	5.102929812	5.028499674	5.152712815	5.480246374	5.116250176	5.147575915	5.201149286	4.855510184	5.103919193	5.101491134	5.204162554	5.165716212	5.141131531	5.143145581	5.255151715	5.038056196	5.263494793	5.137645673	5.134722991	5.165220424	5.124471963	5.198292209	5.021921942	5.318117732	5.026135943	5.138224322	5.089514694	4.955786814	5.210666774	5.173747609	5.162152377	5.301754096	5.02647478	5.276745446	4.702968358	4.76644528	4.797649446	4.404830724	4.508085832	4.76180437	4.777732917
DMBX1	-2.340490863	-1.783426649	-2.202587753	-1.447297239	-0.954570208	-1.320015352	-2.488620983	-1.696823034	-1.113007587	-1.283951143	-1.638232948	-0.881859801	-0.924090288	-1.167845401	-2.031363888	-1.791228514	-1.352616416	-2.533521536	-0.826771509	-1.294578004	-2.060049909	-1.426710027	-1.372489453	-1.482735784	-1.314840156	-1.59528042	-1.803092178	-3.371609581	-1.492560439	-1.657199234	-0.984376082	-1.902539638	-1.256621554	-1.34827554	-0.923947566	-0.800021655	-2.180869758	-1.29234774	-2.053490925	-1.864312398	-1.410604094	-1.295748837	-2.091447508	-2.874316104	-2.106464065	-1.886723721	-2.204044296	-2.597003791	1.107989996
LOC100507423	-2.050984246	-3.898903867	-3.050584659	-1.994785035	-0.954570208	-1.320015352	-2.851191062	-2.324854257	-1.475577666	-1.588805724	-1.844683825	-4.051784803	-5.678977791	-2.352269972	-1.824913011	-1.997679391	-2.270154256	-2.00300682	-2.611042818	-2.372580516	-2.060049909	-0.990610913	-1.067634872	-1.177881203	-3.151341424	-3.035853012	-3.388054679	-1.993097958	-1.216925996	-1.657199234	-1.54076943	-2.433054355	-1.948499259	-1.492665449	-1.175486333	-1.134440694	-3.318373282	-3.23988032	-2.342997542	-2.757397194	-2.328141934	-1.912420198	-1.302951613	-1.594208185	-1.719440942	-1.545686804	-1.149596512	-1.497468117	-0.938303656
MKNK1	4.453925003	4.57817977	4.673246907	4.393563486	4.455818787	4.446276914	4.634925665	4.58966678	4.638908349	4.56809527	4.516922595	4.593273132	4.737819737	4.538132501	4.505406354	4.604519814	4.495085793	4.580799212	4.620978305	4.575137583	4.675180633	4.242383454	4.36818419	4.27685872	4.642145768	4.537253131	4.574262976	4.288029606	4.337662855	4.172312102	4.623250139	4.610124863	4.671861572	4.633359692	4.469743198	4.616957822	4.696205183	4.50447302	4.51083181	4.355600739	4.297972674	4.434536692	4.483919836	4.487001092	4.484266916	4.558429109	4.59834779	4.577208569	4.765750331
MOBKL2C	2.613705447	2.499127207	2.55229975	3.108906268	2.858833758	2.935125652	2.738058797	2.933390548	2.772349847	3.569284141	3.560784965	3.56537652	2.691709616	2.723573786	2.723523614	3.137931246	3.110667528	3.343677374	2.615636962	2.681496156	2.434267227	2.847770905	2.511591259	2.719820221	2.437908435	2.446810913	2.454924153	2.917487122	2.567851078	2.570336491	2.975394074	2.81908541	2.67749051	3.761244222	3.663417425	3.625085703	2.677111237	2.472401011	2.435444688	2.743586914	2.529839061	2.64421358	3.440642719	3.263772811	3.385389032	3.634745856	3.835296595	3.906254069	5.451771816
ATPAF1	5.586957904	5.646060566	5.646382867	5.135290454	5.14408119	5.288371494	5.638943517	5.596716234	5.670778864	5.411857127	5.427138306	5.581815933	5.64576532	5.520894467	5.590687931	5.277012347	5.421783083	5.298665239	5.596784976	5.616735132	5.593208581	5.671322056	5.753759504	5.703014184	5.601158696	5.638086971	5.60686441	5.493195613	5.521019357	5.600188609	5.572053334	5.586227478	5.575665704	5.372498021	5.520321937	5.479628948	5.811424892	5.690434621	5.61700439	5.682582062	5.790222407	5.688979193	4.907527487	4.902351914	4.973635985	4.69723656	4.707462927	4.914184097	4.863439843
LOC100130197	-3.18848777	-5.483866367	-3.050584659	-2.525299751	-2.720104955	-2.904977853	-4.073583484	-2.976930953	-3.545966994	-4.091306065	-2.737768621	-5.636747304	-3.357049696	-3.489773496	-4.146841106	-4.113156609	-3.855116756	-4.118484037	-5.780967819	-2.372580516	-2.301058009	-2.344247867	-3.1380242	-2.110767007	-3.151341424	-3.035853012	-2.902627852	-3.371609581	-2.570562951	-3.242161735	-5.628232271	-4.018016856	-4.063976476	-4.155630462	-5.567803756	-3.336074555	-4.055338876	-6.047235242	-2.342997542	-3.979789616	-2.690712013	-2.649385792	-1.158561704	-2.511746024	-1.900013187	-2.986259395	-4.319521514	-5.404358713	-5.461865612
KIAA0494	6.465790225	6.442058898	6.47336928	6.126150639	6.204113725	6.143703625	6.390962267	6.506021021	6.492677692	6.043548038	6.106376677	5.718053041	6.524676095	6.499762925	6.505705142	5.970322719	6.013705799	6.079142222	6.509915003	6.504277452	6.538432113	6.552252732	6.603779826	6.510285831	6.439245626	6.508007388	6.569337614	6.394919328	6.329968464	6.413547861	6.560047481	6.307288599	6.578977747	6.09900452	6.021379212	6.15055938	6.41464204	6.529957524	6.504929789	6.39271273	6.502989339	6.418795344	6.193534284	6.160286373	6.177870677	6.132310948	6.140251612	5.932705626	5.687246378
CYP4B1	0.898975071	0.44687097	1.313987773	0.747718743	0.512555802	0.01558768	0.608240556	0.873925607	0.541495847	0.799464866	0.43215638	1.049753224	0.920935052	0.563337841	0.608046396	-0.083409265	0.537200667	0.318921275	0.758190992	0.647319041	0.648901309	0.67565169	0.768866396	0.733582123	0.83571952	0.898259053	0.518835917	0.456209444	1.07969101	1.177377157	0.561592287	0.996933486	0.794004519	0.829262645	0.841587181	1.000208832	0.802642119	0.667010276	0.790858205	0.943042524	0.174358407	0.780602049	1.24353674	1.032574492	1.01327518	1.19507037	0.782016513	1.584325974	0.266054842
CYP4Z2P	-0.986853909	-1.091548944	-0.243229737	-1.171662797	-1.135142454	-1.805442179	-1.571083143	-0.358021121	-0.376041993	-1.588805724	-1.29719603	-1.549284462	-0.924090288	-1.167845401	-0.522350241	-0.743922799	-1.047761834	-1.179884582	-1.026080317	-0.413222501	-0.902508632	-0.22877065	-0.936390339	-0.078345529	-1.710768833	-1.450890511	-1.066126584	-1.049681486	-1.096631763	-0.278687611	-0.770251276	-0.648783046	-1.256621554	-1.217031007	-1.044241799	-1.014146461	-2.180869758	-0.620970487	-0.758035041	-0.706771121	-0.64008594	-1.295748837	-2.380954125	-1.289353603	-1.558976269	-2.093174599	-2.204044296	-2.234433712	-1.554975017
CYP4X1	-2.703060943	-5.483866367	-2.565157832	-2.887869831	-2.234678128	-2.904977853	-4.073583484	-3.462357781	-3.060540167	-4.091306065	-2.737768621	-4.051784803	-5.678977791	-3.004346669	-2.924448685	-5.698119109	-5.440079257	-3.381518443	-4.196005319	-3.220577423	-4.175527127	-3.929210368	-2.652597373	-3.248270531	-4.373733845	-3.035853012	-3.388054679	-4.108575175	-4.155525452	-2.756734908	-3.306304177	-4.018016856	-3.327010882	-4.155630462	-3.982841255	-4.07304015	-2.832946454	-3.725307147	-3.190994448	-5.564752116	-2.690712013	-3.011955871	-3.965916626	-5.681671026	-3.484975688	-2.093174599	-4.319521514	-5.404358713	-3.139937518
CYP4Z1	-5.510415865	-5.483866367	-2.565157832	-5.695224753	-2.720104955	-5.712332775	-5.658545984	-5.784285876	-5.867895089	-5.676268565	-2.737768621	-5.636747304	-3.357049696	-5.811701591	-4.146841106	-5.698119109	-5.440079257	-4.118484037	-3.459039724	-5.542505518	-4.175527127	-5.514172869	-3.874989794	-3.985236125	-4.373733845	-3.521279839	-5.709982774	-2.523612674	-3.418559857	-2.394164828	-4.043269771	-5.602979357	-5.648938977	-5.740592963	-3.982841255	-5.65800265	-2.470376375	-3.725307147	-3.190994448	-5.564752116	-5.498066935	-4.234348292	-3.965916626	-3.359742931	-5.806903783	-4.208651816	-3.58255592	-5.404358713	-5.461865612
STIL	5.456089587	5.41926231	5.541124674	6.536296458	6.640522691	6.504109965	5.358958417	5.472512511	5.608344817	6.41615825	6.45099682	5.824220459	5.453521939	5.574699833	5.596310288	6.460806094	6.310209011	6.303931196	5.435171737	5.402206543	5.431186519	5.997085627	6.022351488	6.001079993	5.373899712	5.413590452	5.455552368	6.115828532	6.110089595	6.081118253	5.565908967	5.310658072	5.632411538	6.245604624	6.273367434	6.346568965	5.298543081	5.436076713	5.430324853	5.786739293	5.924523499	5.8204821	6.923080239	6.947002338	6.851977112	6.869276542	6.868449078	6.609312901	5.959673294
CMPK1	7.03720169	7.040920184	7.040321686	6.834449809	6.875711964	6.879890647	7.000781013	6.989471497	7.012262367	6.916889093	6.99136653	6.944217832	7.023411369	6.989804696	6.996754691	6.948214584	6.947668844	6.911953206	7.057251261	7.02948408	7.093014873	7.084112306	7.194012349	7.206851163	6.89168586	7.079190639	7.068710409	7.039689542	7.102451607	7.117807397	7.08192842	6.603119257	7.077917778	6.910234411	6.983183459	7.082410582	7.149028484	7.023724235	7.113927221	6.928853191	7.203022889	6.979363506	6.744028754	6.741707551	6.632147898	6.682372374	6.75395064	6.786391937	6.562927772
MGC12982	0.864623567	0.582222823	0.558224584	0.571561788	0.449820047	0.069026939	0.911309624	1.15822863	0.732017753	1.010231962	0.897819953	1.131437021	1.035267727	0.696093049	0.775991034	1.378696488	0.826707284	1.038020449	0.594071612	0.647319041	0.216790296	0.895218068	0.470785043	0.211161088	0.809487979	0.346616625	0.398541683	0.646312327	0.702455544	0.501999361	0.74680716	0.966876252	0.980417643	1.053822903	0.971355056	1.187487401	0.425787814	0.460559398	0.417814794	0.775097886	0.384576114	0.750544815	0.282010887	-0.009245684	0.123833555	-0.436062312	-0.021840965	0.210351131	2.053834226
FOXD2	0.372227185	0.705958192	0.777234366	1.223638484	0.739326664	0.826826036	0.531278575	1.035893087	1.143332166	1.421763518	0.758657205	0.933108305	0.890877818	0.72745722	1.088375356	0.931237511	0.826707284	1.191371226	0.149769518	0.290384496	0.682453868	0.594351588	0.806834246	0.905534805	0.960166891	0.423578607	0.797811866	0.283742248	0.368036505	0.163830625	0.561592287	0.996933486	0.920916631	1.419278374	0.698982785	1.440029433	0.141058337	0.522620366	0.676902016	0.702034424	0.384576114	0.867189734	0.471488686	0.099688688	0.700890857	-0.065693863	0.026253323	-0.194905347	1.332550254
LOC388630	-1.603525269	-1.091548944	-3.050584659	-0.940337251	-1.582601431	-1.624869933	-1.958106266	-1.87739528	-1.224038899	-1.152706609	-0.790236041	-1.729856708	-2.219546172	-2.111261873	-0.777607296	-1.610656268	-1.533188661	-1.179884582	-2.973612897	-2.735150596	-1.673026786	-1.426710027	-3.874989794	-2.110767007	-1.100715351	-2.142768215	-1.46205526	-1.606074835	-0.696093833	-1.863650112	-1.721341676	-1.902539638	-1.742048381	-2.570667961	-0.923947566	-2.198571032	-2.832946454	-1.959772401	-1.812482825	-0.520357997	-0.28861357	-0.091390339	-3.228951032	-1.77478043	-2.347472164	-2.623689316	-1.997593419	-3.082430618	-2.002433994
SPATA6	-0.466021745	-0.126314363	-0.514531759	-0.337672748	0.790856965	0.353756416	-0.614151865	0.098357174	-0.313306238	0.590517975	-0.187571539	-0.210482549	-0.924090288	-0.257112739	0.334285584	0.029801345	0.709667863	0.405077919	0.285121371	0.523583673	0.072400387	-0.559976558	0.094636557	-0.36074526	-0.601144341	0.346616625	-0.037557432	-0.078827832	0.142155097	0.268800185	0.099688183	-0.11112626	0.28179836	0.28177485	-0.282401537	0.014422692	-0.282749372	-0.116497904	0.041666308	-1.04119016	-0.212664716	-0.204600949	-0.193327122	0.384418165	0.459882758	0.435204373	-0.47821926	0.478284336	-0.603884617
BEND5	-3.18848777	-3.161938272	-5.372512754	-2.887869831	-5.04203305	-2.542407773	-3.336617889	-5.784285876	-4.282932589	-4.091306065	-3.960161042	-5.636747304	-4.09401529	-3.489773496	-5.731803607	-4.113156609	-3.855116756	-5.703446538	-4.196005319	-3.220577423	-5.760489628	-3.929210368	-3.874989794	-3.248270531	-5.958696346	-4.258245433	-5.709982774	-4.108575175	-5.740487952	-3.979127329	-5.628232271	-5.602979357	-5.648938977	-5.740592963	-3.982841255	-5.65800265	-5.640301377	-4.462272741	-5.512922543	-5.564752116	-5.498066935	-5.819310793	-3.965916626	-1.289353603	-3.484975688	-4.208651816	-3.58255592	-5.404358713	-5.461865612
FAF1	5.942340164	5.904689137	5.919233527	6.23440353	6.080147852	6.162264418	5.898438973	5.854602507	5.879039047	6.161753493	6.240737563	6.308330691	5.838199462	5.802548137	5.862987511	6.259345737	6.226588584	6.190234201	5.88392385	5.826546489	5.837097412	5.922018127	5.982472899	5.91713899	5.836125627	5.957287567	5.8660291	5.985502511	6.04128156	6.048317963	5.960950696	5.854914481	5.958853665	6.171922182	6.198311002	6.246255632	5.935710498	5.931832629	5.917007198	5.956357527	6.032827046	5.870250461	6.337483614	6.343122359	6.38631354	6.567507018	6.605043593	6.664755349	6.193217833
CDKN2C	3.070784717	3.156378569	3.274945672	3.368170328	3.132892633	3.404011187	3.214898128	3.21852914	3.29449624	3.683480995	3.435016034	3.736117756	3.188300949	3.251693491	3.078768028	3.617030453	3.402271086	3.310573933	3.345736654	3.104952909	3.475524564	3.638111974	3.542862721	3.651388496	3.262890775	3.165220688	2.965974259	3.483881862	3.365420556	3.433089651	3.040652713	2.9932104	3.174428263	3.537856495	3.468369857	3.582788682	3.170270258	3.221891437	3.083267213	3.567104844	3.260156279	3.3779059	2.936960907	3.049648005	3.06654033	2.710211421	2.607268639	2.77056697	3.638796727
RNF11	6.701168288	6.737418651	6.752577785	6.650457695	6.517821992	6.704728572	6.710778718	6.694230972	6.741514536	6.94692707	6.950481688	6.768660119	6.806096773	6.701285719	6.663998265	6.87812902	6.862845208	6.840793469	6.797640741	6.713408231	6.831733794	6.760496474	6.794190552	6.83307975	6.639588828	6.827227026	6.785122736	6.679055357	6.696483793	6.79043506	6.758438588	6.392434496	6.795817113	6.924520847	6.981740283	7.037008089	6.895702941	6.801192092	6.785999198	6.619193355	6.876157491	6.664756829	6.641105387	6.717339807	6.589968536	6.75159151	6.770370293	6.652617623	7.441451394
TTC39A	7.153364586	7.164715916	7.138992842	7.015796864	6.916157134	6.987456544	7.16661157	7.143677226	7.139307422	7.051439212	7.050367063	7.144817324	7.223585751	7.160380718	7.157129859	7.031714029	7.027271558	7.06204677	7.144401172	7.162910881	7.228727452	7.033926548	7.029644828	7.05299701	7.213574883	7.142456145	7.231248276	7.096199725	7.02666196	7.074119797	7.161912556	7.241137913	7.16103007	7.083769171	7.151371127	7.084517321	7.253947986	7.154429247	7.165457522	7.077073856	6.991530187	7.035362829	6.518234935	6.543837694	6.515306061	6.206033419	6.227694366	6.392086546	6.51219041
EPS15	5.920559308	6.018468213	5.965666496	6.02287996	6.170463336	6.08005084	5.857646494	5.87793743	5.935832437	5.898797899	5.920952918	5.774233963	5.892300828	5.915793478	5.961247689	5.976514552	6.037173067	6.024899177	5.917302758	5.94583676	5.803183332	5.944746338	6.050317376	6.075009457	5.826347369	6.012828466	5.972572967	5.911478772	5.986155969	6.00529113	6.00793917	5.647911179	6.04672432	5.934040699	5.958206352	6.013096075	5.906110819	5.951707709	5.977426962	5.785634626	6.011213233	5.748170008	6.210256523	6.216552445	6.264223342	6.39280948	6.395010224	6.193228327	5.642077817
OSBPL9	6.368018285	6.383798481	6.425553966	6.59104421	6.550891106	6.626125068	6.386872413	6.426689802	6.418951414	6.52738532	6.530021301	6.354420202	6.404833917	6.35916236	6.378353412	6.535200973	6.545406942	6.640571902	6.384881327	6.422196339	6.397804476	6.5182173	6.546724421	6.634678142	6.387540345	6.481816377	6.514320436	6.651590316	6.63101646	6.67461345	6.472101548	6.283860349	6.513767041	6.548561391	6.611172256	6.631151703	6.38587622	6.524754356	6.531129989	6.496281485	6.660227168	6.469266944	6.841169913	6.878900645	6.888106957	7.058329881	7.126355518	7.022168135	6.357914319
NRD1	7.687261581	7.643966786	7.624843171	7.430672979	7.452572566	7.507591994	7.595744521	7.58572034	7.606191068	7.493186732	7.569757486	7.471287024	7.580324125	7.555030422	7.613185738	7.557352118	7.503717563	7.553793963	7.629616029	7.627889034	7.630619676	7.538564981	7.507093796	7.588253279	7.620737454	7.662479587	7.699010305	7.583895033	7.567708849	7.605365468	7.653842597	7.507014489	7.708750473	7.525754379	7.524457869	7.570966313	7.675272778	7.692650824	7.641737367	7.428717045	7.559078682	7.485183137	7.648333102	7.657204606	7.61713125	7.776122644	7.822691933	7.714744524	7.601023763
RAB3B	0.21750459	0.349023647	-0.014960749	-0.409822534	-0.39817686	-0.758136464	-0.800564989	-0.426733871	-0.82350097	-0.722072255	0.758657205	-0.351345085	-0.393575572	-1.167845401	-0.117093762	0.083240604	0.051773839	-1.179884582	-0.108542477	0.38823182	0.122153422	-0.022319772	0.470785043	-0.284796407	-0.601144341	-0.351354837	-0.580699757	0.283742248	0.325601238	-0.072236733	0.521514848	-0.245427352	-0.51965596	0.092297051	-0.923947566	-0.103413799	-1.392373863	-0.164592193	0.101787301	-0.355298751	0.229853519	0.111426544	-0.692898132	-0.637276906	-1.052016281	-1.401296894	-2.204044296	-1.01204129	0.981077883
TXNDC12	5.081106482	5.063992139	5.079728486	4.799630832	4.592778001	4.814166464	5.204865975	4.944484974	5.042747641	5.318791902	5.293292533	5.394609293	5.049793059	5.121251301	5.045451709	5.222977979	5.024466493	5.189096279	5.13416463	5.158800944	5.156136295	5.229819992	5.28067175	5.280769525	5.118787011	5.20050293	5.187106354	5.171422239	5.102647959	5.285315271	5.102237866	4.851319937	5.157610645	5.342221375	5.335324921	5.348323428	5.256787752	5.06845871	5.20903107	5.145193264	5.229002623	5.110687269	5.077566413	4.907980121	4.935405653	4.963775692	5.04752915	5.214944242	5.442769009
KTI12	3.831658803	3.884640094	3.794905392	4.024164068	3.988634087	4.122138275	3.633775649	3.882825667	3.661535465	2.978367463	3.0805853	3.641702155	3.834749805	3.848294302	3.781923989	3.118864514	3.389643478	3.458944791	3.931559181	3.795116384	3.877946286	3.721841323	3.771268886	3.789550935	3.753830654	3.593503609	3.701528214	3.767941772	3.835051295	3.885058816	3.770511421	3.886868604	3.888279423	2.963310611	3.079654671	2.974992547	3.877368012	3.870136837	3.566562241	4.123498193	4.007744619	4.064859726	3.606467809	3.500723328	3.722526771	3.634745856	3.56108239	3.732632399	2.414651334
BTF3L4	5.994899491	5.998437415	5.985588953	5.848290463	5.720348989	6.055437874	5.981246909	5.944059839	6.018182496	6.138714371	6.147927752	6.148296411	6.025358181	6.086521881	6.01680857	6.138325802	6.189732687	6.174987612	5.995053896	5.935758514	5.979712761	6.256078059	6.219087892	6.324997947	5.991495004	6.07453708	6.026841925	6.184129898	6.236434116	6.292724723	6.102662375	5.741871327	6.067451812	6.12010607	6.179969645	6.287075345	6.162618822	6.099651593	6.088383983	6.228444743	6.365732168	6.167597831	6.109562524	6.038145577	5.912057129	5.930473145	6.046436337	6.101948868	5.916971101
ZFYVE9	3.387429591	3.455712847	3.494765986	3.637930597	3.69605921	3.616342153	3.286897852	3.422728445	3.460779838	3.987289539	3.928582206	3.584839818	3.384417291	3.457425088	3.430587722	3.954725864	3.897542645	3.81422285	3.445444374	3.414596524	3.242325388	3.538395182	3.73234052	3.546145336	3.333625287	3.411820636	3.358795504	3.478889833	3.641054999	3.603328316	3.357609666	3.438679795	3.533455376	4.029244881	3.97329286	3.973174405	3.362513639	3.478285567	3.19788389	3.432427365	3.586741452	3.741022041	3.376898835	3.686835436	3.565961277	3.908558368	3.865353829	3.552743329	4.810764173
CC2D1B	5.077361651	5.146400758	5.05898485	5.796127321	5.674786412	5.696527661	5.121993783	5.092998258	5.056175096	5.515407581	5.579643993	5.618871446	5.116250176	5.036138765	5.040510967	5.714979875	5.735470294	5.682954886	5.157876638	5.018782427	5.062081203	5.108794076	5.202716081	5.165357398	5.027856804	5.102967307	5.05737408	5.206574387	5.158113435	5.255290961	5.043308795	5.098327105	4.929433714	5.517384096	5.410191613	5.363671393	5.067920353	5.043538813	5.001791511	4.791699854	4.947982471	4.979161008	6.067965175	5.956312278	5.959210975	6.029354773	6.023664202	6.097975867	5.277071069
ORC1	5.337424491	5.322683255	5.335708976	6.030567519	6.009855606	6.093814029	5.244582693	5.322277065	5.31014724	5.676326666	5.578351255	5.519967841	5.318907337	5.328489112	5.29817374	5.745342503	5.751596889	5.769751846	5.313769686	5.272076948	5.272244901	5.843928839	5.828337048	5.820507747	5.205582092	5.336079171	5.340546132	5.840278714	5.854303166	5.742541532	5.355473921	5.387833723	5.365778953	5.543074205	5.471800762	5.513799638	5.158170425	5.349904564	5.261040825	5.82702849	5.813113725	5.89622227	5.92333381	6.000884715	5.974865729	5.780506118	5.711605299	5.687737702	5.155601853
PRPF38A	5.300958829	5.249996352	5.203971593	5.353943119	5.178345278	5.274220375	5.315151382	5.355904828	5.291345561	5.690600021	5.698645489	5.700317035	5.363365589	5.183358876	5.250476998	5.687204067	5.623989823	5.604323494	5.366873074	5.328629666	5.351298108	5.311580964	5.206271708	5.334435996	5.213105943	5.321070505	5.311691269	5.211096946	5.18209645	5.222996495	5.438529661	5.200344563	5.488692621	5.752762159	5.571107963	5.634894105	5.455754863	5.25939612	5.249459495	5.190970037	5.254313711	5.195407137	5.364253322	5.40512866	5.317863753	5.32337936	5.351134735	5.344672669	6.117921717
ZCCHC11	1.309763098	1.527360888	1.682769682	2.48965059	2.50486141	2.259210779	1.501325353	1.666925236	1.724561948	2.085282667	2.162235589	1.482193769	1.78862776	1.895657541	1.562817142	2.178397837	2.484733247	2.031263082	1.45743692	1.806222636	1.496898215	2.136878823	1.95790022	2.066425995	1.867852141	1.734220894	1.882474263	2.21935166	2.196149987	2.028367208	1.511319081	1.673145049	1.751940459	1.398958389	2.345085581	1.934454387	1.34838331	1.753664658	1.744465299	2.012676712	1.661804401	1.773146244	2.854262336	2.570994407	2.581113502	2.757132468	2.757294083	2.472158234	2.339034288
SELRC1	5.278302468	5.212231804	5.250454191	5.448796116	5.301152666	5.470682226	5.195543196	5.34692803	5.298895661	5.157412183	5.152712815	4.941625388	5.37969046	5.311773208	5.369515548	5.185287877	5.242037508	5.284527987	5.226760295	5.226505803	5.218935568	5.313169836	5.349815834	5.202115948	5.273124833	5.259423955	5.3033399	5.435101137	5.438799152	5.44503896	5.338273181	5.379301248	5.460238726	5.176032959	5.143863218	5.291094505	5.270341354	5.245661513	5.220940176	5.3277907	5.443714307	5.448061138	5.442766933	5.45339692	5.473287009	5.573254269	5.550329334	5.315885545	4.139905176
ZYG11B	4.685571433	4.73651196	4.686831707	4.900032729	5.225924035	4.808285906	4.512630813	4.74025584	4.749572376	4.610289196	4.631049606	3.832894514	4.731473561	4.88439658	4.788815074	4.863168836	4.94254477	4.71335099	4.654702442	4.655939524	4.635044508	4.651990214	4.472262457	4.414219833	4.505849404	4.748314413	4.748423839	4.444734124	4.410528587	4.350295302	4.726017111	4.406849261	4.703104449	4.42557012	4.513013772	4.537984648	4.464297377	4.641889163	4.620219669	4.382154158	4.533978792	4.266825432	5.095679583	5.092292343	4.937089078	4.99673418	5.043152923	4.582905299	4.385191734
ZYG11A	3.691707959	3.817629828	4.000352306	4.440484533	4.544806738	4.571912975	3.778165558	3.832262968	3.947488207	4.183266221	4.384134865	3.908217129	3.885171699	3.987580031	3.956446703	4.424708885	4.459277666	4.361296227	3.728807185	3.758990677	3.811263016	4.026923747	4.009689523	3.87895002	3.757265644	3.79522798	3.854166716	3.82018992	3.992527369	3.977006786	3.954850496	3.862587048	3.868730411	4.009276464	4.007735491	4.085148744	3.642786976	3.761728933	3.765526915	3.995580718	3.995788514	4.040223993	4.209009057	4.259376581	4.276575544	4.23567291	4.16563693	4.040656133	3.759721509
ECHDC2	3.078298771	3.097334215	2.953916733	3.153398188	2.822153095	3.078830114	3.372121152	3.262838037	3.22221733	2.978367463	3.102334883	3.371681318	3.112185098	3.133742246	3.078768028	2.949339317	3.071673397	3.151421846	3.023163202	3.188813513	3.075560727	3.244050346	3.223042289	3.174635212	3.060894382	2.853759593	3.094148247	3.123445947	3.273532518	3.167229201	2.818850955	3.181655489	2.668473637	3.108029978	3.122194216	3.073316381	3.269591707	3.099969683	2.909142223	3.320944257	2.997788092	3.114379862	2.562863039	2.951324171	2.896999791	2.449559666	2.542599212	2.698929095	3.134324144
SCP2	5.360719319	5.423775436	5.458002453	5.080385528	5.054682105	5.031660086	5.499432466	5.435487675	5.39361222	5.25224981	5.322927311	5.310889634	5.445789745	5.443917159	5.444992872	5.217013339	5.13640509	5.214671313	5.57273039	5.481941606	5.573224799	5.559299285	5.537932833	5.55456891	5.370539396	5.531288212	5.487848224	5.344695459	5.454884255	5.52138263	5.429082606	5.118974256	5.491251726	5.224469794	5.196238462	5.455088333	5.587916066	5.489497648	5.525310591	5.330823166	5.629282606	5.435127355	4.645108171	4.762308517	4.673886418	4.402372981	4.541565392	4.591408438	4.854415919
CPT2	4.834989382	4.79806366	4.874227845	4.570390294	4.614391814	4.562627697	4.962590129	4.922210143	4.948288592	4.808554329	4.701617055	4.83391157	4.8803993	4.879169419	4.937967282	4.47805404	4.602948027	4.571513934	4.913390068	4.884807326	5.008521694	4.81562347	4.90089479	4.799398721	4.936878936	4.920834284	4.885274708	4.740047765	4.695182309	4.809862826	4.840391772	4.999719508	4.942583369	4.839665605	4.752996793	4.891782018	4.945600073	4.975826008	4.916484198	5.202604738	5.11940053	5.091331937	4.39016848	4.364088636	4.374248474	4.202152834	4.141275647	4.362170196	3.11933497
C1orf123	4.453925003	4.457181239	4.480796801	4.517879467	4.010535001	4.389642896	4.55212536	4.438509027	4.477510157	4.310995447	4.398856371	4.763064656	4.404501537	4.502315113	4.454310633	4.353089831	4.462295858	4.46773026	4.573281563	4.461714948	4.571546921	4.455933022	4.478157032	4.59345105	4.426087404	4.429421851	4.51763317	4.557944735	4.539122629	4.566480733	4.507477015	4.522434114	4.466104673	4.42557012	4.472485966	4.454436856	4.700661388	4.457583746	4.51083181	4.508050418	4.506153531	4.351866004	4.433539332	4.438566852	4.461053301	4.529440443	4.482456231	4.679120614	4.277914997
MAGOH	4.697818493	4.625964287	4.710966573	4.385592775	4.179554072	4.539149636	4.840303222	4.686372999	4.71800636	4.575213845	4.660669706	5.008010289	4.758774282	4.720654335	4.774999831	4.67800628	4.583675096	4.715460194	4.737685336	4.853028618	4.767964483	4.802108663	4.798613739	4.821044964	4.723420419	4.696920105	4.66179387	4.823147274	4.693097489	4.724776245	4.710504111	4.815927375	4.755138159	4.768192199	4.690762278	4.830841696	4.864517611	4.720121612	4.886889416	4.626307098	4.804571988	4.724687657	4.404770781	4.492006111	4.525132765	4.681105629	4.81917693	4.93437767	4.642733141
LOC100507564	-3.925453364	-1.396403526	-3.050584659	-1.171662797	-0.794105536	-0.667938655	-1.266228561	-2.083846157	-1.619967576	-1.588805724	-0.187571539	-1.38881979	-0.820996795	-1.056814089	-2.031363888	-0.840138114	-0.916517301	-0.345894533	-1.388650396	-1.018943562	-2.301058009	-0.656191873	-0.601971299	-0.616002315	-2.05180575	-1.59528042	-0.755786463	-2.886182754	-0.98560045	-0.278687611	-1.380304758	-1.696088761	-1.125377021	-1.34827554	-1.175486333	-0.903115148	-1.392373863	-1.959772401	-1.26499503	-0.610555806	-0.543870625	-1.57138328	-1.463416285	-1.981231308	-0.852707473	-1.038726815	-1.046503019	-0.546377718	-2.65451069
LRP8	6.88699138	6.893072954	6.949133537	6.723945412	6.7191026	6.695200557	6.708049442	6.940014798	6.879668541	6.772105894	6.842624557	6.400456437	6.798021496	6.871951007	6.911827144	6.778880177	6.790241459	6.801620655	6.810788257	6.918206334	6.865447472	7.055445435	7.074107362	7.022024796	6.848859831	6.883648822	6.863901057	6.867988948	6.864760049	6.8306408	6.936155425	6.846943059	6.893851084	6.799777281	6.754969421	6.796553694	6.719722643	6.853065544	6.847650238	6.962969228	6.951855481	7.061994392	6.195215257	6.134112518	6.199772932	5.598166289	5.742524624	5.552017444	6.348304325
TMEM48	6.558698197	6.538154602	6.542993208	6.300189099	6.381608145	6.342610642	6.464605449	6.524906231	6.517697724	6.20446287	6.296047646	6.088192815	6.533822544	6.506558753	6.561955403	6.204632835	6.296745442	6.26413999	6.52708674	6.552561784	6.572945288	6.600545521	6.603105669	6.744101376	6.477234306	6.673723188	6.692762849	6.591575513	6.541152348	6.549977818	6.628271296	6.308038051	6.566290649	6.259054774	6.303716507	6.459965053	6.606142341	6.645162313	6.579504273	6.53820777	6.681531196	6.48703576	6.03361367	5.992079714	6.012876149	5.962524981	5.942181667	5.857148596	5.524687537
YIPF1	3.804733697	3.789929232	3.701628709	3.628955794	3.477603203	3.728536393	3.859123404	3.733383513	3.748653755	3.661353337	3.724003136	4.152786341	3.761891377	3.690135594	3.662659088	3.537895082	3.590587879	3.833771863	3.779365015	3.830359542	3.82259314	3.612531604	3.68725263	3.646547233	3.733047173	3.765970805	3.854166716	3.713730088	3.606025781	3.667131351	3.908986129	3.782883044	3.791930191	3.849994087	3.860556417	3.803476797	3.873426219	3.922870649	3.964835723	3.582452809	3.482072642	3.756228454	3.468711602	3.596778432	3.625638117	3.671952088	3.730327036	3.696303626	4.019933819
DIO1	-0.866559675	-1.576975772	-1.913081135	-1.607761912	-0.39817686	-2.904977853	-1.134984028	-1.260723919	-1.344333133	-1.76937797	-0.901267353	-1.729856708	-1.772087195	-1.056814089	-1.824913011	-1.05426292	-1.739639539	-1.179884582	-2.321536201	-1.455042677	-2.301058009	-0.870316679	-1.372489453	-1.482735784	-1.566378923	-1.199351744	-1.186420818	-1.606074835	-0.611204935	-0.354636464	-1.721341676	-1.210661934	-1.742048381	-1.34827554	-2.108372137	-1.014146461	-0.430848011	-2.140344646	-0.869066354	-1.657861521	-0.974504979	-1.57138328	-1.850439409	-1.594208185	-2.106464065	-2.623689316	-1.817021173	-2.234433712	-1.06954819
HSPB11	4.167303777	4.204383942	4.262298296	3.834205801	3.477603203	4.030818619	4.28543393	4.062771471	4.141933528	4.28228415	4.052928957	4.605235846	4.238394289	4.044723938	4.083579689	4.260433606	4.255149035	4.121512203	4.29451133	4.176883303	4.132811903	4.357732369	4.210703955	4.417065386	4.145902408	4.155382496	4.201409214	4.162887853	4.062028413	4.18912692	4.154765938	3.910748239	4.318287282	4.42053892	4.269824178	4.309223609	4.440516151	4.289271318	4.352810728	4.158055415	4.419305144	4.121736813	3.689912205	3.678078535	3.471545675	3.338242644	3.621036795	3.841193993	4.458487243
LRRC42	4.479688099	4.403354248	4.52381965	4.700309383	4.559737739	4.702352461	4.569069959	4.525190478	4.501702257	4.459440721	4.459096923	4.726292327	4.607579971	4.495499218	4.618030485	4.429875212	4.495085793	4.51693179	4.551068729	4.621144158	4.564815828	4.528854415	4.48695398	4.605974523	4.430397176	4.539416093	4.520037662	4.550826159	4.503875883	4.733972738	4.507477015	4.545497226	4.644532672	4.522676237	4.610861095	4.472567912	4.709532715	4.544287105	4.494104724	4.529325569	4.528456507	4.316398493	4.903420167	4.892922502	4.948818371	5.012935305	5.110233915	5.281266127	4.109887031
LDLRAD1	-5.510415865	-5.483866367	-5.372512754	-2.525299751	-5.04203305	-5.712332775	-2.851191062	-2.976930953	-4.282932589	-3.35434047	-3.223195448	-5.636747304	-4.09401529	-3.489773496	-3.409875512	-3.376191015	-5.440079257	-5.703446538	-4.196005319	-3.957543017	-5.760489628	-5.514172869	-3.1380242	-5.570198626	-3.151341424	-4.258245433	-3.388054679	-2.886182754	-5.740487952	-3.242161735	-5.628232271	-5.602979357	-4.063976476	-4.155630462	-2.760448833	-2.850647728	-4.055338876	-6.047235242	-5.512922543	-3.242824022	-3.17613884	-3.011955871	-5.550879127	-3.359742931	-5.806903783	-4.208651816	-3.58255592	-3.082430618	-3.139937518
TMEM59	6.503953377	6.515076584	6.530992556	6.243252186	5.957262337	6.217295508	6.516067663	6.448434832	6.425289142	6.386114927	6.453819408	6.716123751	6.377998546	6.424013504	6.47246185	6.364264382	6.407369647	6.400169119	6.555817657	6.497441642	6.519411088	6.616075915	6.654766095	6.635289195	6.413896687	6.525571326	6.561772032	6.574126862	6.590148872	6.693003315	6.487136566	6.182881749	6.526922406	6.474029723	6.497275733	6.617248893	6.769884944	6.435824736	6.515328885	6.469014998	6.613394805	6.565203168	6.257682903	6.242027858	6.213034374	6.159490834	6.245580565	6.407417342	6.484675191
TCEANC2	3.30015577	3.177911731	3.041115175	2.994773219	3.071709116	3.005343648	3.052260449	3.316376464	3.195499992	3.041407858	2.901959683	2.707548604	3.389800487	3.20231888	3.282216864	2.829357897	2.609769292	3.157640368	3.110815884	3.355339938	3.056493996	2.78503515	2.820818476	2.774097282	3.088427566	3.01166045	3.22959644	3.00342985	2.963415621	2.841051633	3.299545691	3.455012366	3.27290196	2.88511588	3.02091088	2.79732457	3.245394997	3.29038666	3.34194584	2.54899005	2.716252185	2.636016427	3.359013957	3.429464644	3.283208637	3.253509595	3.364642665	3.138673107	2.474772327
CYB5RL	2.082041172	2.290920692	2.264111867	2.143979035	2.252587699	2.164184172	2.369360012	2.711569151	2.375278894	2.085282667	2.047333494	1.746956989	2.60179298	2.523688764	2.371484202	2.190624139	2.15237778	2.19742027	2.363690424	2.485400479	2.267416369	2.286727031	2.488414937	2.164510995	2.385599562	2.361363211	2.238384458	2.312086873	2.007704897	2.197461403	2.32013496	2.649686076	2.164842214	2.40406528	2.258744732	1.964049169	2.094408244	2.585759955	2.363594403	2.46315388	2.152984756	2.252151569	1.996015333	2.254966913	2.006877408	2.058134724	1.789002943	1.49045905	1.832755136
MRPL37	6.684648699	6.700079104	6.633462603	6.696824286	6.517821992	6.627795499	6.778946026	6.673864373	6.694108774	6.673289121	6.690591552	7.056521839	6.672237531	6.728668653	6.668275296	6.654751945	6.630377159	6.622140007	6.757948583	6.70749675	6.687884832	6.738196899	6.834955586	6.767144522	6.771136793	6.707779281	6.658796486	6.848284946	6.776935389	6.805780109	6.633568836	6.750994465	6.671579548	6.722675953	6.697518269	6.68323817	6.848793939	6.688109228	6.670402681	6.846494035	6.826394921	6.834206086	6.541547689	6.626952419	6.588898088	6.590359916	6.616871048	6.838517654	6.396503987
SSBP3	4.583661821	4.62857314	4.553783241	4.388254574	4.570835448	4.476256071	4.534979376	4.619791261	4.624959531	4.372218309	4.381172452	4.498961982	4.560620739	4.557895756	4.526762427	4.447813036	4.388057227	4.657400546	4.705867202	4.613577558	4.668917114	4.323455065	4.20360581	4.344186507	4.522093855	4.560869203	4.659614572	4.270803192	4.212253295	4.27038122	4.504909941	4.540403857	4.619018107	4.440559294	4.51833247	4.457041	4.477341725	4.593913355	4.513600899	4.431015034	4.539480019	4.306102677	4.494880535	4.479460857	4.484266916	4.441203114	4.443137354	4.404605462	4.973804649
ACOT11	-0.15286386	-0.126314363	0.46037726	0.187418296	-0.794105536	-0.220479678	-0.166692888	-0.229697024	-0.313306238	-0.003843223	-0.415840526	-0.992891114	-1.431050277	-0.454149586	-0.777607296	-0.340567105	-0.013814502	-0.845465543	0.000391894	0.012083334	0.348034829	-0.656191873	-0.936390339	-0.616002315	-1.203808844	0.039435116	-0.218129678	-0.335985671	-1.096631763	-0.51969571	-1.380304758	-0.245427352	-0.157085881	-0.611309946	-0.613607445	-0.613608531	-0.996445187	-0.837781876	-0.654941548	0.107673226	-0.854210746	-0.204600949	-0.907022937	-0.324119021	-0.852707473	-1.545686804	-2.445052396	-1.01204129	-0.507669302
FAM151A	-5.510415865	-3.898903867	-5.372512754	-5.695224753	-5.04203305	-2.904977853	-4.073583484	-5.784285876	-5.867895089	-5.676268565	-3.223195448	-5.636747304	-4.09401529	-5.811701591	-4.146841106	-4.113156609	-5.440079257	-3.381518443	-5.780967819	-3.220577423	-4.175527127	-5.514172869	-5.459952295	-3.248270531	-5.958696346	-5.843207934	-4.125020273	-3.371609581	-5.740487952	-3.979127329	-5.628232271	-5.602979357	-5.648938977	-5.740592963	-5.567803756	-4.07304015	-4.055338876	-2.140344646	-2.705567621	-5.564752116	-3.913104435	-4.234348292	-5.550879127	-5.681671026	-4.221941282	-5.793614317	-5.904484015	-5.404358713	-3.876903112
TTC4	-0.755528363	0.130843477	-0.418316444	0.454522367	-0.087836739	0.554453766	-0.166692888	-0.056365421	0.360923601	0.346099248	0.47724427	-0.210482549	0.102381923	0.528148412	0.417943513	0.367970081	0.341280457	0.486378021	0.051922195	0.129919824	-0.088064286	0.368470181	0.37293772	-0.143933871	-0.601144341	-0.010317919	-0.155393922	0.189105374	-0.314223198	0.108335512	0.204657743	0.124941098	0.417150213	-0.012672508	0.213555958	0.364365163	-0.51101836	-0.214345228	-0.021069447	-0.279349898	-0.212664716	0.289213664	0.063830717	0.658178977	0.421914908	0.356132802	0.889931852	-0.046806708	0.152844232
PARS2	2.517490132	2.250843253	2.389038478	3.140825602	3.162538095	3.197560309	2.755081945	2.679238498	2.779563337	2.498657117	2.578997769	2.776880625	2.691709616	2.651822783	2.834250432	2.681259258	2.840691513	2.684570748	2.481127026	2.271275673	1.946869505	2.882431913	3.003572079	2.860253926	2.123452695	1.931579126	2.166534173	3.037781355	3.101862391	3.132877697	2.689180342	2.827473195	2.704207848	2.802438857	2.895720618	2.686293258	2.039178723	2.097423001	2.123702077	3.38069172	3.260156279	3.372982021	2.81980828	2.662624882	2.759150255	2.726021936	2.778510569	2.966328694	1.408499107
C1orf177	-5.510415865	-3.898903867	-5.372512754	-4.110262252	-5.04203305	-5.712332775	-5.658545984	-5.784285876	-5.867895089	-5.676268565	-5.545123543	-5.636747304	-4.09401529	-4.22673909	-4.146841106	-5.698119109	-5.440079257	-3.381518443	-4.196005319	-3.957543017	-5.760489628	-5.514172869	-5.459952295	-5.570198626	-4.373733845	-4.258245433	-5.709982774	-5.693537676	-5.740487952	-3.979127329	-5.628232271	-5.602979357	-5.648938977	-5.740592963	-5.567803756	-5.65800265	-5.640301377	-6.047235242	-3.190994448	-3.242824022	-3.17613884	-5.819310793	-5.550879127	-5.681671026	-4.221941282	-5.793614317	-5.904484015	-3.082430618	-2.002433994
DHCR24	9.219895049	9.151341596	9.179495838	8.973604844	9.08620299	8.969289982	9.198511655	9.218397309	9.21304732	9.066724999	9.125477387	8.910930493	9.16705121	9.206368155	9.208005143	9.027619917	8.994744409	9.01417634	9.236754048	9.188336072	9.172970517	9.216031887	9.195187068	9.19254674	9.288452365	9.216009762	9.228448218	9.331818205	9.27409923	9.229767453	9.227658178	9.327434595	9.252823578	9.225056063	9.229199086	9.186556013	9.173329526	9.20035855	9.183447357	9.149439729	9.101206685	9.187234443	8.667911121	8.642439185	8.706268634	8.257169639	8.34411071	8.344358276	9.17549512
TMEM61	-5.510415865	-5.483866367	-3.050584659	-5.695224753	-5.04203305	-5.712332775	-3.336617889	-5.784285876	-5.867895089	-5.676268565	-3.960161042	-5.636747304	-3.357049696	-3.489773496	-4.146841106	-5.698119109	-5.440079257	-4.118484037	-5.780967819	-3.957543017	-2.953134706	-5.514172869	-5.459952295	-5.570198626	-5.958696346	-5.843207934	-2.902627852	-4.108575175	-4.155525452	-5.56408983	-4.043269771	-5.602979357	-2.841584055	-4.155630462	-3.982841255	-4.07304015	-5.640301377	-3.23988032	-5.512922543	-5.564752116	-5.498066935	-5.819310793	-5.550879127	-4.096708525	-5.806903783	-4.208651816	-5.904484015	-5.404358713	-2.291940611
USP24	5.988931768	5.888454588	5.926122653	6.163921743	6.377400501	6.297845629	5.633200297	5.868110986	5.933409097	6.154642714	6.24969843	5.52501444	5.896088674	5.912385871	5.925961429	6.244761888	6.193370118	6.203068307	5.905970352	5.977622032	5.848227226	5.902096876	5.919967523	6.024592492	5.805760618	5.880879528	5.974327537	5.894708476	5.973328128	6.002439953	5.937345865	5.851833992	6.008826058	6.121656938	6.072893082	6.246255632	5.657188125	5.94676455	5.888490335	5.825954256	6.006255513	5.891925975	6.452990105	6.453717626	6.450189362	6.637622095	6.675067638	6.129457676	6.090323147
LOC100507634	-0.986853909	-1.091548944	-1.285049913	-1.171662797	-0.794105536	-1.188770819	-2.488620983	-1.391968453	-1.009914094	-2.506343564	-1.15280612	-1.113185348	-1.591514949	-1.563774077	-0.976916104	-1.450191596	-2.270154256	-1.615983696	-2.080528101	-1.455042677	-1.853599032	-1.81373315	-0.705064792	-0.926342436	-1.566378923	-1.319645978	-1.803092178	-0.564254659	-1.216925996	-1.476626988	-1.927792553	-1.902539638	-1.742048381	-0.786396653	-1.66091316	-1.410075137	-1.247983954	-1.654917819	-1.425459702	-0.920895927	-1.250139422	-1.175454603	-0.265476908	-1.289353603	0.123833555	-0.6643313	-0.619081796	-0.359964594	-3.139937518
PPAP2B	3.563725598	3.401830006	3.641507716	3.95762022	4.042775338	4.147202012	3.383113167	3.622981889	3.637916465	3.535619729	3.671622315	3.474388367	3.599471668	3.616658582	3.59237694	3.418224852	3.568349365	3.488846277	3.634773949	3.749816115	3.318995156	4.019156864	4.053775301	4.125029666	3.527132963	3.670519662	3.577729606	3.885778262	3.819844882	3.921739479	3.498472201	3.647319061	3.615503623	3.48581923	3.574303302	3.648059039	3.624141224	3.569313602	3.624068569	3.833991576	3.900676757	3.670537167	4.735678635	4.793048921	4.828814337	4.872609686	4.851238139	4.687076673	3.941146411
PRKAA2	1.45536842	1.23037915	1.616171933	1.722627762	1.803457001	1.671371518	1.3072383	1.510334873	1.583316023	1.065198421	1.654548802	0.738292128	1.354445211	1.672114187	1.06261226	1.461752227	1.47878398	1.394585545	1.064522232	1.086851102	1.316325969	1.497054387	1.109903314	1.668206114	1.007087939	1.212074502	1.232531731	1.36174476	0.946012575	0.739690919	1.337552013	1.055232126	1.51093236	1.000874023	0.841587181	1.110181674	1.51956996	1.132673848	1.307256419	0.84463882	1.270117389	0.52053921	1.964820712	1.969380665	1.739990677	2.661712903	2.448662811	1.961963501	1.92183868
C1orf168	0.965317566	0.398776682	0.355407701	1.293459934	1.186785641	1.545055068	1.055699533	1.035893087	0.977594962	1.194096154	1.196343443	1.131437021	1.115438076	0.902543927	0.775991034	1.17224561	1.678861816	1.116732425	1.207716868	0.832533913	1.059689335	1.306006094	1.334463572	0.769651377	0.670660274	1.145476753	1.110196189	0.496286883	1.129876767	1.06526679	1.001124349	0.374300567	1.065306541	0.888763657	0.841587181	1.236815113	0.959611466	0.895279263	0.994872097	1.121748411	1.009727705	1.235971642	1.163366391	1.307013661	0.732255028	0.89288621	0.665371594	0.323561742	0.804920928
OMA1	3.651975464	3.742545826	3.754191719	3.389583635	3.302262858	3.460094734	3.705588671	3.843248009	3.809824552	3.445264952	3.55027348	3.560469389	3.65417756	3.616658582	3.605818295	3.552179308	3.712205585	3.41808698	3.672302815	3.614841417	3.765031182	3.315549867	3.187506132	3.2274629	3.777705585	3.758562855	3.831113841	3.292304261	3.401619105	3.461049733	3.766230423	3.569448152	3.81254047	3.411691879	3.564053205	3.35601782	3.987232508	3.827746106	3.723091649	3.271298239	3.375377177	3.317680319	3.768792994	3.669268156	3.642244862	3.848437376	3.83866738	3.910790849	3.242037961
TACSTD2	6.770644807	6.765543418	6.622194241	5.461490391	5.472681005	5.553868138	6.734576289	6.617926797	6.695539546	5.874959038	5.869033136	6.164556882	6.646608755	6.671862297	6.552152881	5.401886115	5.479528982	5.594042963	6.793389181	6.77292712	6.843831936	6.925917656	6.951293857	6.935364851	6.850066771	6.767586235	6.675070714	6.62415757	6.655313919	6.716390981	6.531323757	6.860289559	6.581381739	6.002979226	6.066553546	5.96907519	6.836191701	6.874791597	6.795132016	6.978037945	6.888065002	6.861268503	4.640180088	4.791019813	4.812399173	4.644137755	4.738470209	4.872928687	5.679602943
[truncated: 16,066 more rows]
[truncated: 77 more columns]
