# Supplementary material for: The transcriptomic response of cells to a drug combination is more than the sum of the responses to the monotherapies
Source: eLife. 2020 Sep 18;9:e52707. doi: 10.7554/eLife.52707 (PMC7546737; doi:10.7554/eLife.52707)
Supplement: Source data 2. [file elife-52707-data2.csv.zip › SourceDataFile2ss_log_cpm.csv]

	T_5_A	T_5_B	T_10_A	T_10_B	T_20_A	T_20_B	T_25_A	T_25_B	M_2.5_A	M_2.5_B	M_5_A	M_5_B	M_10_A	M_10_B	M_15_A	M_15_B	DMSO_A	DMSO_B
WASH7P	1.09058845836806	1.12984144209469	0.95183517757954	1.27007905874621	1.20322553469406	1.02835883075437	1.51502373119437	0.786915715880015	0.944959708207424	1.03291660416095	0.9931303874749	0.888394260981419	1.64927689461531	0.881452959336372	1.58645276219244	0.883100120837841	1.03870932669116	1.43216206278153
LOC729737	4.17892592531411	4.04139341507307	4.08415225461414	4.15196564822483	4.50718019584116	4.56698261680865	4.67206744133995	4.62547650577543	3.56070833434823	3.79887141022726	3.83627492882263	3.78668883290155	4.19999518203727	4.28221545037139	4.64102538462106	4.45044707864203	3.36725530034303	3.44775891783255
LOC100133331	2.30445680739797	2.42633448960578	2.27072281814685	1.94629062183332	2.25053124947242	2.4371643763217	2.62070180908891	2.227488307266	2.2009046892549	2.20125360870007	1.74272358996885	2.22453621508848	2.44897824412948	2.56814534702135	2.64588567571159	2.3715252761553	1.83417057016751	2.30777120054434
LOC100288069	-1.42186154256873	-0.130394330386432	-0.760039435623836	-0.937516360662158	-0.15346797835398	-0.770728475319636	-0.32147753652275	0.457608090627055	-0.820575038155553	-0.76731388346327	-0.38538123577883	0.252550591258079	-0.569557707307953	-1.06044408610006	0.271250530493387	0.0294896078193641	-0.546253174029994	-0.555346993035272
NCRNA00115	-1.42186154256873	-1.03309712903152	-1.09445847469439	-0.200550766495952	-0.98745802691505	-1.50769406948584	-0.695873051304248	-0.435476705456433	-0.940869271873265	-1.71840428298232	-1.8142245345827	-1.52188970832679	-1.34007586118519	-0.0989182339146952	-0.400126722045242	-0.37713565164328	-1.70379445101647	-0.889766032105832
LOC643837	2.15601153336611	2.17805053513731	2.15676662884977	2.12137732839141	2.03587447691557	2.02004356254236	2.59908799598285	2.53852808601062	2.1576205915261	2.12289797099862	1.96915152454046	1.88123446940855	2.16491833483256	2.15923395053935	2.40722820001236	2.3715252761553	2.23239045138608	2.00452452672305
LOC100130417	2.62510193640186	2.63809776933372	2.34198150131667	2.59497872016486	2.05122244124901	1.98629477118782	1.26348496419841	1.23829506222258	2.3103558316709	2.27557192938991	2.29911693849324	2.21317635292393	1.670493380525	1.93003313978143	1.22002520713821	1.5453277478857	2.09561171792564	2.20872383129353
SAMD11	3.47081519382009	3.54400325391667	3.24925830895825	3.44165568605968	3.51964715327488	3.40239895816102	3.23923741795173	2.99875435905572	3.39043715532996	3.29058450024493	3.16129278021795	3.52709898510891	3.38303293230562	3.42294743148142	3.02986111869957	3.22726672990156	3.34730988993153	3.31118586495711
NOC2L	7.18959727852075	7.09237249601814	6.98815341396562	7.104533818228	6.68650389528572	6.73039215895575	6.64034420490878	6.99118741119725	7.41074215899711	7.34714648797269	7.27058385322166	7.27440611391923	7.14065495141455	7.10974454166384	6.92547023285886	6.87585975337141	7.41813749080576	7.48092137470139
KLHL17	4.67926446188828	4.60195060312595	4.42500685284314	4.5046372665433	4.42414506663163	4.59524395227375	4.21279755074956	4.83220176419478	4.50854855813601	4.42319199540149	4.41163174205732	4.71500567249177	4.46272557458558	4.4007122130067	4.11411245494071	4.32717015646005	4.43654375443749	4.41163075236568
PLEKHN1	3.25554720691702	3.40044295647376	3.31567022420083	3.07530767969543	2.9443072373325	3.01586788657117	2.77324112073039	2.86569282926413	3.16127761513419	3.15278225094452	2.93241897348586	3.15202371530411	2.80608097432418	2.95372324582653	2.4523160895409	2.67637985768372	2.87653660097304	3.20505751409576
C1orf170	1.92530384381766	2.02076974294722	1.71289644736321	1.43835054133601	1.43149452236718	1.785087679742	1.51502373119437	1.61514936761354	1.61238436912055	1.70562199952377	1.56215134432703	1.68139389006195	1.69140237028798	1.37812892763957	0.775723113354176	1.01677855606981	1.67258142789326	1.24488349458895
HES4	4.60831871757002	4.66129861277558	4.62396271894292	4.65743022863162	5.0426093109443	4.81062277184914	4.65383820009665	5.00983380493621	4.74624011585534	5.14701969533081	4.61590631008163	5.16165901211642	5.02470253799529	5.13353510499859	5.28273784811489	5.04600469460238	4.74169797666295	4.71724257464258
ISG15	6.03901590385708	4.96002586422108	4.93560886316496	5.42755622592572	4.89305715326917	6.96830950379777	4.35175581165351	4.81425756469278	4.92035252216307	4.79992102470854	4.91683335153425	4.96404549790817	5.37255228518947	4.86530553675977	4.96522365313325	5.00153726570653	5.20955529531501	5.06947996856382
AGRN	8.90172310898346	8.85186968927798	8.8143257216832	8.9180195764193	8.63148599457107	8.69777338641569	8.29459864547418	8.56707044994917	8.70776185498022	8.69289483998188	8.63849190184743	8.85434994477337	8.73067649422831	8.73217498875612	8.39777493281055	8.45066860571208	8.66513167917989	8.71103569158642
RNF223	4.39906823695468	4.40479060930967	4.44672233399885	4.55738683202747	4.23213141114044	4.05098173971504	4.07476025562735	3.79791471482927	4.15578859757721	4.11110705272745	3.89260351152093	4.20028866884181	4.08618889351691	3.87898047365685	4.45785427308233	4.07771355432972	4.19753661925014	4.27142063225878
C1orf159	4.46938607528729	4.35473290275493	4.40017974806182	4.33727775863411	4.17723032616111	4.24541122733562	4.41187680409108	4.23560095305332	4.41668273274482	4.43944788615941	4.34487053365886	4.51674053983758	4.40376854136653	4.42464372214232	4.57800109747725	4.28803497997823	4.3918054396722	4.43685884948293
MIR200B	-0.754436881655599	-1.85621936694744	-1.22570300797265	-2.15990878199861	-1.1187025601933	-1.16665715165077	-2.64340563141011	-0.920903532626675	-1.21650371448669	-1.92485516044975	-1.12234682994504	-1.68235438052004	-1.03522127965676	-0.916054176764885	-2.34765930215111	-1.04851290418191	-0.649346666994098	-1.32586514691251
MIR200A	0.10538546029614	-0.602462774701654	-0.663824120364533	-0.471852788313346	-0.556823672585188	-0.556603669966788	-1.5438699578592	-0.579866614791607	-1.21650371448669	-0.76731388346327	-0.38538123577883	0.0115424917542844	-0.47334239204865	-0.450390604416073	-1.9850892227664	-0.945419411217805	-1.01191674637881	-1.02101056538408
MIR429	-0.017471287489393	-0.34720571945958	-0.0033105866361997	0.398086671122281	0.216900471591136	0.0772684312353145	-0.0932085488496325	-0.183937938460468	-0.254977862301328	0.44079431186693	-0.38538123577883	-0.343552467068277	-0.142136483573276	-0.664515409768921	-0.76269680142995	-0.674117389400411	-0.118831950295318	-0.0557759835447609
TTLL10	-0.151772379200984	0.0580507590266784	0.264622618610434	-0.120380417811969	0.216900471591136	0.257840676877136	0.382129460697025	0.457608090627055	-0.510234917543403	-0.580900759232389	-0.560467942336922	0.420007337109642	0.127050149242112	0.0491804050744386	-0.907086710765125	0.536449596539247	0.0876189271721086	-1.32586514691251
TNFRSF18	2.60441778223012	2.34420772289222	2.33034680083327	2.48394740777612	2.25053124947242	2.26489543441109	1.84386019542391	2.04257059134821	2.74988789287049	2.69211773517403	2.44533767934428	2.67726600443928	2.6439236601211	2.5308321885533	1.98453712819008	2.16814314760539	2.70950799689162	2.84876685720733
TNFRSF4	-3.92436188309791	-3.23473099020117	-5.61802043075141	-3.74487128271976	-1.81058026483097	-2.60722974303676	-3.12883245858035	-4.82779412823519	-3.87946872720912	-4.04033237786969	-3.92970175200264	-2.96246229971277	-5.42753870243553	-5.30837159954365	-2.83308612932135	-2.99604548428777	-5.40423416915757	-2.60597306610524
SDF4	7.44578059639749	7.44703449764932	7.38109874924389	7.43275588210165	7.21029285920325	7.21863763870643	7.07842595178318	7.31271614413303	7.45126145468513	7.43151215698977	7.39579110258603	7.54036950435397	7.40910344659032	7.36383272442039	7.376123517236	7.33503139993147	7.46323763780443	7.50758307776061
B3GALT6	4.90324546298614	4.90992725263072	4.85060361216661	4.93343541693174	4.73096316672227	4.49080233992377	4.12099209003583	4.43194913545559	5.03441797860145	5.06032996113551	4.84837537753272	5.06069798520646	5.15083398892528	5.06775378973253	5.02115892489878	4.96891416757628	5.13201304653056	5.03891325226797
FAM132A	0.933619112029661	1.0432537570986	0.82492306509732	0.692534029587536	1.02813882813597	0.889196083082743	1.02497287749868	1.19457368479326	0.418211821431563	0.641491662104059	0.551424937733976	0.888394260981419	0.455104346926317	0.574271449818196	0.867353588819744	0.639543089503351	-0.2749511522126	0.0785251081668299
UBE2J2	5.91746451077649	5.74197632164571	5.81921147028807	5.87657013053293	5.65451515840586	5.55192078681138	5.63603913215574	5.48848740351103	5.86592548902767	5.80358867341935	5.70147530370134	5.91010265674804	5.70110011041707	5.75973487631513	5.75262757945682	5.79604757518334	5.90125762295312	5.98915118405212
SCNN1D	2.4273135551835	2.58799915774335	2.27072281814685	2.37752534863996	2.15431593421311	2.34696656735012	2.0806209070486	2.20562887330226	2.4839360036544	2.13625635385364	2.13638743845513	2.09436892288391	2.14989012560022	2.25387082467743	1.50319725854308	1.7890566309227	1.75563716762082	1.86279641711139
ACAP3	6.42841723625803	6.51312630989477	6.410921612571	6.5050322549211	6.40970503677912	6.33904995375903	6.148687428061	6.44774842785153	6.36330842087668	6.45918135886305	6.3170388464905	6.4849161674763	6.46006272207318	6.47011626167873	6.47843515050478	6.4683543993011	6.23555872412175	6.34531164886173
PUSL1	4.23382701029343	4.26192309239233	4.09450656968842	4.25700600452091	4.18420830852369	4.00537551275353	4.03506875523419	4.31431292906736	4.33485039359164	4.32161139586556	4.112869631749	4.50514325037023	4.34560050428417	4.16938666690024	4.3186915254107	4.29857526460385	4.489067361703	4.44930936939595
CPSF3L	6.29440314273405	6.29391846211708	6.21289084899137	6.26682188423374	6.2139201354903	6.15004119770101	6.18993628410238	6.79563016163472	6.1789740491854	6.12917511668478	6.15111577560569	6.20495584611897	6.23824132589396	6.2657488354661	6.29979912430381	6.2804113009075	6.1305550423227	6.26834966704685
GLTPD1	4.91379152632803	4.83673137235546	4.70953221332983	4.95209624351453	4.45908590764012	4.41672257870769	4.20923533896226	4.00192860685087	4.75352646993384	4.67734404519671	4.66150889638369	4.87494037074588	4.67180910796767	4.51340238242692	4.32274404223518	4.39012495415584	4.776918087708	4.89387282097796
TAS1R3	-0.985762427762055	-0.271256866226281	-0.663824120364533	0.162019312888756	-0.225617764109815	-1.32712182384402	-1.5438699578592	-2.02043920617759	-1.55754063232176	-0.339892659728594	-0.991102296666784	-0.484415002908127	-0.672651200272056	-0.664515409768921	-0.631452268151698	-0.849204095958503	-0.880672213100553	-0.368933868804391
DVL1	6.19932845186746	6.10556422022931	6.11541865214803	6.13726225046483	6.20708473014969	6.24139319739258	6.36261983345701	6.65249119270118	6.13780367341079	6.17277184177222	6.10967429258919	6.29054096087177	6.30590038046391	6.27141572998335	6.28844738801868	6.24610784470972	6.08410810837496	6.28754516697742
MXRA8	1.87437990865498	1.91094646499447	1.92887402913623	1.68139347198234	1.11833663710755	0.257840676877136	-0.32147753652275	0.301488888709773	1.47808327740896	1.79255763629506	1.51875874881365	1.73002866531283	1.56114598433664	1.16736183142275	0.459695619906498	0.910845111320745	1.56155011550452	1.43216206278153
AURKAIP1	6.57448732343381	6.5423599059307	6.44907775499698	6.53860297241725	6.36434541766971	6.26093137898842	6.27503171802644	5.98998899353934	6.70955814623626	6.61877158560398	6.6624437889799	6.74859005490099	6.6489428987715	6.61458439236483	6.52841906862669	6.49895292008582	6.78280854518233	6.87928123460145
CCNL2	7.39850516075907	7.27088210508397	7.25753695805232	7.33528002689433	7.33623315534878	7.23219902674343	7.30933561577638	7.55131343732596	7.24659038886156	7.29375464508609	7.20493847511183	7.28868192641436	7.3540259248088	7.35451925959542	7.45808457000051	7.46353250426198	7.12836526951542	7.10900833275046
LOC148413	4.65683869882705	4.52947713993878	4.6428991029115	4.61707249101548	4.21860076058098	4.51467374354261	4.1285553841123	4.79608736177827	4.70924590837314	4.5756037264476	4.56881507460804	4.5351044478113	4.51644121190821	4.49737227260797	4.31462759303081	4.44808200427483	4.57161379884922	4.65141477658741
MRPL20	5.8377432733468	5.7327834905998	5.80876846384415	5.74229882072632	5.49530609555287	5.52719657718417	5.32977921400424	5.51094225433872	5.99038212058225	5.89875704012698	5.91317235073472	5.92323407362662	5.86075063974545	5.76510055443282	5.54975401515389	5.67688491459099	5.98861987071531	6.10581679983457
LOC441869	-3.18739628893171	-2.74930416303093	-3.29609233586405	-3.74487128271976	-5.51101998297206	-5.41458466509436	-5.45076055346772	-3.24283162751404	-3.14250313304292	-1.92485516044975	-3.92970175200264	-2.31038560313308	-2.62018378037792	-1.84893998090635	-5.15501422420871	-4.21843790562422	-2.59687924709996	-3.82836548744169
VWA1	5.46006213752321	5.4965880408239	5.51319347433486	5.57930926389898	5.3446271830552	5.09420049697015	4.49028705287286	4.53634052677286	5.45815317478339	5.53142026563386	5.34564680219569	5.54363271919268	5.23334856786704	5.25482467267309	4.61812498251098	4.74445809971304	5.39261662610959	5.38676299946215
ATAD3C	-0.464930264460614	-0.912802895313805	-0.760039435623836	-0.285439664082465	-1.42355714172172	-0.891022709037347	-0.496564243080841	-0.579866614791607	-1.37696838667994	-1.10173292253383	-0.991102296666784	-2.06937750362928	-1.52064810682701	-1.60793188140255	-1.24812362860019	-0.445848401727294	-1.15630665571398	-1.02101056538408
ATAD3B	4.43172322252151	4.35772604706691	4.37491790541441	4.41668053769754	4.14182499002992	4.28064362640139	4.3322376554527	4.55806827240627	4.59220648718292	4.74211987265599	4.43516245803531	4.62142636765707	4.60450702449528	4.58189267747746	4.71996712344506	4.69544880018635	4.59435626058776	4.70431511322625
ATAD3A	5.40580806513158	5.51010284729838	5.36283317562833	5.38183319012343	5.1850781879838	5.23377291691531	5.24359733375374	5.49074868146753	5.8330582732307	5.80463486276243	5.57080820645749	5.78044858509837	5.67115139423807	5.60077144779625	5.69439087673905	5.66979797733215	5.92836188863165	5.95135386770172
C1orf70	-2.33939938237676	-3.97169658436737	-5.61802043075141	-3.00790568855356	-3.1890918880847	-3.8296221643732	-2.64340563141011	-2.50586603334783	-2.65707630587267	-3.30336678370348	-3.92970175200264	-2.96246229971277	-1.96810708379823	-1.22090875829331	-3.57005172348755	-5.80340040634538	-2.59687924709996	-1.95389636952555
SSU72	6.26587434507892	6.17593235087648	6.2817141116061	6.3562289664545	6.22241909992737	6.24139319739258	6.22739940407504	5.96905666703197	6.19957153495622	6.10814420430859	6.20857004816958	6.18183176413424	6.18025393948369	6.17393218277954	6.20418626092492	6.16562629580539	6.17931876130892	6.17210406343012
LOC643988	5.25471783348752	5.15156264494982	5.04820357205177	5.22187447817977	4.67261539850116	4.70824332971331	4.23047785831009	4.45991825131426	5.42202746777343	5.36551820056277	5.2510362349273	5.54816060063674	5.28928075889442	5.26243283818085	4.66675975776186	4.73478852570704	5.50190482703781	5.540140974066
MIB2	5.1390331981906	5.13071659834894	5.12091625092473	5.16502180105028	5.50509185524845	5.40319845668017	5.26262596146931	5.81335446917604	4.95658162784895	4.96248263773737	4.84618283145587	5.0842719581002	5.20636470691299	5.2756513407139	5.52710254074136	5.43560135142021	4.70820533762399	4.76284516094465
MMP23B	-3.92436188309791	-3.97169658436737	-3.29609233586405	-1.87040216480362	-3.1890918880847	-5.41458466509436	-5.45076055346772	-4.82779412823519	-3.87946872720912	-5.62529487859084	-3.92970175200264	-2.31038560313308	-1.72709898429443	-3.72340909882249	-5.15501422420871	-2.63347540490307	-3.81927166843641	-3.09139989327548
MMP23A	-2.70196946176146	-2.74930416303093	-4.03305793003025	-3.00790568855356	-3.92605748225091	-3.8296221643732	-3.12883245858035	-4.82779412823519	-3.87946872720912	-2.16586325995355	-5.5146642527238	-2.96246229971277	-3.84257620171437	-2.98644350465628	-5.15501422420871	-2.99604548428777	-3.0823060742702	-5.41332798816284
CDK11B	4.66684876528842	4.55578042169302	4.62396271894292	4.74296875110329	4.63999655592018	4.58118248578344	4.67723376750868	5.07458098625083	4.79177746059711	4.71121168121941	4.53654468819097	4.64908950948752	4.62367023847924	4.59400351494238	4.83224978786383	4.61761244943385	4.75941550685826	4.77773122636881
SLC35E2B	6.65715256699774	6.51111137235929	6.59963440261261	6.62399889870436	6.42303941192873	6.48439453952815	6.3375499502332	6.31367442715789	6.56520110011386	6.44984996547548	6.58435473829543	6.61145533394141	6.56150093452687	6.58530913884726	6.47023799753816	6.53839636604645	6.38570695923335	6.47655618213998
CDK11A	4.26381482290062	4.25872421072501	4.12849389038706	4.23812229197455	4.2287606268012	4.07927078414646	3.9437021411426	4.26760289455736	3.91711172325431	4.22489195905493	4.11651280298018	4.11740339369801	4.26420481673575	4.11998857316065	4.40913526577702	4.28273581868193	4.11736627056616	4.06443027828104
SLC35E2	5.19198207813956	5.02736385516901	5.12597243030877	5.13062211286872	5.08982213141524	5.21750174774082	5.00764605976882	5.0348432293236	4.89421997296261	4.89139007071877	4.90634860305543	5.01236197206083	5.16211244407926	5.198431838252	4.99346235796957	5.15152288568494	4.82578626654807	4.63788095275192
NADK	6.74776876067199	6.72556061058406	6.73209001259652	6.77443734549597	6.84074746098783	6.81273043481113	7.01148608077663	7.23458936364114	6.68499836212647	6.69804141068933	6.6853147548921	6.84879769848043	6.9070139313169	6.88361291381667	7.25251910746261	7.15388304924304	6.68554731919643	6.71563296269285
GNB1	8.86741149776083	8.86639115099274	8.89971046251067	8.88304252829274	8.81547972708296	8.79250593770267	8.74053004141367	9.2472671273702	8.84823905026356	8.87236987477823	8.85704433835621	8.85126164056512	8.81198524387663	8.7982731240163	8.80090806980983	8.77125224662659	8.87849230686329	8.88394655433859
CALML6	0.218596070744132	-0.199107080470446	0.404347382277047	-0.120380417811969	-0.556823672585188	-0.0570326604762765	0.382129460697025	0.900126326328006	-0.606450232802706	0.305442458972044	0.367978796638044	-0.215228370092738	-0.7836825126608	0.574271449818196	0.399574627468927	0.305124050432792	0.377125544367093	-0.284044971217878
TMEM52	1.56749121323176	1.64301325974783	1.22746962019297	1.24002182489003	1.81989689514255	1.95173754915146	2.43798269543054	2.0910691090394	2.33646867199003	2.2139089095061	2.10738756673258	2.08193181964568	1.69140237028798	2.00451135574071	2.51032169297647	2.21340788134118	2.12714729135875	2.4258757999341
KIAA1751	-3.92436188309791	-2.74930416303093	-2.15858881211411	-5.32983378344092	-1.60412938736354	-1.16665715165077	-0.927198597410703	-1.3683625095979	-2.29450622648797	-2.16586325995355	-3.19273615783643	-2.96246229971277	-3.10561060754816	-2.50101667748604	-1.45457450606762	-1.55547289290179	-2.23430916771525	-1.71288827002175
GABRD	1.58870769914146	1.71946532018571	1.32449407458783	1.32837769931088	1.50020727245119	1.57410002167781	1.76840796699445	1.96662173811491	2.06695023258603	1.66932587030078	1.83406390150728	1.54306573351398	1.41795134850885	1.03147840334098	0.994732895295972	1.11546283092922	1.94449398507351	2.30777120054434
PRKCZ	5.28427892546034	5.3539836453811	5.38549748135719	5.43254825526947	5.34306919689851	5.33946770243456	5.31659630065797	5.80429228459999	5.1177107537285	5.15852188072934	5.05424190177829	5.21815730252578	5.18440823938446	5.28874982924592	5.29928506941119	5.22519637072173	5.09660771039936	5.03685225900191
C1orf86	4.23045622595419	4.36369377032655	4.25080212402359	4.45969986152944	4.26541304947267	4.14956482489137	4.05107663143458	2.96010843115624	4.07666538741925	4.11448573118242	4.05708839077975	4.30030372270645	4.3749776626857	4.11158857830424	4.15104746521963	4.11098472581006	4.18260561880426	4.24309687511494
SKI	5.8586363258225	5.86908133922768	5.76622369149167	5.77148537098236	5.75048732622999	5.5315905756292	5.47479388640584	5.271553682168	5.80411077236985	5.94977158598781	5.75621504260499	5.96616181784303	5.84916731745691	5.70634633031636	5.49334335780096	5.55139993800522	5.78744197719486	5.90351919543963
MORN1	2.40356495241089	2.52548995626534	2.25849651581359	2.48394740777612	2.46052357097871	2.29277446698652	2.67336075836147	2.46682662065643	2.33646867199003	2.47799292982118	2.28623564719651	2.4922776235998	2.43664744221876	2.25387082467743	2.22869006826534	2.51401220741949	2.37055289044361	2.32138163206299
LOC100129534	1.09058845836806	1.10155239766327	1.0113361893282	1.11310971240781	0.79276076520504	0.562695258405556	0.221664788503779	0.664058968094482	0.910608203416647	1.3172196267484	1.02449455838423	0.859539398309234	1.08025593776317	1.2614840087873	1.28792927164002	0.79651243584175	1.25397731359423	0.259097353808651
RER1	6.89022058280836	6.85564611986674	6.93007898622698	6.95470117056751	6.99652692046276	6.89858181088284	6.90761592686052	7.2460127189433	7.01206184941131	7.02553249554793	7.00029631060639	7.00928651781392	7.03521916322484	7.04505094407107	7.15928577768882	7.13562777541788	7.04877918530875	6.97603446748104
PEX10	4.35949817095593	4.37259932354844	4.27528110010916	4.31582464896779	4.28501962585771	4.15716797840919	4.15471896459395	4.35460022516934	4.3888783274734	4.48192219700054	4.44098565480458	4.55098332711126	4.397420038093	4.41101722139844	4.35079732971088	4.35773147663893	4.32198399017463	4.42114306182138
PLCH2	0.719494306676813	0.672159605407351	0.610798259744473	1.17796085675778	1.23044700342908	1.24362681765743	1.20745092928408	1.40102456226069	1.16492539214933	0.749744552756082	0.928279243124932	0.705916209196022	1.04819472853087	0.958414941151256	-0.110620104850257	0.964783918431549	1.33723281724358	0.890452760014258
PANK4	4.87976913808541	4.87274765642545	4.88679855688143	4.86615351458759	4.9162928611629	4.8486845352783	4.99114615107452	5.24768502125282	4.84731708707468	4.84332916432718	4.81960903258339	4.84948573364531	4.7928396252597	4.73191812148207	4.89891165732239	4.8085465354746	4.90978253474379	4.92763477608885
C1orf93	5.66622516681712	5.64974482888532	5.50674710507107	5.58977445516234	5.26459029778747	5.32940819596582	4.95969079803628	5.00983380493621	5.76738995072713	5.70618194326878	5.63698657724962	5.70844680981134	5.57316556657572	5.65090590617686	5.18372215836521	5.20992226708007	5.92387972567609	5.71659894534755
MMEL1	1.80355857146529	1.68174565423655	1.69486252453295	2.0364884308049	1.33447006797231	1.66223093195647	0.5265193700322	1.28073032854298	1.67512012446852	1.47273720436968	1.9529412973592	1.61388707070368	1.46727906087242	1.96775280573059	1.35278041598999	1.59747902993681	1.28226635802565	1.76658110185209
FLJ42875	-0.380041366874101	-1.85621936694744	-1.09445847469439	-0.937516360662158	-0.98745802691505	-0.770728475319636	-1.20283304002413	-3.24283162751404	-1.07211380515152	-1.5378320373405	-1.26673673928021	-1.37749979899162	-1.17961118899194	-1.06044408610006	-1.45457450606762	-1.04851290418191	-1.70379445101647	-1.32586514691251
PRDM16	2.72429529294063	2.85696884393564	2.42089855854089	2.73086214824664	2.60272218307712	2.60222362259219	2.57714544310217	2.93375710420929	2.3103558316709	2.58902424220992	2.29911693849324	2.45418445242773	2.44897824412948	2.3711084999618	2.65876696700833	2.43021927041432	2.77069151334311	2.63652056128772
ARHGEF16	6.21049221919906	6.151993750598	6.17517642830954	6.19127586021041	6.0574112101954	5.99321418512761	6.10238872213083	5.97714354381672	6.06548730019005	5.99446658470758	5.88354500874305	6.07919685192444	5.9534634071154	5.99140880331489	5.9090548561768	5.85525738578071	5.95166746917085	5.99977099675242
MEGF6	5.05577769454125	5.12370043842518	5.21724048787608	5.23907237106117	5.19547603508912	5.20104497187374	5.09516921561775	5.095533357184	5.36924952072446	5.39637916426753	5.24272575664284	5.32360034261758	5.16958272635404	5.06340504479428	4.85201304268526	5.13838083593315	5.2953382841297	5.30862562463854
TPRG1L	5.55743754856784	5.58480947030455	5.54500020882939	5.61780315451091	5.36011520127098	5.48703649325175	5.34284275581169	5.52424929756024	5.58609767760028	5.56020004562002	5.60492536801733	5.68087854980254	5.62299020309503	5.71746006878838	5.65956824169757	5.76977337834111	5.63537034879619	5.6708160224523
WRAP73	4.96539556270741	4.86013844251753	4.88679855688143	4.95441196638875	4.77784609119376	4.89033700448731	4.81485449301674	5.05942648723319	5.07181598775785	5.0266537321326	4.99412090934072	5.09668899045583	4.94205864384315	4.83501161444618	4.76831326121048	4.82322124601299	5.15705377600726	5.10138606597564
TP73	2.56213797873756	2.75167994505088	2.34198150131667	2.45806877595051	2.05122244124901	1.95173754915146	2.20029113771121	2.01769592270918	3.46925942702196	3.41087873396264	3.16129278021795	3.21602471523297	2.61138028685678	2.45317963290083	1.66516473820648	2.09746640163537	3.52354379292478	3.52625122615185
CCDC27	-3.18739628893171	-3.23473099020117	-3.29609233586405	-5.32983378344092	-3.92605748225091	-3.8296221643732	-3.86579805274656	-2.02043920617759	-2.65707630587267	-2.16586325995355	-3.92970175200264	-2.31038560313308	-5.42753870243553	-2.98644350465628	-2.83308612932135	-4.21843790562422	-3.0823060742702	-1.95389636952555
LOC388588	0.900066552318634	1.45456817033472	0.98189241143572	1.68139347198234	1.43149452236718	1.09320997510434	0.778058137028165	1.71136468287284	0.802355312764623	0.913863932517189	1.02449455838423	0.998367103006551	0.59482911059293	1.19942304065505	0.336838872120964	0.536449596539247	0.935615833727059	1.1565276201681
LRRC47	6.27408315835445	6.13027908658186	6.09407662033614	6.17150583462048	6.03152827936315	5.9577362897729	5.93348356877536	5.94946118695673	6.23817437417997	6.23540415402115	6.16261493858838	6.25081553988733	6.21406151339883	6.18698379269234	6.26336549515625	6.10536747650381	6.40914621776716	6.26218805591993
CEP104	5.74393219596209	5.81783706060299	5.78125749375756	5.80395062573899	5.75985931235672	5.77214862403451	5.91720015617385	5.82415448248825	5.63162501125067	5.75028763389966	5.65087088865413	5.61981411749015	5.77764362379312	5.84327923042978	5.92780011346356	5.93680198242252	5.71535545158356	5.68930390069212
DFFB	3.23550945368048	2.84848237804781	3.09278600294794	3.13369058983026	3.00073267079532	2.94735910864088	2.88462980122621	3.22205442121537	3.36529150715578	3.21075547646723	3.20984960039615	3.16976199254432	3.01954452377413	3.22690377707716	3.04955692004049	3.22173915593313	2.9131784446073	3.11414901789755
C1orf174	4.16839525782194	4.11753318305715	4.36354685115161	4.27193700496679	4.47339847582907	4.53232160936204	4.92319210190248	4.95192522690821	4.37634669566478	4.23734247896795	4.34176127590173	4.30833358596427	4.48085391833823	4.47789802810482	4.75337839656504	4.77497228501543	4.35897819765683	4.51296800661827
LOC100133612	-2.33939938237676	-3.97169658436737	-2.8106655086938	-2.15990878199861	-3.1890918880847	-1.16665715165077	-3.86579805274656	-1.65786912679288	-2.00499960929298	-4.04033237786969	-1.60777365711528	-3.44788912688301	-1.72709898429443	-2.98644350465628	-2.83308612932135	-2.10296068820429	-3.81927166843641	-3.09139989327548
AJAP1	-0.865468194044343	-1.64976848948001	-2.4480954293091	-3.00790568855356	-3.92605748225091	-2.24465966365205	-2.2808355520254	-3.24283162751404	-2.29450622648797	-2.16586325995355	-3.19273615783643	-1.37749979899162	-3.10561060754816	-2.13844659810133	-1.9850892227664	-5.80340040634538	-1.94480255052027	-1.71288827002175
NPHP4	4.28020926115129	4.20322909813331	4.07022987838177	4.3826932169989	4.25219238384234	4.29449914745598	4.41187680409108	4.68987525989862	4.35415094955058	4.34193138024515	4.39372836804995	4.51442852805929	4.33567366437888	4.30817724423534	4.42052502262582	4.39994759663438	4.41434800832329	4.47389262730554
KCNAB2	4.16486788432662	4.10333680734145	4.11499489093455	4.11931486193452	3.95045946431409	4.22385124889611	4.09033606188181	4.19179660012269	4.09207482674165	4.21233305458056	4.07217553523803	4.10823369095816	3.94096775907217	4.02925030244886	3.70607268178668	3.57381012404317	4.21231467462142	4.12776862718668
CHD5	2.91274038235374	2.94716665290722	3.02222450547094	3.0408536233663	3.26705714656329	3.33024917240519	3.4946832829102	3.63573024503599	3.69796010082663	3.60592630212034	3.43077958365412	3.36203973883842	3.30378032858954	3.42294743148142	2.96910708762048	3.2161903220125	3.51164520967821	3.53211584821507
RPL22	7.37998943856533	7.42864921216732	7.45595373391534	7.41226508633739	7.68665746333535	7.50855708552691	7.59653379931529	7.4927243963975	7.5508095754024	7.52873206233565	7.55930991194295	7.57322965953017	7.60467925574254	7.59041870883757	7.58159910648587	7.56360474047693	7.43831260628608	7.48167919220582
RNF207	4.34086245382671	4.3457160293975	4.27528110010916	4.19568702565415	4.09075080543565	3.93635451645207	3.82303504574655	3.99557311181104	3.84618155372925	3.96154490937098	3.8840794392144	3.8613598339336	4.05829060626638	4.07749080109782	3.97169024863448	4.06542214842962	3.50565891461248	3.34489522656388
ICMT	6.90879175738842	6.96273145625943	6.78472519174428	6.74998430177144	6.71328322640132	6.57018979495248	6.48845132919868	6.57575054996682	7.18549852910634	7.17580717855545	7.0416022908592	7.03653100494187	6.79374631537495	6.73431377267571	6.51608450153975	6.5582692731474	7.2217029303809	7.25134150586433
GPR153	3.63278267348348	3.74483710989402	3.61799376114868	3.57404806229526	3.220299048053	3.32350759452613	2.92861781360355	3.17783042095868	4.18122720447843	4.11110705272745	3.92620491488707	3.85771666270242	3.61412044920169	3.47626324601388	2.81652932974206	2.94143343115417	4.18635288075747	4.13549392029591
ACOT7	5.40879346721271	5.350982718577	5.27906869756135	5.4006363537433	5.22284273670648	5.21021079076588	5.15193831155025	5.71813564085027	5.80644806739851	5.70953704952716	5.68439457092922	5.63585611051149	5.39343799018572	5.44065978249656	5.13615647511315	5.19307308238785	5.91713026288188	5.87380719792386
HES2	1.06053122451188	1.10155239766327	0.82492306509732	1.24002182489003	0.964713447994334	0.651504525363412	0.431882495894125	0.900126326328006	1.50135305673181	1.38593237683241	1.02449455838423	1.56109965634424	0.9475007289114	0.757717590914127	0.677875789956031	0.639543089503351	1.5844505176146	1.64195444733834
ESPN	5.29883538904931	5.22715767423165	5.05528864481029	5.21029425514118	5.14629846660922	5.15051741326595	5.03607446809533	5.39741330870831	5.39121593809699	5.32671828629864	5.1586448228379	5.41938961282665	5.32818345120676	5.2336929427398	5.04343081724365	5.01757628627586	5.23510653949467	5.25998108739885
TNFRSF25	3.52134275242787	3.21483038441207	3.16005669878395	3.51878915698842	3.16493704996969	3.3167343659307	3.28055847755735	3.42487130421506	3.23947234551439	3.42727317221331	3.22342800689669	3.27184192986684	3.29697515068443	3.60750777929213	3.08815975926424	3.14204343003253	3.01783059701525	2.96605037890842
PLEKHG5	4.57681184120824	4.5241584425198	4.46279709685692	4.4951249570876	4.37009397770303	4.43560217255141	4.47256693195148	4.40822006366489	4.3857556097155	4.59508344910439	4.52288270123838	4.54646430997585	4.59621565086389	4.55116318683901	4.22652872697587	4.42180703059812	4.44282317693377	4.53065192618089
NOL9	5.03467406631547	4.89145722032093	4.93368783086928	4.88569921630474	4.79618082616875	4.75659213255741	4.69771602871056	4.42723444158354	4.97332084439332	5.13708716011955	4.97418009373354	5.07802313386034	4.99557720771158	4.95489760082902	4.960029425953	4.85034037236119	5.14555049879029	5.04097130545705
ZBTB48	4.22029635973397	4.08899934732018	4.17476986354966	3.87718053673661	4.02230974933377	4.06317360134953	3.96075043454435	4.28334154199951	4.08823786958399	4.03112998468694	4.00693618699993	4.02946439975155	4.19999518203727	4.21322884018008	4.15559855745082	4.14642630441373	3.94670501238886	3.95517847334485
KLHL21	4.9531778887782	4.9659224461663	4.89472003205209	4.9705187768873	4.95760405994595	4.96154072418181	5.01378519686622	5.46797480618531	5.01635897316554	5.13042727505144	5.04088351892327	5.11511642617939	5.28756530680064	5.24717617210342	5.42147012258814	5.33551131179737	4.98700942026988	4.98434664478542
PHF13	5.36181080042398	5.2754397609506	5.34270556408765	5.26355733935082	5.31790984467942	5.22294588643095	5.24707580449466	5.05942648723319	5.41438605668395	5.38523322729564	5.43589164432372	5.41071358557411	5.27029765552685	5.26053455495844	4.99091792161181	5.07541687826885	5.51089827979308	5.50478986286893
THAP3	3.41845357826327	3.51748237766398	3.37915905018621	3.36016418797853	3.6053239782654	3.6808123576982	3.94798313847048	3.79059137402341	3.21152580501147	3.29654605848365	3.33395868770554	3.28275082903378	3.31055355718497	3.31001390271496	3.69360871622063	3.56510605516231	3.1844804664247	3.29057558528182
DNAJC11	5.62060254969133	5.57712532409138	5.61139925747901	5.63667166846482	5.39812306436783	5.26753209985571	5.2190103350578	5.52203996322205	5.8052798932125	5.83771853485885	5.74919176687229	5.78141038182791	5.62299020309503	5.53161947099624	5.38317470784371	5.48257969958283	5.7812607550533	5.7881833563373
CAMTA1	5.07469855643847	5.09708169361804	4.95846391604544	5.06997817588477	5.13012861443917	5.11777126019449	5.35256336557377	5.25035667949946	5.17490948072195	5.15360359741753	5.12467645592844	5.13180393657574	5.19359741083912	5.07856864578067	5.41389193029337	5.18315274341128	5.18915695363417	5.22782060924839
VAMP3	6.31364470663422	6.39862756043594	6.2899968303114	6.23954717608138	6.26746787825031	6.2862884900459	6.15054597265412	5.82415448248825	6.36806325640583	6.4704317900482	6.32335780558075	6.33379843462417	6.34023194634118	6.2495706872438	6.07560670892116	6.08724387727371	6.40030023383766	6.34531164886173
PER3	5.12820616770624	5.13943908586733	5.21407841528773	5.28946917197477	6.01499012408967	6.04022868341816	6.34568470559413	6.3263910810301	4.97539965605112	4.8775369254759	4.97015864153835	5.02053127498154	5.3265136650934	5.39293486241498	5.6499234478432	5.49294227834751	4.84250642933558	4.79002001481692
PARK7	7.62076348393667	7.58911388436057	7.57257591172423	7.64009229847895	7.49618252777768	7.39578613508937	7.35034150367857	7.54371028380814	7.82544357276979	7.7348663510283	7.75548504459271	7.72015614134108	7.63129863024229	7.56795348651959	7.32400812278647	7.45766609365402	7.80780617208098	7.86584728133264
ERRFI1	4.77260564313638	4.8643537706907	4.85669951577507	4.89054454425431	5.2092242753155	5.10406849057903	5.52293681283764	5.47484479555236	4.32510241704008	4.48714462819071	4.38166815118615	4.43597602762678	4.61000825152665	4.54181523810213	5.42900871604883	5.05846193371377	4.53387515706167	4.52771961817774
SLC45A1	-1.80888466567798	-1.64976848948001	-1.91758071261032	-2.52247886138331	-1.81058026483097	-1.0222672423156	-1.75032083532662	-3.24283162751404	-2.65707630587267	-2.81793995653324	-2.70730933066619	-2.59989222032806	-2.25761370099321	-2.98644350465628	-3.57005172348755	-1.15954421657065	-3.0823060742702	-1.71288827002175
RERE	6.62926741081845	6.5870429917694	6.59963440261261	6.57592926616188	6.64158176104714	6.68114200354469	6.5967042198507	6.72054615944096	6.40477702262055	6.31611959235207	6.3296492084795	6.43750220468743	6.51973295002482	6.50741194458454	6.5501861538544	6.5395076274462	6.29403640853447	6.3478076616658
ENO1	10.8175790417802	10.7837300187645	10.7740118329915	10.8343071365241	10.6027425277983	10.6222114047687	10.5712387356983	10.7174418706802	11.0593604188428	10.9769835256839	10.9499931668694	10.9415674437272	10.6688676229732	10.6367749978692	10.2418246548488	10.3176676243008	10.9983615811105	11.0449985158488
ENO1-AS1	-1.11700696104031	-1.46919624383819	-1.91758071261032	-1.24237094219058	-1.42355714172172	-1.16665715165077	-2.64340563141011	-2.02043920617759	-1.55754063232176	-1.92485516044975	-1.60777365711528	-2.06937750362928	-2.62018378037792	-2.98644350465628	-1.45457450606762	-2.10296068820429	-1.49734357354905	-2.60597306610524
SLC2A5	-3.92436188309791	-2.09722746645123	-5.61802043075141	-2.15990878199861	-2.70366506091446	-3.092656570207	-3.86579805274656	-4.82779412823519	-3.14250313304292	-2.45536987714853	-5.5146642527238	-4.18485472104922	-3.10561060754816	-3.72340909882249	-2.83308612932135	-2.99604548428777	-2.23430916771525	-5.41332798816284
GPR157	2.48502905303979	2.69600634736172	2.7084090563709	2.48394740777612	2.7032991378287	2.48628214288639	2.18586406707593	2.44833027703904	2.25666796077691	2.63679996677934	2.55679810983283	2.74981903107284	2.60036729413436	2.63999563204103	2.24586521207347	2.27874863500849	2.39666573076274	2.65813437439378
MIR34A	-3.92436188309791	-2.38673408364622	-4.03305793003025	-3.74487128271976	-5.51101998297206	-5.41458466509436	-3.86579805274656	-3.24283162751404	-3.87946872720912	-4.04033237786969	-5.5146642527238	-5.76981722177038	-3.10561060754816	-3.72340909882249	-5.15501422420871	-4.21843790562422	-3.0823060742702	-3.82836548744169
H6PD	6.13588369895562	5.94169152284107	5.99530862361965	6.08114748360288	6.25840465858069	6.20883962477555	6.24141902284482	6.22545299767723	5.73708011656987	5.81297717753399	5.87389125125876	5.84627209181174	6.13327176629242	6.14026096818691	6.00422642620296	6.17208935060038	5.72311537190155	5.7709275072425
SPSB1	4.2867152250107	4.23613120921253	4.03123574676591	4.22283531407335	4.40635209650478	4.46958585401407	4.61398221128254	4.48735543402111	4.3857556097155	4.54337723954139	4.34487053365886	4.52135347755148	4.36850090639425	4.34805326373414	4.56437459673337	4.48084534348429	4.41434800832329	4.40525418931801
SLC25A33	2.73384959965388	2.89866813521603	2.49572173529778	2.88448533735985	3.23381385452748	3.12069071152644	3.51213545186954	2.85168597127025	2.97436062464798	3.1195389589087	2.85602315408342	3.00167224773022	3.10773667418528	3.11369316662917	3.57630480681635	3.57381012404317	3.19939217582863	3.33821607092625
TMEM201	4.28020926115129	4.16955907424367	4.19094374416785	3.98983833750608	3.82213536733855	3.85454201405506	3.79003077869424	3.85520045544649	4.71174192117721	4.78939035721637	4.54468020810063	4.80855546959043	4.43819456841623	4.34447337345833	4.13269815534074	4.22035394695404	4.77193897994992	4.91870856019881
PIK3CD	1.52409861771838	1.47676391644892	1.39320682467185	1.72544865206027	1.74636785972059	1.64069777040683	1.68879079893108	2.18343312718806	1.47808327740896	1.84231067149215	1.49656300269946	1.73002866531283	1.69140237028798	1.87153749047129	1.69047582673566	1.37650868366956	1.46613055042584	1.57535669860932
CLSTN1	7.96577570281085	7.84435373029428	7.88294589953158	7.90603086764111	7.80115392671838	7.74386723944403	7.58901529576596	7.85848752690924	7.64327625445555	7.62603958606802	7.62568624390464	7.68203780662738	7.61052291769808	7.57446247200198	7.48726315429515	7.49909572583114	7.66471201049122	7.65225643989866
CTNNBIP1	5.49700169470587	5.42562151946975	5.55752911988478	5.46376952583849	5.36011520127098	5.48401672230958	5.52293681283764	5.26099411048171	5.41285290559292	5.39081695962967	5.45616064863882	5.28749765601233	5.42966476907264	5.48685636648503	5.37734170108014	5.38827574000705	5.52576389345146	5.34406202120379
LZIC	4.43465553052467	4.49182778890381	4.4681157942759	4.5046372665433	4.42119476899632	4.44805269246443	4.67981000933771	4.05178912137759	4.68912080377783	4.66357119557498	4.77650644659806	4.4013595758814	4.55972530963701	4.58189267747746	4.76533863120637	4.73284680934275	4.69774150179166	4.68601982224035
NMNAT1	4.40804769565777	4.45875596729816	4.27831197315853	4.40656814787737	4.2287606268012	3.98842735848064	4.0188812637718	3.93042908649153	4.1955646644997	4.28609710925262	4.30391792475706	4.26222850516043	4.26420481673575	4.20535599640879	4.02738012919582	4.1258580022916	4.12519638498858	4.2573282609556
RBP7	0.640422735685614	0.115766256882966	-0.0033105866361997	1.01001621944371	0.678804575907954	0.852201875600541	-0.0244957987656183	0.0301868668923792	0.512848695569639	0.305442458972044	-0.022811156394122	0.496969318924526	0.455104346926317	0.364053742427851	-0.631452268151698	0.127336931217508	0.377125544367093	0.652761202294928
UBE4B	6.77694457886071	6.63778999439049	6.76217003599843	6.67894496483958	6.77986283945751	6.75251981728557	6.73504406164074	6.69429694065187	6.60266695781811	6.63885446113249	6.60460113045199	6.57863431563675	6.64224669254778	6.64618824745619	6.76719849357674	6.78414273502644	6.56838669290118	6.66248538929861
KIF1B	7.14284836969064	7.16337136141044	7.21388055544501	7.16826746055393	7.1514258746086	7.10431432768295	7.1160070425652	7.09516186367328	7.07642330418336	7.18226129826808	7.06677173673059	7.08017422140894	7.06806652875526	7.05822382652779	7.07770648375616	7.11862643306052	7.15203237442543	7.14676596947965
PGD	8.47340186836296	8.433001504648	8.50521185018498	8.54562761447546	8.58824562961093	8.60178838107657	8.9246183275504	9.35079292219203	8.50072173954071	8.45260567125063	8.50048941818905	8.4883807307192	8.54660697034026	8.52679060914977	8.98589541011109	8.83384710285282	8.48460419099371	8.54223111243924
APITD1	2.32987940427788	2.05067122866108	2.52663781208047	2.10479444419581	1.94019112886027	1.96911962737969	1.70911078331067	0.900126326328006	2.75957044626783	2.79676988758197	2.56748478863007	2.73400851622538	2.19451311702085	2.09250783673854	2.04465812062765	2.22450559022451	2.77069151334311	2.97468929718229
CORT	-3.18739628893171	-2.38673408364622	-3.29609233586405	-2.52247886138331	-2.70366506091446	-3.092656570207	-2.64340563141011	-2.02043920617759	-2.29450622648797	-2.45536987714853	-3.92970175200264	-3.44788912688301	-2.62018378037792	-2.13844659810133	-1.69558260557141	-3.48147231145802	-3.0823060742702	-2.24340298672053
DFFA	5.0443049100973	5.12370043842518	5.07110397416185	5.08061756806308	4.92256545817843	4.89261614404645	5.06395350067077	5.25834209679212	5.27281611509746	5.31207894160131	5.21919846695475	5.21673592798628	5.12800906921154	5.25863377070339	4.94696144674052	5.00636772236504	5.40874530209392	5.36721177930912
PEX14	4.63660776200145	4.63440012944313	4.57303878378025	4.67999483392719	4.38531242093788	4.43560217255141	4.5077921619633	4.54507093187739	4.53697696646253	4.33325783684017	4.44967661506862	4.46978130747875	4.56539963373029	4.45815730905522	4.29825640980191	4.37277274276211	4.57447628994879	4.670151339169
CASZ1	5.72369604265543	5.70484822411353	5.61499999572309	5.56119040670858	5.36626415055113	5.2815135058615	5.29323230759246	5.32068245394308	5.40516261531051	5.30913316203596	5.2477177859866	5.40946988287563	5.44051215130963	5.21028155612975	5.29928506941119	5.24304154166193	5.3974741897589	5.49431381550268
C1orf127	-1.11700696104031	-1.16434166230977	-2.4480954293091	-1.24237094219058	-2.70366506091446	-3.092656570207	-5.45076055346772	-4.82779412823519	-2.29450622648797	-1.37736736514726	-1.12234682994504	-1.12596103199565	-2.62018378037792	-1.84893998090635	-2.83308612932135	-3.48147231145802	-1.70379445101647	-3.09139989327548
TARDBP	7.57697773496349	7.62744140682047	7.53093273405772	7.54649130262232	7.46249802173165	7.45674307103965	7.32382062742588	7.38074507850317	7.74852105710658	7.83221425714186	7.72538169319534	7.67247836683214	7.57122799892599	7.53809821037957	7.34358570456155	7.41349698748799	7.88073448244646	7.84125778814659
MASP2	0.323565630345674	1.01319652324242	0.791370505386294	-0.375637473054043	-0.0847552282699655	0.0772684312353145	-0.406366434109263	0.457608090627055	0.644093228847891	0.817648617257886	0.157761089247699	0.705916209196022	0.59482911059293	0.364053742427851	0.459695619906498	0.38642415253464	-0.118831950295318	0.0785251081668299
SRM	6.04190321977922	5.91450804863586	5.85720634699086	5.88751812182942	5.60467396922495	5.63594424043619	5.70469017784442	6.05866456746851	6.44358603313252	6.41533732197141	6.28502210860745	6.42340010092869	6.34848301281729	6.27518133092284	6.52666343100098	6.41909264590109	6.58338514276676	6.58913545072969
EXOSC10	6.28387247524188	6.33474491157649	6.3610474407291	6.30814952033693	6.35432666184472	6.27060213150099	6.34080935865916	6.35522087264756	6.42849099570031	6.41944074746607	6.43333787825387	6.40915878960415	6.30250680044368	6.33232523802645	6.34233866926834	6.33006294017806	6.48031796482967	6.47579566813139
MTOR	7.34222947461071	7.29215943522871	7.25099498480068	7.24830299997383	7.26726252702359	7.23937997815465	7.2240937544789	7.53222989133668	7.23709183864416	7.20621030649448	7.20108329010756	7.16553202126362	7.25216130333372	7.22179085368351	7.38584030790493	7.32861727336801	7.26221176965726	7.24376711672555
ANGPTL7	-5.50932438381907	-5.55665908508853	-5.61802043075141	-5.32983378344092	-3.1890918880847	-3.8296221643732	-3.12883245858035	-4.82779412823519	-5.46443122793028	-5.62529487859084	-5.5146642527238	-4.18485472104922	-3.10561060754816	-3.72340909882249	-5.15501422420871	-4.21843790562422	-3.81927166843641	-3.82836548744169
UBIAD1	4.58475330185284	4.60195060312595	4.56561495072181	4.67438668287728	4.54832447785236	4.47567961192675	4.55345991285048	4.79608736177827	5.01433839154549	4.90900800386379	4.88728187125274	4.84948573364531	4.86132737173029	4.87526378192957	5.13154353739925	5.08153324160438	4.92331847492367	4.93871543763259
PTCHD2	2.19803474826181	2.05067122866108	1.92887402913623	2.0010830946737	1.64885135380633	1.72496668730443	1.17859606661189	1.85870639894803	1.56899177360717	1.6508295266834	1.45112003193829	1.56109965634424	1.36687716391458	1.83117975285515	1.58645276219244	1.89008655115395	1.65104826634362	1.3281389982383
FBXO2	2.50748390386749	2.53609805583132	2.29486890547855	2.72001476600964	2.36549696359294	2.14765775912671	2.21457536371746	2.73444829598588	2.03541465915293	2.25122206797416	2.15067166446138	2.09436892288391	1.97334073384666	1.74691083595754	1.44489861797842	1.35647093043301	2.20309614459204	2.02130023947388
FBXO44	4.56347815072514	4.60950399755758	4.4359054507797	4.50779414973049	4.5401889579427	4.58963580122384	4.46959230194736	4.95520408068522	4.35415094955058	4.15770333032957	4.28137535610597	4.29492554297988	4.36525159186554	4.32643945062807	4.03233784899179	4.15804928805282	4.20863432813347	4.18472451199876
FBXO6	3.1163844592454	3.32292416452425	3.3274234056265	3.15800625038213	3.43442385340585	3.53085917128355	3.37260668657852	3.44366889966918	3.05520502491293	2.87056014829633	3.05138978544729	3.08505116148986	3.06831632445165	2.98164724738897	2.91644813834791	3.06387833336428	3.20679062814979	3.24130804036512
MAD2L2	4.66684876528842	4.68293944416059	4.57550492974981	4.60533126616278	4.60141952380949	4.72112462101004	4.73535368607393	5.34338266941658	4.96288161620469	4.94929864874677	4.93757698770702	4.9122995431797	4.83102733145441	4.84518043216447	4.80932664358371	4.73866413593806	5.10058481847528	5.20230164880525
C1orf187	-3.92436188309791	-3.23473099020117	-5.61802043075141	-2.52247886138331	-2.34109498152975	-2.60722974303676	-3.12883245858035	-2.02043920617759	-3.14250313304292	-4.04033237786969	-3.19273615783643	-2.59989222032806	-3.84257620171437	-3.72340909882249	-2.34765930215111	-2.34396878770808	-2.23430916771525	-5.41332798816284
AGTRAP	4.72069605188657	4.60447279789578	4.69372788425355	4.65458467536022	4.73809346974167	4.85571066137768	4.70784913474676	5.18762092415149	4.60837130661393	4.41499484243487	4.56081489676422	4.57114554248132	4.77825454696163	4.76710754994437	4.64750214091251	4.68142248791677	4.50415845161618	4.57961034800297
MTHFR	5.1390331981906	5.06813637077171	5.09536608418562	5.12857282979561	5.37696215008639	5.40639202752688	5.45838249387218	5.5826572232688	4.48831001925621	4.49753311621682	4.52562546830192	4.64698030583568	4.8215747502782	4.99426732424391	5.30544167210093	5.30708290347085	4.47074717849621	4.27492232097033
CLCN6	4.02400534848677	3.94119275186259	4.30530705466778	4.35140462833689	5.08423749847697	5.0641849543814	5.44632857484504	5.69478740301964	3.58813682287388	3.85650455307491	3.63762058958279	3.79051561244207	4.29185011850656	4.48766800928612	5.00106885207997	4.99345038892178	3.45685273683783	3.68206903462971
NPPA-AS1	-3.18739628893171	-2.74930416303093	-1.91758071261032	-1.4229431878324	-0.756132480808595	-0.770728475319636	-1.05844313068896	-2.50586603334783	-3.87946872720912	-2.45536987714853	-3.92970175200264	-4.18485472104922	-1.52064810682701	-1.60793188140255	-0.76269680142995	-1.04851290418191	-1.70379445101647	-3.82836548744169
NPPA	-2.70196946176146	-2.38673408364622	-2.15858881211411	-1.62939406529983	-0.98745802691505	-1.71414494695327	-2.2808355520254	0.21659999112326	-3.14250313304292	-1.92485516044975	-3.92970175200264	-2.96246229971277	-2.25761370099321	-1.84893998090635	-0.400126722045242	-1.04851290418191	-3.81927166843641	-5.41332798816284
NPPB	-5.50932438381907	-5.55665908508853	-5.61802043075141	-5.32983378344092	-5.51101998297206	-5.41458466509436	-5.45076055346772	-4.82779412823519	-5.46443122793028	-5.62529487859084	-5.5146642527238	-5.76981722177038	-3.84257620171437	-5.30837159954365	-5.15501422420871	-5.80340040634538	-5.40423416915757	-5.41332798816284
KIAA2013	6.13046850946024	6.12062010622365	6.04953467628972	6.11879878428963	6.00418704743669	6.02887694713303	5.78585164674804	6.1658519317814	6.20046044135581	6.16383116783439	6.09497622171302	6.21353270590608	6.19313933969988	6.15668456828753	6.03542779457412	6.0171774763104	6.15370811762988	6.24175545703513
PLOD1	6.35137464879292	6.27820695327349	6.37456391325439	6.38484104386708	6.4507914251151	6.49942666344689	6.43912361683511	6.66455981692468	6.4674143122534	6.33071819949726	6.42894944889025	6.49667653454181	6.58613291162311	6.50901182835359	6.46749523047462	6.54339031540532	6.44399753193625	6.43646803408276
MFN2	6.96666230705159	6.99768993697491	6.9690538464496	6.9512268882361	6.83521670841819	6.87859956566515	6.87032196454233	7.32734032662256	7.0396428865903	7.01878671467483	6.92542627222669	6.9810990782077	6.90197736477101	6.84676285531411	6.90804373941478	6.87981354858905	7.09536261233219	7.0927316006651
MIIP	4.016196425276	3.91704666453089	4.15181741287803	4.11931486193452	4.19461240438935	4.36513469004904	4.60316532806339	4.51428053976395	4.20976104021541	4.12121944254762	4.04566858148864	4.24280731709468	4.10189185171063	4.09889616470109	4.58476638556455	4.50380040279543	4.11343521897625	4.23592818935447
VPS13D	7.01497245384356	6.99673021963309	7.05064299242389	7.02414003837725	6.90656885741052	6.94927631163517	6.88546703601567	6.79196733506323	6.92008273346834	6.88076471023711	6.87469820292009	6.8102057459835	6.82601336020194	6.78933136398101	6.7937180156109	6.85681838219024	6.89182166892122	6.86715282215553
DHRS3	5.19717163424212	5.26272170577607	5.4594629261081	5.47832598942746	5.69904250026817	5.81963401314411	5.90843993166592	6.09181411036806	4.70674556972149	4.75948887150251	4.83958512922144	5.00743809342155	5.46348548771397	5.44065978249656	6.18093434099359	5.97015094008313	4.66050859559269	4.53065192618089
PRDM2	5.87923112016349	5.96051816760101	5.98606943071777	5.95845555874005	5.88397853152961	5.88290483606662	5.85473123864297	5.59951871589977	5.82616366015229	5.96949623949842	5.97267336248338	5.93365382430157	5.92505652869878	5.91984584274979	5.81724762452458	5.93257863326803	5.8263867639723	5.9469704384552
KAZN	4.20663760643608	4.24262253643339	4.31419432121698	4.19959677070523	3.99875502135487	4.07526329534494	3.84156107933432	4.22477392256896	4.10732141557327	4.0734097881795	4.14533163970618	4.06465382821385	3.99662758638258	4.14489903446698	3.62962062134881	3.8277766493586	4.19381833100403	4.12000174414299
C1orf126	0.163100958152428	0.374078252474357	0.163339282773252	0.552809265920923	0.216900471591136	-0.205131299465411	0.382129460697025	0.0301868668923792	0.725393330949739	0.257348170770999	0.593860204054373	0.570032781114249	0.638550488022248	0.364053742427851	-0.110620104850257	0.262688784112395	0.150354682520071	-0.368933868804391
TMEM51	3.88084457238112	3.98830534770071	3.98003206941019	3.98077899821861	4.10919984253542	4.0468947821918	3.85985222819181	3.78323066907216	3.99704821935588	3.97647590981687	3.97116505597811	4.22877320797495	4.0940617372882	3.96542399967062	3.85900624610622	3.82413347812741	3.99450952278063	4.22148306200887
FHAD1	-1.60243378821055	-0.801771582925061	-0.663824120364533	-0.685977593666194	-1.60412938736354	-2.24465966365205	-1.36329771221738	-2.50586603334783	-1.21650371448669	-1.10173292253383	-1.60777365711528	-0.911836226642803	-1.72709898429443	-0.916054176764885	-2.34765930215111	-2.63347540490307	-1.49734357354905	-0.284044971217878
EFHD2	5.79616740829162	5.75224871897541	5.70221601449024	5.71933408893125	5.46554414044327	5.35772990882729	5.12572379332914	5.19872931428457	5.92734937808289	5.98987493525276	5.77015984750083	6.02093852834794	5.62842153201677	5.75299959311617	5.19481986724854	5.27007174763108	5.93059775896043	5.96442480685938
CELA2B	-3.92436188309791	-2.09722746645123	-3.29609233586405	-1.62939406529983	-3.1890918880847	-2.60722974303676	-2.64340563141011	-4.82779412823519	-2.65707630587267	-5.62529487859084	-1.26673673928021	-2.59989222032806	-3.84257620171437	-3.72340909882249	-2.83308612932135	-2.63347540490307	-2.59687924709996	-3.09139989327548
CASP9	4.27367382510135	4.21648012163116	4.02403126217657	4.19959677070523	4.0569360924434	3.89147702433398	3.92644997692084	4.21386502340202	3.95552894991761	3.78197288565389	3.78683194225875	3.77514721101886	3.95832369820594	4.06013486196405	3.97684273640008	4.03107064363884	3.69642816984763	3.85579869098657
DNAJC16	5.24472798370986	5.1446473768701	5.20136036011319	5.13266848915635	5.23297287808811	5.33108965890777	5.26434345576845	5.06853827567475	5.09685671723455	5.06032996113551	5.04853201949294	5.02053127498154	5.05526925429114	5.14592769407625	5.21676242012921	5.3583613369593	4.94559992229968	4.90068871573851
AGMAT	3.15956060044718	3.22141804444683	3.12007182886908	2.99659570368138	2.9443072373325	3.05709054929768	2.77324112073039	2.60683409940153	3.63623111107492	3.57682894523962	3.3464226532716	3.40760231621886	3.47030675356999	3.44985161518308	3.17141526291359	3.33870665095717	3.44438877127177	3.66615679566397
DDI2	4.16839525782194	4.15242472746181	4.32008889546783	4.21126283190861	3.97882797746723	3.94516489522797	4.0188812637718	4.24634733451731	4.11488470964974	4.13791748822356	4.03800484479047	3.96319809991559	3.86937750444376	3.98854460733564	4.42052502262582	4.17816687555764	3.84606424874877	3.88358821871644
RSC1A1	3.74570418599966	3.5905458398537	3.91530930155443	3.70083335280602	3.68619671013799	3.48326079091115	3.65514795510344	3.76839562790922	3.64670444230443	3.57192181451921	3.77765738007824	3.45659497101841	3.62502934836863	3.66604299026188	3.85341439786187	3.97631894879803	3.62643296708938	3.50255139067293
PLEKHM2	6.08639931028256	6.02501227348961	6.0280882107547	6.12908542352667	6.10506933061005	6.24496533178551	6.36901937837076	6.55537013239992	5.90352948171129	5.9563764799873	5.89949242655034	5.96700747732849	6.00448114437697	6.07263051000728	6.21621790416091	6.08038839691458	5.97026197653395	6.00294175636036
SLC25A34	0.467955539680849	-0.0648059887588549	0.214869583413334	0.600903554121968	0.0435688687055739	-0.556603669966788	0.221664788503779	0.457608090627055	0.0274218683993969	-0.415841512961893	-0.38538123577883	-0.412265217152292	-0.298255685490558	0.419548855019554	-0.400126722045242	0.305124050432792	-0.450037858770691	-0.368933868804391
FBLIM1	3.73146694834289	3.753953696571	3.74611422425664	3.77607472513024	3.80865213797493	3.85454201405506	3.68109640714108	4.08209895553485	3.36529150715578	3.15278225094452	3.38921759301238	3.55436332484837	3.48834067640025	3.55271530645175	3.33282580961434	3.27074105640713	3.24322425729735	3.23413043829208
UQCRHL	2.88728039736279	2.91501612930351	2.92501138950383	3.08379414558325	2.99280575502369	2.74023344395774	2.90238627203037	3.36696272618705	2.87986467998554	3.25428837102194	2.79367477741561	2.99505436896572	2.86248014449709	2.87650374336464	3.02986111869957	3.02632232874068	3.17696641276739	3.14509272510582
FLJ37453	3.1163844592454	3.12633549859315	3.01497476639155	3.17399195455483	2.52789900632024	2.80941700910374	2.57714544310217	2.20562887330226	3.05520502491293	3.00770031855212	3.37711945049451	3.28275082903378	3.13088201083314	3.14695562076092	2.56608496449847	2.96147118439071	3.23601076706478	3.1374187972204
SPEN	7.36354284296751	7.36387986449526	7.42209802001342	7.34546171565314	7.23318316816077	7.20906824295856	7.1117203918816	7.01808790614887	7.36707395715505	7.30747351395008	7.31247993826049	7.25860689117818	7.25742902270835	7.28618628032009	7.16550430042398	7.22467831635951	7.30979664577122	7.39985195485175
ZBTB17	4.93465515878218	4.87065375904643	4.81764983018514	4.9682287842781	4.87807353893241	4.90395814460836	4.75013805157073	5.546158527135	4.72168301161136	4.6977598817508	4.66400059828267	4.78189103985031	4.94205864384315	4.86780154956385	4.98836898978111	4.85570355712828	4.73403763101466	4.73005522582698
FAM131C	0.933619112029661	1.12984144209469	1.15016389402552	1.07955715269678	1.64885135380633	1.50427857218023	1.53792413330445	1.51205587464943	0.839349520246825	1.08895063907528	1.02449455838423	1.10054749781303	0.549741221064392	1.23078721156439	0.399574627468927	0.639543089503351	1.31001134850856	1.27317253902037
EPHA2	4.41697161096204	4.299766443537	4.38900683614256	4.32301118956106	4.47054729893095	4.48779044939167	4.51068914093048	4.97794974391643	4.36370525626383	4.45285592914381	4.39072275229433	4.38373480993774	4.25369970934228	4.15310784774251	4.03727859026206	4.01837357562519	4.54559254160155	4.62147097441442
ARHGEF19	4.92426105733143	4.96199407058486	4.96412155090737	4.89296111942719	4.9657262209674	4.93745876070107	4.81485449301674	5.095533357184	5.20710983878161	5.14701969533081	5.17969363449766	5.13932582556952	5.00604673871497	4.9619237269284	4.4243017133713	4.78250104334539	5.22421137097962	5.24755928213972
RSG1	2.55137154786849	2.46014920259802	2.42089855854089	2.43171744900356	2.12560463757159	2.59103988409952	2.67336075836147	2.67205175884801	2.27027839229556	2.46746226232901	2.50214403496276	2.32293991914948	2.46120454646273	2.63999563204103	2.53847273329061	2.56728700046184	2.23239045138608	2.52330995083973
FBXO42	5.14262422690438	4.9795881305996	5.18045137035021	5.07637122197794	5.0990820800276	5.05200167262488	5.24533761748815	5.25035667949946	5.06206801120629	5.0266537321326	5.06935868753374	5.04155747173957	4.93550092782099	4.92404932763243	5.47525290081806	5.18599409349935	5.08862045101718	5.04712790814679
C1orf144	7.86122681045527	7.76681794806189	7.75633986155323	7.76176688844636	7.4685838411024	7.47624958429509	7.38153612528217	7.51622431164613	7.8525573339898	7.75800440895633	7.69615926605705	7.77430201157332	7.66934113386826	7.66083502342059	7.52028127488535	7.55456389502452	7.89540315887159	7.90676739669826
NECAP2	5.25139556364656	5.28647682602282	5.30009742028037	5.40402893623762	5.28095683792663	5.2301729274219	5.06395350067077	5.0533198324399	5.3144672480781	5.12875748893808	5.23101007127834	5.22382883824622	5.32149267960468	5.25673047881667	5.33383012224863	5.26604936108241	5.25308428042372	5.35402886596284
CROCCP3	2.15601153336611	2.19153376450093	2.46412861060246	2.45806877595051	2.67385535993622	2.84751018027582	2.21457536371746	2.65602164902906	2.17219339261337	2.23889126606344	2.01671720779252	2.10669972479462	2.39900978485539	2.31368021991273	1.98453712819008	2.31034175970381	1.7954381756788	2.1023718501212
NBPF1	7.06266521378551	7.04069516788308	7.09815597505602	7.15524078025769	7.3017589886556	7.2483061940447	7.55503941004225	7.88193590830844	7.18460035317639	7.29189069774556	7.25041460689289	7.33494531621159	7.34868868607174	7.31847816492539	7.64527903401471	7.65487802999614	7.09983994536301	7.17374628903816
CROCCP2	4.34398517158461	4.31832226256524	4.25388480690778	4.51408726784812	4.63491216284845	4.52352466112488	4.50198069371877	4.78507436905585	4.28543819946657	4.30691987337754	4.27486939224656	4.38119931712187	4.42888682619001	4.35518650467363	4.5506181631527	4.46221464013908	4.16751847434598	4.19215152989882
MST1P2	2.4622191701317	1.82704520738552	1.74830178349441	2.37752534863996	2.2371728666174	2.19274564865525	2.11148187075336	2.13799015642689	1.84845172735408	1.75840941388321	2.47968918413506	2.29087870991718	2.39900978485539	2.19147428753956	2.29619688762362	2.28935673457447	1.71470690356594	1.55245629649924
ESPNP	-0.555128073432193	-0.427376068143563	-0.488737413806441	0.162019312888756	-0.15346797835398	-0.370190545735907	-0.592779558340144	0.598470626466905	-0.510234917543403	-0.671098568203967	-0.38538123577883	0.0115424917542844	0.187171141679683	-0.179088582598679	0.130387994653538	0.173879517154539	-1.01191674637881	-0.555346993035272
MST1P9	0.998470256379628	0.509430105369243	0.531726688753274	0.342591558530577	0.321870031192678	0.562695258405556	0.382129460697025	0.726794723442444	0.601657962527494	-0.339892659728594	-0.470270133365343	0.459001468725506	1.0154047934132	0.920447090952236	0.336838872120964	0.305124050432792	-0.359840049799113	0.314592466400354
CROCC	4.82718217599119	4.89969533001976	4.88679855688143	4.69668965907885	4.62980978780094	4.72368713507786	4.7154025291784	5.04102842653981	4.5813284334524	4.70897840671635	4.67144998681785	4.96065291541384	4.92229538902172	4.95019443434629	4.89891165732239	4.86637048218014	4.62781155777324	4.50999949725635
MFAP2	0.933619112029661	1.5201565119623	1.37066425602076	1.29952283663869	1.14719149977973	1.12457414601367	0.103828298209921	0.844631213736303	1.81169317734396	1.53457645818755	1.66524483729114	1.71399855549388	1.60588429910193	1.48604426680646	0.399574627468927	1.31554066637813	1.96208804508825	1.70561308456066
ATP13A2	6.15467837906743	6.21441765517427	6.11626580134494	6.11466350366289	5.98832764990454	5.99002473274335	5.87735334136594	6.28138357512008	6.27745704480497	6.14908039421122	6.16613478184918	6.251509810854	6.26464087387701	6.22057081552125	5.84004624282401	5.89747274879489	6.24007279238802	6.27797934202827
SDHB	6.37903835735158	6.35360887072231	6.36888819394629	6.37709385617648	6.33721171812175	6.32898752384127	6.48992009495638	6.66556099325971	6.5513322594396	6.4743816762688	6.48357356916425	6.41226670774035	6.42927585006749	6.36449567689015	6.36707684467835	6.3015258974624	6.59682210547721	6.57783951797717
PADI2	3.25554720691702	3.5905458398537	3.25542368176397	3.40148524758415	3.1146888600924	3.22566027112799	2.85757847667169	2.90691549199065	3.57174238462321	3.73883977641721	3.48251522821382	3.29357785951813	2.6757491059765	3.0535721741916	1.94301785875182	2.38147493656291	3.44438877127177	3.39080303302047
PADI1	-1.80888466567798	-2.74930416303093	-2.4480954293091	-3.00790568855356	-1.81058026483097	-1.50769406948584	-1.5438699578592	-0.920903532626675	-2.29450622648797	-2.16586325995355	-3.92970175200264	-2.06937750362928	-1.52064810682701	-2.13844659810133	-1.24812362860019	-2.34396878770808	-2.59687924709996	-2.60597306610524
PADI3	1.56749121323176	1.40912519957356	1.5009206419721	1.43835054133601	1.83770817125901	1.70435640762915	1.41960416611569	1.99238483417999	0.910608203416647	1.29356835868375	1.25352007205313	1.32821486119015	1.49132453483907	1.23078721156439	0.911074966249062	0.639543089503351	1.44125588178681	1.3281389982383
PADI4	-3.18739628893171	-2.09722746645123	-2.4480954293091	-2.15990878199861	-5.51101998297206	-2.60722974303676	-5.45076055346772	-4.82779412823519	-3.14250313304292	-5.62529487859084	-5.5146642527238	-3.44788912688301	-5.42753870243553	-2.98644350465628	-1.45457450606762	-2.63347540490307	-1.70379445101647	-3.82836548744169
PADI6	-3.18739628893171	-3.97169658436737	-4.03305793003025	-3.74487128271976	-2.70366506091446	-3.092656570207	-1.75032083532662	-0.740331286984853	-3.14250313304292	-5.62529487859084	-5.5146642527238	-4.18485472104922	-3.84257620171437	-2.13844659810133	-2.34765930215111	-2.99604548428777	-5.40423416915757	-5.41332798816284
RCC2	8.42076610887878	8.38942475036742	8.31059046944099	8.28314986690449	8.20933116932814	8.26368535042922	8.33928242779774	8.4332723717642	8.4321849941466	8.40666472500526	8.35810680401035	8.39406827221653	8.22340083458306	8.25803926167413	8.42111578265246	8.33878644383023	8.48536485537086	8.48366657130317
ARHGEF10L	6.77636680751102	6.6957106828375	6.65431775340722	6.65991549202121	6.35818826757876	6.40279876280287	6.06247356033834	6.35273667910929	6.05864059901012	6.05022116549194	6.03752450683335	6.11167916303973	6.00865229304589	6.10260966750015	5.78383023325746	5.80346743102877	5.94504705965989	6.09297959293746
ACTL8	-0.151772379200984	-0.34720571945958	-0.760039435623836	-0.375637473054043	-2.34109498152975	-0.556603669966788	-1.99132893483042	-1.65786912679288	0.875418774954347	0.305442458972044	0.789116495453306	1.02459864457973	1.1723741397516	0.472988113981014	0.130387994653538	0.500380341831725	0.824584521338315	1.1565276201681
KLHDC7A	1.31085457859612	1.12984144209469	1.58165191408496	1.41163320296023	1.74636785972059	1.59664259032889	1.98386767416901	2.04257059134821	0.802355312764623	0.483229578187327	0.46261567077612	0.570032781114249	1.23067278031627	1.16736183142275	0.775723113354176	1.69644548073783	0.210475674957642	0.368031725361815
ALDH4A1	6.21731953766493	6.09752938797102	5.98142755077731	6.17845620269943	5.559771826451	5.58330046273475	5.27290039094227	5.47255843209303	5.75775991052605	5.71399842158925	5.71715692593361	5.83797542014883	5.63787743224102	5.56430328072696	5.16126730753751	5.21827363651299	5.87827513708327	5.90464983424427
IFFO2	4.64928530439541	4.6120130330437	4.64054560313853	4.67719348345305	4.52926973805365	4.61746106183645	4.45462645155042	4.54941640215336	4.54259603896369	4.51808833539898	4.48674394166901	4.41133503509519	4.33234948078631	4.2859530043812	4.2816973179285	4.26940212819883	4.6222892733622	4.66748953944548
UBR4	8.41799062698988	8.38484708743019	8.40026669668567	8.42076853451824	8.36078902048498	8.40689038500218	8.43940870626216	8.72691462330047	8.27882537639491	8.26620405408191	8.24324656638132	8.25263728907613	8.27452573344275	8.26657664525858	8.44175789784232	8.38093258456349	8.23770466774181	8.32085237748393
KIAA0090	6.58903674351303	6.50976651554703	6.52440577156757	6.44701044896125	6.44499309511604	6.43442940860046	6.46175459133468	6.63317363433523	6.74410797880809	6.64587631254893	6.62200650961805	6.67493886792465	6.68522657944979	6.6033948711159	6.60695247117338	6.59240146504437	6.66420824686826	6.71240834123217
MRTO4	5.79844564807164	5.77369763186941	5.70784714982401	5.7029007451458	5.27769834971839	5.40159901633798	5.386078806281	5.53305295594447	6.26476463120182	6.25543655655082	6.15731901936807	6.16939466089602	5.83631731716056	5.84834354468106	5.63043824394983	5.80254203327999	6.41474737027488	6.4246940701417
AKR7L	-0.151772379200984	-0.698678089960958	-0.260468426133324	-2.15990878199861	-0.556823672585188	-0.770728475319636	-1.36329771221738	-0.0729066260717244	-0.420037108571824	-0.267742873972759	-0.470270133365343	-0.560363856141426	-0.0699866978174411	-0.664515409768921	-1.06755138295837	-0.445848401727294	-0.359840049799113	-0.555346993035272
AKR7A3	-0.0830596291169698	-0.698678089960958	0.0544049112200877	0.342591558530577	-0.225617764109815	-0.460388354707485	-0.592779558340144	-0.920903532626675	-0.606450232802706	-0.199030123888745	0.0399245989538408	-1.24625526571336	-1.03522127965676	0.183481496786029	-0.631452268151698	-0.517998187483129	-0.118831950295318	0.0785251081668299
LOC100506730	2.63533385901281	2.68651489838442	2.82077142182685	2.44495327616026	2.71298169122604	2.29277446698652	2.69389768936417	1.99238483417999	2.74013991631893	2.97089487755357	2.72850973074915	2.63532424136597	2.17979161131409	2.31368021991273	2.34483166287449	2.36150652033031	2.57875940553674	2.73133025466904
AKR7A2	5.92582495454786	5.97813012639174	5.88530842587525	6.04683427841675	5.79333133869117	5.65486510233342	5.55135122301214	5.67304775132174	6.01585409300609	6.06513967780421	5.97668782083964	6.03391030478274	5.90169703929828	5.98911790161733	5.51652684250317	5.64419945193457	6.04646160241535	6.0342718701171
PQLC2	4.04718167085286	3.74940260433981	3.97630417317344	3.99434676317782	4.21519817636014	4.23107376731435	4.34527905536205	4.50088079909275	3.70298691790146	3.61549645357111	3.75446242642562	3.81326554573256	3.97120498950267	4.02478375076697	4.41673841929483	4.41455729151874	3.68587825050672	3.72877906913971
CAPZB	7.90152442258644	7.85365975711196	7.82893360852815	7.85085241138186	7.52395088249976	7.51559825177091	7.31224427611826	7.26727317337186	7.74882491031766	7.68432357769223	7.67191429890925	7.69306842344287	7.56840506532943	7.59757943560126	7.23757153206676	7.23706056461121	7.81387493711734	7.76673655630414
C1orf151	5.51789050134077	5.57069045597059	5.38549748135719	5.45888454924954	5.10644748232213	5.05607420896619	4.81250864690495	5.0533198324399	5.54329688670198	5.45352307137114	5.49306386190846	5.5230795336388	5.28756530680064	5.27752985014713	4.70141130441682	4.93553627533076	5.53019387146924	5.56466738045012
HTR6	-3.92436188309791	-3.23473099020117	-4.03305793003025	-3.74487128271976	-2.70366506091446	-3.8296221643732	-5.45076055346772	-4.82779412823519	-2.65707630587267	-4.04033237786969	-3.92970175200264	-2.06937750362928	-2.62018378037792	-3.72340909882249	-2.34765930215111	-5.80340040634538	-2.59687924709996	-1.50643739255433
TMCO4	4.28995723770285	4.25230508983073	4.20375355121916	4.25324898406202	4.21860076058098	4.24897343912291	4.41187680409108	4.46452750456685	3.85974931868846	3.95778788891209	3.92620491488707	3.8830277512316	4.22888616084226	4.11998857316065	4.3626551639251	4.22864532058543	3.88808746364447	3.90182157409346
OTUD3	4.58475330185284	4.57133523588786	4.68233212957681	4.4951249570876	4.71900045273357	4.5980398737707	4.92319210190248	4.83220176419478	4.53978923838792	4.71566788566086	4.73681815789642	4.55098332711126	4.56256526142197	4.57274236113145	4.71996712344506	4.65705548996426	4.84961331582984	4.60208706422384
PLA2G2A	-2.04989276518177	-2.74930416303093	-1.91758071261032	-3.00790568855356	-3.1890918880847	-3.092656570207	-5.45076055346772	-2.50586603334783	-1.76399150978919	-1.37736736514726	-1.60777365711528	-2.59989222032806	-0.7836825126608	-3.72340909882249	-2.83308612932135	-2.99604548428777	-1.49734357354905	-1.32586514691251
CAMK2N1	5.29399953522242	5.38951615563503	5.20932227348271	5.15700123812213	4.98982189658487	5.07626621164594	4.74029866106394	4.23019759452398	4.81285617220008	4.93790139362589	4.96005569380269	4.81983392474441	4.74613843386789	4.69303659484916	4.37050658488636	4.69744147321155	4.87072630298304	4.96713307692613
MUL1	4.80921842588366	4.76414146379311	4.80088630050649	4.75098374416741	4.80526154877416	4.7764745494373	4.65121511748151	4.63777227657421	4.85185030381594	4.75732914798407	4.79935245117756	4.93148924018825	5.00813155850103	4.86030051858859	4.8035384912223	4.76360496390166	4.76443794897466	4.82865516153148
CDA	-5.50932438381907	-5.55665908508853	-5.61802043075141	-3.74487128271976	-3.92605748225091	-3.092656570207	-5.45076055346772	-4.82779412823519	-5.46443122793028	-5.62529487859084	-3.92970175200264	-5.76981722177038	-3.84257620171437	-5.30837159954365	-5.15501422420871	-5.80340040634538	-5.40423416915757	-3.82836548744169
PINK1	5.83219443942618	5.70836985736963	5.79084000527335	5.84071725187578	5.935546426094	5.88405074163988	5.85359076819552	6.13293186660387	5.18212748222427	5.07947336077176	5.22427242895234	5.20674690164495	5.48759374651513	5.44065978249656	5.6139970968883	5.53477884355473	5.13976428097698	5.11707834893622
DDOST	8.53873670289016	8.50158637269242	8.47415859153082	8.51575427334847	8.53499557370929	8.47196929258837	8.60426762530656	8.85003560498059	8.67456046000495	8.56707500086437	8.63150662472928	8.67952490513702	8.74917987430862	8.73388626947499	9.02559427896695	8.9075674176822	8.60655615751197	8.63149300193899
KIF17	-1.60243378821055	-2.38673408364622	-1.71112983514289	-2.15990878199861	-1.60412938736354	-1.71414494695327	-1.36329771221738	-0.740331286984853	-1.76399150978919	-2.81793995653324	-0.870808062949072	-2.06937750362928	-0.569557707307953	-2.13844659810133	-0.907086710765125	-2.63347540490307	-1.31677132790723	-1.71288827002175
SH2D5	-0.464930264460614	-0.801771582925061	-0.126167334421733	0.503056230723823	0.964713447994334	1.35359965968257	1.56046670195554	1.94039019654173	0.207994114041218	0.257348170770999	0.46261567077612	0.338707235007794	0.9475007289114	0.117893155158453	1.53148630297451	1.13911409899386	0.26819117281393	0.259097353808651
HP1BP3	7.7718812167888	7.80048050491693	7.72169041659504	7.73069328360772	7.72244990455001	7.69279589795154	7.67222916938685	7.26066287525103	7.80454930371956	7.80241080286197	7.76943687327327	7.74600579218426	7.68961735848052	7.71278189665893	7.6025841316152	7.6863221405205	7.80841419865869	7.85915600377203
EIF4G3	7.60848102786337	7.56633063776604	7.59614688334212	7.56744446397034	7.45530521091621	7.4021990142842	7.47942236339756	7.29794220115982	7.48849198243245	7.53347257604524	7.48515962629193	7.42386213297135	7.45108702736983	7.50240084180105	7.44420127080901	7.41198091437571	7.46169237586434	7.47674624801746
ECE1	7.69234010489235	7.5698840756238	7.45695723154974	7.51624420273168	6.9553114391107	6.90762517865453	6.75472726668285	6.93084550878938	7.73753950044284	7.65213782999921	7.61445774016376	7.70071455939128	7.42557588100476	7.36029182363165	6.75300303685409	6.92643273250299	7.72617551324168	7.71579400472471
LOC100506801	-2.70196946176146	-3.97169658436737	-1.91758071261032	-3.00790568855356	-3.92605748225091	-1.95515304645706	-3.12883245858035	-4.82779412823519	-1.76399150978919	-2.81793995653324	-2.0552326340865	-3.44788912688301	-3.10561060754816	-3.72340909882249	-3.57005172348755	-3.48147231145802	-3.0823060742702	-2.24340298672053
NBPF3	4.34086245382671	4.25872421072501	4.14186775247043	4.25700600452091	4.3107539989985	4.35525317853508	4.46959230194736	4.17502088737186	4.13362127223132	4.06295543054234	4.12014679744792	4.04556607404316	4.21089721155495	4.18948023740747	3.8701253380698	4.03737751724968	4.10554083516937	4.11610256598331
ALPL	-3.92436188309791	-5.55665908508853	-3.29609233586405	-5.32983378344092	-5.51101998297206	-5.41458466509436	-5.45076055346772	-4.82779412823519	-5.46443122793028	-3.30336678370348	-3.19273615783643	-4.18485472104922	-5.42753870243553	-5.30837159954365	-3.57005172348755	-5.80340040634538	-5.40423416915757	-5.41332798816284
RAP1GAP	5.64232644615435	5.60384266246716	5.85720634699086	5.94454436980544	6.55675047447576	6.75940470907217	7.06321372027294	7.20252815440884	4.80118381855418	4.73774475166567	5.01574208437527	4.8964067810328	5.51424253984301	5.64072555618556	6.40197073338575	6.1533387387137	4.81614415853766	4.9097267721788
USP48	6.25014773738377	6.28529831401102	6.44638553113963	6.31717485500073	6.41193600893641	6.32730360764089	6.45048347899966	6.23896780415171	6.32142987782932	6.36303477064025	6.24979271089609	6.27969102928472	6.2086327392004	6.21665974558035	6.45739356892996	6.42991967638544	6.34940044969582	6.29790877963094
LDLRAD2	-3.18739628893171	-3.97169658436737	-2.8106655086938	-3.00790568855356	-3.1890918880847	-3.8296221643732	-3.12883245858035	-4.82779412823519	-3.14250313304292	-5.62529487859084	-2.34473925128148	-5.76981722177038	-3.84257620171437	-5.30837159954365	-3.57005172348755	-4.21843790562422	-5.40423416915757	-3.82836548744169
HSPG2	5.51096111702558	5.45386902079795	5.50416047050834	5.48154091006902	5.63300088629483	5.76096488554183	5.64001350117303	6.04488075203541	5.38184268341963	5.30618135529595	5.29831521852769	5.46200395688703	5.44359648180752	5.45732888810746	5.04343081724365	5.21410399476404	5.29012371806389	5.28624446512442
NCRNA00339	2.49630016537481	2.61826659741215	2.62515355272154	2.95093698668968	2.85966742383515	2.9820201160875	2.98803129911054	3.21112486105711	2.85298138583459	2.97833146639535	2.89047721041255	2.66897463080789	2.84392432546885	2.61644090406214	3.14419379417857	3.07618284326741	2.86722885874681	2.97468929718229
CDC42	7.69111449577891	7.74697898445117	7.62678934586177	7.6682277021955	7.52807041902654	7.47966469776987	7.23464528131842	6.87221202264767	7.6943362267058	7.70576200583578	7.66415618685558	7.6418261660987	7.56557659724365	7.53574567004435	7.23542346535183	7.33054450737281	7.69692080944296	7.77911895216041
WNT4	1.31085457859612	1.33815867821941	1.32449407458783	1.3844117342252	1.76510442230217	1.91633221302026	1.95011888281447	2.67205175884801	1.22206929925294	0.524452240913839	0.266695460800863	1.05036174064481	0.9123113004491	0.800152857234524	1.53148630297451	1.25188202915581	0.428655845007176	0.890452760014258
ZBTB40	5.95980863601052	5.91145580128957	6.04775959757808	6.0640928921995	6.05836097655023	6.04740628549121	6.15518188615765	6.2930917145526	5.74928057017539	5.82023734043747	5.78397115401044	5.78429193080363	5.92615950661251	5.87215920780084	6.26019937455658	6.11509018594693	5.67458378080441	5.69845974763817
EPHA8	-0.985762427762055	-1.85621936694744	-2.8106655086938	-3.74487128271976	-2.34109498152975	-2.60722974303676	-2.2808355520254	-0.920903532626675	-1.07211380515152	-1.92485516044975	-0.870808062949072	-1.37749979899162	-1.52064810682701	-1.40148100393513	-1.69558260557141	-1.15954421657065	-1.49734357354905	-1.50643739255433
EPHB2	4.00045062050787	3.87170108761576	3.96506233675153	3.91571892281476	3.71539220981672	3.75283348073738	3.61263452782079	4.07608771750099	4.02541673250902	3.81971996727758	3.92204728941342	3.59431743323768	3.79887349035326	3.63707223683427	3.53498374721074	3.61655977150251	3.97730878202702	3.84170058165588
KDM1A	7.22475010760898	7.14832523980445	7.23548407026987	7.21681956421404	7.03659757193074	7.05174675698841	7.00482353411089	7.07872071661176	7.38164675824232	7.42438353169555	7.3372799452757	7.31316339205501	7.18002279391868	7.20115600787951	7.04925123192813	7.12011278996303	7.36084469045912	7.36823663908148
LUZP1	5.69830008440769	5.68472827891041	5.55752911988478	5.70565266785124	5.37085872462838	5.34280534427228	5.16302891100486	4.77025837192641	5.61971278268487	5.7546249390557	5.55075188195275	5.55829667306328	5.54472314629777	5.44400904700925	5.02365062679776	5.09671165663208	5.68653988548318	5.76471434070198
HTR1D	-0.223922164956819	-0.698678089960958	-0.573626311392954	-0.685977593666194	-1.60412938736354	-0.370190545735907	-1.36329771221738	-1.1273544100941	-0.254977862301328	-0.415841512961893	-0.022811156394122	-0.560363856141426	-0.298255685490558	-0.35417528915677	-1.06755138295837	-1.55547289290179	-0.359840049799113	0.201381855952364
HNRNPR	7.5885431488087	7.64469909894214	7.58119179765915	7.51074746711983	7.33152679247158	7.29858701922044	7.26369963498831	7.16973821929117	7.86213870163953	7.83503302277208	7.75402393950439	7.70857322339661	7.56593045916372	7.55329692106994	7.41839628129886	7.46762484427119	7.95921619278596	7.90620301721296
ZNF436	4.70134695996655	4.67576184208755	4.80299242502782	4.75630244158639	4.74518870555532	4.56126330291242	4.62739025426693	4.3040628323736	4.68150091789024	4.64966559354976	4.68868375025597	4.61712302355394	4.62094817155681	4.62384315242474	4.65394995071055	4.61550632491252	4.51015096299788	4.6296992954317
C1orf213	0.998470256379628	1.0432537570986	0.98189241143572	1.01001621944371	1.45476430169002	1.35359965968257	1.34365531288239	1.19457368479326	0.839349520246825	1.19488408382435	0.789116495453306	0.916683305412843	1.04819472853087	1.16736183142275	0.867353588819744	0.639543089503351	0.745512950347116	0.92652201472178
TCEA3	2.02205707669724	1.8779691425482	2.40988556581848	1.78910728928259	2.50578830471449	2.54541726697372	2.69389768936417	2.44833027703904	1.95342128695562	1.82591623324149	1.83406390150728	1.90966287773507	1.84858570283871	1.70285565587961	1.44489861797842	1.7890566309227	1.69379791380296	1.84405985452981
ASAP3	5.2109198744685	5.10956491771465	5.20614277899275	5.25606766624985	5.67695060901214	5.72304693314107	5.66233042997466	5.95110434777318	4.88540286352697	4.77023925687146	4.91683335153425	4.76837171028204	5.16771877901351	5.00564510435771	5.45877524026387	5.36213473503255	4.72633639364786	4.78511705328952
E2F2	3.69279944001139	3.753953696571	3.41815318180208	3.33194431433107	3.07018059895289	3.22566027112799	3.02901971056138	2.93375710420929	4.84276958121053	4.85751307813582	4.68378078872857	4.5997801245083	3.78920715575978	3.64291311542333	3.52798035947297	3.4421522999103	4.98270607616674	4.9409213937824
ID3	7.09267847971838	6.97252742016236	7.08003305341213	7.1637715236162	6.97707119456141	7.01873996162157	6.97995333232422	6.79105017353146	7.01206184941131	6.93097166499215	6.95675694370106	7.08524589659725	6.99268471691312	7.00706103836173	6.81040934160142	6.77379235934167	6.9004023546497	6.94888982775023
RPL11	9.7794335706599	9.74901082411819	9.87830284652369	9.89292339155311	9.96430180580392	9.96198166120182	10.1330567763472	10.2737302196972	9.91057425405634	9.83154078243536	9.92448485130997	9.86008007992268	9.97563979683702	9.99594406788699	10.1610197650936	10.1089977837295	9.82379533167411	9.84777525108152
TCEB3	6.53472814798223	6.48191701768026	6.46645580670249	6.47550704497547	6.32305597046282	6.2565140606541	6.3497349469991	6.04334105600785	6.62270007361025	6.61758148857556	6.65932512144274	6.60766446641258	6.55581122524093	6.46105304200911	6.56736641095509	6.5395076274462	6.7458304099239	6.70982344461073
LOC100506963	-0.865468194044343	-0.912802895313805	-0.332618211889159	-1.24237094219058	-0.867163793197338	-0.370190545735907	-1.36329771221738	-0.920903532626675	-1.55754063232176	-2.45536987714853	-1.26673673928021	-1.12596103199565	-1.03522127965676	-0.664515409768921	-0.631452268151698	-0.674117389400411	-1.49734357354905	-1.02101056538408
PITHD1	5.27285481001214	5.14291336819874	5.20295626186983	5.05925973846356	5.15697855270046	5.16378802626644	5.1831428558808	5.38287721555043	5.37240813181844	5.48126806185404	5.17620675656852	5.39446121653079	5.12416955918516	5.15413067305362	5.33784039596604	5.15442715448837	5.51239175305367	5.46088494666803
LYPLA2	6.08826265576715	6.18775432546912	6.03437643072627	6.11569843558739	5.71478995765148	5.81963401314411	5.53009305291202	5.58689110757202	6.02491501278882	5.95919791838503	5.95954868447015	6.03067827869644	5.9436934259341	5.98222328853893	5.71919871062216	5.65654344202955	6.0288295959645	5.99234534411902
GALE	4.93672502289748	4.84528703888801	4.7689198145729	4.93812330096192	4.62980978780094	4.51467374354261	4.25141213189783	4.6005660444691	5.11582733956951	4.86755974158391	4.80613629615784	4.82730420701919	4.54544108363077	4.54181523810213	4.32274404223518	4.22312303617439	5.20031905992147	5.18565498287325
HMGCL	5.51512274022158	5.38218537237764	5.53489814538522	5.4686380176607	5.49670813166019	5.63458320727781	5.64133586152307	5.60161261327879	5.17852299555005	5.08809163634619	5.15155975007938	5.21957727807436	5.27203375085174	5.28501952324809	5.37148501492786	5.25797078631443	5.13006871329706	5.13260178092262
FUCA1	5.90905533554589	5.95558755774065	6.00448902393193	5.87045182178338	6.0227964064613	5.92359458480575	5.84672894769326	5.80429228459999	5.69984721037089	5.70841954750313	5.87926242291662	5.78908175937633	5.99189484826985	5.96017040075648	5.79699894068078	5.88528701687716	5.78497266543946	5.66682332145124
PNRC2	6.67213849745095	6.80993634098291	6.66940338093212	6.61451225069692	6.58272767981361	6.63083373193643	6.46325077507354	6.0632300619143	6.57620097263198	6.64002714564403	6.57577902235781	6.4784068678981	6.50430683774815	6.44943507265358	6.23246464163367	6.36370407603456	6.61431377271408	6.59615075772522
SRSF10	7.13745930801873	7.23022310857617	6.99783906283167	6.96564819025445	6.83299845690926	6.78416730009938	6.5967042198507	6.52810751009322	7.29981837743688	7.31005436444316	7.22068021681521	7.1168319916016	6.99005013794705	6.9836623859559	6.61936104859335	6.75094861571806	7.3255989696908	7.3019905641685
MYOM3	-3.18739628893171	-2.74930416303093	-3.29609233586405	-3.74487128271976	-3.92605748225091	-5.41458466509436	-5.45076055346772	-4.82779412823519	-2.29450622648797	-3.30336678370348	-3.92970175200264	-2.59989222032806	-2.62018378037792	-2.98644350465628	-3.57005172348755	-4.21843790562422	-3.0823060742702	-5.41332798816284
IL22RA1	-3.18739628893171	-3.97169658436737	-5.61802043075141	-3.74487128271976	-3.92605748225091	-5.41458466509436	-5.45076055346772	-4.82779412823519	-5.46443122793028	-3.30336678370348	-2.34473925128148	-4.18485472104922	-3.10561060754816	-5.30837159954365	-5.15501422420871	-4.21843790562422	-3.0823060742702	-5.41332798816284
IL28RA	-0.380041366874101	-0.130394330386432	-0.19175567604931	-0.120380417811969	-0.301566617343113	0.607783147934094	0.163949290647492	0.21659999112326	0.0901576237473593	-0.981438688816118	0.0399245989538408	-0.155107377655167	-0.0699866978174411	-1.40148100393513	-0.297033229081138	-0.311547310015703	-0.760377979382841	-0.459131677775969
GRHL3	3.09430196116712	2.7787312696054	3.05793660219034	3.07530767969543	2.49460456622181	2.16284416294139	1.31742377130921	1.28073032854298	2.1576205915261	1.99675694086553	1.81625262539082	2.0049698378308	1.20181791764408	1.16736183142275	0.0544391414202394	0.425418284150503	2.43496961893938	2.30777120054434
C1orf201	2.00637545446497	2.0943926060904	2.30679207285437	2.37752534863996	2.59226782543996	2.22203995544929	2.50924137860036	2.57308530804699	2.01938454933398	2.40261111797904	2.04757817149728	2.34392494427881	2.32065414715394	2.39898753253724	2.64588567571159	2.44926502610487	2.03039405847916	2.46318895840216
NIPAL3	4.86462827155113	4.92008711885094	4.94326751441342	4.8135494305489	4.99578345482358	4.97665892433308	4.99941969369704	5.19872931428457	4.74867299171163	4.58780934105106	4.83958512922144	4.78381207214599	5.05123091704024	4.90473262009826	4.78896569013503	5.01757628627586	4.45219135946796	4.57677597569466
RCAN3	2.67555095908922	2.68651489838442	2.88580530724434	2.9601850634917	2.91943256869347	2.9647937019769	2.9199268533395	2.96010843115624	2.66999509229065	2.61787910488211	2.88194052845806	2.96150180925469	2.89889078468678	2.8863852548786	3.02986111869957	2.89356711988891	2.66722819339906	2.52330995083973
C1orf130	1.36104033576434	1.56228198763498	1.45879516629942	1.3566667437423	0.964713447994334	0.313335789468839	-0.241307187838767	0.529757876382891	0.764387462565603	0.397072934437612	0.46261567077612	0.673126274078353	0.680985754342644	0.958414941151256	0.130387994653538	0.500380341831725	0.745512950347116	0.60903982486561
SRRM1	6.76126295662844	6.77565724511069	6.82570016990517	6.7770562616513	6.72349810276793	6.80064496065357	6.70753355013632	6.53579311828938	6.89174560258608	6.93623174554564	6.8660673599592	6.81444066597419	6.80218139080189	6.79589952939325	6.75824920642005	6.74035644703052	6.97053364493526	6.9738815925568
CLIC4	7.03491562262259	7.30345794185125	7.06957395882472	7.00136309371211	7.29210208996334	7.40099876875666	7.54835862652758	6.90818491137821	7.10090889927818	7.12729483905015	7.17991128480219	7.13763681654825	7.1306428174245	7.18022173429176	7.46909581155428	7.40010054601602	7.22352768324505	7.22714291642724
RUNX3	-3.92436188309791	-3.97169658436737	-3.29609233586405	-2.52247886138331	-5.51101998297206	-5.41458466509436	-5.45076055346772	-4.82779412823519	-3.14250313304292	-4.04033237786969	-5.5146642527238	-5.76981722177038	-5.42753870243553	-5.30837159954365	-5.15501422420871	-5.80340040634538	-5.40423416915757	-3.82836548744169
SYF2	5.24806562554757	5.15156264494982	5.25157341248938	5.27471944563812	5.50648441813735	5.45500917814642	5.79062681053122	5.20700483434207	5.02240379363277	5.18928758731543	5.1009653842443	5.09359473717126	5.3029314347487	5.22593128291099	5.68340185158863	5.62966335877669	4.94780925663787	4.95626935811583
C1orf63	5.38473546245495	5.35248396225137	5.4594629261081	5.45561868471762	5.47126062158622	5.39679002841558	5.46884768513554	5.506479157072	5.10826899855701	5.20996604003665	5.1586448228379	5.12120696837912	5.30462872322786	5.4423353866813	5.4195793031289	5.47795010863566	4.97838985741735	4.98861813581369
RHD	-1.42186154256873	-1.16434166230977	-2.15858881211411	-2.15990878199861	-1.1187025601933	-1.71414494695327	-2.2808355520254	-1.65786912679288	-1.37696838667994	-2.81793995653324	-2.70730933066619	-2.59989222032806	-1.52064810682701	-1.40148100393513	-0.400126722045242	-1.55547289290179	-2.59687924709996	-3.82836548744169
TMEM50A	6.40393904680969	6.43167056414256	6.4531066941969	6.41205448929433	6.47943858210165	6.41156654970585	6.20611117214626	6.15020124037777	6.4368128045371	6.46117311487323	6.41051926671041	6.52451633790145	6.39781763904381	6.38031582367889	6.19205343295716	6.28968698409884	6.40432786079996	6.3218048959771
RHCE	-2.04989276518177	-2.38673408364622	-1.71112983514289	-1.62939406529983	-0.225617764109815	-0.659697162930892	-0.241307187838767	0.0301868668923792	-1.55754063232176	-1.71840428298232	-1.60777365711528	-3.44788912688301	-0.383144583077071	-0.35417528915677	0.399574627468927	-0.593947040716428	-1.70379445101647	-2.24340298672053
TMEM57	5.27939394887139	5.32674790129984	5.31935338944074	5.29496167241932	5.33838511797569	5.14670328007047	5.37340265627644	4.99716461229333	5.33404057317134	5.31941718245264	5.35338660102136	5.37420364749652	5.42810846359174	5.4254911201349	5.85131185431622	5.76977337834111	5.38448416353289	5.39483178470553
LDLRAP1	5.28752641144809	5.13943908586733	5.21407841528773	5.23907237106117	5.2596439099447	5.18996856398468	5.20118805725573	5.38287721555043	5.16036422792996	5.20204782564327	5.19355747731456	5.21957727807436	5.22081887957414	5.05466803071287	5.12227317592165	5.14131165469811	5.31429870691165	5.2078081251118
MAN1C1	3.63278267348348	3.57519787552026	3.51897068132882	3.66168806263478	3.49179503263499	3.47111170824504	3.14542920267669	2.92039872135427	2.90625617887694	2.9254519067924	2.91578829894173	3.09126968422502	2.94314870437169	3.18748342734353	2.65876696700833	2.92791862467969	3.1844804664247	3.09842466560454
SEPN1	6.64707476105252	6.54104387843612	6.56716473606892	6.49552255803842	6.38266075541884	6.39236766311638	6.18631710367595	6.35397931057361	6.39859348230661	6.32416710076931	6.41865756800915	6.50950316617223	6.49467401534992	6.39163455133922	5.98645433118437	6.19483741554267	6.49625531567708	6.4931868566841
FAM54B	5.37255432378138	5.21235223600848	5.42021270398037	5.28395568103166	5.34306919689851	5.26928720352824	5.25573546459347	5.33333775474911	5.07181598775785	4.93408221193584	5.01963862973083	5.10593212964968	5.07926473536012	5.11474431060346	5.01616257344306	5.0095790649061	4.96318058208926	5.00346953944322
LOC646471	2.48502905303979	2.56746222674066	2.49572173529778	2.64170977050985	2.41379252063372	2.26489543441109	1.51502373119437	2.20562887330226	2.1280258093378	2.08206425349004	2.31188423456712	2.13104958621037	2.11935575745211	2.07533269293041	1.55923129345741	1.91769878236181	1.87189023611667	1.66348760888799
C1orf135	3.27531046173845	3.11929794785322	2.77858435043045	3.11724944276873	2.91943256869347	2.75032226158133	3.58541305908577	2.96010843115624	3.64670444230443	3.65779347443316	3.44243778883849	3.33609128680078	3.24134628183072	2.93480238392931	3.42618635771625	3.13617880796932	3.79298252395249	3.82268620373724
PAQR7	2.51858161275082	2.55708308096066	2.690318599388	2.40487583678492	2.5388285664785	2.80941700910374	2.40098848794834	2.55591016423886	2.1280258093378	2.13625635385364	2.12196036781985	2.24699106591618	2.37336119748478	1.94901624314901	1.6394016421414	1.75884201787569	2.01361834572833	2.49956134806712
STMN1	7.3328295008158	7.41290731220198	7.38391548237223	7.35381881395383	7.41026310333532	7.36902750016168	7.48126960441931	6.67950499588757	8.00049735245524	8.00690516359429	7.93047995382984	7.84086161932872	7.6723021965652	7.59569847700249	7.38729219837388	7.53045375484879	8.09573625459462	8.10175581396986
PAFAH2	5.00932877185432	4.95608137771497	4.9603522606094	4.89296111942719	4.93916026419269	4.82262529566066	4.82186923150865	4.68593346771724	4.82212653367768	4.7289545033544	4.80613629615784	4.79147072339445	4.87052386528349	4.877742639998	4.7712817705724	4.84315830380917	4.59717402523524	4.48904712632318
EXTL1	-2.33939938237676	-3.23473099020117	-3.29609233586405	-1.62939406529983	-1.81058026483097	-1.71414494695327	-1.99132893483042	-1.65786912679288	-3.87946872720912	-3.30336678370348	-5.5146642527238	-3.44788912688301	-3.10561060754816	-2.50101667748604	-2.83308612932135	-2.63347540490307	-5.40423416915757	-3.09139989327548
PDIK1L	4.74215802680114	4.81511755924939	4.65227489572063	4.59942462519605	4.89092614100447	5.01482207641962	5.08936748511438	4.51871960493044	4.65321187345881	4.82900441502906	4.86146113655238	4.65329868837672	4.71839344338499	4.89742164985351	4.83224978786383	4.78625074016941	4.75689771382674	4.68864768278639
GRRP1	-3.92436188309791	-5.55665908508853	-5.61802043075141	-5.32983378344092	-3.92605748225091	-3.8296221643732	-2.64340563141011	-3.24283162751404	-5.46443122793028	-5.62529487859084	-3.92970175200264	-4.18485472104922	-5.42753870243553	-5.30837159954365	-5.15501422420871	-5.80340040634538	-5.40423416915757	-5.41332798816284
ZNF593	4.20663760643608	4.24908478706309	4.10819772858079	4.39297374772863	4.41230750244713	4.28064362640139	4.35820362145154	4.73253870597725	4.42278938753811	4.3186850357529	4.33552258492198	4.32953058863282	4.36525159186554	4.41784655978855	4.54021406728704	4.46689492012666	4.49814094532846	4.45549456661215
CNKSR1	5.31960544383242	5.19739328244039	5.30753400912215	5.29861175669626	5.27115921085915	5.17506648142043	5.16302891100486	5.39258419946004	4.9116941613459	4.85145132534862	4.94374236051274	4.91054230174334	4.93111249845736	5.06122574673503	5.22544684088026	5.22381447881446	4.73914904483225	4.84051949682456
CEP85	5.31005640704553	5.24666483395296	5.26385827684904	5.3732046055455	5.62019392211421	5.66423328486762	5.8672172689394	5.92123725380501	5.76738995072713	5.78250397163113	5.66586655462069	5.65487396974258	5.54328619892709	5.60376925675208	5.877720304378	5.78390832198817	5.78620784962526	5.81849319049456
SH3BGRL3	6.78155843861051	6.64577088092682	6.59720919499652	6.7466478177661	6.39849813132455	6.34738203028773	6.13842241357163	6.34400816044779	6.67671797050724	6.61579450027001	6.53211871763255	6.64935294325816	6.53065148125821	6.47257819920602	6.14132846048418	6.21305969863383	6.77225067813433	6.71434397887614
UBXN11	3.54324366698509	3.72642926793547	3.66042902746907	3.59794417864142	3.88344271163825	3.89602811656517	3.97759961923658	4.13510187710207	3.86424369939767	3.76487407760934	3.69235006745374	3.94614476848477	4.05021956400836	3.79753690902751	4.15559855745082	4.20642821102273	3.74297075578466	3.79856030638316
CD52	-3.92436188309791	-3.97169658436737	-5.61802043075141	-5.32983378344092	-5.51101998297206	-3.8296221643732	-3.86579805274656	-2.50586603334783	-5.46443122793028	-5.62529487859084	-3.92970175200264	-5.76981722177038	-3.84257620171437	-5.30837159954365	-5.15501422420871	-4.21843790562422	-5.40423416915757	-5.41332798816284
AIM1L	0.998470256379628	0.818380346258395	0.85771300021499	1.17796085675778	1.20322553469406	1.24362681765743	1.89796760076336	1.74206148009575	0.725393330949739	0.714555124293782	0.635082866780885	0.944428295895747	1.20181791764408	0.800152857234524	1.58645276219244	0.825956213734232	0.478408880204275	1.30091752950328
LIN28A	-5.50932438381907	-3.23473099020117	-2.4480954293091	-5.32983378344092	-5.51101998297206	-3.8296221643732	-5.45076055346772	-3.24283162751404	-5.46443122793028	-5.62529487859084	-5.5146642527238	-4.18485472104922	-3.84257620171437	-5.30837159954365	-2.83308612932135	-5.80340040634538	-5.40423416915757	-5.41332798816284
DHDDS	5.38473546245495	5.34043004322423	5.27300375939809	5.43254825526947	5.61890695053833	5.57338985920179	5.46586536874352	5.75622881202235	5.33404057317134	5.35698572596744	5.37179444297991	5.35236367948938	5.56327437671809	5.67248200683609	6.12401591224094	5.96932654289447	5.37958259016262	5.33066487289733
HMGN2	8.30695931460114	8.31245275118479	8.27954144883238	8.32804287664874	8.30766204536123	8.22757987503465	8.23058768170609	8.48551408719694	8.56200576095405	8.5599677338124	8.49961780443557	8.53360680335249	8.36514993277091	8.3499514734964	8.13457244087209	8.25771760048661	8.57938296550361	8.61016649031989
RPS6KA1	5.7092388523712	5.71538743930141	5.74884815541569	5.77541999625996	5.66702234589276	5.73198401064643	5.60925980104014	5.90267600894903	5.63557399649244	5.64207705267443	5.61912015645611	5.55492588872404	5.45891999326818	5.47052687646473	5.36756730704612	5.3135932712016	5.73339742907786	5.59440012646941
ARID1A	7.87046009023331	7.84648612058127	7.851239805254	7.85829139681462	7.66499729178587	7.64594240195428	7.60841488444738	7.85454214147619	7.78690323672858	7.8198493279628	7.73489367600091	7.82462402483885	7.72427065674424	7.69672657869606	7.81491185771116	7.73369663183429	7.78697930306372	7.84066718531738
PIGV	4.40206760402439	4.44474910930428	4.48132737965178	4.40318153824504	4.26869937217134	4.55552122551782	4.37419818706081	4.45991825131426	4.16310265654251	4.26192573687754	4.17008436769783	4.30566192771764	4.3717429190864	4.38337191962763	4.30646522307745	4.30643024793342	4.14458773930119	4.336541439234
ZDHHC18	5.45140161101999	5.39680987714032	5.47275362388934	5.49114290918032	5.44680757786168	5.45655051914868	5.45838249387218	5.6829700396827	5.6036752479285	5.3412105733149	5.39297755094173	5.48225682102581	5.43432363762363	5.48197689720827	5.49513998946638	5.40666207689485	5.55359339167618	5.59720011772364
SFN	5.73206298017987	5.69895966475107	5.62098132701417	5.82814466650451	5.89571649971966	6.05251136881139	6.0859723363677	6.50592029785878	6.0478154148989	5.87405275428576	5.80782728487367	5.80808361511659	5.71392985295756	5.63194199760232	6.01052091716921	5.89313250773292	6.1305550423227	6.11854078701471
GPN2	4.76796301631129	4.56357879225343	4.68004213696761	4.78520986672079	4.58305770269984	4.50576819032072	4.33550907418075	5.10442062373319	4.70924590837314	4.75732914798407	4.57941343294811	4.82357390102136	4.70817058366887	4.65018111588737	4.47251966026408	4.48546566782044	4.80887005048434	4.68601982224035
GPATCH3	3.75511821640753	3.70778351513807	3.65577516846286	3.72273426736324	3.70572587522324	3.76283487289488	3.51213545186954	3.78323066907216	3.3525523953251	3.39429584976704	3.31505848236226	3.55436332484837	3.59205202592236	3.54649678371659	3.79627049075826	3.43261378555471	3.68587825050672	3.31799104286222
NR0B2	-5.50932438381907	-5.55665908508853	-3.29609233586405	-3.74487128271976	-5.51101998297206	-5.41458466509436	-2.64340563141011	-3.24283162751404	-5.46443122793028	-5.62529487859084	-5.5146642527238	-3.44788912688301	-5.42753870243553	-3.72340909882249	-3.57005172348755	-4.21843790562422	-5.40423416915757	-5.41332798816284
NUDC	6.4938421228461	6.52382537197904	6.4597966901445	6.39936207569118	6.20365484433594	6.18950519637482	6.19264472364796	6.45007441794165	6.92062226041587	6.86630772810527	6.68960120341305	6.79980108167627	6.56291986263819	6.48156952884727	6.34732035598929	6.35678617025528	6.92752254309791	6.98086672185659
C1orf172	4.24054504357778	4.20322909813331	4.13184899664544	4.28303471385012	4.27197822594835	4.17225512286747	4.30579576905637	4.49638641838355	4.26858409375568	4.32161139586556	4.26176877972094	4.31100030583795	4.26420481673575	4.18147636089565	4.3626551639251	4.18386360572716	4.20494456898441	4.35320092043602
TRNP1	2.00637545446497	1.80966312915729	1.73070772347967	1.78910728928259	1.80186297231229	1.64069777040683	1.34365531288239	1.43899241245971	1.90189098631554	1.72343327564024	1.77995649616783	1.77707723811726	1.8670820464561	1.70285565587961	1.22002520713821	1.52751647176924	1.67258142789326	2.11805347235347
FAM46B	1.95828116626393	2.15070004699235	1.83319068108092	2.29221803601546	2.25053124947242	2.11679679542195	2.03305522379654	2.71910033165244	2.08246323195736	1.85852089867341	1.72374048660128	1.88123446940855	1.81086603688955	2.02254527857097	1.87840877732874	1.80392990740423	2.23239045138608	2.1023718501212
SLC9A1	7.07915602901069	7.03275799068008	7.12239280128189	7.15674987562635	7.10437976075343	7.25673524808894	7.32258473782355	7.63853729384757	6.74410797880809	6.65344494795927	6.68408771246994	6.74957331957758	6.77059934996559	6.82187718450704	7.03511909765609	6.96250723114324	6.7685058478918	6.74307115670874
WDTC1	6.24848228837816	6.10734367779797	6.25811276929161	6.23479207935445	6.1467450522933	6.22701555074	5.98125929334478	6.2063170178614	5.99038212058225	5.98249776332837	5.94014909578873	6.03632958155015	6.15883199267844	6.07046511366697	6.00170092001599	6.04091305485792	5.91374365324955	6.00715862466293
TMEM222	5.18154662547325	5.05159573688938	5.18045137035021	5.22187447817977	5.19374825639054	5.12941378504018	5.14636087532185	5.54180321804348	5.31610853954168	5.03559239171172	5.21750317293959	5.35236367948938	5.31981512704254	5.22203473755542	5.38705031807473	5.32909932328313	5.16467198534452	5.08552121836888
LOC644961	0.513043429209387	0.276230929076212	1.22746962019297	0.342591558530577	0.555069207485709	0.200125179020848	0.382129460697025	0.844631213736303	0.368458786234464	0.047130463380653	0.825185750160828	0.916683305412843	0.762285856444493	1.2614840087873	0.626345489315949	0.67233302462102	0.26819117281393	0.890452760014258
SYTL1	5.82885486608104	5.76470534695092	5.78871605194032	5.88751812182942	6.12242939174143	6.12311908281328	6.31618238728807	6.35893916089367	5.62766518706051	5.581109035383	5.58796763613117	5.71450220187389	5.85497060380531	5.88330454680878	6.51696904788315	6.41304233281511	5.39585681846743	5.48073185811118
MAP3K6	4.80921842588366	4.75962244665769	4.51768885535299	4.7955796870424	4.58569517151647	4.72112462101004	4.47849785516926	4.76653047568965	5.07956722220426	4.99950057726939	4.91264859141117	4.91054230174334	4.78799429731013	4.70145701782446	4.33483373623059	4.23688931468034	4.96536317712111	5.05733088589771
FCN3	-3.92436188309791	-2.74930416303093	-3.29609233586405	-3.74487128271976	-2.70366506091446	-3.8296221643732	-2.2808355520254	-4.82779412823519	-3.14250313304292	-2.81793995653324	-3.92970175200264	-2.96246229971277	-3.84257620171437	-3.72340909882249	-2.83308612932135	-3.48147231145802	-3.0823060742702	-3.82836548744169
CD164L2	-1.26139687037548	-0.912802895313805	-0.0033105866361997	-1.08190626999733	-1.42355714172172	-0.891022709037347	-0.927198597410703	-0.0729066260717244	-0.510234917543403	-0.981438688816118	-0.38538123577883	-0.412265217152292	-1.52064810682701	-1.60793188140255	-1.69558260557141	-2.99604548428777	-1.15630665571398	-0.76947179838812
GPR3	-3.92436188309791	-3.23473099020117	-3.29609233586405	-1.62939406529983	-1.60412938736354	-3.092656570207	-1.99132893483042	-4.82779412823519	-2.29450622648797	-2.16586325995355	-1.12234682994504	-2.59989222032806	-1.96810708379823	-2.98644350465628	-2.83308612932135	-2.34396878770808	-2.23430916771525	-1.71288827002175
WASF2	7.39512208068665	7.37130401591494	7.34252458246026	7.43690215608905	7.55220654933081	7.64289945370454	7.68863091695154	7.71692886952028	7.37102709030632	7.38785329286392	7.32827530656134	7.43673931796832	7.35320609524227	7.38663914010959	7.65736366455818	7.55703520422569	7.3554459980534	7.33339625586299
AHDC1	5.5493438665215	5.60258156532314	5.41471409783531	5.460514713311	5.58635378601816	5.47339746796409	5.35094780544875	5.49975851584605	5.46852166426444	5.48257603568877	5.38997036894435	5.51037357044653	5.52155845329368	5.52214360743319	5.10119446431868	5.13691319080059	5.34144015484457	5.52991940773871
IFI6	5.88352965605381	3.47951452746496	3.94231240346103	4.73490898130934	3.62597112910817	7.38813363088882	3.83232779955629	4.28854983300227	3.17581370829207	4.03826322562643	3.70692286854101	3.51327113125363	4.07031313451559	4.37637702087798	3.30851014906247	5.93003867655406	5.63537034879619	4.48602893476027
FAM76A	2.97851565000398	2.89042414112112	3.09278600294794	3.14184143095113	3.23381385452748	3.48929718064182	3.28733170615277	3.03639201641909	3.01534903609882	3.02934114993712	3.11104459034067	2.84856828048823	3.15366187948943	3.18748342734353	3.38026115241209	3.42782077436581	2.98378311618757	2.97468929718229
STX12	5.62574356195875	5.75224871897541	5.56499457013135	5.65671936631574	5.60727225005493	5.57054570837254	5.49248684243384	5.24768502125282	5.68721960204314	5.61012105701168	5.66959124268155	5.52192905906356	5.50983511775662	5.51579161020051	5.46245324108549	5.49866726618114	5.56659073220505	5.66948634950943
PPP1R8	5.57481962679608	5.48431551372878	5.51190650275899	5.49114290918032	5.37696215008639	5.38873925394713	5.4508606048784	5.43782091824926	5.80411077236985	5.68815506237222	5.69417973801082	5.58608441655804	5.59413534042285	5.52055822810784	5.40627372095612	5.44393377168335	5.77131538147862	5.79063171507662
SCARNA1	-3.92436188309791	-3.97169658436737	-5.61802043075141	-5.32983378344092	-3.92605748225091	-5.41458466509436	-5.45076055346772	-3.24283162751404	-5.46443122793028	-4.04033237786969	-3.92970175200264	-4.18485472104922	-5.42753870243553	-3.72340909882249	-3.57005172348755	-4.21843790562422	-2.59687924709996	-5.41332798816284
C1orf38	0.10538546029614	-0.199107080470446	0.571804128128609	0.398086671122281	1.43149452236718	1.70435640762915	1.89796760076336	1.94039019654173	-0.606450232802706	-0.580900759232389	-0.991102296666784	-0.560363856141426	0.127050149242112	-0.450390604416073	0.336838872120964	0.425418284150503	-0.118831950295318	0.0129367665392533
RPA2	5.56146742560399	5.56163314793846	5.55253060456529	5.50542713518657	5.36626415055113	5.41116916778875	5.42498879795234	5.22069274575714	6.0848721405833	5.99904366672214	5.89525698852588	5.86544743476914	5.50836297983206	5.52846776020507	5.33182079735434	5.41031139176029	6.12568435896276	6.14843727546486
SMPDL3B	2.96235083057298	2.8313582002566	2.9016158220918	2.65315979125339	2.58173715794779	2.55695888885641	2.04908533361549	2.6398114218478	3.25324519513612	3.21705546482297	3.28299727312996	3.1340646239658	3.25545588124616	3.3675854333981	2.98964401862317	3.19377907459224	3.20679062814979	3.23413043829208
XKR8	3.34554399944117	3.15414734861082	3.16005669878395	3.10895806913734	3.16493704996969	3.24719343267763	3.3404023350873	3.61099772434307	2.85298138583459	2.88645777517654	3.02061112389701	3.10976602784241	3.06831632445165	3.11369316662917	3.00989270246698	3.2545913164138	2.89497384922971	2.74149012088926
EYA3	5.40281647247665	5.41560276364476	5.34704232599322	5.30950692521131	5.14272079573451	5.08426454143736	4.91665419777911	4.89501340293435	5.42202746777343	5.41841598475631	5.52219619394925	5.32492028327772	5.38544076881596	5.41528934486634	5.3537709378558	5.33423119189005	5.3245366803851	5.37048877115734
LOC653566	-2.70196946176146	-2.74930416303093	-3.29609233586405	-5.32983378344092	-5.51101998297206	-1.95515304645706	-1.75032083532662	-4.82779412823519	-3.14250313304292	-2.45536987714853	-1.8142245345827	-2.06937750362928	-2.25761370099321	-2.98644350465628	-2.34765930215111	-1.15954421657065	-1.94480255052027	-3.09139989327548
PTAFR	2.08313265344901	2.28254470300841	2.75266697605581	2.64170977050985	2.7032991378287	2.42461912300258	2.09613390641992	2.46682662065643	1.8842969263008	1.36338980818132	1.96915152454046	2.08193181964568	2.34724835716565	2.07533269293041	1.38414458689932	1.84765128483355	1.60699308626569	2.05427756192015
DNAJC8	6.6105894016332	6.64209288010521	6.68547494603897	6.67754394988035	6.60434885484816	6.57870757639419	6.49870142589244	6.40282680489467	6.78793853999575	6.80018330905449	6.76465613521881	6.65670962668136	6.59239945398927	6.56545697534333	6.47752665233818	6.54394413308617	6.90097258985116	6.81519010955335
ATPIF1	6.92972729677266	6.81973766599431	6.87458387363528	6.84040426889573	6.66296939119447	6.58294768243201	6.53330181621872	6.38470225695875	6.83449051303947	6.86380043682266	6.80076838518158	6.88325175480955	6.73138650137144	6.65271629045369	6.41436673531358	6.59614456028205	6.87334383325817	6.81097522121054
SESN2	5.26793093137286	5.24666483395296	5.25157341248938	5.3732046055455	5.66826712167394	5.71791506453415	6.43073583134239	6.38955777703514	5.00622764613027	4.93216882300698	4.96410536675197	5.04636645966197	5.27895731562566	5.29432726547432	6.85166249110028	6.35615562171339	4.98054958093579	5.06341821577662
MED18	4.20663760643608	4.28096884808288	4.28435468373462	4.20738461709768	4.08703251718954	4.14956482489137	3.91774590803998	4.19179660012269	4.10352484748519	4.17722148653038	4.06841851477914	4.14755485770647	4.11742573035371	4.08609109506667	4.05687407033729	4.06233286450638	4.29793851620798	4.21055350185061
PHACTR4	5.74629436602053	5.80802277077603	5.70672267974301	5.70427736265567	5.75283603662402	5.74591708246133	5.81778144683241	5.75434785342358	5.72847799118173	5.69494156665081	5.69783213247015	5.71952901894872	5.73296304512016	5.60974625148813	5.81868314209664	5.7526265863793	5.76631686615913	5.77958123094917
RCC1	6.98827800296442	6.92891868581466	6.91798388653714	6.871983833227	6.91917118721963	6.98762800762028	7.0750049253542	7.27778705304224	7.14866756627895	7.06273682382309	6.99089922363678	7.01215714561896	6.98899495776406	6.95753640968746	7.09617227931562	7.01018039664425	7.20240237442196	7.23345570367495
SNHG3	5.0765770658717	5.12017952138562	5.00128252466428	4.99547167164876	5.35084235708709	5.29018357426824	5.42037463077533	5.41656970688532	5.20887784763142	5.22097903275906	5.23436712931641	5.1938013956736	5.39343799018572	5.40673240969252	5.56523003407885	5.51909113125209	5.15514292136912	5.28624446512442
TRNAU1AP	3.74570418599966	3.59562575721805	3.67889577612788	3.65030579419824	3.65639816285967	3.52499454922033	3.79953786443862	4.3040628323736	3.64670444230443	3.59145097960446	3.63762058958279	3.67105194584049	3.39582853761071	3.49575942163967	3.69360871622063	3.66216599846402	3.36063742157852	3.65006709312566
SNHG12	3.66809515417017	3.66492803617628	3.47209198891288	3.70633982911257	4.04164911454221	4.00537551275353	4.69771602871056	4.88473287220463	3.95973506088782	3.87255695836028	3.83627492882263	3.81702256619145	4.17051379772608	4.15719480526575	5.33784039596604	4.85748686395719	3.76318397667417	3.77896482630792
SNORD99	-0.985762427762055	-1.46919624383819	-1.37009291730782	-1.08190626999733	-2.05158836433477	-1.95515304645706	-0.927198597410703	-2.02043920617759	-1.76399150978919	-1.10173292253383	-1.42720141147346	-3.44788912688301	-1.72709898429443	-0.784809643486632	-1.24812362860019	-1.55547289290179	-1.49734357354905	-1.16540047471926
SNORA61	0.96640904714733	0.747121663088573	0.264622618610434	1.04520564790601	0.161405358999432	0.257840676877136	0.739064005412301	1.40102456226069	1.32998463841983	1.19488408382435	0.9931303874749	0.859539398309234	1.11162010867251	0.800152857234524	1.18483577867591	1.042089644599	0.745512950347116	0.890452760014258
SNORA44	-1.26139687037548	-0.271256866226281	-0.408567065122458	-0.471852788313346	-0.756132480808595	-1.95515304645706	-0.806904363692991	-0.0729066260717244	-1.37696838667994	-0.76731388346327	-0.560467942336922	-1.12596103199565	-0.383144583077071	0.117893155158453	-0.511158034433986	-0.445848401727294	-0.359840049799113	-1.02101056538408
SNORA16A	-0.555128073432193	-0.912802895313805	-0.488737413806441	-0.57494628127745	-0.756132480808595	-1.32712182384402	-1.05844313068896	-3.24283162751404	-0.820575038155553	-0.133441782261168	-2.34473925128148	-0.8156209113835	-1.03522127965676	-0.664515409768921	-0.400126722045242	-0.945419411217805	-0.359840049799113	-0.555346993035272
RAB42	-2.04989276518177	-2.74930416303093	-3.29609233586405	-3.00790568855356	-5.51101998297206	-3.092656570207	-3.86579805274656	-3.24283162751404	-3.87946872720912	-4.04033237786969	-2.34473925128148	-2.06937750362928	-3.84257620171437	-2.50101667748604	-2.34765930215111	-1.89650981073686	-3.81927166843641	-1.95389636952555
TAF12	4.86462827155113	4.76414146379311	4.80929241338356	4.79299421136675	4.83660138559607	4.69001408847001	4.78644940728731	4.60891741390202	5.01231497600919	4.8392508717431	4.89154075269506	4.90878291732908	4.8887428293107	4.85779148310247	5.08219573654631	5.09217487603531	5.01677868662166	4.91197746692684
RNU11	-3.18739628893171	-2.74930416303093	-2.8106655086938	-3.74487128271976	-5.51101998297206	-3.8296221643732	-3.86579805274656	-4.82779412823519	-2.65707630587267	-2.81793995653324	-2.70730933066619	-3.44788912688301	-2.25761370099321	-2.98644350465628	-3.57005172348755	-2.99604548428777	-3.0823060742702	-5.41332798816284
GMEB1	3.40655499501671	3.43486276098717	3.47209198891288	3.33905120082533	3.46911959466709	3.46499858451842	3.47701740861463	3.75340645368976	3.34614040681087	3.15933996696668	3.2030121703426	3.17562661460754	3.02778851786904	3.25768243862745	3.47069461885575	3.32330406649781	3.05109305114699	3.2766699832566
YTHDF2	6.52375442231155	6.55023096000369	6.5005962586001	6.48033615422374	6.39097820269643	6.41711843411994	6.26905604955041	6.30855621321896	6.59997473396076	6.55243608844243	6.62392754191372	6.55969884543616	6.48796725979641	6.50661133688314	6.50542742600046	6.52667614845208	6.60873947921697	6.57500166106824
OPRD1	-2.70196946176146	-3.97169658436737	-4.03305793003025	-3.00790568855356	-5.51101998297206	-3.8296221643732	-5.45076055346772	-4.82779412823519	-5.46443122793028	-4.04033237786969	-3.92970175200264	-5.76981722177038	-5.42753870243553	-3.72340909882249	-3.57005172348755	-5.80340040634538	-5.40423416915757	-3.09139989327548
EPB41	5.89741209887266	5.81892342740198	5.98606943071777	5.98701340016155	6.27320587745419	6.29492999561236	6.53401390657912	6.33899662248299	5.81923593956122	5.89679619029622	5.87926242291662	5.71852505576215	5.84567410741881	5.97760850638457	6.50096363827823	6.30348963874684	5.8143290670327	5.75972446961127
TMEM200B	-3.18739628893171	-5.55665908508853	-3.29609233586405	-3.00790568855356	-2.70366506091446	-5.41458466509436	-5.45076055346772	-4.82779412823519	-5.46443122793028	-5.62529487859084	-5.5146642527238	-5.76981722177038	-3.84257620171437	-5.30837159954365	-5.15501422420871	-4.21843790562422	-2.59687924709996	-3.82836548744169
SRSF4	6.17235327139062	6.1311539774764	6.12133827668199	6.1942181352769	6.02084879220549	6.07776928006551	6.26991123335784	6.25102382172679	6.28166315577518	6.20244477021611	6.02303949518385	6.17672358212273	6.06681690109732	5.9425189361797	6.22165383764896	6.14897684562261	6.29923687691438	6.27448507440209
MECR	4.09244640458864	4.07815196508319	4.0632179810264	4.19568702565415	3.99479157094753	3.89147702433398	4.05901445085922	4.38409416631081	4.20622502118816	4.06993341290491	4.12738744020418	4.20316256429592	4.31897561870294	4.07749080109782	4.08577710795325	4.09595651657773	4.24142426325114	4.15462808725262
PTPRU	5.92998707799978	5.87744784352143	5.97209874335577	6.01944744537653	6.0459649746224	6.12602774315517	6.03456563577281	6.47883723347731	5.7565516231515	5.69268294381628	5.72553080125613	5.79956373775192	5.79344414864625	5.82925999869178	5.84004624282401	5.81544389542127	5.78867504995445	5.77340530096602
MATN1	-2.04989276518177	-3.23473099020117	-4.03305793003025	-3.74487128271976	-1.81058026483097	-3.8296221643732	-2.64340563141011	-1.3683625095979	-2.65707630587267	-1.92485516044975	-2.0552326340865	-2.06937750362928	-1.72709898429443	-1.84893998090635	-1.9850892227664	-2.34396878770808	-2.59687924709996	-2.24340298672053
LOC100129196	1.06053122451188	1.15758643257759	0.95183517757954	1.07955715269678	1.38379778033588	1.24362681765743	1.49175395187152	1.23829506222258	1.3810588230141	1.3172196267484	0.635082866780885	0.971649764630772	1.58368855298773	1.74691083595754	1.94301785875182	1.77402842169037	1.19567867302956	1.09446665203585
LAPTM5	-1.26139687037548	-1.85621936694744	-1.53055758950107	-0.937516360662158	-2.05158836433477	-1.0222672423156	-1.5438699578592	-1.3683625095979	-3.14250313304292	-1.92485516044975	-2.70730933066619	-2.06937750362928	-2.62018378037792	-3.72340909882249	-2.34765930215111	-2.10296068820429	-2.59687924709996	-3.09139989327548
SDC3	5.53438647952809	5.48431551372878	5.50286541203638	5.51330212767043	5.3461834885361	5.45962826973651	5.36542312796463	5.24500840630901	5.43568083504718	5.31501871855513	5.30151942870854	5.45840022052306	5.44359648180752	5.28501952324809	5.19039102250909	5.17745320003436	5.45762817090159	5.39965148308864
PUM1	6.94933854904875	7.02477690436585	7.01383869653137	6.91244716686152	7.00886193952536	7.03585336730129	6.9836070482012	7.16195514722694	6.87402661520057	6.86179146168043	6.88861412274726	6.87696647006742	6.92533235224247	6.97616335446478	6.99187261120717	6.91620232149025	6.88030078485086	6.89870407058202
PRO0611	-3.92436188309791	-3.97169658436737	-4.03305793003025	-5.32983378344092	-3.1890918880847	-3.092656570207	-3.12883245858035	-3.24283162751404	-5.46443122793028	-3.30336678370348	-5.5146642527238	-5.76981722177038	-3.10561060754816	-5.30837159954365	-5.15501422420871	-5.80340040634538	-3.81927166843641	-2.60597306610524
NKAIN1	4.65432529219676	4.43344487876897	4.41952652321077	4.39978696011212	3.8748424176694	3.87773696770768	3.67077296387232	3.99557311181104	4.26858409375568	4.28309774218291	4.09451448541818	4.00990213337303	3.89664184418322	3.74962012321553	3.49962180431926	3.43739092581658	4.15991532082817	4.23233044424587
SNRNP40	5.28102411293285	5.20406086237709	5.23918304075676	5.20252214184793	5.0154792561645	5.03765657533646	5.09902411448014	5.32068245394308	5.5738019068015	5.45485643102325	5.46189987069153	5.35236367948938	5.17886651026226	5.15617415079029	5.23407929769576	5.11023702170373	5.63262627751548	5.57464653613331
ZCCHC17	5.05768098642797	4.93017593647452	4.91628245170322	5.05062728164805	4.82325330233513	4.84162402343303	4.64331713220419	4.81064178575528	5.08342727812814	4.95496368890895	5.05992927461381	5.04796590000416	4.77580930054424	4.86030051858859	4.74736089027731	4.81773570692926	5.13589386942453	5.11512612260194
FABP3	-1.26139687037548	-0.512264965730076	-0.332618211889159	-1.4229431878324	-2.05158836433477	-1.50769406948584	-1.99132893483042	-1.1273544100941	-0.335148210985312	-1.23297745581208	-0.759776750560328	-0.8156209113835	-0.903976746378512	-1.60793188140255	-0.907086710765125	-1.04851290418191	-1.49734357354905	-1.02101056538408
SERINC2	4.42584066578463	4.53741860058337	4.48657832281296	4.49194019852965	4.60141952380949	4.63117499628832	4.43340996564072	5.13075858719582	3.96811067245798	3.93121117608109	3.89260351152093	3.8393615163716	4.14041737297994	4.2859530043812	4.23944847040161	4.07771355432972	3.95990048585049	3.92874667983629
TINAGL1	-0.985762427762055	-0.271256866226281	-0.760039435623836	-0.806271827383906	0.161405358999432	-0.370190545735907	-0.0932085488496325	0.0301868668923792	-2.65707630587267	-2.16586325995355	-2.34473925128148	-1.52188970832679	-3.10561060754816	-1.40148100393513	-1.24812362860019	-0.945419411217805	-2.59687924709996	-1.50643739255433
PEF1	5.9770078689496	5.90226012187906	5.91579595868196	5.80907793470182	5.77033053200897	5.77832455401765	5.72852655117829	6.00113569941629	5.93377803353657	5.76755916128203	5.88354500874305	5.86090494033346	5.97173922207344	5.82412813008486	5.82583938217102	5.83458289743248	5.9182573684399	5.92930231051556
COL16A1	0.640422735685614	0.593088034416152	1.15016389402552	0.936952757253983	0.864019448374861	1.09320997510434	1.31742377130921	1.36203043064482	0.839349520246825	0.207595135573899	1.05519135560715	1.05036174064481	0.549741221064392	0.757717590914127	1.22002520713821	1.47272399892886	0.661855021300206	0.890452760014258
BAI2	3.00242826994831	2.41488446886224	2.48526737766061	2.66451965341794	2.32818380512488	2.13230979479328	1.58266244806973	2.13799015642689	2.8887155975678	3.07167264764344	2.85602315408342	2.87764120468454	2.49727380117026	2.328253021	1.61317010056822	1.49122034254625	3.19939217582863	2.87669085876977
SPOCD1	1.36104033576434	1.28883096585585	1.04019105200039	1.49034517897427	0.419717354590823	1.37983120125575	0.382129460697025	0.381659237393757	1.32998463841983	1.16912098775926	1.17183627445942	1.05036174064481	1.11162010867251	1.06666783180328	0.399574627468927	0.910845111320745	0.785590389722451	0.996062947974857
PTP4A2	7.73310544373864	7.74469420513031	7.69386976309921	7.66928539655438	7.62613127730624	7.6121116691556	7.66607072243099	7.47055488742299	7.7062762734178	7.73184471141462	7.69036530228207	7.67636145290387	7.58700489414642	7.61030532727148	7.53781919079206	7.50479639526916	7.752638948792	7.74512391637554
KHDRBS1	8.03889547353514	8.08234239205979	8.04342367117677	8.03224701789008	8.11297578444182	8.07664212558585	8.16429428169156	7.89052468224407	8.12884316723966	8.15575740977211	8.13874066402319	8.12566339247543	8.14338429509846	8.1188102750446	8.06248915305934	8.09718341852794	8.12458618532594	8.11866258996475
TMEM39B	3.0793902517632	3.29820929817171	3.14020278397532	3.15800625038213	3.26705714656329	3.47719903812395	3.3533704677156	3.99557311181104	3.42126514540912	3.54212326724089	3.31505848236226	3.43230660206009	3.33733288830057	3.2423751858396	3.65555741053244	3.28671201331891	3.41913307088867	3.2766699832566
KPNA6	7.18307317164942	7.12523814169771	7.17130942934102	7.12369408424087	7.01327685469056	7.04561522996522	6.98881064280874	6.83976097880594	7.05888568438247	7.06054893283524	7.05827277229351	7.05732696921391	7.00682889923339	6.96862513975347	6.81257230308736	6.90503689261992	7.05596572590202	7.07073963426935
TXLNA	6.52856570132344	6.56649234768505	6.47836530370124	6.55624380143218	6.55943643297259	6.51430377430328	6.56848266313589	6.52038073930036	6.67159862145527	6.66039631273925	6.59091692855364	6.66819486588076	6.67279511669102	6.66568442308199	6.82190784364237	6.80554740822014	6.59188619387548	6.63277285686596
CCDC28B	0.0452644678585696	1.18480790131262	0.214869583413334	0.398086671122281	-0.15346797835398	-0.0570326604762765	-0.695873051304248	-0.183937938460468	0.0901576237473593	0.483229578187327	-0.157112248105713	0.296271968687397	0.244886639535971	0.419548855019554	-0.0257312072637439	0.463386134349524	-0.118831950295318	0.92652201472178
IQCC	3.24889883090766	2.96297716775468	2.73512639474667	3.20544159317988	2.48333345388679	2.69915750095483	2.52078300048306	2.6398114218478	3.49267081363201	3.58171944158669	3.30870298732244	3.36717389030985	2.9078516522584	2.98164724738897	2.57969539601713	2.90740602735397	3.35398904556916	3.57819385791285
DCDC2B	1.12003223626054	1.07269753499108	1.04019105200039	1.32837769931088	0.828830019912561	0.693939791683809	0.778058137028165	0.786915715880015	0.685315891574404	1.06120564859238	1.05519135560715	0.570032781114249	0.801279988060356	0.841375519961037	1.14876652396839	1.27341519070545	0.704290287620603	0.469315061198996
TMEM234	2.36719256274593	2.39170814649615	2.59629869004936	2.60680415556165	2.56044237958456	2.46193228147064	2.21457536371746	2.80883049230846	2.4603812756755	2.70113460853146	2.47968918413506	2.39508970490531	2.39900978485539	2.22300986097267	2.8279793504856	2.468062621559	2.26110174802761	2.37457457122859
EIF3I	7.73370079917509	7.67770930466784	7.68390439361015	7.6885402873801	7.59243175874403	7.5650191589801	7.556792381146	7.94966668443459	7.84887698750186	7.79242580506721	7.76770025550007	7.77816174477664	7.68049562522603	7.63249253950593	7.68004926779638	7.62796660773011	7.88794364716218	7.91071188320437
MTMR9LP	0.556764806638705	1.33815867821941	1.30084280652319	1.32837769931088	1.4776647038001	1.52792984024488	1.9155616607781	1.43899241245971	1.07472758317775	0.784096057546859	0.961069178242601	0.998367103006551	1.56114598433664	1.48604426680646	1.94301785875182	2.02314808094554	0.57304575434235	-0.127925769300596
FAM167B	-0.0830596291169698	-2.38673408364622	-0.863132928587939	-1.08190626999733	-1.1187025601933	-0.891022709037347	-1.20283304002413	-1.1273544100941	-1.76399150978919	-1.92485516044975	-1.60777365711528	-0.725423102411922	-0.672651200272056	-0.916054176764885	-0.907086710765125	-0.945419411217805	-1.01191674637881	-1.32586514691251
LCK	-5.50932438381907	-5.55665908508853	-5.61802043075141	-5.32983378344092	-5.51101998297206	-3.8296221643732	-5.45076055346772	-4.82779412823519	-5.46443122793028	-5.62529487859084	-5.5146642527238	-4.18485472104922	-5.42753870243553	-5.30837159954365	-5.15501422420871	-5.80340040634538	-5.40423416915757	-2.60597306610524
HDAC1	7.73607976711126	7.68815069152465	7.70489354451661	7.69097257728335	7.49337606845447	7.44436764565658	7.18291585642461	7.36727043548563	7.72028917806749	7.71441596875561	7.65854440004218	7.63012821537757	7.43180195153199	7.33345437249818	7.10502319689789	7.21810014182925	7.71032156204085	7.70609952290443
MARCKSL1	7.75702295801683	7.66507906418383	7.5799641026242	7.62236143647321	7.12764218288759	7.0471505565105	6.66525843985738	6.76138883880416	7.53468795206502	7.51697176004486	7.50057655060888	7.54886680019115	7.4232341598778	7.42103671744037	6.82047553273704	6.95918925919719	7.54358537686246	7.55227594834714
LOC100128071	0.513043429209387	-0.0648059887588549	0.404347382277047	0.162019312888756	0.270339730552596	-0.205131299465411	-0.0244957987656183	0.381659237393757	-0.254977862301328	-0.199030123888745	-0.229262033861548	0.639573714367326	-0.00127394773342668	-0.553484097380177	0.130387994653538	0.305124050432792	-0.450037858770691	-0.368933868804391
TSSK3	1.12003223626054	1.40912519957356	1.22746962019297	1.3844117342252	1.25716434180486	1.18532817709277	0.853020194709387	0.529757876382891	0.418211821431563	0.564529680289175	0.789116495453306	0.916683305412843	0.300381752127674	0.622365738019241	0.775723113354176	0.910845111320745	0.52650316840532	0.141260863514793
BSDC1	6.54697463073127	6.58193270954899	6.6212797436128	6.67051839403938	6.69812872738368	6.78355338730676	6.69294152339021	6.61047792788964	6.33606427253653	6.29095782022137	6.33903516757642	6.37515960227974	6.58892140254368	6.54922068615388	6.90331580199694	6.78414273502644	6.27832157192274	6.25156368112324
ZBTB8B	-3.18739628893171	-3.23473099020117	-1.37009291730782	-2.52247886138331	-3.92605748225091	-3.8296221643732	-5.45076055346772	-4.82779412823519	-2.65707630587267	-1.92485516044975	-2.0552326340865	-2.59989222032806	-2.62018378037792	-3.72340909882249	-2.83308612932135	-3.48147231145802	-1.70379445101647	-1.95389636952555
ZBTB8A	3.52134275242787	3.57519787552026	3.3274234056265	3.33905120082533	3.86184507714052	3.75283348073738	4.12099209003583	3.96336876031983	3.86872412238034	3.6670267542112	3.79594852893573	3.68345341224025	3.73485262632138	3.86904793844559	4.28585494340216	4.23139855623189	3.78311790404293	3.77896482630792
ZBTB8OS	4.56347815072514	4.59181749708975	4.64524876962125	4.63739247539507	4.49880863439604	4.49980046706108	4.60044838744705	4.76653047568965	4.83363133978874	4.8412914591284	4.74625528093911	4.73698621602527	4.45968191303286	4.31550989046981	4.49783074879327	4.57055224902482	4.69774150179166	4.81187944878066
RBBP4	6.89767776410513	6.76103616067663	6.97793631319175	6.87565403670965	6.85119783294102	6.76439134628017	6.76386213283462	6.99198580360329	7.04361110649873	7.0192374160346	7.04972344332883	6.92258033369811	6.84188022730557	6.8799081524205	6.95905342295655	6.92897904004598	6.98620352040297	7.04276969680136
SYNC	-2.70196946176146	-2.74930416303093	-1.53055758950107	-1.62939406529983	-1.81058026483097	-3.8296221643732	-3.86579805274656	-4.82779412823519	-2.00499960929298	-2.16586325995355	-2.70730933066619	-1.86292662616186	-1.72709898429443	-1.60793188140255	-2.83308612932135	-1.89650981073686	-2.59687924709996	-2.24340298672053
KIAA1522	8.39653266161663	8.30161337339723	8.34098532127962	8.35896289761354	8.34705817315099	8.35576951476367	8.26359230358619	8.24918843774597	8.00049735245524	7.90352547589266	7.92399766829758	8.01941073508762	8.00643787198045	8.02743743327875	7.99425657491277	7.96219649523202	7.96985437798882	7.97724404930866
YARS	6.51339018922569	6.53642830535569	6.62664071401279	6.59089123631026	7.163392998865	7.19528662208447	7.87440433602134	7.83998271015824	6.74227792142837	6.79755831735342	6.67608639693856	6.74069971882433	6.72506304158367	6.7018068044769	7.81419239875552	7.53770139274871	6.87101737431276	6.88731056583087
S100PBP	4.85809036742776	4.87483851916952	4.87283044598889	4.76424390223099	4.85201964728445	4.862702735036	5.03204740325895	4.7887547155438	5.00215510978897	5.13542506887478	4.99412090934072	4.90878291732908	4.81920189605762	4.60002102123011	4.84357620553662	4.73672763223672	5.10455099290695	5.0795266320119
FNDC5	-0.380041366874101	-1.16434166230977	-1.09445847469439	-0.375637473054043	-1.42355714172172	-0.659697162930892	-2.2808355520254	-2.02043920617759	0.207994114041218	-1.10173292253383	-0.759776750560328	-1.24625526571336	-1.17961118899194	-1.84893998090635	-1.24812362860019	-1.27983845028836	-0.359840049799113	-0.555346993035272
HPCA	-2.33939938237676	-2.38673408364622	-2.4480954293091	-1.87040216480362	-2.05158836433477	-1.71414494695327	-2.64340563141011	-3.24283162751404	-2.00499960929298	-2.16586325995355	-2.70730933066619	-1.68235438052004	-1.72709898429443	-2.50101667748604	-5.15501422420871	-4.21843790562422	-2.59687924709996	-1.50643739255433
TMEM54	5.44995312190143	5.31447609915452	5.35997493786155	5.447421531751	5.54358433498861	5.42225469465436	5.35578906851824	5.87524426075122	5.5738019068015	5.45352307137114	5.3047165381408	5.58938326336326	5.45739494551424	5.47052687646473	5.10119446431868	5.20432770828688	5.47611463899846	5.44387548334532
RNF19B	4.14710047945871	4.01509355841502	3.96881935721042	4.10270811694734	4.24886820024977	4.38469695642756	4.64331713220419	5.1191121462212	3.93003146668004	4.15442447655256	4.04184180194813	4.00332198494932	4.27116596433482	4.19346558535865	4.72915629489972	4.53533597622854	4.17130507767696	4.2573282609556
AK2	6.69738476553958	6.67785900065146	6.70023991296101	6.67051839403938	6.53439841405873	6.59279306822691	6.65023023062505	6.45355638674584	6.99576866712931	6.87629354434155	6.88381224872546	6.85703254269866	6.79616137355078	6.74385679380376	6.7218863668316	6.64755305836762	6.97324751902539	6.94669603140903
ADC	-0.464930264460614	0.325983964273312	-0.760039435623836	-0.0444315645786702	0.270339730552596	0.257840676877136	-0.496564243080841	0.953565585289467	-0.606450232802706	-0.199030123888745	-0.305210887094847	-0.0973918797988798	-0.0699866978174411	-0.179088582598679	-0.400126722045242	-0.311547310015703	-0.0466821645394825	-1.16540047471926
TRIM62	4.77260564313638	4.78874616162927	4.7689198145729	4.75895445527599	4.5401889579427	4.46958585401407	4.08645784707088	4.31431292906736	4.64800827885127	4.5608193609508	4.64898542329203	4.68653719333791	4.50762634716817	4.60002102123011	4.21785083590388	4.25864573137511	4.57447628994879	4.68601982224035
ZNF362	4.92008235769491	4.82380198000044	4.99208163224826	4.95209624351453	4.92881090100933	4.88118426932615	4.8655209782785	4.68987525989862	4.72415761777707	4.88941917554764	4.70086874702186	4.81420571848717	4.96585175500846	4.8802172461637	4.89347264978363	4.80670165665429	4.74424241302071	4.73514859401543
PHC2	5.57614807536222	5.31293475815225	5.41471409783531	5.45070598403104	5.30995670964918	5.47491929831712	5.60655432431499	5.56774000722711	5.36608397904656	5.33976787815379	5.41828863947092	5.47037783220955	5.46348548771397	5.43056508213249	5.62552554326325	5.50436962554533	5.42944657949718	5.39483178470553
MIR3605	-5.50932438381907	-3.23473099020117	-4.03305793003025	-5.32983378344092	-5.51101998297206	-5.41458466509436	-5.45076055346772	-3.24283162751404	-5.46443122793028	-5.62529487859084	-3.92970175200264	-5.76981722177038	-3.10561060754816	-3.72340909882249	-3.57005172348755	-3.48147231145802	-5.40423416915757	-5.41332798816284
ZSCAN20	2.81710510330324	2.51480327746809	2.76135793631985	2.88448533735985	2.59226782543996	2.68870314331766	2.42575639309728	1.91367285816595	2.34934996328676	2.34624867535993	2.72850973074915	2.501645806134	2.55545487225879	2.50540959167339	2.68418956388823	2.91427601672102	2.48450907974069	2.53503924342183
GJB5	-1.11700696104031	-2.38673408364622	-1.53055758950107	-2.52247886138331	-1.60412938736354	-2.60722974303676	-1.75032083532662	-2.50586603334783	-1.21650371448669	-3.30336678370348	-2.70730933066619	-2.59989222032806	-1.17961118899194	-2.98644350465628	-0.631452268151698	-0.674117389400411	-3.0823060742702	-2.24340298672053
GJB4	-2.33939938237676	-2.38673408364622	-1.91758071261032	-5.32983378344092	-3.1890918880847	-1.95515304645706	-3.12883245858035	-3.24283162751404	-2.65707630587267	-2.45536987714853	-2.70730933066619	-2.96246229971277	-3.10561060754816	-2.13844659810133	-1.69558260557141	-4.21843790562422	-1.70379445101647	-2.60597306610524
GJB3	0.163100958152428	-0.0648059887588549	-0.0634315790737705	0.398086671122281	-0.653038987844491	-1.71414494695327	-0.695873051304248	-2.02043920617759	0.557936585098177	0.156064834933817	0.635082866780885	0.252550591258079	0.353821011089135	0.524518414621096	-0.511158034433986	-0.945419411217805	0.57304575434235	1.02961550768588
C1orf212	4.69157422121938	4.72295149596396	4.61679700036592	4.62581612408746	4.54561773214114	4.57835367107145	4.46661152600913	4.54941640215336	4.72662798660138	4.52572166030141	4.67639496180786	4.64063412973362	4.57668176388267	4.66173429106854	4.62470513093469	4.60067672989586	4.87305323097279	4.69911151861871
DLGAP3	0.757462156875834	0.509430105369243	0.721829572133217	0.398086671122281	0.597504473806105	0.607783147934094	0.221664788503779	0.664058968094482	0.644093228847891	1.14288944618608	0.894726683413905	0.998367103006551	0.680985754342644	0.713996213484809	0.727628825153131	0.735758404762654	0.704290287620603	0.695196468615324
LOC653160	0.556764806638705	0.633165473791488	0.531726688753274	-0.200550766495952	0.511347830056391	0.200125179020848	0.47997678409517	0.126402182151682	0.15027861618493	-0.0105850344756344	0.507703560304658	0.296271968687397	0.405351311729217	0.574271449818196	-0.110620104850257	-0.0220406928207178	0.52650316840532	-1.16540047471926
ZMYM6NB	3.17367019986261	3.16101733797787	2.93272635463184	3.0144621244749	2.98483504391511	2.99904326392981	3.0688756993755	3.16655930862366	2.96602132373525	2.68304415154856	3.07405038285847	3.07253312164343	2.97760276070082	2.97239917058696	2.73372902468955	2.95482280838135	2.90410486098184	2.60348029952371
ZMYM6	4.5418845570957	4.5453165858607	4.40017974806182	4.35140462833689	4.66265715333136	4.76408018591211	4.65121511748151	4.36942256487486	4.29212509459381	4.37611331580197	4.40270782675304	4.44571577797528	4.51057062378371	4.73191812148207	4.89347264978363	4.79558256469071	4.36890503756212	4.46778597251225
ZMYM1	3.97247504784668	4.18985523604993	3.89175457357553	4.03867267806677	4.02230974933377	4.13037976769488	4.09420387932152	3.63573024503599	4.15945026208318	4.35055308941594	4.33864530267988	4.21175006013264	4.10189185171063	4.21714920955143	3.95089428436245	3.96643743728406	4.32538657439547	4.3565098554666
SFPQ	8.43822124143037	8.50057116474044	8.4390405482759	8.41447450123474	8.32512902127343	8.08861994444607	7.70769135107067	7.75222883951868	8.62228554180241	8.81615799535396	8.59736793170239	8.71544606519895	8.55554396875663	8.53230799088565	8.20788846949596	8.33862685367067	8.69289265462778	8.72374320023861
ZMYM4	6.52375442231155	6.53576773069173	6.60809066738098	6.49313530701237	6.48933219450824	6.42737273400519	6.32279079296079	6.2200114257724	6.47624942049382	6.50495390545985	6.51082140408459	6.40915878960415	6.49020631100769	6.46847263285852	6.39043295746938	6.47823989372067	6.39707001689146	6.4450416116919
KIAA0319L	6.73474208037575	6.62914553001993	6.79269590285286	6.77509252036686	6.68650389528572	6.71566411895633	6.64694241005694	6.65249119270118	6.43227958779584	6.40984786929507	6.40233479635901	6.47186806583125	6.6409037135903	6.62051683985399	6.66476570762977	6.67511644133107	6.34101997279969	6.31756665837883
NCDN	6.16000362057684	6.08041857205513	6.00357360826613	6.19029376688393	5.7540089594861	5.88748300743216	5.42805673114651	5.7449060982521	5.99755972265529	5.97786780094354	5.90476929798158	6.05871598868524	6.04667423475842	6.03203489130965	5.86804702552662	5.97097486645669	6.01414555020739	5.97952605171003
TFAP2E	-0.651343388691496	-0.801771582925061	-1.22570300797265	-0.685977593666194	-1.1187025601933	-0.460388354707485	-0.806904363692991	0.301488888709773	-0.820575038155553	-1.23297745581208	-0.656683257596224	-0.911836226642803	-3.10561060754816	-0.916054176764885	-1.06755138295837	-0.593947040716428	-2.59687924709996	-1.50643739255433
PSMB2	6.80950083658063	6.83914278630122	6.82777040529667	6.86091686622144	6.75430204126281	6.73166578079162	6.62371544726678	6.84860375880957	7.10518707551636	7.00201100192401	7.03343516425459	6.97984273992143	6.87937741108702	6.83660522450647	6.85376452407179	6.8780576438649	7.12446411441662	7.14724368307371
C1orf216	3.86788614656948	3.68413224707343	3.62753227550427	3.72273426736324	3.53063916866515	3.66490011873245	3.32731657606764	4.02707425502504	3.96392894477401	3.85650455307491	3.78225195415549	3.93235546359517	3.74988083555371	3.81316191779639	3.70607268178668	3.62914149404288	4.05724527812859	3.98541570377535
CLSPN	4.27039497132434	4.28726196620051	3.9837503576563	4.08167720457115	3.40485939586371	3.4151380699917	3.55766806860286	3.56881065294667	5.52921483208632	5.51872599067605	5.3626198807994	5.16755659842177	4.42577085296815	4.13249756806722	4.20473533611362	4.06850483131381	5.68653988548318	5.76720281918164
EIF2C4	5.06526914351854	5.03299206142626	5.14933642337428	5.04411887192927	5.40112087332366	5.44882729384728	5.57091348939065	5.30791515786921	4.80819855704609	4.93599306657399	5.12105386760725	4.90702138470378	5.08322546548237	5.06992325636825	5.07019321273479	5.2348327283864	4.78435467654978	4.71981422423776
EIF2C1	5.90800073386085	5.916539298589	5.96365092782674	5.96076110464165	5.88611982326354	5.79791172009959	5.68687104476771	5.87351233372343	5.8387787210145	5.84790350508668	5.91317235073472	5.86997567150894	5.83279281612208	5.8420103692742	5.572055333815	5.63070652226458	5.84428643578086	5.85170095429531
EIF2C3	3.50469608649587	3.81184737641916	3.79349055726066	3.58005930032912	3.70572587522324	3.8262066670676	3.96075043454435	3.88301230546416	3.5935604948289	3.58659341595516	3.65776325592169	3.69166222551578	3.68880525880194	3.94192681836269	4.15104746521963	3.94646902105147	3.6805742186468	3.41639474692321
TEKT2	-5.50932438381907	-3.97169658436737	-5.61802043075141	-5.32983378344092	-5.51101998297206	-3.8296221643732	-3.86579805274656	-3.24283162751404	-5.46443122793028	-5.62529487859084	-3.92970175200264	-5.76981722177038	-3.10561060754816	-5.30837159954365	-5.15501422420871	-2.99604548428777	-3.81927166843641	-3.82836548744169
ADPRHL2	4.86245226051886	4.62449317177704	4.64759461573305	4.9073761773141	4.68250537752915	4.81543577061127	4.61398221128254	4.82505084476679	4.90298352331655	4.82900441502906	4.73444919998993	4.87133137564086	4.8215747502782	4.71260833936057	4.77720052775967	4.63018503480512	4.91882059118408	4.89614836567826
TRAPPC3	5.7789649583619	5.75679085587453	5.83061213697914	5.83821148478317	5.74695707559192	5.75471403069849	5.78585164674804	5.72006437782322	5.76738995072713	5.68815506237222	5.7409544971158	5.72353789972453	5.8209819025029	5.68102290030109	5.74358716319523	5.76787821216922	5.80704577832444	5.77587884643418
MAP7D1	5.8377432733468	5.79262214372892	5.86730575848912	5.91868682149751	5.79561137874044	5.66822967257791	5.59431649846722	5.77304798615211	5.70987031653735	5.67104780610205	5.56815008494848	5.74932756622704	5.65793375674576	5.60227113092598	5.73904562206531	5.54809100297464	5.77131538147862	5.81729294496702
THRAP3	7.84285701309882	7.81742946205786	7.87646018426636	7.86076255903472	7.71132212027705	7.66573322786278	7.64216172166406	7.41031200919688	7.8643839234383	7.85713496385221	7.82476824327298	7.80157991759382	7.73154423329538	7.69918133507007	7.69027979507005	7.71660433529322	7.86883290656453	7.90168001543751
SH3D21	4.4977028830749	4.53741860058337	4.51512178164919	4.49830270075319	4.20836883797002	4.14574816911808	4.27886019008532	3.79059137402341	4.36687601587177	4.6214457199023	4.32925679856524	4.48403026321703	4.2849882980043	4.24429749797063	3.81940036559682	4.06233286450638	4.17508176842245	4.2957558243875
FAM176B	3.49349063178799	3.59562575721805	3.35639415905412	3.34612324950083	3.15075811479992	3.22566027112799	3.02091466092433	2.5900583866507	3.13175852821413	3.33760112674642	3.16833033095789	3.53624446765797	3.28326773126383	3.23466022071159	2.90568170747884	2.91427601672102	2.95770960457768	3.16031919933048
STK40	5.75921761648106	5.78819159885446	5.75864763110626	5.81927820726597	5.93347730413175	5.96641744445657	6.26991123335784	6.51372469501005	5.68975398133502	5.56020004562002	5.70026193521864	5.62946070273859	5.86765625344513	5.94133445742606	6.64790597437656	6.36933961070399	5.59223931957566	5.64534026217773
LSM10	4.51996284314918	4.51346185938829	4.41952652321077	4.64887667566544	4.59095568797717	4.27715885407691	4.48440449613598	4.86394939093608	4.65839676687739	4.47668079235839	4.6133300682526	4.56891916080354	4.6318057583889	4.52925633362776	4.81509166640347	4.65295400876291	4.75184890713112	4.69650266611595
OSCP1	3.0793902517632	3.04696725989766	3.12007182886908	3.22858692982775	3.17197460070962	3.0242071874839	3.17494828959675	3.43430071713499	2.62832591298957	2.46746226232901	2.69965486807697	3.05990551331568	3.00291384923001	2.97239917058696	2.98964401862317	3.02632232874068	2.60139038003631	2.71079332366634
MRPS15	6.02643699416759	5.97813012639174	6.21289084899137	6.15750383176626	6.33799409072276	6.29320583043446	6.45575429137923	6.20356246802052	6.09255372966419	6.12247852193595	6.08664227339804	6.06109405797241	6.1033552787584	6.05631025632092	6.29155218485736	6.25154301022795	6.11589338116729	6.18425905142337
CSF3R	-1.11700696104031	-1.64976848948001	-0.863132928587939	-1.62939406529983	-0.0191668866423888	0.0772684312353145	0.277159901095483	0.457608090627055	-2.29450622648797	-1.71840428298232	-1.42720141147346	-2.31038560313308	-1.72709898429443	-1.22090875829331	0.399574627468927	0.0792426430164634	-2.59687924709996	-3.09139989327548
GRIK3	3.04142240156418	3.25391254965262	3.17964109510235	2.9601850634917	2.58173715794779	2.48628214288639	2.55486399572616	3.04872281832981	3.65191273330719	3.68531790306869	3.6726878204767	3.68756365730216	3.59205202592236	3.63707223683427	3.96132973702876	4.05302512228015	3.72762279145123	3.77896482630792
LOC728431	2.47366919087524	2.24424081483177	2.54688649592428	2.17001210364229	2.58173715794779	2.4741585838039	2.48587738553485	2.71910033165244	2.22905572956905	1.8904049596932	2.06276457531195	2.26910176752193	2.23779721474965	2.19147428753956	2.52446587529674	2.5497464191527	2.04697694267476	2.00452452672305
ZC3H12A	5.27121538365289	5.28804667932341	5.3939056355554	5.54130140080213	5.45980491839055	5.5634107035186	5.57645433169212	5.56129939366928	5.3437285449381	5.31501871855513	5.38544781025366	5.50805132440647	5.8410032978646	5.75569748084186	5.88732915558498	5.89052208173564	5.14747409246312	5.26527215093661
MEAF6	5.80865343858805	5.96935102197321	5.87132580996769	5.82054818537693	5.91262121210379	5.90903309819722	5.9854304420137	5.60995794408841	5.59152900652202	5.74048075673543	5.67824496638822	5.64539637699491	5.61343589638178	5.64655169248667	5.77941381641809	5.71082050301275	5.68653988548318	5.7255837299799
SNIP1	4.52822257014311	4.39899082243984	4.6777485036691	4.69945344352733	4.48191835319375	4.30137732516078	4.45462645155042	4.39379299302961	4.44095577708785	4.41773240500371	4.46118371528299	4.28682049334282	4.54256718817666	4.42124914400939	4.57800109747725	4.69744147321155	4.47687979151753	4.58243916271496
DNALI1	-1.11700696104031	-0.912802895313805	-0.573626311392954	-1.87040216480362	-0.98745802691505	-1.71414494695327	-2.2808355520254	-2.02043920617759	-1.76399150978919	-0.671098568203967	-1.60777365711528	-0.560363856141426	-1.17961118899194	-1.22090875829331	-0.907086710765125	-1.89650981073686	-0.880672213100553	-1.16540047471926
GNL2	5.96995064643114	5.95854794532022	6.07764286603661	6.0479190115813	6.04883505854156	6.00484888561102	6.18812782878454	6.08584329981391	6.27070165620967	6.21823365602025	6.2711968530358	6.11014885789398	6.17840373718984	6.22544478988972	6.40292806257874	6.27908132151773	6.21093564468604	6.35526989403153
RSPO1	-3.18739628893171	-3.97169658436737	-3.29609233586405	-3.74487128271976	-3.92605748225091	-5.41458466509436	-1.99132893483042	-4.82779412823519	-3.87946872720912	-1.37736736514726	-2.34473925128148	-2.59989222032806	-3.84257620171437	-2.50101667748604	-5.15501422420871	-2.34396878770808	-1.94480255052027	-1.71288827002175
C1orf109	4.08872811634253	4.28096884808288	4.21328681305064	4.11931486193452	4.17021842880574	4.13423724336439	4.35175581165351	4.14662046157033	4.52283278414226	4.55585737827472	4.46118371528299	4.5351044478113	4.41638234885351	4.31916228492915	4.66994451631981	4.34253173947514	4.69511364124563	4.6159592388054
CDCA8	5.33381152729228	5.46640216464681	5.37704003628131	5.44412958499264	5.61116091828769	5.51984337553244	5.79300847849414	5.87697411112741	5.94124210435159	5.88200424553192	5.85001760314076	5.80713944293572	5.54328619892709	5.62753008272394	5.62059605655083	5.65244050278102	6.18588500494961	6.19076187330633
EPHA10	3.91484190499903	4.0339279648265	3.88779112316819	3.96248784936112	3.83991919857437	3.74276227026848	3.8183661256817	3.87610944520947	3.88208250523536	3.81557428902003	3.75446242642562	3.84673162200861	3.96692399217479	4.06883893084491	3.82512535343045	4.0715809413084	3.69642816984763	3.85579869098657
MANEAL	5.81541872667535	5.71538743930141	5.67257445733116	5.77541999625996	5.44244897925678	5.35277218903132	5.17768498666946	5.38287721555043	5.76378621436316	5.6733405281434	5.72433750504179	5.81091242982858	5.66455771255527	5.6156985860417	5.34781757985803	5.40055929689408	5.72826556047094	5.86105016508352
YRDC	4.52822257014311	4.45596545377653	4.37491790541441	4.45643584420755	4.44753273245895	4.36184836735037	4.53650345860482	4.53634052677286	4.69670065505403	4.78939035721637	4.82184230708646	4.78573054987669	4.73862438021059	4.63560831480009	4.8379241119571	4.83774819106586	4.88693653016429	4.89842032684211
C1orf122	5.30365508743241	5.261124036686	5.32376081152712	5.39893706610174	5.05217628924467	5.02524621888703	4.87679209061352	4.33962401759654	5.39743111212887	5.4115655680822	5.32690009500678	5.5230795336388	5.38383599107442	5.34894685003764	5.60902799309788	5.4175824447364	5.46690101508548	5.34406202120379
MTF1	5.21433656059092	5.26909474779458	5.38690224781764	5.03976356283776	5.16405493741338	5.16755731656442	5.14636087532185	5.15377315366782	5.27112479598126	5.23656746146831	5.24272575664284	5.21957727807436	5.11452583984792	5.23948690651477	5.42524434329108	5.25391447143733	5.26730689755432	5.36721177930912
INPP5B	4.55002007700536	4.30907418576323	4.54562924526442	4.469447838081	4.47624402910048	4.42304326807704	4.39942628417806	4.39861806455359	4.49990963986214	4.50784733380976	4.56881507460804	4.43841713656941	4.42888682619001	4.4414978278532	4.37831550809712	4.36276267630074	4.55431854627345	4.53649872259627
SF3A3	6.6634156332303	6.61608093196084	6.61649765498858	6.62035756653178	6.57212688784468	6.62604753546789	6.70942602313295	6.80201781614704	6.95737063253959	6.91652774283333	6.85247744182857	6.7480981711455	6.63214374481211	6.74045581382024	6.79881845793657	6.77709372243192	7.06667885711731	7.00478815304464
FHL3	0.96640904714733	0.747121663088573	0.791370505386294	1.27007905874621	1.40784325430253	1.64069777040683	1.95011888281447	1.19457368479326	0.910608203416647	1.1161721078103	0.825185750160828	1.24141003365288	0.680985754342644	1.40587391812248	1.55923129345741	1.37650868366956	1.07149926180883	0.996062947974857
UTP11L	5.09151773056823	5.09708169361804	5.21724048787608	5.20252214184793	5.02716894908036	5.08625721446257	5.22783958563174	4.43194913545559	5.49049206410004	5.35126924482449	5.41533380988523	5.26704322490267	5.21541552104481	5.27188696795614	5.42524434329108	5.26739140307768	5.48374796390089	5.49431381550268
POU3F1	-2.33939938237676	-2.38673408364622	-3.29609233586405	-3.00790568855356	-3.1890918880847	-1.95515304645706	-2.2808355520254	-3.24283162751404	-2.00499960929298	-3.30336678370348	-2.70730933066619	-1.68235438052004	-1.17961118899194	-1.40148100393513	-3.57005172348755	-2.10296068820429	-3.0823060742702	-1.95389636952555
RRAGC	3.96843388262482	4.20322909813331	4.51512178164919	4.29770010103187	4.68987862206638	4.74906501092146	4.81719653093512	4.6005660444691	3.92143117271118	4.03112998468694	3.92620491488707	4.07096070182468	4.27116596433482	4.31550989046981	4.91510672026811	4.91855320645601	3.99877785441743	3.83697042974349
GJA9-MYCBP	-3.18739628893171	-5.55665908508853	-4.03305793003025	-5.32983378344092	-2.34109498152975	-5.41458466509436	-5.45076055346772	-2.50586603334783	-5.46443122793028	-2.81793995653324	-2.0552326340865	-5.76981722177038	-3.84257620171437	-3.72340909882249	-5.15501422420871	-3.48147231145802	-3.81927166843641	-5.41332798816284
RHBDL2	-2.04989276518177	-2.09722746645123	-0.863132928587939	-0.937516360662158	0.0435688687055739	-1.32712182384402	-1.20283304002413	-0.183937938460468	-3.14250313304292	-1.92485516044975	-1.8142245345827	-1.52188970832679	-0.672651200272056	-1.60793188140255	0.0544391414202394	-1.04851290418191	-2.23430916771525	-1.71288827002175
AKIRIN1	6.00982040417835	5.9575618242696	5.96082396080679	5.9949093270535	5.98433540926392	5.88748300743216	5.77745688882572	5.48848740351103	6.06743754724728	6.13084441978209	5.98268864075325	6.06030180367414	5.962092636825	5.95900033172163	6.04649712029144	6.03146563201664	6.0709926085847	6.04866296242273
NDUFS5	6.82466949894229	6.7722962766928	6.81947157937394	6.80747760725998	6.61018973343722	6.6864061189984	6.49285314814633	7.19353290438918	6.94787397702499	6.81842572206573	6.98193990185181	6.84787980753749	6.85294210788285	6.793932217669	6.56822007668467	6.64290752470497	7.01598925019108	7.01372290498803
MACF1	7.2072807575163	7.18417574105673	7.21546267490818	7.20179135498171	7.00640335842441	7.00931910074223	7.01148608077663	6.95069373298718	7.30643910342726	7.37593736665352	7.28522443593979	7.29912895787841	7.22597817698591	7.17921724684239	7.00454180385006	7.13672963013607	7.33322444941289	7.31352876728788
KIAA0754	4.32198285998298	4.43910806578927	4.35495935531488	4.29770010103187	4.2354943381664	4.16095458174017	4.15841818467426	3.85520045544649	4.44696075991318	4.47930387497353	4.33552258492198	4.30030372270645	4.38463860307892	4.3938010858219	4.26072754408138	4.41213259340028	4.37548518598584	4.53649872259627
BMP8A	0.556764806638705	0.951135555110167	0.95183517757954	0.819913336063764	0.996774657226633	0.140004186583277	-0.406366434109263	-0.435476705456433	1.22206929925294	1.06120564859238	1.143547230028	1.10054749781303	0.722208417069157	0.668908323956271	0.336838872120964	-0.188690562230169	1.22512245092204	1.38108787818726
PPIEL	-1.26139687037548	-1.64976848948001	-1.91758071261032	-1.4229431878324	-0.756132480808595	-0.556603669966788	-0.695873051304248	-0.740331286984853	-3.14250313304292	-0.870407376427374	-1.60777365711528	-1.52188970832679	-0.218085336806575	-0.553484097380177	-2.83308612932135	-1.15954421657065	-2.59687924709996	-2.24340298672053
PABPC4	7.35273174965039	7.30034994002256	7.37474092019172	7.36125540279561	7.59472487123548	7.58699945699099	7.79523772700499	7.78115368633032	7.44527438328529	7.41550853125671	7.44985712117344	7.44738319559717	7.59361479376705	7.58625672183101	7.87168211004125	7.77815327247081	7.42251291336264	7.41461009198214
SNORA55	-2.33939938237676	-2.38673408364622	-2.8106655086938	-0.685977593666194	-1.42355714172172	-1.50769406948584	-1.99132893483042	-3.24283162751404	-0.606450232802706	-1.37736736514726	-1.60777365711528	-2.06937750362928	-1.96810708379823	-0.784809643486632	-1.69558260557141	-1.04851290418191	-1.70379445101647	-1.16540047471926
HEYL	2.00637545446497	1.99023537479911	1.79983208413449	1.85007530657402	1.92360824466466	1.89829829019	1.84386019542391	1.77211871395193	1.71547786208466	1.51425647380795	1.51875874881365	1.7924252024507	1.75237038757941	1.85149973723474	2.00485711256968	1.61445210854052	2.04697694267476	1.91758888995177
HPCAL4	-2.33939938237676	-2.09722746645123	-3.29609233586405	-3.74487128271976	-2.70366506091446	-2.60722974303676	-2.2808355520254	-3.24283162751404	-2.65707630587267	-3.30336678370348	-3.19273615783643	-2.96246229971277	-3.84257620171437	-5.30837159954365	-3.57005172348755	-4.21843790562422	-3.81927166843641	-2.60597306610524
PPIE	5.50260168248774	5.4084036716561	5.48723334894948	5.46376952583849	5.41749839228583	5.38550632253063	5.36221891778377	5.74679939910242	5.51213289548505	5.53646686471383	5.45472226861849	5.48225682102581	5.46500411421303	5.32371481329154	5.49693438651474	5.44985617343578	5.52280299956273	5.62627652979091
BMP8B	2.06810444421668	2.16444010361866	2.30679207285437	2.65315979125339	2.5388285664785	2.6352638843562	2.11148187075336	2.5900583866507	2.2429279041506	2.13625635385364	2.15067166446138	2.05673126552054	2.38624248878151	2.09250783673854	1.9639268485148	2.10948892988458	2.26110174802761	2.36145907143833
OXCT2	-2.04989276518177	-2.74930416303093	-4.03305793003025	-3.00790568855356	-2.70366506091446	-2.60722974303676	-5.45076055346772	-4.82779412823519	-3.87946872720912	-2.81793995653324	-3.19273615783643	-2.59989222032806	-1.96810708379823	-3.72340909882249	-3.57005172348755	-4.21843790562422	-2.59687924709996	-3.09139989327548
TRIT1	4.51996284314918	4.45036818180544	4.41126679621684	4.35841652569226	4.40336514918338	4.48477225782875	4.47849785516926	3.99557311181104	4.55932312536914	4.58537646519478	4.57147197230351	4.38626585451831	4.45357525823957	4.37987870958953	4.68576369938634	4.42180703059812	4.57733311274545	4.47997354269772
MYCL1	3.01815262224133	3.19488497400057	3.26156281886138	3.15800625038213	3.26046948652854	3.25430031917189	3.63935186619657	3.08509520799477	2.93217355325158	2.77130990259102	2.91578829894173	2.81138336015458	3.37659231874779	3.28034303603862	3.9244705596181	3.71820003337835	2.56730938479321	2.97468929718229
MFSD2A	-0.017471287489393	0.22470062843613	0.610798259744473	0.736255407016854	1.33447006797231	1.48023309821358	1.68879079893108	2.13799015642689	1.13548161425685	0.67848586958626	1.19958126494233	0.800038386560572	1.53824558222656	1.29154124264348	2.97941209601222	2.61866435982743	0.824584521338315	0.563951935337072
CAP1	8.09163384751794	8.06207053047902	8.13404655234968	8.07942454595549	7.91432706846076	7.84206631919273	7.69596721088115	7.71160705079292	8.0656092678987	8.02855783672911	8.02727933420088	7.98308604570506	7.97160568247591	7.89176071502111	7.63227620235087	7.78964050524404	8.11208144234035	8.10348005274198
PPT1	7.48343696712406	7.42864921216732	7.52838913883638	7.53377176088053	7.52154237602904	7.4037977899468	7.33897684759943	7.1872724049951	7.1796503653354	7.22313245543309	7.31723673347262	7.18092091427705	7.29846652869307	7.32983802708994	7.16719561954018	7.26252054960216	7.1715414107172	7.13573467040759
RLF	5.48856074401004	5.50471210757128	5.63641771751585	5.48474868246536	5.7516621593901	5.70110928710265	5.97812299854247	5.28724952192652	5.63030627711782	5.66414769709749	5.65963729174383	5.56613134343192	5.64056777342325	5.56584133528723	5.73904562206531	5.66675002892898	5.51686291894923	5.6235324585102
ZMPSTE24	6.42473501108173	6.51781691564597	6.29374603990814	6.26215598417421	6.00910756735279	6.0257654541062	5.77986037966215	5.47484479555236	6.521766359276	6.59054143137161	6.54974170916725	6.51240247390221	6.36158734398971	6.35652006974244	6.00170092001599	6.16346549404216	6.70461694788259	6.67048371909004
COL9A2	2.06810444421668	2.10867683209665	2.44267550093615	2.60680415556165	2.44898194909602	2.55695888885641	2.21457536371746	1.74206148009575	1.24981428973584	1.40812812294661	1.56215134432703	1.71399855549388	1.90337817567909	1.83117975285515	1.44489861797842	1.98450215304605	1.10356047104113	1.18658485402428
SMAP2	5.8673436780386	5.82109370993369	5.82025162537342	5.80009315006947	5.64569516125264	5.63730399081102	5.53009305291202	5.60995794408841	5.87263311075446	5.81089611689057	5.77593063535877	5.78333205382817	5.6920509183056	5.65669115720098	5.43088722548206	5.48949634906379	5.86897864069677	5.93041293030936
ZNF643	1.90852813106683	1.92715669217573	1.67660031814022	1.65885090333125	2.08143705429602	1.86153974017988	1.98386767416901	2.11472037710405	1.90189098631554	1.95213394944491	2.20643493598339	1.82263981549771	2.14989012560022	2.50540959167339	2.43744281305937	2.08534284255288	1.77567492085737	1.62009501337461
ZNF642	2.5728246575348	2.28254470300841	2.83730678955315	2.73086214824664	2.61310132885712	2.85687836281001	2.84844746491956	2.3117572241636	2.82558761900234	2.94075915958025	2.76610651740681	2.79623681640072	2.52082852914915	2.3711084999618	2.63288833518272	2.64368281986427	3.09959156883818	2.64736794352471
DEM1	2.76213864408531	2.86540568108428	2.8040443354214	3.08379414558325	2.62340633724886	2.91184482202794	2.75381059078149	2.65602164902906	3.18302719852464	3.33760112674642	3.09636054458356	2.94098921192898	2.88080032770388	2.9442938329066	2.90568170747884	2.83684452987697	3.36063742157852	3.12194738845796
ZNF684	1.02983442728896	1.38585542025071	1.06848009643181	0.859990775439099	1.25716434180486	1.55119961956773	1.68879079893108	0.21659999112326	1.54679602749298	1.1161721078103	1.56215134432703	1.26360577976707	1.39264025997966	1.19942304065505	1.44489861797842	1.37650868366956	1.33723281724358	1.50553524911175
RIMS3	3.44777765774322	3.5905458398537	3.29785894808437	3.31041115278143	2.98483504391511	2.99904326392981	2.25659857861317	2.3320772085432	3.28040260956927	3.17883614259248	2.95701096166825	3.17562661460754	2.80608097432418	2.46641546005753	1.94301785875182	2.02314808094554	3.27876041452412	3.23413043829208
LOC100130557	1.56749121323176	1.58289226731026	1.39320682467185	1.54053093614249	1.4776647038001	1.40559429732083	1.14915228871941	2.13799015642689	1.19378025482152	1.84231067149215	1.60427681999971	1.44935129869179	1.2867068152306	1.65741268511844	1.22002520713821	1.89008655115395	1.53828033618167	1.27317253902037
NFYC	5.34320512558513	5.36741110049682	5.25157341248938	5.22954330708577	5.15342730157591	5.24094605806128	5.28310216621083	5.54833126104098	5.31774796590093	5.18125474339512	5.14978303182417	5.17343017413118	5.22799202072012	5.1944602045231	5.44768464080925	5.33423119189005	5.27963769946504	5.21875842467234
KCNQ4	0.998470256379628	1.15758643257759	0.685760317425695	1.11310971240781	1.50020727245119	1.8045838553678	2.3757879338232	2.70358733228112	1.07472758317775	1.24506984099256	1.19958126494233	1.05036174064481	1.0154047934132	1.06666783180328	1.81077006045338	1.35647093043301	1.39018169719254	1.24488349458895
CITED4	4.283465910482	4.27147739910558	4.15511877596828	4.1438719661785	3.99081720193023	3.89147702433398	3.23923741795173	2.83754178894998	4.17037982224144	4.35055308941594	4.11651280298018	4.47929623094335	4.25369970934228	4.23659283324559	3.88115938834477	3.64574823903006	4.35232215336652	4.2888446972027
CTPS	5.8586363258225	5.74769223657471	5.63287010497193	5.66381227657568	5.38758140443187	5.3871236938221	5.55976755241877	5.67900930956045	6.41553485173408	6.43100413595949	6.26135746252902	6.23685949353861	5.91952895473035	5.91140195134923	5.66436656665589	5.69694356292503	6.58125202994707	6.62250208467217
LOC100507178	-0.865468194044343	-1.64976848948001	-1.09445847469439	-1.08190626999733	-0.653038987844491	-1.32712182384402	-1.5438699578592	-0.579866614791607	-2.00499960929298	-2.45536987714853	-2.0552326340865	-1.12596103199565	-0.7836825126608	-0.553484097380177	-0.907086710765125	-0.759006286986924	-1.01191674637881	-1.32586514691251
SLFNL1	-3.92436188309791	-3.23473099020117	-2.8106655086938	-2.52247886138331	-3.1890918880847	-3.092656570207	-3.12883245858035	-3.24283162751404	-2.65707630587267	-2.81793995653324	-3.19273615783643	-3.44788912688301	-3.10561060754816	-5.30837159954365	-2.83308612932135	-2.34396878770808	-3.0823060742702	-5.41332798816284
SCMH1	4.51996284314918	4.5241584425198	4.5779668672771	4.7376005773156	4.9514822896252	4.90847009524729	5.01174171912955	5.06247014878592	4.20268031414475	4.37329555115449	4.25847495399589	4.33739985382101	4.32567804674343	4.51021057793721	4.8265530576943	4.93722363814404	4.31515465178452	4.24309687511494
EDN2	-1.11700696104031	-1.16434166230977	-0.863132928587939	-0.937516360662158	-1.1187025601933	-1.16665715165077	-0.927198597410703	-0.579866614791607	-1.07211380515152	-1.10173292253383	-1.26673673928021	-0.640534204825409	-1.03522127965676	-0.916054176764885	-2.34765930215111	-1.89650981073686	-1.70379445101647	-2.60597306610524
HIVEP3	4.37178957685603	4.21317875854091	4.14850847784746	3.98983833750608	3.64632695239078	3.5655549125448	3.3338742920898	3.69184212460802	3.99294965114226	4.0734097881795	3.87979844188652	4.01971642319998	4.22530627056645	3.90837425865166	3.38801759604653	3.59961161722962	3.91994637746117	3.97253441247862
GUCA2A	-3.18739628893171	-5.55665908508853	-5.61802043075141	-5.32983378344092	-5.51101998297206	-5.41458466509436	-5.45076055346772	-4.82779412823519	-5.46443122793028	-5.62529487859084	-5.5146642527238	-5.76981722177038	-3.84257620171437	-5.30837159954365	-5.15501422420871	-5.80340040634538	-3.81927166843641	-3.82836548744169
FOXJ3	6.64391095487035	6.7185924583818	6.59295524697499	6.59237893434453	6.48510038006098	6.47149291977873	6.50452609205675	6.44425239615475	6.51749275938706	6.58446307799055	6.54434214247731	6.56417666099098	6.62536892587776	6.50901182835359	6.57672906649913	6.56100787503445	6.61013507307757	6.64364834801537
RIMKLA	4.38700802009087	4.30597827247026	4.49441907603014	4.29770010103187	4.30436331284147	4.25960760305132	4.22343171467797	4.18622634207974	4.44995390422516	4.46614050773276	4.43807699446269	4.3786593604079	4.16304834747951	4.27094433803637	3.77276373787363	4.17816687555764	4.10949342679487	4.2573282609556
ZMYND12	0.323565630345674	0.593088034416152	0.264622618610434	-0.0444315645786702	0.717798707523817	-0.0570326604762765	0.47997678409517	-0.30423217217818	-0.335148210985312	-0.0707060269132051	-0.656683257596224	-0.215228370092738	-0.298255685490558	0.246217252133992	0.336838872120964	0.0294896078193641	-1.49734357354905	-1.02101056538408
PPCS	6.09754345355508	5.97423489610539	5.9916200436854	5.94221274094902	5.81821575876174	5.7893750381451	5.69708034020462	5.08059849253856	6.0229063872769	6.01087656304508	5.97367802480873	5.92236235454216	5.83514343992664	5.81897794151547	5.79116101651485	5.6170862064804	6.01309094852235	5.97952605171003
CCDC30	-0.223922164956819	-0.912802895313805	-0.408567065122458	-0.200550766495952	-0.0847552282699655	-0.0570326604762765	-1.36329771221738	-0.920903532626675	-1.07211380515152	-0.870407376427374	-0.870808062949072	-0.640534204825409	-0.569557707307953	-1.22090875829331	-0.110620104850257	-1.15954421657065	-1.49734357354905	-0.555346993035272
PPIH	4.22029635973397	4.20322909813331	4.28736657426672	4.43669512515795	4.2752496446764	4.44495012128829	4.48145419850067	4.40822006366489	4.75594709976495	4.59266281927327	4.44098565480458	4.6106438433186	4.55402857946749	4.35162429288633	4.43557282570632	4.51514240335735	4.88463190500825	4.9519008610887
YBX1	8.77079389476203	8.76632528443361	8.79474786558861	8.73280267229373	8.81323089612888	8.73444791484928	8.81683083803796	9.06617095040711	9.02760970708736	9.04596974091287	8.92094090317694	9.02312554774256	8.92070533754225	8.87130427738122	8.85577610246082	8.81297613076212	9.04755648051504	9.0594263038999
LEPRE1	4.36872652890947	4.29352775255725	4.50221744659055	4.55128017723418	4.98183463720268	4.8510303813901	5.0300296476281	5.19040605057803	4.00521058930924	4.17398674293108	4.12014679744792	4.31631900325693	4.8120598268136	4.62973772667559	5.29103518250784	5.22104671769527	3.82698701155362	4.02338355397437
C1orf50	3.32039835126699	3.26032453816685	3.40157029760647	3.28119101386643	3.48615949796556	3.2184105320486	3.54641892746991	3.83398396953679	3.26688780309479	3.41636427304637	3.30231937053158	3.29357785951813	3.51790513394239	3.27282898238131	3.67470851087735	3.52975494396524	3.38692871939745	3.07451204566021
LOC100129924	-1.11700696104031	-1.85621936694744	-3.29609233586405	-1.87040216480362	-1.42355714172172	-2.60722974303676	-3.12883245858035	-1.65786912679288	-2.65707630587267	-2.81793995653324	-2.34473925128148	-2.59989222032806	-1.52064810682701	-2.50101667748604	-1.69558260557141	-2.34396878770808	-2.23430916771525	-1.71288827002175
CCDC23	3.08686537232534	2.94716665290722	3.34487557458585	3.15800625038213	3.3562587567376	3.48326079091115	3.66037511676699	2.93375710420929	2.92358605741486	2.81349697398742	2.72850973074915	3.08505116148986	3.10773667418528	3.2423751858396	3.25012723892763	3.31813311099465	3.11540208368565	3.28363953807144
ERMAP	4.13993179369825	4.09976577818925	4.09794155950374	4.13164566384524	4.23213141114044	4.22385124889611	4.41497271738404	4.22477392256896	3.84618155372925	3.82385376678459	4.14176061055398	3.80949871580964	3.89213341851147	4.0203033277843	4.2003368722161	4.15804928805282	3.81251168903774	3.84641527552794
ZNF691	2.87005398325219	2.873793466577	2.89373222301597	2.65315979125339	3.10000481433529	3.08127036179281	3.27375329965223	2.87956500384569	2.834776790457	2.88645777517654	2.9651160113053	2.91317736191131	2.96906607874633	3.0535721741916	2.86179406347784	3.05146797691486	2.88578467777505	2.74149012088926
SLC2A1	7.70605693690202	7.65902557773647	7.56731962307759	7.63504853492678	7.05954730589994	7.01873996162157	6.8169039840334	7.06132952805904	7.14774615795071	7.13355292451748	7.22194907797078	7.21939985754399	6.97786871978368	6.97558488812147	6.81185167617883	6.83209099990633	7.06413531795196	7.13284301410451
FLJ32224	0.794456364358035	-0.130394330386432	0.264622618610434	0.224755068236719	0.0435688687055739	0.313335789468839	0.163949290647492	-0.579866614791607	-0.820575038155553	-0.671098568203967	-0.870808062949072	-0.484415002908127	-0.569557707307953	-0.916054176764885	-0.297033229081138	-0.849204095958503	-1.49734357354905	-0.555346993035272
FAM183A	-0.380041366874101	-0.00207023341089218	-0.863132928587939	-1.4229431878324	0.161405358999432	-0.891022709037347	-0.0932085488496325	-0.579866614791607	-0.820575038155553	-0.133441782261168	-1.12234682994504	-0.343552467068277	-0.903976746378512	-0.664515409768921	-0.907086710765125	-0.593947040716428	-1.15630665571398	-1.71288827002175
EBNA1BP2	6.58244155469774	6.48328807508056	6.44571168944551	6.53086524917107	6.17065767223763	6.14908829473315	6.21146275185012	5.95602263108499	6.83334483496387	6.70758085256183	6.70238466083254	6.65093253652642	6.52556644815582	6.56160773335632	6.43604054982807	6.45957529488257	6.86401540283693	6.91113386781447
WDR65	-0.865468194044343	-0.801771582925061	-0.573626311392954	-0.685977593666194	-1.42355714172172	-1.0222672423156	-1.75032083532662	-0.920903532626675	-1.07211380515152	-0.870407376427374	-1.60777365711528	-1.12596103199565	-1.96810708379823	-1.40148100393513	-1.24812362860019	-1.71593756509504	-1.15630665571398	-1.02101056538408
TMEM125	4.18938028295128	4.06722240492493	4.20056174672945	4.24191886006263	4.60402366718965	4.72112462101004	4.71791156466451	5.17923313865878	3.93003146668004	3.86053443011106	3.92620491488707	4.19452364602204	4.34560050428417	4.30817724423534	5.35772623859479	5.16166235039925	3.7880586453132	3.92429391382966
C1orf210	3.67802768938143	3.74025712179076	3.87583501848941	3.70083335280602	3.98683185397905	3.76283487289488	3.90898900685461	3.96336876031983	3.64670444230443	3.63914772163576	3.61204022011939	3.62464547283994	3.76475411203524	3.54649678371659	3.64911679697461	3.8386512865826	3.58160776784577	3.6173391480841
MPL	-2.04989276518177	-0.801771582925061	-0.863132928587939	-0.685977593666194	-1.42355714172172	-1.50769406948584	-0.695873051304248	-1.1273544100941	-1.07211380515152	-1.10173292253383	-1.12234682994504	-1.24625526571336	-0.218085336806575	-1.84893998090635	-1.45457450606762	-1.27983845028836	-1.94480255052027	-1.32586514691251
CDC20	6.27735365007158	6.20779787853136	6.14394626463068	6.2696141980878	6.31989129677072	6.21066755665251	6.60756947273794	6.72150924027838	6.60803638031158	6.45452320662151	6.49551415129674	6.44541240397755	6.3737654836135	6.28081136749571	6.34233866926834	6.37681957582481	6.74836757486163	6.74685858843782
ELOVL1	6.92816762630628	6.87196280100258	6.83241760164425	6.8106764889273	6.71328322640132	6.73865067359505	6.60553846108262	7.14626189439044	6.90816180521047	6.81011494457248	6.7945278542361	6.79218664188118	6.70592464408791	6.67569077014279	6.66076931991947	6.57570715921577	6.91402617455485	6.92345748804091
MED8	5.13362983966126	5.06447702818611	5.1869172413005	5.13471196689302	5.56913132664202	5.60431095602729	5.81192158889445	5.95602263108499	5.11016229940733	5.04092912421234	5.10463870269189	5.13782458189515	5.42186639851223	5.41016127652558	5.9224691326508	5.7876543676914	5.24592004451753	5.16693057933694
SZT2	5.81991135791473	5.6906750929402	5.82544118147599	5.90677841677483	5.84267822607597	5.85395733520576	5.79776005147071	5.95110434777318	5.59288364985243	5.49947265723163	5.60102969947321	5.63904321425438	5.85149143401412	5.90047239119097	6.09113255042715	6.06039869738347	5.46997876567331	5.43764016281959
PTPRF	9.32480096260214	9.30505789282764	9.33267214770413	9.35661202884551	9.27305247813374	9.2705473667567	9.15974527841235	9.60833178570608	9.06383972610366	9.0182795072879	9.09318616980062	9.11296909660043	9.22704138925119	9.19390081561973	9.11608399851485	9.16693021362235	9.01921006648215	9.03459467123739
KDM4A	7.03007679520904	6.9924035734819	7.00928544976344	7.04710553817893	6.95734950413746	6.9126872717108	6.97681419409737	7.15769207086944	6.69007046593449	6.69691496515805	6.7704489357777	6.68473912219156	6.85583908685003	6.86998202396925	7.01020684401223	6.88986873654783	6.61152931821231	6.62730421239941
LOC100132774	0.830525619065557	0.551865371689639	0.109900023811791	-0.120380417811969	-0.15346797835398	-0.370190545735907	0.889089449416909	0.457608090627055	0.0274218683993969	0.524452240913839	0.41607308483909	0.252550591258079	0.300381752127674	0.246217252133992	0.0544391414202394	0.127336931217508	0.26819117281393	-0.284044971217878
ST3GAL3	1.99052150326414	1.8945520267438	2.42089855854089	1.63595050122117	2.42561795603051	2.11679679542195	2.53223302122659	2.94699293136598	2.42431202096798	2.22645416282522	2.15067166446138	2.30164514078625	2.0070895252012	2.35696431764153	2.48161039633494	2.4958076120419	2.15800825506351	2.1023718501212
ARTN	-0.151772379200984	-0.512264965730076	-0.573626311392954	0.0277182211771652	0.828830019912561	0.468058384267481	0.924278877879209	0.301488888709773	0.910608203416647	0.156064834933817	0.67516030615622	0.605222209576549	0.762285856444493	0.757717590914127	1.32071920675769	1.4350043329797	0.150354682520071	0.314592466400354
IPO13	5.45718106808667	5.49250878728364	5.38549748135719	5.40402893623762	5.3115508479781	5.47795815155419	5.26948370481985	5.69478740301964	5.25752238487111	5.31207894160131	5.20043975651237	5.41815337021382	5.35954762211609	5.43225244494577	5.48974336830755	5.4998095425994	5.33975869190261	5.36885120566836
DPH2	5.36642496760099	5.35847336386212	5.22981992487931	5.34876635565854	5.26787849303631	5.25872441046733	5.30496160017457	5.50871243157506	5.72106369628059	5.56884636027229	5.54670693993601	5.57835764576518	5.56469156253036	5.61421280317002	5.78969783683478	5.68795166721806	5.69708498526571	5.7101468100813
ATP6V0B	6.84520050563028	6.80171739523971	6.81426046646275	6.92016848439953	6.86429101450101	6.88147117298442	6.82972025685066	7.0582834566379	6.82241527480561	6.72978086807822	6.79395919240734	6.84787980753749	6.93522704171843	6.94044545973486	7.14161525007679	7.09614533864997	6.79267527338357	6.84258576117494
B4GALT2	5.25803247030662	5.33588373156002	5.18207055687359	5.22379551047545	5.20064699059228	5.2745397398189	5.17950657155905	5.44016295616765	5.51213289548505	5.3325326822429	5.35338660102136	5.58277800936393	5.43896750979068	5.39812441851754	5.52885764441389	5.42722052678449	5.46227204306864	5.63856066774253
CCDC24	3.88084457238112	3.74025712179076	3.64642216947519	3.71729012867311	3.41675797911028	3.37657822346066	3.37896218161834	3.07307267974556	3.33969979325304	3.21075547646723	3.37711945049451	3.39760092406136	3.48834067640025	3.3675854333981	3.01991145829197	3.35899092241153	3.2214746739069	3.12970383209239
SLC6A9	5.37713431188464	5.22552010874268	4.92597801938313	5.05710646188339	4.80752282673066	4.80579366260087	5.30496160017457	5.80247299679158	3.37791911548353	3.34337191460437	3.31505848236226	3.38246762053621	3.81801400382016	3.71676796273486	5.77941381641809	5.34825042362804	3.68587825050672	3.69780768207186
DMAP1	5.26628589694047	5.13943908586733	5.15429414317024	5.19470793159493	4.97581503859099	4.87888698374377	4.79122259622661	5.01612692305384	4.71423362307619	4.58780934105106	4.64394543549068	4.70692898216909	4.68229195184327	4.65307809485455	4.66356795327215	4.68343461521767	4.77193897994992	4.60208706422384
ERI3	5.40281647247665	5.30830083005407	5.45545172322505	5.3886990926283	5.37543871273164	5.45500917814642	5.46884768513554	5.6057913129153	5.50063152881435	5.42930943936983	5.40940593286155	5.47870338316805	5.55901444732113	5.58265259060585	5.58897863685146	5.58838019966779	5.55938444828641	5.58314550057038
RNF220	5.99002324905753	5.90020865329181	5.93128293776217	5.87290225980925	5.97128379935112	5.94021567925624	5.97916918788556	6.54778838425531	5.84901871303278	5.77505091794385	5.85656787564583	5.8388996322502	5.88364195761783	5.98337468129029	5.99917098505659	6.0416975546276	5.88981214411393	5.84817932103921
TMEM53	2.52959460547323	2.36815341851725	2.37633300610745	2.55890946545734	2.83327592494375	2.91184482202794	2.96286737555646	3.53414964550005	2.41208571863472	2.12289797099862	2.41014825088198	2.5293907966169	2.25194139706992	2.47953095984779	2.46703759524767	2.65192681395918	1.97947012331649	2.37457457122859
C1orf228	1.20492113384705	1.15758643257759	1.34776385391068	1.07955715269678	2.00467985531198	1.55119961956773	2.41342559118656	2.35211496177974	-0.0381664732281801	0.257348170770999	0.46261567077612	0.705916209196022	1.04819472853087	1.48604426680646	1.28792927164002	1.56292180790044	-0.359840049799113	0.201381855952364
KIF2C	5.76272214057087	5.6906750929402	5.70108714507358	5.73692814894599	5.98832764990454	6.02368739103047	6.24577236061058	6.25502020943708	6.24508343277644	6.23617979653493	6.19140001461117	6.15907121762726	5.93714315342904	5.97876358654306	6.18093434099359	6.23105468898181	6.41554576268091	6.40325571962473
RPS8	10.0715524500206	10.0112672902715	10.1234202211687	10.135445635273	10.170136055772	10.1152423804772	10.3829943043302	10.5589777569296	10.1974303567224	10.0946553803173	10.2087567202331	10.2105232121735	10.2918768586028	10.2596141753158	10.4677525865105	10.4094189227852	10.1410018297578	10.1448236297325
SNORD55	-0.651343388691496	-0.602462774701654	-0.408567065122458	-0.200550766495952	-0.381736966027097	-0.891022709037347	-0.165358334605468	-1.3683625095979	-0.820575038155553	0.397072934437612	-0.656683257596224	0.160920115792511	0.405351311729217	0.246217252133992	0.399574627468927	0.262688784112395	-0.2749511522126	-0.889766032105832
SNORD46	-1.42186154256873	-1.30873157164494	-3.29609233586405	-2.52247886138331	-1.42355714172172	-1.95515304645706	-1.05844313068896	-1.65786912679288	-1.37696838667994	-0.580900759232389	-1.26673673928021	-1.24625526571336	-1.96810708379823	-2.13844659810133	-1.06755138295837	-0.759006286986924	-1.01191674637881	-1.16540047471926
SNORD38A	-1.60243378821055	-0.801771582925061	-1.53055758950107	-0.471852788313346	-1.60412938736354	-0.891022709037347	-1.20283304002413	-0.740331286984853	-1.21650371448669	-0.76731388346327	-1.26673673928021	-1.37749979899162	-1.03522127965676	-0.784809643486632	-0.110620104850257	-0.311547310015703	-0.760377979382841	-0.889766032105832
SNORD38B	-0.464930264460614	-0.801771582925061	-0.760039435623836	-1.08190626999733	-0.98745802691505	-0.370190545735907	-0.806904363692991	-0.0729066260717244	-1.21650371448669	-1.23297745581208	-1.26673673928021	-1.24625526571336	-0.903976746378512	-1.40148100393513	-0.907086710765125	-0.445848401727294	-1.15630665571398	-0.889766032105832
BEST4	-0.754436881655599	-1.30873157164494	-1.37009291730782	-1.4229431878324	-1.26309246952848	-1.95515304645706	-1.36329771221738	-1.1273544100941	-1.21650371448669	-1.10173292253383	-1.60777365711528	-1.37749979899162	-1.17961118899194	-1.60793188140255	-1.9850892227664	-1.71593756509504	-1.70379445101647	-1.32586514691251
PLK3	2.12730023672458	1.8945520267438	1.92887402913623	1.88933473702124	1.95658556711093	1.95173754915146	2.25659857861317	2.57308530804699	2.11299760010547	1.84231067149215	1.47402043404837	1.80761160626537	1.8670820464561	2.00451135574071	2.02489486580622	1.818651413111	1.73531718324123	1.98755144811934
TCTEX1D4	-2.04989276518177	-2.74930416303093	-2.4480954293091	-3.74487128271976	-2.70366506091446	-5.41458466509436	-2.2808355520254	-4.82779412823519	-5.46443122793028	-2.81793995653324	-3.19273615783643	-4.18485472104922	-5.42753870243553	-2.98644350465628	-3.57005172348755	-3.48147231145802	-1.94480255052027	-2.60597306610524
BTBD19	-3.18739628893171	-2.38673408364622	-4.03305793003025	-2.52247886138331	-2.05158836433477	-3.092656570207	-1.99132893483042	-3.24283162751404	-3.87946872720912	-2.81793995653324	-3.19273615783643	-2.96246229971277	-3.10561060754816	-2.50101667748604	-1.9850892227664	-2.99604548428777	-5.40423416915757	-5.41332798816284
PTCH2	-1.26139687037548	-2.38673408364622	-1.71112983514289	-0.685977593666194	-2.70366506091446	-2.60722974303676	-1.36329771221738	-0.579866614791607	-2.00499960929298	-1.92485516044975	-2.0552326340865	-1.24625526571336	-3.10561060754816	-1.84893998090635	-1.45457450606762	-1.55547289290179	-1.31677132790723	-2.60597306610524
EIF2B3	4.53643527756362	4.58927306073199	4.40017974806182	4.51408726784812	4.40933287244302	4.09914293085808	4.46959230194736	4.88473287220463	4.81052924421032	4.86956070590036	4.72731889697053	4.67208948277186	4.49875729234559	4.45151658367819	4.60819814260569	4.53533597622854	4.94780925663787	4.90068871573851
HECTD3	5.72848308990407	5.71188291521159	5.76730274542446	5.84196850524206	5.68435222443068	5.63458320727781	5.47182384924595	6.00430471780394	5.55168061029023	5.54900666587679	5.58927917716776	5.57503346217262	5.61343589638178	5.67818155021301	5.70684811585044	5.7526265863793	5.57519102617391	5.6317490637721
UROD	5.3463227822082	5.37185929016936	5.3727926484022	5.32569693971472	5.36932882518396	5.3141861844483	5.30829538569245	5.83842987456799	5.25238823339967	5.12205895088722	5.22932860833638	5.22806790605874	5.39503212851464	5.36139928898187	5.23622936521873	5.39443059166682	5.22421137097962	5.2386206225606
ZSWIM5	5.65997431197378	5.63007420404034	5.6679596751768	5.61926337228829	5.39060117537405	5.24986261945361	4.93402319662564	5.34087798989704	5.3193855313899	5.35126924482449	5.3626198807994	5.36653311968378	5.29612224197446	5.2756513407139	5.07260171920551	5.20152227222367	5.25308428042372	5.2386206225606
LOC400752	-0.299871018190118	-0.271256866226281	-0.0033105866361997	0.0964309712611794	-0.46662586361361	0.257840676877136	-0.0244957987656183	-2.50586603334783	-0.106879223312194	-0.496011861645876	0.41607308483909	-0.0973918797988798	-0.672651200272056	0.246217252133992	-0.200817913821835	0.571639025001547	-0.0466821645394825	-0.203874622533895
HPDL	3.86354067629352	3.64055760802152	3.66042902746907	3.86245903102985	2.91104478320075	3.2184105320486	2.46212878276225	2.82325756294374	4.17400468606019	4.11448573118242	3.90107751556629	3.93235546359517	3.43354820355987	3.4161422535763	2.94827358420331	3.02632232874068	4.00303359508717	4.10039960778959
MUTYH	3.66809515417017	3.72179037313195	3.49832353048606	3.62726825812137	3.66639955501717	3.5483113402429	4.05107663143458	4.28334154199951	3.82789040487176	3.79044688969925	3.5859980862814	3.75570358732469	3.74488880620996	3.90837425865166	4.16916632241003	4.14057950799836	3.74805067314902	3.71852897244595
TOE1	3.64802255154378	3.71246759406089	3.48788807781975	3.59200715363357	3.18594754326222	3.15146937307673	3.11529348470338	3.52535269726289	3.98883940608035	3.92737421892343	3.86687869846079	3.70388852784904	3.54687588737	3.7222955367033	3.66835301583752	3.70241114757422	4.00303359508717	3.97253441247862
TESK2	4.14710047945871	3.9766706472173	4.22275749284365	4.22283531407335	4.43295993137168	4.51171132968675	4.95756918729967	4.80338292746879	3.37791911548353	3.4053722576561	3.56482053110302	3.60739330861818	3.883074079224	3.97471675348036	4.3186915254107	4.3450761758329	3.4318161859005	3.28363953807144
CCDC163P	2.36719256274593	2.33208416380973	2.33034680083327	2.45806877595051	2.58173715794779	2.41196382219655	3.20387547506025	3.42487130421506	2.4839360036544	2.26344837030742	2.42197368627877	2.66897463080789	2.79646297176258	2.90594752125712	3.84216525672891	3.27074105640713	2.45995197549671	2.45085815649144
MMACHC	3.1163844592454	2.97081792097187	3.01497476639155	3.14184143095113	3.00861626987115	2.70953664673483	2.83001021666289	3.48054490190421	3.49846477740698	3.32598983637613	3.28299727312996	3.23299779383668	3.41481164097828	3.3605133847226	3.42618635771625	3.43261378555471	3.37384296037779	3.2555569961034
PRDX1	9.14122254496359	9.09287778878177	9.16021073687014	9.16783096992816	8.96806553898605	8.98235452999709	8.88497870810374	8.96834690384611	9.42236085718403	9.35622780893352	9.38982925337317	9.3148666186138	9.29404116208797	9.24507770621942	8.89423875036321	9.0574440910061	9.44892915974387	9.43289694438714
AKR1A1	5.60896784920792	5.48157404964325	5.724609867927	5.73423529694459	6.29028420307696	6.25297044194677	6.4005980955658	7.07947212029587	5.61037923323018	5.61370687917474	5.73740979007239	5.76107675942355	6.17004833715069	6.21959404159031	6.72495185545565	6.54339031540532	5.54923479307128	5.52845325411569
NASP	6.59691137779668	6.61670574576051	6.52185063246108	6.5238656368593	6.22072330773578	6.19782312804431	6.21413111581837	6.18413193807161	7.23839078384675	7.19707678137248	7.02715836870037	6.97312372889621	6.54938336541555	6.50981110540499	6.07079571641483	6.18421890557895	7.32219688695667	7.32919198349845
CCDC17	1.25885994095786	1.23775678126158	1.60114808971075	1.58902945383368	1.28339588337804	1.57410002167781	1.44405720984023	1.88645138943093	1.04336341226842	1.3172196267484	1.25352007205313	1.05036174064481	1.670493380525	1.83117975285515	2.04465812062765	1.63122782129135	0.785590389722451	0.736419131341837
GPBP1L1	6.9234784725328	6.93143209244495	6.92621957569025	6.89988630979649	6.99454349338852	7.0082685308499	7.18699639194443	6.98398192709147	6.7544346821394	6.85675675044307	6.8816729415073	6.84558252195512	6.91314595192791	6.94222290764867	7.04189521833243	7.07100467006411	6.83745111844406	6.73800573112881
RPS15AP10	-1.80888466567798	-2.38673408364622	-3.29609233586405	-2.15990878199861	-1.81058026483097	-1.95515304645706	-2.2808355520254	-1.1273544100941	-3.14250313304292	-3.30336678370348	-3.19273615783643	-2.59989222032806	-1.96810708379823	-1.84893998090635	-3.57005172348755	-1.89650981073686	-3.0823060742702	-3.09139989327548
TMEM69	4.46078150679311	4.47262814187972	4.55565670555201	4.60533126616278	4.6923280200077	4.75408745303787	4.61936039100911	4.40342705247599	4.49990963986214	4.58537646519478	4.53382262126854	4.6063081675058	4.63450743528497	4.66173429106854	4.98836898978111	4.78812194022536	4.49814094532846	4.59650062920526
IPP	4.04718167085286	3.90890731972087	4.01679061942031	3.87229004038954	3.99081720193023	3.87773696770768	3.83232779955629	3.86220384318425	4.10732141557327	4.11785651552166	4.10188459105519	4.04556607404316	3.86017367711392	3.82348536106515	3.54195330202558	3.72603014780077	4.14073026363167	3.95517847334485
MAST2	5.77318492242177	5.86908133922768	5.88033017717819	5.81546155149268	5.84378036137853	5.99533657615532	6.07818186159718	6.37860978573865	5.98213518113579	5.97415310293788	5.87926242291662	5.93624704556459	5.91952895473035	5.83564926972325	5.95807675923367	5.90525242934115	6.04543036931863	6.17491816388197
PIK3R3	8.17356050172616	8.05678508558347	8.19906315405197	8.17337082609951	8.12503814169087	8.05645542049989	7.94678039138882	7.65476176331378	7.6284910472015	7.65591072201702	7.76480123907017	7.66910455066397	7.75563141860661	7.79245497135209	7.65696247016158	7.72175332034046	7.60506960916726	7.57907932718565
TSPAN1	3.91484190499903	3.84208460684966	3.96129550682861	4.06033517275926	3.72499420892802	3.71727229551443	3.18223464367524	3.35708121467309	3.77636010423168	3.47010214420171	3.90107751556629	3.75178321795335	3.68880525880194	3.45649999119245	3.03974263021354	2.94814365274372	3.12324283690283	3.69780768207186
POMGNT1	6.35756814385753	6.32636598335164	6.25503911691006	6.36756822406179	6.23171049354711	6.252083175596	6.10142820608943	6.23222622627266	6.18706899272246	6.19048866553734	6.19657251506999	6.24245812308575	6.31013116074193	6.31596694576934	5.96587161857908	6.07733102879629	6.20632933476747	6.17959616746479
C1orf190	-2.33939938237676	-3.23473099020117	-3.29609233586405	-2.52247886138331	-3.1890918880847	-3.092656570207	-2.2808355520254	-2.02043920617759	-3.87946872720912	-3.30336678370348	-5.5146642527238	-5.76981722177038	-5.42753870243553	-2.50101667748604	-2.83308612932135	-2.99604548428777	-5.40423416915757	-3.82836548744169
RAD54L	3.78299724898297	3.81620597502406	3.62277090141055	3.71729012867311	3.45764681022315	3.43403827533498	3.73163379993681	3.94369534126541	4.81517935312221	4.77878225765039	4.64394543549068	4.58883397912251	3.89213341851147	3.71676796273486	3.81940036559682	3.76455566907009	4.90296663998324	5.0532583495564
LRRC41	6.50991883278454	6.42669084258793	6.43692298582192	6.53473929833272	6.4623186378283	6.40679072727818	6.35458027494867	6.1658519317814	6.20489677646563	6.13001000967156	6.23897036612959	6.22700930625028	6.35913933145513	6.42252304699803	6.27282237924981	6.35867616402894	6.12763460601999	6.13115353414795
UQCRH	7.06266521378551	7.02571815055216	7.04086046429647	7.07663698508837	7.09792783159345	7.04868425088693	7.02623873266535	7.21283807232706	7.19132308221394	7.16403498150159	7.17467859341039	7.10650786429286	7.0809988929118	7.02729788740246	6.93410517370646	6.98143888830777	7.22443919491075	7.20620423940921
NSUN4	4.88406607362492	4.87065375904643	4.96223813674838	4.9590322907249	5.05788617153002	5.16378802626644	5.42498879795234	5.55698962185816	4.93751489604626	5.05682188635923	4.9980762100797	4.95213639103101	5.03904763528372	5.01693385554604	5.32577597688711	5.19871137013447	5.0438821362519	4.99074914807839
FAAH	5.50120372206742	5.45945275313198	5.3441526003583	5.44577649731862	5.17460485675429	5.19182054760342	5.02193028577506	5.31047767193703	5.3958798269892	5.32526101845667	5.32375182307354	5.42062479701245	5.25633316618708	5.23948690651477	5.0677806786594	5.02711480063146	5.26021311539041	5.37048877115734
DMBX1	-1.26139687037548	-0.602462774701654	-1.91758071261032	-1.4229431878324	-0.756132480808595	0.0116800896077377	0.103828298209921	-0.435476705456433	-0.106879223312194	-0.76731388346327	0.0399245989538408	-0.2779641254407	-0.903976746378512	-0.784809643486632	-1.06755138295837	-0.517998187483129	-0.2749511522126	-0.127925769300596
LOC100507423	-1.60243378821055	-2.38673408364622	-0.663824120364533	-2.15990878199861	-3.1890918880847	-2.60722974303676	-1.99132893483042	-2.02043920617759	-3.14250313304292	-2.81793995653324	-1.8142245345827	-2.06937750362928	-2.25761370099321	-1.84893998090635	-1.45457450606762	-2.10296068820429	-1.94480255052027	-3.09139989327548
MKNK1	4.84050970763818	4.76188372461419	4.92790933833406	4.95672397816704	4.81877635524864	4.98949247114687	4.90128287232772	5.13075858719582	4.85862353241137	4.86354946786649	4.78110468169671	4.74094694614752	4.7158445115543	4.75097286128078	4.78015082539498	4.75788753881945	4.84724824146265	4.7875706168756
MOBKL2C	3.72189679689212	3.55968487614894	3.81033974195288	3.77082855556428	3.90472178531803	4.0179572352939	3.91774590803998	4.02707425502504	3.35893601211596	3.27858696714534	3.18923932072087	3.22736225916725	3.69916577040767	3.51499564050259	3.77867643074352	3.63746876126549	3.36063742157852	3.37130685739468
ATPAF1	5.89208849489511	5.82866409108734	5.80141311995397	5.77541999625996	5.59292344691949	5.66289869176515	5.50270840876113	5.36326508629646	5.89147041039814	5.91337907449183	5.89631701432	5.84443250591903	5.75423473637328	5.716075524497	5.61730034971294	5.65756735622504	6.02569557219571	6.00926244572972
LOC100130197	-2.04989276518177	-2.74930416303093	-5.61802043075141	-2.15990878199861	-2.05158836433477	-3.8296221643732	-1.20283304002413	-4.82779412823519	-3.87946872720912	-1.92485516044975	-3.19273615783643	-3.44788912688301	-5.42753870243553	-2.98644350465628	-3.57005172348755	-2.99604548428777	-3.0823060742702	-3.09139989327548
KIAA0494	7.26649162885396	7.18164432638611	7.30289063517205	7.20908261902319	7.28684415436169	7.19436314947115	7.04484467772307	6.48111367582875	6.99371902012728	7.08227995133613	7.06252851296325	7.09185129884321	7.168884028282	7.18423270484304	7.10089952512908	7.20450286703667	7.03585635579292	7.04174231912512
CYP4B1	1.80355857146529	1.541372997872	1.63936741194124	1.70358921809653	1.88985945331012	1.95173754915146	1.80662728922494	2.35211496177974	-0.106879223312194	0.44079431186693	0.752122287971105	0.605222209576549	0.9475007289114	1.03147840334098	1.03481033467131	1.01677855606981	0.26819117281393	0.368031725361815
CYP4Z2P	-0.555128073432193	-0.512264965730076	-0.663824120364533	0.0277182211771652	-0.46662586361361	0.0116800896077377	-0.806904363692991	-0.183937938460468	-1.37696838667994	-1.5378320373405	-1.42720141147346	-1.68235438052004	-0.7836825126608	-0.916054176764885	-1.24812362860019	-1.55547289290179	-3.0823060742702	-0.76947179838812
CYP4X1	-3.18739628893171	-3.23473099020117	-1.91758071261032	-2.52247886138331	-3.1890918880847	-2.24465966365205	-1.75032083532662	-2.02043920617759	-2.29450622648797	-2.81793995653324	-3.19273615783643	-2.96246229971277	-2.62018378037792	-2.50101667748604	-5.15501422420871	-2.34396878770808	-5.40423416915757	-3.82836548744169
CYP4Z1	-3.92436188309791	-3.97169658436737	-5.61802043075141	-3.74487128271976	-5.51101998297206	-3.8296221643732	-5.45076055346772	-4.82779412823519	-5.46443122793028	-2.45536987714853	-2.70730933066619	-4.18485472104922	-3.84257620171437	-5.30837159954365	-2.83308612932135	-4.21843790562422	-3.81927166843641	-3.82836548744169
STIL	5.15689961898411	5.16358517319904	5.14103550840876	5.10999710054047	5.33525392837784	5.41909608356038	5.7786591347627	5.37065091321717	5.73094097947246	5.85801707640851	5.65463444306905	5.51269208447046	5.35627805688466	5.37725324018271	5.83721604075718	5.63591105547347	5.7985018740926	5.88988196078193
CMPK1	6.50155333918797	6.72671870419703	6.43216833684503	6.37103937169934	6.73720410669641	6.83363942457411	6.75166941254764	6.37860978573865	6.61871564288646	6.70141547975612	6.76291374969194	6.64460375997604	6.71361049600199	6.74385679380376	6.71496510869125	6.74469901063301	6.73051299951145	6.72013535836059
MGC12982	-0.223922164956819	0.276230929076212	0.163339282773252	0.162019312888756	0.511347830056391	0.140004186583277	0.47997678409517	0.301488888709773	-0.709543725766809	0.047130463380653	-0.229262033861548	-0.155107377655167	-0.0699866978174411	-0.179088582598679	0.572906230354489	-0.0754799517821786	0.0220305855445319	-0.0557759835447609
FOXD2	0.719494306676813	0.886284410760198	1.04019105200039	0.736255407016854	0.466259940527853	0.516152672468526	0.657763903310453	0.0301868668923792	0.685315891574404	1.03291660416095	0.46261567077612	0.338707235007794	0.127050149242112	-0.35417528915677	0.271250530493387	-1.04851290418191	0.26819117281393	0.815490702333036
LOC388630	-3.18739628893171	-3.23473099020117	-4.03305793003025	-2.15990878199861	-3.1890918880847	-5.41458466509436	-3.12883245858035	-4.82779412823519	-2.65707630587267	-2.45536987714853	-2.70730933066619	-2.59989222032806	-1.52064810682701	-2.98644350465628	-2.83308612932135	-1.89650981073686	-3.0823060742702	-3.82836548744169
SPATA6	0.719494306676813	0.818380346258395	0.85771300021499	0.692534029587536	0.828830019912561	1.21477195498525	0.739064005412301	0.786915715880015	0.316928485594382	0.524452240913839	0.507703560304658	1.02459864457973	0.455104346926317	0.713996213484809	0.459695619906498	0.735758404762654	0.57304575434235	0.652761202294928
BEND5	-3.18739628893171	-2.38673408364622	-1.91758071261032	-5.32983378344092	-1.1187025601933	-1.71414494695327	-1.5438699578592	-1.1273544100941	-5.46443122793028	-2.81793995653324	-3.19273615783643	-3.44788912688301	-2.62018378037792	-2.50101667748604	-5.15501422420871	-4.21843790562422	-3.81927166843641	-3.09139989327548
FAF1	5.74393219596209	5.6606928201818	5.73677991359919	5.70152281281479	5.84378036137853	5.7930398031324	6.17996160863612	6.12130302749402	5.80878158192406	5.9124088693168	5.81681256913582	5.84994424152805	5.76537051667649	5.70215650634284	6.09705981858747	5.95273889202755	5.99076434534411	6.03323842090322
CDKN2C	4.08126266609597	4.24585728003269	4.01679061942031	4.15599552526099	4.55102615474843	4.17973993883049	4.33550907418075	4.34962540975404	4.53415920181505	4.52063726722967	4.3664497079513	4.55548823331931	4.44128385233947	4.3903330672267	4.30646522307745	4.45751912731753	4.58870416700825	4.57109047063829
RNF11	6.87086608293077	7.12918472633755	6.84473743490896	6.72578759134079	6.61794096788363	6.67718127342244	6.42306802141926	6.00272107874165	6.7903021613164	6.86128878047643	6.88808136977189	6.84696133222976	6.86391981634682	6.74453602876964	6.37587975698521	6.42991967638544	6.86518476058353	6.81579123249575
TTC39A	7.72952814249659	7.66809630891194	7.70009865922409	7.69582488950258	7.38247116411285	7.40299862358326	7.25983066503904	7.53551933613828	6.93991206365548	6.87977231464104	6.96839572514787	6.94206480658171	6.90533702871715	6.94989997673921	6.78786677295033	6.86304553246945	6.95962680757197	6.98193836167625
EPS15	6.56515161691543	6.64821768251546	6.63020365891707	6.5416864788882	6.46590208487902	6.42894386951673	6.34568470559413	6.15305947814454	6.42469242836396	6.51265685612452	6.40233479635901	6.30599615569108	6.36890655662633	6.22836129029177	6.15616643584464	6.2123630810245	6.46805594113052	6.44115084600879
OSBPL9	6.49594927274487	6.55545457300934	6.58440953526395	6.54399479144606	6.63523046291392	6.59629305791267	6.71759817375617	6.61151733358365	6.42697276873474	6.48747040329447	6.48357356916425	6.3351090820374	6.47822434716727	6.43183078922425	6.57842485869072	6.53505743678547	6.47802675994224	6.47122414582439
NRD1	7.66482108394144	7.65477297321031	7.71862559399596	7.71302255459494	7.81076721684796	7.78952792269364	7.98582086961273	7.86852143065763	7.73047948934509	7.70015112840512	7.72806328326272	7.66962411312241	7.65044527152723	7.59494540636507	7.84022294624035	7.79243981738281	7.80750206266989	7.79200709311289
RAB3B	1.56749121323176	2.10867683209665	2.03303126042752	1.86983856139545	1.14719149977973	1.09320997510434	0.924278877879209	0.529757876382891	2.4839360036544	2.26344837030742	2.04757817149728	1.96489239845546	1.88534425284883	1.68031308722852	0.517411117762785	1.27341519070545	2.31686501954962	2.25200792902233
TXNDC12	5.78816511734191	5.85220135093623	5.85517795292612	5.84945332120509	5.85475565235421	5.89546001455315	6.08013342772621	5.76559699455654	6.01585409300609	5.975082674517	6.0995854749656	5.96531566236957	5.89382572960392	5.94370244325254	6.02053532642748	6.08496233482527	6.05775678142801	6.0435397502175
KTI12	3.45357162151819	3.61576842355695	3.5443708980055	3.64458080636461	3.58437703982049	3.5483113402429	3.64463646932484	3.60265842343034	3.65710228940975	3.73445468173149	3.72134993917629	3.73995778255656	3.78920715575978	3.64291311542333	3.9083808570798	3.8057783317966	3.65916091213094	3.64466373459633
BTF3L4	5.70195556366294	5.93268715563057	5.68518951819337	5.53047727147856	5.69782400776255	5.83748937770182	5.84443440241294	5.51094225433872	5.96549851342299	6.03870788429566	5.95141220867246	5.91712094990001	5.83866221006344	5.85841915117453	5.82011723271263	5.88965088905162	5.99931050904445	6.03633655031335
ZFYVE9	4.44922833161194	4.39024718936787	4.55815271835608	4.54514756421286	4.78474895144844	4.73896736661375	4.85871580037339	4.81064178575528	4.30209768066859	4.34193138024515	4.37255636274459	4.35042065557158	4.52811120509285	4.55116318683901	4.80932664358371	4.76170167201494	4.3918054396722	4.18472451199876
CC2D1B	5.49980440572019	5.44404518392272	5.53109155995548	5.52269572596328	5.53678557103553	5.58330046273475	5.59840731890445	5.71813564085027	5.50926613837507	5.42795224732158	5.42270956746835	5.45478745976812	5.58018941219673	5.56891253397955	5.84004624282401	5.71869066254169	5.44673398182487	5.41242584472027
ORC1	3.59658412475209	3.47400805115841	3.2737632724669	3.27379256154527	3.02425539364874	2.62433432419794	3.67594391937547	3.68395852553219	4.93538073139541	4.75516618649813	4.63381232945448	4.47216592792395	3.66785832035703	3.73328755209357	3.6873361192051	3.58246199429608	5.03351790316604	5.18937087685512
PRPF38A	5.72728781639668	5.73163025709244	5.79613624852273	5.73827269241785	5.64948176458362	5.55336204071835	5.59431649846722	5.667061456256	5.91332156709194	5.86505462714844	5.83903395632424	5.74440368758775	5.69593609580862	5.66962376906932	5.65314554865966	5.62652933500789	5.86196674334139	5.93926724297146
ZCCHC11	2.48502905303979	2.54662872332349	2.47473671016844	2.79428752838827	2.99280575502369	3.12844715516088	2.92861781360355	2.74963469980056	2.82558761900234	2.71900102932497	2.68990689152541	2.39508970490531	2.89889078468678	2.46641546005753	3.07860545255099	3.03894993706843	2.56730938479321	2.47541526073541
SELRC1	4.40506074833637	4.30597827247026	4.36069002835495	4.25324898406202	4.43588629148433	4.41355181909975	4.67981000933771	4.71717030455404	4.69921844808555	4.7245392128664	4.63381232945448	4.58883397912251	4.62094817155681	4.63267600679694	4.8659657146955	4.74830785527531	4.73147511694683	4.79246526123431
ZYG11B	5.30525808208721	5.47607544349818	5.50674710507107	5.21609598564455	5.2955296390139	5.3822661301728	5.3749932794154	4.94863890420954	5.3307967380984	5.29282297244093	5.1952811275087	5.20531423515096	5.21902000771902	5.22203473755542	5.09883326077869	5.06001155259626	5.35980804814902	5.23502959384682
ZYG11A	4.09985435432291	4.13159122404465	4.21960750242	4.04737674694763	4.34228957243161	4.11484588905179	4.5702193854365	4.31431292906736	4.227312291241	4.15770333032957	4.09081526533787	4.07096070182468	4.18164003570645	4.15719480526575	4.33884122503211	4.41697792134985	4.17884859834537	4.10434139997097
ECHDC2	4.62638490228533	4.59942399120015	4.52025136942081	4.52347577196276	4.61697433800433	4.52939524924938	4.42114468419147	4.83220176419478	4.28543819946657	4.19328729889002	4.23855249645516	4.19452364602204	4.18901014134346	4.22105895460251	4.19149950895692	4.25594405447905	4.01993211966053	4.08052746107798
SCP2	6.41363160808941	6.45141932577973	6.39355627242477	6.48834892150772	6.34345885119957	6.37372583860656	6.16348917422169	5.67304775132174	6.28753118553058	6.36728946541496	6.39410363012539	6.27832903244919	6.36647094258545	6.27518133092284	5.93972328083938	6.12178311308883	6.38977547586341	6.32011109473659
CPT2	5.80185627623429	5.70131797347545	5.62217462322852	5.65529659002598	5.40112087332366	5.38064330093432	5.17403490239252	5.01926321785614	5.67958964133661	5.59689625986549	5.57478622839211	5.61226636837159	5.57878737608941	5.43056508213249	5.13385184995711	5.21271143187513	5.66655764026549	5.72173995761497
C1orf123	4.66684876528842	4.56616890971914	4.66622531907826	4.57555322157721	4.58305770269984	4.7056532122476	4.5135803143247	4.70163642591096	4.67639854284272	4.52825715311727	4.68378078872857	4.6192763001341	4.68750494772619	4.64145511121547	4.70452056217394	4.69145517814582	4.66588677531926	4.74022404354527
MAGOH	4.6135036109886	4.50538705263196	4.67084564341441	4.57254133104511	4.54290589855904	4.57551929876314	4.53650345860482	5.1394321306008	4.6916518483584	4.69550567029079	4.77420182144202	4.65749562236459	4.51936757202087	4.48116204542671	4.99091792161181	4.90654497388712	4.86606115731447	4.85930179681352
LOC100507564	0.373318665542774	0.509430105369243	0.214869583413334	0.162019312888756	-0.15346797835398	0.0116800896077377	0.816025987227185	-0.579866614791607	-0.510234917543403	0.047130463380653	0.46261567077612	0.379929897734307	0.549741221064392	0.574271449818196	0.572906230354489	0.76645520198557	-0.546253174029994	0.141260863514793
LRP8	5.4295200736471	5.44404518392272	5.52727490418219	5.53357817550072	6.0227964064613	6.08376594283524	6.46025685432927	6.8129027093349	5.90462077907111	5.94503522243996	5.89737626182785	5.91098181280261	5.84450782195441	5.86592994492399	6.16522222103294	6.11210555588655	6.0288295959645	6.01555556384735
TMEM48	5.52616206747309	5.65705271301714	5.54122021966027	5.39553247445472	5.5624521710044	5.5945441244449	5.73473437074315	5.271553682168	6.08005029438051	6.00451706579139	6.00054277768495	5.81936574526898	5.7241121275379	5.79949931473597	5.84709755227114	5.89139274865457	6.23736604667679	6.17022494230364
YIPF1	4.89048757550662	4.85591076171668	5.06409633419867	4.90258714373516	4.85420886627948	4.77152957444728	4.46063143437574	4.49638641838355	4.81285617220008	4.50269944238555	4.67639496180786	4.64698030583568	4.67706005112884	4.75906276121288	4.47979682596301	4.49007124249276	4.53974574518617	4.73260415765767
DIO1	0.218596070744132	0.374078252474357	0.610798259744473	0.973946964736184	0.755766557722838	0.735162454410322	1.08839825764032	0.21659999112326	-1.55754063232176	-0.267742873972759	-0.560467942336922	-0.640534204825409	-1.03522127965676	-1.84893998090635	-0.297033229081138	-1.41108298356662	-1.01191674637881	-0.284044971217878
HSPB11	4.17191402795874	4.29039826100281	4.34632043704101	4.22667227123101	4.15609155910296	4.12263373544424	4.23748975566546	3.02395491318086	4.30540661569916	4.3128144476284	4.21495649082924	4.14157476607308	4.10189185171063	4.10737016874645	3.7904296121692	4.09595651657773	4.489067361703	4.36639136698056
LRRC42	4.82494890148812	4.82380198000044	4.88082877578032	4.99771886064032	4.99181182109468	5.08426454143736	5.15193831155025	5.01612692305384	4.88761219786516	4.93980719976947	4.87872620472019	4.83658799092741	4.86132737173029	4.81962272143275	4.95220285138267	4.9523217472969	5.01256335844849	4.75784880948893
LDLRAD1	-1.11700696104031	-1.30873157164494	0.109900023811791	-0.685977593666194	-0.225617764109815	-0.205131299465411	0.221664788503779	-0.183937938460468	-1.76399150978919	-1.92485516044975	-2.70730933066619	-2.96246229971277	-1.72709898429443	-1.40148100393513	-0.400126722045242	-0.188690562230169	-2.59687924709996	-1.16540047471926
TMEM59	7.46203954054287	7.5698840756238	7.5848686267685	7.62199730344733	7.73735237194919	7.61245739047067	7.5676135173533	7.55347842747659	7.51159581225956	7.61176566524717	7.60443898433877	7.62611849895294	7.57439721068812	7.58436093306821	7.56672583000434	7.6100953048314	7.46824833894916	7.46414787837158
TCEANC2	3.72668980808102	3.70778351513807	3.75048603075628	3.63883300975429	3.62083697763673	3.57125727190898	3.60180749733644	3.51650177968062	3.85071833432602	3.7167797894083	3.71174794006499	3.73995778255656	3.55260087520363	3.59551024619254	3.43370041137355	3.69843677855692	3.74805067314902	3.82268620373724
CYB5RL	2.97045588021003	2.89042414112112	2.94040028251726	3.04954458363034	3.05503405519903	3.07325536872869	3.12288663402561	3.46222471869743	3.08631555745297	3.07167264764344	2.94886012054738	2.78860349149829	3.18348609487183	2.99083641884363	3.09765120824154	2.71623584649784	2.62367182741232	3.03375523804681
MRPL37	6.57249189429013	6.49556930825887	6.45846117045561	6.50897620226764	6.46160087908668	6.43286423888807	6.67368390654087	6.61670315886862	6.73370682447084	6.64645992705563	6.6013547406013	6.63877789102773	6.604851466431	6.51300379282889	6.71958296819292	6.52049877605192	6.82968503942941	6.85842681748363
SSBP3	5.18329111787551	5.06996256726984	5.27452238589714	5.16901542309081	5.10828297244362	4.98308996785391	5.0300296476281	4.72487496927908	5.18392635407939	5.04447600993467	5.11923915662472	5.13932582556952	5.01851070428102	5.02366494881801	4.94958452935566	5.01757628627586	5.03559671482383	5.05936285107994
ACOT11	1.72908035550601	1.92715669217573	1.95940839728434	1.76819829951961	1.54426245252913	1.72496668730443	1.70911078331067	2.18343312718806	1.43038653537767	1.24506984099256	1.38015351058415	1.36973413062842	1.44282601714788	1.40587391812248	0.994732895295972	0.854811076406417	1.46613055042584	1.09446665203585
FAM151A	-3.92436188309791	-2.74930416303093	-2.8106655086938	-2.15990878199861	-2.34109498152975	-3.092656570207	-5.45076055346772	-4.82779412823519	-2.29450622648797	-3.30336678370348	-3.92970175200264	-2.31038560313308	-3.10561060754816	-3.72340909882249	-5.15501422420871	-2.63347540490307	-3.0823060742702	-3.09139989327548
TTC4	-1.42186154256873	-2.74930416303093	-2.15858881211411	-1.24237094219058	-1.60412938736354	-1.50769406948584	-1.36329771221738	-1.65786912679288	-2.29450622648797	-1.37736736514726	-1.60777365711528	-1.86292662616186	-2.25761370099321	-1.84893998090635	-1.24812362860019	-1.89650981073686	-0.880672213100553	-0.889766032105832
PARS2	3.61738008902412	3.43486276098717	3.56933164244909	3.43503780729517	3.318702752114	3.34363854963236	3.31411103726837	3.56022315710994	3.5551595004276	3.62973369122789	3.57014413508056	3.52709898510891	3.48834067640025	3.3318733366787	3.38026115241209	3.51174915591092	3.49361128684795	3.53795672680413
C1orf177	-5.50932438381907	-3.23473099020117	-5.61802043075141	-3.74487128271976	-2.70366506091446	-3.8296221643732	-3.86579805274656	-4.82779412823519	-5.46443122793028	-5.62529487859084	-5.5146642527238	-5.76981722177038	-5.42753870243553	-5.30837159954365	-5.15501422420871	-3.48147231145802	-3.81927166843641	-5.41332798816284
DHCR24	8.38293381209909	8.34486780102957	8.63412754901037	8.62026641536822	9.13187784888706	9.13742392648992	9.2136311733623	9.447384652908	8.00024214370861	7.96494127869425	8.02024651540152	8.01164495225224	8.14551670727318	8.16698185818649	8.66286880373538	8.63480666205265	8.09498887327542	8.12061003990648
TMEM61	-1.80888466567798	-1.46919624383819	-1.53055758950107	-1.62939406529983	-0.756132480808595	-1.0222672423156	-1.5438699578592	-0.920903532626675	-1.76399150978919	-2.45536987714853	-2.0552326340865	-1.68235438052004	-2.62018378037792	-1.84893998090635	-0.907086710765125	-0.945419411217805	-2.23430916771525	-2.24340298672053
USP24	6.47545007622777	6.40804277233192	6.45779294671005	6.38054218776355	6.45440358283807	6.5001741738475	6.42306802141926	6.4052262982393	6.3664800518125	6.33071819949726	6.39185059212315	6.35398086948148	6.37133806569777	6.3476062629433	6.44629230191313	6.43231468841652	6.42429904129805	6.40245555596534
LOC100507634	-1.26139687037548	-1.64976848948001	-1.09445847469439	-0.57494628127745	-0.46662586361361	-0.460388354707485	-0.927198597410703	-0.920903532626675	-0.510234917543403	-0.870407376427374	-1.8142245345827	-0.725423102411922	-0.569557707307953	-0.263977480185192	0.130387994653538	-0.188690562230169	-1.01191674637881	-1.50643739255433
PPAP2B	3.57548400398529	3.51211919289688	3.58410339307905	3.75497460436344	3.99081720193023	3.92303723689815	4.29239084064478	4.44133255091423	3.22556674348917	3.42182903352318	3.41902640222844	3.41753485143012	3.6195852096785	3.7222955367033	4.15104746521963	3.79092419757947	3.2504018593704	3.2766699832566
PRKAA2	-3.18739628893171	-1.85621936694744	-2.4480954293091	-3.00790568855356	-0.867163793197338	-1.0222672423156	-2.64340563141011	-0.740331286984853	-1.37696838667994	-0.76731388346327	-1.26673673928021	-0.640534204825409	-0.903976746378512	-1.40148100393513	-0.76269680142995	-0.945419411217805	-1.70379445101647	-0.889766032105832
C1orf168	-2.70196946176146	-2.09722746645123	-1.91758071261032	-1.87040216480362	-2.70366506091446	-3.8296221643732	-3.86579805274656	-4.82779412823519	-3.87946872720912	-5.62529487859084	-3.19273615783643	-2.96246229971277	-5.42753870243553	-2.13844659810133	-2.34765930215111	-5.80340040634538	-2.23430916771525	-3.82836548744169
OMA1	4.16486788432662	4.39608216209796	4.4029595081528	4.40656814787737	4.5237789796052	4.31503607845868	4.39942628417806	3.97633689294813	4.10732141557327	4.26496939843027	4.26833395619662	4.13857539900337	4.14421394106802	4.21322884018008	4.09053848204697	4.18386360572716	4.10157738476203	4.17725906175219
TACSTD2	7.69234010489235	7.63763608229339	7.8229784697889	7.86353756638058	7.8744380182159	7.70872845947438	7.37121268201341	7.54643029788854	7.26540191091809	7.27538328015252	7.3211887837207	7.37850046453893	7.45567733761667	7.44630716427888	7.05169492514994	7.21844711033523	7.17295859652948	7.21580091586533
MYSM1	5.42215185006772	5.63131150689567	5.4963726241159	5.51800657218979	5.56379047818839	5.65754793907287	5.64792954320588	5.20700483434207	5.34694346557966	5.46812268579712	5.49025842584525	5.44146272571163	5.42342944854691	5.43393783654035	5.70529683071077	5.61919002754718	5.37137611160197	5.38027532111656
JUN	6.12684705781685	6.249487718232	6.32486056640763	6.40190950726692	6.8156903753749	6.80125164486809	7.38193170933754	7.33679858847717	5.88485000088717	6.02081376291526	5.8587447075049	6.131426810697	6.5182708824653	6.6898662223444	7.94843751750738	7.39734497315621	5.70101961054332	5.7918543380658
LOC100131060	-0.985762427762055	-0.512264965730076	-1.91758071261032	-0.471852788313346	-0.98745802691505	-0.285301648149394	-1.99132893483042	-0.30423217217818	-2.65707630587267	-1.71840428298232	-0.759776750560328	-1.52188970832679	-1.52064810682701	-1.40148100393513	-0.907086710765125	-1.04851290418191	-1.49734357354905	-1.50643739255433
FGGY	3.15956060044718	3.02454149683643	3.14685115998468	3.15800625038213	3.07018059895289	3.12844715516088	3.29407328403183	3.34713155426549	3.0473214258371	2.83822949468034	2.98916148527195	2.81889741381189	3.21270623378682	2.91563007465446	2.69673481720735	2.77024678114794	2.83893981431539	2.89501104197656
HOOK1	6.20535044348893	6.33398519853056	6.21842448058996	6.14133335028347	6.32147450136405	6.2243037171579	6.11767063969974	5.55266693685378	6.21372872961248	6.32343736122877	6.29148255059673	6.19127066822695	6.2523811760829	6.26952923734332	6.04158790231446	6.14751994568472	6.28095262743778	6.28320492591545
CYP2J2	3.35795435589059	3.16101733797787	3.29187265301863	3.41500005405863	2.43734724861261	2.81903501166534	1.89796760076336	2.16089055853697	2.85298138583459	2.9254519067924	2.88194052845806	2.7260378051168	2.63315722925203	2.58037164935461	2.26283829067719	2.38147493656291	2.59011926770129	2.87669085876977
NFIA	1.63022696857973	1.45456817033472	1.62038430857367	1.54053093614249	1.35934473661134	1.89829829019	1.80662728922494	1.10294320932769	1.50135305673181	1.95213394944491	1.98518163435941	2.1668207172322	1.92118945179555	2.23852286034399	2.17590265390591	1.9581508260991	1.94449398507351	2.13356647172479
TM2D1	4.00440321213337	4.15242472746181	3.87983140619971	3.94861567477956	4.20494200728308	4.25252687698067	4.27545760586448	3.96336876031983	4.04138032598932	4.05242476305017	4.16305538891721	4.0803696158754	4.27809368492589	4.20929778859017	4.07620695650247	4.14057950799836	4.12909556314827	4.10827245156088
INADL	6.67462108793818	6.75253302187137	6.80378142971847	6.79267070087299	6.66546486431983	6.57161292211191	6.69294152339021	6.62083843949536	6.42240847795414	6.46249942619706	6.51496807532034	6.46888605765735	6.50134973696211	6.45110052165919	6.49738263726897	6.4436370124432	6.41554576268091	6.35857409253487
KANK4	-5.50932438381907	-5.55665908508853	-5.61802043075141	-5.32983378344092	-5.51101998297206	-5.41458466509436	-3.12883245858035	-3.24283162751404	-5.46443122793028	-5.62529487859084	-5.5146642527238	-4.18485472104922	-5.42753870243553	-5.30837159954365	-3.57005172348755	-5.80340040634538	-5.40423416915757	-5.41332798816284
USP1	5.94240188425544	6.00415138363941	5.80981617270711	5.84071725187578	5.851471823074	6.01743518171813	6.12335988154203	5.51316863601651	6.60132147388669	6.62825718404662	6.4856879247565	6.30599615569108	6.057787486805	6.08340900646952	6.31919871298523	6.20397732697589	6.74074265489255	6.78848962850508
DOCK7	5.56414777015739	5.66915085553501	5.76730274542446	5.61634145728264	5.72080119568534	5.64813610207068	5.67142034779204	5.53962062301163	5.78171554670559	5.77398304591812	5.81232692217702	5.66115795081769	5.64727175872493	5.72298499671206	5.73144447149499	5.67081253084857	5.82398327313587	5.70496424486415
ATG4C	2.92112816784646	3.27306364999753	2.95562675674191	2.90378589331878	3.05503405519903	3.37005018046316	3.32072891603288	2.44833027703904	3.26688780309479	3.4053722576561	3.23016958477575	3.19307878356689	3.1461084850578	3.28034303603862	3.02986111869957	3.18244153065796	3.46920994335781	3.23413043829208
FOXD3	-1.26139687037548	-0.427376068143563	-0.408567065122458	-0.937516360662158	0.103689861143145	-0.556603669966788	-1.20283304002413	-1.1273544100941	-0.940869271873265	-3.30336678370348	-1.60777365711528	-0.911836226642803	-0.47334239204865	-1.60793188140255	-1.06755138295837	-0.0220406928207178	-1.94480255052027	-0.889766032105832
ALG6	4.26051345981037	4.45875596729816	4.0596992108896	4.14792448300297	4.11651390150073	4.08725251980794	3.56883017489016	3.22205442121537	4.53415920181505	4.55087827051665	4.38469267019931	4.39634586087574	4.19634278757793	4.09464042403135	3.7904296121692	3.81314843743361	4.6305647934197	4.55389827067315
ITGB3BP	3.1945791896256	3.27939126996954	3.21170230433465	2.97850524669849	3.18594754326222	3.30992918802559	3.55205446213934	2.92039872135427	3.94283653631445	3.79044688969925	3.84068684370102	3.80193542173317	3.56398314364017	3.63707223683427	3.4633712780499	3.47039519286889	4.12519638498858	4.12000174414299
EFCAB7	1.76680002145517	2.00558333913254	2.08933870132948	1.90857095588416	2.30276120824497	2.10111517318968	1.98386767416901	1.91367285816595	1.79295661476237	1.79255763629506	1.91996397491293	1.59650499247544	2.39900978485539	2.09250783673854	2.21130799003711	2.36150652033031	2.38366839023387	2.25200792902233
DLEU2L	-2.70196946176146	-2.09722746645123	-5.61802043075141	-1.87040216480362	-1.60412938736354	-3.8296221643732	-5.45076055346772	-4.82779412823519	-5.46443122793028	-2.81793995653324	-1.60777365711528	-2.31038560313308	-2.62018378037792	-2.13844659810133	-2.34765930215111	-2.63347540490307	-2.59687924709996	-2.60597306610524
PGM1	3.91484190499903	3.9998469695834	4.28736657426672	4.21513064934832	4.5401889579427	4.52646294124622	4.81015898019519	4.87091053853515	4.01332703851361	4.08723212184898	4.13099417968491	4.12953970115274	4.1593010855263	4.20535599640879	4.5506181631527	4.54864301945006	3.70167433941359	3.91982736214777
ROR1	-3.92436188309791	-3.97169658436737	-4.03305793003025	-3.74487128271976	-2.70366506091446	-2.60722974303676	-3.86579805274656	-1.3683625095979	-2.65707630587267	-4.04033237786969	-5.5146642527238	-5.76981722177038	-2.62018378037792	-2.98644350465628	-1.9850892227664	-2.99604548428777	-3.81927166843641	-2.60597306610524
CACHD1	3.01815262224133	2.68651489838442	2.7084090563709	2.61853344814376	2.60272218307712	2.71984165512657	2.82070247443666	2.89330506047199	2.74013991631893	2.72785194690724	2.77535459420882	2.63532424136597	2.81563528103743	2.61644090406214	2.78162371479386	2.73187497027543	2.80033697509164	2.74149012088926
RAVER2	4.26710864862567	4.08899934732018	4.24151435563124	4.21513064934832	4.17372863744956	4.13037976769488	4.37419818706081	4.24098414975022	4.27534938184298	4.30396353004613	4.27486939224656	4.15351026364882	4.14800054439901	4.18948023740747	4.12343523401177	4.06850483131381	4.3885561251435	4.20689183734464
JAK1	7.97587599813636	7.96310000781103	7.98919427780235	8.00625430064751	7.74386100411001	7.7723033449356	7.9322686676165	7.88322748855664	8.04224826166813	8.07047714902897	8.05602161544724	8.06396233822928	8.05967328077429	8.07195417272009	8.08682000212643	8.02006635393274	8.00290079303977	8.05567780427208
AK4	5.81429337947251	5.74769223657471	5.79296083629239	5.85937305115611	5.93244162925533	5.95446734190703	5.91063497969817	5.49526063210645	6.10019463486509	6.09452172442728	6.16085179135898	6.05633399302983	5.89269774280612	5.90290834793836	5.51652684250317	5.7459029621682	5.95276792310742	5.8657021482868
DNAJC6	3.77838799573038	3.57004538775466	3.58410339307905	3.69530577883759	3.44608205859022	3.29622176860499	3.71163077528919	3.68395852553219	3.73278546517977	3.93121117608109	3.62744280457875	3.69982459546914	3.6195852096785	3.42972066007685	3.52094280873304	3.67839902532037	3.6805742186468	3.65545028982257
LEPROT	5.8243900422749	5.83941047255134	5.95610000425834	5.74631374458159	5.94789922399553	5.92136390010794	5.69835143723917	5.49074868146753	5.79236715814911	5.74811408163785	5.76436588372585	5.75814841936358	5.88930848116695	5.7876846396373	5.68812168690264	5.8409065552002	5.71145978303945	5.69454292611677
LEPR	1.97449139344519	2.63809776933372	2.24616571390287	2.12137732839141	2.47197359172225	2.37331789429707	2.38844323462923	1.94039019654173	2.22905572956905	2.04004103859433	2.13638743845513	2.32293991914948	2.10384275808079	2.00451135574071	2.46703759524767	2.21340788134118	2.34395868043189	2.25200792902233
PDE4B	-0.380041366874101	-0.199107080470446	-0.0033105866361997	-0.471852788313346	-0.556823672585188	-0.370190545735907	-0.806904363692991	-0.920903532626675	0.0274218683993969	0.44079431186693	0.41607308483909	0.296271968687397	0.187171141679683	0.757717590914127	0.517411117762785	0.346346713159305	0.323686285405633	0.141260863514793
WDR78	0.373318665542774	0.22470062843613	0.109900023811791	0.647446140058998	0.270339730552596	0.140004186583277	0.47997678409517	-1.3683625095979	0.802355312764623	0.784096057546859	0.507703560304658	0.605222209576549	0.680985754342644	0.958414941151256	0.867353588819744	0.854811076406417	0.428655845007176	0.259097353808651
MIER1	4.40804769565777	4.63192976061882	4.49441907603014	4.42338296573804	4.57776825574484	4.62296228886782	4.73782829223963	4.22477392256896	4.36687601587177	4.48453577568795	4.51462297424445	4.4013595758814	4.62909901267768	4.64145511121547	4.4942419533086	4.62181549695401	4.59435626058776	4.43685884948293
SLC35D1	4.67431099765415	4.76639567525312	4.75375621358652	4.68836639537231	4.79390168660961	4.70305843629473	4.60587716164548	4.14662046157033	4.82212653367768	4.88546928932705	4.97418009373354	4.78573054987669	4.8096712583195	4.86530553675977	4.7712817705724	4.79744170804192	4.82818675801851	4.76034914814058
IL12RB2	-3.18739628893171	-5.55665908508853	-4.03305793003025	-5.32983378344092	-3.1890918880847	-3.8296221643732	-5.45076055346772	-4.82779412823519	-5.46443122793028	-4.04033237786969	-3.92970175200264	-5.76981722177038	-3.84257620171437	-2.98644350465628	-5.15501422420871	-2.99604548428777	-5.40423416915757	-3.82836548744169
SERBP1	8.3855880911279	8.46214962407545	8.32531855029799	8.29598919237475	8.22907697260685	8.18451457261713	8.2362870085838	8.08603026217287	8.63170739212383	8.69360093584605	8.57238415198326	8.6139545604724	8.41608797135732	8.40555185203321	8.18274703494796	8.19457290308218	8.73059320047547	8.71941270603615
GADD45A	3.26216508568153	3.55968487614894	3.62753227550427	3.6673456974967	4.62468930313234	4.48174773881558	5.24533761748815	5.22341481267957	3.35893601211596	3.68985468366546	3.35877985979158	3.38246762053621	3.89213341851147	4.02478375076697	5.40053354743835	4.85570355712828	3.41274945409781	3.31799104286222
GNG12	5.32751497592965	5.35548177120719	5.30158780785185	5.25606766624985	5.2906883759444	5.46423261951987	5.31659630065797	4.84286212088325	5.32102124022826	5.30322349666705	5.39297755094173	5.29020313273748	5.46955042587723	5.45401043916675	5.32375539526705	5.41152578159706	5.33807526692643	5.33234633583929
LOC100289178	-2.33939938237676	-2.38673408364622	-5.61802043075141	-3.74487128271976	-1.42355714172172	-2.24465966365205	-3.86579805274656	-0.920903532626675	-2.00499960929298	-1.71840428298232	-3.92970175200264	-2.96246229971277	-3.10561060754816	-2.98644350465628	-0.76269680142995	-1.55547289290179	-3.81927166843641	-2.60597306610524
WLS	3.25554720691702	3.26670815495771	3.5443708980055	3.63306222189634	3.87914897322812	3.84985793513224	3.75625376670982	4.21386502340202	2.59626470375728	3.13957671214525	3.18230327351049	3.02134566678464	3.33733288830057	3.25004911372502	3.30031299609585	3.50266128308296	3.06744104523448	2.97468929718229
DEPDC1	4.75394481655359	4.93619553508622	4.97350191581933	4.66593336743688	5.2092242753155	5.3327691643837	5.44632857484504	4.85695449218643	5.36449859972121	5.31795251731071	5.42858314317776	5.29694471061653	5.14894564436133	5.2356268505909	5.09409922850502	5.32007439189876	5.47458311545666	5.47465414489561
LRRC40	4.06242825968448	4.37555566687986	4.04553767346586	4.02551731298389	3.96268576664735	4.28412000167598	4.11338893651802	3.43430071713499	4.41973929117816	4.46349336012606	4.29429992219546	4.14456791038507	4.12128320602323	3.98395003325839	3.64264730164505	3.87783800543243	4.36560367447187	4.42744993543221
SRSF11	6.72937889560866	6.87457732698253	6.71653220300101	6.62908137265043	6.76655801944367	6.78968079104248	6.70057316582394	6.7011482868297	6.81488916001233	6.93432120722188	6.86010356136903	6.78116999275114	6.8045823816467	6.78273315883285	6.68458325881246	6.75860345730617	6.7766073964091	6.77556988507934
ANKRD13C	4.97549851044308	5.01414535263597	4.8986645185582	4.76424390223099	4.80978056590957	4.87428140907146	4.85416111611396	4.21932978387883	4.93110290753202	4.90120436054572	4.94783801987347	4.8964067810328	4.8144444472588	4.82219896326178	4.9703992462746	4.72505370441941	4.92331847492367	4.93871543763259
HHLA3	2.37941886507919	2.26988940220239	2.38760411844247	2.41835906614854	2.32818380512488	2.19274564865525	2.53223302122659	2.29114694448831	2.25666796077691	2.33470705347724	2.47968918413506	2.47335676170258	2.11935575745211	2.00451135574071	2.36068561407533	2.39135644807687	2.14266029073007	1.86279641711139
CTH	1.70984413664309	1.49862335041266	1.67660031814022	1.72544865206027	1.54426245252913	1.98629477118782	1.86212240181664	1.58159680790251	1.69544010884811	1.68758807669351	1.68500809211257	1.73002866531283	1.90337817567909	1.96775280573059	1.78750028113053	1.93130921388046	1.85315367353509	1.4814897751451
PTGER3	-0.985762427762055	0.0580507590266784	-1.22570300797265	-0.806271827383906	-0.556823672585188	-0.659697162930892	-1.20283304002413	-1.1273544100941	-0.254977862301328	-0.199030123888745	-0.38538123577883	-0.0973918797988798	-0.672651200272056	-0.784809643486632	-0.200817913821835	-0.945419411217805	-0.359840049799113	-1.02101056538408
LOC100132618	-0.865468194044343	-0.912802895313805	-0.488737413806441	-0.937516360662158	-1.26309246952848	-1.16665715165077	-1.5438699578592	-3.24283162751404	-1.55754063232176	-0.496011861645876	-0.560467942336922	-1.52188970832679	-0.903976746378512	-0.784809643486632	-1.69558260557141	-0.593947040716428	-1.94480255052027	-1.71288827002175
ZRANB2	5.66122665149763	5.91958082123532	5.64113433811543	5.62072211360659	5.88183405690081	5.90790687250311	5.73844628112931	5.36079471747215	5.802940703335	5.90462364952948	5.90266086495612	5.76788652613727	5.9436934259341	5.92104808868677	5.75712663208701	5.81910904833796	5.72697973592871	5.72941728858868
MIR186	-3.18739628893171	-2.74930416303093	-3.29609233586405	-3.74487128271976	-2.34109498152975	-1.95515304645706	-3.12883245858035	-4.82779412823519	-5.46443122793028	-5.62529487859084	-2.34473925128148	-3.44788912688301	-3.10561060754816	-2.13844659810133	-2.83308612932135	-3.48147231145802	-3.0823060742702	-3.09139989327548
LRRIQ3	-0.754436881655599	-1.85621936694744	-1.22570300797265	-3.00790568855356	-1.81058026483097	-1.95515304645706	-1.99132893483042	-3.24283162751404	-1.37696838667994	-2.45536987714853	-0.759776750560328	-1.12596103199565	-1.72709898429443	-1.84893998090635	-2.34765930215111	-2.63347540490307	-1.01191674637881	-1.95389636952555
FPGT	3.30124725092208	3.67935510681156	3.49832353048606	3.09223098273189	3.03201183728317	3.3830768607594	2.97969199819782	2.50312274987942	3.4394506178059	3.56205719460965	3.5859980862814	3.43230660206009	3.47634314330066	3.52767875551442	2.99980388484339	3.11844053072911	3.41274945409781	3.43529495226649
CRYZ	4.62894741635315	4.85591076171668	4.43046644324093	4.32301118956106	4.5237789796052	4.58963580122384	4.16578829031127	3.84109085603105	4.49412148750073	4.6214457199023	4.62360754744842	4.64908950948752	4.43819456841623	4.63853467491275	4.02738012919582	4.22864532058543	4.62781155777324	4.59369927873112
TYW3	4.2572045247798	4.25551822042592	4.29636470140403	4.31221790948706	4.39737263780169	4.38793170002686	4.50198069371877	4.1637277178405	4.32510241704008	4.48453577568795	4.42931566161994	4.34001343250842	4.46272557458558	4.46806143290109	4.4906442082	4.67940755038129	4.19753661925014	4.36310504428189
SLC44A5	-0.380041366874101	-0.0648059887588549	0.0544049112200877	-0.200550766495952	0.270339730552596	0.0116800896077377	0.0410925428619586	-0.920903532626675	-0.709543725766809	-0.870407376427374	-0.991102296666784	-0.8156209113835	-0.7836825126608	-2.50101667748604	-1.45457450606762	-1.41108298356662	-1.49734357354905	-1.32586514691251
ACADM	4.36872652890947	4.46432085381568	4.33472081643508	4.33727775863411	4.28501962585771	4.3184306565916	4.35820362145154	3.78323066907216	4.4105501197235	4.3591235802103	4.42931566161994	4.24280731709468	4.25369970934228	4.34805326373414	4.51917804393697	4.3526826699433	4.31857336201198	4.16598794941717
RABGGTB	5.58673185536188	5.59879164622361	5.63877795532798	5.63378483400305	5.95607605093368	6.02056467327257	6.30120185999314	6.08434672806053	5.72477560666675	5.74593724977878	5.80218293087868	5.59157831139551	5.74676284203211	5.716075524497	6.42853870625777	6.1827971808609	5.82398327313587	5.76097355630479
SNORD45C	-3.18739628893171	-3.97169658436737	-5.61802043075141	-2.52247886138331	-3.92605748225091	-2.60722974303676	-2.2808355520254	-4.82779412823519	-2.65707630587267	-2.45536987714853	-5.5146642527238	-2.59989222032806	-1.34007586118519	-1.84893998090635	-3.57005172348755	-2.34396878770808	-5.40423416915757	-3.82836548744169
SNORD45A	-1.60243378821055	-1.64976848948001	-2.15858881211411	-1.62939406529983	-2.70366506091446	-2.24465966365205	-1.99132893483042	-4.82779412823519	-1.76399150978919	-1.5378320373405	-1.60777365711528	-2.31038560313308	-1.72709898429443	-1.22090875829331	-3.57005172348755	-0.945419411217805	-2.23430916771525	-1.32586514691251
SNORD45B	-0.754436881655599	-1.64976848948001	-2.15858881211411	-1.08190626999733	-0.381736966027097	-0.129182446232112	-1.05844313068896	-2.02043920617759	-0.709543725766809	-0.339892659728594	-0.38538123577883	-1.24625526571336	-1.03522127965676	-0.35417528915677	-1.9850892227664	-0.37713565164328	-0.649346666994098	-1.50643739255433
MSH4	-5.50932438381907	-5.55665908508853	-3.29609233586405	-3.00790568855356	-3.92605748225091	-5.41458466509436	-5.45076055346772	-4.82779412823519	-3.87946872720912	-5.62529487859084	-5.5146642527238	-5.76981722177038	-3.84257620171437	-5.30837159954365	-1.9850892227664	-2.99604548428777	-3.81927166843641	-3.82836548744169
ST6GALNAC5	-1.26139687037548	-1.16434166230977	-1.09445847469439	-1.24237094219058	-2.34109498152975	-1.95515304645706	-5.45076055346772	-0.579866614791607	-1.07211380515152	-0.671098568203967	-1.12234682994504	-0.911836226642803	-3.10561060754816	-0.916054176764885	-0.907086710765125	-1.55547289290179	-0.760377979382841	-1.16540047471926
PIGK	4.68912065763329	4.76864637000115	4.6428991029115	4.4726825816803	4.65262969304376	4.76656759177121	4.86778225623501	4.38895172996011	4.94389851283711	4.88546928932705	4.88086988273851	4.77418122836417	4.89326184644611	4.85779148310247	4.70452056217394	4.71525274932801	5.02098173414182	4.88702457216537
AK5	-5.50932438381907	-5.55665908508853	-5.61802043075141	-3.74487128271976	-5.51101998297206	-5.41458466509436	-5.45076055346772	-4.82779412823519	-5.46443122793028	-5.62529487859084	-5.5146642527238	-5.76981722177038	-3.84257620171437	-3.72340909882249	-5.15501422420871	-4.21843790562422	-5.40423416915757	-5.41332798816284
ZZZ3	6.07985858322028	6.01556742770517	6.10008428237035	6.11259140989069	6.162730756466	6.17553450901281	6.32196639577213	6.07984767543033	6.06157887913146	6.106448412117	6.03463911578978	5.96869731065889	6.04362843128887	6.00847558405883	6.27491551714456	6.22208525046301	6.11392718659939	6.01869185864965
USP33	6.34437503648115	6.36703979820654	6.33726621477306	6.32614407904602	6.23759219376492	6.21704714082328	6.20073966718502	5.8223600854399	6.24335926759854	6.3102385343599	6.26628554602587	6.21851242746071	6.10042693869843	6.18698379269234	6.09113255042715	6.1504322757999	6.28794540715497	6.23547896156292
FAM73A	4.57149314378926	4.84954592033032	4.64993665365143	4.62290746374557	4.6923280200077	4.81062277184914	4.7027914782404	4.34962540975404	4.59761490979021	4.42863100294026	4.60037939743791	4.51674053983758	4.72601332927259	4.72917535441853	4.78015082539498	4.73672763223672	4.43968688213147	4.46778597251225
NEXN	-1.60243378821055	-1.46919624383819	-1.37009291730782	-1.24237094219058	-1.26309246952848	-2.60722974303676	-3.12883245858035	-4.82779412823519	-2.29450622648797	-1.92485516044975	-2.0552326340865	-2.31038560313308	-1.34007586118519	-0.916054176764885	-0.907086710765125	-1.15954421657065	-2.59687924709996	-1.71288827002175
FUBP1	7.44650712041681	7.42365903286901	7.45862817804287	7.40296961095258	7.40317825948289	7.42205748393149	7.55468856007922	7.45847483444459	7.54732016738644	7.54259363458981	7.57792773508033	7.52552125015525	7.5434658956379	7.46867818889519	7.57651695225323	7.57313200650266	7.60226723841187	7.64314038660849
DNAJB4	0.865715047527857	1.49862335041266	1.32449407458783	1.43835054133601	1.81989689514255	2.05302088498864	2.36302063774932	1.74206148009575	1.59085120757091	1.59387364187132	1.81625262539082	1.44935129869179	2.37336119748478	2.07533269293041	2.72150272235629	2.54089550157044	1.75563716762082	1.45703673142056
IFI44L	0.323565630345674	-0.199107080470446	-0.663824120364533	-0.120380417811969	-0.46662586361361	2.08526122198885	-1.20283304002413	-0.0729066260717244	0.207994114041218	-0.199030123888745	0.507703560304658	0.338707235007794	0.638550488022248	0.800152857234524	0.399574627468927	0.571639025001547	-0.0466821645394825	0.652761202294928
IFI44	2.76213864408531	2.49318946436203	1.95940839728434	2.30679083710273	2.18246697452726	3.37005018046316	1.98386767416901	0.786915715880015	2.4955707041378	2.90218212746955	3.00497200011942	3.02784430408338	3.07628703556023	3.13871162666601	2.49603746697022	2.3412578364865	3.31344225390883	3.20505751409576
LPHN2	1.78529636507256	1.7379616638031	1.5009206419721	1.49034517897427	2.00467985531198	1.61883833644309	1.72914853654722	1.28073032854298	1.67512012446852	1.51425647380795	1.76146015255044	1.61388707070368	1.23067278031627	1.91079692091852	1.41484138412224	1.39627193849099	1.67258142789326	1.45703673142056
TTLL7	1.82159249429555	1.68174565423655	1.84958511933159	1.56498397986703	1.66888910704287	0.994806271043342	1.86212240181664	1.32195299126949	1.65450984479323	1.79255763629506	1.33082579822058	1.48757062092228	1.62774373306566	1.32098502053596	2.52446587529674	2.26806195621125	1.83417057016751	2.02130023947388
PRKACB	4.11455710619439	4.15586791535129	4.09794155950374	3.96708242343837	4.08330462095278	4.20563516041313	3.92210450664487	3.62753309206937	4.02541673250902	4.15770333032957	3.94681519456236	4.02946439975155	3.92340047911091	3.95137166414714	3.79627049075826	3.79092419757947	3.95111692726725	4.03168685770558
SAMD13	-1.26139687037548	-0.912802895313805	-0.863132928587939	-1.08190626999733	-3.92605748225091	-3.092656570207	-1.36329771221738	-4.82779412823519	-1.76399150978919	-2.16586325995355	-1.60777365711528	-2.31038560313308	-1.34007586118519	-2.13844659810133	-2.83308612932135	-2.63347540490307	-1.15630665571398	-1.71288827002175
RPF1	5.1867737871368	5.10065936449276	5.28962137291412	5.14285705580186	4.96977021812375	5.10012938904413	5.13889059304707	4.45529422478881	5.26943149174826	5.26724793805771	5.29671044078615	5.23510545679867	5.12416955918516	5.10207975196035	5.27439251730527	5.22795618991033	5.38936914012184	5.42193293046464
GNG5	5.69463531942039	5.66794559644997	5.68747136135928	5.71797177056667	5.77611520311464	5.86908250239714	5.9237355922238	5.36326508629646	5.73708011656987	5.72619653072918	5.6831667452884	5.70033321350398	5.79102453375475	5.78636590550445	5.9344362569072	5.78203164524758	5.68256551646589	5.70236596403417
CTBS	3.79673730560927	4.04511170331918	3.69712913150489	3.79687068940227	4.01841057117409	4.24184019818342	4.32567247897702	3.86220384318425	3.85974931868846	3.98018463947083	4.18056403877195	3.84305127552067	4.08618889351691	4.12417030084461	4.15104746521963	4.09897470814065	3.75815715959934	3.65545028982257
C1orf180	-3.92436188309791	-5.55665908508853	-5.61802043075141	-3.74487128271976	-3.92605748225091	-5.41458466509436	-5.45076055346772	-4.82779412823519	-5.46443122793028	-4.04033237786969	-3.92970175200264	-4.18485472104922	-5.42753870243553	-5.30837159954365	-5.15501422420871	-5.80340040634538	-3.0823060742702	-5.41332798816284
SSX2IP	4.86897047209282	5.0826816235637	4.97537069204033	4.83883833469131	4.93502942374449	4.9462624190853	5.14263056932402	4.51871960493044	5.26943149174826	5.33108127865883	5.29671044078615	5.07331868934097	4.89776675265416	4.98510004929449	4.86318595460452	4.99507139475624	5.4183366617926	5.34406202120379
LPAR3	-2.04989276518177	-5.55665908508853	-4.03305793003025	-3.74487128271976	-5.51101998297206	-3.8296221643732	-3.12883245858035	-1.65786912679288	-2.29450622648797	-1.5378320373405	-3.19273615783643	-5.76981722177038	-3.10561060754816	-2.98644350465628	-3.57005172348755	-2.63347540490307	-2.59687924709996	-3.82836548744169
MCOLN2	2.23886846577039	2.30752705956575	2.37633300610745	2.23240864078015	2.77899886396056	2.80941700910374	3.12288663402561	2.24902146881564	2.28376162165918	2.22645416282522	2.49096029647008	2.19018471029771	2.63315722925203	2.82605472067728	2.97941209601222	2.98776248220964	2.27524593034788	2.2661521113426
MCOLN3	2.39154242416168	2.39170814649615	2.57673642367084	2.53435236121336	3.41082095410243	3.28238286113993	3.61263452782079	3.58583380078898	1.83018952096135	1.95213394944491	2.55679810983283	2.22453621508848	2.76721815198672	3.0535721741916	3.42618635771625	3.43739092581658	2.23239045138608	2.11805347235347
WDR63	-1.42186154256873	-1.03309712903152	-1.91758071261032	-1.08190626999733	-2.70366506091446	-0.460388354707485	-0.927198597410703	-1.65786912679288	-1.55754063232176	-2.81793995653324	-1.42720141147346	-1.52188970832679	-1.52064810682701	-2.13844659810133	-1.9850892227664	-2.10296068820429	-5.40423416915757	-3.09139989327548
SYDE2	4.87113668126991	4.83673137235546	5.10564051365858	4.86861125801144	4.98183463720268	5.00010057071285	5.0874283785847	4.6780174256844	4.77755192176405	4.73115709163091	4.79025741685788	4.69268505082689	4.80248173327011	4.67604685925749	5.0677806786594	4.91855320645601	4.77940121231565	4.71724257464258
C1orf52	4.16486788432662	4.29039826100281	3.9837503576563	4.23812229197455	4.17723032616111	4.27016395532727	4.45462645155042	4.20287300801175	4.25153076232487	4.37047227228696	4.2485481140906	4.26222850516043	4.32567804674343	4.45151658367819	4.42806854329422	4.41455729151874	4.33554644061569	4.28190030333291
BCL10	4.2572045247798	4.37850596451517	4.34342926364679	4.3049772667308	4.26211922374763	4.19459407304762	4.31245181334668	3.84109085603105	4.33160838089949	4.2890902535646	4.36950626638464	4.32161816455323	4.38142547248374	4.31550989046981	4.57120393512349	4.5015212632363	4.17130507767696	4.17351179979898
DDAH1	4.94085586334569	5.0046288600763	4.68004213696761	4.71865309055142	4.64758970524241	4.72624510567864	4.52508741453907	4.27286821077001	5.04435393413423	5.2256732723916	5.08059322872524	5.07017384876951	4.8910041072672	4.89007344190872	4.3626551639251	4.62181549695401	5.12030754587828	5.15367738208419
CYR61	0.513043429209387	1.26351987732666	0.921138380356624	0.692534029587536	0.79276076520504	1.15527094323659	1.70911078331067	1.58159680790251	1.71547786208466	1.19488408382435	1.58336783023673	0.944428295895747	1.39264025997966	1.16736183142275	2.00485711256968	1.72798105417093	1.46613055042584	1.84405985452981
ZNHIT6	3.9315447837918	3.72179037313195	3.69259235090812	3.74430767931159	3.67633209022843	3.62707448654285	3.4946832829102	3.73062658503347	4.01332703851361	4.01675681433713	4.13459192479352	3.80949871580964	4.02160994293991	3.92764259235644	4.15104746521963	3.99263920248439	3.99022852545275	3.92874667983629
COL24A1	-1.26139687037548	-2.09722746645123	-1.37009291730782	-2.52247886138331	-1.1187025601933	-1.0222672423156	-2.2808355520254	-2.02043920617759	-2.00499960929298	-1.10173292253383	-2.34473925128148	-1.68235438052004	-0.569557707307953	-0.664515409768921	-0.76269680142995	-0.674117389400411	-1.94480255052027	-1.32586514691251
ODF2L	3.44777765774322	3.43486276098717	3.47209198891288	3.42838943128581	3.43442385340585	3.29622176860499	2.9199268533395	2.77953618551442	3.26688780309479	3.44884658416166	3.4768575933519	3.36717389030985	3.62502934836863	3.53397874387016	3.42618635771625	3.66624141089414	3.34730988993153	3.28363953807144
CLCA2	-0.865468194044343	-1.85621936694744	-2.4480954293091	-2.15990878199861	-3.1890918880847	-3.092656570207	-3.86579805274656	-2.50586603334783	-1.55754063232176	-5.62529487859084	-3.92970175200264	-2.59989222032806	-3.84257620171437	-2.13844659810133	-3.57005172348755	-3.48147231145802	-1.15630665571398	-3.82836548744169
SH3GLB1	5.23802944565899	5.27702166356621	5.30009742028037	5.30769676808439	5.53814788940011	5.58611960391689	5.75319914977175	5.43547507213747	5.17490948072195	5.29431336001241	5.18490820056347	5.26566922952178	5.22081887957414	5.28688588190539	5.73296790884974	5.66063474584453	5.22056128670267	5.0934754496328
SEP15	5.99599097231717	6.11443964065994	6.0217724625279	5.93284835892125	6.26910963665324	6.29234297452304	6.1917424753128	5.78599533623739	6.24249641168713	6.23462809427092	6.24896309900383	6.14643547704183	6.31519177408365	6.33232523802645	6.40005416712463	6.42631968689204	6.26243367153279	6.19907980497583
HS2ST1	5.49278739266078	5.6918615198499	5.60658425078709	5.49909604421057	5.59946332684416	5.69197827535052	5.74461165393502	5.20149309873305	5.56001589611037	5.52381711211605	5.5800732523243	5.42432401709276	5.53318729240353	5.53633416486829	5.36756730704612	5.41152578159706	5.55649182568149	5.45472286558231
LOC339524	-2.33939938237676	-1.30873157164494	-1.71112983514289	-2.15990878199861	-3.92605748225091	-1.95515304645706	-3.12883245858035	-4.82779412823519	-3.87946872720912	-2.45536987714853	-3.19273615783643	-1.68235438052004	-2.62018378037792	-2.50101667748604	-1.45457450606762	-2.99604548428777	-3.81927166843641	-1.32586514691251
LMO4	3.95624202099033	4.07451797061545	3.94231240346103	3.91571892281476	4.04548607169987	3.98842735848064	4.57576288905205	4.71717030455404	3.85524089301672	3.79466529925705	3.4249149615909	3.50863223645011	3.58088991963506	3.54025134088569	4.77424418442826	4.35773147663893	3.86020843106904	3.86976036486116
PKN2	5.78242189701487	5.87744784352143	5.89915682193813	5.73827269241785	5.84818050216157	5.86095789099236	5.77625364018142	5.20700483434207	6.00470179189931	5.99995734315603	5.88033426177788	5.8388996322502	5.88364195761783	5.86217943577306	5.79990906782161	5.82093813896761	5.94725724016245	5.89557981590109
GTF2B	4.12548666635265	4.1104524569865	4.25696091690237	4.11103538416995	4.10184851431898	4.0468947821918	4.08256917883812	3.69184212460802	4.10352484748519	4.11785651552166	4.10188459105519	4.14157476607308	3.94967182795303	4.14489903446698	4.18706044379043	4.26134235840488	4.16751847434598	4.19585074997913
CCBL2	4.07375838368387	4.20655328172587	4.13519631842755	4.1438719661785	4.10919984253542	4.27016395532727	4.40254900193596	4.09998383384715	4.1447475102117	4.06295543054234	4.13818072027818	4.16239753019801	4.10189185171063	3.92764259235644	4.17366070311924	4.24780853456939	4.25576172327241	4.16221125867169
RBMXL1	3.81485616279967	3.89661154892209	4.07720786074434	3.89175333782389	3.75810669617735	3.8262066670676	3.39158978994609	3.31686411459669	3.84618155372925	4.0837889339595	4.0833882474378	3.83195356663733	3.97120498950267	3.86405590910184	3.96132973702876	3.59961161722962	3.89726202582498	3.94202310826197
GBP3	2.32987940427788	2.06539273436785	2.35352312319936	2.53435236121336	2.73215400050089	3.10505158774885	2.67336075836147	1.77211871395193	1.91927306454377	1.66932587030078	2.17882270477553	2.11892602712788	2.14989012560022	2.19147428753956	2.40722820001236	2.36150652033031	2.14266029073007	1.74654334861555
GBP1	-1.11700696104031	-1.64976848948001	-1.09445847469439	-1.87040216480362	-0.653038987844491	-0.205131299465411	-2.64340563141011	-1.3683625095979	-1.07211380515152	-1.71840428298232	-1.42720141147346	-1.24625526571336	-1.03522127965676	-1.06044408610006	-1.9850892227664	-1.71593756509504	-3.81927166843641	-3.09139989327548
GBP2	4.00834500431474	3.94119275186259	4.17151321421895	4.19176665628281	4.32028726082999	4.46652929558074	4.24794411330263	4.50088079909275	3.61505355589654	3.65779347443316	3.79594852893573	3.95640093756182	4.20727234773619	4.03370306845549	4.12343523401177	4.12289558843573	3.45063421410267	3.53795672680413
LRRC8B	4.57415494351277	4.86855681821085	4.78179152857428	4.70221194348989	4.70935834472316	4.67685072122925	4.65383820009665	4.27286821077001	4.88761219786516	4.89335827708255	4.9189211884267	4.87313700170996	4.81682513268499	4.90229974424198	4.80643547018949	4.80670165665429	4.90296663998324	4.88473457955617
FLJ27354	-3.92436188309791	-3.97169658436737	-5.61802043075141	-5.32983378344092	-3.92605748225091	-5.41458466509436	-3.86579805274656	-4.82779412823519	-5.46443122793028	-5.62529487859084	-5.5146642527238	-4.18485472104922	-3.84257620171437	-5.30837159954365	-5.15501422420871	-5.80340040634538	-5.40423416915757	-3.82836548744169
LRRC8C	0.513043429209387	0.886284410760198	0.721829572133217	0.0964309712611794	0.216900471591136	0.0772684312353145	-0.496564243080841	-0.183937938460468	0.685315891574404	0.524452240913839	0.507703560304658	0.570032781114249	0.549741221064392	0.668908323956271	-0.511158034433986	-0.445848401727294	0.618133643870888	0.815490702333036
LRRC8D	4.66435275248435	4.85379226641547	4.72738481596639	4.75364554389092	4.74518870555532	4.85337241930848	4.98699151885589	4.95847549941327	4.93751489604626	4.88349028347367	4.95599462133675	4.85314972302013	4.93769014681602	4.98739733487686	5.10590530945419	5.09217487603531	4.98270607616674	4.9097267721788
GEMIN8P4	-0.754436881655599	-0.912802895313805	-0.0033105866361997	-0.806271827383906	-0.225617764109815	-0.0570326604762765	0.277159901095483	0.301488888709773	0.15027861618493	0.047130463380653	0.0399245989538408	-1.12596103199565	-0.383144583077071	-0.35417528915677	0.727628825153131	0.218967406683077	-0.546253174029994	-0.368933868804391
ZNF326	4.18938028295128	4.41344680552365	4.25080212402359	4.08167720457115	4.03394444981717	4.07124464360755	4.03506875523419	3.93042908649153	4.6427858476611	4.6977598817508	4.6029788486653	4.46739273898465	4.41323922115953	4.47789802810482	4.3186915254107	4.3552092818691	4.68190205586974	4.73005522582698
ZNF644	4.98752939356897	5.10244487838513	5.12597243030877	4.95441196638875	5.02133594231678	5.07826995508039	4.98907033051368	4.7094242723034	5.08535344001758	5.12541210763411	5.11195739963457	5.03350669727111	5.04920750150394	5.0568572497079	5.04588438082973	5.04130535806656	5.0438821362519	5.09545717390167
CDC7	3.70742147437624	3.66008677310678	3.57919626235864	3.50621657161715	3.00073267079532	3.363492464441	3.18948438275463	2.53852808601062	4.45889625748891	4.47405293181235	4.39672773511966	4.18000948898874	3.84158797671389	3.88884509356641	2.95872794184048	3.23825874529184	4.55141573837081	4.51593042047413
HSP90B3P	-5.50932438381907	-3.97169658436737	-5.61802043075141	-3.74487128271976	-3.92605748225091	-3.092656570207	-3.12883245858035	-4.82779412823519	-5.46443122793028	-5.62529487859084	-3.92970175200264	-3.44788912688301	-2.25761370099321	-1.84893998090635	-1.69558260557141	-3.48147231145802	-3.0823060742702	-3.09139989327548
TGFBR3	0.719494306676813	0.852731851049172	0.264622618610434	0.778690673337251	-0.225617764109815	-1.50769406948584	-0.165358334605468	-0.920903532626675	-0.254977862301328	-0.981438688816118	-0.656683257596224	-0.911836226642803	-1.03522127965676	-1.06044408610006	-1.24812362860019	-1.71593756509504	-0.649346666994098	-0.284044971217878
EPHX4	-0.299871018190118	-1.03309712903152	-0.974164240976683	-0.471852788313346	-2.34109498152975	-2.60722974303676	-3.12883245858035	-4.82779412823519	-0.820575038155553	-1.5378320373405	-0.560467942336922	-1.24625526571336	-2.62018378037792	-1.22090875829331	-1.69558260557141	-2.34396878770808	-1.70379445101647	-0.76947179838812
BTBD8	-0.299871018190118	-0.34720571945958	-0.0033105866361997	-0.375637473054043	-0.225617764109815	0.418305349070382	-0.406366434109263	0.126402182151682	-0.606450232802706	0.305442458972044	0.213256201839402	0.379929897734307	-0.218085336806575	-0.0229693806813969	-1.06755138295837	-0.311547310015703	-0.649346666994098	-0.658440485999376
KIAA1107	2.17015571568638	2.30752705956575	2.39878785693515	2.24759504459483	2.18246697452726	2.54541726697372	2.77324112073039	1.71136468287284	2.27027839229556	2.06819207890848	2.45687930122698	2.08193181964568	2.34724835716565	2.15923395053935	1.98453712819008	2.21340788134118	2.07958160810669	2.11805347235347
GLMN	2.84382244167901	2.85696884393564	2.48526737766061	2.78390838260827	2.4018693532579	2.59103988409952	2.52078300048306	1.6800005119635	3.16127761513419	3.00041396447362	3.15422073154245	3.103626890745	2.73736822424016	2.81574971228554	2.55234490787217	2.53198994834855	3.16181986901353	2.93981883733524
RPAP2	3.13092055240328	3.35323399868151	3.4453746505371	3.317624643014	3.27361486258546	3.3830768607594	3.39786238696162	2.48508882704916	3.42735247528803	3.37188460234678	3.44243778883849	3.15796074031197	3.34395076706507	3.13042025303462	3.38026115241209	3.29199661644718	3.4318161859005	3.45395075154682
GFI1	0.640422735685614	0.783190917796095	0.685760317425695	0.647446140058998	1.14719149977973	0.960454766252565	0.924278877879209	1.05484892112665	0.944959708207424	1.24506984099256	0.9931303874749	0.971649764630772	0.9475007289114	0.622365738019241	0.459695619906498	1.37650868366956	0.970805262189359	1.06240544280355
EVI5	3.74097403408726	3.94915246883106	3.79772133753868	3.67859483862966	3.84433111345275	3.7875391587361	3.96919962438017	3.42487130421506	3.37161912712779	3.62973369122789	3.72134993917629	3.59431743323768	3.77947561774201	3.62531905540859	3.85341439786187	4.05302512228015	3.43811617425624	3.47236838517655
RPL5	9.25435483263061	9.21374671823007	9.33921767346907	9.34573739162151	9.48019182041962	9.42889479742227	9.6419553009456	9.70047682579874	9.3792445129501	9.32366544448868	9.41980986199613	9.37488084756128	9.50850105659351	9.49348829501088	9.70388953628929	9.65112380882836	9.31328161235266	9.3142202609146
SNORD21	-3.92436188309791	-2.09722746645123	-1.91758071261032	-3.00790568855356	-1.81058026483097	-2.24465966365205	-1.99132893483042	-2.50586603334783	-3.14250313304292	-1.5378320373405	-3.92970175200264	-2.96246229971277	-2.25761370099321	-1.60793188140255	-2.83308612932135	-2.10296068820429	-2.59687924709996	-2.24340298672053
SNORA66	-3.18739628893171	-2.38673408364622	-2.4480954293091	-2.52247886138331	-2.05158836433477	-2.60722974303676	-3.86579805274656	-0.920903532626675	-1.37696838667994	-2.16586325995355	-1.60777365711528	-2.06937750362928	-2.62018378037792	-1.40148100393513	-1.9850892227664	-2.34396878770808	-2.59687924709996	-2.24340298672053
FAM69A	1.72908035550601	2.19153376450093	2.23372861066465	1.98304917184344	2.09631033077755	2.23646702608457	1.98386767416901	1.51205587464943	1.86648565018434	1.66932587030078	1.91996397491293	2.0049698378308	1.97334073384666	1.83117975285515	1.53148630297451	1.52751647176924	1.75563716762082	2.11805347235347
MTF2	4.34710114480646	4.55838456507318	4.42773923063127	4.3194223940764	4.39135513151396	4.44184086353117	4.40254900193596	3.95028300130017	4.63491658247291	4.64733490638553	4.79253655641701	4.50979335928211	4.50467604953286	4.61495588587555	4.11411245494071	4.32201306413794	4.65511029166686	4.80462970970127
TMED5	5.02108195328	5.37185929016936	4.99392651106857	4.85875506226643	5.11194696181845	5.13327384096406	5.12949801403207	4.92542262094376	5.28460015410993	5.41293825614094	5.4123729159965	5.2847870961903	5.38704376347075	5.44735055409864	5.68340185158863	5.49637999651316	5.30571121107493	5.46088494666803
CCDC18	2.92946746875919	2.78763682282729	3.02222450547094	3.06677099774094	2.72259969378764	2.79973445570641	3.06099210029966	2.29114694448831	3.35893601211596	3.29058450024493	3.24355896200293	3.1340646239658	3.2199197240194	3.21126465329957	3.06898744998939	3.21062006396956	3.33385809046292	3.45395075154682
LOC100131564	3.13813404263585	2.97861629153227	3.05793660219034	3.20544159317988	3.75810669617735	3.363492464441	4.0470912834834	4.05178912137759	2.5411933212636	2.78833305043333	3.06653632920116	2.88481880675759	3.29013772063087	3.56507251297173	3.73068214913068	3.53867426165376	2.24681752202136	2.38757191175746
DR1	4.65180749916524	4.77761420021866	4.74501919950511	4.58455134871452	4.69965136081356	4.67420357362255	4.77685538994651	4.19734543404332	4.95447550332762	4.81868466401041	4.84837537753272	4.85314972302013	4.68229195184327	4.80145905473515	4.71380833056629	4.68945421382937	5.0785737875691	4.96496686774905
FNBP1L	6.26257769687865	6.33474491157649	6.27641842381085	6.22331549215763	6.08935757013578	6.19874438927669	6.1588799209691	5.98998899353934	6.14151121169509	6.22762470653315	6.28015772060743	6.13444106103014	6.08865377544384	6.10366891500801	6.04894547903075	6.03383329399371	6.1373464908336	6.0435397502175
BCAR3	4.31881210037504	4.46709526821089	4.23528912465227	4.50147346036113	3.97480932572984	4.11484588905179	4.07867000067843	3.9237499308539	3.92143117271118	3.83618456869531	3.79594852893573	3.86499382840134	3.80368247827566	3.82861951253658	3.2670505419641	3.25999467494313	3.59294531178006	3.9108525584559
LOC100129046	-1.60243378821055	-2.38673408364622	-1.71112983514289	-5.32983378344092	-1.81058026483097	-2.60722974303676	-3.86579805274656	-1.1273544100941	-3.14250313304292	-2.16586325995355	-3.19273615783643	-5.76981722177038	-3.84257620171437	-3.72340909882249	-5.15501422420871	-1.55547289290179	-2.23430916771525	-3.09139989327548
DNTTIP2	5.39229677452704	5.26431760753271	5.3966974991086	5.28026827955875	5.13913423070303	5.14670328007047	5.21012671683485	4.80701692193652	5.621041231251	5.61131732162491	5.55075188195275	5.42924160188265	5.31139797924061	5.37374516540643	5.49872655449786	5.36965205142874	5.77256230899003	5.71143954765963
GCLM	4.56615476566895	4.70895596139593	4.59021392758838	4.40656814787737	4.94327931064784	4.74402502312012	5.12949801403207	4.94863890420954	4.90298352331655	5.10177467943286	4.85493309355488	4.93322116721604	5.05526925429114	5.014683160798	5.61730034971294	5.20572838319388	4.80155908023959	4.84523804572709
ABCA4	-1.80888466567798	-1.46919624383819	-1.22570300797265	-1.4229431878324	-1.60412938736354	-0.659697162930892	-1.05844313068896	-1.3683625095979	-1.37696838667994	-2.16586325995355	-2.70730933066619	-2.96246229971277	-3.10561060754816	-1.06044408610006	-0.907086710765125	-2.99604548428777	-2.23430916771525	-5.41332798816284
ARHGAP29	4.04718167085286	4.05251965305345	4.03123574676591	3.91571892281476	4.15253812124521	4.19828383219668	4.28564137785057	3.8898822948312	3.82789040487176	3.93885461139489	3.74036431709493	3.82076982814466	3.68880525880194	3.52135113554241	3.81940036559682	3.65807904094078	3.75311276620528	3.80341787003246
ABCD3	6.0293495692636	6.15887397843805	6.10179617226672	6.05764508240146	5.6757133061568	5.74969377320681	5.41574565875849	5.38531009140671	6.10209855469389	6.19208854930639	6.13234438571785	6.08310236335362	5.92284803987732	5.9902638071906	5.51829485135298	5.66675002892898	6.2127740584944	6.17585497887651
F3	0.719494306676813	0.852731851049172	1.27679733255654	0.778690673337251	1.25716434180486	1.15527094323659	1.2357399737155	1.00509588592955	1.32998463841983	1.51425647380795	1.51875874881365	1.12500054153757	1.36687716391458	1.56199312003976	1.87840877732874	1.59747902993681	1.10356047104113	1.38108787818726
SLC44A3	0.323565630345674	0.420620838411387	0.610798259744473	-0.471852788313346	0.555069207485709	-0.285301648149394	-0.0244957987656183	-0.0729066260717244	0.263489226632921	0.156064834933817	-0.022811156394122	-0.484415002908127	-0.218085336806575	-0.263977480185192	-0.76269680142995	-0.37713565164328	0.0220305855445319	-0.368933868804391
CNN3	-3.18739628893171	-5.55665908508853	-2.8106655086938	-3.00790568855356	-5.51101998297206	-3.092656570207	-3.12883245858035	-4.82779412823519	-5.46443122793028	-5.62529487859084	-3.19273615783643	-5.76981722177038	-3.84257620171437	-2.50101667748604	-3.57005172348755	-4.21843790562422	-3.0823060742702	-5.41332798816284
ALG14	2.23886846577039	2.39170814649615	2.20852805653951	2.37752534863996	2.15431593421311	2.4983046711356	2.42575639309728	2.20562887330226	2.17219339261337	2.39151340909571	2.72850973074915	2.48284821067987	2.50909923656705	2.66317195440713	3.11644880369566	2.91427601672102	2.37055289044361	2.1641008398729
TMEM56	0.556764806638705	1.15758643257759	0.490504026026761	0.503056230723823	1.25716434180486	0.735162454410322	1.02497287749868	0.457608090627055	0.725393330949739	1.19488408382435	0.67516030615622	0.769341589337656	0.549741221064392	0.306338244571563	1.41484138412224	0.571639025001547	0.935615833727059	1.02961550768588
TMEM56-RWDD3	-5.50932438381907	-1.64976848948001	-5.61802043075141	-5.32983378344092	-5.51101998297206	-5.41458466509436	-5.45076055346772	-4.82779412823519	-5.46443122793028	-4.04033237786969	-3.19273615783643	-5.76981722177038	-2.62018378037792	-2.13844659810133	-3.57005172348755	-2.63347540490307	-2.23430916771525	-5.41332798816284
RWDD3	1.06053122451188	1.79206906914255	1.252344288832	1.32837769931088	1.58701209998846	1.21477195498525	1.51502373119437	0.0301868668923792	1.69544010884811	1.63209296410181	1.56215134432703	1.39005411500801	1.39264025997966	1.23078721156439	1.03481033467131	1.35647093043301	1.28226635802565	1.76658110185209
PTBP2	3.85918207768862	4.04139341507307	3.80193974709648	3.86245903102985	3.8748424176694	3.80700245617044	3.36622306978766	3.09701837537059	3.88208250523536	4.0975126525787	3.9911473011958	3.82076982814466	3.97120498950267	4.22105895460251	3.90297749855047	3.86371113572965	4.01150759913252	3.96388254222571
DPYD	3.10906111843954	3.04696725989766	3.05086455351484	3.19764322261948	3.26705714656329	3.25430031917189	3.24620697276657	3.52535269726289	2.56347476863961	2.42455367085972	2.53518429672677	2.65224754440244	2.66521843848433	2.70843668814291	2.42241460382704	2.59320437483648	2.75058393989454	2.46318895840216
SNX7	4.00440321213337	4.05988975869046	4.21645061923281	4.21898812501783	4.02230974933377	3.87312771445509	4.16945927203977	3.29632718359399	3.96392894477401	3.92737421892343	4.18404041404655	3.86499382840134	4.0940617372882	3.98854460733564	3.87565291203823	3.78718664356966	4.2012453489041	4.01921391222541
LPPR5	2.14172730735986	2.15070004699235	2.06145966875404	2.29221803601546	2.34072905844399	1.91633221302026	1.53792413330445	1.6479393027312	2.28376162165918	2.29951762501494	2.52425473656851	2.13104958621037	2.14989012560022	1.94901624314901	1.55923129345741	1.9581508260991	2.55576776291051	2.45085815649144
PALMD	-0.865468194044343	-1.46919624383819	-1.09445847469439	-0.937516360662158	-0.301566617343113	-0.659697162930892	-1.20283304002413	-2.50586603334783	-1.21650371448669	-1.37736736514726	-0.991102296666784	-1.52188970832679	-1.72709898429443	-2.50101667748604	-2.83308612932135	-1.04851290418191	-0.880672213100553	-0.889766032105832
FRRS1	1.52409861771838	1.77425779302609	1.86579534651285	1.83003755333747	1.97279579429219	1.88003608379727	1.84386019542391	1.85870639894803	1.86648565018434	1.84231067149215	2.04757817149728	1.69778832831262	1.64927689461531	1.74691083595754	1.25437671192899	1.47272399892886	2.23239045138608	1.88129276072878
AGL	4.70134695996655	4.93819649940267	4.90456110050342	4.76160160288269	4.6118080118356	4.60361551371887	4.36141675204673	4.14662046157033	4.6427858476611	4.88744558421266	4.87227599260051	4.57780414679776	4.58228991493258	4.82477061285696	4.38608239114081	4.64264900037117	4.83297579159746	4.81428795525138
SLC35A3	4.31881210037504	4.54268872531466	4.4140252961794	4.39638437589128	4.59357877059231	4.57267934697818	4.57576288905205	3.74585305925813	4.47073382167342	4.42046478279184	4.46404620638256	4.34262228501118	4.39104347504533	4.4007122130067	4.26915206460939	4.28007892098646	4.53974574518617	4.23951698483913
HIAT1	5.27449237550111	5.37481714879826	5.27906869756135	5.20252214184793	5.45404277377256	5.47187403060934	5.31328166383887	5.28724952192652	5.18032636458598	5.20204782564327	5.21580588446042	5.10131796247267	5.28928075889442	5.26811274725321	5.30134019089958	5.35457804360005	5.22238748320081	5.1287365541206
SASS6	2.83497152409675	3.17465994593653	2.92501138950383	2.82498432561119	2.87699730237307	2.89375436504505	3.13044002845724	2.16089055853697	3.51570834970888	3.65315457962964	3.48815076288326	3.34131844846433	3.12320808294772	3.21126465329957	3.38026115241209	3.00717122839577	3.72247030368562	3.54956801717442
CCDC76	2.88728039736279	3.24100244076523	3.0003650715072	2.87473736080829	2.90260794605211	2.87543418183826	3.1966978729872	2.94699293136598	3.22556674348917	3.39429584976704	3.33395868770554	3.04716640148501	3.15366187948943	3.07964568580149	3.23300306113642	3.03894993706843	3.20679062814979	3.24130804036512
LRRC39	-1.80888466567798	-1.64976848948001	-0.573626311392954	-1.87040216480362	-2.34109498152975	-1.16665715165077	-1.36329771221738	-0.920903532626675	-1.37696838667994	-1.37736736514726	-0.870808062949072	-1.37749979899162	-1.03522127965676	-1.22090875829331	-1.24812362860019	-0.517998187483129	-1.94480255052027	-1.95389636952555
DBT	4.82718217599119	4.89764020853137	4.7689198145729	4.69945344352733	4.5155034595477	4.4039975123865	4.46959230194736	3.95028300130017	4.50854855813601	4.61668827110349	4.64646763026051	4.59322240848614	4.62367023847924	4.44818472298044	4.35079732971088	4.37027672995804	4.69774150179166	4.73514859401543
RTCD1	4.43172322252151	4.45596545377653	4.54058925746307	4.56952313948219	4.46482798503472	4.53232160936204	4.83348519636195	4.60891741390202	4.52850710823554	4.52318170358743	4.52013470985347	4.51211280518507	4.63720406231473	4.54181523810213	5.0409730738198	4.81773570692926	4.59153298172024	4.65141477658741
CDC14A	3.13813404263585	3.2015641296382	3.02222450547094	3.08379414558325	3.19978645072729	3.08127036179281	2.66298161258147	2.3320772085432	3.69291570743256	3.76056752205062	3.8050078682232	3.79433226821536	3.48235438133452	3.25768243862745	3.32476603982039	3.30773526388933	3.72762279145123	3.78388870494721
EXTL2	2.4622191701317	2.28254470300841	2.42089855854089	1.92755405925173	2.34072905844399	2.53378256649032	1.84386019542391	1.36203043064482	2.399754916724	2.29951762501494	2.50214403496276	2.10669972479462	2.43664744221876	2.79491620886838	2.02489486580622	2.32072090548381	1.89038657973406	2.51148451544294
SLC30A7	4.09244640458864	4.37259932354844	4.13184899664544	3.98077899821861	4.32975794062299	4.38469695642756	4.19489787894099	4.03948461147447	4.12615582198476	4.03826322562643	4.23520517467305	4.25393713152904	4.48983337704132	4.62973772667559	4.81221203462728	4.81590254907031	4.0366349984533	4.3094795430067
DPH5	3.74570418599966	3.95311591923841	3.76352252043318	3.97166241154163	4.09445953508961	4.17973993883049	4.33550907418075	4.2623182914291	3.85524089301672	3.87654230631145	4.01085655637127	3.80193542173317	4.17423208597219	3.97471675348036	4.66036907160483	4.50380040279543	3.80278015101997	3.93318574500279
RNPC3	2.87869290152607	2.79648774040955	3.17314245780361	3.32480224508705	2.84212684252602	2.94735910864088	2.83001021666289	2.5900583866507	2.834776790457	2.78833305043333	2.73800117972645	2.55661226535193	2.81563528103743	2.79491620886838	2.60653700823577	2.98776248220964	2.71988714267162	2.59229656103103
AMY2B	-1.11700696104031	-0.698678089960958	-2.8106655086938	-1.62939406529983	-0.225617764109815	-0.770728475319636	-1.36329771221738	-2.02043920617759	-2.00499960929298	-2.16586325995355	-0.870808062949072	-1.24625526571336	-1.34007586118519	-2.13844659810133	-1.69558260557141	-0.759006286986924	-2.23430916771525	-1.95389636952555
LOC100129138	-1.80888466567798	-3.23473099020117	-2.4480954293091	-2.52247886138331	-2.70366506091446	-3.092656570207	-3.12883245858035	-2.50586603334783	-2.29450622648797	-2.45536987714853	-2.70730933066619	-2.59989222032806	-2.62018378037792	-2.13844659810133	-1.45457450606762	-3.48147231145802	-2.59687924709996	-3.82836548744169
PRMT6	7.69295251922432	7.73982700152694	7.51271099452181	7.63396543049085	7.30776188930334	7.26994481732413	7.05082786946468	6.99038857671345	7.91291488772607	7.9027928954567	7.84796452887811	7.84776503009673	7.664392483781	7.65614977435359	7.20829924016477	7.33726962406972	7.88044536520283	7.8753939246198
NTNG1	-5.50932438381907	-1.85621936694744	-1.53055758950107	-2.52247886138331	-2.05158836433477	-1.71414494695327	-1.99132893483042	-1.1273544100941	-0.420037108571824	-0.496011861645876	-0.759776750560328	-0.8156209113835	-0.672651200272056	-0.450390604416073	-2.34765930215111	-0.945419411217805	-0.546253174029994	-0.368933868804391
VAV3	5.86081809567633	5.98492157490264	6.08025014694062	6.00945951673918	6.01401136215194	5.9878945071206	6.11386530932766	5.70845308745294	5.96235766666528	5.98064756103453	6.08385355788883	5.93797327375845	5.99400020441275	5.99939843234706	6.03912701465442	6.05107842782625	6.11589338116729	5.98488127330401
SLC25A24	7.87316455262598	8.08753519671779	7.89014573484723	7.81753015996836	7.68081035512324	7.68886707662173	7.32010977788982	6.92834517013774	8.03578823691365	8.11964404650323	8.11412300982015	8.05345049117838	7.95332816502101	7.96236172572978	7.42076135566606	7.61115270848177	8.11060314484181	8.10027625307695
NBPF4	-0.985762427762055	-2.09722746645123	-1.09445847469439	-0.471852788313346	-1.60412938736354	-1.16665715165077	-1.05844313068896	-0.740331286984853	0.0901576237473593	-0.415841512961893	-0.0883994980216988	0.769341589337656	0.405351311729217	0.995409148633458	0.130387994653538	0.218967406683077	0.428655845007176	-0.76947179838812
NBPF6	-0.299871018190118	-0.199107080470446	-0.488737413806441	-0.375637473054043	-0.46662586361361	0.0772684312353145	-0.0932085488496325	0.0301868668923792	-0.0381664732281801	0.207595135573899	0.860375178623128	-0.0418967672071763	0.839247838259377	0.117893155158453	-0.400126722045242	0.127336931217508	0.52650316840532	-0.127925769300596
FAM102B	8.46965414286867	8.56996473394383	8.43666866933492	8.34535143051447	8.53635958259505	8.57027878153946	8.62430070213768	8.12403695865306	8.6876158924016	8.70862914507839	8.82831320649263	8.67396811872964	8.881440182605	8.98287106002667	8.80054487639338	8.90368905806974	8.64348619722395	8.66340411717577
HENMT1	5.52478676227753	5.45666358833692	5.51832991070275	5.54130140080213	5.28745181812956	5.36431381091402	5.21546344933546	5.04411110942399	5.80411077236985	5.75786938204427	5.86850000791131	5.70540955597189	5.73925204828265	5.56584133528723	5.42335846715209	5.54588082247207	5.87247185073486	5.83400618986588
PRPF38B	6.18285519249347	6.38841891001929	6.27110322554283	6.23383917638659	6.19071965570229	6.0606421126479	6.09565164165164	5.93624808907139	6.46371698823876	6.50881052181097	6.35377250313437	6.34099230512828	6.24885918460924	6.25339366408406	6.40388475693799	6.34093918490246	6.45258038334544	6.45819227416627
FNDC7	-3.92436188309791	-3.97169658436737	-3.29609233586405	-2.15990878199861	-3.92605748225091	-3.8296221643732	-3.86579805274656	-3.24283162751404	-2.65707630587267	-2.81793995653324	-2.70730933066619	-2.31038560313308	-2.62018378037792	-2.13844659810133	-3.57005172348755	-4.21843790562422	-3.81927166843641	-2.24340298672053
STXBP3	6.28143136629925	6.47710802975786	6.24809936255166	6.23002125807271	6.07347281400381	6.22972229645122	6.19444752930697	5.80247299679158	6.40785888235781	6.36516368648287	6.41865756800915	6.29256627010596	6.25150148395754	6.21273804410769	6.02427288043729	6.12918346294391	6.44556185308804	6.41995744742164
AKNAD1	-0.985762427762055	-1.85621936694744	-2.15858881211411	-3.00790568855356	-1.81058026483097	-1.16665715165077	-0.695873051304248	-0.740331286984853	-2.00499960929298	-1.71840428298232	-1.8142245345827	-1.52188970832679	-1.96810708379823	-1.60793188140255	-2.83308612932135	-1.41108298356662	-3.0823060742702	-1.71288827002175
GPSM2	5.58277203117172	5.6350170612639	5.71904390793333	5.63089221139814	6.01596822245994	5.93801056603994	6.02851447678249	5.71039480381723	5.83420417880396	6.01540195897925	5.86417246048682	5.83056033133747	5.8572853977891	5.74758863490865	5.92113330381379	5.97918835314959	5.98324469668481	6.00505173120211
CLCC1	6.14396856156375	6.1994802132844	6.19134577706467	6.18734346924862	6.04308916960194	6.10062236531439	6.17722923084799	6.09627605735015	6.30829572130957	6.28647159206871	6.29470195509228	6.2459462655995	6.18946952521644	6.17393218277954	6.42665713436943	6.25357592983284	6.35440546786701	6.41679103728167
WDR47	5.1515628864835	5.1446473768701	5.05705448963404	5.06570035202139	5.12651056855325	5.21750174774082	4.98490970746883	4.87783825912622	5.13826763708769	5.11869798246933	5.15155975007938	5.08582994425689	4.98714653337169	5.02813496026661	4.98581554656429	4.97877878748583	5.09062141533363	5.26878877678723
TAF13	4.40804769565777	4.58417068568447	4.60959551266282	4.4759100887107	4.49038821142075	4.64205305001884	4.34202974083335	3.94369534126541	4.33808513719095	4.51297692158138	4.56615327488453	4.49110231189253	4.59344123646869	4.50701169626989	4.80932664358371	4.50380040279543	4.57447628994879	4.66748953944548
TMEM167B	5.97197052081203	5.98104466281911	5.99806888283071	5.93519515901724	6.19418039509105	6.34155463327857	6.26648745235993	5.90097672130747	5.91332156709194	5.89581476506049	5.9666306519073	5.92149010842074	6.10042693869843	6.03869605762223	6.31716889198083	6.28704286873623	5.83953486280429	5.9069084570788
SCARNA2	-1.26139687037548	-1.46919624383819	-1.22570300797265	-1.4229431878324	-2.70366506091446	-3.092656570207	-1.75032083532662	-3.24283162751404	-1.55754063232176	-1.37736736514726	-2.34473925128148	-0.911836226642803	-0.298255685490558	-2.13844659810133	-2.34765930215111	-1.41108298356662	-1.94480255052027	-1.32586514691251
C1orf194	-2.33939938237676	-1.46919624383819	-0.974164240976683	-1.62939406529983	-2.34109498152975	-2.24465966365205	-1.99132893483042	-1.65786912679288	-1.07211380515152	-1.23297745581208	-1.42720141147346	-0.640534204825409	-1.52064810682701	-1.06044408610006	-2.83308612932135	-1.71593756509504	-1.94480255052027	-0.76947179838812
KIAA1324	7.88768168475332	7.82068703056782	7.75851198209663	7.8238765687108	6.93321845510604	6.8589195688678	6.19984246874759	6.69919407719681	7.81532442779083	7.83375244835737	7.92737209148613	7.88805943831928	7.53553798986307	7.50721183430738	6.32324980737301	6.81015887144289	7.77645202566522	7.80810808928243
SARS	7.75027177866935	7.63671226473297	7.78512477491839	7.76077489090036	8.13249803552146	8.22825677293926	8.83370210493092	9.05799755743145	7.85791946961818	7.80057664618808	7.83696518051796	7.73114910851261	7.8559837832085	7.87293597788415	8.89083074065018	8.6361058607004	7.89282538265114	7.919128212611
CELSR2	9.38155735310485	9.40898994057311	9.33858260458156	9.39675692464503	9.17608227115979	9.16537939671088	8.85166417760311	9.17458140309001	9.53305701599213	9.46907151519067	9.46721515123963	9.54579231021432	9.40183718926844	9.35724190312733	8.83500107572467	9.09760787237674	9.52470052158385	9.57965459091635
PSRC1	4.89048757550662	4.85591076171668	5.02312816665982	5.04629160583526	5.24470217067022	5.26577485841935	5.43874340994376	5.29503386657247	5.31117905282926	5.26876496768318	5.12286629880151	5.22806790605874	5.17701452664351	5.10207975196035	5.0893496109118	5.25120391161529	5.3245366803851	5.40924284278732
MYBPHL	-5.50932438381907	-5.55665908508853	-5.61802043075141	-3.74487128271976	-3.92605748225091	-5.41458466509436	-3.12883245858035	-4.82779412823519	-5.46443122793028	-5.62529487859084	-3.92970175200264	-5.76981722177038	-5.42753870243553	-5.30837159954365	-3.57005172348755	-5.80340040634538	-5.40423416915757	-5.41332798816284
SORT1	7.51979026164997	7.46449441111404	7.53093273405772	7.4744989427467	7.52807041902654	7.41810759771089	7.51772625157419	7.41686701652901	7.34634121341442	7.36923534829837	7.43096246950603	7.36220045794301	7.46671066042871	7.48055060441697	7.60133360130788	7.61194525292995	7.44810026282886	7.42173550384225
PSMA5	7.56598762264138	7.48380188586805	7.54861342854789	7.59219305596498	7.5599394939555	7.61969846586754	7.56378304311423	7.84838334859741	7.73723326078114	7.61564548461726	7.64252476079105	7.55365981138005	7.56840506532943	7.58056186559075	7.67609505114831	7.62037208008434	7.71357124252487	7.72861947015277
SYPL2	-1.60243378821055	-1.64976848948001	-2.15858881211411	-1.24237094219058	-1.60412938736354	-1.95515304645706	-1.36329771221738	-1.3683625095979	-2.29450622648797	-2.81793995653324	-1.42720141147346	-1.68235438052004	-1.17961118899194	-2.13844659810133	-0.400126722045242	-2.34396878770808	-1.15630665571398	-1.71288827002175
ATXN7L2	3.79673730560927	3.66492803617628	3.30382050632308	3.60974543087377	3.17897798844738	3.07325536872869	3.13044002845724	2.80883049230846	3.43341422807523	3.52698996371574	3.43077958365412	3.54079555988915	3.59205202592236	3.4364622379559	3.51387076005754	3.51174915591092	3.6805742186468	3.3972436465783
CYB561D1	6.0244920056143	5.94865627104771	6.00814488915309	5.97451753822232	5.67695060901214	5.71791506453415	5.386078806281	5.6057913129153	5.86816482985894	5.76648572742232	5.91526548862948	5.83519922614099	5.83043835612845	5.83819707619714	5.59233960526935	5.81452615045337	5.78867504995445	5.95135386770172
AMIGO1	3.74097403408726	3.57004538775466	3.71513491955921	3.87718053673661	3.61568448987113	3.48929718064182	3.29407328403183	3.51650177968062	3.51570834970888	3.44884658416166	3.48815076288326	3.57225744622876	3.46424500078279	3.38859592669064	3.4411755319357	3.45162816347335	3.50565891461248	3.46011612435253
GNAI3	7.31742269870114	7.38347095139291	7.2868023235428	7.29107331244442	7.24156973466893	7.24384998960326	7.22100163287689	7.23391457642543	7.50657337014315	7.51185638168746	7.45634034534963	7.37181098559442	7.29676197077404	7.28758514439952	7.26941453982905	7.25239040822053	7.54175825523921	7.56234088543109
MIR197	-5.50932438381907	-5.55665908508853	-4.03305793003025	-5.32983378344092	-5.51101998297206	-5.41458466509436	-2.64340563141011	-3.24283162751404	-5.46443122793028	-5.62529487859084	-5.5146642527238	-5.76981722177038	-5.42753870243553	-5.30837159954365	-3.57005172348755	-4.21843790562422	-5.40423416915757	-5.41332798816284
GNAT2	-0.985762427762055	-1.46919624383819	-1.09445847469439	-2.15990878199861	-1.81058026483097	-1.95515304645706	-1.75032083532662	-3.24283162751404	-1.37696838667994	-1.23297745581208	-1.42720141147346	-1.68235438052004	-1.72709898429443	-1.06044408610006	-1.24812362860019	-0.759006286986924	-0.760377979382841	-1.71288827002175
AMPD2	5.82885486608104	5.78485973815671	5.80562076432445	5.89235735501541	5.96521992335179	5.98255514114124	5.9237355922238	6.22137374413698	5.74684871955173	5.6960695534486	5.84892299380078	5.86726043537329	6.00969319860395	6.02980765035647	5.9774855054198	5.96354253441041	5.76631686615913	5.6493927790022
GSTM4	4.26051345981037	4.11399716402991	4.40850301176836	4.17200340146138	4.2555089256268	4.10701577462937	4.0470912834834	4.30919698384504	3.98883940608035	3.93121117608109	4.12014679744792	4.08971756461228	4.0257319315751	3.82861951253658	3.38026115241209	3.51174915591092	4.04078067671086	3.91982736214777
GSTM2	-1.42186154256873	-0.801771582925061	-0.573626311392954	-0.0444315645786702	-0.0191668866423888	0.0772684312353145	-0.165358334605468	0.457608090627055	-1.55754063232176	-1.23297745581208	-1.26673673928021	-1.68235438052004	-1.34007586118519	-0.179088582598679	-0.631452268151698	-0.945419411217805	-2.23430916771525	-1.71288827002175
GSTM3	7.47882771387147	7.32655695496366	7.40209140833668	7.44844872655473	7.31294427551467	7.35999651579924	7.18744907316587	7.2882248650899	7.50693269643166	7.43185073831985	7.47668043426272	7.38389313038134	7.30484074395583	7.21347417561829	6.68221947613038	6.8586003123731	7.39362996817618	7.37600187192959
EPS8L3	-1.80888466567798	-2.09722746645123	-5.61802043075141	-3.00790568855356	-2.70366506091446	-3.8296221643732	-5.45076055346772	-2.50586603334783	-2.29450622648797	-3.30336678370348	-5.5146642527238	-4.18485472104922	-2.62018378037792	-2.13844659810133	-5.15501422420871	-5.80340040634538	-3.81927166843641	-5.41332798816284
CSF1	0.556764806638705	0.593088034416152	0.791370505386294	-0.0444315645786702	1.52240301856539	1.66223093195647	2.47405195013806	2.27023795472533	0.316928485594382	0.207595135573899	0.213256201839402	0.160920115792511	1.08025593776317	0.668908323956271	2.21130799003711	1.66420514373762	0.0220305855445319	0.419562026001897
AHCYL1	7.4352046753797	7.43503989832435	7.46861341832483	7.42024507925293	7.61261647083176	7.63985007366648	7.79998197558292	7.8514660314816	7.38243029935643	7.401055651477	7.46458229174485	7.40401604191168	7.48553769311929	7.38750915071391	7.59590207576936	7.54158893827732	7.43043438853329	7.38047850329293
FAM40A	5.83441653465313	5.71071284617674	5.77376017526176	5.77279810541405	5.63300088629483	5.55192078681138	5.50561560378195	5.83487424728235	5.68086410700332	5.58841691951483	5.65838820505032	5.57614237463374	5.60381789382018	5.71468965019169	5.57884849546983	5.57868318379659	5.61466145196408	5.70236596403417
ALX3	0.865715047527857	1.36220415218606	0.85771300021499	0.898984907054962	1.02813882813597	1.43090538585001	0.853020194709387	0.786915715880015	0.910608203416647	0.749744552756082	0.635082866780885	0.800038386560572	1.14231690589542	1.06666783180328	1.25437671192899	1.09141735696257	0.785590389722451	0.60903982486561
SLC6A17	-0.0830596291169698	-1.16434166230977	-0.488737413806441	-1.62939406529983	-1.81058026483097	-2.60722974303676	-2.64340563141011	-2.02043920617759	-1.37696838667994	-1.5378320373405	-0.870808062949072	-0.725423102411922	-1.96810708379823	-2.50101667748604	-1.9850892227664	-1.71593756509504	-0.546253174029994	-1.71288827002175
KCNC4	-0.380041366874101	-1.64976848948001	-0.573626311392954	-1.62939406529983	-0.0191668866423888	-0.205131299465411	-0.241307187838767	0.301488888709773	-0.106879223312194	-0.496011861645876	-0.0883994980216988	-0.215228370092738	-0.47334239204865	-0.0989182339146952	-0.297033229081138	-1.15954421657065	0.377125544367093	0.259097353808651
LOC440600	-2.04989276518177	-1.46919624383819	-3.29609233586405	-1.4229431878324	-2.05158836433477	-2.60722974303676	-1.99132893483042	-0.435476705456433	-2.65707630587267	-1.10173292253383	-1.42720141147346	-1.86292662616186	-2.62018378037792	-2.98644350465628	-1.45457450606762	-2.34396878770808	-2.23430916771525	-1.95389636952555
RBM15	4.23045622595419	4.26829965543999	4.3318062800077	4.27193700496679	4.41527601180905	4.33863208408459	4.54500659741009	4.71330248711433	4.25837630323927	4.59508344910439	4.33864530267988	4.54419948213098	4.38463860307892	4.22495813276219	4.70141130441682	4.54864301945006	4.53387515706167	4.54522472726817
SLC16A4	0.421412953743819	0.551865371689639	0.757019000595517	0.451525930083741	1.33447006797231	1.12457414601367	1.20745092928408	1.43899241245971	0.0274218683993969	0.944560729740105	0.41607308483909	0.639573714367326	0.405351311729217	0.920447090952236	0.727628825153131	0.735758404762654	0.210475674957642	0.368031725361815
HBXIP	5.96691552250478	6.03719885376969	5.95230967027939	6.01834108409464	6.01596822245994	6.05353022128374	6.01123039711786	6.34150456755765	6.06938516150309	5.88299510754951	6.00546329760105	5.91449308935397	6.07180893044107	6.01861957535717	5.85131185431622	5.97097486645669	6.04749209891694	6.01869185864965
CD53	-3.92436188309791	-3.97169658436737	-4.03305793003025	-3.00790568855356	-2.70366506091446	-2.24465966365205	-3.86579805274656	-3.24283162751404	-3.14250313304292	-5.62529487859084	-2.34473925128148	-4.18485472104922	-3.84257620171437	-2.50101667748604	-3.57005172348755	-5.80340040634538	-3.81927166843641	-1.95389636952555
LRIF1	4.84932681707382	5.07360803993824	5.00311568252323	4.84633936566657	4.9677496365037	5.03559558207039	5.16670691182648	4.54507093187739	5.02641964881002	4.99767206619967	4.94988149761014	4.90349185379132	4.97440742154101	5.04808037067811	5.58223311881903	5.39688519887892	4.91204736258865	4.9409213937824
DRAM2	4.74215802680114	4.64668891789123	4.87283044598889	4.75098374416741	5.21945015421216	5.29708230846999	5.32320281496584	4.80701692193652	4.72909413257094	4.75732914798407	4.77420182144202	4.69472852856356	4.80488222474055	4.82477061285696	5.10119446431868	5.04756774463706	4.75437551905691	4.63515888582949
CEPT1	4.76796301631129	4.81293826119015	4.73181366070584	4.66027018041658	4.81203477736958	4.8009483346513	4.94048303595973	4.50536122207542	4.77993260719023	4.82282142681862	4.89154075269506	4.72103365496992	4.77825454696163	4.84518043216447	4.8379241119571	4.8628235964578	4.84487928355616	4.88702457216537
DENND2D	5.32119082315777	5.23856888094015	5.43793980370089	5.30588433689013	5.31632272126205	5.33612232113059	5.30496160017457	5.29503386657247	5.12147022176049	5.09323799747838	5.14086647043185	5.14531522718027	5.21902000771902	5.12729866139291	5.2319260211156	5.34571158436151	5.15322953244026	5.0934754496328
C1orf88	-0.380041366874101	0.374078252474357	0.721829572133217	0.778690673337251	1.14719149977973	1.02835883075437	1.62605504358311	1.58159680790251	-1.21650371448669	-0.671098568203967	0.0399245989538408	-0.0973918797988798	0.762285856444493	1.16736183142275	0.775723113354176	1.31554066637813	-0.450037858770691	-1.32586514691251
OVGP1	0.0452644678585696	0.593088034416152	0.721829572133217	0.28487606067429	-0.225617764109815	0.257840676877136	0.816025987227185	0.381659237393757	-0.106879223312194	-0.133441782261168	0.100045591391412	0.639573714367326	0.638550488022248	0.881452959336372	1.58645276219244	1.35647093043301	0.26819117281393	0.736419131341837
WDR77	5.54663585063323	5.54990385535635	5.50932911030771	5.60901067402525	5.24470217067022	5.23377291691531	5.20834341000595	5.51982724033294	5.90571125156512	5.80149401600472	5.72553080125613	5.81842893027444	5.70238823107487	5.63926533840818	5.30544167210093	5.4545766522186	5.93839612952084	5.92150393995516
ATP5F1	7.62782687645924	7.57052921595468	7.59341162754743	7.58511187259941	7.40989108295139	7.38894107181707	7.40663733823357	7.46711375271846	7.7442603788548	7.67634420700153	7.73192791271804	7.53496188196891	7.5634516010953	7.56718578926008	7.45716316167228	7.46265406195299	7.77053550414687	7.77942715447752
C1orf162	-3.92436188309791	-1.85621936694744	-2.8106655086938	-2.15990878199861	-1.42355714172172	-0.285301648149394	-1.99132893483042	-0.30423217217818	-2.29450622648797	-1.71840428298232	-1.60777365711528	-2.59989222032806	-1.72709898429443	-3.72340909882249	-0.76269680142995	-0.674117389400411	-3.81927166843641	-2.60597306610524
ADORA3	-5.50932438381907	-3.23473099020117	-4.03305793003025	-3.74487128271976	-3.92605748225091	-5.41458466509436	-5.45076055346772	-4.82779412823519	-5.46443122793028	-2.16586325995355	-2.70730933066619	-4.18485472104922	-3.84257620171437	-5.30837159954365	-3.57005172348755	-3.48147231145802	-2.23430916771525	-3.09139989327548
LOC100129269	-3.18739628893171	-1.64976848948001	-1.71112983514289	-2.15990878199861	-2.70366506091446	-2.24465966365205	-3.86579805274656	-2.50586603334783	-0.510234917543403	-0.415841512961893	-0.157112248105713	-0.155107377655167	0.127050149242112	-0.784809643486632	-1.45457450606762	-0.188690562230169	-0.118831950295318	-0.555346993035272
RAP1A	5.49419352828953	5.67995311512722	5.50156918998971	5.46539418258776	5.50648441813735	5.41593054188248	5.41883328977307	5.10146428040178	6.0178725543929	6.06426637569468	6.03944489985021	6.00208485892734	5.91509159624288	5.83181910364819	5.68497684633117	5.79511740426724	6.12373147197639	6.11366021726916
C1orf183	3.04142240156418	2.90686528818265	2.96318015117355	2.96937423494636	3.12197521417089	2.55695888885641	2.84844746491956	3.13220780383289	3.86872412238034	3.72564430295559	3.72134993917629	3.6416937662417	3.73987944339621	3.55271530645175	3.7367694790096	3.71032718960706	3.83655716300439	3.71337648468035
LOC100506343	-0.985762427762055	-5.55665908508853	-3.29609233586405	-1.87040216480362	-1.60412938736354	-0.891022709037347	-3.12883245858035	-2.02043920617759	-0.940869271873265	-0.496011861645876	-0.305210887094847	-1.24625526571336	-0.569557707307953	-0.450390604416073	-0.400126722045242	0.173879517154539	-0.760377979382841	-0.658440485999376
DDX20	4.78184631550279	4.83887505037377	4.6334619798688	4.82118275545133	4.58305770269984	4.56698261680865	4.54500659741009	4.14087266496002	5.13269020085929	5.03380908488282	5.03896504119257	5.08115092921206	4.79766873450798	4.86030051858859	4.78603338213187	4.74638426160248	5.11834736209726	5.22601272048939
KCND3	1.63022696857973	1.58289226731026	2.04731548643377	1.74698181360991	0.828830019912561	1.61883833644309	1.14915228871941	1.58159680790251	0.910608203416647	0.641491662104059	1.17183627445942	1.21886746500179	1.46727906087242	1.4330953868575	1.73980353909923	1.16238387831671	1.10356047104113	0.652761202294928
CTTNBP2NL	4.60311512296248	4.60195060312595	4.82802897596514	4.72137515747385	4.86293267239813	4.83452878761937	4.75747380487207	4.56237482796499	4.4912186795981	4.56576433594081	4.57941343294811	4.57558802494742	4.74863444667197	4.57579891956479	4.8379241119571	4.75597668418131	4.54850707802892	4.50702486725224
WNT2B	-0.151772379200984	0.420620838411387	0.163339282773252	0.647446140058998	0.419717354590823	-0.129182446232112	-0.695873051304248	0.301488888709773	-0.335148210985312	-0.339892659728594	-0.157112248105713	-1.01492971960691	-0.298255685490558	0.246217252133992	-0.511158034433986	-0.517998187483129	-0.760377979382841	-0.459131677775969
ST7L	3.28833714203469	3.22797576046899	3.21170230433465	3.26635597270349	3.13643844348286	3.33024917240519	3.32731657606764	2.67205175884801	3.28040260956927	3.34337191460437	3.37711945049451	3.04716640148501	3.24841833050622	3.12208095212189	3.32476603982039	3.27608437748144	3.28576380226188	3.2766699832566
CAPZA1	7.74082596665337	7.80103036487248	7.74186636572236	7.60404125326642	7.54035891671546	7.53067626224484	7.4263318215597	7.16620566355733	7.78571912254216	7.83477699880675	7.84905986539529	7.71513151269778	7.57826126107444	7.64927461567476	7.38874262916718	7.44111209125565	7.913037107841	7.82044146228408
MOV10	6.29440314273405	6.22674845708499	6.31530138998154	6.306337658195	6.18115959334048	6.36061406380363	6.06543192441165	6.39197942265768	6.04978968142785	6.05901543253351	6.15022741656229	6.10170304055874	5.99189484826985	6.09304127917053	5.76905596137663	5.91041567388912	5.97568564848897	6.04866296242273
RHOC	7.39512208068665	7.32960906778443	7.43675344647853	7.48254410532597	7.33270482332709	7.42678311678798	7.36282024952192	7.6081365234684	7.12966006233013	7.02103881479013	7.12851551520175	7.09301382512762	7.14634512822094	7.15182829551594	7.14218865828819	7.15388304924304	7.09386707483729	7.1633925369174
PPM1J	1.80355857146529	2.07996553545512	1.9893098829982	1.90857095588416	1.87268430950199	1.64069777040683	1.05703408673098	1.19457368479326	1.90189098631554	2.01132974195281	1.60427681999971	1.7924252024507	1.14231690589542	1.68031308722852	1.28792927164002	1.27341519070545	1.77567492085737	1.4814897751451
SLC16A1	3.86788614656948	3.99601001242574	3.85162138648811	3.85256056996361	4.2287606268012	3.96695828609022	4.48440449613598	4.1117850860795	4.25837630323927	4.3128144476284	4.29751305279065	4.28139171914439	4.51350890390506	4.49091002197828	4.75037278080942	4.61550632491252	4.42390231503654	4.44930936939595
AKR7A2P1	-5.50932438381907	-5.55665908508853	-4.03305793003025	-5.32983378344092	-3.92605748225091	-2.60722974303676	-5.45076055346772	-4.82779412823519	-3.87946872720912	-4.04033237786969	-5.5146642527238	-5.76981722177038	-5.42753870243553	-5.30837159954365	-2.83308612932135	-4.21843790562422	-5.40423416915757	-5.41332798816284
LRIG2	4.08126266609597	3.93318887535077	4.161698924392	3.98983833750608	4.25881786065738	4.09914293085808	4.35175581165351	4.64996413820869	4.09590160628216	4.03826322562643	4.07217553523803	4.01971642319998	4.18164003570645	4.05576305546441	4.21349223729898	4.32717015646005	4.05724527812859	3.79368633201469
MAGI3	4.45212531057913	4.49454985582623	4.48395524019782	4.33016210898906	4.36088525468712	4.49980046706108	4.45763206730603	4.23560095305332	4.53697696646253	4.48714462819071	4.50909010057562	4.30833358596427	4.32567804674343	4.36228464957479	3.99219070073352	4.08382020912301	4.52798058281082	4.51296800661827
PHTF1	5.38776474449369	5.44404518392272	5.38970768388085	5.39041047484665	5.09538522972572	5.2301729274219	5.17403490239252	4.68987525989862	5.43568083504718	5.59084467783429	5.44606174211526	5.41319777911238	5.3029314347487	5.416994658352	5.12691580274673	5.2647060695134	5.61187766906295	5.4685507194376
RSBN1	5.84547596053153	6.12326079342989	5.93992185603604	5.87534854278772	5.98932398629834	6.03404790263619	5.96972605935806	5.51539158721269	5.78645930779306	5.81089611689057	5.91839951239827	5.92236235454216	6.05072532914619	5.89191400568065	5.89551468132184	5.97426587453538	5.81069201878487	5.83874605463334
PTPN22	-0.464930264460614	-0.34720571945958	-0.126167334421733	0.0277182211771652	0.216900471591136	-0.129182446232112	-0.496564243080841	-0.579866614791607	-0.510234917543403	-0.133441782261168	0.318225761440945	-0.412265217152292	-0.218085336806575	0.306338244571563	-0.110620104850257	0.218967406683077	-0.546253174029994	-0.127925769300596
LOC100287722	3.1453116447089	2.97861629153227	3.24925830895825	2.90378589331878	3.24052407611703	3.25430031917189	3.45312129226846	3.02395491318086	3.19020480059769	3.20442785649522	3.06653632920116	3.02784430408338	2.80608097432418	3.21126465329957	3.48523071201364	3.41334545184993	2.94006173875825	2.86744278196776
BCL2L15	1.02983442728896	1.43202560168364	1.04019105200039	1.29952283663869	1.08889285921506	1.18532817709277	1.14915228871941	0.381659237393757	1.10542438040067	1.29356835868375	0.635082866780885	1.17269728356886	1.3406456223414	0.920447090952236	1.07380446628717	1.16238387831671	1.03870932669116	0.314592466400354
AP4B1	5.57082692579502	5.58736178417836	5.53995801919402	5.48474868246536	5.62276442620784	5.61263022006547	5.79538622116815	6.05255467992083	5.61572008168381	5.69381269723414	5.66462285192221	5.64116404527342	5.72664650682977	5.76643886161681	6.06475932668416	5.99142156698584	5.56946319714779	5.5107421974225
DCLRE1B	6.10676492976305	6.03158706695629	5.91092198431349	5.87290225980925	5.77726935920891	5.82202753512139	5.85700947842299	5.54833126104098	6.64311280404571	6.57345708660289	6.51634765471391	6.44723169178596	6.07777665370071	5.96600655370272	5.99282666946363	6.04012812826571	6.73819203316141	6.65309761247271
HIPK1	9.17963616847054	9.23618203607371	9.20101102115283	9.16320854507726	9.19671659917867	9.16526157759763	9.1924755950601	9.07862676362804	9.16680267939	9.18643101261471	9.13520938469633	9.12286788418947	9.11107463193494	9.08280484875332	9.2112396789956	9.17267139841746	9.23493693371346	9.20878104363629
OLFML3	3.1453116447089	2.94716665290722	3.37350141532429	3.25136679848404	1.11833663710755	1.06114876587204	-1.36329771221738	-1.3683625095979	1.69544010884811	1.55461421142409	2.03223020716384	1.82263981549771	1.11162010867251	1.51180736287154	-1.69558260557141	-0.130975064373882	1.69379791380296	2.03788312366948
SYT6	-2.04989276518177	-2.74930416303093	-2.4480954293091	-1.24237094219058	-3.92605748225091	-5.41458466509436	-5.45076055346772	-4.82779412823519	-3.87946872720912	-4.04033237786969	-3.92970175200264	-4.18485472104922	-5.42753870243553	-5.30837159954365	-5.15501422420871	-4.21843790562422	-5.40423416915757	-3.82836548744169
TRIM33	8.64050210712903	8.79531535019732	8.6570128147273	8.60487067967581	8.63499174444876	8.68845720842928	8.56387021238653	8.41671836936583	8.60711493185815	8.687375399603	8.65596501772976	8.58945190919111	8.61489018306516	8.63276773169387	8.53203333784281	8.56011839951215	8.6070804561395	8.59711270020364
BCAS2	7.91260893549101	8.03404491007367	7.9107999237321	7.9335821441163	7.77914289581221	7.83200750034748	7.85202114779938	7.68321722464705	8.14486295814045	8.14361309388756	8.16470588107857	8.03904642741698	8.011642874617	8.03772655100616	8.13428424769477	8.05564900001019	8.21747432858834	8.19965566218256
DENND2C	2.78988363456821	2.69600634736172	3.04375766702058	2.86492307098133	2.66390569952862	2.62433432419794	2.81133429190246	2.227488307266	2.34934996328676	2.56946197583141	2.67021109018449	2.60956114530089	2.62230984701504	2.35696431764153	2.91644813834791	3.05768649965002	2.37055289044361	2.66882105319103
AMPD1	-0.223922164956819	-0.00207023341089218	0.312716906811479	0.28487606067429	0.79276076520504	0.257840676877136	0.778058137028165	1.28073032854298	-0.335148210985312	0.156064834933817	0.266695460800863	0.0115424917542844	0.353821011089135	0.0491804050744386	1.03481033467131	0.463386134349524	-0.546253174029994	-0.127925769300596
NRAS	8.59584753387703	8.81477726085393	8.65628491610394	8.55862409407061	8.70231210858032	8.76400238533287	8.69413663187293	8.17202975078053	8.71928168236263	8.75374497864971	8.81562242879439	8.72309997056585	8.78381730245963	8.82901984970398	8.67698569530103	8.73872460981483	8.73811225352576	8.7426760601594
CSDE1	11.5654338230107	11.586195857203	11.6706924714665	11.615964373222	11.814100976958	11.7807779294363	11.9632226509909	11.9446106628599	11.5402610749174	11.5726608681487	11.5909476186425	11.5173811060999	11.5984551302356	11.5858422308562	11.8655859852983	11.798783739915	11.5707069046758	11.5656170328011
SIKE1	7.29137333054406	7.47383563466094	7.22216739328907	7.18265979050412	7.31731487798975	7.34634314852549	7.28627548307251	7.02590529206503	7.34151412387266	7.46167062451925	7.43059667461541	7.32706261453341	7.37234998622807	7.41550261932025	7.48726315429515	7.38997094347612	7.47630596517617	7.39221437619588
TSPAN2	-1.26139687037548	-1.85621936694744	-2.15858881211411	-1.62939406529983	-2.70366506091446	-3.092656570207	-5.45076055346772	-4.82779412823519	-2.65707630587267	-1.92485516044975	-2.34473925128148	-4.18485472104922	-3.84257620171437	-2.98644350465628	-3.57005172348755	-4.21843790562422	-1.94480255052027	-2.60597306610524
VANGL1	6.95955417000036	6.95977964951942	6.99461773285336	6.96794227945323	6.92543130931491	6.88948139803292	6.76992006758449	6.77351239788665	6.91305046025268	6.89212846280563	6.97543450216044	6.94978550606525	6.89917165591143	6.89038036565009	6.47023799753816	6.7140229350511	6.91628435547512	7.01267462516652
CASQ2	-5.50932438381907	-3.97169658436737	-4.03305793003025	-2.52247886138331	-5.51101998297206	-3.8296221643732	-5.45076055346772	-4.82779412823519	-5.46443122793028	-3.30336678370348	-3.19273615783643	-5.76981722177038	-3.84257620171437	-5.30837159954365	-5.15501422420871	-4.21843790562422	-5.40423416915757	-1.95389636952555
NHLH2	-5.50932438381907	-2.38673408364622	-4.03305793003025	-5.32983378344092	-5.51101998297206	-5.41458466509436	-3.86579805274656	-3.24283162751404	-2.65707630587267	-3.30336678370348	-3.92970175200264	-3.44788912688301	-3.10561060754816	-3.72340909882249	-5.15501422420871	-5.80340040634538	-3.81927166843641	-3.09139989327548
SLC22A15	2.59396342459295	2.59815902396357	2.54688649592428	2.45806877595051	2.18246697452726	2.08526122198885	1.9155616607781	1.05484892112665	1.69544010884811	1.87455100849236	1.88621518355839	1.77707723811726	2.0236724093968	1.81056947317986	1.71535049537469	1.74349405354226	1.8149343513046	1.57535669860932
ATP1A1	9.41451374903365	9.34962086582591	9.45356762582776	9.46046379855597	9.41411716470119	9.34577144451924	9.22844461606245	9.52817631306154	9.64527702055853	9.63183510646765	9.6594421932215	9.69405833143261	9.60541100924367	9.55043505554671	9.22916243035877	9.34773508336863	9.61939025258497	9.63562710674468
ATP1A1OS	2.59396342459295	2.62821625781975	2.57673642367084	2.89416789075719	2.72259969378764	2.51022783851142	2.57714544310217	3.24366823432143	2.4839360036544	2.46746226232901	2.51324174384609	2.6937071515008	2.56681473442333	2.65163033252444	2.79335300737597	2.25729552534218	2.43496961893938	2.07048778910141
CD58	3.67306996958546	4.04882043297314	3.66969194879804	3.53744495626874	3.73453272328362	3.93635451645207	3.76598530472759	3.76092050734707	3.84163046149806	4.06993341290491	4.13459192479352	3.82823527839122	3.79404841882928	3.63120761477105	3.49962180431926	3.76074908364035	3.96427229235013	3.95953707194974
IGSF3	7.66887360076591	7.53361877176886	7.53916858276344	7.57423629310522	7.22601605356817	7.28737151317378	7.02370591066492	7.0582834566379	7.57705681595119	7.536309425412	7.58254489082654	7.56263897900347	7.3828320977482	7.36162068007275	6.86700674543765	7.01897125361795	7.58604710620275	7.56305712972575
PTGFRN	6.60864331989806	6.58512875658247	6.58868871860724	6.55548127760846	6.65420108524888	6.68443432592487	6.62170705477414	6.68346436726707	6.44583672788056	6.3566291087265	6.50874359041642	6.53595954713944	6.42069299865829	6.47748950621595	6.20418626092492	6.41486009245193	6.4250921666841	6.39523404179468
CD101	0.599200072959101	0.672159605407351	1.0113361893282	0.692534029587536	0.678804575907954	0.735162454410322	0.330599160056944	0.786915715880015	0.725393330949739	0.817648617257886	0.860375178623128	0.639573714367326	0.59482911059293	0.306338244571563	0.953510232569459	0.67233302462102	0.618133643870888	0.92652201472178
TTF2	6.43135626460503	6.37887432786222	6.45912908483833	6.36669913063738	6.50474350439782	6.54215447996472	6.77414553725205	6.57681526960252	7.03566372174153	7.03536959887044	6.93886361495799	6.84604227181271	6.58053970843273	6.6345093976154	6.57927200788764	6.59133022308619	7.07680840577619	7.14915295718647
MIR942	-3.92436188309791	-3.97169658436737	-5.61802043075141	-5.32983378344092	-5.51101998297206	-3.8296221643732	-5.45076055346772	-2.50586603334783	-3.87946872720912	-4.04033237786969	-2.70730933066619	-3.44788912688301	-3.84257620171437	-2.98644350465628	-5.15501422420871	-5.80340040634538	-5.40423416915757	-5.41332798816284
TRIM45	4.56079656065775	4.59435745380372	4.53045615142687	4.50779414973049	4.35780257180294	4.52352466112488	4.52221923259857	4.45529422478881	4.52567273592722	4.50784733380976	4.4895562135944	4.3786593604079	4.39423527953504	4.51021057793721	4.54369044256163	4.40239284305178	4.3287811525284	4.45549456661215
VTCN1	5.59068084060365	5.41703828121682	5.52089128739134	5.44248079048073	5.09723483900585	4.96587639999461	4.8473020142513	4.80701692193652	5.17490948072195	4.96060657109993	5.14622301757877	5.03995090694004	5.12416955918516	5.26622192779397	4.86318595460452	4.90136783301722	4.8590350312151	4.87322977344511
MAN1A2	6.9040390973919	6.95928709402099	6.98072997882035	6.95064702687745	6.79817212398784	6.79639101263203	6.6897497189005	6.18133466130406	6.79795729582074	6.77318162285841	6.81541230207366	6.75398973641695	6.78100050430284	6.75805400109191	6.71727588607938	6.72285428748322	6.77598581301263	6.73164883588727
FAM46C	4.5952743697453	4.4615410937247	4.59751256899425	4.40994682633234	4.37009397770303	4.47263595037402	4.3549833186839	4.36942256487486	4.42278938753811	4.34481101202134	4.50353592608943	4.38119931712187	4.34229914119391	4.33368009338433	4.27752767617955	4.20642821102273	4.34563525823928	4.47084253094559
GDAP2	4.76097094265297	4.75281726875258	4.7945494160538	4.73221235427957	4.84543198724969	4.81783626208172	4.94691407948055	4.70553560407064	4.79648830573263	4.82282142681862	4.87227599260051	4.70084165229018	4.81920189605762	4.76174934493318	4.96522365313325	4.84135718617088	4.88232359245039	4.8686020387926
WDR3	5.85754420234803	5.82866409108734	5.91384834442615	5.82435142582438	5.66951082437242	5.76096488554183	5.77384412807078	5.6057913129153	6.24508343277644	6.2166625205087	6.15554938401477	6.11626036310272	6.0866822069226	6.02310522231597	5.84145926452452	5.9618856923783	6.25084927604041	6.26042275127522
SPAG17	-2.33939938237676	-3.97169658436737	-3.29609233586405	-3.00790568855356	-2.34109498152975	-3.092656570207	-5.45076055346772	-4.82779412823519	-3.87946872720912	-4.04033237786969	-3.19273615783643	-2.59989222032806	-3.84257620171437	-2.50101667748604	-5.15501422420871	-2.99604548428777	-3.81927166843641	-5.41332798816284
TBX15	-3.18739628893171	-1.16434166230977	-2.4480954293091	-3.00790568855356	-3.1890918880847	-1.95515304645706	-5.45076055346772	-1.65786912679288	-3.14250313304292	-1.71840428298232	-2.0552326340865	-4.18485472104922	-3.84257620171437	-2.50101667748604	-1.69558260557141	-3.48147231145802	-2.59687924709996	-2.24340298672053
WARS2	4.05100845039337	4.0074904048972	4.12513096336109	4.00778811855159	4.41230750244713	4.52352466112488	4.65907010081108	4.45991825131426	4.04534377639666	4.13459330463099	4.20814327844575	4.11129673890472	4.27809368492589	4.32643945062807	4.51209731786632	4.31683747099658	4.24142426325114	4.18844280024487
ZNF697	2.47366919087524	2.71480394281584	2.56685491215688	2.59497872016486	2.9277718696062	2.70953664673483	2.83001021666289	2.20562887330226	2.55237705975628	2.35769869610347	2.49096029647008	2.48284821067987	2.87166931595175	2.60451773668632	2.68418956388823	2.84405802010954	2.45995197549671	2.29403114391804
PHGDH	5.40431304423004	5.19739328244039	5.3727926484022	5.42755622592572	6.54120841037534	6.59559373892618	7.40196400697996	7.65878953083208	5.62236845769317	5.3991522454498	5.30949895702036	5.37292805498115	5.58298940345096	5.67960292475251	7.20829924016477	6.97035696579442	5.68123829002372	5.60417641294657
NOTCH2	8.33704748014254	8.29577288890401	8.35845419267687	8.33138761162654	8.22781117297233	8.27049259993347	8.07169837782606	8.37692983578439	8.18650830908831	8.13926575298015	8.20418966218684	8.20109753074544	8.15519134226522	8.14836782514062	7.94021794741062	8.04688411861065	8.13770941776711	8.16492675404686
FAM72B	1.74806345887358	1.7379616638031	1.5009206419721	2.10479444419581	2.00467985531198	2.4371643763217	2.95438090966863	2.35211496177974	2.27027839229556	2.57927626565836	2.27323830666763	2.05673126552054	2.13470372178555	2.19147428753956	2.26283829067719	2.48661844058724	2.57875940553674	2.82029168859686
EMBP1	-0.754436881655599	0.276230929076212	0.0544049112200877	-0.375637473054043	-0.225617764109815	0.516152672468526	-0.0244957987656183	-0.920903532626675	-0.606450232802706	-0.339892659728594	-0.0883994980216988	-0.155107377655167	-0.7836825126608	-0.0229693806813969	-0.110620104850257	-0.945419411217805	-0.880672213100553	-1.16540047471926
FAM72D	1.87437990865498	2.42633448960578	1.58165191408496	2.01889437079016	2.47197359172225	2.64611126659319	2.9713042127051	2.65602164902906	2.4955707041378	2.51936336424104	2.52425473656851	2.3123318195835	2.55545487225879	2.34268009163528	2.6715342630822	2.25729552534218	2.645614380293	2.80099113263792
SRGAP2P2	3.20835203924733	3.16785476803142	3.35639415905412	3.38784263962548	3.46911959466709	3.46499858451842	3.70152428883887	4.00825622682288	3.13175852821413	3.3605470584125	3.22342800689669	3.18728481979191	3.17608764255067	3.15515277372754	3.23300306113642	3.19377907459224	3.17696641276739	3.41639474692321
LOC728855	-2.70196946176146	-1.85621936694744	-1.53055758950107	-1.87040216480362	-1.1187025601933	-2.60722974303676	-1.20283304002413	0.0301868668923792	-2.29450622648797	-1.37736736514726	-2.34473925128148	-2.06937750362928	-2.62018378037792	-1.22090875829331	-1.9850892227664	-2.10296068820429	-3.0823060742702	-1.95389636952555
C1orf152	-0.380041366874101	-0.698678089960958	-0.760039435623836	-0.806271827383906	-1.26309246952848	-0.659697162930892	-1.99132893483042	-0.740331286984853	0.207994114041218	-0.496011861645876	-0.157112248105713	-1.12596103199565	-1.17961118899194	0.0491804050744386	-0.200817913821835	-0.759006286986924	-0.880672213100553	-0.555346993035272
NBPF9	4.27367382510135	4.29039826100281	4.25080212402359	4.21126283190861	4.35780257180294	4.3184306565916	4.46959230194736	4.52314505331124	4.45294085154656	4.50527568421458	4.481102898154	4.50281256320599	4.25369970934228	4.32280545616033	4.27752767617955	4.39012495415584	4.31857336201198	4.34656019505899
LOC653513	-3.18739628893171	-3.23473099020117	-2.8106655086938	-5.32983378344092	-3.92605748225091	-3.8296221643732	-5.45076055346772	-4.82779412823519	-5.46443122793028	-5.62529487859084	-2.70730933066619	-5.76981722177038	-3.84257620171437	-2.50101667748604	-3.57005172348755	-4.21843790562422	-3.81927166843641	-2.24340298672053
PDE4DIP	6.84023330280145	6.79896730854939	7.04487042838765	6.96736909905598	7.45818663999217	7.4909903744683	7.68286333331526	7.51344669230356	6.84020529587699	6.80750797776103	6.96132243814686	6.91120151813173	7.33338911118432	7.32030176452467	7.88304739592489	7.80543193256946	6.92022768681975	6.82537529126488
SEC22B	7.20126683468769	7.21627400761683	7.32614255510338	7.29290443443022	7.65498613997843	7.64830471015139	7.51159325516756	7.31527015239622	7.17106017832143	7.20700180015904	7.35357956498084	7.28868192641436	7.63231270833528	7.66693901851309	7.82958224619619	7.84798769501133	7.17390261425718	7.16904924747785
NOTCH2NL	4.98353023635568	5.09887163806711	5.11414699491198	4.9864477483053	5.07863116354272	5.14861160712238	5.04609322392032	5.76372821833554	5.02039166633187	5.06032996113551	5.02740028955965	5.0254107442583	5.00813155850103	5.11264125623558	5.02862115726451	4.93384693668236	5.11638451139871	4.97576553374163
NBPF10	5.67120642352541	5.78930051131558	5.77161090850911	5.81291149331061	5.68065616338036	5.66289869176515	5.58884396448604	5.878701889826	5.61305212892923	5.6255956571325	5.65713803595919	5.63585611051149	5.68685435243178	5.73943395446394	5.44582789017859	5.62024078873048	5.66789843500967	5.6235324585102
TXNIP	8.95910874645349	8.87464262946261	8.71366631399558	8.73835668479356	8.76415879817113	8.79661922096462	9.27017837437164	9.06863288793441	8.42040705098683	8.42531904889459	8.48066126131801	8.38808230396809	8.44484760996915	8.47554744592929	9.28280285634025	9.04017719869108	8.42796359662797	8.43127971044741
POLR3GL	5.09522884525997	5.03859839636051	5.1310109512888	5.23907237106117	5.34306919689851	5.31758276056902	5.40332862640286	5.20975282572699	5.21064369245517	5.14866848984272	5.33004151168814	5.29963254565741	5.09896053670104	5.11053513171425	5.02365062679776	5.03186051228211	5.15514292136912	4.95408676308398
ANKRD34A	2.82606597087486	2.68651489838442	2.52663781208047	2.65315979125339	2.22368963725377	2.51022783851142	2.35013934645259	2.20562887330226	2.52992220892858	2.20125360870007	2.49096029647008	2.60087018503684	2.39900978485539	2.73054738974866	2.13960652468292	2.29988740206664	2.39666573076274	2.7814288662594
LIX1L	-0.865468194044343	-1.64976848948001	-2.8106655086938	-1.62939406529983	-1.1187025601933	-3.092656570207	-2.64340563141011	-1.65786912679288	-2.65707630587267	-1.92485516044975	-2.34473925128148	-1.37749979899162	-1.72709898429443	-2.13844659810133	-1.9850892227664	-1.71593756509504	-1.49734357354905	-2.60597306610524
RBM8A	7.78802181512765	7.70087608413383	7.79229841144908	7.7729621132629	7.53729659118641	7.48910892526987	7.64084011841956	7.82123745287147	7.9742306930911	7.92869432428108	7.95916831050629	7.89518552231585	7.80203119611736	7.73208937141294	7.76626886209867	7.72859017178222	8.06909107273423	8.02455409768231
GNRHR2	1.87437990865498	2.10867683209665	2.44267550093615	1.88933473702124	2.48333345388679	2.46193228147064	2.57714544310217	2.71910033165244	2.2009046892549	2.22645416282522	2.12196036781985	2.2017263321804	2.42421033898053	2.2690572284921	2.56608496449847	2.55854336738986	2.15800825506351	2.29403114391804
PEX11B	6.1394825659067	6.12589665599178	6.00905740976599	6.06623577419895	6.1609632891198	6.11044668002964	5.91063497969817	6.07382703011092	5.95815920596228	6.02710198288684	6.04327803406365	6.04115599823179	5.90840986276677	5.98567471372785	5.77350415104918	5.92579545278672	6.05877924429213	5.95681449133255
ITGA10	0.556764806638705	0.783190917796095	0.82492306509732	0.647446140058998	0.898370953165638	0.257840676877136	0.47997678409517	-0.30423217217818	0.418211821431563	0.714555124293782	0.593860204054373	0.705916209196022	0.0643143938941498	0.117893155158453	0.202537780409373	0.571639025001547	0.52650316840532	0.141260863514793
ANKRD35	2.12730023672458	2.06539273436785	2.51640588946952	2.70908520585138	2.42561795603051	2.4983046711356	2.38844323462923	2.27023795472533	2.03541465915293	1.95213394944491	2.32453953537315	2.35430409005881	2.46120454646273	2.41272758916354	2.15786873107565	2.21340788134118	1.60699308626569	1.68470409479768
PIAS3	8.17947229723539	8.12666454296472	8.21457294620845	8.22007118428111	8.21402668214969	8.13676311802342	8.07634986764829	7.93604067119441	8.00965492908512	7.96774603299857	8.03812490429547	8.00136271187188	8.05059890448319	8.02911093182219	7.84938182721782	7.90579113030738	8.0198008641411	7.98955084102154
NUDT17	2.95419998945211	3.03953067105588	2.97069420483086	2.85504155946737	3.24052407611703	3.34363854963236	3.50052416149926	3.60265842343034	2.57448776136202	2.71900102932497	2.94886012054738	2.83380912321582	2.74738698006515	3.14695562076092	2.98964401862317	2.97467672318998	2.75058393989454	2.70041417788634
POLR3C	5.88781542241654	5.89197348264202	6.03168483472	5.93049773511668	5.92517101250935	5.93801056603994	6.28859815396568	6.46740082764546	6.02892389356463	6.04226022845029	5.93293560555615	5.88705450384361	5.99189484826985	6.00167308010386	6.50006922098927	6.33583116437398	6.05263356922278	5.98808489055133
RNF115	6.19328121829118	6.24302727624272	6.33289992127869	6.1942181352769	6.25260736875556	6.28194824898394	6.38568435787365	6.40402705042221	6.20312387911085	6.32197677386951	6.25558667467107	6.25359062136984	6.25589459039988	6.26480218514284	6.53192394746168	6.42090280302801	6.29316783834514	6.29532484752368
CD160	-0.299871018190118	-0.199107080470446	-0.126167334421733	-0.0444315645786702	-0.46662586361361	-0.770728475319636	-0.927198597410703	0.0301868668923792	-0.335148210985312	-0.133441782261168	-1.42720141147346	-0.0418967672071763	-0.569557707307953	-0.784809643486632	-0.511158034433986	-0.188690562230169	-0.359840049799113	0.0129367665392533
PDZK1	1.63022696857973	1.15758643257759	1.12344655564974	1.20932502766711	0.161405358999432	-0.659697162930892	-0.806904363692991	-0.435476705456433	1.98677988390205	1.75840941388321	2.00103558556025	1.93754191031051	1.31392828396562	1.37812892763957	0.336838872120964	0.605990529792324	1.77567492085737	2.14891443605823
GPR89A	3.17367019986261	2.96297716775468	3.11329860027366	3.10895806913734	3.19978645072729	3.09716798867302	3.03707948035533	2.85168597127025	3.33323029792348	3.27858696714534	3.20984960039615	3.1340646239658	3.29697515068443	3.18748342734353	3.58981961329083	3.19377907459224	3.2504018593704	3.37130685739468
NBPF11	-1.60243378821055	-2.38673408364622	-1.71112983514289	-1.24237094219058	-2.70366506091446	-1.32712182384402	-1.5438699578592	-3.24283162751404	-2.00499960929298	-3.30336678370348	-1.12234682994504	-1.68235438052004	-1.96810708379823	-1.84893998090635	-1.69558260557141	-1.27983845028836	-1.94480255052027	-3.09139989327548
LOC728989	-2.04989276518177	-1.46919624383819	-2.4480954293091	-1.87040216480362	-0.867163793197338	-1.50769406948584	-1.5438699578592	-0.435476705456433	-1.37696838667994	-2.81793995653324	-1.60777365711528	-2.96246229971277	-1.17961118899194	-1.40148100393513	-1.45457450606762	-0.945419411217805	-3.81927166843641	-2.24340298672053
PRKAB2	6.34125316338655	6.39426126694157	6.36461670291802	6.34832617410184	6.58470668566698	6.64914745510256	6.83550840921206	6.42664402003206	6.40554810496968	6.42421337246425	6.34137214709536	6.38784550543807	6.43858109086755	6.49131476178761	6.84815228245646	6.74083960009628	6.30441866652896	6.25865528392902
PDIA3P	3.31404285622717	3.45736138522641	3.57919626235864	3.16602124344625	3.35006692302333	3.44028371816588	3.39158978994609	3.15519944645912	3.38419171249906	3.39429584976704	3.40717668435069	3.49930945737904	3.29013772063087	3.37462298413804	3.98197688787152	3.65807904094078	2.94006173875825	3.1374187972204
FMO5	3.45357162151819	3.57004538775466	3.58899388942612	3.53744495626874	3.56312147978044	3.48326079091115	3.3533704677156	3.40582554852451	3.25324519513612	3.13957671214525	3.32138610233427	3.33609128680078	3.45204454717726	3.37462298413804	3.10708062116147	3.46104219388122	3.11540208368565	3.03375523804681
CHD1L	6.96615574277641	6.88343143986196	6.9549165942659	6.88053316219168	6.99603131927585	7.011417948235	7.00738969458984	6.80837731340073	6.95842196801399	6.93336498843567	7.02860928572601	6.92301619323039	6.89692315354179	6.93450476762276	6.82047553273704	6.8872523930031	6.91797567459133	6.91898834203637
LOC100289211	-1.11700696104031	-1.30873157164494	-2.15858881211411	-1.4229431878324	-2.05158836433477	-1.95515304645706	-2.2808355520254	-2.50586603334783	-1.76399150978919	-2.81793995653324	-1.8142245345827	-1.86292662616186	-2.25761370099321	-1.60793188140255	-3.57005172348755	-2.10296068820429	-1.70379445101647	-2.60597306610524
BCL9	6.62606426775998	6.5921352363358	6.7643334029131	6.7318749212197	6.66234484787697	6.62810070712499	6.51898569734679	6.28919954931179	6.22862006746672	6.1358407712378	6.28744816586227	6.30130990317793	6.34683657036654	6.3950994465283	6.29774180482378	6.32749186346125	6.19707235696427	6.14269900456183
ACP6	4.68912065763329	4.72989867651943	4.80929241338356	4.75895445527599	4.89943136853193	4.80579366260087	4.89464469325008	4.88816786201995	4.43492569499283	4.33904598920158	4.32611367087126	4.53053533855784	4.7158445115543	4.73738806183904	4.97555633859672	4.87167451404007	4.19381833100403	4.22148306200887
GPR89B	0.830525619065557	0.951135555110167	0.571804128128609	0.859990775439099	0.79276076520504	1.09320997510434	1.2357399737155	0.726794723442444	1.07472758317775	0.944560729740105	0.825185750160828	0.533963526406728	1.14231690589542	1.06666783180328	1.50319725854308	1.20782684907788	1.13492464195047	0.736419131341837
NBPF14	3.902186604193	3.78985464807711	3.74172912957092	3.88205451110509	3.66140752567342	3.76283487289488	4.0669088346661	4.06398957498312	3.77158296396981	3.89630556113288	3.83184948044184	3.69574918303902	3.84158797671389	3.78702542324891	3.84216525672891	3.87783800543243	3.93338773283494	3.68733435084235
NBPF15	3.63788054112316	3.7942800964579	3.65110624839801	3.62145093152605	4.06829595460795	3.92749000290478	4.19489787894099	4.42250428967114	3.73769259590018	3.75624807259374	3.8050078682232	3.98339952740858	3.85554965058848	3.81316191779639	3.92979416359565	3.93975098776712	3.85079440066116	3.74906334059406
NBPF16	-2.04989276518177	-2.38673408364622	-2.15858881211411	-2.52247886138331	-3.1890918880847	-3.8296221643732	-1.99132893483042	-2.50586603334783	-2.00499960929298	-2.81793995653324	-2.70730933066619	-2.96246229971277	-2.25761370099321	-2.50101667748604	-1.45457450606762	-2.34396878770808	-1.94480255052027	-1.95389636952555
LOC645166	0.68050017506095	0.852731851049172	0.312716906811479	1.07955715269678	0.270339730552596	0.366775048430299	0.5265193700322	0.900126326328006	1.04336341226842	0.483229578187327	0.714154437772084	0.112825827591466	0.300381752127674	0.183481496786029	0.517411117762785	0.305124050432792	0.745512950347116	0.314592466400354
LOC388692	2.9865306430681	2.93919594179864	3.05793660219034	2.97850524669849	3.02425539364874	3.27541330632509	3.32731657606764	3.26496301268466	2.43643558005047	2.22645416282522	2.87335303262134	2.55661226535193	2.61138028685678	2.9442938329066	3.19813260128937	3.15949559899188	2.30312496292332	2.2661521113426
HIST2H2BF	2.61479692801012	2.93118094873452	2.89373222301597	2.86492307098133	2.59226782543996	2.67817247582549	3.08451482315309	3.13220780383289	2.17219339261337	2.44616748396578	2.44533767934428	2.33347058664165	2.69658260939366	2.75232433214391	3.04955692004049	2.80762439096197	1.71470690356594	2.1023718501212
FCGR1A	-0.985762427762055	-1.03309712903152	-0.974164240976683	0.0277182211771652	-0.98745802691505	-0.556603669966788	-0.496564243080841	-1.3683625095979	-0.940869271873265	-0.199030123888745	-0.759776750560328	0.160920115792511	-1.03522127965676	-0.784809643486632	-1.24812362860019	-0.0220406928207178	-1.01191674637881	-0.76947179838812
HIST2H3D	-1.60243378821055	-1.16434166230977	-0.974164240976683	-0.471852788313346	-0.653038987844491	-1.0222672423156	-1.20283304002413	-0.920903532626675	-1.21650371448669	-0.580900759232389	-0.759776750560328	-0.2779641254407	-0.47334239204865	-1.06044408610006	-0.297033229081138	0.0294896078193641	-1.94480255052027	-1.16540047471926
HIST2H2BC	1.43319012152017	1.15758643257759	1.30084280652319	1.3566667437423	1.85530223127375	1.35359965968257	0.47997678409517	1.36203043064482	1.04336341226842	1.90608658192547	1.05519135560715	2.11892602712788	1.1723741397516	1.16736183142275	1.35278041598999	1.37650868366956	1.13492464195047	1.24488349458895
HIST2H2BE	6.99921321152825	6.98758092135313	7.02199850170438	7.04330325236121	6.83798473505568	6.82590855878244	6.92183247967303	6.90310051830648	6.53098262429487	6.51776940204057	6.6889896328058	6.70971044748597	6.87709782137175	6.98423762322065	6.83189440048898	6.90331143863534	6.48184341571553	6.36433829271791
HIST2H2AC	2.18416257368026	1.8779691425482	2.14353080169307	1.96478696545071	2.15431593421311	2.26489543441109	2.12666827456803	2.97310577168511	2.27027839229556	2.46746226232901	2.33708478869226	2.66897463080789	2.41166508566142	2.15923395053935	2.04465812062765	2.1566015257227	2.39666573076274	2.49956134806712
HIST2H2AB	-0.754436881655599	-1.46919624383819	-0.863132928587939	-0.685977593666194	-1.26309246952848	-1.71414494695327	-0.927198597410703	-0.0729066260717244	-0.606450232802706	-0.981438688816118	-0.470270133365343	-1.01492971960691	-0.903976746378512	-0.263977480185192	-0.400126722045242	-0.759006286986924	-1.15630665571398	-1.50643739255433
BOLA1	4.98952482271266	4.92413111600729	4.91628245170322	5.03758096780591	4.99578345482358	5.06620553600146	5.229598970046	5.34338266941658	5.03441797860145	5.03380908488282	4.97015864153835	5.07645668957953	4.94641395293467	4.98510004929449	5.14533833611951	5.03659066419451	4.96971848621263	5.0835257892252
SV2A	-1.42186154256873	-0.912802895313805	-0.974164240976683	-0.806271827383906	-0.867163793197338	-1.95515304645706	-2.2808355520254	-1.65786912679288	-1.55754063232176	-1.5378320373405	-1.8142245345827	-0.155107377655167	-1.34007586118519	-0.664515409768921	-0.400126722045242	-0.849204095958503	-2.23430916771525	-1.32586514691251
SF3B4	7.64501907642438	7.587839840749	7.53125036837007	7.56630937733359	7.32916784106842	7.27519496428291	7.17243508198522	7.22918220794303	7.72832391471009	7.68176358976342	7.66135302203414	7.64050162043011	7.5817650758893	7.55600802664259	7.58750574745259	7.52092080180917	7.8313313537789	7.8038724292047
MTMR11	4.20663760643608	4.14204558168182	4.25696091690237	4.27193700496679	4.48757044677327	4.7912085843028	4.87679209061352	4.73253870597725	4.13733956047743	4.08723212184898	4.08710653568391	4.03914695314889	3.96692399217479	4.10737016874645	3.95089428436245	3.96643743728406	4.04903646485306	3.98541570377535
OTUD7B	6.32633130702073	6.32177506447076	6.27262385286768	6.29541843830595	6.19071965570229	6.30266334073329	6.22739940407504	6.20769232305696	6.23470739734564	6.2127271797137	6.16437593366926	6.19127066822695	6.22575424294729	6.21273804410769	6.43229450412483	6.22554163697703	6.1980007321835	6.17304270695112
VPS45	6.95649707182471	6.90967233699424	6.90921219569616	6.89627731469147	6.81849608423447	6.77801638461759	6.77052446434276	6.58212711301449	6.95631853036652	6.88522206200387	6.87469820292009	6.86476697172332	6.773666304864	6.76141379543966	6.66396731522373	6.75286613723762	7.0091293120534	6.95980904763928
PLEKHO1	2.66560129868161	2.54662872332349	2.64407441461877	2.85504155946737	2.77899886396056	3.05709054929768	2.81133429190246	2.83754178894998	3.00724398646177	2.9177369416644	2.84727952101144	3.01481762378715	3.1461084850578	2.76309076301298	3.28377762836955	2.88659756507407	2.84843126329268	2.87669085876977
ANP32E	6.5711600732485	6.88291211118792	6.65081393859235	6.58641891537129	6.74725159331079	6.78478095176362	6.88211517768496	6.37738819799345	7.11370555548447	7.08314242037445	7.00325114019207	6.9381889071257	6.88619464782829	6.93866581924494	6.79954562279112	6.8083160545985	7.11663001383118	7.17749294276768
CA14	0.421412953743819	0.0580507590266784	0.889774209447288	0.552809265920923	0.828830019912561	0.994806271043342	0.5265193700322	0.457608090627055	0.316928485594382	-0.339892659728594	0.0399245989538408	0.112825827591466	0.244886639535971	0.757717590914127	-0.297033229081138	0.425418284150503	0.377125544367093	0.469315061198996
APH1A	8.41650818381441	8.35557535243778	8.41221562561039	8.43886746958723	8.54112348351492	8.56439386159337	8.55460083425505	8.62457582656792	8.3357608985388	8.21872428518358	8.31713779337445	8.34042137681791	8.37608793282478	8.42029297803544	8.51995039417424	8.46096888434383	8.31846664985239	8.3172482880717
C1orf54	-0.555128073432193	0.374078252474357	0.404347382277047	0.898984907054962	0.898370953165638	1.32688232130679	1.36941840894747	1.6479393027312	-0.106879223312194	0.257348170770999	-0.0883994980216988	0.0115424917542844	0.187171141679683	-0.179088582598679	1.22002520713821	1.13911409899386	0.0876189271721086	-0.127925769300596
C1orf51	3.87653801682239	3.70778351513807	3.93848562392052	4.13573262136848	4.59095568797717	4.80337303276975	5.23486428625864	5.31558908575463	3.80936437128399	4.01314103539963	4.02643236262573	4.17416269257336	4.17051379772608	4.2519612346688	4.78603338213187	4.62181549695401	3.81735295210724	3.5144499739195
MRPS21	7.06361264119824	7.00200078193798	7.06211928701176	7.11905684618834	6.98708126102279	6.95419459494698	7.04883622802204	7.42220813960525	7.1737783987033	7.11131845210373	7.17773330274469	7.15777557762919	7.12056071454286	7.05658377893826	7.17338021414375	7.15497105460447	7.10331273427725	7.2034505658373
PRPF3	7.08383327428393	7.01295921835811	7.09987015323587	7.08880946593498	7.10667704633581	7.13110383046585	7.28712052339006	7.31015760648017	7.10233636810264	7.13812499560125	7.10761640249179	7.01174740547395	7.0809988929118	7.17770920310832	7.54694195405943	7.44793405831348	6.96454509088377	7.05147299349257
RPRD2	7.53319000232116	7.51396503734174	7.608843286231	7.5213296297792	7.52291915775432	7.49023808919985	7.58730106666588	7.30887663410665	7.55011236865166	7.53063013743574	7.47951237243794	7.47707179450397	7.47803633712714	7.4894925377901	7.57141683190553	7.54075677422374	7.51779267024833	7.49036560220139
TARS2	6.59429127257548	6.47779601023866	6.53267885799313	6.52620261637824	6.48368701228604	6.50688439543705	6.40838594195824	6.47883723347731	6.64637829896838	6.54118207222596	6.62072439885525	6.57752731766117	6.62672643719024	6.6249502211893	6.45554927971633	6.49552133462437	6.6822338243065	6.65040413203408
ECM1	0.900066552318634	1.15758643257759	0.98189241143572	1.3566667437423	0.321870031192678	1.35359965968257	0.615328636990056	0.726794723442444	0.418211821431563	1.00406174148877	1.05519135560715	1.19596706289171	1.60588429910193	1.34983988320815	1.22002520713821	1.33615094605342	0.935615833727059	0.201381855952364
ADAMTSL4	1.58870769914146	1.64301325974783	1.30084280652319	1.94629062183332	1.35934473661134	1.70435640762915	1.78764418585736	1.23829506222258	1.24981428973584	1.16912098775926	1.19958126494233	1.05036174064481	1.2867068152306	1.32098502053596	0.677875789956031	1.01677855606981	0.935615833727059	0.96171144318408
MIR4257	-2.33939938237676	-3.97169658436737	-3.29609233586405	-3.74487128271976	-3.1890918880847	-3.8296221643732	-5.45076055346772	-3.24283162751404	-3.87946872720912	-3.30336678370348	-3.19273615783643	-2.59989222032806	-2.25761370099321	-3.72340909882249	-2.83308612932135	-3.48147231145802	-5.40423416915757	-5.41332798816284
MCL1	8.96558564527967	9.08702802895412	9.05313359503505	9.02296832029478	9.06587765045102	9.10019102029094	9.01550713266749	8.743603011129	8.90836583024782	8.97641788520082	8.89664811271745	8.92110833485132	8.88598209607235	8.93353709039268	8.81446223791106	8.83577069652565	8.89590385870984	8.89052409404186
ENSA	8.785798808685	8.75146659700511	8.78132425892132	8.81299125089367	8.74157153902755	8.75854589228951	8.75189897656131	8.53702449542024	8.75843912772627	8.71865418594288	8.71558139880759	8.71858782393379	8.65652223951451	8.64809531322085	8.63033606646185	8.63285566774042	8.78211224510886	8.77100500274602
GOLPH3L	6.20792362200858	6.22920202067107	6.30567845254367	6.24995354608607	6.57478439730602	6.54360551859938	6.86410587758546	6.61980573004476	6.14981849975912	6.07990549947227	6.25062184599989	6.16424217313042	6.43393597269025	6.47093737441625	7.28195752084036	6.97118077454822	6.06794894703197	6.07400962704434
CTSS	-0.865468194044343	-0.427376068143563	0.0544049112200877	-0.285439664082465	0.0435688687055739	1.09320997510434	0.103828298209921	-0.183937938460468	-0.709543725766809	-0.339892659728594	0.100045591391412	0.207462701729541	0.549741221064392	0.622365738019241	0.399574627468927	0.76645520198557	-0.450037858770691	-0.658440485999376
CTSK	3.25554720691702	3.13333888633092	3.43454762005275	3.35316080024076	3.22707227664843	3.50129471374141	3.12288663402561	3.04872281832981	2.77874275554267	2.93312583467782	2.87335303262134	3.1340646239658	3.07628703556023	3.17140866448545	3.02986111869957	3.2161903220125	2.88578467777505	2.76159769433783
ARNT	7.08569993479457	7.07338046756757	7.10414670903044	7.15221784559299	7.17043806723821	7.17155142638613	7.19961808192999	7.17466931065734	6.81314677448546	6.85473793599311	6.8864819294297	6.90636025506223	6.93577476193795	6.93807211757364	7.09380283506979	7.02334667617483	6.81160214080489	6.77927306154911
SETDB1	7.18959727852075	7.1803769514517	7.2107111019316	7.23073788779564	7.29774313347835	7.32961848603847	7.47238119715355	7.58662685351123	7.0529921134662	7.10241289888184	7.13526550431282	7.10689155978472	7.11670130400613	7.18623401612758	7.28611439759599	7.25306796842596	6.96727024288577	6.97603446748104
CERS2	9.64924586009414	9.58484938495384	9.61496253431439	9.59307576505194	9.5029568849238	9.41320459410585	9.23623231443004	9.25393894706878	9.31164190838507	9.25749143977996	9.24776969549603	9.28847052084258	9.18757362321135	9.15802355567106	9.07237609245553	9.07957691524166	9.30899122581196	9.27530480304072
ANXA9	7.06124290505294	6.93744646297252	6.92959712415139	6.96851523221727	6.50195366540248	6.45693559723475	6.01735433291038	6.39439701022114	6.0229063872769	6.03425511828903	5.9836863552058	5.92323407362662	5.6257084234769	5.6965510790254	5.27857121694178	5.49752408463092	6.06794894703197	5.98059868747757
FAM63A	6.06290212897463	5.91552403110101	5.94946037039164	5.92460436482634	5.69049136152808	5.6588874888821	5.41574565875849	5.84904447823896	5.44020339373787	5.44012125608571	5.45903311358156	5.50572533431635	5.49504570027814	5.53319274818693	5.40818204800803	5.41516282984489	5.41514662170703	5.43137777624909
PRUNE	6.65149246585448	6.63532542827178	6.67860904353409	6.65849586579017	6.6030476641932	6.56305302531152	6.53116343384962	6.47541582070958	6.58030439812663	6.57038490690514	6.5671520253854	6.49433211795295	6.49393035809589	6.44943507265358	6.54932174697361	6.52218613886519	6.49927114126631	6.52146860401556
BNIPL	2.41548811978671	2.21812797451264	2.3649731439429	2.39126540526627	2.36549696359294	2.11679679542195	1.76840796699445	2.29114694448831	1.97019699970645	2.26344837030742	2.38620255525695	2.22453621508848	2.04006684764747	2.14283951228868	2.04465812062765	2.29988740206664	1.94449398507351	2.2232966323808
C1orf56	4.60050627045973	4.53477630123508	4.55565670555201	4.51408726784812	4.55372278177819	4.58118248578344	4.73535368607393	4.41299720392676	4.46778352403811	4.28609710925262	4.29751305279065	4.45297768109774	4.58508583642953	4.51340238242692	4.81221203462728	4.74638426160248	4.23420174483291	4.32645262161042
CDC42SE1	8.06538739236422	7.97703565545224	8.01349770105035	7.99589328629525	8.07898219847066	8.04420641051377	8.12843751205529	8.00568897742439	8.00660885766397	7.97357181639917	7.99819963866693	7.97491152047938	7.9511625655287	7.94680453791608	7.99584369833014	7.99010130111414	8.02530334009191	7.98180445022297
MLLT11	2.26546267578211	1.80966312915729	2.11668918947443	1.96478696545071	2.26376707662911	2.36020239450681	1.76840796699445	1.61514936761354	2.37477256016667	1.93694754563023	2.51324174384609	2.2358073274235	2.49727380117026	2.43982125004581	2.34483166287449	2.1566015257227	2.40954702205947	2.37457457122859
GABPB2	4.06621486301546	3.99601001242574	4.05617183739428	4.05170916774367	4.08703251718954	3.81663651561683	3.8823947968429	4.18063449383539	4.15211761584871	4.292077200886	4.13818072027818	4.11129673890472	4.05021956400836	4.06883893084491	4.2816973179285	4.09595651657773	4.25576172327241	4.03582065721259
SEMA6C	2.4273135551835	2.41488446886224	2.20852805653951	2.30679083710273	2.48333345388679	2.54541726697372	1.82536385180652	1.58159680790251	2.01938454933398	1.75840941388321	1.83406390150728	1.7924252024507	1.90337817567909	2.05795061470217	1.76384901306588	1.818651413111	1.5844505176146	1.57535669860932
TNFAIP8L2	-3.92436188309791	-5.55665908508853	-4.03305793003025	-3.00790568855356	-3.92605748225091	-3.8296221643732	-3.86579805274656	-4.82779412823519	-3.87946872720912	-4.04033237786969	-2.70730933066619	-4.18485472104922	-5.42753870243553	-2.98644350465628	-5.15501422420871	-4.21843790562422	-5.40423416915757	-5.41332798816284
LYSMD1	4.14352058918291	3.98830534770071	4.161698924392	4.24191886006263	4.35780257180294	4.38145494373541	4.39316049782132	4.15234544940396	4.24465258462007	4.124574548806	4.12377166126667	4.11129673890472	4.0174761434329	4.02925030244886	4.23084817643275	4.09897470814065	4.28401613997561	4.16598794941717
SCNM1	-0.985762427762055	-1.64976848948001	-0.760039435623836	-0.57494628127745	-1.26309246952848	-0.460388354707485	-0.496564243080841	0.844631213736303	-0.820575038155553	-0.981438688816118	-1.42720141147346	-0.412265217152292	-1.03522127965676	-1.60793188140255	-0.200817913821835	-0.445848401727294	-1.15630665571398	-1.02101056538408
TMOD4	0.68050017506095	-0.0648059887588549	0.404347382277047	-0.120380417811969	0.0435688687055739	-0.460388354707485	0.163949290647492	1.10294320932769	0.418211821431563	0.351985044909074	0.100045591391412	0.338707235007794	0.300381752127674	0.574271449818196	0.271250530493387	0.639543089503351	0.0220305855445319	-0.284044971217878
VPS72	6.66466499034747	6.6285260817318	6.72932410868014	6.68383783061772	6.63459379254133	6.66389975231709	6.75594859589093	6.69723721688881	6.73922265759932	6.6667391069087	6.72224685872081	6.67027330318011	6.65494302542758	6.61309746098777	6.85865738984993	6.68719980667422	6.73819203316141	6.73292245772314
PIP5K1A	7.80624977108489	7.79993043531123	7.80101802340463	7.84243744561378	7.86876449108031	7.83497326363035	7.88169564730613	7.57601680355084	7.85199173757331	7.84141890005785	7.80740472347229	7.78297193524889	7.80323231600432	7.77194629341349	7.95497962163645	7.91908696466288	7.87058074529327	7.83415454659807
PSMD4	8.32148788792581	8.24515029935515	8.28237470787512	8.32401893187903	8.24751555974597	8.19701654160213	8.27322029080112	8.95305317361976	8.42478751454234	8.39594538843189	8.3268018154304	8.36404744191076	8.25556557104214	8.2135968276941	8.31246396369889	8.23800207604741	8.47774010331165	8.42715491582567
ZNF687	7.30825890485855	7.21956830341873	7.22609683883659	7.22163416918598	7.18442582756532	7.23579397030334	7.17517654607075	7.32734032662256	7.16333062447234	7.04602503459246	7.10303277658407	7.17471183742839	7.05904495663174	7.13223806720478	7.22138252687413	7.18900690900312	7.08837013522912	7.06316508917875
PI4KB	7.82341151742888	7.70352539223765	7.78352577775732	7.81051671318752	7.76815528652342	7.81257998952804	7.78121058569509	7.9949758462091	7.70377077830699	7.63165089422218	7.663222403625	7.62021734897576	7.67689624811523	7.65036234759929	7.87029839571301	7.74120185873996	7.71972554143473	7.72702250846559
RFX5	7.15267633489941	7.04534377844892	7.13456928688958	7.16726957357596	7.06002156462903	7.08998607423005	7.01455075540947	6.89202247478293	6.64441988910988	6.68105167509766	6.77621856970578	6.68730710977043	6.76382901098342	6.79655470426413	6.47388692781948	6.60413292532595	6.5510524763669	6.60591522844076
SELENBP1	7.92855770202608	7.85259924430788	7.7633873290316	7.90333647894179	7.38663642827908	7.36451907448993	6.82972025685066	7.3011668226205	7.29691222817037	7.27689178379631	7.32473639626462	7.37913594303875	7.12872784114747	7.1696395716324	6.56736641095509	6.7647932475047	7.26442925401773	7.22125620533085
PSMB4	8.83129073469469	8.77656616154442	8.77114032928795	8.81840444837072	8.74024050301637	8.72296688792004	8.68982960013531	8.92636265756475	8.8922270626409	8.77844949440572	8.80310164239085	8.82549854450004	8.78366518362346	8.78446811084487	8.72409034493885	8.68989216197932	8.94248731043234	8.9523793102361
POGZ	7.71301771943005	7.77495768875654	7.71359634309366	7.7755837063357	7.78029463325758	7.77044559808692	7.83911424723235	7.93354932786546	7.59980630304108	7.67348370236481	7.63206351162507	7.61104964568616	7.67065791209168	7.6317584369378	7.82744465591865	7.77202065944949	7.5631722351542	7.54685499366903
CGN	7.55154039274443	7.50048653182217	7.48182046824931	7.52756410826037	7.16162634315256	7.17108210463804	6.91692720280233	6.96702784509603	6.94575509279482	6.90340340498335	6.89605208088047	6.85292099610077	6.71233236077696	6.68916074798272	6.3719739812233	6.53171076207948	6.93922917451034	6.98568284478915
TUFT1	6.87680755349593	6.83055049563111	6.86453546079756	6.85349144108369	6.65921806936459	6.72080398648469	6.75777865327065	6.76979291135102	6.62070923377148	6.62114883852644	6.63094952278959	6.62651997246072	6.57069911945252	6.64327738636097	6.75899710433254	6.68519292749003	6.64935237448161	6.60034362589579
MIR554	-2.70196946176146	-5.55665908508853	-5.61802043075141	-3.74487128271976	-5.51101998297206	-3.8296221643732	-2.64340563141011	-4.82779412823519	-5.46443122793028	-5.62529487859084	-3.92970175200264	-4.18485472104922	-5.42753870243553	-5.30837159954365	-5.15501422420871	-4.21843790562422	-5.40423416915757	-5.41332798816284
SNX27	6.880575788954	6.85246662537678	6.9208959717127	6.76721071588203	6.84240256064265	6.85950224054005	6.92780525653285	6.83264752197398	6.68436309349406	6.7619147021288	6.64929983868848	6.68062081062528	6.69367101397376	6.68066803741875	6.84392872723437	6.74614363195621	6.70527004659944	6.67512901532338
CELF3	1.06053122451188	1.01319652324242	1.04019105200039	1.49034517897427	1.30915897944312	1.57410002167781	0.778058137028165	0.457608090627055	-0.420037108571824	0.305442458972044	-0.0883994980216988	-0.0418967672071763	-0.218085336806575	-0.179088582598679	-0.200817913821835	-0.445848401727294	0.0220305855445319	0.419562026001897
RIIAD1	-1.80888466567798	-1.16434166230977	-1.09445847469439	-0.685977593666194	-1.26309246952848	-2.60722974303676	-0.927198597410703	-2.50586603334783	-2.29450622648797	-3.30336678370348	-3.19273615783643	-3.44788912688301	-1.72709898429443	-2.13844659810133	-2.34765930215111	-4.21843790562422	-2.59687924709996	-2.24340298672053
MRPL9	6.85179695091572	6.79510835887136	6.85390875689028	6.85906408980127	6.81287919942523	6.69818061679096	6.84012226896186	6.80747052830432	6.96157138539908	6.83644034301402	6.82212122347996	6.85703254269866	6.74582612841351	6.73772924548516	6.81329257022209	6.73406068828764	6.95633861232313	6.95381370638952
OAZ3	2.22538523640677	2.12282101441692	2.13017241883805	2.44495327616026	2.19633914910882	2.3336081844951	2.27033863523947	2.46682662065643	1.91927306454377	1.90608658192547	1.9529412973592	2.21317635292393	2.05627707482873	1.98624914934798	2.22869006826534	2.1214120972604	2.06337138092543	1.88129276072878
TDRKH	6.32396105176541	6.25431413491363	6.44436306112493	6.44865407778145	6.73066530462956	6.79699948798517	6.91036078126707	6.81561114888048	6.18437572179549	6.18407132922523	6.2646447212361	6.22630314126267	6.31855568126994	6.31138986375478	6.60029066405369	6.59400683803	6.24816269232011	6.28667816272002
LINGO4	-5.50932438381907	-2.38673408364622	-5.61802043075141	-3.00790568855356	-2.70366506091446	-2.60722974303676	-2.64340563141011	-1.65786912679288	-3.14250313304292	-5.62529487859084	-3.19273615783643	-4.18485472104922	-5.42753870243553	-2.13844659810133	-2.83308612932135	-2.34396878770808	-3.81927166843641	-3.82836548744169
RORC	3.4419603311479	3.08358585113382	3.4931152394833	3.84758575454832	4.74518870555532	4.783860376358	5.22783958563174	5.095533357184	2.78823420451997	2.88645777517654	3.2030121703426	3.17562661460754	3.89213341851147	3.95607100068296	4.94958452935566	4.85034037236119	2.57875940553674	2.81067368603526
C2CD4D	0.323565630345674	0.982499726019502	0.163339282773252	0.398086671122281	0.864019448374861	0.562695258405556	0.221664788503779	0.529757876382891	0.207994114041218	0.524452240913839	0.635082866780885	0.769341589337656	1.11162010867251	0.419548855019554	0.572906230354489	0.500380341831725	0.0220305855445319	0.652761202294928
LOC100132111	1.14888709893273	1.45456817033472	1.52153092164739	1.56498397986703	1.6886523618643	1.52792984024488	1.14915228871941	0.953565585289467	1.01130220303612	0.974617963596285	1.25352007205313	1.39005411500801	1.670493380525	1.76844399750719	2.10237361848394	2.31034175970381	1.10356047104113	1.09446665203585
THEM5	1.36104033576434	1.541372997872	1.78285900553078	1.61268072189832	1.80186297231229	1.82382007423072	1.84386019542391	2.35211496177974	1.16492539214933	1.1161721078103	1.624887099675	1.54306573351398	1.46727906087242	1.63414290579559	2.22869006826534	2.24644814310518	0.824584521338315	0.996062947974857
THEM4	4.80921842588366	4.80856976416301	4.7689198145729	4.73490898130934	4.57511624205525	4.60916968820506	4.5702193854365	4.52755696818962	4.59491323289415	4.46084134643647	4.38166815118615	4.49579782471408	4.45357525823957	4.65596926824877	4.66994451631981	4.45986879402728	4.44282317693377	4.33318633297562
S100A10	7.0908208325396	7.07837878609472	7.31142292693279	7.21053646030265	7.40467269964334	7.39095769926436	7.40235402997257	7.27844163338055	6.89284584671253	6.78542145501343	6.84371222760444	6.80548565330302	6.77855991156027	6.73226060101861	6.84744921468382	6.78742052458515	6.67291534643217	6.72526380647468
S100A11	9.18203747720723	9.11205973154953	9.18151416645737	9.29273286544016	9.19282953164202	9.20408760395461	9.12069584267018	9.44723911724351	8.96150584261276	8.87498683980941	9.00429619278459	8.95730553199239	9.06274811967572	9.01981243628431	9.035504958484	9.06025353026256	8.88758404322182	8.88852540681185
TCHHL1	-1.42186154256873	-2.09722746645123	-2.8106655086938	-3.74487128271976	-2.34109498152975	-3.8296221643732	-3.12883245858035	-2.50586603334783	-5.46443122793028	-2.45536987714853	-3.92970175200264	-4.18485472104922	-3.84257620171437	-2.98644350465628	-5.15501422420871	-1.89650981073686	-5.40423416915757	-3.82836548744169
TCHH	3.24221967527003	3.32292416452425	3.23060250967793	3.10061876822461	2.89412148016428	2.71984165512657	2.42575639309728	2.76466290903289	3.47514798638441	3.49623863874919	3.55411402526162	3.60304783834221	3.34395076706507	3.44317245954545	3.38801759604653	3.31813311099465	3.43811617425624	3.53211584821507
RPTN	-3.92436188309791	-5.55665908508853	-5.61802043075141	-5.32983378344092	-5.51101998297206	-5.41458466509436	-5.45076055346772	-4.82779412823519	-3.14250313304292	-4.04033237786969	-5.5146642527238	-5.76981722177038	-5.42753870243553	-2.13844659810133	-5.15501422420871	-5.80340040634538	-5.40423416915757	-5.41332798816284
FLG	-5.50932438381907	-5.55665908508853	-5.61802043075141	-5.32983378344092	-5.51101998297206	-5.41458466509436	-3.86579805274656	-4.82779412823519	-5.46443122793028	-4.04033237786969	-3.92970175200264	-4.18485472104922	-5.42753870243553	-3.72340909882249	-5.15501422420871	-5.80340040634538	-5.40423416915757	-3.82836548744169
IVL	-5.50932438381907	-3.23473099020117	-5.61802043075141	-3.74487128271976	-5.51101998297206	-3.092656570207	-5.45076055346772	-4.82779412823519	-3.87946872720912	-5.62529487859084	-5.5146642527238	-5.76981722177038	-5.42753870243553	-3.72340909882249	-5.15501422420871	-5.80340040634538	-3.81927166843641	-3.82836548744169
SPRR1A	-3.92436188309791	-3.97169658436737	-3.29609233586405	-2.15990878199861	-1.81058026483097	-1.16665715165077	-1.99132893483042	-0.920903532626675	-3.14250313304292	-3.30336678370348	-3.92970175200264	-2.96246229971277	-2.62018378037792	0.306338244571563	-2.83308612932135	-1.71593756509504	-1.01191674637881	-2.60597306610524
SPRR3	-5.50932438381907	-2.38673408364622	-1.71112983514289	-3.74487128271976	-2.05158836433477	-3.8296221643732	-3.12883245858035	-3.24283162751404	-0.940869271873265	-1.92485516044975	-1.42720141147346	-2.59989222032806	-2.62018378037792	-1.22090875829331	-1.9850892227664	-2.34396878770808	0.377125544367093	-1.16540047471926
SPRR1B	-1.60243378821055	-2.74930416303093	-2.15858881211411	-5.32983378344092	-1.60412938736354	-2.60722974303676	-3.86579805274656	-1.65786912679288	-3.87946872720912	-3.30336678370348	-1.60777365711528	-2.96246229971277	-3.84257620171437	-1.60793188140255	-5.15501422420871	-5.80340040634538	-1.49734357354905	-3.82836548744169
SPRR2D	-3.92436188309791	-5.55665908508853	-5.61802043075141	-5.32983378344092	-5.51101998297206	-5.41458466509436	-3.86579805274656	-2.50586603334783	-5.46443122793028	-4.04033237786969	-5.5146642527238	-5.76981722177038	-5.42753870243553	-5.30837159954365	-3.57005172348755	-4.21843790562422	-5.40423416915757	-5.41332798816284
PGLYRP4	-1.80888466567798	-1.64976848948001	-1.71112983514289	-1.4229431878324	-0.653038987844491	-1.71414494695327	-0.806904363692991	-2.02043920617759	-0.820575038155553	-1.71840428298232	-1.8142245345827	-0.8156209113835	-0.7836825126608	-1.60793188140255	-1.06755138295837	-0.37713565164328	-1.01191674637881	-1.50643739255433
S100A9	7.19522773764321	6.85246662537678	7.00837307342259	7.07823053647375	6.42082555721161	6.57303464682997	6.46325077507354	6.97674027476003	7.27091324160873	7.13895472677632	7.22743461705451	7.10919159222228	6.79797001780048	6.99968295952299	6.15389357985523	6.34920133767382	7.26043532486961	7.04328311141207
S100A12	-0.380041366874101	-0.912802895313805	-1.09445847469439	-1.4229431878324	-0.653038987844491	-1.71414494695327	-1.36329771221738	-2.50586603334783	0.263489226632921	-0.339892659728594	-0.656683257596224	-1.12596103199565	-0.903976746378512	-0.263977480185192	-1.06755138295837	-0.759006286986924	-0.359840049799113	-0.555346993035272
S100A8	5.31483882592509	4.87901117584802	5.0049465140391	5.22379551047545	4.68987862206638	4.43560217255141	4.3549833186839	4.44133255091423	5.49918738951369	5.18928758731543	5.4123729159965	5.04956356909422	4.90896785737473	5.05027960134924	4.07620695650247	4.29331474814316	5.4183366617926	5.09149099947
S100A7A	-0.464930264460614	-2.09722746645123	-3.29609233586405	-3.00790568855356	-5.51101998297206	-3.092656570207	-2.2808355520254	-0.0729066260717244	-0.940869271873265	-1.5378320373405	-0.870808062949072	0.0115424917542844	0.0643143938941498	-1.40148100393513	-1.69558260557141	-1.27983845028836	-1.94480255052027	-0.555346993035272
S100A7	2.09800592993054	1.01319652324242	2.20852805653951	2.0010830946737	2.47197359172225	2.22203995544929	1.68879079893108	2.74963469980056	2.4955707041378	2.26344837030742	2.61976206749713	2.21317635292393	2.55545487225879	2.49252830037666	2.00485711256968	1.8619355108398	2.39666573076274	1.97037630431121
S100A6	4.22029635973397	3.95706851086391	4.16824919689706	4.44659924900381	4.23213141114044	4.19828383219668	4.20923533896226	4.38895172996011	3.53838378767678	3.46481754107345	3.44823175261346	3.53167897321217	3.50023925964682	3.25768243862745	3.51387076005754	3.71426898178843	3.45685273683783	3.5725139488405
S100A4	0.163100958152428	-0.130394330386432	-0.573626311392954	-1.4229431878324	-0.381736966027097	-1.16665715165077	-0.927198597410703	-1.65786912679288	-0.940869271873265	-1.37736736514726	-0.759776750560328	-1.24625526571336	-1.17961118899194	-0.916054176764885	-2.34765930215111	-1.27983845028836	-0.546253174029994	-0.76947179838812
S100A3	-3.92436188309791	-3.97169658436737	-5.61802043075141	-3.00790568855356	-3.92605748225091	-3.092656570207	-3.12883245858035	-4.82779412823519	-3.87946872720912	-3.30336678370348	-3.92970175200264	-5.76981722177038	-5.42753870243553	-5.30837159954365	-2.83308612932135	-2.99604548428777	-3.81927166843641	-3.09139989327548
S100A2	-2.70196946176146	-2.74930416303093	-1.91758071261032	-3.74487128271976	-3.1890918880847	-2.60722974303676	-2.64340563141011	-3.24283162751404	-3.87946872720912	-3.30336678370348	-2.34473925128148	-2.59989222032806	-5.42753870243553	-5.30837159954365	-3.57005172348755	-2.99604548428777	-2.23430916771525	-3.82836548744169
S100A16	5.61156145896872	5.58863624984507	5.56499457013135	5.73961598398687	5.1675801561274	5.05607420896619	4.66428309669399	4.84286212088325	5.19288722165101	4.95118946820601	5.03704400889689	5.01399953754981	4.85207187861696	4.69865566735032	4.08099996769137	4.37027672995804	5.10058481847528	5.21329366419553
S100A14	6.64707476105252	6.62293904576131	6.87758480043937	6.94832524799632	7.45674664482245	7.56716098054021	7.90720374790218	7.64667233589744	6.23383934976175	6.01359350366142	6.24147504564913	6.20495584611897	6.54148799971525	6.51857405087184	7.28299786344242	7.25645100442542	6.14314239434053	6.28407401933986
S100A13	6.70893611497824	6.64943952890727	6.57888901178973	6.62472606355891	6.3917319618781	6.23512060037705	6.09275466268445	6.49018369417193	6.37909730668081	6.38278353227741	6.32572029798787	6.37897709965396	6.04667423475842	6.04311980977638	5.65956824169757	5.87299748069939	6.36849278008228	6.31246428333131
S100A1	0.933619112029661	0.852731851049172	0.571804128128609	0.552809265920923	0.371623066389778	0.0772684312353145	-0.32147753652275	0.301488888709773	0.15027861618493	0.524452240913839	0.0399245989538408	0.0115424917542844	0.0643143938941498	0.183481496786029	-0.511158034433986	-0.24881155466774	0.210475674957642	-0.127925769300596
CHTOP	6.69738476553958	6.65553328681994	6.61230028490971	6.65707484125678	6.51861234507207	6.48741352057414	6.55029572116706	6.68741290217356	6.70455421304842	6.66903868108099	6.72224685872081	6.66559260139295	6.62128871092837	6.60638723939821	6.65996871221808	6.71697272999435	6.68157021112052	6.75628389444137
SNAPIN	5.15689961898411	5.10956491771465	5.19013934211697	5.18290667936258	4.9717879737546	5.02732203944788	4.95969079803628	4.56666856637512	5.19467273554338	5.17479610903415	5.09543781027587	5.05593661111274	4.94205864384315	4.95489760082902	4.78309510201053	4.77685816115441	5.10652999876033	5.10532516751055
ILF2	8.20158964543844	8.1482172010849	8.19866326629641	8.16339622900124	8.14975589521055	8.10123834886027	8.16291382225359	8.30647174099954	8.51114809011933	8.43480994036719	8.45012783799192	8.37587615290665	8.30812308703017	8.26728581865032	8.36154762300254	8.35165496856383	8.56973219774664	8.56278857978406
NPR1	1.33616566712531	1.60321225168986	1.62038430857367	1.3844117342252	0.0435688687055739	0.366775048430299	-0.806904363692991	-0.0729066260717244	1.22206929925294	1.00406174148877	0.825185750160828	0.998367103006551	0.762285856444493	0.472988113981014	0.572906230354489	0.425418284150503	0.970805262189359	1.5291865171764
INTS3	7.15623360602735	7.12348063267464	7.15532486053986	7.21681956421404	7.00295429076859	6.98282257928102	6.86183882539491	7.00470035610092	7.06621895181974	7.02373670251582	7.08780264910677	7.04896465050503	7.03624108289986	7.13586683853446	7.02396178716582	7.09387784106588	7.04929369852422	7.03968536630347
SLC27A3	5.923739381303	5.81239292191286	5.72238606010189	5.78325720000146	5.47126062158622	5.43794484430984	5.18495756686333	5.1451856578311	5.88041945601271	5.95260595829613	5.7862602382525	5.91273851930993	5.57738397613352	5.52055822810784	4.94958452935566	5.08305828935833	5.89669032181873	5.8375625475605
GATAD2B	5.69585794240957	5.54859469461235	5.55253060456529	5.62072211360659	5.65827871282078	5.83512139187534	5.97602834112785	6.0074667903923	5.53204226080295	5.48779610485154	5.53858287318863	5.59048120484767	5.62299020309503	5.63340964273489	5.9787701849712	5.82641153803686	5.49738698918855	5.54884504294686
DENND4B	6.75658362541203	6.79510835887136	6.73209001259652	6.82846032016312	6.9039294585022	6.95583030378534	6.98256407324821	7.16053552099589	6.83506301107909	6.76083705872415	6.72761669757865	6.86748690033583	6.81949871635306	6.87060441183088	6.95122153740704	6.92643273250299	6.72085637014569	6.76999723636177
CRTC2	6.07046294570792	5.99552967446862	5.99622929693799	6.13011006493401	6.01694565816189	6.02472679672449	6.12525132073906	6.27221109618753	5.89257086433471	5.84078158280541	5.88888042547822	5.80713944293572	6.01902770663054	5.86468085823047	6.31818415946882	6.12252485862748	5.88751211167637	5.87149611206178
SLC39A1	7.38871009217242	7.32502847378148	7.34216255108047	7.37601456006803	7.29693861928441	7.31609774238244	7.22144377049632	7.34119131274351	7.3499509610213	7.35716400153651	7.36816981882182	7.36316439675898	7.33172534275326	7.32303284918482	7.19730513063813	7.18155202138699	7.37733045808676	7.40065356345183
CREB3L4	5.75100713473853	5.72469142989251	5.76406315939056	5.73153740921889	5.22791669870408	5.23736394562909	4.92970051162126	5.26364125808841	5.65904357031386	5.51745039816069	5.73385635221463	5.66428970683958	5.70752924334229	5.57961053351481	5.49513998946638	5.48488893583559	5.53313965103458	5.59440012646941
JTB	7.39549837047514	7.31620814169804	7.30474977852326	7.35469569897757	7.55051997555808	7.41731632110206	7.59619289783901	7.48026043083144	7.3882933325174	7.43421858534288	7.38034292764487	7.4950651574692	7.50744213021831	7.50681153046439	7.9000987117868	7.76158263285971	7.52039279074776	7.44950305873515
RAB13	6.96311261623226	6.85617535503074	6.96341555870298	6.91304258372548	6.80214649300513	6.80549130588994	6.75472726668285	6.84772191584759	6.83735073412083	6.84764975518877	6.87092856087757	6.80453977879551	6.73516731604689	6.76744177791781	6.6751048012358	6.67005168260685	6.83745111844406	6.85082135156048
RPS27	9.30660922480391	9.26586195569267	9.37893846473238	9.41273881731444	9.69740491316544	9.52476497790071	9.61419267314828	9.51003680445593	9.32729128843568	9.36103605484129	9.35439937399443	9.38851633368542	9.54135304437854	9.52713606437526	9.81126590165586	9.7239849622112	9.32086576634326	9.30204419495756
NUP210L	4.23045622595419	4.30597827247026	4.42773923063127	4.38955503750116	4.58569517151647	4.48477225782875	4.8655209782785	4.81064178575528	4.15578859757721	4.30987017101285	4.20814327844575	4.26222850516043	4.28154511011482	4.20535599640879	4.82940423459243	4.5219050487443	4.16751847434598	4.22510792582763
TPM3	8.19187376363514	8.24312844345576	8.14840495123976	8.13458433429765	7.81723419044023	7.75204919420494	7.58145740471034	7.5749514942605	8.55368199701854	8.5529809275569	8.46556459783645	8.44988071419332	8.17318728565551	8.16037970443747	7.74566393453465	7.85067615614972	8.64603964044077	8.66390499498692
C1orf43	7.9928858636309	7.94704244860764	8.07077625030305	8.06342258830746	8.21018603642427	8.20115990475895	8.44793529751726	8.28056697067144	8.07145162482098	8.01393276175608	8.06641861103041	8.03077938918748	8.15777597576593	8.18009621160139	8.48760161647638	8.43298756979933	8.04375304180048	8.0711173196088
UBAP2L	7.84973879985922	7.77719507610564	7.83974518410035	7.86261315688234	7.72274946747486	7.74575950559034	7.53241120872029	7.76068628459457	7.87861565337027	7.87318039514492	7.85097470551072	7.8635186219542	7.8122089811214	7.79573568917493	7.53301747820522	7.59414053851116	7.91896136252057	7.8908807112828
HAX1	6.3072593239685	6.2567213018362	6.28623785204911	6.34744540787126	6.3834188715902	6.35070143362932	6.64364707961349	6.45702997198943	6.36012980204	6.28722026621155	6.30671113964874	6.26394989307601	6.31939543393677	6.25815818308053	6.82762290946071	6.61682301300327	6.48641011446152	6.50367106091996
ATP8B2	6.01766382161294	5.94567549510947	6.1145710052136	6.25089586815804	6.21817587616003	6.23332340918745	5.86834702235727	6.17993398639706	5.09494586259641	5.1860798149191	5.45472226861849	5.44753468349996	5.77274690278877	5.78636590550445	6.05748216098524	6.05185742084782	5.11834736209726	4.98861813581369
IL6R	2.83497152409675	2.81402832171869	3.29187265301863	3.34612324950083	3.6911038408584	3.73770017721222	4.05107663143458	4.1117850860795	2.61771781342359	2.80515767307469	2.98119077416337	2.98172683731872	3.27636487100914	3.32462359759931	3.92979416359565	3.82413347812741	2.61257411852899	2.79124315608636
UBE2Q1	6.94677330114513	6.91628554869108	6.976070859509	6.97651277024758	6.90551367722752	6.89914868516946	6.87144929028118	6.78092272578538	7.03864912382265	6.92473037887494	6.98692417020859	6.90327097113899	6.93905672363591	6.91291341826683	7.02955122823745	6.99243633458827	7.01651558913923	7.00162145331142
CHRNB2	-3.92436188309791	-3.23473099020117	-2.4480954293091	-2.15990878199861	-1.81058026483097	-3.092656570207	-3.86579805274656	-2.50586603334783	-2.00499960929298	-3.30336678370348	-3.92970175200264	-2.59989222032806	-1.34007586118519	-1.84893998090635	-2.34765930215111	-2.34396878770808	-1.94480255052027	-1.02101056538408
ADAR	8.96571235308239	8.72374922617001	8.79818332730846	8.76729304034443	8.62525024213939	9.14138243370022	8.53996390533261	8.5549649758213	8.73853433063909	8.72101107823096	8.75248818491209	8.70458586480427	8.78153383404862	8.77867680516341	8.67599605673781	8.74162437888968	8.73523724446626	8.70472085472592
PMVK	5.04813931777876	4.97179502567626	5.08501795823501	5.01112898081078	5.00566496633755	5.15051741326595	5.09902411448014	5.53743472101635	5.09685671723455	5.11532916589857	5.17271143071367	5.14382020627873	5.08914624687409	5.24717617210342	5.21458312206997	5.24031045700178	5.02726343510049	5.1287365541206
PBXIP1	6.33420415079202	6.22018514731364	6.42808041427739	6.48514915298587	6.6852747620562	6.69426645194579	6.59055636236173	6.54343800013443	5.77218097228547	5.77718429362412	6.13054383005089	6.15239549601507	6.36321704768279	6.43351667319161	6.39236233928939	6.51485993736704	5.64765448674781	5.55749691319977
PYGO2	6.16883557372369	6.10021264052545	6.12386784198384	6.11466350366289	6.03828338554151	5.9942757709304	5.83406354675691	5.62238611892956	6.1266235461065	6.09793942230253	6.10876003714611	6.08154142726314	6.027274646077	6.05958911009792	5.9090548561768	5.95190448191702	6.16704444935703	6.18890691317822
SHC1	6.68881366858205	6.63100228065059	6.63316607277293	6.74597959402054	6.70966063808014	6.76749926441636	6.75716889204395	6.68247554266298	6.66452972292542	6.62352218068766	6.49900736133484	6.66559260139295	6.60691639289166	6.65199240933419	6.87185498105469	6.79860245719207	6.59259235886309	6.58561496328024
CKS1B	4.50887579499416	4.61951406401896	4.5779668672771	4.56346774741964	4.80526154877416	4.783860376358	5.10286874044865	5.43782091824926	5.23166694302559	5.2565838290096	5.08988897635524	5.14232363452535	4.88420961256943	4.64145511121547	5.28689248033353	5.09217487603531	5.45917778978407	5.4685507194376
MIR4258	-3.92436188309791	-3.23473099020117	-4.03305793003025	-3.74487128271976	-3.1890918880847	-3.092656570207	-2.2808355520254	-1.65786912679288	-5.46443122793028	-3.30336678370348	-2.70730933066619	-2.59989222032806	-1.96810708379823	-3.72340909882249	-2.34765930215111	-2.63347540490307	-2.23430916771525	-2.24340298672053
FLAD1	5.45140161101999	5.42419452129121	5.34125707496909	5.39382716096906	5.10092695884792	5.22475604355787	5.14076179310302	5.56129939366928	5.54889144549517	5.54275038963325	5.52356888200798	5.50921291467927	5.41873520891438	5.43562126151653	5.44582789017859	5.38580642825165	5.62987697693903	5.60417641294657
LENEP	-2.33939938237676	-2.38673408364622	-4.03305793003025	-3.74487128271976	-5.51101998297206	-2.60722974303676	-5.45076055346772	-1.1273544100941	-2.29450622648797	-2.81793995653324	-2.70730933066619	-2.96246229971277	-1.96810708379823	-5.30837159954365	-3.57005172348755	-3.48147231145802	-3.81927166843641	-3.82836548744169
ZBTB7B	6.59166640027369	6.53312240326547	6.45645556998309	6.51290939729074	6.22833872446133	6.21249317542303	6.11004991526023	6.26957964075503	6.38223445396946	6.37223746893552	6.37825797090679	6.46170398910533	6.35177027152437	6.38816131453465	6.53017257238664	6.35236653210027	6.41314925873967	6.43959159696115
DCST2	1.80355857146529	1.79206906914255	2.22118335734554	2.05387050903313	2.19633914910882	1.93414348913672	2.25659857861317	2.42959371445746	1.01130220303612	1.70562199952377	1.70450426773836	1.82263981549771	2.07230718464768	1.78966048341688	2.31259132587429	2.08534284255288	1.60699308626569	1.30091752950328
DCST1	0.272035329705592	0.420620838411387	-0.126167334421733	-0.285439664082465	0.161405358999432	0.313335789468839	0.163949290647492	0.900126326328006	-0.335148210985312	-0.133441782261168	0.157761089247699	-0.640534204825409	0.244886639535971	0.117893155158453	0.336838872120964	0.605990529792324	-0.880672213100553	-0.0557759835447609
LOC100505666	0.163100958152428	-0.34720571945958	-0.260468426133324	0.224755068236719	-0.0847552282699655	-0.205131299465411	-0.406366434109263	0.457608090627055	0.0274218683993969	0.102625575972357	-0.38538123577883	0.112825827591466	-0.298255685490558	0.574271449818196	0.822265699291206	-0.37713565164328	0.323686285405633	0.259097353808651
ADAM15	7.55356499142668	7.43999093408736	7.4340381038755	7.41605058570112	7.30816119598756	7.35628566626317	7.22541692336489	7.33993761286805	7.7174974645823	7.59493227866983	7.64284058720232	7.73388431192579	7.58281456311373	7.60657405649668	7.2736076618824	7.37510883930681	7.68471965866034	7.69077930055573
EFNA4	3.73146694834289	3.67456209562266	3.55440707789407	3.90618040845917	3.77206837005194	3.9712777355471	3.91774590803998	3.23290180345236	3.67767582937227	3.76056752205062	3.75913134649047	3.8393615163716	3.52374601253145	3.70005702252694	3.53498374721074	3.71032718960706	3.80278015101997	3.67148039964152
EFNA3	4.13633404858964	4.09976577818925	4.14186775247043	4.34788585820009	4.25881786065738	4.32181726622393	4.24794411330263	4.14087266496002	4.20976104021541	3.99492494691664	4.26505510241961	4.35042065557158	4.17423208597219	4.09464042403135	3.73068214913068	4.08382020912301	4.1637219062579	4.25378355391218
EFNA1	5.9749950398252	5.8816129710363	5.9897722111678	6.0640928921995	6.02959242527747	6.08376594283524	6.10718173331973	6.52480110289911	5.49774180317943	5.38802779483461	5.54265062505891	5.44753468349996	5.8126563515444	5.86468085823047	6.2707262001075	6.15406444045983	5.17225017763929	5.20963895662767
SLC50A1	6.80043616091055	6.8375356249309	6.86302214418235	6.86707565910022	6.82688061988886	6.87052852340713	6.95464686875149	7.05904557764923	6.67095742364877	6.62174254019774	6.64741231765052	6.68216655545981	6.59239945398927	6.54922068615388	6.8147320266058	6.74806754628152	6.6848852287576	6.69225319311459
DPM3	3.93982426155637	3.89248956028691	3.79772133753868	4.02110539810551	3.94636089610047	3.80700245617044	3.87791437386023	4.59637216058291	3.90407523357741	3.77771714498415	3.85384220878389	3.96319809991559	4.07031313451559	4.10737016874645	3.96651929313132	3.88134821407625	3.59858084644949	3.8881682068197
KRTCAP2	5.75570455863909	5.62883583912234	5.7201588191487	5.78715989410606	5.94789922399553	5.97826937477851	6.08013342772621	6.65652529540907	5.78290295009845	5.65952922163378	5.68193787379937	5.86272365477651	5.93056300500532	6.03647908439935	6.33733972095116	6.15623935801881	5.74360672451477	5.78327413836033
TRIM46	1.45645990084302	1.0432537570986	0.610798259744473	0.973946964736184	1.25716434180486	1.09320997510434	-0.165358334605468	0.126402182151682	0.368458786234464	0.749744552756082	0.41607308483909	0.769341589337656	0.455104346926317	0.574271449818196	0.572906230354489	0.735758404762654	0.26819117281393	0.368031725361815
MUC1	7.51668025915988	7.49607876446129	7.59310738987425	7.57611725170399	7.31373991598204	7.35090864297128	6.8971375911283	7.05446680086461	7.22097460685586	7.12729483905015	7.23750729243865	7.28631241267517	7.19245196017085	7.24980992031638	6.72571721093295	6.9344806705124	7.04207376189278	7.11585851708805
THBS3	5.09151773056823	4.95212607697598	5.09879903057854	4.95209624351453	5.24470217067022	5.21021079076588	5.24359733375374	5.85080601086427	4.41973929117816	4.49234822279825	4.55277010803273	4.58222620402506	4.77090633901684	4.86530553675977	4.9985378074994	5.03501566945196	4.3885561251435	4.27841553100843
MTX1	3.84161479772736	3.79869201133628	3.76784196989005	3.86245903102985	3.73453272328362	3.87773696770768	3.66037511676699	3.90352490278987	3.88208250523536	3.80724702179742	3.59647141751091	3.82076982814466	3.78920715575978	3.73875231257038	3.59652983488039	3.67030534327404	3.81735295210724	3.90634413278415
GBAP1	2.73384959965388	2.67696059167117	2.75266697605581	2.39126540526627	2.82437037172186	2.97343262025077	3.18948438275463	3.72295265714805	2.91494713914098	3.0149500576315	3.0889620922624	3.00167224773022	2.88080032770388	3.01805788757866	3.33282580961434	2.94143343115417	2.87653660097304	2.70041417788634
GBA	5.98802850965798	5.94069380838852	5.96270922084755	5.97793624844978	5.91472044134415	5.86328388108248	5.71477458791021	6.17993398639706	5.94972545134386	5.89286647716611	5.90897694235206	6.07056732894129	6.10627768699784	6.12469216557842	5.98005372156911	6.07273279369764	5.89669032181873	5.91366318673797
FAM189B	5.1551229007289	5.16016037624142	5.09879903057854	5.16502180105028	5.11560166938631	5.23556954858073	5.06197990933578	4.87783825912622	5.14197398476751	5.09665873421054	5.01574208437527	5.1483006292614	5.07926473536012	5.11894124459132	4.94170093027983	4.98368591820624	5.20402065282034	5.30005852677419
SCAMP3	6.21390991707431	6.34910396451426	6.32412748964344	6.36321751195608	6.38190224065853	6.42737273400519	6.4199894498784	6.51927352893068	6.46223540141701	6.3058119544385	6.26956160770245	6.33968699398663	6.40495578190059	6.47912290015312	6.52138366283605	6.45251334299241	6.33512453827583	6.4818685844005
CLK2	6.11501416149392	6.12238110130453	6.08545061532054	6.09590664087529	5.98033209059137	5.9985143198209	5.86042010658564	6.29179549250593	6.04385875821007	6.13417724261199	6.16613478184918	6.0916574533554	5.88930848116695	6.06068040745774	5.86804702552662	5.88965088905162	5.98969250648285	5.99765327888095
HCN3	3.59658412475209	3.61576842355695	3.4453746505371	3.49353345660532	3.77206837005194	3.6808123576982	3.76598530472759	4.03948461147447	3.60434705005513	3.532052056772	3.48815076288326	3.51789515777907	3.21270623378682	3.54025134088569	3.3646220286345	3.32330406649781	3.51164520967821	3.2555569961034
FDPS	6.31444089597059	6.29548024309871	6.70700387944001	6.71831247077864	7.88571857307575	7.95160092383378	8.31566482852346	8.48437978145525	6.45405936436203	6.35734225507858	6.39485386157282	6.32920176924886	6.45625010082444	6.43435887697553	7.2793533774602	7.14295762754167	6.50753230150198	6.51333864118444
RUSC1-AS1	-0.865468194044343	-0.912802895313805	-0.760039435623836	-1.08190626999733	-1.60412938736354	-1.32712182384402	-2.64340563141011	-0.920903532626675	-2.65707630587267	-0.76731388346327	-1.42720141147346	-1.68235438052004	-1.72709898429443	-1.06044408610006	-1.9850892227664	-1.89650981073686	-1.01191674637881	-0.889766032105832
RUSC1	6.35756814385753	6.29626050003547	6.1145710052136	6.23479207935445	5.69904250026817	5.75971687937327	5.42652358005548	5.46107194593063	6.34252110028046	6.30433340443372	6.20686221128368	6.33183022826039	5.96853085520434	5.96133952159914	5.70994569093389	5.7459029621682	6.45568880370419	6.42705656254882
ASH1L	7.37083307278274	7.38750390076626	7.42346761313006	7.37168928313352	7.32206775544994	7.25141736755054	7.21257517001064	6.98798941589299	7.29732775093848	7.3210631552962	7.29450095264808	7.26171168801685	7.2061377074568	7.26029709383686	7.10266825650006	7.15714460686628	7.25643030830371	7.27557794244987
POU5F1P4	-5.50932438381907	-5.55665908508853	-5.61802043075141	-3.00790568855356	-5.51101998297206	-5.41458466509436	-3.86579805274656	-4.82779412823519	-3.14250313304292	-5.62529487859084	-5.5146642527238	-5.76981722177038	-2.62018378037792	-5.30837159954365	-5.15501422420871	-4.21843790562422	-5.40423416915757	-5.41332798816284
LOC645676	1.76680002145517	1.82704520738552	1.69486252453295	1.56498397986703	1.87268430950199	1.86153974017988	1.95011888281447	1.51205587464943	1.63360085503025	2.04004103859433	1.76146015255044	1.86680739877327	1.56114598433664	1.83117975285515	1.81077006045338	1.31554066637813	1.75563716762082	1.88129276072878
MSTO1	3.51026634453881	3.24100244076523	3.39040819131917	3.37406979000375	3.64126485933452	3.53670004987261	3.68623055861251	4.1637277178405	3.88208250523536	3.60111731419794	3.74977834750281	3.59431743323768	3.97972906180921	4.04256758200279	4.68890682708032	4.49923851744217	3.69642816984763	3.71852897244595
YY1AP1	6.28712087524278	6.24302727624272	6.28774261885138	6.32614407904602	6.2699298157776	6.23152397641174	6.4029388668325	6.37126469541783	6.30912011849823	6.28871644995041	6.24563987256259	6.21993205369176	6.15319094916343	6.18997900838595	6.38946729810208	6.30283535527037	6.23193727247835	6.27885158814969
DAP3	7.0645594468374	6.99576986343794	7.0417525311302	7.08300065667835	7.00246089300698	6.92609998926908	7.10310868972835	6.99835708656501	7.17739474411155	7.16036192283635	7.24501591448717	7.12291531084148	7.07951259981239	7.16050695427578	7.22355158579185	7.11899816587394	7.24164938536144	7.20803710615202
MSTO2P	1.90852813106683	1.70072875760412	1.79983208413449	1.90857095588416	2.11103183648431	2.00326784979154	2.50924137860036	2.87956500384569	1.93644820835191	2.12289797099862	1.98518163435941	2.13104958621037	2.32065414715394	2.38511535795568	3.25012723892763	2.87255662659637	1.77567492085737	1.4814897751451
GON4L	6.01766382161294	6.00223989605817	6.03347978990133	6.06087258943186	6.07159246829496	6.03507987338183	5.91392130239684	5.98197400047522	5.99653653464014	5.92977351274249	5.9746819879953	5.96446901032597	5.962092636825	5.92344957911376	6.02302810465611	6.01558113308707	5.93283016952718	5.92707850269045
SYT11	-3.92436188309791	-3.97169658436737	-2.8106655086938	-5.32983378344092	-2.70366506091446	-5.41458466509436	-5.45076055346772	-1.65786912679288	-3.14250313304292	-5.62529487859084	-3.92970175200264	-5.76981722177038	-2.62018378037792	-3.72340909882249	-3.57005172348755	-2.63347540490307	-3.81927166843641	-3.09139989327548
RIT1	5.32751497592965	5.28961482626138	5.4133361655043	5.40233364222247	5.56379047818839	5.56484053023711	5.5667438476417	5.63675162209875	4.96288161620469	5.06032996113551	5.0254637858583	4.94528678746579	5.08124645962899	5.10842592806241	5.37539211289036	5.2647060695134	4.88693653016429	4.89387282097796
KIAA0907	5.58936571285453	5.6176424593791	5.71009346408225	5.58977445516234	5.75635194829321	5.81363277719907	5.91063497969817	5.77490473678277	5.57105522336188	5.61847415337101	5.62424746541895	5.53110726920592	5.64459390173171	5.65669115720098	5.78676701806982	5.97508745487699	5.57947202350178	5.44387548334532
SNORA42	-3.92436188309791	-2.74930416303093	-4.03305793003025	-2.52247886138331	-3.92605748225091	-2.60722974303676	-3.12883245858035	-3.24283162751404	-5.46443122793028	-2.81793995653324	-3.92970175200264	-2.96246229971277	-2.25761370099321	-2.50101667748604	-5.15501422420871	-2.99604548428777	-5.40423416915757	-3.09139989327548
SCARNA4	-5.50932438381907	-3.23473099020117	-3.29609233586405	-5.32983378344092	-3.1890918880847	-3.8296221643732	-3.12883245858035	-3.24283162751404	-5.46443122793028	-3.30336678370348	-2.70730933066619	-2.59989222032806	-3.10561060754816	-5.30837159954365	-2.83308612932135	-5.80340040634538	-5.40423416915757	-3.82836548744169
ARHGEF2	3.85918207768862	3.66492803617628	3.79349055726066	3.73894449454449	4.07581980498976	4.12651195025516	5.28817612820842	5.31813801758532	3.93858079564472	3.9875736187002	3.90529592512409	3.98673910075371	4.0174761434329	4.00677796271265	5.68655012352187	5.06155950879722	4.09361766779355	4.09644701616409
SSR2	7.42270577406796	7.39989857748199	7.49946034208158	7.57874648057181	7.77279185185883	7.70516704710706	7.86933483139339	7.87632566027782	7.52620460507274	7.49640051196573	7.62344752359591	7.6452643043953	7.82675180268153	7.8294200758116	8.36818015062226	8.23148451023953	7.45355248434637	7.48243661185355
UBQLN4	5.96285873237047	5.98201486799414	5.94087855039529	5.96880162329332	5.89571649971966	5.83630587062898	5.75686391475904	5.80065141190199	6.12942671092795	6.22762470653315	6.15111577560569	6.1992094803804	5.89607906085605	5.98682335633701	5.87496312238087	5.83458289743248	6.14987498341644	6.25688564857572
LAMTOR2	5.43831255413276	5.16016037624142	5.22981992487931	5.32390699526565	5.04068827864863	5.12747987718908	5.05604288432793	5.32068245394308	5.25067278130589	5.13542506887478	5.25269260140189	5.14082550869925	5.19359741083912	5.17846342201941	4.94696144674052	4.89095748087607	5.18541697735722	5.06947996856382
RAB25	6.73949267545943	6.62790636735763	6.72877029099929	6.80555486813813	6.72529324407074	6.79090315505621	6.72072902359794	7.17044369365285	6.70580682440637	6.55554668697582	6.63222258269209	6.62223181759381	6.67410874759524	6.69830511576534	6.66556365844706	6.71008046963367	6.61986661109534	6.58631974836553
MEX3A	4.71829155959516	4.71597069988784	4.72516528469647	4.86861125801144	4.65262969304376	4.73643187379789	4.53650345860482	4.54941640215336	4.80118381855418	4.84332916432718	4.74625528093911	4.86590089856067	4.87052386528349	4.72367412738716	4.40913526577702	4.56837623799255	4.81129883058809	4.87091776166683
LMNA	7.43739916692853	7.43574823025997	7.4546146503609	7.5310591988979	7.47215177921594	7.49286937322426	7.45969480184211	7.68024820619381	7.45312733058009	7.35680742836592	7.3704601143803	7.47499255484281	7.4441740603997	7.37000846556547	7.27778863214316	7.30168964470063	7.42568672471472	7.48470648782864
SEMA4A	4.60831871757002	4.59942399120015	4.6334619798688	4.84633936566657	4.58305770269984	4.75157841755175	4.50488935406066	4.49638641838355	4.37003982205394	4.44213948216568	4.45544163788838	4.57114554248132	4.71839344338499	4.59400351494238	4.56779330696084	4.53533597622854	4.33554644061569	4.38271162066693
SLC25A44	6.012766685068	5.89403668648439	5.98235712235644	5.95151673154012	5.90630513470786	5.86676584988668	5.65449322623317	5.83130983523847	5.88926698111776	5.8315728597895	5.90160549179941	5.84719100588159	5.91286778841777	5.91261125153813	5.91979623695174	5.91127442096262	5.96481783784382	5.98488127330401
PMF1	4.22029635973397	4.22633912383188	4.09450656968842	4.19959677070523	4.05312950701367	4.05505715214516	4.03103887819804	3.88301230546416	4.36687601587177	4.01675681433713	4.03415765573495	4.22594992910743	4.21089721155495	4.22884680099495	4.09528419369762	4.0499091490583	4.47687979151753	4.43059306312619
PAQR6	4.06999155376095	3.96101030304528	3.92307618459812	4.11103538416995	4.05312950701367	4.07927078414646	3.72166695517777	4.04564998428018	3.46334673415206	3.80724702179742	3.73563416518254	3.82823527839122	3.90113622489242	3.89375222428682	3.94038279858385	3.83141064382634	3.32027968396238	3.45395075154682
SMG5	7.53660587947251	7.51060719795581	7.55955483016322	7.56138032246491	7.45530521091621	7.51226724583552	7.43321912034103	7.66380847846092	7.46427219126308	7.36179145073735	7.41773506971	7.4537320314631	7.44070511526911	7.40221961896311	7.51187548423155	7.48676247243889	7.40332200770135	7.42646630203971
TMEM79	3.88513831079125	3.91298273215099	3.7196014712411	3.97166241154163	3.52515362958142	3.62707448654285	3.86438900878858	3.72295265714805	3.72786158654049	3.59145097960446	3.62744280457875	3.82076982814466	3.60863491011796	3.65452440579362	3.73068214913068	3.55634915397695	3.87885418386644	3.86512147005764
C1orf85	4.86462827155113	4.74826258449314	4.91822678493672	4.96593515097959	5.11377547288817	5.10210028421525	4.81250864690495	4.9086078030831	4.47073382167342	4.43944788615941	4.58731141822543	4.65958951974361	4.87510022135203	4.94783708898374	4.86040082817798	4.81773570692926	4.36890503756212	4.41480849603126
CCT3	9.00038877525908	8.93099256225696	8.9685261920551	8.96557644115381	8.77025807664191	8.75698309623041	8.81829305378253	8.9419404259694	9.16828003560666	9.09104231797082	9.0994128934664	9.03194165079399	8.96121858178106	8.9182663730063	8.91031775641287	8.92287098012774	9.20014531450777	9.21642704853972
C1orf182	0.556764806638705	0.17126136947467	0.109900023811791	0.503056230723823	0.161405358999432	-0.0570326604762765	0.0410925428619586	0.126402182151682	0.316928485594382	0.207595135573899	0.507703560304658	0.605222209576549	0.549741221064392	0.306338244571563	0.572906230354489	0.425418284150503	0.26819117281393	0.469315061198996
RHBG	1.12003223626054	1.40912519957356	1.48001165220912	1.54053093614249	0.678804575907954	0.516152672468526	0.103828298209921	0.381659237393757	1.07472758317775	0.714555124293782	0.318225761440945	0.605222209576549	0.353821011089135	0.574271449818196	-0.907086710765125	-0.517998187483129	0.862552371537335	0.815490702333036
MEF2D	5.59592939588182	5.58990959065226	5.75538852947729	5.76490372160717	5.92099986384043	5.86792464114648	6.06346035589041	6.33144652217648	5.10447492657181	5.22411022235692	5.23268957675426	5.28342990414205	5.50541418975919	5.65524701790033	6.25278462601326	6.00032712020774	5.06235216856168	5.12680005041925
IQGAP3	5.73800979420966	5.77817284302947	5.75973236427081	5.77541999625996	6.18115959334048	6.23512060037705	6.46175459133468	6.70699508324507	6.07327251997737	6.08937994871716	6.10050556111981	6.10477997063126	6.07280526683488	6.02086414219015	6.31106223718754	6.34412253800537	6.15657629957037	6.20000106620821
APOA1BP	5.95368902963062	5.96837226003547	5.89915682193813	5.94337902641342	5.8914591892429	5.79181924887949	5.63603913215574	5.94946118695673	6.06157887913146	6.03514677161833	5.91421929928639	6.07919685192444	5.91731198150747	5.88576963931949	5.73448973920277	5.70389871777739	6.1295822202758	6.11659053995748
GPATCH4	5.26133950909769	5.09528952563492	5.01042510938577	5.0332058468156	4.62212222942854	4.59524395227375	4.64595460102082	5.02239270941058	5.618383109742	5.6172838108605	5.44461325299671	5.42309199734164	5.0733031771214	5.24333666207704	4.90972854054155	4.93384693668236	5.71924062908657	5.70496424486415
HAPLN2	-2.33939938237676	-2.74930416303093	-3.29609233586405	-2.15990878199861	-3.1890918880847	-3.8296221643732	-1.99132893483042	-2.50586603334783	-5.46443122793028	-2.81793995653324	-5.5146642527238	-3.44788912688301	-2.25761370099321	-2.50101667748604	-2.83308612932135	-3.48147231145802	-2.59687924709996	-3.09139989327548
BCAN	0.998470256379628	1.43202560168364	1.43726200474978	1.20932502766711	1.94019112886027	1.82382007423072	1.74891179136865	1.94039019654173	1.43038653537767	1.24506984099256	1.27975161362631	1.30699837528046	1.75237038757941	1.45981272523328	2.4523160895409	2.1566015257227	0.661855021300206	1.30091752950328
NES	2.81710510330324	2.71480394281584	2.40988556581848	2.70908520585138	1.94019112886027	2.16284416294139	1.76840796699445	1.40102456226069	3.51570834970888	3.41636427304637	3.03608253265945	3.17562661460754	2.56681473442333	2.39898753253724	1.98453712819008	1.7890566309227	3.47534908045522	3.65545028982257
CRABP2	8.5767288871766	8.52706953436286	8.59758840252686	8.60928625169778	8.45033926883193	8.49540214581821	8.38814789291591	8.33097332640089	8.62162204306539	8.41113633507767	8.46467161994159	8.41358554824276	8.3152970149956	8.24945105582942	7.7373388515254	7.94510695003039	8.55114330044329	8.61310900072149
ISG20L2	5.93413722840833	5.83189641889403	5.77268594212137	5.91036127053901	5.71117115548427	5.58893324701424	5.60655432431499	5.46567752060294	6.23036192706967	6.13916208502905	6.1187851219897	6.09630257153269	5.97387417627865	5.97760850638457	6.02302810465611	5.94605005922454	6.27128187492521	6.25245204016664
RRNAD1	4.73027414543006	4.6637192426067	4.55565670555201	4.78780931794817	4.62725181720016	4.65553627938246	4.81250864690495	4.83220176419478	4.4105501197235	4.47930387497353	4.48392617702153	4.61280680480454	4.53968755640047	4.48441869475742	4.63777607009235	4.49923851744217	4.3820354584909	4.32982340594966
MRPL24	5.72728781639668	5.70367243346907	5.64113433811543	5.66805134438819	5.51619490218777	5.51096977477919	5.63736513872049	5.95110434777318	5.90462077907111	5.91531752965869	5.83572248958905	5.7967125608538	5.7629033163473	5.82669634623417	5.67391560344278	5.72065151237245	5.93283016952718	5.93263160824127
HDGF	8.84843378390331	8.82697771445945	8.84480132610008	8.85325877960636	8.77141692607689	8.78163322432613	8.7310905142814	8.57028149467467	9.0199511391507	8.95349055887623	8.99850816394363	8.98460057664781	8.90792144038471	8.85015919898984	8.72562156369979	8.77585659640994	9.03890364213908	9.07746022673016
PRCC	6.5564283179979	6.36778230725067	6.38725322581253	6.52152486559259	6.09028654314978	6.1035766906626	5.9947716655606	5.57415199574134	6.40554810496968	6.34301191583996	6.38431495189872	6.41908065147181	6.29740141602683	6.26480218514284	6.26019937455658	6.18776709979463	6.52908765157538	6.60730477349486
NTRK1	-2.70196946176146	-5.55665908508853	-2.8106655086938	-3.74487128271976	-5.51101998297206	-3.8296221643732	-5.45076055346772	-4.82779412823519	-5.46443122793028	-3.30336678370348	-5.5146642527238	-3.44788912688301	-3.10561060754816	-3.72340909882249	-5.15501422420871	-4.21843790562422	-3.81927166843641	-5.41332798816284
PEAR1	-3.92436188309791	-3.23473099020117	-5.61802043075141	-3.00790568855356	-2.34109498152975	-3.092656570207	-2.2808355520254	-0.740331286984853	-3.14250313304292	-3.30336678370348	-2.70730933066619	-1.86292662616186	-1.34007586118519	-1.40148100393513	0.677875789956031	0.305124050432792	-2.59687924709996	-2.24340298672053
LRRC71	-3.18739628893171	-2.09722746645123	-2.8106655086938	-3.74487128271976	-2.34109498152975	-3.8296221643732	-5.45076055346772	-3.24283162751404	-3.87946872720912	-4.04033237786969	-3.92970175200264	-4.18485472104922	-2.62018378037792	-2.50101667748604	-2.83308612932135	-4.21843790562422	-3.81927166843641	-5.41332798816284
ARHGEF11	6.22580850032088	6.20945567249819	6.19375562457525	6.17448866485097	6.10046596026886	6.1661449865046	6.12619611123838	6.12858202901448	6.03790335226772	6.08163276102656	6.0622924119823	6.03471718122485	6.07777665370071	6.02646032857436	6.08756446524264	6.12548803305226	6.0881197760023	6.05274847323341
ETV3	3.48785509711855	3.50673599619998	3.78072326118679	3.77082855556428	3.64632695239078	3.72240644698587	3.3533704677156	3.56022315710994	3.48101260844763	3.53709645016606	3.64772707603311	3.49930945737904	3.48235438133452	3.48928992631012	3.6873361192051	3.84225802606333	3.64288974295646	3.63924006264131
CD1B	-5.50932438381907	-5.55665908508853	-5.61802043075141	-3.74487128271976	-5.51101998297206	-3.8296221643732	-5.45076055346772	-4.82779412823519	-5.46443122793028	-5.62529487859084	-3.92970175200264	-4.18485472104922	-5.42753870243553	-5.30837159954365	-5.15501422420871	-5.80340040634538	-5.40423416915757	-3.82836548744169
OR10T2	-2.33939938237676	-2.74930416303093	-2.8106655086938	-2.52247886138331	-2.34109498152975	-2.60722974303676	-1.5438699578592	-3.24283162751404	-3.87946872720912	-2.81793995653324	-1.8142245345827	-2.59989222032806	-1.96810708379823	-3.72340909882249	-1.9850892227664	-1.89650981073686	-3.0823060742702	-3.82836548744169
OR10K2	-2.70196946176146	-5.55665908508853	-4.03305793003025	-1.4229431878324	-2.70366506091446	-2.60722974303676	-2.64340563141011	-2.50586603334783	-2.29450622648797	-3.30336678370348	-3.19273615783643	-4.18485472104922	-2.62018378037792	-5.30837159954365	-2.83308612932135	-2.63347540490307	-3.0823060742702	-3.09139989327548
DUSP23	3.79673730560927	3.66975310770026	3.85162138648811	3.71729012867311	3.62597112910817	3.6808123576982	3.52365403633781	4.10589652671704	3.83706496705227	3.78197288565389	3.67762856174697	3.87943895574694	3.84625689677874	3.79229073946155	3.71842988830667	3.66624141089414	3.90182752027078	3.84641527552794
CCDC19	-0.464930264460614	-0.427376068143563	-1.71112983514289	-0.57494628127745	-1.26309246952848	-1.16665715165077	-1.05844313068896	-0.30423217217818	0.263489226632921	-0.267742873972759	-0.470270133365343	-1.52188970832679	-0.298255685490558	-1.40148100393513	-1.45457450606762	-1.27983845028836	-0.194780803528616	-0.368933868804391
TAGLN2	7.62558318231978	7.51060719795581	7.53537326313721	7.52289077700676	7.32443833526453	7.28086114544302	7.22188577265691	7.46826170984359	7.90421163929216	7.84294731376933	7.78325506969491	7.8456974731556	7.46671066042871	7.44086933947868	7.15190188931383	7.25645100442542	7.99196921298413	8.04187078135226
IGSF9	4.14352058918291	4.14204558168182	4.11838150056688	4.09433250537718	4.12741593101841	4.08326717185676	4.24446773802803	4.18063449383539	4.44095577708785	4.26496939843027	4.32611367087126	4.35042065557158	4.1593010855263	4.41101722139844	4.33483373623059	4.3552092818691	4.41434800832329	4.33988876101611
PIGM	4.42289036814932	4.65644513455338	4.4970232194103	4.41331761067158	4.38833693995105	4.24897343912291	3.91774590803998	3.33711279844049	4.6427858476611	4.73774475166567	4.61074921775952	4.74292324103312	4.66653898323638	4.56660974811013	4.4243017133713	4.53087287896181	4.68190205586974	4.65947454638136
KCNJ10	-3.18739628893171	-3.97169658436737	-2.8106655086938	-3.74487128271976	-3.1890918880847	-2.60722974303676	-2.2808355520254	-4.82779412823519	-5.46443122793028	-4.04033237786969	-3.92970175200264	-3.44788912688301	-2.62018378037792	-2.98644350465628	-1.9850892227664	-4.21843790562422	-3.0823060742702	-3.82836548744169
IGSF8	3.90641738447102	3.87170108761576	3.99852841302758	3.98531577881538	4.02619841756653	4.0468947821918	3.9437021411426	4.23019759452398	4.29212509459381	4.05594353318696	4.17008436769783	4.0803696158754	4.01333046517535	3.96075507960577	3.67470851087735	3.62076588247272	4.31515465178452	4.2957558243875
PEA15	5.79958342024487	5.7327834905998	5.71457562703781	5.72069512208964	5.61761882988053	5.61539268149522	5.61196021369733	5.82773659492045	5.87151733727202	5.89384990940657	5.84563417389425	5.83241767957069	5.56327437671809	5.56430328072696	5.62388425179967	5.55470130109547	5.99611162737713	5.95135386770172
DCAF8	6.53267692246007	6.37887432786222	6.45511695235898	6.45439207698533	6.43039448797085	6.41077167638497	6.38962399724395	6.60213561311808	6.37437875777828	6.37153164942982	6.35993293967784	6.34685163419674	6.37052801792754	6.32870605760002	6.43977689388055	6.39841721032254	6.31301383667008	6.25156368112324
PEX19	5.82215243804055	5.81566186977873	5.8460147214385	5.84696269470668	5.63682091070027	5.70240901245262	5.54288550654888	5.45181645281729	5.74563125530995	5.74811408163785	5.71715692593361	5.71550896747015	5.5982929658965	5.56122224369714	5.29103518250784	5.44393377168335	5.83953486280429	5.793075925811
COPA	7.74052978618818	7.62060471316494	7.88145178181016	7.8162575211906	8.20075452199329	8.15253957756578	8.08876179425327	8.23239515022823	7.59474420998482	7.63194562252573	7.75080429007525	7.74255289189981	8.07889285881704	8.07762557572923	8.39585278075219	8.33782863795877	7.51407006454237	7.5377745568385
SUMO1P3	-5.50932438381907	-5.55665908508853	-2.8106655086938	-2.15990878199861	-3.1890918880847	-5.41458466509436	-3.12883245858035	-3.24283162751404	-2.65707630587267	-1.71840428298232	-1.60777365711528	-5.76981722177038	-2.25761370099321	-1.84893998090635	-2.83308612932135	-3.48147231145802	-5.40423416915757	-5.41332798816284
NCSTN	6.27244512804406	6.25270712272755	6.32266021767269	6.32076923877439	6.20193683872549	6.15953576991539	6.00610718491263	6.16160037160954	6.07714943206089	6.00178296192655	6.14310078254157	6.06030180367414	6.18210177200129	6.16888072439431	6.13327511797226	6.1533387387137	6.04336568912238	5.95135386770172
NHLH1	-1.42186154256873	-2.38673408364622	-2.4480954293091	-2.15990878199861	-3.92605748225091	-2.24465966365205	-3.86579805274656	-4.82779412823519	-3.14250313304292	-4.04033237786969	-2.34473925128148	-1.86292662616186	-1.52064810682701	-2.50101667748604	-5.15501422420871	-2.99604548428777	-1.15630665571398	-3.82836548744169
VANGL2	-2.33939938237676	-2.09722746645123	-1.71112983514289	-1.24237094219058	-1.81058026483097	-1.16665715165077	-1.99132893483042	-1.1273544100941	-3.87946872720912	-2.45536987714853	-1.26673673928021	-1.68235438052004	-1.72709898429443	-1.60793188140255	-1.45457450606762	-2.34396878770808	-1.94480255052027	-3.09139989327548
F11R	7.95968140861586	7.96457327323484	7.98618528657336	7.9942060879263	7.8540721373744	7.78247841091062	7.65531159090477	7.77513666268005	7.92372063089948	7.92797441656111	8.0036200687303	7.98287702005403	7.89312084121305	7.89298658448702	7.72781984733691	7.8130335686059	7.88131254317377	7.92248104465955
TSTD1	5.17279238113101	5.00844299327178	5.18368792816505	5.16701999394712	5.11377547288817	5.10995704994149	4.99321898913354	4.70553560407064	4.9160298371587	5.07254147937153	5.06370843863701	5.23931156776888	4.9442379419024	5.00110475429746	4.66994451631981	4.71131364779311	5.03974537344369	4.98006246928114
USF1	5.2194464657236	5.03859839636051	5.09879903057854	5.12446551017898	4.89092614100447	4.96154072418181	4.60858390735671	5.01298379535986	5.08342727812814	5.01042324174021	5.03896504119257	4.91755846166709	4.89551605790612	4.95724344694081	4.71996712344506	4.77497228501543	4.92331847492367	5.02442408416076
ARHGAP30	0.640422735685614	0.982499726019502	1.04019105200039	1.01001621944371	1.17548054421116	1.06114876587204	0.778058137028165	0.786915715880015	1.04336341226842	0.944560729740105	1.143547230028	0.998367103006551	0.722208417069157	1.51180736287154	0.953510232569459	1.01677855606981	0.785590389722451	1.1565276201681
PVRL4	4.81822826026217	4.7368125637496	4.8986645185582	4.82371824826719	5.00959869758422	5.05403937782366	5.21723798220481	5.52645525371005	4.67384057224194	4.48714462819071	4.44967661506862	4.51442852805929	4.52811120509285	4.52925633362776	4.76533863120637	4.79929845867259	4.51909331626163	4.46472292456569
KLHDC9	2.59396342459295	2.35623025114143	2.31861750825116	2.27749653030869	2.36549696359294	2.27890229240497	2.18586406707593	2.27023795472533	2.01938454933398	1.93694754563023	2.03223020716384	2.39508970490531	1.95616559003853	2.29895871420597	1.53148630297451	2.04834863507068	2.06337138092543	2.23772370301608
PFDN2	4.52272134311174	4.32751143401991	4.48657832281296	4.45969986152944	4.74989955069084	4.43560217255141	4.74029866106394	5.15091633087116	4.88761219786516	4.77237975435743	4.77420182144202	4.87854036023929	4.61822095894716	4.72917535441853	4.94170093027983	4.84135718617088	4.89382839856145	4.87091776166683
NIT1	3.97650492488284	3.91704666453089	4.08761195661001	4.1680180535102	3.91734018973223	4.05098173971504	3.89575317969792	4.32955280712765	3.94283653631445	3.96529217132419	4.13459192479352	4.185832685758	4.0174761434329	4.0158089470751	4.20912043079934	3.87431923529563	3.88808746364447	4.10039960778959
DEDD	4.67431099765415	4.62945515445311	4.65227489572063	4.58455134871452	4.74046242764815	4.47567961192675	4.62739025426693	4.6005660444691	4.47954868641346	4.53078819769784	4.53109540865889	4.50047810470166	4.59898474008424	4.53240632405141	4.70452056217394	4.61761244943385	4.59153298172024	4.57961034800297
UFC1	5.90800073386085	5.80911655023774	5.85314670297298	5.86184236291151	5.88397853152961	5.89432313896958	5.94744870799914	6.16726633879753	5.86592548902767	5.91143801124457	5.90160549179941	5.8735880553453	5.96638797320489	5.88823052697952	6.02302810465611	6.0298850292391	5.83715319484137	5.91253959241257
USP21	4.73741621467408	4.71597069988784	4.69599627314995	4.73490898130934	4.69721437536773	4.73643187379789	4.66947732387424	4.5879476400549	4.57859605566427	4.52825715311727	4.75563107374824	4.67208948277186	4.51644121190821	4.5038057059708	4.55406958834163	4.52415223773586	4.7003645844068	4.67810739816076
PPOX	3.55407069746944	3.52282569873829	3.58899388942612	3.63306222189634	3.62083697763673	3.75283348073738	4.01480585134168	4.21386502340202	3.13175852821413	3.26040149474855	3.44823175261346	3.62035173442981	3.84158797671389	3.61346933753084	3.99219070073352	3.89182788515037	3.30657226454179	3.19029835682335
B4GALT3	5.13723432633548	5.07178645504865	5.05175045777411	5.0848514523663	5.26459029778747	5.32772477098964	5.28817612820842	5.271553682168	5.13826763708769	5.03915240595713	5.14265419685749	5.11511642617939	5.26333230685679	5.21812763959292	5.40244947738911	5.34698156247247	5.22238748320081	5.12291922752528
ADAMTS4	-5.50932438381907	-5.55665908508853	-5.61802043075141	-5.32983378344092	-3.1890918880847	-5.41458466509436	-5.45076055346772	-4.82779412823519	-5.46443122793028	-4.04033237786969	-5.5146642527238	-5.76981722177038	-3.84257620171437	-2.98644350465628	-5.15501422420871	-4.21843790562422	-3.81927166843641	-2.60597306610524
NDUFS2	6.75892518817543	6.76948947611703	6.73209001259652	6.77181366658985	6.67478463213639	6.61366676306843	6.57610865179568	6.82280889398012	6.76408686978592	6.75597767712094	6.70117205723866	6.71777162461565	6.61651382936578	6.57388932955616	6.40197073338575	6.4874824160842	6.83506600520664	6.78787701913668
FCER1G	-5.50932438381907	-5.55665908508853	-5.61802043075141	-3.00790568855356	-2.70366506091446	-5.41458466509436	-2.64340563141011	-2.02043920617759	-3.87946872720912	-3.30336678370348	-3.92970175200264	-2.96246229971277	-2.62018378037792	-3.72340909882249	-2.34765930215111	-5.80340040634538	-3.81927166843641	-5.41332798816284
TOMM40L	3.34554399944117	3.31678502742685	3.3274234056265	3.14994648058818	3.1928835904726	3.15906252239896	3.14542920267669	2.80883049230846	3.16127761513419	3.0647030928286	3.06653632920116	3.24977350658751	3.25545588124616	2.96309142836073	3.01991145829197	2.75502030692329	3.17696641276739	3.37130685739468
NR1I3	-3.18739628893171	-3.23473099020117	-2.8106655086938	-3.00790568855356	-3.1890918880847	-5.41458466509436	-3.12883245858035	-2.50586603334783	-5.46443122793028	-3.30336678370348	-2.34473925128148	-3.44788912688301	-3.84257620171437	-2.50101667748604	-3.57005172348755	-2.63347540490307	-5.40423416915757	-3.09139989327548
PCP4L1	-0.151772379200984	0.672159605407351	-0.0033105866361997	-0.57494628127745	-0.225617764109815	-0.0570326604762765	-0.592779558340144	-0.183937938460468	0.644093228847891	0.397072934437612	0.367978796638044	0.379929897734307	-0.0699866978174411	-0.179088582598679	-1.45457450606762	-0.593947040716428	0.57304575434235	0.776496570717172
MPZ	-5.50932438381907	-3.97169658436737	-4.03305793003025	-3.00790568855356	-5.51101998297206	-3.8296221643732	-3.86579805274656	-4.82779412823519	-5.46443122793028	-5.62529487859084	-3.92970175200264	-5.76981722177038	-5.42753870243553	-5.30837159954365	-3.57005172348755	-4.21843790562422	-5.40423416915757	-3.09139989327548
SDHC	5.78816511734191	5.70836985736963	5.64935150051387	5.77148537098236	5.62019392211421	5.58471072192905	5.27119305933367	5.25834209679212	5.68086410700332	5.68474980105666	5.67577776605903	5.70439571542357	5.50688933819128	5.54571758032693	5.1521865849321	5.40178191988327	5.71794673210219	5.64804320449697
C1orf192	1.17717614336415	1.26351987732666	1.12344655564974	1.27007905874621	1.25716434180486	1.06114876587204	0.5265193700322	1.32195299126949	0.839349520246825	0.882499761607854	1.143547230028	0.998367103006551	1.14231690589542	0.574271449818196	0.677875789956031	0.938066580055769	0.970805262189359	0.890452760014258
HSPA6	0.0452644678585696	-0.0648059887588549	0.312716906811479	0.778690673337251	2.61310132885712	2.38631523482594	3.80898271022307	4.18622634207974	-0.17902900906803	0.351985044909074	0.157761089247699	0.459001468725506	1.670493380525	2.02254527857097	4.31055218060069	2.99426111950838	-0.359840049799113	0.0129367665392533
HSPA7	-0.985762427762055	-1.03309712903152	-1.91758071261032	-0.285439664082465	-1.42355714172172	-1.95515304645706	-2.64340563141011	-2.50586603334783	-2.65707630587267	-1.71840428298232	-2.0552326340865	-2.06937750362928	-2.62018378037792	-1.60793188140255	-2.83308612932135	-1.71593756509504	-1.49734357354905	-2.24340298672053
FCRLB	1.20492113384705	1.47676391644892	1.252344288832	1.29952283663869	0.678804575907954	1.06114876587204	0.277159901095483	-0.30423217217818	0.601657962527494	0.603523811905038	0.635082866780885	1.05036174064481	0.549741221064392	0.800152857234524	0.202537780409373	0.500380341831725	0.745512950347116	0.695196468615324
DUSP12	4.03949752463968	3.99601001242574	4.25388480690778	4.14792448300297	4.06829595460795	4.02212687704285	4.4990661572914	4.60474777215307	4.21680718384753	4.20917617139338	4.12738744020418	3.94957159917171	4.13661078755021	4.10737016874645	4.63125540343976	4.26940212819883	4.31857336201198	4.180996615762
ATF6	5.5123496590393	5.47193769197858	5.69656281352279	5.52736968806725	5.63682091070027	5.5461413297447	5.91063497969817	5.64489671100759	5.52212192182638	5.48518843122538	5.54265062505891	5.4438945763353	5.67640472745603	5.66245330181897	6.33031196503181	6.10161045604492	5.56371253665514	5.50628025044041
OLFML2B	-5.50932438381907	-3.23473099020117	-2.15858881211411	-3.00790568855356	-3.1890918880847	-2.24465966365205	-5.45076055346772	-2.50586603334783	-1.21650371448669	-3.30336678370348	-1.8142245345827	-2.59989222032806	-2.62018378037792	-2.98644350465628	-2.34765930215111	-2.34396878770808	-2.23430916771525	-3.09139989327548
NOS1AP	2.71467729037904	2.61826659741215	2.68118758763587	2.67579076575296	2.16846011653338	2.25075125209082	1.70911078331067	2.6398114218478	3.84163046149806	3.83618456869531	3.69235006745374	3.86499382840134	3.94967182795303	3.98854460733564	3.74886762152747	3.87431923529563	3.7121097920799	3.65006709312566
MIR556	-5.50932438381907	-5.55665908508853	-5.61802043075141	-5.32983378344092	-5.51101998297206	-5.41458466509436	-5.45076055346772	-4.82779412823519	-3.87946872720912	-5.62529487859084	-5.5146642527238	-5.76981722177038	-3.84257620171437	-5.30837159954365	-2.83308612932135	-5.80340040634538	-5.40423416915757	-3.82836548744169
C1orf111	-0.985762427762055	-2.74930416303093	-4.03305793003025	-5.32983378344092	-2.70366506091446	-2.60722974303676	-2.2808355520254	-2.02043920617759	-2.29450622648797	-1.10173292253383	-0.991102296666784	-1.12596103199565	-1.34007586118519	-0.553484097380177	-1.24812362860019	-0.849204095958503	-1.70379445101647	-1.50643739255433
C1orf226	4.21689377551313	4.10333680734145	4.31123797788556	4.29404770657254	3.75342261725454	3.64340705766482	3.60723116929146	3.91703970926435	5.46260594079002	5.33108127865883	5.46761635183449	5.50222930261956	5.45586828395284	5.46229229337311	5.37343988655608	5.57218210614513	5.17035935818005	5.22962623531749
UHMK1	7.13159835135438	7.30617196180947	7.05462589537322	6.96794227945323	7.08167063238135	7.15598262377764	6.90706632874306	6.38713205970724	7.08559402953551	7.20660610760558	7.19936656220499	7.10266528633635	7.07056254155933	7.13327579070997	6.67985181415331	6.89465307781816	7.22443919491075	7.16810800129154
UAP1	4.71347051904904	4.70661011528413	4.91628245170322	4.84134301421085	5.17810442194119	5.17880645769738	5.14449692798132	4.86045618089799	4.80586409854176	4.79150264901522	4.9251666312576	4.79147072339445	5.08124645962899	5.15208429676599	5.48974336830755	5.44867363645081	4.74169797666295	4.75534412996939
DDR2	-2.33939938237676	-2.38673408364622	-3.29609233586405	-3.00790568855356	-3.92605748225091	-2.24465966365205	-2.2808355520254	-2.02043920617759	-2.65707630587267	-2.45536987714853	-2.70730933066619	-3.44788912688301	-2.25761370099321	-2.50101667748604	-0.76269680142995	-1.89650981073686	-1.94480255052027	-5.41332798816284
HSD17B7	2.78988363456821	2.89866813521603	3.17314245780361	3.10061876822461	3.93812866240337	3.87312771445509	4.27545760586448	4.41775857802049	2.84390780220913	2.80515767307469	2.37407899617446	2.70185799262167	2.88080032770388	2.8863852548786	3.63614866434631	3.56510605516231	2.68852297176229	2.56966558653147
RGS5	-5.50932438381907	-2.74930416303093	-4.03305793003025	-1.24237094219058	-2.05158836433477	-1.71414494695327	-1.99132893483042	-4.82779412823519	-2.65707630587267	-2.45536987714853	-3.19273615783643	-2.31038560313308	-1.52064810682701	-3.72340909882249	-1.9850892227664	-2.99604548428777	-0.880672213100553	-2.60597306610524
NUF2	4.13633404858964	4.39024718936787	4.3405322846796	4.14792448300297	4.65514309967405	4.564125794012	4.84271109537042	3.95684071732233	4.76318471548395	4.82075452812571	4.67886110777742	4.6063081675058	4.55972530963701	4.51340238242692	4.55751277623111	4.68343461521767	4.85197451936982	4.92094529714435
PBX1	7.35311925839323	7.38860184225067	7.33599407697114	7.32681452830643	7.05859832047458	7.08201948948124	6.8116279702833	6.66856036032942	7.11606290084702	7.11174115794939	7.17249269141511	7.18419728595217	7.24245357718087	7.1721661835582	6.90263911575523	6.99608359927464	7.07124595743791	7.08925522539051
LOC100505795	-3.18739628893171	-3.23473099020117	-3.29609233586405	-5.32983378344092	-1.81058026483097	-3.8296221643732	-5.45076055346772	-3.24283162751404	-3.14250313304292	-5.62529487859084	-3.92970175200264	-4.18485472104922	-3.10561060754816	-3.72340909882249	-5.15501422420871	-3.48147231145802	-5.40423416915757	-5.41332798816284
MGST3	3.92738715831815	3.81620597502406	4.14186775247043	4.17200340146138	4.44172126421442	4.41037407543416	4.49321936087602	4.53195543208714	3.90843383218231	3.81141666354637	3.97116505597811	3.98339952740858	4.10189185171063	4.35873994253138	4.41673841929483	4.54864301945006	3.90637861250196	3.86512147005764
ALDH9A1	5.53848117018852	5.56552181617122	5.62217462322852	5.61194745883761	5.2596439099447	5.28325169286802	5.28648678956002	5.20149309873305	5.67575947526156	5.66414769709749	5.55209767966311	5.58608441655804	5.3265136650934	5.24717617210342	5.06536410348652	5.19024565367122	5.67990984145758	5.71143954765963
TMCO1	6.24263802964179	6.26551337638765	6.28924581777966	6.29176025557662	6.1671399745707	6.09864944871169	6.03657706173947	5.73921124201184	6.34171557539025	6.3415710217967	6.41348396344524	6.3726089805486	6.30844033717788	6.35740842878584	6.25278462601326	6.31521628300613	6.3701411036445	6.36680163146246
UCK2	5.15689961898411	5.14983693297266	5.06935525268606	5.17498520419192	5.08237113981967	5.01900077605613	5.20655789611357	5.37555387474457	5.45517701067298	5.50977306718697	5.37483971068768	5.47514117138076	5.27895731562566	5.22008251122114	5.33182079735434	5.26873219782186	5.51983601642778	5.58031807185375
FAM78B	-2.33939938237676	-1.30873157164494	-1.91758071261032	-3.74487128271976	-1.81058026483097	-3.092656570207	-1.99132893483042	-3.24283162751404	-3.14250313304292	-1.92485516044975	-2.0552326340865	-2.96246229971277	-1.72709898429443	-1.84893998090635	-1.45457450606762	-2.63347540490307	-2.23430916771525	-2.24340298672053
POGK	6.42473501108173	6.43875476713662	6.40400053889495	6.50345165214356	6.50474350439782	6.53414757472525	6.66135310463015	6.47427354429133	6.51963114175616	6.55118996870105	6.56582020434377	6.52451633790145	6.55865888477075	6.54844295295936	6.67668887500559	6.58811171636174	6.63571299101153	6.62112710716434
TADA1	4.28020926115129	4.43344487876897	4.49962267063768	4.4759100887107	4.43588629148433	4.36184836735037	4.40254900193596	4.63777227657421	4.6941784602842	4.4039923483774	4.51738147420701	4.48166518884984	4.4069323475487	4.5038057059708	4.47979682596301	4.55525079454751	4.58018428964357	4.56538247094351
[truncated: 15,475 more rows]
