# Supplementary material for: The transcriptomic response of cells to a drug combination is more than the sum of the responses to the monotherapies
Source: eLife. 2020 Sep 18;9:e52707. doi: 10.7554/eLife.52707 (PMC7546737; doi:10.7554/eLife.52707)
Supplement: Source data 3. [file elife-52707-data3.csv.zip]

Archive with 1 entries (1 files):
- SourceDataFile3lncap_expression.csv
