# Supplementary material for: The transcriptomic response of cells to a drug combination is more than the sum of the responses to the monotherapies
Source: eLife. 2020 Sep 18;9:e52707. doi: 10.7554/eLife.52707 (PMC7546737; doi:10.7554/eLife.52707)
Supplement: Source data 3. [file elife-52707-data3.csv.zip › SourceDataFile3lncap_expression.csv]

	TM_0A	TM_0B	TM_0C	TM_3A	TM_3B	TM_3C	TW_0A	TW_0B	TW_0C	TW_3A	TW_3B	TW_3C	MW_0A	MW_0B	MW_0C	MW_3A	MW_3B	MW_3C	T_0A	T_0B	T_0C	T_3A	T_3B	T_3C	M_0A	M_0B	M_0C	M_3A	M_3B	M_3C	W_0A	W_0B	W_0C	W_3A	W_3B	W_3C	TMW_0A	TMW_0B	TMW_0C	TMW_3A	TMW_3B	TMW_3C	DMSO_0A	DMSO_0B	DMSO_0C	DMSO_3A	DMSO_3B	DMSO_3C	TM_6A
A1BG	3.27490294198168	3.50191729466209	3.09681863442735	3.58499245961546	3.54749926537449	3.58036508969934	3.28710464324062	3.26841567823627	3.42850947145509	3.60961328000382	3.8461313628228	3.75903916229891	3.34802913437134	3.6430715526866	3.34794524318089	3.67551278039704	3.89827451259635	3.71400047795985	3.55578207617341	3.65250689107263	3.39082366942691	3.59988877137845	3.38370363203702	3.71663420782178	3.06904570026907	3.40951721856647	3.06922452794539	3.58987386208873	3.50747399425861	3.34330564039328	3.43023957173731	3.34119634502856	3.08185885547824	3.39290948242242	3.38653396961454	3.57674950145441	3.28593988726223	3.34161361181208	3.3788636267328	3.4966403845572	3.68242777651543	3.44001395502604	3.35998165067055	3.33686776767539	3.31954441528041	3.43616583417512	3.52416094001634	3.4420799598206	3.7847346899087
NAT2	-1.74004739948429	-1.21397607588551	-1.41190828046672	-0.783229287545837	-1.03484728713966	-1.59222909851896	-0.361689469349775	-0.572886575744675	-0.802444963384786	-1.58559112988685	-2.26239309395537	-2.92746136488431	-0.920275766443597	-0.340927968619686	-1.06636490793992	-3.71393930868733	-4.08851563018604	-1.31868814074633	-0.587175877668638	-1.09413661699593	-0.617876025523479	-0.549277669897064	-0.6137178238612	-1.71750339065161	-0.439177357168373	-0.847584857057621	-0.541017381224127	-1.45965440874116	-1.72473528543804	-1.87809557854012	-1.37982463757828	-1.32988131348118	-1.16606865796534	-3.07632531124524	-2.06192653120176	-2.2505049780409	-0.727657716138493	-0.208192443495463	-0.579101153469984	-1.15327755800472	-3.06978559134972	-1.50700475328779	-0.637106753909547	-1.07184409335404	-1.14273556566592	-0.736342328281193	-0.789084911771221	-0.583863307431677	-2.00138639770968
ADA	3.98423906061117	4.09199444509887	3.97027069552245	3.75120047915633	3.76577130342207	3.90389232944752	4.07698358912072	3.99502076079675	3.93251549489104	4.12239539730759	3.91419563776796	3.95762486040586	4.04893571893393	4.49938715221232	4.08403753523757	4.13780973272873	4.25281786387392	4.44861353179084	4.22173955837658	4.37284181069472	4.03340718215131	3.84696012225304	3.79421755973243	3.64830440210868	3.97525076721614	4.08386899159071	3.94791823172325	3.82138921151619	3.9071906942537	3.68120796700957	4.01429954190611	3.94135936795733	4.02633137623279	3.78414094727193	3.69592642943827	3.82036135267874	3.98116491368201	4.11213176568931	4.1168324859192	3.83480912045178	4.08199206338234	3.77839746557446	3.96520299037551	3.93714468987321	4.02893076977282	3.93334285134539	3.73948640709954	3.89865192431866	3.53070382972872
ZBTB11-AS1	2.88833738152799	3.30455906309667	3.03590425490374	2.83786699922903	2.87204330846886	2.93967215845078	2.83545700082756	3.10460721073034	2.9305075682748	2.67607644018304	2.4318680492566	2.37266235968471	3.13939754707687	2.53739347479206	2.87728423767871	2.63773612959408	2.48133997814491	2.66316451254341	3.133301593709	3.04462745295992	2.77222357200546	2.74350407933078	2.80774594457708	2.7457805534813	2.93256985912763	2.92500464683931	2.94206550547782	2.64763960443075	2.62659372588988	2.54558601514797	2.88400050274552	3.09478488699544	3.06191344506674	2.44095038196434	2.29952992787224	2.55111357446756	2.83157450948925	2.94741288662978	3.00260836945608	2.54716216013637	2.52117564999288	2.7525574606392	2.85578016191323	2.95318470113748	3.07853631577662	2.73991391299746	3.08669515129727	2.9497804160045	3.07445736027383
MED6	4.89706045504173	4.80661501888773	4.84603412500073	4.97281933744964	4.87099749831731	4.86172739005219	4.95507692042181	4.85165658562557	4.89490877488256	5.14109149101749	4.97601164536971	5.07141108910997	4.84540232484879	4.62417724093413	4.76161797550441	4.82651166107483	4.90866385075158	4.8174485472397	4.79364590627229	4.40754748869344	4.99112393630638	4.96799802331252	4.97038567413086	4.75441085862474	5.02996941630214	4.80063652527851	4.87709077201468	4.77818820509818	4.919969298975	4.82341082729532	4.95062054033894	4.89159072821264	4.9551269784939	5.5153840219165	5.24286841388241	5.21891072916902	4.81572568083126	4.84973912812272	4.8067029623501	5.08160288527836	5.22391595073102	5.07680127840079	4.88544313964304	4.85699994335853	4.82254682473441	4.98453628171738	4.97113603469529	5.02894575242848	4.91747683956491
NAALAD2	2.20481104632325	2.12516130903407	2.2488217278724	1.89288110123351	1.58114210920212	2.1662162230577	2.38554446027026	2.35603032619384	2.25644872566878	3.50572403685909	3.55920375067802	2.87473185205752	2.1229363003777	1.24403453210147	1.93944071374128	2.87602387309219	2.60729263922341	2.49552045235234	2.18221119418995	1.74458247597101	2.14902685279683	2.21018256205623	2.27380744688039	2.47580453822866	2.13927183659411	2.54681287616219	2.4202130486113	2.17398193871569	2.23765042276218	2.15617432354462	2.33224978104622	2.33849719542761	2.54398906273735	3.74385365116995	3.40839340357828	3.34444161125288	2.09213430915733	2.44461270300674	2.18298903485184	2.77372061105237	3.45690925419226	3.10996814233599	2.43660293227346	2.53696514932148	2.24659181450703	2.35930991078249	2.34184595805523	2.23672744178262	1.85206493893738
SNORD116-2	0.828795435873589	0.910352059116689	1.32080784069813	0.365634098368646	0.507679947261102	0.523248118900976	0.951971009553987	1.19699364089427	1.23708340080185	1.5248328598068	1.01062540045105	1.25840518042703	1.40165232844377	1.54888911362989	1.09837985439671	1.07613762193844	1.29230615375489	1.31358007475318	0.968342845160036	0.98678337838764	1.14217318175577	1.3982549102088	1.07717812160902	1.41420228856022	0.580187967698558	1.14144402512138	1.07279998216921	0.960677390207197	0.757657481642567	0.929259343517482	0.911406660086169	1.31122426527751	0.577155926672545	0.667835784325171	1.03493500805083	0.919420023401411	1.04812712691824	0.958165942926657	1.03162444331625	0.827613619047574	0.336206768326121	0.769835452071034	0.637515626199459	1.22681422221047	0.933615320464199	1.2981460481041	1.19641551853366	1.14844090936467	0.561549796681476
SNORD116-13	1.24787976821514	1.47308461245438	1.18712940546616	1.4346757427983	1.20977508158026	1.44339481121176	1.30344338005536	1.08422571073232	1.38518203979099	1.22176379217075	0.977072840740024	0.816699730686105	1.25397516040151	2.22982067288177	1.68679791375408	1.44256517699266	1.54569038955497	0.96424582252517	1.56810234780927	1.94689065126413	1.24810662650483	1.54060783362013	1.49540389851891	1.91613295680524	0.921224885533625	1.50890045986611	1.83244101430332	1.80161090423958	1.83885356449055	1.64063322378095	1.26706561228608	1.62652941797113	1.22923262325224	1.25995807661919	1.10799847024056	1.29381553818291	1.62882760078524	1.61283741545922	1.08181020048447	1.10658956875039	0.716810770541091	0.982380087451135	1.44211993724103	1.22681422221047	1.4105180753279	1.5091337061683	1.28130441612018	1.0317959905124	1.10903759198397
SNORD116-20	3.82270382214671	3.64797928825936	3.59074129794723	3.34784478492512	3.43877023774095	3.36815904558218	3.59383590150962	3.78376289832105	3.73498916725378	3.70652131056495	3.52478394616461	3.67245147730282	3.80543591753115	4.1452563776233	3.67466707316895	3.80700669916267	3.90583780667282	3.90627822425395	3.6881021239199	4.10930551059916	3.72942385907219	3.79514506277739	3.94174777961546	3.9041175806484	3.54858597031273	3.67977366708747	3.89638793108317	3.60008767495073	3.82623778730209	3.64787689610757	3.6460434481924	3.65501179412861	3.59808176552709	3.50562843960358	3.64159257987131	3.48946310428683	3.76904477985258	3.79780629712598	3.70929731785218	3.37028439805229	3.14356169038373	3.26423074296316	3.69178528872758	3.76609914853699	3.8553029180008	3.81527291525153	3.69376337129724	3.61422522448803	3.01896224768212
SNORD116-24	-0.289385990474725	-0.728549248715271	-0.454977002358609	0.0507607610152342	-0.273007024334422	-1.41165685287714	-0.361689469349775	-0.243578950491715	-0.131067710846157	-0.957559907273811	-1.04000067261892	-1.54894974163058	-0.515019287957339	-0.0360733870912649	-1.49699926226979	-1.0509742959649	-1.28116070812843	-0.702016780297835	-0.139716900697417	-0.271014379080007	-0.928216146135629	-0.634166567483577	-0.188411989128529	-0.595512866272995	-1.56116788154698	-0.277269132300866	-0.541017381224127	0.00747160168613763	-1.16834193691366	-0.369081931052265	-1.10419019496485	-0.592915719314978	-0.56034759707739	-1.15032589268902	-1.53141181450298	-1.33296713823287	-1.24848987943993	-0.490592174196188	-1.26499256304192	-0.447008761061432	-1.30425084498674	-0.563588281654158	-0.637106753909547	-0.960812780965298	-1.0224413319482	-1.04668244889334	-0.909379145488933	-1.45059677656821	-1.21289050290339
SNORD116-26	0.619848545602093	0.164535547368217	0.56671806874071	0.759297946854923	-0.700428248069099	0.282240019397181	0.123737357820467	0.481561208277701	0.115092876423241	0.627402593447345	0.0595350009319973	0.423035882199828	0.584516385593576	-0.727951091728933	0.665939308856419	-0.655045619633763	-0.629084011548742	-0.367597741227275	0.597248693468789	-0.150720145362295	0.903661095056044	0.661289316042594	0.279366972222288	0.637977263946784	0.726408708549602	0.483060454930851	0.247478513582162	1.02273835833945	0.562841304658544	0.0938900452902808	0.712097851862762	0.65284069508698	0.753312881826372	0.274171935838894	0.745428390855848	0.307490475079986	0.637339100640755	0.366043650632635	0.869656963652861	0.0906480248813676	0.336206768326121	0.62544554273586	0.598521494583595	0.624149719755858	-0.0515876776077206	0.286741284831848	0.870839646631157	0.904883878030176	0.561549796681476
SNORD116-28	-1.1233760390358	-0.999851270532665	-1.1070536989383	-1.39990064799433	-1.31048172975308	-2.03968807549018	-0.967410530237728	-1.2144326048322	-2.09790084691096	-1.58559112988685	-0.788461905622952	-2.92746136488431	-1.27174813694497	-0.727951091728933	-1.16258022319923	-1.5984620912674	-1.76658753529868	-2.90365064146748	-1.72467940141857	-0.0396888329735509	-1.32414482246677	-1.43063317339844	-0.788804530419291	-0.946985236774372	-1.7417401271888	-1.80451613516573	-2.12597988194528	-1.84667753185041	-0.954217131560809	-1.33060778323763	-0.769771155894291	-2.02175901811885	-0.831649618894785	-1.15032589268902	-1.53141181450298	-2.61307505742561	-0.914070840369374	-1.45211802638155	-0.659271502153967	-1.15327755800472	-1.69127396809599	-2.03751946998657	-1.50384022304608	-1.07184409335404	-1.41837000827934	-0.736342328281193	-0.909379145488933	-1.63116902221003	-1.55392742073846
NULL	5.24560482155574	5.28873641008055	5.25468124581186	5.56588363666776	5.52839044242678	5.27813562106445	5.15558622385981	5.22851089101653	5.25243566316216	5.4478318716506	5.37745003331274	5.26729548953794	5.27594420020932	5.2841361905698	5.21605098188895	5.51086631930193	5.43700517890903	5.23692353624242	5.2999062368597	5.28624119247131	5.28668576402507	5.29082583450025	5.2133753164435	5.29897719798961	5.13190904467464	5.21458396402881	5.22113812140338	5.26265087871891	5.25052264047666	5.15193484050301	5.21695361339007	5.23852725857911	5.29122299235738	5.34237063835681	5.38745142277162	5.2171005720421	5.23005994098291	5.28508483364176	5.21074086792448	5.51840316715495	5.48710359837715	5.34618482248748	5.22007162921352	5.10527640949247	5.19711443721871	5.29459173479883	5.20820749586529	5.01940408377927	5.56501365198505
CDKN2B-AS1	-0.788956999965236	-0.3032434139826	-0.00751802538738725	0.575851805758992	0.372328094366216	-0.141567689509395	0.123737357820467	0.164079018421531	-0.512938346189801	0.240379470338098	0.349041618126982	0.0360127590905807	-0.920275766443597	-1.62103588781242	-0.528708121997125	-0.169618792463521	0.303801792592721	-0.181184616996394	-0.422116631398142	-0.546648821693434	0.155848118652845	0.252176650720856	0.0898891733585757	-0.0236065183772849	-0.0940418711196852	-0.53442697179799	-0.227859495964496	0.180803204571699	-0.320345030358706	0.304107752680626	-0.498469134076897	-0.107488892144736	-0.332078609404273	-0.112851187270353	0.19441322205803	0.194279864631995	-1.24848987943993	-0.208192443495463	-0.296701422769259	0.213504772666901	0.336206768326121	-0.683882515371869	0.136617390266777	0.0122201714344327	-0.308745517104845	-0.26427388396597	-0.00667634684384784	-0.493665498460099	0.469919321215908
ACOT8	4.27638949032638	4.22031854207441	4.16062477071292	4.32074264086994	4.43169472066083	4.33218754967457	4.20425580520101	4.32534658686629	4.2834454580468	4.18138944426464	4.16945269301003	4.35609005829	4.38301133073095	4.78835504832528	4.41093638593125	4.51006236551077	4.51263610863445	4.58980455945869	4.32698271840392	4.79601071477801	4.2874624504723	4.3396394919712	4.32980169373804	4.40326812643784	4.22942018993121	4.35713447629765	4.23636248138799	4.30619230541217	4.35647399144385	4.43966488213201	4.20038433317224	4.28202173005825	4.0635861351566	4.13896499440599	4.12789802767826	4.2143810706885	4.22371531538086	4.24686073463126	4.34458769330167	4.18563471651352	4.11012349866522	4.09405172355367	4.13831767925662	4.27156372894377	4.23305940120018	4.36338724286304	4.24829731023186	4.20845470331991	4.45057397149648
ABI1	5.59802039805833	5.61739451208203	5.70947286901755	5.62468499028394	5.64799467077718	5.86993231287391	5.71176355695543	5.76238924752849	5.69474157724793	6.0417769370993	5.99027233849488	5.92241282891132	5.58064683913192	5.34474839684967	5.63183564315088	5.62070642919477	5.5821406189324	5.71032294591274	5.60025118163031	5.51490001870409	5.61342258830051	5.87458858875652	5.78984207015512	5.68136602086672	5.75064720171164	5.70001079119905	5.74494521637536	5.91997878391425	5.78910839943346	5.92578715161068	5.70484390676735	5.76614354127258	5.74864144210247	5.94215308472069	5.90321641313375	5.92220031919519	5.62401772214292	5.6536526692229	5.60215185377384	5.81977777963347	5.89311041398754	5.92505525819963	5.70389189158423	5.7595264946135	5.63691242722185	5.85683792483003	5.79045731316568	5.89396022899394	5.9405948623672
GNPDA1	5.87318955523204	5.91571908076827	5.83880812818305	6.12627252151922	6.10737078513281	6.23347174183753	5.88243647393395	5.91030908758745	5.91688047164569	6.71028213973825	6.68500033061233	6.79329591244768	5.95806517271535	6.02385043056079	5.93108776757782	6.67587125848085	6.67275856048305	6.7726590855332	5.96694781358553	6.01036133691489	5.92528055756669	6.44782114370061	6.37431758520384	6.41813045844575	5.82050229703227	5.96016035177117	5.97730792646674	6.17355453683406	6.22843407387387	6.2975979033618	5.95109224053634	5.94889998948852	5.9894095723707	6.44997829496122	6.5974748031976	6.58624673582577	5.96730687193645	5.96573448850435	5.99975598460199	6.37810390251159	6.37936305402572	6.51919945005511	5.94056571088113	5.91956437341075	5.94887229212067	6.14432739969395	6.20685179173337	6.22722648090513	6.57707206879553
MIMT1	1.34174669167936	1.10795201900185	1.26881320305986	0.42112921096035	0.67040944729921	0.383523355234363	1.35451756464963	0.855956723059199	1.4760905359892	-0.0908264381372749	-0.677430593234209	-0.295193149384792	1.00982222032625	1.29952964469317	0.747623106450127	-0.0894484437795381	0.0544423236560042	-0.833261313576087	0.844163433939306	1.27151285532075	1.24810662650483	1.06290629955912	0.732732590160232	0.824390388177665	0.859163917401374	1.14144402512138	1.07279998216921	0.335525799370342	0.253891063769391	0.529989160096954	0.747287280325062	1.04598558851698	1.36565182147883	-0.444057095745726	0.125700471974015	-1.02811255670445	0.567798167387679	0.929311080254472	1.30947756386159	-0.0436530668302231	0.162875165440559	0.62544554273586	0.748546938588203	1.2729844036434	1.12811834462718	0.718852297469634	0.976449834591756	0.801790385066072	0.15389182776823
ZBTB33	6.12248664645994	6.03508995797035	6.1395172605352	6.13148081252198	5.93594636033617	6.3214581885283	6.14701081748311	6.08018814405943	6.14700350563407	6.00686590738123	6.01528176288227	6.02382335008267	5.91500649398436	5.35132854527338	5.87614959739932	5.56140924551099	5.41729592373356	5.72497716069266	5.96508567064757	5.52622421374462	6.10960531929934	6.10074828711787	6.14612281548807	5.87319372564082	6.17035081663512	6.01753913788054	6.2271669435528	6.05418927613034	6.0913071837355	6.19006258551316	6.13587520070577	6.15776734340441	6.0978638856744	6.17397310666109	6.07705627141987	6.04870304034638	6.09329480931983	6.04856663691184	5.98911176178182	6.17952458015065	6.13429642082466	6.38641346742934	6.16483623407651	6.08074497593308	6.07052717737594	6.16316078163215	6.23283892678354	6.33884097322175	6.16990414575686
SNHG8	6.55916061890299	6.56396959480963	6.50520049345059	6.80075278837314	6.98824410445828	7.02027084722048	6.50019501984527	6.60702251427026	6.49013230777017	6.48976646295612	6.52296855012679	6.62751113126864	6.54159078111075	6.82722793996957	6.55284928718078	6.73211009802922	6.67054030897413	6.9320839908536	6.62846742407951	6.92095672838956	6.49972518637385	6.64252183116801	6.52290716842493	6.76986378343569	6.46998596655419	6.44647886671477	6.36550885144752	6.75065881290265	6.6053907136942	6.61529803586533	6.47979188095412	6.47225034321908	6.45407146283557	6.20490927340178	6.40974868319029	6.42701892449922	6.37864745324759	6.43277546695444	6.46499754353853	6.51131007335409	6.51630357482572	6.6155246190244	6.5155869807958	6.4620306839045	6.50644249532644	6.41307701772648	6.37642510627013	6.58509181495502	6.99373832761496
LOC100093631	2.48748832512812	2.64599347233551	2.48362245297725	2.58195200529541	2.82960804214846	2.74405428934547	2.68395319620594	2.23446834631293	2.06471935390812	3.29927315939167	2.85770075153494	2.88503686044926	2.26687564910931	1.40449920429472	2.42652200788285	2.23247965110782	2.29806542304358	2.1581255561192	2.35142357766722	1.8919241920462	2.38792959615773	2.54544098735607	2.68745171085937	2.24488231754862	2.27618178080846	2.35119500705688	2.52833066546661	2.43587632470281	2.3726772162199	2.60634004622707	2.27311465695889	2.46267660664834	2.27037131804572	3.16780063203849	2.82884439904349	3.10704702657718	2.07969720591911	2.21284379640482	2.34587180112199	3.03758678112995	3.15131813401816	2.59345542849142	2.08817703520902	2.40842102870042	2.18545151969313	2.32626964901849	2.75193424136234	2.60659862501333	2.78235596712597
CDH3	0.134421718431851	0.119447657839679	0.228549332846137	-0.0213890247406011	-0.604212932809795	-0.141567689509395	0.123737357820467	0.291458324897759	-0.512938346189801	-0.290135246360682	0.0595350009319973	-0.204995340413214	0.556771395110672	1.29952964469317	0.824928832617576	0.31580803470672	0.516346427972822	0.059823482507401	0.597248693468789	0.697276761192655	0.260817678254387	-0.186707590512356	-0.0705754988346704	0.261122958555828	0.580187967698558	0.0853009470838423	0.523112956195589	0.792732752893125	0.4166205638075	0.0361745474339934	0.815191344826865	-0.0497733942884491	0.28764930947756	0.0935996901970732	0.38285831147114	0.510307358079673	0.250315977531508	0.449701579679544	0.319969937679236	0.0250596832537909	-0.533732691109506	0.150107533189202	0.385976859203495	0.0122201714344327	0.743093414414773	-0.198685542338393	0.121647750131692	0.570464838959617	-0.17541579748473
TANK	4.05869439226861	3.97979566751117	4.05329797579721	4.38495227556843	4.34396587128936	4.33218754967457	4.06169661121953	4.15712625777976	4.07384459015572	4.30591643302228	4.23833815372076	4.25244772513063	3.87729813482142	3.53161112219806	3.91165353364159	3.90811251076904	3.71238426973427	4.04354794279457	3.75429240361437	3.66894803813416	3.89756948132916	4.37264825407274	4.34313538422114	4.25707990581855	4.07417680837222	3.91698519850319	4.11329316618776	4.45991001690247	4.41541781672584	4.62725795271594	3.77099154091633	3.91261231391177	4.10965100749957	4.37488580058709	4.38836829286342	4.39495331633032	4.09368143535481	3.89800696033646	3.96466223008002	4.18563471651352	4.14938292911245	4.32977392910971	3.87833875294309	4.09647702238568	4.02195278741025	4.54427879244926	4.50516822467329	4.60021218235367	4.60661634440954
HAVCR1P1	-2.8395830730352	-3.53590417077288	-3.1774430268297	-2.13686624216054	-2.09897762455937	-3.17719159924012	-1.79053276815365	-2.68836379316461	-2.09790084691096	-0.797095235080565	-1.52542749978916	-0.725827503714655	-1.88180161862896	-2.10646271498266	-1.49699926226979	-1.39201121379997	-1.28116070812843	-0.977651222911262	-1.931130278886	-2.47264824024966	-2.11264071727306	-1.28624326406327	-1.35068341802741	-1.55703871845836	-3.32670262790996	-3.57005088152871	-1.67852090497406	-2.0876856313542	-3.49027003180102	-1.33060778323763	-3.3058240561345	-2.91484381420234	-2.51970561258004	-1.69781368799151	-1.77241991400677	-1.33296713823287	-2.31262021685965	-1.6125826985748	-2.32912290046164	-2.23128007000599	-3.06978559134972	-1.74801285279159	-2.42137806285411	-2.90834536107116	-2.85894259966532	-1.60307579741773	-0.789084911771221	-0.894203428043828	-3.87585551562582
POM121C	6.39163810767598	6.35375188741929	6.35198752731645	6.55468343152292	6.61682840709437	6.33811400621161	6.39281631696522	6.40057163680283	6.38847711935257	6.45332785940545	6.52005915657031	6.38678198186425	6.4474636336145	6.58213729601646	6.45035180794808	6.57261845292063	6.69748166239019	6.56599117577203	6.37440535947329	6.52904142815456	6.35681610348728	6.43355297125584	6.42535788641772	6.45507118920466	6.31173328608051	6.45591916817994	6.39365637089793	6.51121277621415	6.40787784429592	6.378929550124	6.41150964331919	6.42468809915594	6.34482448130483	6.44527512847849	6.47507610697333	6.43326944081701	6.42731378136104	6.44110365861238	6.47618128203121	6.6180381451553	6.60440667679597	6.50723035587912	6.41467229220396	6.34803183706815	6.43469326236983	6.50021201099429	6.48703949350302	6.33499992984292	6.39910495651478
ZSCAN30	4.81556427750446	4.78150844299199	4.87892373419483	5.44224013843735	5.39941831763707	5.16532759042049	4.83882385192596	4.74626443447211	4.85946506205781	5.32675389581377	5.30323792851386	5.2771097793649	4.80174710181424	4.77373301396044	4.80519261455631	5.23540107304614	5.20227122051286	5.22253756905462	4.75752352487738	4.6586942988736	4.77554903265778	5.05360673882135	4.96003754818025	4.911853229428	4.8199933201207	4.85033045966792	4.76220986798555	4.93367295110432	4.88215976053307	5.01111584983357	4.71098423155205	4.75859146483587	4.86974647650433	5.3288161518911	5.31214691749047	5.28087648247541	4.86728887315529	4.80278626424161	4.73009863657446	5.55226389078054	5.51892904423255	5.43008608009643	4.82760366696148	4.87955719832027	4.84050591607272	4.76991725764157	4.66640670885725	4.63311717983322	5.75167836884697
SRA1	5.36638467833264	5.52856915798054	5.38861101134139	5.35943275920033	5.50161111131118	5.38733900157623	5.43606468242555	5.5313425446536	5.5334415890925	5.79968301588779	5.74945534341113	5.85717348067322	5.61636525163292	5.75276144699554	5.50349070039102	5.75026606296368	5.87871062864996	5.84655386781239	5.67049767549943	5.78379635622379	5.45928426034536	5.41749555233892	5.49600091695942	5.54873197714609	5.43285271529635	5.48685773679454	5.29952214736718	5.47316825085315	5.41962305196902	5.46517556666594	5.4656654133661	5.4793126082402	5.43900819883024	5.62342063672577	5.65917265750543	5.74259066009758	5.40723526914906	5.494095699038	5.51693727301175	5.48829889196317	5.64789083171668	5.56981084376304	5.41502301422851	5.4697946410821	5.43239257495066	5.53527130195547	5.5205278606829	5.58282622496924	5.35536566508536
SNORD19B	1.29557651024643	1.28171908673856	0.875668309629863	1.51338771881234	1.2870808077477	1.53430330740997	1.4515420190445	1.21852680244391	1.21085185922867	2.71652848392033	2.58449019228888	2.38723516077198	0.881498123350708	0.429590185257547	0.945223066335288	1.49551405694162	1.69284408333862	1.3442768719761	0.876224643171605	-0.271014379080007	0.967086475197677	1.33266656858122	1.15181692250178	1.16081805276014	1.36259653262593	1.00283878689187	1.10108902660064	0.792732752893125	1.08261963661956	1.13571022098491	0.815191344826865	1.26648595051222	1.47024072275603	1.80141893870376	1.50961545375708	1.23778150326858	1.21663285127522	1.04142144657601	1.26672791640226	2.8227966027498	2.568288245831	2.52726514879696	1.1768812604805	1.33958215237242	0.96305909835668	0.75240485718066	1.461876661762	0.801790385066072	1.75835050411518
UCKL1-AS1	1.01127348765899	1.28171908673856	1.18712940546616	1.81214982912066	1.26176971921852	0.431617643435408	1.19552804088848	1.08422571073232	1.26284649686693	2.01025968697704	2.14511073263807	1.76183779565159	1.00982222032625	1.40449920429472	1.47928466875641	1.84064954299031	2.39798423164943	1.25015469461155	0.844163433939306	1.50920441304008	1.41661235086181	1.70514360563202	1.51438700188649	2.034237556195	0.541193836082695	1.22696209630743	0.953747310525452	1.52969834705933	1.46392627858586	1.29182942290219	0.911406660086169	0.93601274649185	1.02461490364377	1.56753087852949	1.63851318693934	1.61299302205424	1.34688923722656	1.31118171559812	1.43061400136323	1.7177360012752	1.23764293384253	1.26828895953752	1.27906165528698	0.760033147837631	1.27621698361631	1.79327713859619	1.64387449550489	0.836979813528372	2.05488182193706
SNORD12B	0.185952019071933	0.0729050719026488	-0.0731063670149642	-1.05886373015926	-2.75105432113907	-3.91415719340632	0.123737357820467	0.0724485429559626	0.709454075146647	-1.87509774708184	-1.97288647676038	-2.07946445832936	0.37806550812615	-0.727951091728933	0.129185901177882	-2.12897680796618	-1.76658753529868	-2.05565373491254	-0.274017992409008	0.41487703049193	0.155848118652845	-0.46910732121308	-0.533547475177216	-1.89807563629343	-0.222365968095225	0.411801771761029	0.297231548779261	-1.29918973654791	-1.5642706132448	-1.49107245543088	-0.270200146403779	0.343890454197828	0.24110672354053	-2.22832840469029	-2.06192653120176	-1.96099836084592	0.567798167387679	0.366043650632635	0.478232021595968	-2.23128007000599	-2.58435876417947	-2.03751946998657	0.431064748732033	0.26157964037115	0.600489018971972	-0.561255621723102	-0.678053599382477	-1.45059677656821	-3.13888992145962
TMEM170B	3.75607402848219	3.70631722432549	3.86037843860527	3.79911726496831	3.51036903478874	3.83403565618314	3.92476928199535	3.97301844919513	3.73958374133103	4.2426896310253	4.03324830941172	4.35609005829	3.55852117706063	3.25108928963542	3.75587181411793	3.91784404878682	3.66414377108531	3.92670610595173	3.71050467097205	3.17696721881375	3.7156400436391	4.0061879335796	3.97980669036338	3.65651321538421	3.79223844481355	3.66835385779637	3.95568511476694	4.21941165860737	4.32607367348384	4.33584983547423	3.90946624951673	3.97302955523581	3.87070222019008	4.83656402498472	4.87797912163473	4.55828047962314	3.70165391412247	3.69869815211306	3.74866388143966	4.03133682893995	4.10613815071404	4.22926707070833	3.89854489614288	3.8897792349329	3.73671450185207	4.14076860513398	4.33358780705292	4.2741176876959	3.78948040155935
SNORD58C	-0.0322281509776003	0.445948482516865	0.477908801782854	-0.662935053828125	-1.16609182041791	-1.10680227134872	0.000880610034933688	0.118991128892993	-0.131067710846157	-0.65270532574539	-1.18439058195409	-0.857072036992907	-0.107361319044092	-0.727951091728933	0.169263340553218	-2.49154688735088	-2.50355312946488	-2.41822381429724	-0.0168601529118831	-0.887685739528501	0.209287377614306	-0.321008682223947	-0.0705754988346704	0.21740158112651	0.580187967698558	-0.00933592705423304	-0.0935584042529054	-1.02355529393449	-0.767804007329927	-0.293133077818967	0.67602859715524	0.343890454197828	0.332737199006098	-1.31079056488226	-1.14438869139373	-1.02811255670445	0.00930787802771344	0.081314173699522	-0.116129177127438	-1.31374223019797	-1.14378617279349	-0.959516957985297	-0.165038309594324	0.26157964037115	-0.174444425393254	-0.0181132966965724	-0.00667634684384784	-0.180507613200469	-0.705930514183509
SCARNA27	-1.55947515384247	-1.95094167005172	-1.59248052610854	-1.21932840235251	-1.31048172975308	-2.69176477206987	-1.79053276815365	-1.33472683854991	-0.91347627577353	-2.72309465363679	-1.04000067261892	-1.54894974163058	-1.08533501271409	-0.968959191232728	-1.77263370488321	-2.97697371452113	-1.58601528965686	-3.64061623563369	-0.987713807252367	-1.98722141307942	-1.32414482246677	-1.77167009123351	-1.35068341802741	-1.55703871845836	-1.7417401271888	-1.98508838080756	-0.37595813495363	-1.02355529393449	-0.767804007329927	-1.0549733406242	-2.82039722896426	-1.07834254648522	-0.831649618894785	-0.540272411005029	-1.14438869139373	-1.02811255670445	-0.817855525110071	-0.842064544697566	-1.54062700565535	-1.94177345281101	-3.06978559134972	-2.40008954937128	-1.6844124686879	-0.5864172661838	-1.96585780358184	-0.481085273039118	-1.34547826029561	-1.63116902221003	-0.816961826572253
ZGLP1	-0.092349143415171	0.408954275034664	-0.141819117098978	0.670488679897067	0.463958569831784	0.383523355234363	0.341917527870001	0.0724485429559626	-0.00274361387061721	0.736336965000509	0.717429024107005	0.365320384343541	0.210120870812078	0.0951711461869875	0.0455279721309732	0.678378114091428	1.06798885549395	0.446846605616648	-0.0168601529118831	-0.546648821693434	0.209287377614306	0.343807126186424	0.323088349651606	0.344780887602737	-0.291078718179239	0.0387583611468121	-0.541017381224127	0.335525799370342	-0.0842776721251818	-0.369081931052265	0.254890898339979	0.255081187239972	0.0917290995023029	0.0935996901970732	0.650791516717773	0.0714231168464609	0.250315977531508	0.081314173699522	0.319969937679236	0.865581469246594	0.389646027287582	1.13240553145574	0.291339985065419	0.117189731035975	0.00612782024856644	0.817256001530628	0.589426711482509	-0.111794863116454	0.561549796681476
FAM86JP	3.13113913444255	2.92680257989728	3.07427606577626	2.69883330559103	2.7130537847077	2.66578723254821	3.07508155187635	2.93287409394809	2.98569935470698	2.2123650941685	2.1897337240587	1.91048187700672	3.08215916247346	3.49642169373576	2.99902951003108	2.51487938180855	2.53109301334201	2.39647308310153	2.99413884603737	3.16542559693106	3.0091282460146	2.62977834329738	2.65360394037569	2.76108780626915	3.16835290045806	3.10520050452155	3.00330313499968	2.34162599890676	2.29108968172364	2.50361374467266	3.0268838775061	3.03602447846678	3.15899232640698	1.98545088634145	2.36060550462401	1.73944135729518	3.10753141411584	3.23953367448956	2.94953774052156	2.581788503246	2.59127988845723	2.68129877746938	3.01232328068977	3.13292265730057	3.00965951121882	2.61780039147134	2.64920793980793	2.77935299594632	2.11661081168877
FMR1-AS1	-2.18750637645551	-2.15739254751915	-1.79893140357597	-0.0973378779738996	-0.914553053421946	-2.03968807549018	-0.967410530237728	-0.904092484220048	-1.03377050949124	-0.797095235080565	-1.73187837725659	-2.07946445832936	-2.22283853646403	-1.25846580842771	-1.93309837707646	-0.775339853351475	-1.28116070812843	-0.833261313576087	-2.82421507496949	-1.62465133369471	-1.32414482246677	-1.28624326406327	-1.35068341802741	-1.28140427584493	-2.84127580073972	-2.19153925827498	-1.19309407780382	-1.15479982721274	-1.05731062452491	-0.823647794517747	-2.45782714957955	-1.81530814065143	-1.04577442424763	-0.540272411005029	-1.14438869139373	-0.665542477319745	-1.52412432205336	-1.05618935005041	-4.20359201837778	-1.00888764866955	-0.533732691109506	-0.452556969265414	-1.50384022304608	-2.01526056498767	-2.20686590308563	-1.60307579741773	-1.18501358810236	-1.45059677656821	-0.416423896988525
MIR708	-5.64693799509281	-5.85783226566024	-5.49937112171706	-5.30679124360285	-5.55840924319667	-5.49911969412748	-5.49097248629474	-5.85828879460692	-5.55733246554825	-5.04502274852415	-5.43231809539768	-5.24938945977167	-6.12972913207255	-4.42839080987003	-6.0205612183268	-5.29890180940849	-5.67347813090719	-5.22557873635485	-5.63156999702709	-4.79457633513702	-5.57207233591035	-5.67856068684203	-5.74300084080617	-5.80496623190195	-5.64863072279732	-5.89197897641607	-5.58541150058258	-5.5471172499915	-5.81219812668838	-5.57853529668122	-5.62775215102186	-5.72219873625994	-5.68963061402236	-5.3982534061326	-5.23185153264407	-5.42042997948321	-5.77205183549695	-5.70004553982514	-5.78855451909893	-5.40120507144831	-5.39171368623708	-5.20744447142888	-5.59130306429642	-5.71570028312877	-5.66629752172293	-5.69053863866807	-5.43294110154595	-5.53805961781855	-5.46081801634698
GHRLOS	1.49261335730598	1.38057247366484	1.24209586468408	0.883033315277168	0.169511211366529	0.333770320037263	1.58584311075609	1.39909904808573	1.18413452085289	1.72316157625278	1.62296434010351	1.28976935133636	1.43251329214853	1.12619804180761	1.17911112650957	0.890922749471529	1.19688658867621	0.389131107760361	1.54833909298784	1.27151285532075	1.48321009959084	0.588225853852871	0.886355779273444	0.461820308792957	1.40665171270387	1.22696209630743	0.953747310525452	0.430162673508417	0.4166205638075	0.611289262198802	1.03045933172993	0.964301790923274	1.34379238751509	1.3961624602175	1.24388189832233	1.75947911053172	1.40785725451799	1.04142144657601	1.44985022022615	0.380154642076352	0.983325745109847	1.021374219067	1.32756017297817	1.36111531392206	1.49357381505546	0.90937420351906	0.976449834591756	0.29483039634619	-0.103266011728894
SLCO4A1-AS1	-1.1233760390358	-1.60990475221665	-0.545174811330187	2.82763507661808	1.82529504927738	0.875919737219446	-1.58408189068622	-1.00030779947935	-2.38740746410594	-1.87509774708184	-1.18439058195409	-2.07946445832936	-1.27174813694497	-0.521500214261507	-0.528708121997125	-2.49154688735088	-0.058768286791987	-1.13811589510451	-0.587175877668638	-0.150720145362295	-1.04851037985334	-0.393158467979782	-0.6137178238612	-0.595512866272995	-1.12506876674031	-1.49966155363731	-1.19309407780382	-1.29918973654791	-0.767804007329927	-1.33060778323763	-0.983895961247138	-1.47427122281636	-1.44170310057877	-1.69781368799151	-1.14438869139373	-3.83546747876206	-0.414499830878863	-0.745849229438262	-0.834358208712058	2.42534341584261	1.17814192209387	0.284408624900793	-1.06774110823941	-1.46777276968518	-1.14273556566592	-0.832557643540496	-0.574960106418374	-2.07862799918126	2.26028117236021
C10orf131	-0.289385990474725	0.164535547368217	-0.370088104772096	-0.551903741439381	-0.700428248069099	-0.21371747526523	-0.133420481676657	0.0243542547549178	0.419947457951662	-1.13813215291563	0.0595350009319973	-0.0399360941427177	-0.296839117907805	-0.340927968619686	-0.735158999464551	-0.655045619633763	-0.388075912044947	-0.0962957194098808	-0.274017992409008	0.159619975249856	-0.617876025523479	-0.321008682223947	-0.533547475177216	-0.31311313557227	-0.439177357168373	-0.277269132300866	-0.456128483637613	-0.417834233046533	-0.257609275010744	-0.534141177322761	-0.342349932159615	-0.436796517397696	-0.0172052720508611	0.0935996901970732	-1.14438869139373	-0.896868023426201	-0.414499830878863	-0.945158037661669	-0.116129177127438	-1.00888764866955	-0.347319566878625	-1.30055387582036	-1.19898564151766	-0.761503972741891	0.115062191801731	-0.561255621723102	-0.075389096927862	-0.328606252189602	-1.21289050290339
LOC100128006	-5.64693799509281	-4.27286976493908	-5.49937112171706	-3.72182874288169	-2.75105432113907	-5.49911969412748	-3.90600998557359	-5.85828879460692	-5.55733246554825	-2.72309465363679	-3.11039000051032	-2.07946445832936	-6.12972913207255	-4.42839080987003	-6.0205612183268	-3.71393930868733	-2.2140465122699	-2.41822381429724	-5.63156999702709	-4.79457633513702	-5.57207233591035	-5.67856068684203	-4.15803834008501	-5.80496623190195	-5.64863072279732	-4.30701647569492	-5.58541150058258	-5.5471172499915	-4.22723562596723	-2.77118037462361	-5.62775215102186	-5.72219873625994	-4.1046681133012	-3.07632531124524	-2.06192653120176	-2.61307505742561	-5.77205183549695	-4.11508303910398	-4.20359201837778	-5.40120507144831	-1.93228206759978	-2.88551637654152	-5.59130306429642	-5.71570028312877	-4.08133502100177	-5.69053863866807	-2.62558617948834	-3.9530971170974	-3.87585551562582
FAM229A	1.51293334168558	1.64201362142297	0.976362309249336	1.7266317579346	2.53434789772318	1.44339481121176	0.77581405440016	1.39909904808573	0.671486224947626	2.80672629289191	2.68142407065151	2.25045642731154	1.4476996959632	0.929161194748058	1.52633324156084	2.8859735334998	3.11768475764782	2.24202681372815	1.5079813553717	0.697276761192655	1.24810662650483	1.68776152740379	1.41687049597222	2.13167170710063	1.17154823961786	1.14144402512138	0.754438502302045	1.80161090423958	1.82442649385527	1.7523815814334	0.43833703943591	1.07221713009016	0.685408817324568	2.26708251105257	2.31504292724357	2.17202705778487	1.122765927811	1.37677005722569	1.05693553184544	2.05000604038402	2.67974867631955	1.71141876584571	1.00860977789071	0.551086257566135	1.07516946467822	0.90937420351906	0.906908901338679	0.651764941061465	1.83380273254465
ST8SIA6-AS1	6.02504527699906	5.93942395184955	6.02370070522333	5.64958491364682	5.70779166930229	5.68389530675528	6.07174694075458	5.97499664097756	5.94500211464974	6.10281814514819	6.05803141034161	5.9848292184668	5.92113983121819	5.50382394209836	5.913498176574	5.67192309195413	5.6966643485882	5.66999654602584	5.86078394813278	5.63692126912103	6.01898243812643	5.92552917462715	5.81494144598128	5.69138825666267	6.00017622692845	5.89224688401018	6.04440044379965	5.7821184917423	5.72259108479189	5.75182142027673	5.95674064595401	5.99761786675818	5.99380267881305	6.15393535342455	6.1448165292136	5.96057213006771	5.92099945990005	5.90589689980023	5.95333375363632	5.93474349375399	5.98603910878514	5.89518741742609	5.96568189329804	5.98950009493435	5.92101120661062	5.911696262673	5.93174075431861	5.74676448240607	5.75289378175869
LOC100128164	-2.8395830730352	-1.21397607588551	-2.69201619965946	-2.49943632154525	-1.31048172975308	-5.49911969412748	-1.58408189068622	-2.15784907646583	-2.38740746410594	-1.87509774708184	-2.62496317334007	-1.16192661852133	-2.95980413063023	-0.968959191232728	-1.26567371616333	-1.83947019077119	-3.35155003601983	-2.41822381429724	-2.82421507496949	-2.47264824024966	-1.87163261776926	-3.35663259195467	-1.49507332736258	-2.63504123045963	-1.7417401271888	-1.98508838080756	-2.12597988194528	-2.37719224854919	-2.11175840854729	-1.6716447010727	-2.16832053238457	-1.81530814065143	-1.98919089588126	-1.15032589268902	-1.32496093703555	-2.61307505742561	-2.31262021685965	-1.6125826985748	-1.70109167784859	-1.70076535330721	-1.69127396809599	-1.50700475328779	-3.26937496940906	-2.54577528168645	-3.34436942683557	-2.88318371661046	-1.18501358810236	-2.36813461637624	-2.29089301490467
TMPO-AS1	3.41105372766637	3.32456208774429	3.23872113790343	3.16488397078919	3.25216239154448	3.15551633440049	3.31315853488858	3.27356816600187	2.98569935470698	2.94933068833471	2.79168357880043	2.78952952952063	3.27328289150245	2.56029387690214	3.11129574228199	2.33772281113516	2.25133437269859	2.29012110192919	3.31387383935082	2.44382840418806	3.23205868527296	3.47878624852081	3.32577743717925	3.42625494880924	3.16835290045806	3.27543916941566	3.33046787825319	3.25701377119182	3.25658015129703	3.41864418425641	3.27612969471432	3.39933478108009	3.36836110873682	2.98112496093866	2.86090560827578	2.98471148365313	3.21947001057875	3.2098475439449	3.23658504317957	2.62670092512158	2.50915312174367	2.937213771403	3.21926857044473	3.40583323421127	3.33088195921469	3.55025269349389	3.62505062121323	3.70749308843713	2.64246979206504
LOC100128239	-1.39901048164922	-1.60990475221665	-1.41190828046672	-1.39990064799433	-1.85796952505558	-1.59222909851896	-1.58408189068622	-0.729005777661957	-1.65044186993974	-1.34458303038306	-2.26239309395537	-2.92746136488431	-1.37484162990908	-0.968959191232728	-0.976167098968346	-1.39201121379997	-1.14991617485018	-3.64061623563369	-2.17213837838979	-1.33514471649972	-1.87163261776926	-2.50863568539972	-1.21943888474915	-1.41264880912318	-1.7417401271888	-1.49966155363731	-2.41548649914027	-1.84667753185041	-2.64227312524607	-2.11910367804392	-1.54028930977152	-2.55227373481763	-1.78274001841384	-3.07632531124524	-1.77241991400677	-1.71999026134212	-1.37973441271819	-1.6125826985748	-2.32912290046164	-2.23128007000599	-1.69127396809599	-1.11998163017854	-1.19898564151766	-0.761503972741891	-1.96585780358184	-1.29822121588931	-1.97350948290865	-1.45059677656821	-2.29089301490467
ZNF667-AS1	5.6631066845547	5.60518114778946	5.59800264727316	5.27723169665469	5.23681872283201	5.32663413875563	5.69823434830228	5.77243336749692	5.65637933255742	5.33327210738774	5.46930306294843	5.50466290775726	5.80727679444404	6.03411146272724	5.72972704926485	5.59212238074101	5.63770252914616	5.83849034403066	5.76128404284578	6.14573726200895	5.76833415494294	5.47055130386486	5.60849056851385	5.58574014097083	5.77501047227853	5.70839857669177	5.79017101190793	5.45076787783761	5.54700235844525	5.51223875795954	5.71154114915823	5.70459015833562	5.66296461711195	5.52581677945274	5.58112793860741	5.52720695846861	5.68686737147065	5.69602401781473	5.69475743590042	5.12137645980652	5.4685973686824	5.38407787514185	5.63209535041521	5.67929823137291	5.72977203591694	5.66866184646556	5.61486445246164	5.77084818624539	5.15481162062112
DNM1P35	-2.8395830730352	-1.33427030960322	-2.32944612027475	-2.49943632154525	-2.38848424175436	-2.32919469268517	-3.16904439140738	-2.39885717596963	-3.23540437066089	-2.23766782646655	-3.11039000051032	-1.34249886416315	-2.04226629082221	-2.84342830914887	-1.62824379554804	-2.49154688735088	-1.58601528965686	-1.52513901821376	-1.23925257424833	-2.47264824024966	-2.76471741385275	-1.97812096870094	-1.49507332736258	-2.34553461326465	-1.94819100465623	-2.43254735777878	-4.00044899986142	-2.0876856313542	-3.00484320463078	-1.87809557854012	-1.92731243288077	-2.55227373481763	-2.51970561258004	-1.9388217874953	-2.90992343775671	-1.71999026134212	-2.96469691343934	-3.37811744493778	-1.54062700565535	-2.23128007000599	-1.69127396809599	-2.40008954937128	-1.6844124686879	-2.01526056498767	-1.96585780358184	-1.99009892052698	-3.11101300665858	-2.73070469576095	-2.00138639770968
LOC100128288	2.10125485449665	2.04303454232051	2.03201033879925	1.93161349572223	1.87621898444005	1.77700471114676	1.94365574134198	1.95549239661011	2.06471935390812	1.5248328598068	1.48654514187692	1.25840518042703	1.59137005663464	1.40449920429472	1.88030558965395	0.767187381049285	1.01302239627602	0.796789076673607	1.99048182242928	1.35517078436766	1.89553321417264	2.25807725216054	2.13351610575883	2.0959005760788	1.85121516428588	1.98453797014893	1.72747145470178	2.26666394122554	2.20461016099817	1.85609293095551	1.93449027319921	1.9572813632455	1.97570530316282	1.85913443656005	1.45464899453915	0.919420023401411	1.72779405158626	1.95100615135379	1.72714531918511	1.2281515486313	1.57407059842501	1.39246837075825	2.07403285288875	1.89163003062084	1.83354836536028	2.30381479819079	2.32861013089853	1.91315149401378	2.55599027133958
LOC100128361	2.27787450851297	2.21363009689639	2.16596479546811	2.41430794510434	2.45839904448988	2.1229321253289	2.51465206289914	2.29652931444518	2.23057009384318	2.5916018720195	2.41943094601838	2.26631037851238	2.3581109017505	2.6696412730905	2.33258560717128	2.70672273978539	2.63486089923221	2.68731059987511	1.96088704024099	2.72112350314702	2.26713145218659	2.66573522107379	2.72052353246501	2.46649679600243	2.34572271406154	2.1901700649378	2.13568768812461	2.14636970750783	2.39237301756082	2.43827299100534	2.50667416919906	2.09158245495709	2.29336296067195	2.36329782631188	2.37547878110554	2.34112125296127	2.24475645218961	2.13915824827181	2.27214141258862	2.54716216013637	2.57982986771369	2.36998435660687	2.4801592982602	1.99165884895212	2.21021942484207	2.54308103809163	2.2465389979595	2.3628071901622	2.4875492152377
FAM225B	-4.06197549437165	-5.85783226566024	-5.49937112171706	-2.13686624216054	-1.31048172975308	-0.975557738070465	-3.16904439140738	-5.85828879460692	-3.9723699648271	-5.04502274852415	-3.84735559467652	-5.24938945977167	-4.54476663135139	-4.42839080987003	-3.69863312343944	-2.49154688735088	-3.35155003601983	-1.76614711771755	-4.04660749630593	-4.79457633513702	-5.57207233591035	-4.09359818612087	-2.28356922216887	-2.63504123045963	-3.32670262790996	-5.89197897641607	-2.77805657852498	-5.5471172499915	-3.00484320463078	-3.25660720179385	-5.62775215102186	-5.72219873625994	-5.68963061402236	-5.3982534061326	-5.23185153264407	-3.09850188459585	-5.77205183549695	-5.70004553982514	-5.78855451909893	-3.07927697656094	-2.58435876417947	-2.40008954937128	-3.26937496940906	-3.3937721882414	-5.66629752172293	-2.88318371661046	-5.43294110154595	-5.53805961781855	0.0937708353306592
LOC100128398	0.828795435873589	1.34184007917613	0.228549332846137	1.20100339659585	1.12809128398655	0.875919737219446	1.37939223328866	1.03652896870102	1.26284649686693	1.29482725436047	1.28192742226845	1.01739708092323	1.14639527320169	1.12619804180761	1.21784352099828	1.41534370825763	1.09470619386973	1.04120780434005	0.90758881408094	1.35517078436766	1.19611198886657	1.14161827557316	1.476167679656	1.37494285811299	1.0378698043859	1.00283878689187	1.15605548581857	1.29837280095288	1.26461747036245	1.107965230502	0.562072407858154	1.04598558851698	0.81816402617634	1.36993091864432	1.21109196320466	1.44993474010019	0.969415150904201	1.01419997784098	1.20013016767323	1.28529545573491	1.01767724990062	0.982380087451135	0.851640431552306	1.15466443645464	0.903558086608019	1.32068861675519	1.41254894939843	1.0317959905124	1.16853860373263
LOC100128494	-0.437484629463859	0.0248107837016036	-1.25144360827348	0.842955875901833	0.507679947261102	0.729698996368403	-0.632991491167169	-0.572886575744675	-0.802444963384786	0.381242006177948	-0.478121785010802	-0.295193149384792	-0.703464377370449	0.0951711461869875	-0.0432812948268829	-0.169618792463521	-0.247213376205097	-0.581722546580123	-0.677373686640216	-0.402258912358259	0.100353006061142	0.588225853852871	0.632038590540759	-0.447414227283861	0.023794619174173	-0.682525610787124	-0.631215190195705	0.125308091979996	0.337548992816301	0.864408199167514	-0.498469134076897	-1.07834254648522	-0.735434303635481	-0.112851187270353	-0.102568515699102	-0.0628779748651297	-0.562598469867997	-0.27378078512304	-0.503152300236685	0.213504772666901	-0.533732691109506	0.150107533189202	-0.381849698667472	-1.32338286035001	-0.712101211336054	-0.561255621723102	-0.574960106418374	-0.493665498460099	1.19739346640482
NEBL-AS1	-0.788956999965236	-0.648378900031288	-1.25144360827348	0.365634098368646	0.372328094366216	0.609404762650691	-0.736084984131273	-0.729005777661957	-1.16501504276949	0.0842602684208161	-0.908756139340665	-0.204995340413214	-0.772177127454463	-4.42839080987003	-0.465972366649162	-0.775339853351475	-0.629084011548742	-1.76614711771755	-0.587175877668638	-0.70711349388668	-0.714091340782782	-0.321008682223947	-1.09914465103144	0.027923782262797	-0.519347705852356	-0.937782666029199	-1.88497178244149	-0.792229747828031	-1.41988070390962	-0.369081931052265	-0.498469134076897	-0.107488892144736	-0.404228395160108	-0.0407014015145178	-0.4769640304806	0.00583477521888427	-1.86516123988843	-1.17648358376812	-0.116129177127438	-0.115802852586059	-0.347319566878625	-0.34946347630131	-1.34337555085284	-0.857719288001194	-2.20686590308563	-0.832557643540496	-1.04062367876719	-1.45059677656821	0.0310350799826969
LOC100128531	1.09452899130834	1.28171908673856	1.64018023068173	1.16894218736355	1.07094737688294	0.94382380172125	1.72819603416742	1.32162029540801	1.49794996995294	0.977345064504304	1.01062540045105	1.16000147636603	1.33787641801045	1.68013364690814	1.65891888117865	1.20889283079021	1.17201192003718	1.25015469461155	1.44524560002374	1.395248223743	1.56747901648844	1.11585517950808	1.12736387877724	1.27184936514889	1.38479227874013	1.32718954404609	1.33345173669201	1.44156743678067	1.19902912873487	0.991320311649733	1.70316472709275	1.28902851916331	1.47024072275603	1.10954123406609	1.10799847024056	0.954609451863711	1.50407256977729	1.41889553289837	1.50606622979269	1.25700641130349	1.01767724990062	1.13240553145574	1.39738162247574	1.33958215237242	1.49357381505546	1.38627695838276	1.41254894939843	1.40445488752069	1.40954670323643
LOC100128568	-3.32500990020545	-2.15739254751915	-2.32944612027475	-2.98486314871549	-2.38848424175436	-2.69176477206987	-2.03154086765744	-1.77082595335658	-1.65044186993974	-3.46006024780299	-1.73187837725659	-2.44203453771406	-1.37484162990908	-2.84342830914887	-1.77263370488321	-1.5984620912674	-1.02962194113247	-1.13811589510451	-2.17213837838979	-1.33514471649972	-3.25014424102299	-1.43063317339844	-1.65553799955583	-0.946985236774372	-2.47870572135501	-2.19153925827498	-2.12597988194528	-2.37719224854919	-1.90530753107986	-1.33060778323763	-1.92731243288077	-2.02175901811885	-3.36770251913499	-3.07632531124524	-1.77241991400677	-0.776573789708489	-1.86516123988843	-1.17648358376812	-1.88166392349042	-1.94177345281101	-1.69127396809599	-2.03751946998657	-1.50384022304608	-1.80880968752025	-1.0224413319482	-2.23110702003077	-1.34547826029561	-2.73070469576095	-1.76037829820589
C19orf71	3.16363363964834	3.55790950262985	3.02026513112615	3.02859911109108	3.00764479497442	3.06693434404361	3.22670393677166	3.40615380561968	3.16718138757169	3.54369188705811	3.8461313628228	3.59296088364214	3.51952704544477	3.94229659693719	3.46526809037511	3.97489378980578	4.22587879201592	3.81059487619864	3.37685862504349	3.84566860108533	3.29520640379931	3.15748966821604	3.05466068504759	3.38732658256882	3.1425321657577	3.22436498482139	2.75888440733324	3.26345438474965	3.31965883392041	3.14597855643874	3.36376969505383	3.35194272649256	3.18381349849302	3.373236063368	3.51969252644503	3.45301413303216	3.33908383473776	3.1485774006042	3.3484365929813	3.36366651928778	3.20447606990733	2.99712667282032	3.41712555777416	3.30389044522911	3.27328169259176	3.32348183164687	2.99751145011959	3.03558756967477	2.4991839157211
LOC100128573	-2.4770129936505	-2.68790726421793	-1.1070536989383	-2.49943632154525	-2.38848424175436	-5.49911969412748	-1.79053276815365	-1.77082595335658	-2.09790084691096	-2.72309465363679	-3.84735559467652	-3.66442695905051	-2.67029751343525	-1.62103588781242	-2.5611295996895	-2.12897680796618	-1.9730384127661	-2.41822381429724	-1.54410715577675	-1.62465133369471	-2.40214733446804	-2.87120576478443	-3.4210727459188	-2.99761130984434	-2.84127580073972	-3.57005088152871	-2.12597988194528	-1.84667753185041	-2.35276650805108	-3.25660720179385	-1.10419019496485	-1.32988131348118	-2.51970561258004	-1.9388217874953	-2.42449661058646	-2.61307505742561	-2.60212683405463	-1.30772811704638	-1.39623709632017	-1.94177345281101	-1.48482309062856	-2.40008954937128	-0.947446874521697	-1.80880968752025	-2.49637252028062	-1.44261112522448	-1.73250138340485	-2.07862799918126	-2.00138639770968
ACVR2B-AS1	0.692912007791816	0.250692191117932	0.875668309629863	0.80173321317532	1.12809128398655	1.00867494607122	0.181452855676755	0.617444636359474	0.632492093331763	-0.000628629165696792	-0.222864729768728	0.423035882199828	0.174051616104556	0.616003309488428	0.0879632384513698	0.373523532563008	0.735912805230507	0.840510454102925	0.299167340535795	0.0634046599905527	0.4502954771181	0.154329327322711	0.323088349651606	0.85324525084985	0.618155817897579	0.174110214041698	0.345325836980306	0.642707308888517	0.72696068441965	0.611289262198802	0.302985186541023	0.581582011917158	0.332737199006098	0.43463660803214	0.260001563685606	0.307490475079986	0.602987595849979	0.366043650632635	0.781301089232014	0.938644931436318	0.948136316647547	0.464980870542613	0.291339985065419	0.513118407367114	0.483449597781753	0.0373818158951309	0.181768742569262	0.29483039634619	0.421825033014864
HPN-AS1	1.1474778712573	0.936583600689868	0.767415418977839	1.32256537647676	0.816630188150254	0.228800760435721	0.848877516589884	1.13039589216524	0.918400965418143	1.33001668282277	1.01062540045105	0.816699730686105	1.32148197975978	1.24403453210147	0.990666037096455	0.482457904116172	1.33774912451606	0.882945720423322	1.21392005391728	1.1827035883629	1.11442819127286	1.14161827557316	1.02518348397076	0.909279285764178	0.827102708169075	0.876205348360852	1.51262058237795	1.19434973640965	1.22122487484907	0.79650413466571	0.972160691165265	0.992046781406178	1.13054834839283	0.156335445545036	0.834237657813704	0.556849944016703	0.857304784582663	1.33337746171231	0.925690998567189	1.4691596481351	0.630654126791376	-0.0781614544839158	1.1768812604805	1.25008400153332	1.02020300546029	0.848620172439963	0.942098329800979	-0.328606252189602	1.10903759198397
OST4	5.7362262655423	5.84650370552208	5.7467756529188	5.46222007749417	5.41241565816595	5.47170520723514	5.8088079165638	5.69486048099162	5.73211011014008	5.60871803018242	5.81738796157203	5.79158513904564	5.90059315057149	6.73211093768566	5.99380802390834	6.31073866502832	6.14470457404144	6.40514342574899	5.91869580984165	6.59720427087615	5.86931569343633	5.78445272660766	5.84149195616971	5.77576341969701	5.90643766853601	5.74600432736178	5.84973783778435	5.7685984080307	5.70596322906857	5.78395650936485	5.82603290447429	5.72333348276837	5.74968084779649	5.68589060448254	5.72887446219499	5.83636840659618	5.75101999144345	5.81220110300404	5.77416490795039	5.41497860998403	5.50082913041147	5.464096595283	5.80155097557645	5.76559462150233	5.78336701675326	5.79478755057246	5.7513143938594	5.96526923880811	5.36969719062986
RBPMS-AS1	-0.788956999965236	-0.648378900031288	-0.454977002358609	-0.914473820824089	-1.85796952505558	-0.289666328498529	-2.32104748485243	-1.33472683854991	-0.699351470420683	-1.34458303038306	-0.574337100270105	-0.857072036992907	-0.637876035742872	-0.18046329642644	-0.528708121997125	-0.544014307245019	-0.544195113962228	-0.470691234191379	-0.205305242324994	-0.70711349388668	-0.286670117048106	-0.820579691714458	-1.09914465103144	-0.760572112543491	-0.222365968095225	-0.164058521852875	-0.37595813495363	-0.417834233046533	-0.954217131560809	-0.293133077818967	-0.342349932159615	-0.76800242587307	-0.56034759707739	-0.540272411005029	-0.373870537516496	-0.291146962538247	-2.07161211735585	-0.570762522880171	-0.579101153469984	-0.877643115391294	-0.63682618407361	-0.163050352070429	-0.836415562132954	-0.857719288001194	-0.380895302860681	-0.9356511365046	-1.18501358810236	-1.29013210437497	-2.29089301490467
LOC100128770	0.860856645105888	0.910352059116689	1.00842351848163	0.759297946854923	1.2870808077477	0.523248118900976	1.25049450010641	0.617444636359474	0.852058470589447	1.43071068244225	1.8060866439274	1.35052338241546	1.18315382321181	1.18631903424518	1.27405953056483	1.61996142786611	1.54569038955497	1.28221590384385	0.938285611303856	0.93334411942618	1.32274542739759	1.03568483082409	1.10248921013821	1.16081805276014	0.282106614765564	0.928199985999114	0.953747310525452	0.960677390207197	0.929268859712766	0.929259343517482	1.19242681139332	0.720744759588784	0.849528197085675	1.17160220219835	1.21109196320466	0.645659210974559	1.07343821544743	0.77568789114126	0.687178911867464	0.865581469246594	1.01767724990062	0.284408624900793	1.03805355578319	1.15466443645464	0.903558086608019	1.05092834773308	1.19641551853366	0.29483039634619	0.372071997817764
LINC00476	3.18911235996526	3.09926977590205	3.19062684970238	3.25926279456824	3.49415880760748	3.42865826795486	3.15648594016018	3.1888351175071	3.14657110789641	2.81916339613013	2.99813445626785	2.97461221442644	3.18542043018375	3.25108928963542	3.21065996238439	2.8660051172672	2.98115789762077	3.09183387741002	3.2295169089683	3.43904334162268	3.23849929883079	3.11260220171299	3.37853267653387	3.44058647435374	3.18741963226075	3.09386296058727	3.22516013415857	3.6647710445545	3.3602293819571	3.51157712298307	3.34091464217335	3.07546278959382	3.21425123171382	2.90095461225468	2.96290532177818	2.99319794954096	3.22512764544068	3.19779991618037	3.13328641797556	3.16484896672278	3.24128151090588	2.91667684040031	3.4058764166412	3.24140175843352	3.21328572788985	3.2607460762989	3.22883699622604	3.30429072559526	3.40026888964842
SRRM2-AS1	2.94177664048946	3.15059635641034	2.9394207308612	2.72111475296703	2.8552186858275	2.32742879316344	2.9141689768416	3.02129445500586	3.09730356297971	2.99389624076815	2.9813098336265	3.30135732561158	3.0276178032903	2.77128153496634	2.91901799598789	2.71790647827807	2.90016905658613	2.76877470050401	2.97945480028026	2.76766608908405	3.08970576186163	3.05275834418303	2.93295619213558	2.98619665665307	2.91742331537377	2.97529976329359	2.95762031967266	3.15678632345316	2.89170544675628	2.90124496734788	3.0268838775061	3.11385161879813	3.00036735739709	2.90095461225468	2.75114204205024	3.18319636550298	3.10139227701843	3.19779991618037	3.08488959341644	2.73322124877262	2.94367666845685	3.00687464937188	3.01972173301093	2.9100085599357	3.10519194777767	2.84473673795274	3.10233427507486	2.7146058146317	2.36573047094394
GPR158-AS1	-0.602543875734355	-1.10294476349677	-0.855514931942338	-1.60635152546176	-0.514015123838217	-1.41165685287714	-1.4035096450444	-0.303699942929286	-1.46986962429792	-1.34458303038306	-1.34485525414734	-1.00146194632808	-0.920275766443597	-1.25846580842771	-1.26567371616333	-1.5984620912674	-1.9730384127661	-2.05565373491254	-1.54410715577675	0.0634046599905527	-0.817184833746886	-0.123971835164393	-0.885019845678594	-0.850769921515069	-0.694434412410447	-0.606576757553826	-2.12597988194528	-1.45965440874116	-1.05731062452491	-1.0549733406242	-0.673555840634988	-0.512745370630995	-0.0749207699071486	-1.49136281052408	-0.587995342869344	-1.33296713823287	-0.280198739167272	-0.945158037661669	-1.26499256304192	-1.15327755800472	-2.22178868479477	-0.34946347630131	-1.34337555085284	-0.960812780965298	-0.456844156093979	-1.16697668261106	-1.52605050593743	-0.894203428043828	-1.06850059356822
LINC01003	3.80221065028263	3.83041804347294	3.86037843860527	4.16691450601657	4.16097957774541	4.34480135716156	3.58851229753207	3.95388851090752	3.71179421360116	3.6238622357421	3.3846655278577	3.54827206608209	3.92419674945856	3.65375823148385	3.7591581368166	3.61099127436155	3.48386880445565	3.4644192350646	3.88609939110672	3.79413830044524	3.70172326330391	4.19642066081174	4.0035134803323	4.22983273067532	3.73723167784414	3.74283207375564	3.59200803740666	4.1791009093407	3.91060940448117	4.0562757534905	3.74945837936669	3.65934421492464	3.68323444609023	3.12138284671061	3.25598850117898	3.36420486607431	3.57888734604948	3.62862938750281	3.7251730768535	3.84909334645803	3.91434800319126	3.65364243456651	3.65899535360991	3.61745506718185	3.67132438026958	3.85442579412117	3.60323251100754	3.89448228256971	4.61733279138767
VPS9D1-AS1	5.14178033759765	5.33999873235196	5.07900156964374	4.90874175614281	4.8220518218923	4.73809026662754	5.1645582368609	4.97381005143221	5.16462114725313	5.01702338919634	4.94597676051421	4.80724825534153	5.40700375776287	5.51265679647056	5.54120404530091	5.26810356083855	5.28289802634248	4.95805664511837	5.25336365092267	5.31002241842735	5.39875256545226	4.7255164493992	4.82780359691833	4.85235221767934	5.24997066460662	5.33141943829555	5.12625547298177	4.83550677658342	4.74908981847645	4.67057815603251	5.22633702884871	5.20779932634908	5.19987334938912	4.89980916158641	4.83019460507642	4.77062923504844	5.29739793193084	5.36537059485141	5.36055747160795	4.88766100271751	5.01873766526692	4.7336031349117	5.23126776665375	5.19494244734086	5.39372283278492	4.91401459041097	4.80665742770318	4.57698403234316	4.30901982728246
GATA6-AS1	-2.4770129936505	-3.05047734360263	-2.32944612027475	-3.72182874288169	-3.23648114830931	-2.32919469268517	-2.03154086765744	-2.68836379316461	-3.23540437066089	-0.65270532574539	-1.52542749978916	-1.00146194632808	-2.95980413063023	-0.968959191232728	-3.69863312343944	-1.39201121379997	-1.9730384127661	-2.41822381429724	-1.72467940141857	-1.62465133369471	-2.11264071727306	-2.50863568539972	-2.57307583936385	-2.34553461326465	-3.32670262790996	-2.72205397497376	-4.00044899986142	-2.7397623279339	-3.49027003180102	-2.4086102952389	-4.04278965030071	-2.55227373481763	-2.88227569196475	-1.49136281052408	-2.90992343775671	-1.17250246603963	-2.96469691343934	-1.79315494421662	-1.88166392349042	-1.70076535330721	-1.30425084498674	-1.50700475328779	-2.42137806285411	-2.90834536107116	-2.85894259966532	-3.36861054378071	-1.97350948290865	-2.73070469576095	-3.13888992145962
ZBTB42	5.94598616053483	6.01368799666888	5.90204175699712	5.7134942572418	5.76069833262831	5.80978810993646	5.83264527699684	5.86067211737729	5.94897511555205	5.08811946387645	4.96321604006463	5.13323456680325	6.03988275053166	6.32231617635492	6.07384641475441	5.39371369228609	5.42784102351608	5.18910649945237	6.02082686445059	6.21315177949523	5.93918615959191	5.41353572814876	5.37009014263621	5.54873197714609	5.89970956487883	6.01978749424348	5.76828670846545	5.3301668835317	5.37824389209444	5.37493366554763	5.93496727602746	5.94535637078119	5.94018133035988	4.88599234369707	4.91408061317645	4.84283922088945	5.95629387921403	5.96573448850435	5.98252222116387	5.48220191494006	5.4685973686824	5.42282265359789	5.91103151590158	5.88188675645745	5.92101120661062	5.55084872533087	5.6324750331306	5.7571353380621	5.29323435118195
LOC100129027	-3.32500990020545	-3.53590417077288	-3.91440862099591	-1.60635152546176	-3.97344674247551	-1.10680227134872	-2.68361756423714	-2.68836379316461	-1.46986962429792	-2.23766782646655	-2.26239309395537	-2.92746136488431	-2.95980413063023	-2.10646271498266	-2.11367062271828	-1.83947019077119	-1.58601528965686	-2.05565373491254	-1.931130278886	-1.98722141307942	-3.25014424102299	-1.77167009123351	-3.4210727459188	-2.63504123045963	-1.7417401271888	-2.19153925827498	-2.12597988194528	-2.7397623279339	-3.49027003180102	-2.77118037462361	-2.16832053238457	-2.26276711762265	-2.88227569196475	-3.07632531124524	-1.77241991400677	-3.09850188459585	-2.31262021685965	-4.11508303910398	-4.20359201837778	-1.70076535330721	-2.58435876417947	-3.62248197070773	-1.6844124686879	-2.01526056498767	-2.85894259966532	-5.69053863866807	-1.97350948290865	-3.9530971170974	-3.13888992145962
LOC100129034	6.81888346055097	6.86262577273306	6.81888922199535	6.44767875167277	6.58465503743474	6.42606382530673	6.82105957245012	6.81303111857638	6.86341729274854	6.28757330926506	6.2909162054957	6.28247931540589	6.84629790811729	6.99630038164293	6.87103264410686	6.56257286571728	6.58007393173027	6.40696214019204	6.81163258026992	6.98473263882288	6.88196986155973	6.45040026401367	6.55706566915116	6.51103239072661	6.80541147467276	6.86228222009793	6.78935631351025	6.43337938619196	6.41331059354762	6.43513631737742	6.82526120344445	6.86252893170398	6.83809073026216	6.36454385636563	6.33372660414026	6.31977240928469	6.93033732447939	6.80849205552218	6.87077247831517	6.48563463443611	6.41925953376509	6.46011063561225	6.83836520083667	6.83191727177404	6.85260147105439	6.5852948713454	6.59254455526244	6.49157271022559	5.92881332291354
KTN1-AS1	2.72374941171441	2.71581492183308	2.79983689667022	2.785965897317	2.64616190105253	2.95620752617708	2.70378436812751	2.789169631848	2.9305075682748	3.15954839572505	3.08731815744554	3.01270538559851	2.96038328759174	2.79077771059214	2.85288289418858	2.74001717988381	2.86955368934804	2.84588362620178	2.9720563479591	2.98021072446415	2.90770792811875	2.66573522107379	2.752854186081	2.61709853427087	2.87100553004589	2.83253487670388	2.91044352630459	2.34162599890676	2.34261998236372	2.4044582780131	2.97587419396433	2.85900184566501	2.85340120623288	3.03219914553293	3.14752683442719	3.15321720801011	2.83157450948925	2.74703768638451	2.82983098315967	3.01242285757587	3.20447606990733	3.18916030975298	2.61326807995278	2.8730143524535	2.79722685154825	2.75654458754158	2.57268344764793	2.50085937147375	2.47581992265559
ZSCAN16-AS1	2.20481104632325	2.37578741109946	1.93525710591966	1.51338771881234	1.79031891103441	1.95209141770485	2.14565213424891	1.71914003342883	2.09371922563067	2.01025968697704	2.41943094601838	2.32803936826408	2.09427254212556	2.62689162563116	2.31482913636713	2.32315001004789	2.34333015677936	2.33666368786623	2.30506794197548	2.32436473758649	1.70405206936388	2.24625181676375	1.83442798722958	2.33969201092994	1.71769149144849	1.92180221480096	2.06564019059635	2.03031157804425	2.3324601161435	2.33435403954875	2.16015040836957	1.8552300917758	2.14957317407459	2.0195991087533	2.23575401743893	2.45608696708179	1.98949939694753	2.12650294746578	2.08796242746607	1.87491933382593	2.05949742559525	1.97246461858605	2.18348399530475	2.11084820416215	2.25851498188285	2.25782859291661	2.17438921220366	2.11299207336038	1.85206493893738
MATN1-AS1	1.31884628956928	1.73462477160784	1.32080784069813	2.54495779781321	2.66559243100143	2.4492475374572	1.56430994920645	1.4363319542847	1.71879193972598	2.07391832419936	1.60110490613977	1.89016189262713	1.57763000000834	1.50234652769286	1.74099001411768	1.54658824153589	1.87341632898044	1.89336233636866	1.96088704024099	1.58046309620991	1.8116319565637	1.00793984034119	1.12736387877724	1.18371845487022	1.55104162203904	1.456749177815	1.15605548581857	1.24729861635861	1.28583395627215	1.07967618607058	1.75595214145219	1.72901237557238	1.67669160022346	1.82091511432956	1.63851318693934	1.47438778382473	1.46635290382813	1.70083389645705	1.64607370853779	2.30615406063258	2.50915312174367	2.36998435660687	1.80957637198576	1.78414560395444	1.22852024158501	1.38627695838276	1.38723786086924	1.23012470695837	3.28401582115257
LOC100129203	-0.788956999965236	-0.903635955273362	-0.64139012658949	-1.39990064799433	-1.31048172975308	-1.25119218068389	-1.4035096450444	-0.904092484220048	-1.16501504276949	-1.13813215291563	-0.908756139340665	-0.391408464644096	-0.637876035742872	-4.42839080987003	-1.26567371616333	-0.544014307245019	-1.58601528965686	-1.52513901821376	-1.23925257424833	-1.62465133369471	-0.617876025523479	-0.186707590512356	-0.885019845678594	-0.447414227283861	-0.604236603438869	-1.13709147425261	-0.631215190195705	-0.689136254863928	-0.385933371986283	-0.293133077818967	-0.498469134076897	-0.23034563993027	-1.2973131912436	-0.540272411005029	-1.32496093703555	-0.896868023426201	-0.914070840369374	-1.30772811704638	-0.74416039974048	-1.15327755800472	-0.747857496462353	0.00200889420006748	-0.381849698667472	-1.80880968752025	-0.91141001955946	-1.16697668261106	-1.52605050593743	-0.408776600873586	-1.06850059356822
LOC100129216	-1.74004739948429	-1.7703694244099	-2.03993950307976	-1.05886373015926	-1.85796952505558	-2.03968807549018	-0.736084984131273	-1.2144326048322	-2.38740746410594	-0.957559907273811	-0.574337100270105	-2.92746136488431	-1.27174813694497	-1.62103588781242	-1.62824379554804	-1.5984620912674	-1.58601528965686	-5.22557873635485	-0.773589001899519	-2.47264824024966	-1.66518174030184	-1.59109784559169	-0.698606721447712	-1.71750339065161	-1.40070320935374	-1.24812278664135	-1.19309407780382	-0.903261060216775	-0.602744761059431	-1.33060778323763	-1.2354347282431	-1.32988131348118	-1.98919089588126	-0.643365903969133	-1.32496093703555	-0.896868023426201	-1.37973441271819	-1.79315494421662	-1.70109167784859	-1.00888764866955	-2.58435876417947	-1.30055387582036	-1.50384022304608	-0.761503972741891	-1.14273556566592	-1.29822121588931	-1.34547826029561	-2.36813461637624	-1.21289050290339
TOPORS-AS1	1.27192524218179	1.418292139614	1.53405187982039	1.13615225224588	1.62149984681826	1.21512582353864	1.49771220047742	1.90326243783756	1.26284649686693	1.29482725436047	1.62296434010351	1.62097525981174	1.37011675501066	0.52580550051685	1.46325455893746	1.24025700169954	1.35994487063026	0.796789076673607	1.23879472255631	1.08806671422482	1.37044216942889	1.35486231469542	1.26822641461709	1.39470611293442	1.14578514355278	1.346425762909	0.953747310525452	1.59243410240729	1.48242262220325	1.49828030036962	1.70316472709275	1.69565377862595	1.42931045870115	1.34321358026855	1.10799847024056	1.54535430517887	1.21663285127522	1.17031917975827	1.22267273632432	1.51765816582629	1.61951356918618	1.66292024815452	1.56856827248197	1.42385106927003	1.49357381505546	1.46933269811032	1.43742361803746	1.42772466684353	1.28064897005417
C9orf92	-0.517654978147842	-0.572430046797989	-0.855514931942338	-1.84735962496555	-1.65151864758815	-1.79867997598639	-0.736084984131273	-1.46597137182816	-0.699351470420683	-1.34458303038306	-1.52542749978916	-0.857072036992907	-0.844326913210299	-0.0360733870912649	-0.891278201381833	-0.655045619633763	-2.2140465122699	-0.581722546580123	-0.773589001899519	-0.402258912358259	-1.17975491313159	-2.87120576478443	-0.457598621943918	-1.05007872973848	-0.363228503935074	-0.465714221713976	-1.19309407780382	-0.592920939604625	-1.90530753107986	-0.823647794517747	-0.983895961247138	-1.63473589500961	-1.04577442424763	-1.49136281052408	-0.587995342869344	-0.665542477319745	-1.37973441271819	-1.79315494421662	-0.659271502153967	-3.81624257072715	-1.48482309062856	-2.40008954937128	-0.836415562132954	-0.761503972741891	-1.0224413319482	-0.40513641980582	-0.678053599382477	-0.68007862269098	-2.29089301490467
GABPB1-AS1	4.33748046370833	4.34061277579212	4.33193612208499	4.80042583198853	4.65954845466744	4.74999375858625	4.36233706910893	4.38607504051359	4.33293181147285	3.86487033524589	3.63646018258774	3.77575010250684	4.24856572383935	4.02693641043454	4.18523203107036	3.53082092567757	3.55774304980399	3.69626220071964	4.31533627742931	4.02879090490922	4.21746130906001	4.42603806672234	4.21844885359203	4.41056676784371	4.31281897160087	4.12622120239715	4.31092090332736	4.52568528455271	4.40333487305727	4.4617544243445	4.20671889896236	4.35595207147471	4.22475451813309	3.57616118367293	3.54622559689129	3.6429651018053	4.38150019621117	4.20232957466089	4.27078994172549	3.98033787973628	3.99414871440438	3.95997367440286	4.22727911318444	4.19269233764498	4.17762352956611	4.16899614771458	4.30346082977234	4.08947426665424	4.61466113314104
MSTO2P	3.11793359564328	3.1280096713431	2.94771210449259	3.06389616320437	3.27131349188939	2.98066056990162	2.78049054160963	2.80348930316506	2.83068481979688	2.96060180066973	2.99813445626785	2.49880338981779	3.17176706291	3.19366100958635	3.14685692750494	2.93471786735121	3.14988910913904	3.04588429154953	3.14650713250827	3.19977710172184	3.04631316634825	2.67458613865605	3.00183299669338	3.0056054028392	2.87100553004589	3.0593057385509	3.09054553235917	2.75209076839578	2.73083369356686	2.67413013576903	3.08305428267749	3.10752399882611	3.15271972939145	2.42829508115831	2.47550759943681	2.58519456971066	3.05767089958911	3.29147630625056	3.02842910415645	3.17999551047665	3.14356169038373	2.59345542849142	3.22568055895896	2.9389357453992	2.88444926366031	2.82909761417514	2.82915374382423	2.61675849123355	3.43096568687133
DPY19L1P1	2.22957895147219	2.07880567334233	2.13725349882659	2.24010321628479	1.97297221731964	2.40174711385327	2.63314882553445	2.23446834631293	2.20421876689623	2.3386815439499	2.68142407065151	2.48532016045417	2.1229363003777	1.72135630963466	2.1342568907253	2.08480248306556	2.25133437269859	2.25823704090941	1.88412984125695	2.02560262727817	2.06455228463329	2.54544098735607	2.76082489718958	2.43820775157101	2.44412641812253	2.06802295565201	2.4424944959873	2.50273129945906	2.34261998236372	2.57628281237089	2.16015040836957	2.07870116366036	2.24700732498021	2.44095038196434	2.41920015853486	2.24490593770196	1.9074282640085	2.31676274786142	2.12433481713103	2.52360743215747	2.3156454458438	2.72919346757369	2.08817703520902	2.20911222047701	2.16025096556799	2.59023213146253	2.4679257064348	2.62684730885714	2.44004879163377
MKRN2OS	1.27192524218179	1.49089588857084	1.4893135650551	2.20890859468119	2.20314198924781	2.18036040537797	1.32920647612045	1.60931675547607	1.453894789875	1.80046730242023	1.86230265349395	2.04523128911996	1.49232268738383	1.50234652769286	1.60149060112958	2.13572641822824	1.84222170737685	2.08730421892951	1.40185300451036	2.14793817020222	1.24810662650483	1.94349113261435	1.74081493645809	1.66263931818105	1.49092062960147	1.24757237598272	1.12883401708354	1.98426421052481	1.62243010094834	1.77019285754986	1.29111108625273	1.19666450101465	1.25288389131688	1.78165568388233	1.48239398502205	1.96327431299084	1.52256891339468	1.63087133828948	1.26672791640226	2.16103735277277	1.37647063853985	1.89058761153164	1.48551253275441	1.12978976781561	1.57210721760215	0.938817981411541	1.64387449550489	1.23012470695837	2.4033681283073
ZNF37BP	5.29777406595068	5.18177225229352	5.17746748475709	5.47702551571733	5.33716603918401	5.22112456416009	5.31879564241567	5.23116168650898	5.14570592343816	5.3864748557339	5.39661173225381	5.24146141696863	5.12706925400684	4.75896126333047	5.12345965094009	5.13468363174201	5.11033862841299	5.02590367426536	5.12248237050183	4.76575649907542	5.18698360324982	5.23507674120707	5.18403632791413	5.16585866946067	5.19920963283339	5.03060542629759	5.29646720701787	5.11020119958979	5.16865547969135	5.13313167688313	5.11118453065428	5.24862616510267	5.2565446267012	5.50938839753293	5.53550532148162	5.26168678546686	5.21450131425971	5.17877174478909	5.12956333193284	5.57249229485705	5.4498506614935	5.32100963933591	5.19414940386212	5.15543490111428	5.24584333457279	5.08507164209147	5.10330611414218	4.78724583727113	5.25428599288919
LOC100129518	1.27192524218179	1.03698549764771	1.07048448661389	2.02412563451177	2.31810770336833	2.1662162230577	1.13838413378487	1.19699364089427	1.10087901720354	0.885714589038736	1.07547654480102	0.583500554393074	1.47760118167706	1.40449920429472	1.17911112650957	1.79913027355204	1.99185778627798	2.17530069992734	1.05493053015613	1.395248223743	0.967086475197677	1.54060783362013	1.07717812160902	1.31397484082156	1.38479227874013	0.902436889934032	1.42581575484067	3.39832658638641	3.12738108762631	3.33734408215456	1.38347510440139	1.26648595051222	1.22923262325224	2.25279828504633	1.80157146889338	1.98044945679897	1.44711668496522	1.28863914694703	1.2882610779519	1.7177360012752	1.74783766616172	1.7583398132332	1.22887589811877	0.659339148218158	0.933615320464199	1.56684920402458	1.6004818999915	1.75656113107307	1.95703449853892
LOC100129534	2.06042113698807	2.23492487525961	1.7003012231193	1.77002435344798	1.89280186863566	1.72004882633468	2.0559219735929	1.74904151914269	1.86052004933764	1.82534197105925	1.68662297732583	1.32046614855928	1.92011941737801	1.98100012626768	2.08272659008522	2.01398114587587	1.94857368854918	1.85123686069598	2.04791010247835	2.36529500164137	2.29211380874393	2.05614893338381	1.84945619646191	1.94322661768752	1.73507356967673	2.21130883199595	2.0366403188738	1.76576570529286	1.83885356449055	1.60137379333372	2.16015040836957	2.15431821030506	2.0585622355671	1.4721113134508	1.36806130954306	1.61299302205424	1.96265778472889	1.86219688439593	1.97299671334555	1.69682701151222	1.68510191081375	1.50680104623724	2.12979612441076	1.97778667437056	1.7849135901094	1.76067247316426	1.86167964734568	1.66161272701781	1.48169648899226
ZNF730	2.94177664048946	3.15059635641034	3.16240697605493	3.58499245961546	3.11754778974508	3.28551515143004	3.22670393677166	2.97143394047914	3.09730356297971	2.98288324804573	3.02300912490688	2.86435270627752	2.83893766112266	1.87538993830708	2.77060167022822	2.40845732267239	2.21526511799106	2.14074347789097	2.98681550523152	2.14793817020222	3.07538609054457	3.2551299681102	3.26542778126441	3.08073014143745	3.18109201228874	2.87951049308452	3.15942233691697	3.60008767495073	3.59931286132369	3.57881163868163	3.03402594675012	3.00912029476512	3.10153227453266	2.94604250178322	3.03961149526031	2.89698263428166	3.22512764544068	2.88115504209982	2.94276451192613	3.23179012569465	2.8703811591331	3.16324293537834	3.16024099479268	3.13292265730057	2.97394741449942	3.43616583417512	3.54147348825958	3.1864542353014	3.31725911318838
LOC100129550	2.32460555885796	2.45958034810463	2.37714582484794	3.28939851254156	3.15239719050268	3.02051655871573	2.50338095056412	2.62149146942218	2.66666920864985	3.38542980314138	3.20067710174528	2.98423021698803	2.19670035504976	1.76143374900999	2.41823063425146	2.95376362304176	2.86955368934804	2.82426981309571	2.45057904432678	2.23884666640043	2.41092123878396	3.00443389683965	3.11186754245407	3.14047760447597	2.49602752003456	2.20077816450378	2.70460734635004	3.31396965600389	3.21846900955856	3.27008764374812	2.2851371852081	2.56782011067267	2.57246423134782	3.29174456528684	3.22347568766049	3.08339575851254	2.49941119240743	2.28294803486917	2.45461946437402	3.28178951223338	2.97023008749816	3.0917635469584	2.7793843425108	2.38758752528326	2.22244572717533	3.12003299607308	3.17068524344025	2.84995766752658	3.17217718079598
FAM47E	2.04654896240652	1.83565469183909	1.86695109252875	1.68189344316932	1.47501375834078	1.75826814856517	2.10148455097334	1.88990405498254	2.10800345163692	1.22176379217075	1.4131719555467	1.69312504556757	2.20566122262138	2.2858547077961	1.99624706935975	1.8609695273699	1.50643095910774	1.87245334660568	2.00505462351656	2.07578838444639	2.00535649212539	1.98677523034315	2.09620294729078	2.24488231754862	2.09956212679214	2.16871695527148	1.99201732745317	2.14636970750783	2.07654512220988	2.16965755290825	1.83985339906113	1.64412347798587	1.94699400652129	1.59043128063956	1.39750508743554	1.08736466071548	2.05449665179397	2.15170350159092	1.84807010144472	1.94752308278277	1.20819915595005	1.39246837075825	2.00115397297166	2.09808090808827	1.7683307059138	2.13600984862285	1.98491141333995	1.97764022046549	2.00678753373602
LOC100129617	-2.18750637645551	-3.05047734360263	-3.1774430268297	-2.98486314871549	-3.23648114830931	-2.32919469268517	-1.58408189068622	-1.77082595335658	-1.85689274740716	-0.957559907273811	-1.97288647676038	-3.66442695905051	-3.32237421001494	-1.62103588781242	-2.85063621688449	-1.5984620912674	-1.42555061746361	-2.05565373491254	-5.63156999702709	-1.98722141307942	-3.9871098351892	-2.21912906820473	-1.49507332736258	-3.48303813701458	-3.32670262790996	-2.43254735777878	-3.26348340569522	-3.96215474927034	-2.35276650805108	-3.25660720179385	-4.04278965030071	-2.91484381420234	-3.36770251913499	-2.22832840469029	-1.53141181450298	-1.96099836084592	-2.07161211735585	-2.89269061776753	-2.08811480095784	-1.31374223019797	-0.999396263458318	-2.88551637654152	-3.26937496940906	-1.80880968752025	-2.85894259966532	-5.69053863866807	-1.97350948290865	-2.73070469576095	-1.21289050290339
ARRDC3-AS1	1.71938421915301	1.3220768243547	1.68053796829787	1.48762462274726	1.40737504146542	1.57769590292335	1.58584311075609	1.71914003342883	1.71879193972598	2.07391832419936	1.30914889100347	1.84864262318886	1.25397516040151	1.54888911362989	1.60149060112958	1.30101103277864	1.60264627436704	1.40377788372476	1.54833909298784	0.820133508978189	1.66633240341472	1.44038038588148	1.53312356446807	1.75727619231913	1.38479227874013	1.50890045986611	1.69071290469166	1.74750349890013	1.40697039377378	1.56101605571758	1.42753028447933	1.55392566901429	1.623252341262	1.63516959540485	1.30730727846396	1.37398588686689	1.2613711660405	1.39798654313539	1.44985022022615	1.04173842440042	1.66356874926411	1.20194646470882	1.25418698664795	1.70215223175713	1.60982688355131	1.58558576660617	1.87994185373841	1.4731676376047	1.13909482584015
C9orf173-AS1	0.419151195364964	0.250692191117932	0.228549332846137	0.119473511099248	0.114016098774825	-0.141567689509395	-0.133420481676657	0.118991128892993	0.275557548616487	1.22176379217075	1.22589338735412	1.28976935133636	-0.107361319044092	0.616003309488428	0.246225322368102	1.07613762193844	1.52619421392917	0.389131107760361	0.434519193430681	0.249817784221434	-0.0174834842327168	0.511263872037987	-0.0150803862429667	0.794946610285183	0.41745846766045	0.483060454930851	-0.159146745880482	0.383620087571387	0.377626432191636	0.611289262198802	-0.0130423069066547	-0.23034563993027	0.376458576435416	1.04469008971613	0.996967157851813	0.988960956654488	0.20522808800297	0.489779019054879	0.094088530262908	0.431684942716435	1.01767724990062	0.901079985349287	0.190056649228238	0.166942766233075	0.00612782024856644	0.142351375496674	0.833845439148956	-0.408776600873586	-0.03455326164488
LINC01126	-1.00308180531808	-1.46551484288148	-0.545174811330187	-1.21932840235251	-1.31048172975308	-0.855263504352753	-1.09865506351598	-1.9513981989984	-1.03377050949124	-1.34458303038306	-1.97288647676038	-5.24938945977167	-1.08533501271409	-2.84342830914887	-1.93309837707646	-1.83947019077119	-1.76658753529868	-2.90365064146748	-1.10800804097008	-2.47264824024966	-1.17975491313159	-0.549277669897064	-0.885019845678594	-0.675683214956978	-1.7417401271888	-0.762695959471108	-1.19309407780382	-1.45965440874116	-0.454646122070297	-1.0549733406242	-2.16832053238457	-2.26276711762265	-1.44170310057877	-1.9388217874953	-1.77241991400677	-1.96099836084592	-1.12819564572222	-1.79315494421662	-0.74416039974048	-1.00888764866955	-0.868151730180065	-3.62248197070773	-1.89086334615533	-1.07184409335404	-1.75940692611441	-1.60307579741773	-1.52605050593743	-1.63116902221003	-0.937256060289965
SLC25A21-AS1	2.72374941171441	2.60569210761094	2.96415325155412	4.27252469397716	3.84460278037833	4.17507257401821	2.93109227987807	2.8999344201198	2.88145938703001	3.23574802160645	3.00647375718058	3.02207356813271	2.30906272050571	2.11076800123801	2.59782428393181	2.11895070547741	2.00600196859825	2.48178039572604	2.30506794197548	2.30345574782351	2.90770792811875	3.08631090389406	2.8457137947761	2.8709908010398	2.73938656254781	2.74826595980627	2.81119328059928	2.9326630140376	2.90547829637802	2.86854792952844	2.85202811300724	2.65717963081132	2.74082193764317	2.89176544080002	2.50285808758177	2.81318969727649	2.7786949498863	2.61736707393973	2.56459230639915	3.8106832230977	3.45063665717673	3.6721387781839	2.72610954946845	2.55576274477561	2.55770415247518	2.75654458754158	2.90244925314798	2.84131874925271	4.59581969876622
ZNF737	5.12207332600421	4.93088606703022	5.07711322507979	6.07312857404369	5.8376603144432	6.11328809901119	5.16813147717892	5.09226710244059	5.15605404938878	4.89308657769509	4.73133158061815	4.66200252807179	4.92893911826802	4.38859281338536	4.97025186082681	4.31396668788255	4.04591069003489	4.48005365100657	4.94491434976976	4.52509578580997	5.1170520690029	5.32636199172701	5.29934253898753	5.12503183070708	5.16755295863502	5.02464694579516	5.2291709653237	5.42514459874179	5.52932069655686	5.53975693634577	5.0596235324156	5.02011069982405	5.04592540988918	4.86736164035186	4.96659350880829	4.79267424015869	5.10369751592311	4.97326353573656	5.02442495215255	5.69221249293965	5.31478233182411	5.47993121200858	5.16775287486375	5.11005354975435	5.10601705219872	5.25124260361046	5.23859996516594	5.23755066294099	6.16990414575686
SCOC-AS1	0.581880695403072	0.517207165686687	0.729447568778819	0.307918600512359	0.67040944729921	0.650627425377204	0.0636163653828963	0.584654701241805	0.508756724909518	0.509566103153487	-0.146915876535429	-0.391408464644096	0.346004298893851	-0.18046329642644	0.693684299339323	-0.344705499021613	-0.388075912044947	0.059823482507401	0.476954459751078	0.490825883725229	0.731708412266749	-0.0061353448705348	0.406746278698516	0.423852458593936	0.541193836082695	0.550964519432654	0.247478513582162	0.00747160168613763	-0.0308384131637214	0.487553893776558	0.601066539474018	0.544587804434957	0.786102816944041	-0.188800040503652	-0.277655222257193	0.307490475079986	0.0608381786677956	0.230691797737749	-0.173844674983725	-0.447008761061432	-0.347319566878625	0.218820283273216	0.81808787184128	0.306667529899688	-0.240032767020831	0.684500792678857	0.544338821953971	1.00109919328948	-0.17541579748473
LOC100129917	3.37265273326507	3.47532308465038	3.53129601452988	3.84549359870373	3.53170317646762	3.21855672893892	3.39472388704465	3.44777289482142	3.37044549653409	4.57519707698334	4.51750861536143	4.08823244222084	3.52669573120523	3.34639624973115	3.42030794928407	4.653839437778	4.79718074315336	4.16028366428661	3.39356956525142	3.32954497669217	3.46958681572686	3.42734782172913	3.19068981414607	3.25842884938656	3.06217571090203	3.35357372983961	3.25063885447549	3.38066071209084	3.32990893061417	3.28255160931418	3.04820488191989	3.39414522497752	3.03488323909759	4.45817212249293	4.32848130156837	4.07342546975761	3.46396235640314	3.2857963971782	3.30684250369362	3.95854448887402	3.88208191297719	3.59021705442488	3.46668865846275	3.29832018718617	3.42381489794136	3.28960093897109	2.98068682747823	2.7051143656544	3.76559417644181
LOC100129924	-2.18750637645551	-1.95094167005172	-5.49937112171706	-1.60635152546176	-2.38848424175436	-2.69176477206987	-1.58408189068622	-1.2144326048322	-1.30940495210467	-0.797095235080565	-1.34485525414734	-2.44203453771406	-2.22283853646403	-0.968959191232728	-1.06636490793992	-0.906584386629727	-1.14991617485018	-1.52513901821376	-3.30964190213973	-1.09413661699593	-1.32414482246677	-2.21912906820473	-1.65553799955583	-0.946985236774372	-1.56116788154698	-2.72205397497376	-2.12597988194528	-2.0876856313542	-0.954217131560809	-1.87809557854012	-1.72086155541334	-2.26276711762265	-2.51970561258004	-2.590898484075	-1.32496093703555	-1.5135393838747	-2.96469691343934	-1.45211802638155	-2.32912290046164	-1.31374223019797	-1.93228206759978	-1.30055387582036	-2.42137806285411	-1.62823744187843	-1.41837000827934	-1.44261112522448	-1.52605050593743	-2.73070469576095	-0.937256060289965
LOC100129931	-1.1233760390358	-1.10294476349677	-0.744483619553594	-0.352594933215974	-0.914553053421946	-0.74423219196401	-1.09865506351598	-1.46597137182816	-0.802444963384786	0.627402593447345	0.182391748717531	-0.120106442826701	-1.00044611512758	-0.727951091728933	-1.16258022319923	-0.544014307245019	0.303801792592721	-0.0161253707258975	-1.54410715577675	-0.887685739528501	-1.17975491313159	-0.634166567483577	-2.04256112266507	-0.519564013039696	-1.25631330001856	-0.847584857057621	-0.941555310807855	-1.02355529393449	-0.385933371986283	-0.534141177322761	-0.983895961247138	-1.63473589500961	-2.23019899538506	-0.874691450075589	0.260001563685606	-1.17250246603963	-0.727657716138493	-0.570762522880171	-1.14469832932421	-0.447008761061432	-0.0341616816189946	-0.452556969265414	-1.50384022304608	-0.857719288001194	-0.712101211336054	-0.135949786990431	-0.303658084600979	-0.894203428043828	-0.416423896988525
CCNT2-AS1	0.982418624986801	0.482017737224387	0.522996691311392	0.42112921096035	0.507679947261102	0.566969496330294	0.341917527870001	0.370529895888958	0.746448282628848	0.977345064504304	0.0595350009319973	0.242463636558007	0.470183710114581	-0.18046329642644	0.874256544981144	0.533988204756254	0.516346427972822	0.32901011532279	0.77782093911061	0.249817784221434	1.22234353043975	0.471186432662652	0.666390095331536	0.670767199064453	0.890528088310709	0.766232506335721	0.391868422917336	0.23424246353316	0.45458841400652	0.202824416843445	1.00160446905775	0.61765126662468	0.996869913160862	0.667835784325171	0.440573809327427	0.307490475079986	0.886159647254849	0.639804463059487	0.188725404400983	0.827613619047574	0.585566237262838	0.769835452071034	0.916491575902274	0.79209435706993	0.562521168772952	0.286741284831848	0.833845439148956	0.439220305681364	0.372071997817764
LOC100129973	-1.94649827695172	-2.15739254751915	-2.03993950307976	-0.662935053828125	-1.65151864758815	-2.69176477206987	-0.847116296520017	-2.68836379316461	-1.46986962429792	-1.87509774708184	-1.73187837725659	-1.78995784113437	-2.42928941393145	-2.84342830914887	-2.32012150018571	-1.5984620912674	-1.28116070812843	-1.31868814074633	-1.72467940141857	-1.09413661699593	-1.32414482246677	-1.59109784559169	-2.57307583936385	-1.89807563629343	-1.56116788154698	-1.49966155363731	-1.67852090497406	-1.64022665438298	-1.16834193691366	-1.6716447010727	-1.37982463757828	-1.81530814065143	-3.36770251913499	-0.754397216357877	-0.587995342869344	-1.33296713823287	-2.96469691343934	-2.24061392118784	-1.14469832932421	-1.94177345281101	-1.48482309062856	-2.03751946998657	-1.6844124686879	-1.62823744187843	-1.75940692611441	-2.23110702003077	-1.52605050593743	-2.73070469576095	-2.00138639770968
HDAC6	6.1266133513357	6.18963250765818	6.0690600714504	6.01118657880427	6.05215426072837	6.04825686937062	6.15783446343103	6.06243622514426	6.20047420664897	6.1613811654497	6.24672209099538	6.24596593246431	6.1868352533244	6.36683715615865	6.2926052576504	6.44130057935941	6.37942949740609	6.39784555351506	6.25526970885733	6.38222014301058	6.23407446741017	6.19295957548708	6.17772417894501	6.19186029611871	6.17114920904116	6.22858292002683	6.1378228003108	6.21484944539059	6.25018536518795	6.21790996238064	6.14001849775484	6.16768543404288	6.12134260597981	6.07899891780535	6.10298039547393	6.15935735004378	6.23602657537131	6.25014581014756	6.25822845125742	6.05566266693204	6.07640120014102	6.04817427841071	6.14467597531698	6.10965605835057	6.17251246398563	6.16160068951918	6.05740840419334	6.06973302410066	6.0514286264822
URAHP	0.375429817935646	0.164535547368217	0.281988591807597	1.29312159858428	1.15583627446945	0.94382380172125	0.575116704163031	0.370529895888958	0.224027247976405	3.87085663031162	3.77957019914833	3.50215459931743	0.470183710114581	0.857011408992223	-0.0432812948268829	4.00715988001985	4.0996610758125	3.59140488690053	0.476954459751078	0.631688419565078	0.405207587589562	1.19180403274137	0.886355779273444	1.04052381904243	-0.222365968095225	0.411801771761029	0.523112956195589	1.65255509484486	1.62243010094834	1.26695475426316	0.43833703943591	0.427548383244737	-0.0749207699071486	3.38638143942492	3.44410550029768	3.16828465609905	0.377695284007736	-0.490592174196188	0.620836417038768	3.07047014294374	3.13576331982332	2.69342233655187	0.637515626199459	0.624149719755858	0.872861289385102	1.05092834773308	1.3085258848552	0.61168750168613	1.90550419789884
LOC100130093	1.68397888302181	1.96871622163068	1.77675328355718	1.10259969253485	1.40737504146542	1.53430330740997	1.68893660372019	1.71914003342883	1.86052004933764	1.55489009366298	1.74759099461726	1.78403354176578	2.0650277223497	1.9114591930146	1.93944071374128	1.6668824752536	2.00600196859825	1.43263274639695	1.81964111480524	1.395248223743	1.54686873681315	1.78904486324097	1.33381475624466	1.20626102352131	1.73507356967673	2.25267926641581	1.59449758943235	1.27306171242369	1.48242262220325	1.49828030036962	1.68513080426249	2.10434975103097	1.65909754020872	1.54426109920664	1.53633279213286	1.67760210347731	1.8053769925388	1.78377023743912	1.84807010144472	1.34026191495284	1.17814192209387	1.42191214865073	1.73961381381819	1.99165884895212	1.73458191455926	1.52862988179409	1.93338111269987	1.53875597923228	1.16853860373263
LOC100130238	-1.94649827695172	-1.46551484288148	-2.03993950307976	-2.49943632154525	-2.38848424175436	-2.03968807549018	-0.847116296520017	-1.33472683854991	-2.09790084691096	-3.46006024780299	-2.26239309395537	-2.44203453771406	-1.88180161862896	-0.968959191232728	-0.976167098968346	-2.49154688735088	-2.2140465122699	-3.64061623563369	-1.72467940141857	-0.887685739528501	-1.32414482246677	-2.50863568539972	-1.83611024519765	-2.63504123045963	-2.18919910416003	-2.72205397497376	-2.41548649914027	-3.22518915510414	-1.41988070390962	-1.87809557854012	-2.45782714957955	-1.81530814065143	-1.60216777277202	-1.9388217874953	-2.42449661058646	-2.61307505742561	-2.07161211735585	-2.53012053838283	-1.70109167784859	-1.49431447583979	-1.93228206759978	-2.03751946998657	-2.13187144565912	-4.13073778240761	-2.49637252028062	-2.52061363722576	-1.73250138340485	-1.83761989967746	-2.29089301490467
TFAP2A-AS1	-0.89205049292934	-0.728549248715271	-0.454977002358609	-0.914473820824089	-0.514015123838217	0.228800760435721	-1.24304497285116	-0.572886575744675	-0.428049448603288	-0.957559907273811	-0.908756139340665	-0.0399360941427177	-0.703464377370449	-0.521500214261507	-1.26567371616333	-0.655045619633763	-0.629084011548742	-0.702016780297835	-0.346167778164843	-0.887685739528501	-0.617876025523479	0.049359767721169	-0.188411989128529	-0.0236065183772849	-0.893743220633854	-0.606576757553826	-1.33748398713899	-0.261715031129251	-0.602744761059431	-0.449252279736248	-1.2354347282431	-0.677804616901491	-1.04577442424763	-0.353859286774148	-2.06192653120176	0.00583477521888427	-0.414499830878863	-0.945158037661669	-0.296701422769259	-0.646317569284838	-1.30425084498674	-0.959516957985297	-0.233751059678338	-0.5864172661838	-1.75940692611441	-0.736342328281193	-0.909379145488933	-0.111794863116454	-0.937256060289965
C17orf107	1.51293334168558	1.45505068962412	1.59866096124346	1.48762462274726	1.2870808077477	1.18738083305574	0.884066945052184	1.34138355022944	1.36153077172634	1.58433387155546	1.76735424943869	1.76183779565159	1.84181442187823	1.68013364690814	1.79321997289024	2.01398114587587	2.21526511799106	1.76310595041732	1.76930943925509	1.31394812164115	1.37044216942889	1.14161827557316	1.19951366453307	1.54376192232913	1.29388378254192	1.59183680084818	1.44801150095487	1.37174598728309	0.72696068441965	1.18964902809571	1.5914163694403	1.26648595051222	1.49027847599258	1.84015133319248	1.77937572277919	1.77924236535315	1.8645727850467	1.53835919949994	1.62929799578696	1.3932107949018	0.912067061940025	1.47905605575434	1.48551253275441	1.40324078959474	1.57210721760215	1.07764568610886	1.28130441612018	1.00109919328948	1.40954670323643
LOC100130357	-0.788956999965236	-0.0249422514954959	-0.545174811330187	-0.551903741439381	-0.200857238578587	-0.289666328498529	-0.361689469349775	-0.366435698277249	-0.802444963384786	-0.65270532574539	-0.478121785010802	-0.605533269996943	-0.637876035742872	-1.25846580842771	-1.77263370488321	-0.440920814280916	-0.815497135779623	-1.13811589510451	-0.677373686640216	-0.887685739528501	-0.714091340782782	-0.123971835164393	-0.128290996690958	-0.378701477199846	-0.604236603438869	-0.0590889622513324	-0.0935584042529054	-0.502723130633046	-0.139772784716885	-1.18621787390245	-0.673555840634988	-1.19863678020293	-0.263365859320259	-1.00593598335384	0.125700471974015	-1.02811255670445	-0.217462983819309	-0.0853356957099294	-0.834358208712058	-1.49431447583979	-0.747857496462353	-1.30055387582036	-0.73332206916885	-0.430298064266518	-0.174444425393254	0.375550551789704	-0.574960106418374	-0.894203428043828	-0.937256060289965
LOC100130370	-2.18750637645551	-1.60990475221665	-2.69201619965946	-1.21932840235251	-2.75105432113907	-3.17719159924012	-3.90600998557359	-1.46597137182816	-1.46986962429792	-2.72309465363679	-1.18439058195409	-1.78995784113437	-2.22283853646403	-2.10646271498266	-1.77263370488321	-3.71393930868733	-2.2140465122699	-2.05565373491254	-1.931130278886	-1.09413661699593	-2.76471741385275	-2.50863568539972	-1.49507332736258	-5.80496623190195	-1.7417401271888	-2.19153925827498	-2.77805657852498	-1.45965440874116	-2.35276650805108	-1.87809557854012	-4.04278965030071	-2.26276711762265	-2.88227569196475	-3.07632531124524	-2.90992343775671	-2.61307505742561	-1.68458899424661	-2.89269061776753	-2.08811480095784	-1.70076535330721	-2.22178868479477	-2.40008954937128	-2.78394814223882	-2.90834536107116	-1.27398009894417	-1.29822121588931	-2.26301610010363	-2.36813461637624	-1.06850059356822
LOC100130417	2.6614010350466	2.81812476728151	2.59338601920279	2.45475998884163	2.63634761122558	2.30178020579283	2.58048987626188	2.63756623228025	2.85629546347592	2.78152573876676	2.89411139172463	2.6872484792309	2.65490571348497	2.71116054252877	2.80916151675926	3.19695321747868	3.03732830279216	2.56232382303658	2.79049476914572	2.73680512537929	2.60285334659032	2.36035830245027	2.49061883595354	2.65036098840262	2.6413881241353	2.78397805652567	2.50734564033727	2.42442630395927	2.61825442497715	2.47131325276935	2.65301861910874	2.81307664036086	2.51494053022685	2.86384143923758	3.14752683442719	2.68285782892881	2.65840071616859	2.79580948706203	2.58213288770828	2.57033848250247	2.7832119962636	2.29240141565432	2.7529928436194	2.6636780839425	2.58636791072732	2.73152612750474	2.56141233531291	2.28848886947236	1.65812305637653
CECR7	1.94551904217527	2.07880567334233	2.03201033879925	2.55739490105143	2.36640326040911	2.15193199705145	1.7851519189795	1.99346024680913	1.86052004933764	2.54743428874393	2.64983094595619	2.47170972893552	2.08458998872822	2.6696412730905	1.81864256977014	2.57761513715651	2.90772245101776	2.97899240789436	1.76930943925509	2.30345574782351	2.22882756400995	1.7726504249903	2.13351610575883	1.99593366801836	1.57053779766484	2.02091035981389	1.53352957214093	2.29208653810544	2.52319222800554	2.39300825726956	2.02329954015707	2.03935249618453	1.94699400652129	2.59610003072626	2.54293552695711	2.49245935674675	2.02884806442336	2.16414060482914	1.95963833049053	2.68094396990556	2.60263975062178	2.66907247513612	2.00115397297166	1.94963563405641	2.05480166698426	2.09736392072336	1.86167964734568	1.81066853641253	2.39093102506908
PP14571	-1.39901048164922	-1.33427030960322	-0.855514931942338	-1.39990064799433	-1.47094640194633	-0.975557738070465	-1.4035096450444	-2.15784907646583	-0.802444963384786	-0.797095235080565	-0.677430593234209	-0.857072036992907	-1.08533501271409	-0.968959191232728	-1.49699926226979	-1.21143896815815	-0.544195113962228	-0.581722546580123	-2.46164499558478	-2.47264824024966	-1.87163261776926	-2.21912906820473	-2.04256112266507	-1.41264880912318	-1.7417401271888	-2.19153925827498	-1.49794865933224	-0.502723130633046	-1.90530753107986	-0.369081931052265	-1.92731243288077	-1.47427122281636	-2.51970561258004	-0.268970389187635	-0.187457413285615	-0.210976613854264	-1.68458899424661	-1.05618935005041	-1.39623709632017	-1.94177345281101	-0.747857496462353	-0.959516957985297	-1.19898564151766	-1.07184409335404	-1.96585780358184	-1.44261112522448	-1.52605050593743	-1.83761989967746	-1.37335517509664
LOC100130476	-2.4770129936505	-3.05047734360263	-2.03993950307976	-2.13686624216054	-3.23648114830931	-1.79867997598639	-2.68361756423714	-3.05093387254932	-2.38740746410594	-2.72309465363679	-5.43231809539768	-2.44203453771406	-2.42928941393145	-4.42839080987003	-1.77263370488321	-2.49154688735088	-2.50355312946488	-2.90365064146748	-2.82421507496949	-2.47264824024966	-3.25014424102299	-4.09359818612087	-2.28356922216887	-1.89807563629343	-3.32670262790996	-2.72205397497376	-2.77805657852498	-2.7397623279339	-2.35276650805108	-3.99357279596006	-2.16832053238457	-2.55227373481763	-2.88227569196475	-5.3982534061326	-5.23185153264407	-3.09850188459585	-2.31262021685965	-2.24061392118784	-1.88166392349042	-2.5938501493907	-3.80675118551592	-2.88551637654152	-4.00634056357527	-2.01526056498767	-2.49637252028062	-1.60307579741773	-1.34547826029561	-2.73070469576095	-2.65346309428937
PARD6G-AS1	2.36987029259375	2.44137575272704	2.03201033879925	1.65899304105924	1.85944327168923	1.37124502545593	2.48057106765603	2.06652370899886	2.37930547345432	3.69306951109634	3.54209649440785	3.56118217496948	2.26687564910931	2.58283644555323	2.44296315494438	3.9371123824916	3.99363341116783	4.06674289644719	2.36278343983177	2.23884666640043	2.14902685279683	1.31012399993014	1.4566715040302	1.25031620359925	2.27618178080846	2.30277787800617	2.14929811964326	1.41866703467059	0.929268859712766	0.611289262198802	1.97957816272775	2.30570726030994	2.27037131804572	4.04676143973582	4.0419440665702	3.70110353785682	2.29941052705968	2.32786045674475	2.33556679273025	2.7536130376038	4.13380712285799	3.72033349065346	2.27288308035786	2.14848586152551	2.24659181450703	1.5091337061683	1.74696798846899	0.801790385066072	1.28064897005417
NFYC-AS1	1.78769023254392	1.39955557703241	1.81351183356729	1.51338771881234	1.66075927726549	1.57769590292335	1.47481179836735	1.74904151914269	1.62257662446668	1.9662045068991	1.76735424943869	1.01739708092323	1.32148197975978	0.857011408992223	1.81864256977014	1.61996142786611	1.58390971178546	1.3442768719761	1.5079813553717	1.54527366774761	1.70405206936388	1.95806393370162	1.70821027102616	1.41420228856022	1.58977401652776	1.60786691066713	1.53352957214093	1.8707352648944	1.65540742339462	1.77019285754986	1.51179920137693	1.33308369924124	1.90282642324572	1.95047474809848	1.77937572277919	1.52208452585603	1.57667631873413	1.43950581257366	1.72714531918511	1.91167788383605	1.11608095396162	1.78124021534328	1.64710167502866	1.61521659498585	1.7849135901094	1.64037823944655	1.38723786086924	1.0317959905124	1.3846720345974
LINC00910	0.0809824594703907	0.119447657839679	0.228549332846137	0.365634098368646	0.222950470327989	0.11559014998773	0.123737357820467	-0.0769290810822638	0.224027247976405	1.02106644193362	0.182391748717531	0.242463636558007	0.279661804065155	0.215465379904699	0.388829717810902	0.631835528154398	0.593308409787706	0.131973268263236	0.149789716497568	0.562975669481064	0.358665001652532	0.298719236657886	0.0898891733585757	0.498814516275159	0.234012326564519	0.13038883661238	0.297231548779261	0.960677390207197	0.597192809449321	0.76131470620341	-0.0731632993442255	-0.23034563993027	-0.0749207699071486	-0.0407014015145178	0.0535506862181798	0.194279864631995	0.294037354960826	-0.0853356957099294	-0.00719480557427388	0.938644931436318	0.100139410092596	-0.163050352070429	-0.462020047351456	-0.100990439013558	0.264439815839957	-0.26427388396597	0.181768742569262	0.134365724152943	0.805968524347923
LOC100130691	-2.4770129936505	-3.53590417077288	-3.91440862099591	-5.30679124360285	-3.23648114830931	-5.49911969412748	-3.90600998557359	-5.85828879460692	-3.23540437066089	-5.04502274852415	-2.62496317334007	-3.66442695905051	-4.54476663135139	-2.10646271498266	-3.2132062962692	-3.71393930868733	-5.67347813090719	-3.64061623563369	-5.63156999702709	-4.79457633513702	-3.25014424102299	-2.50863568539972	-3.4210727459188	-3.48303813701458	-5.64863072279732	-3.57005088152871	-2.77805657852498	-2.7397623279339	-5.81219812668838	-5.57853529668122	-5.62775215102186	-3.40027064137258	-3.36770251913499	-5.3982534061326	-5.23185153264407	-3.09850188459585	-2.96469691343934	-4.11508303910398	-3.46662642421157	-3.81624257072715	-3.06978559134972	-2.03751946998657	-1.6844124686879	-3.3937721882414	-5.66629752172293	-4.10557613794691	-3.84797860082479	-5.53805961781855	-2.65346309428937
LOC100130705	1.97511382436357	1.6578675726238	1.68053796829787	1.65899304105924	1.94143664388653	1.29529617222263	1.64857886610405	1.91649826499425	1.7000553771444	1.89749175681509	1.70723325700112	1.86955161295184	2.04519655042813	1.54888911362989	1.97379221853206	2.03201506870613	1.93385218284242	1.5158882500463	1.5079813553717	1.8919241920462	1.92777355117285	1.70514360563202	1.55161990808546	2.034237556195	1.83518505446693	2.0563882551686	1.70920924830905	1.57182382273201	1.50068482859597	1.31628246662673	1.88794768726218	1.9144258842837	1.93242120543402	2.17917542190315	2.11687662158701	1.9458922347626	1.61165245697711	1.59457520906649	1.9461551011269	1.77870401856663	2.10813220084613	1.58697139492122	2.01602724945319	1.54168755956389	1.22852024158501	1.56684920402458	2.05087467571831	1.06185322436858	1.28064897005417
CECR5-AS1	-0.788956999965236	-0.813438146301784	-1.79893140357597	-1.21932840235251	-0.700428248069099	-0.21371747526523	-0.847116296520017	-1.10340129244345	-0.802444963384786	-0.797095235080565	-0.677430593234209	-1.54894974163058	-0.703464377370449	-0.727951091728933	-1.77263370488321	-1.5984620912674	-0.71928182052032	-0.702016780297835	-0.987713807252367	-0.402258912358259	-1.17975491313159	-1.28624326406327	-1.49507332736258	-0.675683214956978	-1.12506876674031	-0.53442697179799	-1.19309407780382	-0.502723130633046	-1.28863617063137	-1.18621787390245	-1.92731243288077	-0.967311234096476	-1.16606865796534	-1.9388217874953	-2.42449661058646	-1.33296713823287	-1.24848987943993	-1.05618935005041	-1.14469832932421	-1.49431447583979	-1.48482309062856	-1.30055387582036	-1.34337555085284	-0.857719288001194	-0.808316526595357	-1.44261112522448	-1.97350948290865	-1.01449766176154	-0.816961826572253
LRRC70	0.0254873468786871	-0.728549248715271	-0.141819117098978	-0.262397124244396	0.324233806165171	-0.289666328498529	0.0636163653828963	-0.303699942929286	-0.512938346189801	-0.000628629165696792	0.544961828102239	-1.00146194632808	-0.844326913210299	-0.968959191232728	-0.528708121997125	-0.344705499021613	-0.918590628743727	-0.581722546580123	-0.0168601529118831	-0.887685739528501	0.0426375082048543	-0.123971835164393	-0.316736086104068	-0.760572112543491	0.184259291367419	-0.762695959471108	-0.631215190195705	-0.903261060216775	-0.320345030358706	-0.720554301553643	-0.270200146403779	-0.167609884582307	-0.135041762344719	0.48438964322924	-0.0223981670151184	-0.210976613854264	-0.64276881855198	-0.0853356957099294	-1.03366701693546	-0.356810952089854	0.983325745109847	0.573915242095777	-0.0367142126187845	-0.100990439013558	-0.174444425393254	-0.9356511365046	-0.388546982187492	-0.0462065214888774	-0.17541579748473
LRRC69	-2.4770129936505	-1.46551484288148	-2.69201619965946	-1.84735962496555	-2.75105432113907	-1.79867997598639	-1.24304497285116	-0.81389467524847	-1.85689274740716	-1.87509774708184	-2.26239309395537	-1.78995784113437	-1.60616717601553	-1.25846580842771	-1.93309837707646	-2.49154688735088	-3.35155003601983	-3.64061623563369	-1.54410715577675	-2.47264824024966	-2.11264071727306	-2.87120576478443	-1.65553799955583	-2.34553461326465	-1.40070320935374	-2.19153925827498	-1.19309407780382	-2.0876856313542	-2.35276650805108	-2.11910367804392	-1.37982463757828	-2.26276711762265	-1.16606865796534	-3.07632531124524	-1.77241991400677	-1.71999026134212	-1.37973441271819	-1.30772811704638	-1.39623709632017	-2.5938501493907	-1.48482309062856	-1.74801285279159	-0.546908944937968	-1.46777276968518	-2.85894259966532	-1.60307579741773	-2.26301610010363	-1.83761989967746	-2.29089301490467
LOC100130744	3.29264121922188	3.27915884641999	3.2982904041367	3.69038823733477	3.77474610711395	3.58036508969934	3.40687296971077	3.24237354439828	3.4952355852559	3.2076426839261	2.97282336773867	2.67542304383411	3.40748926846605	3.50824712913254	3.46526809037511	3.16462256386269	3.31236380609615	3.10085075076746	3.31971471793988	3.43904334162268	3.37337150046756	2.99032429742422	3.29865831083105	3.27451855192487	3.41476435849119	3.40951721856647	3.33642943649191	3.79050465200101	3.75955451681516	3.56357176062134	3.25794422231753	3.34657954172547	3.44222634658644	3.10557233186315	3.16475324853779	2.97617480169864	3.34429212574052	3.43694557225509	3.40373829537183	3.35033898764079	3.36650952848965	3.15449930230636	3.32457631453935	3.27582156294693	3.3081170680826	3.31788998340251	3.33193048919014	3.00497220243669	3.58084113529024
EFCAB10	-2.4770129936505	-0.999851270532665	-3.1774430268297	-2.98486314871549	-1.65151864758815	-2.03968807549018	-0.736084984131273	-0.81389467524847	-2.74997754349065	-0.401166558749425	-1.52542749978916	-1.78995784113437	-2.42928941393145	-4.42839080987003	-1.62824379554804	-1.83947019077119	-1.42555061746361	-2.41822381429724	-1.54410715577675	-1.98722141307942	-0.817184833746886	-1.28624326406327	-1.65553799955583	-1.28140427584493	-1.7417401271888	-1.49966155363731	-0.941555310807855	-0.502723130633046	-2.35276650805108	-0.823647794517747	-0.583358031663409	-0.864217741132373	-1.60216777277202	-0.754397216357877	-1.32496093703555	-1.02811255670445	-1.24848987943993	-2.24061392118784	-2.08811480095784	-0.543224076320735	-0.999396263458318	-1.11998163017854	-0.73332206916885	-0.5864172661838	-0.380895302860681	-1.16697668261106	-0.909379145488933	-2.07862799918126	-1.37335517509664
USP3-AS1	2.59623598838014	2.44137575272704	2.56132480997049	2.38669571389648	1.90919630688633	2.10821061962213	2.55887606315582	2.789169631848	2.5033634661393	2.07391832419936	2.00231013223905	1.93051963024327	2.26687564910931	1.9114591930146	2.25090180957758	1.49551405694162	1.04076738675893	1.54260558842208	2.10313962319875	1.80533650705011	2.68059309653989	2.44556062498716	2.33914820054771	2.08377701699631	2.6867596318966	2.39803987051654	2.79396686648868	2.10393444118743	1.82442649385527	1.77019285754986	2.27311465695889	2.5304666961903	2.58183241388202	1.96806880811321	2.04427287263017	1.81797475984187	2.22230160136191	2.25995639224294	2.41601662515027	2.11449476683574	2.09210209102718	2.1412836828022	2.56351504475568	2.40842102870042	2.51857782118535	2.18597830789693	2.39360738574497	2.15542733968077	2.17580660419667
LOC100130872	3.2448457081255	3.41129441348918	3.36171578427833	2.89777990064635	2.89691797710789	2.95620752617708	3.26057157279436	3.30912935122481	3.30375444044714	2.48635871199216	2.85770075153494	2.89526878306021	3.27753863217219	3.2226608813089	3.48921378600014	3.11472611961568	3.17514480952214	2.78004581283903	3.26021370619122	3.29818080578283	3.27655060451898	3.05953157277846	3.19657837350853	3.46882936731232	3.21245618319807	3.26536795894677	3.24431123450348	3.81263231033083	3.69361342723121	3.6905913824682	3.09676170209809	3.30294082601856	3.38451084873015	2.72586790569659	2.68103780358589	2.61848900980909	3.31806058416734	3.35252251097902	3.24761909345455	2.88881377548431	3.05536953997257	2.94737363762322	3.35998165067055	3.33686776767539	3.18857086153731	3.2607460762989	3.12547961172272	3.03558756967477	2.65292414970221
TSTD3	2.76668993393136	2.69291451972301	2.78139964841354	2.62984669539972	2.82960804214846	2.63530662609345	2.64345383392619	2.91320067489367	2.86473230062456	2.99389624076815	2.90307225929625	2.62712748679333	2.64834799746281	2.39178815254516	2.43476600197776	2.46264942303599	2.39798423164943	2.32131572353279	2.58274912377367	2.5363405429776	2.77222357200546	2.80927934698102	2.43192484169451	2.64211699430771	2.65057729558996	2.68166821107725	2.7137965178047	2.4918017393008	2.69162761130737	2.69292773122316	2.76885263016	2.77365629062723	2.79820941980069	2.7565647029195	2.68103780358589	2.67232716143664	2.72380319139022	2.56204930554504	2.28290784345769	2.71253709460088	2.70104345468277	2.499914660652	2.64231661246328	2.81177672293163	2.62372132520969	2.64485171602586	2.90244925314798	2.84995766752658	2.8383900020403
VAC14-AS1	-1.39901048164922	-3.05047734360263	-3.1774430268297	-2.13686624216054	-3.97344674247551	-2.03968807549018	-3.90600998557359	-2.39885717596963	-2.74997754349065	-2.23766782646655	-2.62496317334007	-2.07946445832936	-2.22283853646403	-4.42839080987003	-3.69863312343944	-2.49154688735088	-2.2140465122699	-2.41822381429724	-2.17213837838979	-1.62465133369471	-2.76471741385275	-2.50863568539972	-2.93564591874856	-2.99761130984434	-3.32670262790996	-4.30701647569492	-2.41548649914027	-1.45965440874116	-3.00484320463078	-2.4086102952389	-5.62775215102186	-2.91484381420234	-2.51970561258004	-1.9388217874953	-1.77241991400677	-1.96099836084592	-3.45012374060958	-2.24061392118784	-2.61862951765662	-3.81624257072715	-3.06978559134972	-2.40008954937128	-1.89086334615533	-5.71570028312877	-2.20686590308563	-3.36861054378071	-2.26301610010363	-3.21613152293119	-2.65346309428937
LOC100130899	4.64192807907301	4.58821714105631	4.70152748332138	4.18706420563797	4.51706990629135	4.46810656470852	4.61100318465449	4.4305772795589	4.61384433210352	4.4367766831416	4.4426632522561	4.42833018186934	4.60074100511167	4.7086003022102	4.61334219102172	4.37881783223252	4.38044775062391	4.20696316403341	4.60563996372793	4.62958995368108	4.61156304556286	4.41815446764651	4.41560884740831	4.33074305420245	4.65400820099023	4.63060255483876	4.59076164852491	4.22602195672819	4.14925156770981	4.3712914140779	4.43429398669863	4.59181796764141	4.63567484106733	4.35830291639149	4.28974890707966	4.33612634304087	4.5931770137546	4.52033278787009	4.52092183474217	4.21166342584273	4.24672222775339	4.09861721799946	4.56982881868788	4.47288856257858	4.62717412711521	4.48563451043942	4.47845088629751	4.42628124997387	4.2585708045951
ZNF663P	-0.788956999965236	-0.903635955273362	-0.454977002358609	-1.21932840235251	-1.03484728713966	-3.17719159924012	0.290387227229918	-0.50073678998884	-0.512938346189801	-1.34458303038306	-1.18439058195409	-2.07946445832936	-0.637876035742872	-0.521500214261507	-0.81110785269785	-1.83947019077119	-1.9730384127661	-0.702016780297835	-0.502286980082125	-1.62465133369471	-0.527678216551901	-0.923673184678562	-0.698606721447712	-1.28140427584493	-0.291078718179239	-0.0590889622513324	-0.37595813495363	-1.29918973654791	-1.05731062452491	-1.18621787390245	-0.135899054692188	0.0591609772647148	-0.645236494663903	-0.643365903969133	-1.77241991400677	-1.5135393838747	-0.817855525110071	-0.490592174196188	-0.579101153469984	-1.15327755800472	-0.999396263458318	-1.30055387582036	-1.50384022304608	-0.857719288001194	0.115062191801731	-0.481085273039118	-0.789084911771221	-0.68007862269098	-1.76037829820589
CSAG4	2.36987029259375	2.09053496592444	2.09308591555102	2.02412563451177	2.17630037702917	1.96848585595552	2.11635782745487	2.00589735004736	2.20421876689623	2.5324060795116	2.1299243288234	2.23442631749259	2.16028971486007	1.83839573082488	2.35012618848042	1.93950292991659	1.93385218284242	2.01282600297023	2.14321706257408	1.64836716071171	2.4886235957772	2.24625181676375	2.22854271314461	2.14340099968273	2.52629495970336	2.39803987051654	2.38613205336819	2.17398193871569	2.38255872773387	2.16965755290825	2.38905613666469	2.1786680717208	2.22325872220761	2.59610003072626	2.43348438454111	2.70369133234597	2.36237448472398	2.22476696378064	2.10018872979933	1.96511714279751	2.6139108629568	2.24376664040345	2.26044597711964	2.30110800455779	2.22244572717533	2.21032816931268	2.15951593572213	2.30114417027839	1.94006141993521
LOC100130950	-2.18750637645551	-2.15739254751915	-5.49937112171706	-2.13686624216054	-1.47094640194633	-2.32919469268517	-1.09865506351598	-2.39885717596963	-2.74997754349065	-5.04502274852415	-1.52542749978916	-2.92746136488431	-2.22283853646403	-2.84342830914887	-2.85063621688449	-2.49154688735088	-3.35155003601983	-1.13811589510451	-4.04660749630593	-3.20961383441586	-2.11264071727306	-1.77167009123351	-2.57307583936385	-1.71750339065161	-2.47870572135501	-2.19153925827498	-4.00044899986142	-2.37719224854919	-2.35276650805108	-2.4086102952389	-1.92731243288077	-2.55227373481763	-2.88227569196475	-1.31079056488226	-2.42449661058646	-2.61307505742561	-2.96469691343934	-2.53012053838283	-2.32912290046164	-2.5938501493907	-3.80675118551592	-2.88551637654152	-2.13187144565912	-2.25626866449147	-3.34436942683557	-2.52061363722576	-3.11101300665858	-5.53805961781855	-3.13888992145962
C6orf99	-0.788956999965236	-1.60990475221665	-0.975809165660049	-1.84735962496555	-1.85796952505558	-2.03968807549018	-1.79053276815365	-1.10340129244345	-1.46986962429792	-1.58559112988685	-1.52542749978916	-2.44203453771406	-0.703464377370449	-1.62103588781242	-2.11367062271828	-2.49154688735088	-4.08851563018604	-3.64061623563369	-1.10800804097008	-1.09413661699593	-0.928216146135629	-3.35663259195467	-1.83611024519765	-1.71750339065161	-1.40070320935374	-1.13709147425261	-2.77805657852498	-1.15479982721274	-1.72473528543804	-1.87809557854012	-0.673555840634988	-1.19863678020293	-1.78274001841384	-2.22832840469029	-2.06192653120176	-1.17250246603963	-1.12819564572222	-1.30772811704638	-1.39623709632017	-1.94177345281101	-3.06978559134972	-2.03751946998657	-1.6844124686879	-1.07184409335404	-1.0224413319482	-1.99009892052698	-1.52605050593743	-2.73070469576095	-2.00138639770968
LOC100130987	0.952974847094319	1.084682239679	1.24209586468408	1.40745427406327	1.53962283976386	1.26906463064945	1.16723899645705	1.28126255779187	1.15691305211787	1.94366193824802	1.43804662418573	1.64542830353628	1.25397516040151	0.997873944832073	1.25556318694744	1.90077053542788	1.81033764635706	1.87245334660568	1.35711468974507	1.47221020555788	1.32274542739759	1.46099066555676	1.41687049597222	1.7107336063821	1.34005396397484	1.07380530824601	1.23476746183261	1.46411000543175	1.48242262220325	1.36397920865802	0.972160691165265	0.847656872071003	1.29905407274981	1.76161793064579	1.36806130954306	1.44993474010019	1.14681140177765	0.86981006850581	1.2882610779519	1.63221793008914	1.23764293384253	1.33171433967915	0.947855746811609	1.44417105364962	0.776645974125799	1.10387722768204	1.04279232942045	1.06185322436858	1.48169648899226
LOC100130992	-1.00308180531808	-1.21397607588551	-2.32944612027475	-1.60635152546176	-2.09897762455937	-2.69176477206987	-2.03154086765744	-2.68836379316461	-1.85689274740716	-3.46006024780299	-2.26239309395537	-2.92746136488431	-1.48587294229782	-2.10646271498266	-2.32012150018571	-2.49154688735088	-4.08851563018604	-5.22557873635485	-1.931130278886	-1.98722141307942	-1.17975491313159	-2.87120576478443	-1.21943888474915	-1.71750339065161	-1.94819100465623	-1.80451613516573	-1.49794865933224	-1.64022665438298	-1.28863617063137	-1.49107245543088	-2.45782714957955	-1.63473589500961	-2.51970561258004	-3.07632531124524	-2.42449661058646	-1.5135393838747	-1.52412432205336	-1.6125826985748	-2.32912290046164	-1.94177345281101	-1.93228206759978	-1.74801285279159	-2.13187144565912	-2.54577528168645	-1.96585780358184	-4.10557613794691	-2.26301610010363	-1.63116902221003	-2.29089301490467
ZNF316	6.11585926740542	6.23062473782599	6.02663898534467	6.24251212491072	6.34660161919362	6.01904166162948	5.96384086221778	6.09772428348117	6.00060982123919	6.06937030634316	6.09955067977988	6.06406048119139	6.23248868384053	6.26596707735143	6.17819074686694	6.37484893002958	6.47785558838446	6.23538902621557	6.2127434641762	6.09644785501248	6.0458542208884	5.93384710629664	5.75833877725523	6.20241150141932	5.89004323028535	6.0792052959886	5.73933160991184	5.77424718204795	5.80481010096358	5.59950703218361	5.82088041670869	5.97433417781836	5.9236984403487	5.84670498701853	5.90193287653584	5.81618222073254	5.92708678977897	6.00169409884921	6.03282087327361	6.32032139255917	6.18807364328991	5.95053397851655	5.83233813077943	5.90038903045335	5.91065914298316	5.85587355645128	5.75626573305108	5.74329089716248	6.16260627352293
LOC100131047	0.419151195364964	0.33199229321978	0.33351889244768	-0.448810248475277	-0.348955877567721	-0.0728549394253803	0.77581405440016	0.118991128892993	0.115092876423241	-0.187041753396578	-0.908756139340665	-0.857072036992907	0.37806550812615	-0.521500214261507	0.579351623860328	-0.775339853351475	-1.28116070812843	-0.833261313576087	-0.0168601529118831	-0.402258912358259	0.494016854547418	-0.0061353448705348	-0.251147744476491	0.125771105660942	0.501116396707359	0.336839714079807	0.142508953980619	-0.903261060216775	-0.139772784716885	0.304107752680626	0.0446731909496325	0.160444313101897	0.50019394485766	-0.0407014015145178	-1.14438869139373	-0.291146962538247	0.531728912680157	0.132844474339604	0.0443354950658083	-0.115802852586059	-0.999396263458318	0.00200889420006748	0.190056649228238	0.392824173649403	0.310982401776987	-0.135949786990431	0.181768742569262	0.728726922876349	-2.00138639770968
LINC01135	-2.8395830730352	-3.05047734360263	-5.49937112171706	-1.60635152546176	-2.09897762455937	-2.32919469268517	-2.03154086765744	-4.27332629388577	-2.74997754349065	-5.04502274852415	-1.34485525414734	-2.07946445832936	-1.48587294229782	-2.10646271498266	-2.85063621688449	-1.83947019077119	-2.50355312946488	-1.76614711771755	-4.04660749630593	-3.20961383441586	-2.76471741385275	-2.21912906820473	-2.93564591874856	-2.63504123045963	-2.47870572135501	-1.98508838080756	-3.26348340569522	-2.7397623279339	-2.64227312524607	-2.4086102952389	-2.16832053238457	-2.26276711762265	-1.98919089588126	-1.49136281052408	-1.32496093703555	-2.61307505742561	-3.45012374060958	-3.37811744493778	-2.32912290046164	-1.31374223019797	-0.999396263458318	-2.40008954937128	-2.42137806285411	-2.25626866449147	-4.08133502100177	-2.52061363722576	-3.11101300665858	-2.73070469576095	-1.21289050290339
CKMT2-AS1	3.17004562816257	3.4344893671418	3.16240697605493	3.09835021953349	3.19981397153005	3.03615568249332	3.2538613512048	3.1888351175071	3.06837637751621	3.02643961403247	2.85770075153494	2.8327595815822	3.19445141454619	3.07145507721318	3.1913270762192	2.71790647827807	2.56969585256576	2.53597249608963	3.19815273805897	3.22223195254953	3.25129490413588	3.09951644269333	3.27101962950877	3.24760181890221	3.18109201228874	3.21915669381863	3.17281171414414	2.88333530167403	2.97896476186664	2.941100956162	3.49895232182133	3.24646805693526	3.11450040716096	3.0815268578965	2.75114204205024	2.68285782892881	3.25308772678156	3.26285046551212	3.16273019586804	3.03758678112995	2.89830516069554	2.798180077765	3.22568055895896	3.25296651006644	3.31384205591623	3.24315201628417	3.17068524344025	3.02799442035254	3.31067145315362
SRP14-AS1	2.99330694112954	2.92680257989728	2.96415325155412	2.67620233109146	2.88867398301298	2.94796353208217	2.88840588077652	2.95869482864846	3.03138217003401	2.79418103957279	2.69180321643151	2.75623508942221	2.97093320693265	3.08730902841402	2.90127971874769	2.67264174454228	3.05103572221276	2.75741483833946	2.83195437624409	3.13023616846876	2.86671951666791	3.03224574685732	2.72867437358588	2.79866011308425	3.04833680343696	3.09386296058727	2.93422475226063	2.54563989092835	2.72307724993242	2.86025655589705	3.11708168647768	3.16349763707945	3.11450040716096	2.72586790569659	2.58192965857297	2.74447694719247	2.9179461359225	2.82743146623526	2.89444006458275	2.71253709460088	2.80304316818517	2.54074837816058	3.07047503347557	2.83504650225448	2.95208798053568	2.73152612750474	2.50369683745662	2.39857832118402	2.75350110445379
DPP9-AS1	0.922917613238139	1.03698549764771	1.00842351848163	0.922027446893031	1.01144636513428	-0.21371747526523	0.77581405440016	0.855956723059199	0.981826345559777	0.381242006177948	0.182391748717531	-0.204995340413214	1.21899902215853	0.929161194748058	1.15934787168814	-0.169618792463521	0.476268988597487	-0.0962957194098808	0.968342845160036	0.760012516540618	0.802967095436571	1.03568483082409	0.699942655042562	1.11389700537265	0.459893733980846	1.02688426085852	0.480677689875193	0.827922181355425	0.817158493391229	0.688251244013686	0.880042489176833	0.687192199877757	1.10478525232775	0.0935996901970732	0.125700471974015	-0.37603586012476	0.670891660351782	1.12013342259005	0.840802100980676	0.213504772666901	0.336206768326121	0.00200889420006748	1.06690841845537	0.588080465048337	1.20406719786048	0.75240485718066	0.121647750131692	0.134365724152943	0.805968524347923
TNRC6C-AS1	3.22650611742257	3.38295906650172	3.29179176683796	3.06389616320437	3.15926717986973	2.90602176900887	3.13473635676972	3.29399604769966	3.34654938018793	3.29036760616977	3.27158547804699	3.23039080425743	3.2344055229355	3.68535135617916	3.42445362754162	3.439190450212	3.72098456370312	3.30189826970555	3.39909713921985	3.80161342100739	3.43635628616023	3.12557033434129	3.02187074992992	3.1049268518681	3.19999221763202	3.42317058584023	3.30028487275682	3.11466084778049	3.20182234362655	3.13914112638518	3.31182706329283	3.2055792258224	3.30754886691526	3.19793635001181	3.03961149526031	3.39655364377217	3.39536631033479	3.26862125337007	3.3329789982411	3.44741786898103	3.30525383999721	3.00687464937188	3.30048063892189	3.52031390877132	3.40248075626248	3.08095083083253	3.26402642468834	3.00497220243669	2.90986939046024
TSTD1	5.02990061138135	5.10434076544947	4.98947322474027	4.93994935489029	5.23030908949379	5.16887884154505	5.09867866022004	5.19631552335375	5.13876570540761	5.19218721223087	5.34329218536186	5.36991349564402	5.14115016325624	4.74403669877546	5.11450672745102	5.1094279313589	5.22965054590512	5.24711210288793	5.27757305031281	4.89017228528461	5.13096605307606	5.18639922830057	5.04081591851402	5.2318942147711	5.08523199688122	5.08028287231722	5.01357147045351	5.18165359955116	5.16722706864309	5.08235197362135	5.09420146177952	5.15047614401066	5.09418614529782	5.08858161543045	5.18071831416114	5.29981427880435	5.10369751592311	5.17570381159492	5.15469287680262	4.98788845045617	5.2202332555829	5.14900749879287	5.15940392192853	5.13057362822114	5.17840824268901	5.24388940195874	5.12068819237042	5.33615331701232	4.85772479335575
CCDC183-AS1	2.46680417095638	2.72336831626472	2.61437104433213	2.60609809262711	2.80353453053857	2.35262934728858	2.73302918790336	2.62955123921613	2.84780899758809	2.94933068833471	2.8297767499725	2.66349987645829	2.91739478004148	3.19366100958635	2.94233478701046	3.19695321747868	3.00247890203455	2.95929660655344	2.60204967973261	2.82747548431936	2.78987143782489	2.62064733154525	2.96780559289319	2.60866169712223	2.52629495970336	2.64329640020473	2.50734564033727	2.67688442420661	2.58440665449348	2.38146663538687	2.66226669591076	2.69142919276423	2.80622441286481	2.76665352054309	2.87143627576795	2.62941856996735	2.68327538480761	2.62638394729717	2.92912190396746	2.8227966027498	2.83228798796103	2.44360721975005	2.80530171688544	2.498618837672	2.56732215503677	2.40221850225178	2.70148521867498	2.16929951426233	2.59987791534058
TMEM194B	2.42452436746382	2.66180398718298	2.67555456078362	2.58195200529541	2.35448009303329	2.22197949457971	2.63314882553445	2.63756623228025	2.5354246753716	1.9884002530133	2.3424689642035	2.34306757749641	2.5947847210474	2.22982067288177	2.35012618848042	2.15230930242384	2.22738867707355	2.50913088387099	2.72157682847099	2.62327617974888	2.57258590692153	2.13522050437501	2.61014598469192	2.49424178648533	2.78182182886821	2.45231693149974	2.48605086197404	2.31706889466278	2.60986663948443	2.7657606112346	2.52706595803024	2.66581854908519	2.46518749502975	2.4782635404324	2.44762856686138	2.36747257990822	2.54536077826792	2.59916247856214	2.39632082380935	2.19125196581977	2.07589186384592	2.08717627746274	2.4801592982602	2.61072920399354	2.70438988508429	2.70606614251379	2.43124504310833	2.44493395687576	2.23266894115235
ZNF503-AS2	1.94551904217527	1.9559489255568	1.75801672097559	1.87311784641209	1.95729059508737	1.68078939588746	1.66889885048365	2.00589735004736	1.23708340080185	2.56230756522546	2.55067547929663	2.29750500011597	1.89817686449734	1.72135630963466	1.90425128527898	2.33772281113516	2.83034760708856	2.49552045235234	1.76930943925509	1.86363514761478	1.99017008831072	1.4194713961185	1.75684504627704	1.57873806057211	2.03084937670812	1.82912021229111	1.38037278407951	1.80161090423958	1.5365300275427	1.82234413960097	2.02329954015707	1.94313718092523	1.81021527306085	2.65159514331796	2.28384830563997	2.41877380861373	1.7436480027871	1.93657908071851	1.69526125816532	2.17622375658744	2.5330988173687	2.69342233655187	1.82654945058948	1.59718267215559	1.73458191455926	1.54786610065701	1.6004818999915	1.7748233374658	1.67873333605182
RAB6C-AS1	4.21569936246599	4.10939399317576	4.35705440690847	3.90022307657468	3.77921265879584	3.81602986812882	4.16187248670724	4.23314659171668	4.3022023208344	3.16929637227662	3.32590511932905	3.31666457839942	4.04644401703494	4.17523553511617	4.1125809940738	3.33409338773447	3.53841016363881	3.62304420407449	4.11494432411137	4.12726460193747	4.30597857681818	3.94532080317143	4.20974040638032	4.01680775006862	4.27172213261776	4.12622120239715	4.34384690805439	4.07676424002196	4.21708910027986	4.37711461084716	4.08820983923328	4.08676543865932	4.42801248736674	3.55303130883437	3.63542720706559	3.63213807132094	4.27915710541782	4.2380637863941	4.27618824565132	3.71513888978916	3.65541022587695	3.79537054417817	4.11778074825392	4.34093743198443	4.33792294459527	4.102251655633	4.21271733086276	4.03369302568499	3.31725911318838
LOC100131347	-0.289385990474725	-0.500280261042154	-0.00751802538738725	-0.0213890247406011	0.0563006009185376	0.173305647844017	-0.632991491167169	0.0243542547549178	-0.271930246686006	-0.000628629165696792	-0.478121785010802	0.242463636558007	-0.457303790101051	0.781062555758924	-0.0432812948268829	0.373523532563008	-0.388075912044947	-0.271382425967972	-0.205305242324994	0.0634046599905527	-0.714091340782782	0.102799026682629	-0.0150803862429667	-0.0770457773387452	-0.439177357168373	-0.110619262891415	-0.0935584042529054	0.23424246353316	0.597192809449321	-0.08668220035154	-0.769771155894291	-0.107488892144736	-0.480177248393407	-0.112851187270353	-0.0223981670151184	0.307490475079986	-0.64276881855198	-0.0853356957099294	-0.503152300236685	-0.646317569284838	-0.0341616816189946	-0.452556969265414	-0.462020047351456	-0.430298064266518	-0.308745517104845	-0.646144519309614	0.294979353017253	-0.252657398956304	-0.251364650718028
SP9	-3.32500990020545	-3.53590417077288	-3.1774430268297	-2.49943632154525	-2.75105432113907	-3.17719159924012	-2.32104748485243	-4.27332629388577	-2.74997754349065	-5.04502274852415	-3.11039000051032	-2.07946445832936	-2.67029751343525	-2.84342830914887	-4.43559871760564	-2.49154688735088	-2.86612320884959	-1.52513901821376	-3.30964190213973	-1.98722141307942	-1.66518174030184	-5.67856068684203	-2.57307583936385	-4.22000373118079	-2.47870572135501	-1.64405146297249	-2.77805657852498	-3.96215474927034	-3.00484320463078	-2.77118037462361	-3.3058240561345	-2.91484381420234	-3.36770251913499	-2.22832840469029	-2.42449661058646	-3.09850188459585	-3.45012374060958	-2.53012053838283	-2.61862951765662	-3.81624257072715	-2.22178868479477	-3.62248197070773	-4.00634056357527	-2.90834536107116	-4.08133502100177	-1.60307579741773	-2.26301610010363	-3.9530971170974	-1.76037829820589
LINC00893	1.40834444040838	1.418292139614	1.07048448661389	0.922027446893031	0.980749567911361	0.976613736838919	1.49771220047742	1.26065227811658	1.62257662446668	1.84979501478379	1.76735424943869	0.633253589590174	1.40165232844377	1.68013364690814	1.32816693590428	1.99571893948314	1.56492660841788	1.87245334660568	1.44524560002374	1.9196691825291	1.27341771503402	1.44038038588148	1.33381475624466	1.8316583886417	1.14578514355278	1.16330345908512	1.53352957214093	1.13938327719172	0.929268859712766	0.991320311649733	1.66686859786976	1.60871814185467	1.10478525232775	0.976786025214323	1.39750508743554	1.11872883162482	1.46635290382813	1.35523689567605	1.17722976556315	1.3932107949018	1.40270218011303	1.26828895953752	1.41992419112683	0.884212559058361	1.38898491377826	1.2981460481041	1.461876661762	1.20340736858259	0.914221414999947
DBIL5P	1.91530442912826	2.05505707056972	1.93525710591966	2.04193691062823	1.97297221731964	2.35262934728858	1.83994439181988	2.00589735004736	1.98956199433938	1.89749175681509	1.78685042506448	1.59610059117271	2.18768348169232	2.20096581020958	2.05090114422983	1.73452119212896	1.77773298092513	1.91397261604395	1.86827589005611	2.28223926191381	1.77665581832072	2.06963216274743	1.84945619646191	2.05921991275234	1.76922179208858	1.78750112308937	1.79829279189147	1.88751097764523	1.79513218706123	1.98370712753986	1.93449027319921	1.88513157748967	1.74499761361437	1.3961624602175	1.71066297269517	1.56825470728895	1.92143512200238	1.55734230286751	1.87678139808624	1.77870401856663	1.90290706265455	1.93210688096991	2.15688978529304	1.66800400934529	2.08189532786653	1.96051305251086	1.64387449550489	1.96178626926465	2.3007332160975
LOC100131496	-5.64693799509281	-2.68790726421793	-2.32944612027475	-2.98486314871549	-2.75105432113907	-3.91415719340632	-2.68361756423714	-1.77082595335658	-3.23540437066089	-1.58559112988685	-3.11039000051032	-2.92746136488431	-3.80780103718518	-0.968959191232728	-3.2132062962692	-2.49154688735088	-2.86612320884959	-2.41822381429724	-3.30964190213973	-4.79457633513702	-3.25014424102299	-4.09359818612087	-2.28356922216887	-2.99761130984434	-3.32670262790996	-2.72205397497376	-2.77805657852498	-3.96215474927034	-2.64227312524607	-3.99357279596006	-4.04278965030071	-2.02175901811885	-4.1046681133012	-2.22832840469029	-3.64688903192291	-1.71999026134212	-1.68458899424661	-2.24061392118784	-2.08811480095784	-2.5938501493907	-2.58435876417947	-2.40008954937128	-2.42137806285411	-2.54577528168645	-3.34436942683557	-2.88318371661046	-3.11101300665858	-3.9530971170974	-2.29089301490467
LINC00887	-1.94649827695172	-1.60990475221665	-1.59248052610854	-2.13686624216054	-2.75105432113907	-2.32919469268517	-1.58408189068622	-0.904092484220048	-1.85689274740716	-2.72309465363679	-2.62496317334007	-2.92746136488431	-1.08533501271409	-1.25846580842771	-2.5611295996895	-2.12897680796618	-3.35155003601983	-3.64061623563369	-1.72467940141857	-2.47264824024966	-1.17975491313159	-1.28624326406327	-1.83611024519765	-2.63504123045963	-1.56116788154698	-2.19153925827498	-2.41548649914027	-1.45965440874116	-2.11175840854729	-5.57853529668122	-1.54028930977152	-1.32988131348118	-1.16606865796534	-2.590898484075	-2.06192653120176	-2.2505049780409	-1.01716433333348	-3.37811744493778	-1.54062700565535	-3.07927697656094	-1.14378617279349	-2.88551637654152	-2.42137806285411	-1.62823744187843	-1.27398009894417	-1.99009892052698	-2.26301610010363	-3.9530971170974	-2.00138639770968
LOC100131564	3.73460495609178	3.57887927647698	3.69784557139299	3.69038823733477	3.62894283000383	3.21855672893892	3.70132032817603	3.80170709782305	3.79801863087656	3.6794911045958	3.54782148224148	3.25443627822408	3.64999022307086	3.75648453303826	3.68161146703875	3.20492392858726	3.44286583033027	2.90884758386608	3.68357956522921	3.67709887925502	3.76108301440026	3.8779453678299	3.93471880083484	3.85502966052803	3.64369091000472	3.69110379108686	3.78745355953001	3.46690322032343	3.61616204601591	3.58385603207569	3.60826204087822	3.69354303203015	3.91214017438535	3.7641379226243	3.45114305103761	3.44684876022645	3.7882809987155	3.69869815211306	3.88210173001951	3.25343095707966	3.46937321975832	3.44719155709909	3.59109128910811	3.71265988957552	3.4809074032193	3.75447620720036	3.60323251100754	3.35978583818696	3.44907506742306
LOC100131655	-0.517654978147842	0.208256924797535	-0.141819117098978	-0.914473820824089	-0.514015123838217	-0.855263504352753	-0.281519120665791	-0.572886575744675	-0.603136155161379	0.240379470338098	0.12227075627996	-1.34249886416315	0.174051616104556	-0.968959191232728	-0.0898238807639131	-0.440920814280916	-0.388075912044947	0.059823482507401	-0.987713807252367	-0.887685739528501	-0.21452033129227	-0.820579691714458	-0.788804530419291	-0.31311313557227	-0.291078718179239	-0.110619262891415	-1.06184954452557	-0.261715031129251	-1.28863617063137	-1.49107245543088	-1.72086155541334	-1.47427122281636	-1.04577442424763	-0.643365903969133	-0.983924019200483	-0.665542477319745	-0.414499830878863	-1.05618935005041	-0.834358208712058	-0.646317569284838	-0.63682618407361	-1.50700475328779	-0.462020047351456	-0.289435528426668	-1.27398009894417	-0.736342328281193	-1.34547826029561	-1.01449766176154	-0.602837021219406
MZF1-AS1	1.73676629738124	1.84952686642065	1.84935703251402	1.65899304105924	1.92540653406759	1.75826814856517	2.07126993792633	1.67309266590939	1.95836737273579	2.38960547911257	2.30239152482816	2.00799838292098	1.74678781449245	2.2858547077961	1.93944071374128	2.8148403566407	2.55052354329091	2.42547295482408	1.97576031672252	2.23884666640043	1.9117434413539	2.08299054560245	1.87905097865021	2.14340099968273	1.70009743143376	1.94722481168087	1.57445983619581	2.14636970750783	1.96258893291279	1.58133604009717	1.53211918575653	1.64412347798587	1.72822190086354	2.38964915325883	2.23575401743893	2.35435708011796	1.8053769925388	1.75116557200719	1.89092558040651	2.24984661973062	2.4724724584172	1.91149660129463	1.64710167502866	1.87675675413931	1.88059693816471	1.42840243405544	1.62234133395524	1.4731676376047	1.97381021128975
ARMCX4	0.502809124411874	0.828668261522981	0.767415418977839	0.623946093960037	0.949385397002026	0.976613736838919	0.0636163653828963	0.584654701241805	0.671486224947626	-0.401166558749425	0.295602359165522	-0.391408464644096	0.63845519270438	0.997873944832073	0.990666037096455	-0.169618792463521	0.0544423236560042	0.059823482507401	0.518177122477591	1.13616100242587	0.617752222969663	0.797172744124367	0.699942655042562	0.670767199064453	0.726408708549602	0.737377643663536	0.681375040112321	0.602629869513183	0.955986198088545	0.44383251634724	1.08649336664426	0.687192199877757	0.650219388862268	0.156335445545036	-0.102568515699102	0.251995362488282	1.14681140177765	0.566741000869764	0.515226229078169	0.707319385329862	0.280711655734418	0.150107533189202	0.712477683880681	0.884212559058361	0.776645974125799	0.375550551789704	0.833845439148956	1.00109919328948	0.561549796681476
PET100	4.81556427750446	4.74486659935773	4.82142942716458	4.0573434114052	4.35597588895877	4.34480135716156	4.69761635941261	4.82382797034315	4.68940813294489	4.77355942895671	4.80489186535734	5.04637947464884	4.75520451587721	4.88675875238628	4.83819688160862	4.92871413400574	5.01214670881916	5.19753717379225	4.78311523878012	5.08040501251676	4.81486790941396	4.71268290258541	4.5412449090235	4.67177997203752	4.55716252659983	4.72365066055202	4.54773071181802	4.69962334850164	4.58547650625989	4.60757894286043	4.85908287054119	4.65392665301623	4.64240593433929	4.56608746165982	4.63388173820769	4.89358672441814	4.52371709892356	4.64314017562274	4.62189683240506	4.27298719669738	4.12988675348665	4.4667477967168	4.72044525070854	4.57316579103705	4.69893132752862	4.62120967633689	4.61281855983674	4.85961501512972	3.95069297166509
LINC00271	-0.788956999965236	-0.648378900031288	-0.855514931942338	-1.05886373015926	-1.03484728713966	-0.141567689509395	-0.847116296520017	-1.33472683854991	-0.91347627577353	0.240379470338098	-0.908756139340665	-0.857072036992907	-2.22283853646403	-1.62103588781242	-0.81110785269785	-0.0894484437795381	-0.00105278893569941	-0.581722546580123	-0.876682494863623	-1.98722141307942	-1.48460949466001	-0.549277669897064	-0.533547475177216	-1.05007872973848	-1.94819100465623	-1.0339979812885	-0.541017381224127	-1.15479982721274	-0.767804007329927	-0.62433898629434	-0.872864648858394	-0.592915719314978	-1.98919089588126	-0.353859286774148	0.0535506862181798	-0.37603586012476	-1.12819564572222	-1.05618935005041	-0.43100251448085	-0.757348881673582	-0.182260320608128	0.150107533189202	-0.462020047351456	-0.960812780965298	-1.0224413319482	-1.04668244889334	-1.34547826029561	-1.14574219503979	0.0310350799826969
ZNF717	3.40563005571135	3.32951980754026	3.35549726154317	4.25735824638288	4.16097957774541	4.12476179588598	3.40081121692357	3.36329832665788	3.43984701538937	3.84067362481525	3.90975657260146	3.87214405756836	3.34802913437134	3.17893950387959	3.1913270762192	4.05644928701633	3.89067135907854	3.62928964690539	3.33132600831017	3.0319721521539	3.40234225389517	3.94165913866546	3.89905085212181	3.83346968208853	3.6204959563521	3.45896020513036	3.50998552220998	3.81263231033083	3.85135997752889	3.78997116482648	3.3351438543154	3.39414522497752	3.46265422828423	4.07950486031129	3.89485294019912	3.66437840832115	3.23637678657363	3.36334954146337	3.4617438988074	4.29402322004744	3.99845526996311	4.09405172355367	3.1933317812611	3.34769479815974	3.23758432401325	3.91864009947391	3.90468080044656	3.37183346595149	4.33846360517494
FAM27E3	-0.517654978147842	0.250692191117932	0.173054220254434	0.307918600512359	0.463958569831784	0.566969496330294	0.0636163653828963	0.118991128892993	0.325310583813587	0.736336965000509	0.450324953964164	0.772978353256787	0.37806550812615	0.0951711461869875	0.129185901177882	0.31580803470672	0.630302617269908	0.840510454102925	-0.205305242324994	0.41487703049193	-0.145807581208256	0.588225853852871	0.18773649675672	0.423852458593936	0.234012326564519	0.13038883661238	-0.37595813495363	0.125308091979996	-0.0842776721251818	-0.293133077818967	0.0446731909496325	0.506619954235936	-0.263365859320259	0.329667048430598	-0.102568515699102	0.954609451863711	-0.0996264935254507	0.230691797737749	0.142182818463953	0.78861948743171	0.875072854457823	0.284408624900793	0.339434273266464	0.21503705443412	0.166592492441812	0.142351375496674	-0.388546982187492	0.392677719744334	-0.103266011728894
RRN3P3	1.71938421915301	1.59337884617209	1.79524962717456	2.34426044757608	2.07821537734698	1.91873282075842	1.58584311075609	1.39909904808573	1.453894789875	1.9884002530133	1.57890916002558	1.78403354176578	1.80690880693002	2.11076800123801	1.81864256977014	2.23247965110782	2.45064318092199	2.05054566891939	1.78628251785881	1.77527927319393	1.9117434413539	1.59756371843221	1.4566715040302	1.56135598234387	1.70009743143376	1.7300728430403	1.51262058237795	1.65255509484486	1.65540742339462	1.47674713881997	1.88794768726218	1.51620600306513	1.6940736784517	2.03637482150412	1.92801980413432	1.83695786320944	1.96265778472889	1.92200627963124	1.77368790512214	2.01664744343759	2.2303381332193	2.04994337126377	1.52763800842709	1.50346823733339	1.7683307059138	1.58558576660617	1.33524322323098	1.12015186493324	2.39093102506908
HERC2P7	-4.06197549437165	-3.05047734360263	-3.91440862099591	-3.72182874288169	-2.09897762455937	-3.17719159924012	-2.68361756423714	-2.68836379316461	-3.9723699648271	-2.23766782646655	-1.34485525414734	-3.66442695905051	-2.67029751343525	-2.10646271498266	-6.0205612183268	-3.71393930868733	-3.35155003601983	-2.90365064146748	-2.82421507496949	-2.47264824024966	-3.25014424102299	-1.77167009123351	-2.28356922216887	-2.10452651376085	-5.64863072279732	-4.30701647569492	-2.12597988194528	-3.22518915510414	-3.49027003180102	-1.33060778323763	-3.3058240561345	-4.13723623553879	-5.68963061402236	-1.69781368799151	-5.23185153264407	-2.2505049780409	-2.60212683405463	-2.89269061776753	-2.32912290046164	-1.31374223019797	-2.22178868479477	-1.74801285279159	-2.78394814223882	-4.13073778240761	-5.66629752172293	-2.23110702003077	-3.11101300665858	-5.53805961781855	-2.00138639770968
LOC100132111	-0.092349143415171	0.250692191117932	0.65037599778762	0.0507607610152342	-0.429126226251704	0.282240019397181	0.236947968268458	-0.0253987804421818	-0.0654793692185797	0.312529256093933	0.12227075627996	-0.391408464644096	-0.401808677509348	0.0951711461869875	0.00180659470165527	-0.254507690050035	0.107881582617464	0.131973268263236	0.434519193430681	0.334706681807947	0.100353006061142	0.429963769936139	0.0383588727184937	0.423852458593936	0.132728990727337	0.0853009470838423	0.718369247594523	0.430162673508417	0.210169686340074	0.725245451495888	-0.135899054692188	0.506619954235936	0.143259400142385	0.0935996901970732	-0.187457413285615	-0.562448984355641	-0.345787080794848	0.081314173699522	-0.173844674983725	0.0906480248813676	0.0345510684650196	0.284408624900793	0.136617390266777	0.117189731035975	-0.456844156093979	-0.198685542338393	0.121647750131692	0.439220305681364	-0.17541579748473
LOC100132215	-1.39901048164922	-0.903635955273362	-1.59248052610854	-1.21932840235251	-2.09897762455937	-0.544923383740603	-0.847116296520017	-0.648835428977974	-0.91347627577353	-0.290135246360682	-0.222864729768728	-0.0399360941427177	-1.48587294229782	-2.10646271498266	-1.06636490793992	-1.5984620912674	-1.14991617485018	-0.977651222911262	-0.987713807252367	-1.33514471649972	-2.11264071727306	-0.46910732121308	-0.533547475177216	-1.71750339065161	-2.18919910416003	-1.0339979812885	-1.06184954452557	-1.15479982721274	-1.16834193691366	-1.0549733406242	-1.2354347282431	-0.967311234096476	-1.16606865796534	-0.444057095745726	-0.587995342869344	-0.665542477319745	-0.914070840369374	-0.842064544697566	-1.26499256304192	-1.00888764866955	-1.30425084498674	-1.74801285279159	-0.381849698667472	-1.19213832707175	-1.57883468047259	-1.44261112522448	-0.678053599382477	-1.14574219503979	-0.602837021219406
NPIPB5	2.89609382516243	3.06400867141425	2.82705836540524	3.00154778653656	3.11047574106958	2.5065048550664	2.78049054160963	2.81766823833483	2.31918448101675	3.08940357169678	2.88509451836719	2.66349987645829	2.85041044556661	3.16406622739806	2.6971152047396	3.3628762883635	3.44286583033027	2.91907950647703	3.01588842942783	2.84204828540663	2.8750108902993	2.60221008328857	2.8827080022583	3.15213580966034	2.65970830734208	2.68166821107725	2.5592467422493	2.78827310470243	2.92589413293211	2.69292773122316	2.40015384554802	2.42245950657194	2.79014965000674	3.17539378136072	2.76250190421479	3.01836187309505	2.78636887777172	2.67064186698208	2.59082384797233	3.02924748021722	3.06361353406748	2.41460734802749	2.6987157826362	2.59263874701064	2.52845933269932	2.68883972840319	2.68080106450324	1.9457561594457	2.6838402264849
TEKT4P2	0.502809124411874	0.291914853844444	0.840478881167563	0.119473511099248	-0.00382039151903323	-0.00726659779780363	0.531395326733713	0.936127071743182	0.508756724909518	1.06350170825402	0.676206361380492	0.365320384343541	0.63845519270438	0.215465379904699	0.246225322368102	0.12736294529361	-0.18162503457752	0.657064313006994	0.743469434319833	-0.0396888329735509	0.4502954771181	0.471186432662652	0.732732590160232	0.498814516275159	0.760760213340379	0.766232506335721	0.436956312445875	0.475250563036955	0.491582621488722	0.304107752680626	0.480772305756306	0.61765126662468	0.418893842755812	1.20165943605453	0.957973026235949	0.919420023401411	0.703681595469452	0.489779019054879	0.952912467302214	0.664884119009465	0.441176327927664	0.0779577474333661	0.637515626199459	0.823458527979265	0.399791668734843	0.684500792678857	0.399948912618796	0.690759072677329	0.561549796681476
CLUHP3	2.6614010350466	2.49531455983784	2.72463055248104	4.17903806509906	3.89897163587586	3.95826118494506	2.79904636063788	2.50365497912832	2.76909702157405	3.07909856330504	2.99813445626785	2.91551746690402	2.5947847210474	3.08730902841402	2.85902203128598	3.41877461365791	3.41663428875709	3.27027629053232	2.62109543542316	2.67302921494598	2.55204897591883	3.11260220171299	2.73677942322293	3.18655561417375	2.21555542185696	2.57969623797597	2.65776248289037	3.10034117646342	3.10368125214739	3.06170963954113	2.50667416919906	2.41222758396098	2.78204460036969	2.84492057734035	2.92296657640804	2.61848900980909	2.86094336164601	2.65310128567294	2.60805026208293	3.7099305987864	3.41885794850407	3.44001395502604	2.64231661246328	2.83504650225448	2.63291049666435	3.040780392357	3.04683916248315	2.80623629009726	4.42944626067413
LOC100132352	2.83284226893629	2.43218658127238	2.52853487485282	3.47128588593251	3.45561122711826	3.29204319442754	2.8709712874405	2.91978833492843	2.80461130818699	3.00482580092641	3.29219575772227	3.30135732561158	2.63514245866354	2.60503219166743	2.71753104129369	2.85591629964362	3.20610511870559	2.94934694614583	2.86428502986008	2.51830662014734	2.77222357200546	3.15748966821604	3.19657837350853	2.97311089763341	2.60403470965293	2.72640652584253	2.64820817617712	2.97251900285171	2.92589413293211	3.03248950062614	2.7516262160494	2.85144845123338	2.79820941980069	3.373236063368	3.53302005809202	3.29037645421614	2.76322354112386	2.57141748807924	2.76986619416973	3.25343095707966	3.56538835532521	3.56404499807172	2.7529928436194	2.70636448304405	2.82154251210012	2.82121401509931	3.00585075103232	2.87556831120562	3.47287263860526
LINC01512	-1.74004739948429	-2.39840064702294	-3.91440862099591	0.575851805758992	0.591337876308011	0.804661054049625	-1.79053276815365	-2.15784907646583	-1.16501504276949	0.682897706039049	0.12227075627996	0.30519939190597	-1.27174813694497	-2.84342830914887	-2.5611295996895	1.00487893876862	0.802255300059203	0.389131107760361	-2.46164499558478	-1.62465133369471	-2.40214733446804	-0.393158467979782	-0.385448836188082	-0.519564013039696	-0.790649727669751	-0.847584857057621	-1.33748398713899	1.1110942327603	0.955986198088545	0.611289262198802	-3.3058240561345	-2.02175901811885	-1.60216777277202	-0.0407014015145178	0.440573809327427	0.251995362488282	-2.96469691343934	-1.99960582168405	-2.08811480095784	1.04173842440042	0.336206768326121	0.464980870542613	-3.26937496940906	-1.19213832707175	-1.57883468047259	-0.9356511365046	-0.678053599382477	-1.45059677656821	2.41569893021802
LOC100132356	0.542886563787209	0.681326545447794	0.522996691311392	1.61207199367174	1.97297221731964	1.29529617222263	0.951971009553987	0.445491953570179	1.07202415453135	1.61318873422764	1.64449750165315	1.54502640657844	0.881498123350708	0.781062555758924	0.945223066335288	1.33045481067112	1.22133963240075	0.96424582252517	0.597248693468789	0.697276761192655	0.155848118652845	1.11585517950808	1.31228159469502	1.16081805276014	0.373737090231132	0.794521550767144	0.718369247594523	1.3232474695919	1.22122487484907	0.650283393814666	0.880042489176833	0.581582011917158	0.418893842755812	1.20165943605453	1.33800407568688	0.462213069878628	0.703681595469452	0.89986730236199	0.719240121099763	1.54130943389093	1.68510191081375	1.53402251497226	0.291339985065419	0.624149719755858	0.841497118475767	0.99596188851515	1.01000239430278	0.392677719744334	1.81530638892726
NBPF10	0.0254873468786871	0.33199229321978	0.690453437162955	0.715576569425605	-0.0665561468669959	-0.0728549394253803	0.0636163653828963	0.207800395850849	0.419947457951662	0.446830347805524	1.19703852468193	0.242463636558007	0.789134105202048	1.24403453210147	0.455172212639599	1.35930967334331	0.955878489172414	1.18381219978285	0.558254561852926	0.877849006834476	0.767777666974271	0.661289316042594	0.523785699888735	0.936500754499202	0.760760213340379	0.257768143088608	0.391868422917336	0.383620087571387	0.562841304658544	0.304107752680626	0.349527772478054	0.343890454197828	0.719760322115345	1.0111375300051	1.33800407568688	0.194279864631995	0.827861006690181	0.77568789114126	0.719240121099763	0.973834359898618	0.539023651325808	0.85864471902889	0.385976859203495	0.392824173649403	0.562521168772952	0.848620172439963	0.756883457334072	0.0165292338590848	0.421825033014864
ZRANB2-AS1	0.46158646168536	-0.3032434139826	0.431366215845824	0.307918600512359	-0.803521741033202	1.10079314805965	-0.536776175907866	0.445491953570179	0.4650353474802	0.932257174975766	0.450324953964164	0.242463636558007	-0.198991794509661	-4.42839080987003	-0.528708121997125	-1.83947019077119	-1.76658753529868	-2.05565373491254	-0.773589001899519	-3.20961383441586	0.155848118652845	0.511263872037987	-0.128290996690958	-0.132540889930449	0.282106614765564	0.0387583611468121	0.643407189913301	0.180803204571699	0.4166205638075	0.398744626818702	-0.342349932159615	-0.107488892144736	0.0382898405408423	0.329667048430598	0.745428390855848	-0.291146962538247	0.0608381786677956	-0.0276201978536422	-0.503152300236685	0.380154642076352	0.162875165440559	0.520475983134317	0.136617390266777	0.970800244054452	0.216345527638912	-0.0181132966965724	-0.147538882683698	0.29483039634619	0.768000674148903
BSN-AS2	0.235705054269033	-0.076472552135578	-0.00751802538738725	0.42112921096035	0.372328094366216	0.523248118900976	-0.632991491167169	-0.303699942929286	-0.428049448603288	-0.000628629165696792	0.295602359165522	0.242463636558007	-0.0636399416147744	0.215465379904699	0.0455279721309732	0.373523532563008	0.476268988597487	0.200686018347251	-0.876682494863623	0.0634046599905527	-0.145807581208256	-0.0061353448705348	0.0383588727184937	-0.675683214956978	-0.363228503935074	-0.0590889622513324	-0.541017381224127	-0.502723130633046	0.253891063769391	-0.220983292063131	0.100168303541336	-0.436796517397696	-0.0172052720508611	0.383106307392058	0.19441322205803	0.134158872194424	-0.345787080794848	-0.208192443495463	0.094088530262908	0.481437977913534	0.280711655734418	0.0779577474333661	0.0811222776750735	-0.223847186799092	-0.537014504777962	-0.0181132966965724	-0.147538882683698	-0.328606252189602	0.805968524347923
PAXIP1-AS2	2.34741544176605	2.42293850447036	2.352377919699	2.19305464348036	2.56571206863252	2.38962355477078	2.37321365835954	2.18063019468538	2.25644872566878	2.74287981086728	2.45642515350058	2.49880338981779	2.18768348169232	1.83839573082488	2.06158782302707	2.30842850434112	2.58861671446298	2.17530069992734	2.00505462351656	1.8919241920462	2.31667091298791	2.50631465606625	2.34975630011369	2.24488231754862	2.03084937670812	2.20077816450378	2.20249105880885	2.43587632470281	2.40212099411238	2.42708925251266	2.06573480647746	2.06570382313149	2.27037131804572	2.62965259043728	2.330390891577	2.45608696708179	2.15276066810883	2.13915824827181	2.46411091335132	2.48753817744995	2.42206750497996	2.54074837816058	2.11605606778446	2.34499564855879	2.14748366949411	2.31508591052581	2.27441803053494	2.11299207336038	2.76318365785113
CYP4F30P	0.330341928407108	0.61790116530616	0.228549332846137	0.307918600512359	-0.200857238578587	-0.855263504352753	0.290387227229918	0.584654701241805	0.592414653956428	-0.401166558749425	0.590049717630777	-0.120106442826701	0.409429679035485	1.9114591930146	0.579351623860328	0.678378114091428	0.834316509291501	-0.0962957194098808	0.672210751150011	1.27151285532075	0.358665001652532	0.154329327322711	0.323088349651606	0.53488377098268	0.691219280087302	0.615815663782622	0.718369247594523	0.125308091979996	0.72696068441965	0.0938900452902808	0.394615662006592	0.581582011917158	0.614150134154746	0.156335445545036	0.440573809327427	0.134158872194424	0.336472621281223	0.807749100373559	0.586484912247991	0.0250596832537909	-0.999396263458318	-0.253248161042007	0.190056649228238	0.513118407367114	0.115062191801731	0.459208480836614	0.23948424042555	-0.894203428043828	-1.55392742073846
KDM4A-AS1	0.762452941044893	0.910352059116689	1.21487439594906	0.575851805758992	1.23600662315344	0.609404762650691	1.35451756464963	1.03652896870102	0.671486224947626	0.787867265640591	0.498419242165209	0.633253589590174	0.947086464978284	1.80042788062586	1.05625437872403	0.678378114091428	0.70156130043973	1.07820201182226	1.0266414857247	1.03831367902772	0.617752222969663	0.891294921488918	0.826854767524782	0.881534295281274	0.760760213340379	0.876205348360852	0.754438502302045	0.719669290703402	1.03329192425599	0.960623514426817	0.601066539474018	1.24358554840214	1.05183637237879	1.10954123406609	1.14318789870286	0.510307358079673	1.02236403085316	0.986454987358081	1.30947756386159	0.938644931436318	0.798110872642939	0.520475983134317	0.712477683880681	0.942511199623028	1.20406719786048	0.417985818110101	0.449701947815895	0.134365724152943	0.0310350799826969
IPO5P1	5.06988146623714	4.94871735632572	5.01731382759255	5.18806434088835	5.24006255790495	5.05258856749321	4.98779713318102	4.99424071479727	4.90107414768828	5.17051025122151	5.05048986132899	5.15468767646957	5.10927262569304	5.26335270930125	5.08469256137408	5.23928712264393	5.43177564879369	5.31841971377969	5.03820089149843	5.17264992369897	5.08881493439221	5.17864278466614	5.23356328260916	5.240110820033	5.01047324067634	5.12273895344394	5.04485562444419	5.11555112552604	5.07120885969999	5.13999757938801	4.98971531427233	5.08273893579196	4.99774506941511	5.37241048678416	5.37270169643497	5.20619167287516	5.09290807964565	5.09842626127648	5.07020358083649	5.25074353927514	5.28688645286238	5.14900749879287	5.04078334853876	5.06483948434319	5.01406200179078	5.26001725837944	5.2297272739716	5.13348144889333	4.73762702510538
PMS2P9	3.13113913444255	3.36857992712855	3.09681863442735	3.71834831867566	3.72930313635278	3.36196721186792	3.08267470119858	3.12755314239642	3.13266550587119	2.62031316866103	2.90307225929625	2.81130647191589	3.35207029959321	3.65375823148385	3.5166571822118	3.10623965372786	3.05784090011787	2.9691781180674	3.41008915461012	3.4954425117956	3.32577312009516	3.17630769641821	3.06757079393498	3.14631848306503	3.18741963226075	3.25012808088648	3.13910235253737	3.45569776561555	3.48012350611366	3.27633308657902	3.17637887016146	3.51381545564014	3.2732653913149	2.59610003072626	2.79605446392582	2.85103304842116	3.44469402269836	3.35794618293404	3.40866217401112	3.44741786898103	3.26292234229089	2.99712667282032	3.27597567541324	3.28711473247829	3.18232541870641	3.28387595113746	3.13311293662515	3.17961680524784	3.5587727120109
DPH3P1	2.00411369608612	1.84952686642065	2.07805770631869	1.20100339659585	1.53962283976386	1.32105926828771	2.07126993792633	2.2449990138051	2.03512457171983	1.55489009366298	1.68662297732583	1.76183779565159	2.00469718814838	1.87538993830708	1.98506333086708	1.27095379892246	1.48639320587119	1.46092179082837	2.00505462351656	1.9196691825291	2.06455228463329	1.98677523034315	1.72460470927683	2.00881495931509	1.88275073771899	2.1901700649378	2.13568768812461	1.72900715528274	2.12443981231419	1.82234413960097	1.87209373606134	1.94313718092523	2.22325872220761	1.85913443656005	1.68701170463053	1.83695786320944	2.11669141340131	2.02105364888205	1.90493243840039	1.3932107949018	1.66356874926411	1.56073985334804	2.07403285288875	1.76811549413549	2.22244572717533	1.90191839860001	1.86167964734568	2.0393692102172	0.768000674148903
FAM66D	-1.25462057231405	-0.813438146301784	-0.545174811330187	-2.98486314871549	-1.47094640194633	-1.79867997598639	-1.4035096450444	-0.729005777661957	-1.46986962429792	-1.13813215291563	-2.26239309395537	-1.54894974163058	-0.844326913210299	-0.340927968619686	-0.2926407637636	-0.0894484437795381	-0.918590628743727	-1.13811589510451	-0.0769811453494539	-1.09413661699593	-0.928216146135629	-0.321008682223947	-0.316736086104068	-0.250377380224307	-1.25631330001856	-1.49966155363731	-1.06184954452557	-1.02355529393449	-1.28863617063137	-1.33060778323763	-0.583358031663409	-0.864217741132373	-1.04577442424763	-0.874691450075589	-1.32496093703555	-1.02811255670445	-1.37973441271819	-0.570762522880171	-1.70109167784859	-1.15327755800472	-1.30425084498674	-0.683882515371869	-0.637106753909547	-0.761503972741891	-1.96585780358184	-1.44261112522448	-0.789084911771221	-1.14574219503979	-0.937256060289965
FAM27C	-1.94649827695172	-1.21397607588551	-1.59248052610854	-1.84735962496555	-1.47094640194633	-1.59222909851896	-1.4035096450444	-2.39885717596963	-2.09790084691096	-1.58559112988685	-3.11039000051032	-1.00146194632808	-2.67029751343525	-2.10646271498266	-2.5611295996895	-1.39201121379997	-0.544195113962228	-2.05565373491254	-1.72467940141857	-1.09413661699593	-1.87163261776926	-1.59109784559169	-2.28356922216887	-2.34553461326465	-0.790649727669751	-1.64405146297249	-2.77805657852498	-2.0876856313542	-2.35276650805108	-2.11910367804392	-2.16832053238457	-1.32988131348118	-1.44170310057877	-1.9388217874953	-2.06192653120176	-0.776573789708489	-2.96469691343934	-0.945158037661669	-0.930573523971361	-1.94177345281101	-2.58435876417947	-2.03751946998657	-1.34337555085284	-1.46777276968518	-1.57883468047259	-2.88318371661046	-3.84797860082479	-2.36813461637624	-1.55392742073846
LINC00856	-0.89205049292934	-1.60990475221665	-1.25144360827348	-0.352594933215974	-1.03484728713966	-0.855263504352753	-1.24304497285116	-2.15784907646583	-2.09790084691096	-1.58559112988685	-3.84735559467652	-1.34249886416315	-1.27174813694497	-0.727951091728933	-1.37670502855207	-1.0509742959649	-1.76658753529868	-1.13811589510451	-1.931130278886	-1.62465133369471	-0.928216146135629	-1.59109784559169	-1.65553799955583	-2.10452651376085	-1.25631330001856	-0.682525610787124	-1.49794865933224	-1.29918973654791	-0.954217131560809	-2.77118037462361	-0.673555840634988	-1.47427122281636	-1.44170310057877	-1.69781368799151	-2.06192653120176	-1.02811255670445	-0.64276881855198	-1.79315494421662	-1.70109167784859	-1.94177345281101	-1.48482309062856	-1.30055387582036	-1.89086334615533	-1.46777276968518	-1.75940692611441	-1.60307579741773	-0.678053599382477	-1.14574219503979	-2.29089301490467
LINC01001	0.922917613238139	1.15339498976302	0.431366215845824	1.29312159858428	1.47501375834078	1.04003911698055	0.3916705630671	0.617444636359474	0.81770696579867	1.43071068244225	1.76735424943869	1.35052338241546	1.20118774604207	1.54888911362989	1.01286178321065	2.01398114587587	1.97757356027173	1.56883712999526	1.23879472255631	1.08806671422482	0.837318600227347	0.921352155345098	1.22278344385592	1.50791672338241	0.459893733980846	1.26789236036232	0.643407189913301	1.52969834705933	1.34767321009001	1.38724898798087	0.562072407858154	0.687192199877757	0.650219388862268	1.78165568388233	1.80157146889338	1.56825470728895	1.09831288408646	0.86981006850581	1.00586134725117	1.79846727338806	1.57407059842501	1.33171433967915	0.884430366669976	0.588080465048337	1.32238716504924	1.2981460481041	1.19641551853366	0.52802957263922	1.73885432848939
FAM66A	-2.8395830730352	-2.39840064702294	-2.32944612027475	-2.13686624216054	-1.16609182041791	-1.59222909851896	-2.32104748485243	-2.68836379316461	-1.85689274740716	-2.23766782646655	-1.73187837725659	-2.07946445832936	-1.73741170929379	-2.84342830914887	-2.5611295996895	-1.39201121379997	-3.35155003601983	-3.64061623563369	-1.931130278886	-2.47264824024966	-2.40214733446804	-2.87120576478443	-2.04256112266507	-2.34553461326465	-2.84127580073972	-1.24812278664135	-2.41548649914027	-2.37719224854919	-1.90530753107986	-2.77118037462361	-2.82039722896426	-1.47427122281636	-1.78274001841384	-2.22832840469029	-5.23185153264407	-1.96099836084592	-1.68458899424661	-1.45211802638155	-1.88166392349042	-1.94177345281101	-2.58435876417947	-2.40008954937128	-1.6844124686879	-4.13073778240761	-1.57883468047259	-1.99009892052698	-1.73250138340485	-2.36813461637624	-1.55392742073846
LINC00240	-0.602543875734355	-0.903635955273362	-0.744483619553594	0.0507607610152342	-0.273007024334422	-0.289666328498529	-0.536776175907866	-0.648835428977974	-1.03377050949124	-0.65270532574539	-1.52542749978916	-1.54894974163058	-0.15244920857263	-0.340927968619686	-0.891278201381833	-0.344705499021613	-0.815497135779623	-1.76614711771755	-0.677373686640216	-0.546648821693434	-1.17975491313159	-0.634166567483577	-0.698606721447712	-0.447414227283861	-1.25631330001856	-0.847584857057621	-0.941555310807855	-0.903261060216775	-1.16834193691366	-0.08668220035154	-0.673555840634988	-1.32988131348118	-1.2973131912436	-1.00593598335384	-0.708289576587056	-0.665542477319745	-0.64276881855198	0.230691797737749	-0.43100251448085	0.0906480248813676	-1.14378617279349	-1.11998163017854	-0.947446874521697	-0.671306163770313	-0.308745517104845	-0.561255621723102	-1.73250138340485	-0.583863307431677	-0.251364650718028
LOC100133286	-0.289385990474725	-0.43156751095814	-0.855514931942338	-0.352594933215974	-0.273007024334422	0.11559014998773	-1.09865506351598	-0.185863452635428	0.419947457951662	0.627402593447345	0.240107246573818	-0.391408464644096	-0.457303790101051	-0.0360733870912649	0.00180659470165527	0.583741239953353	0.802255300059203	1.07820201182226	-0.587175877668638	-0.150720145362295	-0.714091340782782	-0.0061353448705348	-0.251147744476491	0.172313691597972	-0.790649727669751	-0.762695959471108	-0.541017381224127	0.00747160168613763	-0.526795907826133	-0.220983292063131	0.153607562502797	-0.592915719314978	-0.332078609404273	0.48438964322924	0.745428390855848	0.00583477521888427	-0.217462983819309	0.0278749147380615	-0.503152300236685	0.380154642076352	0.100139410092596	-0.0781614544839158	-0.637106753909547	0.117189731035975	-0.308745517104845	0.0908210748565918	-0.223487735916996	-0.408776600873586	-0.506621705960103
LOC100133315	1.03956253209041	0.883634720740909	1.32080784069813	1.53869880734153	1.09980223955512	1.18738083305574	1.37939223328866	1.26065227811658	0.950462174650442	1.14480181035587	1.53346618926441	1.05439128840544	1.03014220470584	1.35296890365463	1.31035565978782	1.30101103277864	1.60264627436704	1.40377788372476	1.21392005391728	1.27151285532075	0.935722304288342	1.35486231469542	1.26822641461709	1.35490510487644	1.1195536019796	1.26789236036232	1.44801150095487	0.862273686146202	1.5365300275427	1.13571022098491	1.33803213364022	1.2203157690793	1.20518714928559	1.0111375300051	0.917895586860614	0.954609451863711	1.21663285127522	1.21881769744946	1.41111782573743	1.51765816582629	1.20819915595005	1.30035016876981	0.978552544034526	1.42385106927003	1.17919252922145	0.90937420351906	1.136914506785	0.904883878030176	1.40954670323643
LOC100133331	2.16684319612423	2.43218658127238	1.93525710591966	2.85811568307284	2.5237397981572	2.0933373431406	2.20251447120458	2.01822815195808	2.10800345163692	2.67607644018304	2.67096971301434	2.18523876786506	2.20566122262138	2.49047242740457	2.59782428393181	2.64946542217619	2.94490737135141	2.36687830091323	2.22017904438897	2.07578838444639	2.34081700031961	2.37128786260853	2.73677942322293	2.70678642186544	2.11292050964716	2.16871695527148	2.20249105880885	2.29208653810544	2.60986663948443	2.35810264232136	1.99429966843451	1.94313718092523	2.0585622355671	2.77667227636808	2.64466541392093	2.41877380861373	2.32070530542291	2.41369662622405	1.95963833049053	2.78367027145998	2.98766468083418	2.21040804345702	2.11605606778446	2.14848586152551	2.13460237819738	2.37015729301949	2.28815808716124	2.0985650027251	2.65292414970221
LINC01134	0.46158646168536	0.370986424835643	0.115338722398146	0.759297946854923	0.274480770968071	-0.289666328498529	0.123737357820467	0.445491953570179	-0.131067710846157	1.36436818761355	1.01062540045105	1.22634397119473	0.346004298893851	0.700892207074941	0.208257472169082	1.82003926331502	1.63940482437716	1.11427126652978	0.558254561852926	0.562975669481064	0.694714204784547	0.429963769936139	0.139642208555675	0.824390388177665	0.184259291367419	0.174110214041698	0.643407189913301	0.518971940466273	0.695596513510315	0.725245451495888	-0.0130423069066547	-0.107488892144736	0.24110672354053	1.59043128063956	1.21109196320466	1.02251351636551	0.336472621281223	-0.1454566881475	0.233813293929521	0.707319385329862	0.490929363124763	0.464980870542613	0.190056649228238	0.659339148218158	0.483449597781753	0.331829174360387	0.121647750131692	0.29483039634619	0.267102438216221
CD24	1.27192524218179	1.54304717062195	1.46641316294502	0.883033315277168	1.33640852011127	0.910271242010224	1.82191046898961	1.70395362961415	1.58221888685054	1.43071068244225	1.38786086701751	1.35052338241546	1.72201990934351	1.18631903424518	1.3972912965591	0.929916881087393	0.834316509291501	1.25015469461155	1.46646208593344	0.820133508978189	1.56747901648844	1.19180403274137	1.43690824920877	1.25031620359925	1.75224871348486	1.70047806085201	1.83244101430332	1.19434973640965	1.30674294603513	1.54040577604229	1.49118892170164	1.55392566901429	1.67669160022346	1.3961624602175	1.45464899453915	1.39974898293197	1.36749951690185	1.53835919949994	1.4875698861753	1.49361269185964	1.55080081910216	1.63804557951549	1.73961381381819	1.63302787110231	0.776645974125799	1.54786610065701	1.28130441612018	1.20340736858259	0.421825033014864
UXT-AS1	-1.94649827695172	-1.33427030960322	-0.975809165660049	-1.39990064799433	-2.75105432113907	-2.03968807549018	-2.68361756423714	-1.10340129244345	-1.65044186993974	-0.957559907273811	-1.04000067261892	-1.78995784113437	-1.73741170929379	-2.10646271498266	-1.93309837707646	-1.39201121379997	-0.247213376205097	-1.31868814074633	-2.82421507496949	-2.47264824024966	-2.76471741385275	-1.59109784559169	-1.49507332736258	-1.89807563629343	-2.18919910416003	-2.72205397497376	-1.49794865933224	-1.64022665438298	-1.90530753107986	-2.11910367804392	-2.16832053238457	-1.81530814065143	-2.23019899538506	-0.444057095745726	-0.587995342869344	-1.17250246603963	-2.07161211735585	-1.99960582168405	-1.39623709632017	-1.94177345281101	-0.747857496462353	-0.683882515371869	-1.6844124686879	-2.01526056498767	-1.41837000827934	-1.60307579741773	-1.34547826029561	-1.83761989967746	-1.76037829820589
LOC100133985	-1.94649827695172	-3.53590417077288	-2.32944612027475	-2.98486314871549	-1.16609182041791	-3.91415719340632	-5.49097248629474	-3.53636069971956	-3.23540437066089	-1.34458303038306	-2.26239309395537	-2.07946445832936	-4.54476663135139	-2.84342830914887	-3.2132062962692	-2.12897680796618	-1.28116070812843	-0.833261313576087	-3.30964190213973	-4.79457633513702	-3.25014424102299	-3.35663259195467	-1.49507332736258	-2.99761130984434	-4.06366822207617	-3.57005088152871	-2.77805657852498	-2.37719224854919	-1.72473528543804	-3.99357279596006	-3.3058240561345	-2.55227373481763	-2.51970561258004	-1.69781368799151	-2.42449661058646	-2.2505049780409	-3.45012374060958	-2.89269061776753	-2.61862951765662	-3.07927697656094	-1.30425084498674	-0.959516957985297	-2.78394814223882	-3.3937721882414	-4.08133502100177	-2.52061363722576	-3.11101300665858	-1.83761989967746	-2.65346309428937
MAP3K14-AS1	1.83687778217145	1.71959656237551	2.00047476536614	1.40745427406327	1.26176971921852	1.15909178862432	1.62796858642877	1.62552698265733	1.7555504897361	1.77515621389104	1.36209777095243	1.40882202298013	1.69681935521837	1.72135630963466	1.58676909542281	1.00487893876862	1.06798885549395	1.3442768719761	1.60683474229799	1.22779147789144	1.95930912460596	1.73929182804387	1.81924158341491	1.59591320438024	1.75224871348486	1.8828080831851	1.57445983619581	1.76576570529286	1.60565438819752	1.88907025340178	1.66686859786976	1.8552300917758	1.7941851632419	1.3961624602175	0.996967157851813	1.56825470728895	1.96265778472889	1.92200627963124	1.7583399407887	1.41897389096688	1.57407059842501	1.66292024815452	1.80957637198576	1.63302787110231	1.91113130631282	1.71034079761412	1.84318330372829	1.64184947219638	1.30736630842995
UBOX5-AS1	-2.18750637645551	-1.33427030960322	-1.79893140357597	-1.21932840235251	-1.47094640194633	-2.03968807549018	-2.03154086765744	-1.9513981989984	-1.46986962429792	-0.797095235080565	-1.34485525414734	-1.54894974163058	-1.73741170929379	-2.84342830914887	-3.2132062962692	-0.655045619633763	-1.14991617485018	-1.76614711771755	-2.82421507496949	-3.20961383441586	-2.11264071727306	-1.97812096870094	-0.885019845678594	-2.34553461326465	-3.32670262790996	-1.80451613516573	-1.49794865933224	-2.37719224854919	-1.90530753107986	-3.25660720179385	-2.82039722896426	-1.81530814065143	-2.88227569196475	-1.69781368799151	-1.32496093703555	-1.5135393838747	-2.31262021685965	-1.99960582168405	-3.46662642421157	-1.00888764866955	-1.69127396809599	-1.74801285279159	-2.13187144565912	-1.80880968752025	-1.57883468047259	-1.60307579741773	-2.62558617948834	-2.73070469576095	-0.705930514183509
JHDM1D-AS1	2.62452503281157	2.64599347233551	2.64528712111482	2.98322760332977	3.00764479497442	2.7629751512427	2.62276967975445	2.77470640253603	2.64723867870095	2.5324060795116	2.63914426715895	2.49880338981779	2.65490571348497	2.56029387690214	2.54549281984429	2.36643410777669	2.65295135621511	2.54920832324633	2.65844884990553	2.46281150755563	2.60285334659032	2.86447113341321	2.8457137947761	2.70678642186544	2.76499720622685	2.59586105740698	2.81119328059928	2.94873777689567	2.49614090345103	2.38146663538687	2.63434269434832	2.78162700173581	2.67231315971288	3.05707381417196	2.8502975087098	2.55111357446756	2.83897296181041	2.62638394729717	2.79264606282602	2.73322124877262	3.29828428518237	2.68129877746938	2.66136236815383	2.62859562478705	2.55770415247518	2.73152612750474	2.87539792859346	2.66651152643065	2.8106450115574
LOC100134317	-0.89205049292934	-0.572430046797989	-0.744483619553594	-2.13686624216054	-2.75105432113907	-2.03968807549018	-0.446578366936288	-1.9513981989984	-0.512938346189801	-0.65270532574539	-0.574337100270105	-0.725827503714655	-1.17553282168567	-0.727951091728933	-0.81110785269785	-0.655045619633763	-0.629084011548742	-1.31868814074633	-0.773589001899519	-1.62465133369471	-2.11264071727306	-0.923673184678562	-2.28356922216887	-2.10452651376085	-0.694434412410447	-0.762695959471108	-1.33748398713899	-2.37719224854919	-2.11175840854729	-1.87809557854012	-1.37982463757828	-1.32988131348118	-1.60216777277202	0.0280113485694963	0.0535506862181798	-0.466233669096339	-1.12819564572222	-0.945158037661669	-0.74416039974048	-0.757348881673582	-0.63682618407361	-0.683882515371869	-1.6844124686879	-1.07184409335404	-0.537014504777962	-0.646144519309614	-1.34547826029561	-0.894203428043828	-1.76037829820589
LOC100134368	0.922917613238139	0.250692191117932	0.281988591807597	0.715576569425605	0.781440759687954	0.566969496330294	0.123737357820467	0.408497746087978	-0.347879099919305	-0.000628629165696792	0.676206361380492	0.30519939190597	0.499627488007063	0.429590185257547	0.549294390004148	0.583741239953353	0.802255300059203	-0.581722546580123	0.968342845160036	-0.271014379080007	0.310570713451487	0.696478744504895	0.826854767524782	0.881534295281274	0.234012326564519	0.216545480362095	0.345325836980306	0.862273686146202	0.0206918874763607	0.487553893776558	-0.0130423069066547	0.255081187239972	0.193012435339484	-0.188800040503652	-0.102568515699102	-0.291146962538247	0.336472621281223	0.408478916953031	0.515226229078169	0.78861948743171	0.389646027287582	0.150107533189202	-0.546908944937968	0.0122201714344327	0.523527037157088	-0.0758287945528597	0.399948912618796	-0.583863307431677	0.948572919790724
NDUFB2-AS1	1.09452899130834	1.39955557703241	0.729447568778819	0.80173321317532	1.15583627446945	1.18738083305574	1.27721183848219	1.15293846081633	0.709454075146647	0.312529256093933	0.544961828102239	0.633253589590174	1.23659308217327	1.40449920429472	1.41406700930993	0.890922749471529	0.9847333518446	0.502341718208352	1.58759852343507	1.64836716071171	1.34679090136424	0.696478744504895	0.796157970301865	0.794946610285183	1.22173399678608	0.953511074528301	1.46987093491861	0.561407206786669	0.562841304658544	0.991320311649733	1.21773789992251	0.93601274649185	1.3215966414009	1.04469008971613	0.496068921919131	0.601937833545241	0.73574280470175	1.76756001025786	1.03162444331625	0.664884119009465	0.674375504220694	1.05934206926602	0.978552544034526	1.25008400153332	1.17919252922145	0.848620172439963	0.976449834591756	0.570464838959617	0.914221414999947
JMJD7	3.39472115654441	3.69098964279851	3.37407299079831	3.3691657893389	2.9374457836905	2.97255552026457	3.27389910444135	3.54472322896807	3.55380320468645	3.49025262809665	3.4715637503385	3.27024679307155	3.51952704544477	3.56596262698883	3.54739485708867	3.68694012759485	3.71669082529299	3.03651610901533	3.43182508426142	3.71717631863036	3.47505157620367	3.34657887543648	3.4591229830243	3.58089616873952	3.27321021427717	3.52376279187402	3.19266562895278	3.24404563856352	3.29371038188278	3.12536827676345	3.40842146153162	3.44521940957179	3.5124932098081	3.34658043136694	3.48582489042233	3.23420604904475	3.41530023770355	3.55025287808119	3.54460083121168	3.10262066654744	3.17434035193401	2.798180077765	3.40021878177927	3.52031390877132	3.51112201626631	3.46174620363851	3.28473532152045	2.9497804160045	3.14280832863921
PLA2G4B	1.24787976821514	1.45505068962412	0.943572374131666	0.526098770561892	0.850981692941031	-0.369836677182512	1.37939223328866	1.01207592497648	1.18413452085289	0.932257174975766	0.977072840740024	0.816699730686105	1.28812338281335	1.18631903424518	1.13931011845159	1.14404168644024	1.52619421392917	1.28221590384385	0.968342845160036	1.27151285532075	1.08613914684144	0.950795933237579	1.26822641461709	1.33458512049685	0.980725897282287	0.928199985999114	0.857531995266148	0.992041561116532	0.787714715498747	1.34032794059338	1.05874837616136	1.14816598332346	1.3215966414009	0.791571152747416	1.10799847024056	0.954609451863711	0.767106975611085	1.26573874483695	1.30947756386159	0.576074852051609	0.948136316647547	0.723292866134004	1.62786545616574	1.07871558322134	0.933615320464199	1.60408211022356	1.38723786086924	1.12015186493324	0.948572919790724
HDAC5	4.69624772035507	4.95193586305018	4.81917168798566	5.71071315750657	5.45770259502384	5.53361483445924	4.80709008142427	4.80259847569564	4.7082825809362	5.59431796012808	5.62228622256299	5.706986697478	4.90575731921961	5.08927857826379	4.95600290508853	6.1702312104211	6.14869433056898	6.08673701033526	4.82067124340373	5.15816491204947	4.72599023180866	5.08548153046456	5.0587075181103	5.1528613289318	4.66311759220764	4.87868491650068	4.73538904829906	5.343906940158	5.32158628249153	5.26460061443013	4.87308972853507	4.80234297877591	4.76877599921418	5.48209540202343	5.57630824022431	5.42584393186669	4.83064702952102	4.83231038546371	4.84716360123211	5.89628442971267	6.05691888149347	5.85527629573616	4.76734813659646	4.68411167619692	4.69235367916996	4.8359606004685	4.70276818455845	4.82278746636111	6.1423446631874
CHKB-AS1	2.67949149202949	2.38534171781271	2.4135182145129	1.65899304105924	2.4131343107541	1.83179718398714	2.46902944577334	2.49485803089116	2.5354246753716	2.01025968697704	2.20430652514597	2.38723516077198	2.53204896569944	2.58283644555323	2.59046357898055	2.23247965110782	2.21526511799106	2.20904949128188	2.5333369296486	2.23884666640043	2.4222811009485	1.88368173737904	1.99170877941967	2.57441213516932	2.26425861343264	2.31259216783313	2.14929811964326	1.52969834705933	1.5365300275427	1.71608545221041	2.02329954015707	2.03935249618453	2.14957317407459	1.67856219091823	1.7568331541281	1.52208452585603	1.94904735321024	2.28294803486917	2.27214141258862	1.79846727338806	1.74783766616172	1.58697139492122	2.26044597711964	1.97778667437056	1.97032709882072	1.871703785553	1.80546363777913	1.92954593226445	2.00678753373602
LINC00930	-0.602543875734355	-0.648378900031288	-1.1070536989383	-1.84735962496555	-3.23648114830931	-3.91415719340632	-1.58408189068622	-1.10340129244345	-1.16501504276949	-2.72309465363679	-2.26239309395537	-2.44203453771406	-0.296839117907805	-0.521500214261507	-1.49699926226979	-1.5984620912674	-3.35155003601983	-2.41822381429724	-0.422116631398142	-0.546648821693434	-0.817184833746886	-1.59109784559169	-2.04256112266507	-2.10452651376085	-0.694434412410447	-0.937782666029199	-0.0935584042529054	-0.792229747828031	-1.05731062452491	-0.534141177322761	-1.72086155541334	-0.512745370630995	-1.04577442424763	-2.590898484075	-2.42449661058646	-1.96099836084592	-0.727657716138493	-1.05618935005041	-1.26499256304192	-2.5938501493907	-3.06978559134972	-2.03751946998657	-0.165038309594324	-0.761503972741891	-0.537014504777962	-1.78364804305955	-1.97350948290865	-1.83761989967746	-3.13888992145962
KLLN	2.62452503281157	2.54730919747611	2.70520002253214	3.1402919826068	3.05261555411068	3.07452749336584	2.77112235907544	2.61338641978512	2.54595534286377	2.64846420897518	2.27504103668321	2.20182165206066	2.68725449118283	2.31307617653112	2.69024521537255	2.47588525019269	2.11442442848424	2.05054566891939	2.66763802136019	2.65663477669531	2.68059309653989	2.59290234106234	2.8154198724625	2.73030914471886	2.58498895396238	2.74826595980627	2.73200111318229	2.55617055842052	2.66758213734072	2.78340847705403	2.76026513432327	2.74132563701124	2.73243415215046	2.51463593009736	2.48924765606312	2.69331218656597	2.64157609352723	2.88115504209982	2.69122574493017	2.72291624038088	2.5566535453476	2.63175931666806	2.78807530277484	2.72309156944949	2.80537769266912	2.54308103809163	2.79106057265216	2.80623629009726	3.17217718079598
PDCD6IP	7.56601428994405	7.48687974427478	7.55675851272849	7.41580285535373	7.45578562361783	7.53619491569691	7.56820295162036	7.61452894748512	7.48928000370988	7.55233150444746	7.50081927285903	7.55211682686477	7.54059517049209	7.31181157889787	7.50116189433105	7.43559613228408	7.34001902338451	7.41850285691083	7.53317983322106	7.39987274434201	7.58732601194268	7.62735854936073	7.59754473850623	7.56449479888167	7.60772541271684	7.56655580232855	7.65344102573308	7.61291171530831	7.64454129799589	7.64652147501847	7.55044583356312	7.56594638689348	7.55130974918574	7.62220573556691	7.53860589228795	7.56558979358086	7.56710225543511	7.54535861110519	7.57434817460573	7.48430065834395	7.4687913705708	7.55887737652508	7.55128268405987	7.61647616293393	7.5390375595528	7.56905752382035	7.57671259068816	7.62448906438137	7.45338022610798
RNU6ATAC	-2.8395830730352	-3.05047734360263	-1.79893140357597	-1.60635152546176	-2.75105432113907	-2.69176477206987	-1.79053276815365	-5.85828879460692	-3.9723699648271	-1.87509774708184	-2.62496317334007	-2.07946445832936	-4.54476663135139	-2.84342830914887	-3.2132062962692	-1.5984620912674	-2.50355312946488	-0.702016780297835	-2.82421507496949	-4.79457633513702	-3.25014424102299	-3.35663259195467	-2.04256112266507	-2.99761130984434	-2.84127580073972	-3.08462405435847	-4.00044899986142	-3.96215474927034	-4.22723562596723	-3.99357279596006	-2.82039722896426	-4.13723623553879	-2.23019899538506	-3.07632531124524	-1.32496093703555	-5.42042997948321	-1.68458899424661	-2.53012053838283	-2.32912290046164	-2.5938501493907	-1.48482309062856	-2.03751946998657	-2.78394814223882	-2.54577528168645	-5.66629752172293	-4.10557613794691	-2.26301610010363	-2.73070469576095	-2.29089301490467
PDCD6	6.8635789455019	6.77584414423208	6.85845576049372	6.26448737491175	6.36231577655451	6.48849961779685	6.85470996189204	6.85702975772443	6.8266417670596	6.7069396649367	6.68759569005459	6.76218724340451	6.97109743882319	7.44235919347609	6.87444596204186	6.94218756945237	6.85179796695993	7.06242215335273	6.98887895498622	7.37252814724291	6.89578790479752	6.71991581460723	6.67511530040132	6.86591127249504	6.86485015318172	6.86019256874637	6.84111534786915	6.7620748569684	6.66783468789557	6.69029907266254	6.80296173477008	6.87655167331181	6.86567748737897	6.65804560841774	6.70368188030668	6.72008029288501	6.7851725139575	6.83255389884785	6.84011884496938	6.31432799207828	6.31089191587317	6.42236747295335	6.83155013164784	6.79333240317773	6.85210975494844	6.79352898376413	6.75286351356251	6.86734780440065	6.02148576597621
BCL2L11	5.47782954072967	5.53287410721254	5.51395155170839	6.42410340293882	6.3030654319291	6.1763963499553	5.52374544356527	5.39260174111642	5.52415097254542	5.64584826076816	5.47231652627047	5.51299257893873	5.45288331919447	5.27031385690032	5.52295399782537	5.7489037445991	5.60555200554245	5.59699209459532	5.46184756736087	5.34113295096738	5.52530143307987	5.60046944960762	5.54759404727641	5.43880280005991	5.53438427808543	5.42599884599105	5.54193804047654	5.60199474071539	5.51366945388704	5.61806682984195	5.38696577883815	5.56146843123156	5.48217167466063	6.05450262289989	5.90706018549867	5.71592036197094	5.50349072058978	5.4401451633667	5.5008880565894	6.11695628430865	6.20866386687077	6.03275058255104	5.49549662132703	5.57374229255957	5.56312216650749	5.57683329259721	5.68535113148104	5.49329697843716	6.31438071255101
SH2B3	4.79081407723079	4.79232194801486	4.75211128890315	5.0584376056487	5.31272594104637	5.09240265244326	4.78863809475774	4.82382797034315	4.85523738125695	5.68714467713923	5.70403224605648	5.61247288028748	4.84969606325893	4.86393082293201	4.85365171650407	5.70602086916056	5.66358620777755	5.64863419847603	4.77250713921414	4.94857505897548	4.75323311917933	5.04339292595936	4.99762320368325	4.98538226484997	4.76182062870667	4.81105941257034	4.8398044027168	5.05558161502647	4.94519188267826	5.00172327081857	4.82654714259804	4.74642530665807	4.82508344011613	5.58260020024713	5.61442237870584	5.47514530289747	4.77194661463759	4.89893743121095	4.82154754390073	5.29836738183896	5.41483593574888	5.43550975205145	4.68132672067995	4.64075168709299	4.77768202087832	4.76991725764157	4.85592497261987	4.79173672040215	5.06958832075209
TPT1-AS1	2.39198099419949	2.43218658127238	2.01632871656698	2.04193691062823	2.20314198924781	1.90175974215471	2.0559219735929	2.25545337144226	2.28187132254869	2.96060180066973	2.8391449325067	2.80045908967889	1.94173323048408	1.59397700315843	2.2130584584329	2.58984143948977	2.64393448285767	2.4110458841888	2.28131933920287	1.99983953121309	1.82880710037183	2.26980654474265	2.04490171858527	2.6001752312344	2.28800721620525	2.20077816450378	2.1761397318619	2.37769525361428	2.24849780499917	2.22236460323909	2.07960698105902	2.30570726030994	2.21123619395839	2.68389563522127	2.79605446392582	2.35435708011796	2.45194983870116	2.10085436009517	2.26129403035163	2.46298107320597	2.72202847981211	2.52726514879696	1.72157989098793	2.1971890531012	2.37262146756937	2.46427947038404	2.2465389979595	2.06927069593106	2.36573047094394
C2CD4D	-0.0322281509776003	-0.0249422514954959	0.0552177299605753	0.759297946854923	1.12809128398655	0.228800760435721	-0.281519120665791	0.408497746087978	-0.271930246686006	-0.0908264381372749	-0.222864729768728	0.478530994791532	0.210120870812078	-0.521500214261507	0.0455279721309732	-0.344705499021613	0.209164918454646	-0.0962957194098808	0.149789716497568	-0.271014379080007	0.209287377614306	0.298719236657886	0.279366972222288	0.461820308792957	-0.291078718179239	0.336839714079807	-0.0935584042529054	-0.055264153661825	0.118539210874505	0.0361745474339934	-0.418298785392913	0.61765126662468	-0.0172052720508611	-0.754397216357877	-0.277655222257193	-0.665542477319745	-0.562598469867997	0.132844474339604	-0.503152300236685	0.15338378022933	-0.182260320608128	-0.34946347630131	-0.0367142126187845	0.26157964037115	-0.456844156093979	-0.332986634049984	-0.075389096927862	-0.328606252189602	0.320541697177682
FAR2P2	0.375429817935646	0.585111230188491	0.477908801782854	-0.551903741439381	0.114016098774825	-0.289666328498529	0.486307437205175	0.649505845591773	0.632492093331763	-1.13813215291563	-0.387923976039224	0.0360127590905807	0.6117378543286	1.06346228645965	0.773854648023307	0.12736294529361	0.209164918454646	-0.0161253707258975	0.672210751150011	0.41487703049193	0.617752222969663	-0.393158467979782	0.596849162078459	0.498814516275159	0.726408708549602	0.794521550767144	0.0292983435326282	0.23424246353316	-0.320345030358706	-0.220983292063131	0.521994968482819	0.720744759588784	0.685408817324568	-0.188800040503652	0.322737319033569	-0.210976613854264	0.670891660351782	0.77568789114126	0.811358323088194	0.0906480248813676	0.100139410092596	-1.11998163017854	0.291339985065419	0.117189731035975	0.708741909623996	-0.481085273039118	0.795877588949935	-0.180507613200469	-1.55392742073846
KMT2E-AS1	2.96408680221454	3.09345244930673	2.98040914231204	3.67334833403631	3.67281193751451	3.83403565618314	3.07508155187635	3.01515531790845	3.11862456739349	3.87085663031162	3.6256736273615	3.454514113673	3.16718707480674	3.11850365001761	3.13678571703604	3.91298648513752	4.03215425645422	4.01997396990083	3.15959289152793	3.14206160386555	3.06817260031199	3.34657887543648	3.32039424048234	3.22017333037656	3.17473651724891	3.22436498482139	3.05483343563977	3.23751759556602	3.23492578542564	2.98751874148988	3.01970627543306	2.97476878997434	3.021175819677	3.57041338706261	3.69592642943827	3.59916074887467	2.95926719552812	3.25123917514183	2.94953774052156	3.46607366826135	4.18760225134294	3.95997367440286	2.96711764897224	3.02239197649172	3.13783349946039	3.07433295206802	3.14825948037901	3.1864542353014	3.98833062902846
LINC01004	2.81658637817837	2.5301850196849	2.7149479990837	3.60908813523292	3.41600534660886	3.08959494145479	2.82644012747013	2.63756623228025	2.79581435994983	5.26217806061666	5.07051370866907	4.56278784574278	2.45147144985241	2.22982067288177	2.69024521537255	4.88721243013315	5.06376921212054	4.48694826408498	2.56318685739516	2.28223926191381	2.39947121804042	3.75815085529518	3.70614780456927	3.50564654975758	2.67779876432498	2.64329640020473	2.78527590622464	3.57441626734853	3.66960130497737	3.62847902349632	2.5865669697789	2.48237240798926	2.7491612385559	5.69648409891549	5.57630824022431	5.00478592381617	2.91094274818474	2.53357413693456	2.74672085752187	4.34530924969016	5.56029947865241	4.6797761440395	2.88037215009562	2.46917505977952	2.51857782118535	3.44645247341216	3.47094074419023	3.01268716756469	4.27219730533898
INSL5	-1.94649827695172	-3.53590417077288	-2.32944612027475	-5.30679124360285	-3.23648114830931	-3.91415719340632	-1.58408189068622	-1.33472683854991	-1.03377050949124	-3.46006024780299	-2.62496317334007	-2.44203453771406	-2.67029751343525	-2.84342830914887	-2.32012150018571	-2.12897680796618	-3.35155003601983	-2.90365064146748	-1.72467940141857	-4.79457633513702	-1.87163261776926	-1.77167009123351	-2.57307583936385	-1.41264880912318	-2.84127580073972	-1.80451613516573	-2.12597988194528	-2.0876856313542	-0.767804007329927	-2.11910367804392	-2.82039722896426	-1.63473589500961	-2.88227569196475	-1.9388217874953	-2.90992343775671	-2.2505049780409	-2.31262021685965	-3.37811744493778	-1.39623709632017	-2.5938501493907	-5.39171368623708	-2.40008954937128	-2.13187144565912	-2.01526056498767	-3.34436942683557	-1.99009892052698	-1.97350948290865	-1.63116902221003	-5.46081801634698
FRAT1	3.11793359564328	3.16175846269764	3.0893435138652	4.74713463792826	4.71188608327537	4.46810656470852	3.19202209738694	3.15573167570801	3.34654938018793	3.53617783340081	3.40373225966039	3.454514113673	3.33991268516697	3.30631881035581	3.2945883439295	3.85338303289809	3.92829265750051	3.66620496686346	3.39909713921985	3.13023616846876	3.10388469703139	3.4584304252382	3.46888745373984	3.81891525811151	3.04833680343696	2.88609815311928	3.01821484440361	3.74979895688779	3.71332268240669	3.61375751778955	2.96843760512255	3.22324510011797	3.03488323909759	3.34658043136694	3.15616575270107	3.45301413303216	3.05767089958911	3.12967719526092	3.12133856467111	4.44271597984073	4.4584731514087	4.20406651658319	3.14001596672864	2.77213975069428	3.22548618149538	3.45666628627416	3.10233427507486	3.35978583818696	4.61999951126135
TROAP	5.66651194587025	5.86796000583392	5.77965901473259	5.75457994905696	5.59450933293995	5.61917253889951	5.66826816411693	5.54205700192777	5.84621221265376	5.64584826076816	5.7344726553205	5.6687283912601	5.81681167182056	5.67095700053317	5.81667248201229	5.4930750114902	5.70318993095047	5.42457547732025	5.77197468117492	5.51034533444465	5.77277834803264	5.80877692836515	5.94306190908925	5.89677340677241	5.68843361588742	5.73965282950156	5.59884399482277	5.85855608229037	5.93892745667889	5.82713803560065	5.78851759350134	5.74591615011815	5.64966268615774	5.5610240995879	5.67127714416825	5.64229078768183	5.86864500207315	5.84346967632703	5.84671013744058	5.62046897141006	5.5144253099583	5.48865369952698	5.84384627407051	5.6899730491531	5.84001005937738	6.03354882312592	5.96205741295573	5.73864640207388	5.65877160439414
PIGK	6.06171484059372	5.94266323480657	6.05857116507038	5.5978433780653	5.48939631081092	5.87863310089474	6.04770146678793	6.06020179768539	6.01584131913823	5.99868811482301	5.96482171083793	6.00031659719804	5.80801248800455	5.47699619514811	5.8323583667972	5.34405241407184	5.2579981029796	5.51166860667289	5.7298255361388	5.51717197986794	6.02830521719749	6.06921271368476	6.09580914490239	5.8976393702083	6.05743354453765	5.92540445148116	6.15731897593659	6.02983941471459	6.06239906571325	6.15997923574805	6.05480359005845	6.04805219113492	6.08474465877971	6.1606455750141	6.20538036839541	6.15369045552653	5.9890838143317	5.9215484991924	5.97838842165685	5.66690140441047	5.60334678079564	5.88992929756134	6.07447696403306	6.04377183807407	6.03630808038732	6.11802339128946	6.13738899948485	6.26324456823047	5.73946758887732
LOC100268168	0.46158646168536	0.445948482516865	0.33351889244768	0.307918600512359	0.463958569831784	-0.0728549394253803	0.73784620420114	0.250235662171245	0.170587989014945	0.446830347805524	0.349041618126982	0.531970253752992	0.765088631235397	0.52580550051685	0.747623106450127	0.533988204756254	0.66637187197743	0.555780977169812	0.672210751150011	0.877849006834476	0.260817678254387	0.511263872037987	0.76479379939253	0.172313691597972	0.459893733980846	0.13038883661238	0.297231548779261	0.383620087571387	0.597192809449321	0.304107752680626	0.349527772478054	0.427548383244737	0.614150134154746	0.791571152747416	0.650791516717773	0.846356561211688	0.417772723383071	-0.0276201978536422	0.277534671358839	0.865581469246594	0.490929363124763	0.85864471902889	0.637515626199459	0.693690653008935	0.166592492441812	0.817256001530628	0.294979353017253	0.570464838959617	0.948572919790724
LOC100270746	2.48748832512812	2.35648685514053	2.42544138188872	2.17702453366141	2.26813924409424	2.28878286526395	2.33557600099617	2.06652370899886	2.04999784820136	1.55489009366298	1.66571398756285	1.43711106741155	2.36612589481462	2.31307617653112	2.04013471336075	1.11048912672921	1.62114261798443	1.37433410583228	2.23261614762719	2.21665092028623	2.49939002664627	1.94349113261435	2.03178621879501	1.92974338832389	2.35699382639656	2.27292795025961	2.06564019059635	1.99977720989614	1.93599472290108	1.87267581515111	2.27311465695889	2.01251088396589	2.38183174853427	1.28824712105062	1.61363851830031	1.73944135729518	2.24475645218961	2.16414060482914	2.23935147747095	2.03342315618842	1.64170931530037	1.73507003391036	2.50145407662343	2.36644875822511	2.23456928625782	2.04417098155777	2.06690478553726	2.06927069593106	2.44004879163377
LOC100270804	0.375429817935646	0.585111230188491	0.33351889244768	1.03305875928178	1.23600662315344	1.21512582353864	0.290387227229918	0.0243542547549178	0.632492093331763	1.64147777865907	1.64449750165315	1.16000147636603	0.556771395110672	-0.521500214261507	0.246225322368102	1.20889283079021	0.9847333518446	1.37433410583228	0.558254561852926	0.249817784221434	0.358665001652532	1.00793984034119	1.37594023191734	1.18371845487022	0.459893733980846	0.550964519432654	0.0870138413889156	1.19434973640965	0.982217739661725	1.21588056966889	0.153607562502797	-0.0497733942884491	0.0382898405408423	1.84015133319248	1.80157146889338	1.34775434529371	0.0608381786677956	0.277234383674779	0.440264171396948	1.7177360012752	1.68510191081375	1.45076701132291	0.712477683880681	0.166942766233075	0.708741909623996	0.684500792678857	0.942098329800979	1.09129700226106	1.30736630842995
LINC00940	1.19855205585157	1.34184007917613	1.53405187982039	2.0769130488712	1.89280186863566	1.86720252011834	1.22327303137138	1.38011594471816	1.54069961741227	0.736336965000509	-0.303035078452711	0.531970253752992	1.49232268738383	2.04734262109637	1.84362492632748	0.767187381049285	0.865680680200836	0.657064313006994	1.35711468974507	1.94689065126413	1.4613506656271	1.31012399993014	1.476167679656	1.61288628298395	1.49092062960147	1.63940248410024	1.30940626272536	0.827922181355425	1.4262066126367	1.18964902809571	1.47027993193866	1.71242949137678	1.91769969972725	0.274171935838894	0.0535506862181798	0.808388711012667	1.34688923722656	1.51912298063702	1.6626565927334	0.865581469246594	0.798110872642939	0.62544554273586	1.70331768459521	1.66800400934529	1.45264355100058	1.5091337061683	1.36147476480416	1.35675814548939	2.23266894115235
LINC00899	1.62918641018143	1.418292139614	1.32080784069813	2.3726888559026	1.82529504927738	1.96848585595552	1.49771220047742	1.74904151914269	1.26284649686693	1.696444237877	1.28192742226845	1.40882202298013	1.52132255910638	1.24403453210147	1.60149060112958	1.00487893876862	1.65743874720742	1.00323995414103	1.2872932402475	1.03831367902772	1.39371194875173	1.59756371843221	1.86432947294344	1.59591320438024	1.53127836721761	1.456749177815	1.28495321900082	1.50816518550969	1.67161765057588	1.43269195874204	1.5719201938145	1.43767260051844	1.36565182147883	1.14090540497543	1.71066297269517	1.63485245601798	1.59427037874887	1.73458268781159	1.26672791640226	1.75866626533008	1.4537763647073	1.23549902441985	1.25418698664795	1.36111531392206	1.49357381505546	1.34288436286938	1.76673124329042	1.35675814548939	1.3846720345974
SMG1P3	1.40834444040838	1.39955557703241	1.29504474463304	2.9363827398701	2.34245756478408	2.4256928094783	1.37939223328866	1.10749549005516	1.58221888685054	1.72316157625278	1.86230265349395	1.22634397119473	1.27115030420964	0.857011408992223	0.773854648023307	1.88100728060645	1.56492660841788	1.46092179082837	1.13661432774983	1.1827035883629	1.66633240341472	1.5013484031729	1.64070345166789	1.16081805276014	1.36259653262593	1.20605310654445	1.12883401708354	1.34770051331644	1.55412408755743	1.51949678627931	1.3609325357503	1.19666450101465	1.51004173081401	1.72068766659091	2.02553631004858	1.42506007146116	1.59427037874887	1.17031917975827	1.52432843618542	2.72291624038088	2.4724724584172	2.45789144575629	1.37448122036567	0.942511199623028	1.64658543356143	1.15495141227631	1.10621770956209	0.801790385066072	3.20096008142501
MEF2B	-2.4770129936505	-1.95094167005172	-2.03993950307976	-2.13686624216054	-3.23648114830931	-2.69176477206987	-2.03154086765744	-2.68836379316461	-3.9723699648271	-1.34458303038306	-1.52542749978916	-2.07946445832936	-2.22283853646403	-1.62103588781242	-2.32012150018571	-1.0509742959649	-1.28116070812843	-1.52513901821376	-2.82421507496949	-1.62465133369471	-2.40214733446804	-2.87120576478443	-2.28356922216887	-1.89807563629343	-2.18919910416003	-1.98508838080756	-1.88497178244149	-2.37719224854919	-3.49027003180102	-3.25660720179385	-1.37982463757828	-4.13723623553879	-1.78274001841384	-1.9388217874953	-2.90992343775671	-1.96099836084592	-2.31262021685965	-1.45211802638155	-2.98119959704133	-1.94177345281101	-1.48482309062856	-1.74801285279159	-3.26937496940906	-2.54577528168645	-4.08133502100177	-1.60307579741773	-2.62558617948834	-3.21613152293119	-2.29089301490467
AIRN	-1.1233760390358	-1.95094167005172	-0.975809165660049	-1.39990064799433	-3.23648114830931	-1.41165685287714	-1.58408189068622	-2.15784907646583	-0.699351470420683	-1.87509774708184	-0.908756139340665	-2.44203453771406	-2.04226629082221	-1.25846580842771	-1.16258022319923	-2.97697371452113	-1.76658753529868	-2.05565373491254	-2.82421507496949	-1.62465133369471	-1.32414482246677	-1.28624326406327	-2.57307583936385	-2.10452651376085	-2.84127580073972	-1.0339979812885	-1.33748398713899	-1.29918973654791	-1.41988070390962	-2.11910367804392	-0.872864648858394	-1.47427122281636	-2.23019899538506	-1.9388217874953	-2.06192653120176	-1.71999026134212	-1.01716433333348	-0.655651420466684	-1.54062700565535	-1.49431447583979	-1.14378617279349	-2.03751946998657	-1.34337555085284	-1.32338286035001	-1.75940692611441	-1.60307579741773	-1.34547826029561	-2.36813461637624	-2.29089301490467
CMC4	2.64308085183981	2.56423250051257	2.36481502293722	2.19305464348036	2.24249065672363	2.43751824487509	2.50338095056412	2.67698658201388	2.34353434243249	2.62031316866103	2.3292331370468	2.35794085397794	2.83316687326471	2.6696412730905	2.82178912508701	2.38057829009696	1.99185778627798	2.48178039572604	2.83195437624409	2.6400518924997	2.84999243026246	2.41419645407782	2.59238951388776	2.58305105344319	2.39028826649498	2.57969623797597	2.50734564033727	2.46969103769505	2.49614090345103	2.74789419044109	2.59624952317624	2.86651589932232	2.52468850677841	2.53838453286997	2.58192965857297	2.41877380861373	2.65840071616859	2.58072523030546	2.69122574493017	2.31989411725888	2.40918621368323	2.56734258817229	2.63269860990168	2.59263874701064	2.71308084534833	2.76478858163649	2.43124504310833	2.68594205637955	2.51072553760379
LOC100272217	3.05696557835186	3.01561184685514	2.79064772521556	3.32620395354011	3.53698777959589	3.36196721186792	3.02866376654847	2.88654504289262	2.90619190772293	3.41850162474703	3.25067648828401	3.60547892348857	2.92826259068663	2.82899703282263	2.97661826261082	3.31948369285012	3.25429983117515	3.35562184557011	2.8959070090333	3.10629047284373	3.01664229967191	3.35210644940491	3.26542778126441	3.02475650318411	2.93256985912763	2.77690600785017	3.04758369656038	3.2044268090976	3.02385222836969	3.05445990046174	2.97587419396433	3.04929073324065	2.65466529389346	3.31942301693379	3.31118028761117	2.98471148365313	2.9179461359225	2.81170711394224	2.88740251384282	3.41577855180707	3.5241656925987	3.35097624183978	3.01972173301093	2.9100085599357	2.88444926366031	2.88310854882525	2.9290026721893	2.84995766752658	3.47287263860526
LINC00894	1.12124632968412	0.987657785284138	0.91001981442064	0.759297946854923	0.418870680303246	0.431617643435408	0.73784620420114	1.21852680244391	1.04258037663887	1.46277189167455	1.25418243178554	0.859134997006501	0.881498123350708	1.06346228645965	1.17911112650957	1.49551405694162	1.12093773544291	0.96424582252517	1.1886089653881	0.760012516540618	0.870871159938374	1.35486231469542	1.39655051159263	0.764889376429003	1.17154823961786	0.902436889934032	-0.0935584042529054	0.792732752893125	0.982217739661725	0.929259343517482	1.21773789992251	1.24358554840214	1.05183637237879	0.710271050645568	0.957973026235949	0.769394579396804	1.02236403085316	1.31118171559812	1.24486848243852	0.15338378022933	1.14744512487095	0.814923341599572	1.00860977789071	1.05248404164816	1.04794799594319	1.02370687899805	0.870839646631157	0.29483039634619	0.421825033014864
BCDIN3D-AS1	1.91530442912826	1.83565469183909	1.75801672097559	1.48762462274726	1.64126310163969	1.57769590292335	1.37939223328866	1.64155709247628	1.40845181911383	1.25875799965295	1.53346618926441	0.979429230724213	1.81863809951213	0.997873944832073	1.60149060112958	1.38759871777473	1.58390971178546	1.3442768719761	1.80305823060963	1.50920441304008	1.56747901648844	1.78904486324097	1.83442798722958	1.66263931818105	2.044856234702	1.86957225602841	2.1219476314983	1.57182382273201	1.67161765057588	1.67885254601144	1.82345896081047	1.62652941797113	1.7941851632419	1.67856219091823	1.80157146889338	1.2089266405964	1.69555371458605	1.87738328821061	1.69526125816532	1.34026191495284	1.40270218011303	1.58697139492122	2.12979612441076	1.87675675413931	1.7849135901094	2.05765421092139	1.68599997117756	1.4953633837189	1.16853860373263
LOC100287015	2.79185385748545	2.93333062289478	2.91425680730711	3.45143197112388	3.45001937887391	3.3804635554853	2.86217433920334	2.7153583928864	2.75100656459115	3.2076426839261	3.22231793313029	3.26236319399571	2.98140653816216	2.75151828014491	2.94233478701046	3.00030620897879	3.16257222415087	2.65093821021015	2.66763802136019	2.73680512537929	2.69002250945983	3.03911573622437	3.02848862869443	3.02475650318411	2.60403470965293	2.68922160550888	2.54901481963835	3.05650909499469	3.0673851229244	2.90124496734788	2.74293525578535	2.6829427268764	2.82212203974502	2.84492057734035	2.8502975087098	2.98471148365313	2.8968331487693	2.74703768638451	3.02842910415645	3.40936656329284	3.51817939753296	3.20618345759529	2.71703596584299	2.9882032903159	2.86117948433747	2.71460282446828	3.0387341128461	2.93361559657349	4.22042039543083
LOC100287036	-3.32500990020545	-3.53590417077288	-2.03993950307976	-1.05886373015926	-2.09897762455937	-2.03968807549018	-1.58408189068622	-2.39885717596963	-1.65044186993974	-1.87509774708184	-1.34485525414734	-1.16192661852133	-2.67029751343525	-1.62103588781242	-2.11367062271828	-0.775339853351475	-0.247213376205097	-2.05565373491254	-2.46164499558478	-3.20961383441586	-2.11264071727306	-2.50863568539972	-2.28356922216887	-2.34553461326465	-2.84127580073972	-1.64405146297249	-1.88497178244149	-3.22518915510414	-1.5642706132448	-3.99357279596006	-1.72086155541334	-1.63473589500961	-1.44170310057877	-0.874691450075589	-0.983924019200483	-0.896868023426201	-2.07161211735585	-1.05618935005041	-1.39623709632017	-2.5938501493907	-2.58435876417947	-2.88551637654152	-2.13187144565912	-1.80880968752025	-1.96585780358184	-1.99009892052698	-2.26301610010363	-3.21613152293119	-2.29089301490467
LOC100287042	2.08777162513303	2.61384294873181	2.19411583578226	1.91237727685931	1.69897859949598	2.2756673654737	2.16007920488419	2.32658654830136	2.66666920864985	0.569687095591058	0.12227075627996	0.727890463728249	2.40554624454826	2.90252606824459	2.46727881549625	1.17683162155791	1.14670083150799	1.11427126652978	2.25717325187117	2.30345574782351	2.31667091298791	1.57882715585062	1.56988211447819	1.90239290017894	2.13927183659411	2.41636005372333	2.13568768812461	1.61275408678689	1.79513218706123	1.92131059040199	2.32061508056281	2.09158245495709	2.08515644557882	0.216456437982607	0.260001563685606	0.556849944016703	2.41282350741134	2.24832169175954	2.45461946437402	1.61002218397495	1.47865103334633	1.58697139492122	2.12979612441076	2.34499564855879	2.39439840996463	1.96051305251086	1.66509098141458	2.23672744178262	1.45804522092762
TONSL-AS1	0.134421718431851	0.74208057652689	0.65037599778762	-0.0213890247406011	-0.514015123838217	0.055469157550159	0.531395326733713	-0.243578950491715	0.709454075146647	-0.0908264381372749	-0.00605334069557938	-0.391408464644096	0.279661804065155	1.29952964469317	0.874256544981144	0.890922749471529	0.834316509291501	0.555780977169812	0.672210751150011	0.697276761192655	0.577674783594328	0.471186432662652	0.76479379939253	0.734192579206087	0.234012326564519	0.517411959721628	0.19594821294208	-0.417834233046533	0.527651876196244	0.254354717483527	0.67602859715524	0.30016907676851	0.539188076473524	0.156335445545036	0.650791516717773	0.194279864631995	0.886159647254849	0.709345396312564	0.401270039781084	0.431684942716435	0.100139410092596	-0.163050352070429	0.24158694986832	0.727243212719962	0.96305909835668	0.286741284831848	-0.223487735916996	0.134365724152943	-0.416423896988525
WASH1	2.10125485449665	2.76055323659837	2.36481502293722	2.76467111895377	2.77698111149725	2.66578723254821	2.3228087049223	2.276137525614	2.42566110914606	2.75587715139615	2.5733064537962	2.48532016045417	2.57417444137212	3.25108928963542	2.77060167022822	2.95376362304176	2.82237689597998	2.75741483833946	2.52324811202501	2.98021072446415	2.14902685279683	2.80927934698102	2.72867437358588	2.72251077415845	2.55594042145188	2.3794840514883	2.48605086197404	2.84948753119036	2.73083369356686	2.53520686936797	1.97957816272775	2.44270819041574	2.50512624039989	2.14864105375504	2.41920015853486	2.24490593770196	2.49941119240743	2.54312844364781	2.42576460170183	2.84196891202464	2.83228798796103	2.3850125658392	2.5431232559245	2.51791939363094	2.73030725945893	2.6268739750968	2.44357584501905	2.73340341008582	3.24308555709769
TIPARP-AS1	-0.36153577623056	-0.728549248715271	-0.855514931942338	0.185061852726825	-0.348955877567721	-0.141567689509395	-0.736084984131273	-0.50073678998884	-0.512938346189801	-1.34458303038306	-1.97288647676038	-0.494501957608199	-0.703464377370449	-0.0360733870912649	-1.37670502855207	-1.21143896815815	0.107881582617464	0.32901011532279	-0.587175877668638	0.159619975249856	-0.442789318965388	-0.252295932139932	-0.316736086104068	-0.519564013039696	-0.893743220633854	-1.13709147425261	-0.300009281720332	-0.502723130633046	0.07044492267346	0.149385157881984	-1.2354347282431	-1.47427122281636	-1.04577442424763	-1.69781368799151	-0.983924019200483	-0.37603586012476	-1.24848987943993	-0.342493535207054	-0.930573523971361	-0.447008761061432	-0.747857496462353	-0.563588281654158	-0.73332206916885	-0.761503972741891	-0.240032767020831	-1.16697668261106	-0.574960106418374	-0.328606252189602	-0.17541579748473
LINC00941	-1.25462057231405	-0.243122421545029	0.383271927644779	-0.914473820824089	-0.914553053421946	-0.74423219196401	-0.632991491167169	-0.648835428977974	-0.603136155161379	-0.797095235080565	-0.387923976039224	-1.16192661852133	-0.457303790101051	-0.727951091728933	-0.81110785269785	-0.544014307245019	-0.815497135779623	-1.31868814074633	-1.10800804097008	-0.271014379080007	-0.21452033129227	-0.393158467979782	-0.188411989128529	-0.946985236774372	0.132728990727337	-0.53442697179799	-0.37595813495363	-0.502723130633046	-0.385933371986283	-0.08668220035154	-0.270200146403779	-0.677804616901491	-0.831649618894785	-0.643365903969133	-1.14438869139373	-0.37603586012476	-1.68458899424661	-0.945158037661669	-1.26499256304192	-1.15327755800472	-0.999396263458318	-0.959516957985297	-1.34337555085284	-0.960812780965298	-0.621903402364476	-0.26427388396597	-0.47874479115907	-0.408776600873586	-0.937256060289965
SMKR1	4.17483598687776	4.31834088344725	4.29666848711271	3.88550157086792	4.05445925409437	3.77000698502194	4.18321978185094	4.23049944410998	4.19922385697583	3.73305438101121	3.86000353740436	3.79226969186555	4.22672283814921	4.26857671636426	4.12537092749372	3.90322201442197	3.82037731833363	3.79956082592366	4.36136833913872	4.31133217343414	4.28123721949332	3.73718108144806	3.86617789733581	4.02634101190011	4.29534919154642	4.18350017307194	4.16780524859638	3.81701740501655	3.75195136329735	3.73207748497831	4.25336180965323	4.25364923174684	4.18227462363683	3.72845106671059	3.75399040435927	3.69070569075149	4.06241921448728	4.33475342275213	4.23242541980528	3.7611862573086	3.98549684415147	3.86133380655653	4.07580847777861	4.14072524549676	4.17448040187213	3.834982170427	3.95722785465424	3.92750678699085	3.5476106057236
ADPGK-AS1	-1.1233760390358	-0.728549248715271	-0.855514931942338	-1.05886373015926	-1.47094640194633	-0.74423219196401	-0.133420481676657	-1.33472683854991	-1.16501504276949	-2.23766782646655	-0.574337100270105	-1.16192661852133	-1.17553282168567	-0.18046329642644	-0.663009213708716	-0.775339853351475	-1.28116070812843	-1.52513901821376	-1.72467940141857	-0.546648821693434	-0.21452033129227	-0.820579691714458	-0.885019845678594	-1.16111004212722	-0.604236603438869	-0.682525610787124	-1.06184954452557	-1.64022665438298	-1.28863617063137	-0.534141177322761	-0.673555840634988	-1.19863678020293	-0.404228395160108	-1.69781368799151	-0.587995342869344	-1.17250246603963	-0.345787080794848	-0.414643320962889	-0.503152300236685	-1.31374223019797	-0.868151730180065	-1.50700475328779	-0.836415562132954	-0.430298064266518	-0.537014504777962	-0.26427388396597	-0.678053599382477	-1.63116902221003	-1.37335517509664
LOXL1-AS1	2.10125485449665	2.13652117119862	2.19411583578226	2.22459021691346	1.75447371208768	2.40174711385327	2.1885076132107	2.28636944822496	2.39103476603642	2.3386815439499	2.2330178217875	2.11693275447415	2.44391805542078	2.51412369546921	2.35012618848042	1.77791378764234	1.91897890636089	1.85123686069598	2.19497849026382	1.80533650705011	2.26713145218659	2.01492627065729	2.15786596717458	1.95658500054253	2.35699382639656	2.21130883199595	2.45350748870972	2.16024188208938	1.83885356449055	2.07251639449771	2.16015040836957	2.22616849532473	2.3710653176652	2.13312805438371	2.37547878110554	2.06338579778104	1.94904735321024	2.23659239917743	2.18298903485184	2.01664744343759	2.10813220084613	1.84783796407231	2.30956374368433	2.41872603709216	2.32805591513593	2.08424842093311	2.39360738574497	2.12727629936662	2.00678753373602
AP4B1-AS1	-1.39901048164922	-0.813438146301784	-0.855514931942338	-0.448810248475277	-1.16609182041791	-1.25119218068389	-0.847116296520017	-0.572886575744675	-0.802444963384786	0.682897706039049	0.498419242165209	-0.295193149384792	-0.772177127454463	-1.25846580842771	-1.49699926226979	0.31580803470672	-0.058768286791987	-0.470691234191379	-0.677373686640216	-1.09413661699593	-0.817184833746886	0.154329327322711	-0.128290996690958	-0.31311313557227	-0.519347705852356	-0.847584857057621	-0.159146745880482	-0.055264153661825	-0.385933371986283	-0.449252279736248	-0.872864648858394	-0.592915719314978	-0.645236494663903	0.156335445545036	0.440573809327427	-0.37603586012476	-0.914070840369374	-0.945158037661669	-0.930573523971361	0.0906480248813676	0.585566237262838	0.00200889420006748	-0.546908944937968	-0.761503972741891	-1.0224413319482	-0.561255621723102	-0.147538882683698	-1.63116902221003	-0.816961826572253
LOC100287728	-2.8395830730352	-4.27286976493908	-5.49937112171706	-5.30679124360285	-5.55840924319667	-3.91415719340632	-2.68361756423714	-5.85828879460692	-3.9723699648271	-3.46006024780299	-3.84735559467652	-3.66442695905051	-6.12972913207255	-2.84342830914887	-4.43559871760564	-5.29890180940849	-4.08851563018604	-3.64061623563369	-4.04660749630593	-3.20961383441586	-5.57207233591035	-5.67856068684203	-5.74300084080617	-4.22000373118079	-4.06366822207617	-4.30701647569492	-5.58541150058258	-5.5471172499915	-5.81219812668838	-3.99357279596006	-2.82039722896426	-5.72219873625994	-2.51970561258004	-5.3982534061326	-2.90992343775671	-3.83546747876206	-4.18708933477579	-4.11508303910398	-4.20359201837778	-5.40120507144831	-3.80675118551592	-3.62248197070773	-3.26937496940906	-5.71570028312877	-4.08133502100177	-4.10557613794691	-5.43294110154595	-5.53805961781855	-5.46081801634698
LINC00630	2.68845235960112	2.72336831626472	2.5504774277335	2.51975724368807	2.63634761122558	2.61462247192171	2.94781936628352	2.59703842569764	2.54595534286377	2.70317010106531	2.91197781251814	2.87473185205752	2.50326606507041	2.3397935149069	2.26945762860582	2.7290041871614	2.8063021331219	2.81334025293746	2.62109543542316	2.6400518924997	2.4886235957772	2.78496368642915	2.70408238540349	2.61709853427087	2.44412641812253	2.37011586895411	2.83665326559023	2.66720187080927	2.66758213734072	2.82660616645513	2.45439689033201	2.42245950657194	2.58183241388202	3.12138284671061	2.96290532177818	2.75449570301747	2.66674001708131	2.55261989262511	2.49221625103167	2.86088977392187	2.67974867631955	2.9774308714794	2.77064070943882	2.55576274477561	2.54802159907784	2.64485171602586	2.45580214735231	2.28848886947236	2.55599027133958
LGALS8-AS1	1.19855205585157	0.910352059116689	1.24209586468408	3.90509705094315	3.53170317646762	3.32424754591876	0.617551970483428	0.649505845591773	0.592414653956428	1.58433387155546	1.55636659137449	1.84864262318886	1.12765871062011	1.45425223949182	1.09837985439671	2.27852701862726	2.30951544378712	2.25823704090941	1.40185300451036	1.27151285532075	1.22234353043975	2.14798780044889	1.75684504627704	1.84608545927698	0.618155817897579	0.849488009985073	0.604413058297437	1.78379962812312	1.7802589105797	1.88907025340178	0.847981279944535	0.720744759588784	0.753312881826372	1.14090540497543	0.876672924134101	1.11872883162482	0.99613248927998	1.17031917975827	1.00586134725117	3.51467430738747	3.39944920231794	3.1457023540692	0.431064748732033	0.970800244054452	1.101886803054	0.817256001530628	1.28130441612018	1.40445488752069	4.1956068469308
TIMM23	6.47297579035946	6.43879720862526	6.48183936655463	6.42918779601056	6.41421161886207	6.42606382530673	6.4873804718704	6.5534869809696	6.40953343483928	6.22351925177597	6.17269835251369	6.26384465403439	6.42318007446132	6.36683715615865	6.40176640564776	6.1834019729147	6.15664089453732	6.26075351641382	6.49093448728681	6.36592541241867	6.46924457991909	6.17980891301271	6.24319674640011	6.25065514287976	6.54150259906748	6.44536417085798	6.4877258825278	6.1888617896219	6.16257494120096	6.140425615303	6.44136191075208	6.44365040991645	6.40873051330974	6.25414345534508	6.20329780572286	6.20664786103418	6.43770612108445	6.41727288618487	6.45551194509588	6.35159368698721	6.41039873234899	6.39757197648248	6.41537365101257	6.44637628724555	6.47357354148956	6.33009412298964	6.33648354000681	6.45168965764358	6.44644823218409
LOC100288069	-0.36153577623056	0.119447657839679	-0.0731063670149642	0.80173321317532	0.781440759687954	0.431617643435408	-0.0647077315926431	0.0724485429559626	0.419947457951662	0.977345064504304	0.590049717630777	0.242463636558007	-0.107361319044092	0.429590185257547	0.0455279721309732	1.30101103277864	0.769465364941533	-0.181184616996394	0.597248693468789	0.41487703049193	-0.0174834842327168	0.298719236657886	-0.316736086104068	0.172313691597972	-0.363228503935074	0.13038883661238	-0.541017381224127	0.561407206786669	0.07044492267346	-0.220983292063131	0.0446731909496325	0.255081187239972	0.0917290995023029	0.0280113485694963	0.601038481520674	0.251995362488282	0.294037354960826	0.0278749147380615	-0.362289764396835	0.271220270523189	0.674375504220694	0.347144380248755	0.24158694986832	0.306667529899688	0.483449597781753	-0.736342328281193	-0.00667634684384784	-0.493665498460099	0.605271174110795
WTAPP1	-1.55947515384247	-1.95094167005172	-2.69201619965946	-2.49943632154525	-2.38848424175436	-1.41165685287714	-3.16904439140738	-3.05093387254932	-2.38740746410594	-5.04502274852415	-3.84735559467652	-2.92746136488431	-2.22283853646403	-2.84342830914887	-2.5611295996895	-2.49154688735088	-3.35155003601983	-5.22557873635485	-2.46164499558478	-1.98722141307942	-2.11264071727306	-2.87120576478443	-0.885019845678594	-1.28140427584493	-2.18919910416003	-2.19153925827498	-2.12597988194528	-1.45965440874116	-1.41988070390962	-1.0549733406242	-1.54028930977152	-3.40027064137258	-2.51970561258004	-3.81329090541145	-5.23185153264407	-3.09850188459585	-2.07161211735585	-1.99960582168405	-2.08811480095784	-3.07927697656094	-2.22178868479477	-3.62248197070773	-2.78394814223882	-3.3937721882414	-3.34436942683557	-1.29822121588931	-1.73250138340485	-1.14574219503979	-2.29089301490467
LOC100288123	1.38648500644464	1.76421955379614	1.39544664159088	1.91237727685931	1.69897859949598	1.3463703568169	1.37939223328866	1.55956372027897	1.64233987928811	2.2123650941685	2.20430652514597	1.71639482489042	1.5497509674329	1.87538993830708	1.38031821795539	2.32315001004789	2.44026403514199	1.54260558842208	1.4237124384741	1.50920441304008	1.60783675410458	1.55984405248305	1.56988211447819	1.75727619231913	1.68228615531729	1.30769336842029	1.40327318618959	1.46411000543175	1.67161765057588	1.36397920865802	1.75595214145219	1.45771035375499	1.5295379064398	1.52060983114199	1.7568331541281	1.69851109324029	1.64580067938895	1.43950581257366	1.54236235901568	1.91167788383605	1.88441071903716	1.61273449098631	1.75742508993466	1.46420880688617	1.49357381505546	1.46933269811032	1.43742361803746	0.871331318319149	1.63721406661355
NBPF20	1.77091451979309	2.04303454232051	1.75801672097559	1.13615225224588	0.917324187769727	0.840730308757146	1.56430994920645	1.68860566528071	1.68107227377682	1.49413606258388	1.70723325700112	1.78403354176578	1.5068954884711	1.63769838058775	1.68679791375408	1.44256517699266	1.65743874720742	1.46092179082837	1.5283013397513	1.94689065126413	1.54686873681315	1.75606754079469	1.78838061971015	1.62966199573478	1.70009743143376	1.50890045986611	2.05121311996107	1.65255509484486	1.62243010094834	1.54040577604229	1.93449027319921	1.74540681382305	1.47024072275603	1.63516959540485	1.86618055031646	1.52208452585603	1.93530729658394	1.45982579695325	1.50606622979269	1.56457921321378	1.37647063853985	1.39246837075825	2.01602724945319	1.63302787110231	1.92615951554515	1.82516119961597	1.98491141333995	1.4953633837189	1.01491541461942
LOC100288181	1.01127348765899	0.74208057652689	0.840478881167563	1.06824818774408	1.20977508158026	1.00867494607122	0.341917527870001	0.987201256337452	0.746448282628848	1.33001668282277	1.60110490613977	1.32046614855928	0.740635587510858	0.700892207074941	0.773854648023307	1.00487893876862	1.2453851063674	1.54260558842208	0.938285611303856	0.631688419565078	0.903661095056044	1.19180403274137	1.245683845966	1.18371845487022	0.794312773051406	0.550964519432654	0.789627930764345	1.13938327719172	1.05816659289502	1.43269195874204	1.11371483537928	0.753534694706453	0.786102816944041	1.52060983114199	1.56256433370604	1.14942562884773	0.73574280470175	0.807749100373559	0.551295483785691	1.3932107949018	1.37647063853985	1.58697139492122	0.947855746811609	1.17911748017918	0.708741909623996	1.12964032374712	0.756883457334072	0.765721130358551	0.372071997817764
HMGN3-AS1	2.04654896240652	2.07880567334233	2.00047476536614	2.04193691062823	2.30577690145761	2.30178020579283	1.83994439181988	2.23446834631293	1.98956199433938	1.87384048875044	1.95138619707637	1.91048187700672	1.87589541712133	1.12619804180761	1.93944071374128	1.61996142786611	1.35994487063026	1.64478598322856	1.94585883100866	1.83478028494259	1.87913877592197	2.18562545781225	2.18181166279962	1.92974338832389	1.89826373709031	1.98453797014893	2.20249105880885	1.81920496425432	1.9493531057561	2.11495166081811	2.18602904019517	1.88513157748967	2.28191293992842	2.0693521439504	2.06276921624756	1.92829817474786	1.8645727850467	2.22476696378064	2.05064926899801	2.29228188605102	2.18571514179867	2.26016107865412	2.18348399530475	2.08519961679154	1.99903839546225	2.05765421092139	1.68599997117756	2.19665000240729	2.39093102506908
ERVMER34-1	3.40018591702122	3.42988011388921	3.35549726154317	2.34426044757608	2.60649768347902	2.24907315546198	3.38861076331804	3.41550680460734	3.39395224941872	2.60602894265478	2.67096971301434	2.43009063973378	3.39579167702252	3.31980203971943	3.39518054996329	2.51487938180855	2.58861671446298	2.39647308310153	3.39356956525142	3.11831300109294	3.47505157620367	2.61145816009059	2.78447616525423	2.58305105344319	3.58738346910276	3.35831944149026	3.52572416965213	2.35374955798925	2.41180354750972	2.64546637751689	3.36942732991576	3.48968955828606	3.54159056668883	2.9281760809897	2.78495675504249	2.68285782892881	3.49707484365247	3.41109013040957	3.48057216005048	2.27827502805714	2.66898224545048	2.41460734802749	3.54568804778381	3.49131403704877	3.28498719324404	2.82121401509931	2.81023288192701	2.81508720767953	1.71909107366796
IL10RB-AS1	-1.55947515384247	-0.243122421545029	-0.454977002358609	-0.662935053828125	-1.03484728713966	-2.32919469268517	-0.446578366936288	-0.366435698277249	-1.03377050949124	-0.65270532574539	-0.677430593234209	-1.34249886416315	-0.457303790101051	-0.18046329642644	-0.528708121997125	-0.775339853351475	-0.629084011548742	-1.13811589510451	-0.876682494863623	-0.150720145362295	-1.04851037985334	-0.820579691714458	-0.457598621943918	-0.946985236774372	-0.363228503935074	-0.465714221713976	-0.541017381224127	-1.84667753185041	-1.90530753107986	-1.33060778323763	-1.72086155541334	-0.23034563993027	-1.16606865796534	-1.15032589268902	-1.77241991400677	-1.02811255670445	-1.37973441271819	-0.27378078512304	-0.579101153469984	-0.757348881673582	-1.48482309062856	-0.959516957985297	-0.947446874521697	-0.960812780965298	-1.27398009894417	-0.40513641980582	-0.388546982187492	-0.328606252189602	-1.06850059356822
PAN3-AS1	0.185952019071933	0.0248107837016036	0.281988591807597	1.13615225224588	1.53962283976386	0.976613736838919	0.0636163653828963	0.584654701241805	1.04258037663887	0.837620300837691	1.64449750165315	1.05439128840544	0.0990895584233342	-0.521500214261507	0.246225322368102	1.04094819347614	1.17201192003718	0.751701187145069	-0.0168601529118831	-0.546648821693434	0.405207587589562	1.33266656858122	1.05141502554394	1.04052381904243	-0.0940418711196852	0.0387583611468121	0.0292983435326282	1.05279559219563	0.562841304658544	1.16293168971993	0.254890898339979	-0.23034563993027	0.24110672354053	1.56753087852949	1.21109196320466	0.954609451863711	0.336472621281223	-0.0276201978536422	-0.00719480557427388	1.3932107949018	1.64170931530037	1.68737329187906	0.0234067798187863	0.0122201714344327	-0.0515876776077206	0.499285920211949	0.399948912618796	0.690759072677329	0.98212547950175
LOC100288748	1.42987760195802	1.90371896678424	2.13725349882659	1.61207199367174	1.92540653406759	1.66075164265091	1.82191046898961	1.77833582593673	1.86052004933764	0.509566103153487	1.01062540045105	1.37996716030794	1.75901411682571	1.06346228645965	1.54168120589427	1.04094819347614	0.865680680200836	1.04120780434005	1.76930943925509	1.27151285532075	1.86255589172637	1.28722359782006	1.19951366453307	1.50791672338241	1.7859975048394	1.47434323782974	1.49140409646825	1.50816518550969	1.17648656008378	1.65986944264386	1.70316472709275	1.71242949137678	1.58649379125188	0.941596596752023	1.50961545375708	1.05530345148318	1.57667631873413	1.66627667442068	1.2882610779519	1.49361269185964	1.17814192209387	1.30035016876981	1.54824828810237	1.4839720617076	1.4105180753279	1.05092834773308	1.22527038120585	1.33230510176485	1.90550419789884
FRG2C	-4.06197549437165	-4.27286976493908	-5.49937112171706	-2.13686624216054	-1.65151864758815	-2.03968807549018	-5.49097248629474	-4.27332629388577	-2.74997754349065	-0.401166558749425	-1.73187837725659	0.108162544846416	-3.80780103718518	-4.42839080987003	-4.43559871760564	-0.655045619633763	-0.315926126289111	-1.31868814074633	-3.30964190213973	-4.79457633513702	-3.25014424102299	-5.67856068684203	-2.57307583936385	-2.10452651376085	-3.32670262790996	-2.72205397497376	-4.00044899986142	-2.7397623279339	-5.81219812668838	-3.25660720179385	-2.45782714957955	-3.40027064137258	-3.36770251913499	0.624114406895853	0.19441322205803	-0.37603586012476	-5.77205183549695	-4.11508303910398	-4.20359201837778	-0.877643115391294	-0.747857496462353	-0.452556969265414	-5.59130306429642	-5.71570028312877	-3.34436942683557	-2.88318371661046	-3.11101300665858	-2.36813461637624	0.469919321215908
LOC100288842	2.11461323735167	2.22431677569363	2.2488217278724	2.3726888559026	2.44721530599721	2.3650664505268	2.29693007309669	2.01822815195808	2.15002666653263	2.03179284852668	1.43804662418573	1.37996716030794	1.89817686449734	1.68013364690814	2.02928733112376	1.35930967334331	1.2453851063674	1.48866678131128	2.12998123541739	2.07578838444639	2.06455228463329	2.02879844523885	2.22854271314461	2.16657732204883	2.16515046841971	1.97220716823821	2.4202130486113	1.90409386184083	1.93599472290108	1.83931721820468	2.18602904019517	2.1786680717208	2.13691787326856	1.17160220219835	1.56256433370604	1.92829817474786	2.16458610350562	2.02105364888205	1.9993480402925	1.85618277124434	1.846691053088	1.78124021534328	1.98612576373933	1.94963563405641	2.31669605297138	2.21032816931268	2.41880793987011	2.18303957088863	2.4639944872588
LOC100288846	1.78769023254392	1.93007029373119	1.7197973987451	1.58802651970509	1.26176971921852	1.61982137859603	1.94365574134198	1.76376302484945	1.68107227377682	1.77515621389104	1.48654514187692	1.93051963024327	1.60498048815329	1.50234652769286	1.60149060112958	1.59591595389946	1.14670083150799	1.5158882500463	1.76930943925509	1.71321830506168	1.77665581832072	1.85282077367428	1.89362377973748	1.37494285811299	1.85121516428588	1.49172531605798	2.1761397318619	1.74750349890013	1.98870177323192	2.01392174058687	1.64837225425237	1.66150555621411	1.82606922426169	2.00262603014958	1.92801980413432	2.12646448040442	1.71176394176731	1.87738328821061	1.80390251816915	1.7177360012752	1.90290706265455	1.80378278399437	2.00115397297166	1.73551082870356	1.92615951554515	1.94608598187558	1.78622741891622	1.91315149401378	2.08607644354066
LOC100288974	-1.74004739948429	-1.60990475221665	-1.41190828046672	-0.662935053828125	-1.85796952505558	-2.03968807549018	-1.79053276815365	-0.572886575744675	-1.65044186993974	-1.13813215291563	-1.97288647676038	-2.92746136488431	-1.73741170929379	-2.10646271498266	-2.32012150018571	-2.97697371452113	-3.35155003601983	-5.22557873635485	-0.987713807252367	-1.98722141307942	-1.48460949466001	-1.03470449706731	-0.988113338642698	-1.89807563629343	-2.18919910416003	-1.64405146297249	-0.830523998419111	-1.15479982721274	-1.16834193691366	-1.18621787390245	-1.37982463757828	-1.47427122281636	-1.2973131912436	-1.9388217874953	-2.90992343775671	-3.09850188459585	-1.37973441271819	-1.79315494421662	-1.88166392349042	-2.5938501493907	-0.999396263458318	-1.30055387582036	-1.89086334615533	-2.90834536107116	-1.57883468047259	-1.29822121588931	-1.52605050593743	-1.83761989967746	-0.937256060289965
SLC25A25-AS1	3.14422489346221	2.91365720384036	2.87131628509016	2.3726888559026	2.62646609971161	1.98469608313678	2.79904636063788	2.90658279612917	2.86473230062456	2.76875844269289	2.75255724751061	2.26631037851238	3.02255571023404	3.2226608813089	3.11129574228199	2.80438599900353	2.78184908939737	2.63860740829943	2.99413884603737	3.26611959655053	3.09681264835589	2.91015394874023	2.6363775262651	3.08681747131637	2.84722430408985	3.06512306514621	2.84504105108295	2.40124998159318	2.71527887937201	2.57628281237089	2.81933107518779	2.66581854908519	2.92875488823625	2.86384143923758	2.86090560827578	2.51620795951936	2.97949222359215	3.03804671979535	2.98293495040167	2.16103735277277	2.70104345468277	1.91149660129463	3.09869490712302	2.7801547437584	3.06502150930213	2.85249318158717	2.82915374382423	2.3628071901622	1.63721406661355
ATP2A1-AS1	1.09452899130834	1.418292139614	1.44314338362218	1.16894218736355	1.69897859949598	0.976613736838919	1.22327303137138	1.38011594471816	1.62257662446668	1.10472437098053	1.43804662418573	1.09046054311296	1.3859707062115	0.857011408992223	1.34576099591902	1.38759871777473	1.33774912451606	1.11427126652978	1.37965725839616	1.31394812164115	1.37044216942889	1.31012399993014	0.971244676859957	1.45242161079071	1.22173399678608	1.30769336842029	1.40327318618959	1.27306171242369	0.597192809449321	1.56101605571758	1.11371483537928	1.33308369924124	1.47024072275603	1.23110321394701	1.36806130954306	0.988960956654488	1.57667631873413	1.06813878495179	1.30947756386159	1.19870777073882	1.32253183142904	1.23549902441985	0.675483476398479	1.25008400153332	1.29948676293916	1.27524564599402	1.07485353865275	1.68110890264361	0.768000674148903
FAM95C	2.17961049219811	1.98137152243671	1.84935703251402	1.98782950528878	1.82529504927738	1.44339481121176	2.3482313018022	2.12470478008739	2.07929215499539	2.11484858825424	2.09906336511863	1.71639482489042	2.03517779460314	2.82899703282263	2.22261276514615	2.35214988177044	2.17827091050886	2.01282600297023	2.20763379106985	2.19410835163515	2.20271472369082	1.91389635042605	2.14574240809209	2.07155071466306	2.044856234702	1.84273064380976	1.49140409646825	2.04533978727658	1.96258893291279	1.9528461638351	2.06573480647746	1.62652941797113	2.21123619395839	2.16398901808847	2.04427287263017	1.75947911053172	2.21094173919736	2.27149801412563	2.03799396819198	1.83719966787677	1.846691053088	1.45076701132291	1.97093935992465	2.13604875828729	2.18545151969313	2.12324255254897	2.2036835189977	1.45062506895361	1.55040923907628
GNG12-AS1	-0.692741684705933	-0.648378900031288	-0.00751802538738725	-0.262397124244396	-0.132144488494573	-0.00726659779780363	-0.632991491167169	-0.904092484220048	-0.802444963384786	-1.13813215291563	-0.788461905622952	-1.54894974163058	-0.703464377370449	-0.0360733870912649	-0.465972366649162	-0.344705499021613	-0.315926126289111	-0.271382425967972	-0.773589001899519	-0.402258912358259	-0.527678216551901	-0.820579691714458	-0.6137178238612	0.077676817459897	-1.25631330001856	-0.337390124738437	-0.541017381224127	0.23424246353316	-0.197488282573173	-0.293133077818967	-1.92731243288077	-0.864217741132373	-0.0172052720508611	-0.754397216357877	-0.4769640304806	-1.02811255670445	-0.64276881855198	-0.655651420466684	-0.296701422769259	-0.115802852586059	-0.533732691109506	-0.0781614544839158	-0.546908944937968	-0.100990439013558	-0.621903402364476	-0.332986634049984	-0.789084911771221	-0.493665498460099	0.0937708353306592
LINC00624	-2.8395830730352	-2.39840064702294	-2.03993950307976	-2.49943632154525	-2.38848424175436	-3.17719159924012	-1.4035096450444	-3.05093387254932	-1.65044186993974	-1.13813215291563	-2.62496317334007	-3.66442695905051	-3.32237421001494	-1.62103588781242	-3.69863312343944	-1.0509742959649	-2.2140465122699	-2.41822381429724	-2.17213837838979	-3.20961383441586	-1.87163261776926	-1.77167009123351	-1.83611024519765	-1.16111004212722	-2.84127580073972	-4.30701647569492	-2.41548649914027	-2.37719224854919	-1.90530753107986	-2.11910367804392	-2.82039722896426	-2.91484381420234	-2.51970561258004	-0.444057095745726	-0.839534109865308	-1.33296713823287	-2.60212683405463	-2.89269061776753	-4.20359201837778	-1.94177345281101	-1.69127396809599	-2.40008954937128	-2.42137806285411	-4.13073778240761	-3.34436942683557	-1.99009892052698	-3.11101300665858	-1.45059677656821	-1.37335517509664
LOC100289230	1.1474778712573	1.19745016984095	1.55591131378413	2.2706375844329	1.97297221731964	1.86720252011834	1.22327303137138	1.21852680244391	1.453894789875	2.23110165675009	2.4924944082081	2.31285296444941	1.08943938838961	1.24403453210147	1.32816693590428	2.33772281113516	2.30951544378712	2.4110458841888	1.16284586932301	1.47221020555788	1.41661235086181	2.28144124522605	1.53312356446807	1.90239290017894	1.09283626360382	1.14144402512138	1.49140409646825	1.85376218629068	1.8531377904968	1.93716454160283	1.03045933172993	1.41735261613885	1.25288389131688	2.44095038196434	2.47550759943681	2.25905012002223	1.04812712691824	0.77568789114126	1.17722976556315	2.17622375658744	2.60263975062178	2.1412836828022	1.32756017297817	1.4839720617076	1.47325383067586	1.60408211022356	1.80546363777913	1.51722281768264	2.58903053310358
LOC100289333	-1.39901048164922	-1.7703694244099	-1.1070536989383	-5.30679124360285	-1.47094640194633	-3.17719159924012	-2.32104748485243	-3.05093387254932	-2.74997754349065	-5.04502274852415	-2.62496317334007	-1.54894974163058	-2.95980413063023	-1.25846580842771	-2.11367062271828	-1.39201121379997	-1.76658753529868	-1.52513901821376	-1.54410715577675	-2.47264824024966	-1.17975491313159	-2.87120576478443	-2.57307583936385	-3.48303813701458	-2.18919910416003	-2.19153925827498	-1.06184954452557	-3.22518915510414	-2.35276650805108	-3.25660720179385	-2.45782714957955	-2.26276711762265	-1.98919089588126	-2.590898484075	-2.06192653120176	-2.2505049780409	-1.86516123988843	-1.17648358376812	-1.88166392349042	-2.5938501493907	-2.22178868479477	-2.40008954937128	-2.13187144565912	-2.54577528168645	-1.41837000827934	-1.78364804305955	-1.73250138340485	-1.45059677656821	-2.65346309428937
MAN1B1-AS1	4.39882166628987	4.34551573731953	4.34140680187799	4.11316893424504	4.49822847191653	4.26076848909436	4.36545304233079	4.5627240611723	4.34504264893777	3.92939184128138	4.2594254237736	4.26827992836214	4.46366199071919	4.26857671636426	4.50789289243799	4.05644928701633	4.10624122423621	3.89076522488262	4.64571740310326	4.09720736808129	4.4405522029547	4.26248691949855	4.13505007192237	4.41541209579328	4.51250116018698	4.3806508085603	4.28956984707119	4.16540975044832	4.21155622661104	4.17468145249774	4.46896300346667	4.30432470625982	4.30895981572297	4.06322604115355	4.04659792557641	4.11289975282262	4.3060989722377	4.32924168714311	4.45580931602158	4.22267641856515	4.30351460525867	4.00930138676642	4.25575428179491	4.38627538782046	4.45134557966616	4.24757068755117	4.19094038846751	4.32457773974024	3.98005115126389
LOC100289361	2.48748832512812	2.51285514114698	2.42544138188872	1.89288110123351	2.12107085630878	2.4492475374572	2.33557600099617	2.38488518886603	2.31918448101675	2.51721967569692	2.26116886210165	2.15148997651052	2.5391558521937	2.49047242740457	2.49119143544058	2.40845732267239	2.52127872351505	2.65093821021015	2.65844884990553	2.78285249289873	2.38792959615773	2.40358835451184	2.39142547941476	2.51244638186293	2.6413881241353	2.37011586895411	2.53870981124661	2.53503179136237	2.1934264225055	2.36983193490346	2.45439689033201	2.38108907215208	2.4031265268975	2.17917542190315	2.37547878110554	2.53957195258487	2.49941119240743	2.30557900936874	2.6418980325666	1.96511714279751	1.92116926904728	2.26016107865412	2.62301605650434	2.34499564855879	2.21021942484207	2.49433670424022	2.53860245240483	2.5546975231013	2.02299776091728
UBAC2-AS1	2.07416119361438	2.05505707056972	1.98444465554719	1.83276010879594	1.69897859949598	1.55616274137371	1.89273180617931	2.11325475934385	1.926483311716	1.72316157625278	2.03528745468532	1.37996716030794	1.89817686449734	2.0145526859787	1.84362492632748	1.88100728060645	1.7941274191758	1.95433035366009	2.12998123541739	1.86363514761478	2.03525797783926	1.7726504249903	1.95048611669316	1.88852072559738	1.95869959095229	1.94722481168087	2.1219476314983	1.78379962812312	2.1478038053797	1.90528048058304	1.90362930949445	1.84004368796113	1.97570530316282	1.93266347198202	1.86618055031646	1.9104868986314	1.87899985568198	1.89241149744294	2.12433481713103	1.63221793008914	1.97460852800874	1.89058761153164	1.92439677398762	2.05908677647241	1.83354836536028	2.12324255254897	1.91578705268513	2.18303957088863	1.50496626831511
KCTD21-AS1	0.692912007791816	0.0729050719026488	0.228549332846137	-0.177508226657883	0.884534252652058	0.055469157550159	0.486307437205175	0.741624047580204	0.709454075146647	-0.000628629165696792	-0.677430593234209	-0.120106442826701	0.346004298893851	0.215465379904699	0.874256544981144	-0.254507690050035	-0.118889279229558	-0.470691234191379	0.811373498821637	1.08806671422482	0.155848118652845	0.252176650720856	0.943499686377052	0.423852458593936	0.760760213340379	0.336839714079807	0.643407189913301	0.383620087571387	-0.197488282573173	-0.293133077818967	0.601066539474018	0.544587804434957	0.460116505482325	-0.754397216357877	-0.373870537516496	-0.210976613854264	0.20522808800297	0.603735208351965	0.687178911867464	-0.356810952089854	0.280711655734418	0.573915242095777	0.339434273266464	0.474124275751251	0.637483226454174	0.817256001530628	0.399948912618796	0.29483039634619	0.15389182776823
MCF2L-AS1	3.2448457081255	3.41596333355403	3.44020809259763	3.75660383768566	3.59893769216617	3.52601986815103	3.3638958969655	3.24237354439828	3.4228071120909	2.37282976636175	2.39423039189324	1.96977906069049	3.442023511431	4.21185412635232	3.52440321446244	3.03648854528544	2.95223071215727	2.94934694614583	3.43182508426142	4.13320162694532	3.42510714502727	3.12557033434129	3.20828387416081	3.11091314693383	3.12944640673804	3.39110937660793	3.55669555671997	3.12176773427475	2.82804680953396	2.99511189081211	3.32353256394511	3.19368064257583	3.18995263559043	2.00262603014958	2.36060550462401	2.1109514810331	3.32861050350825	3.39006687983915	3.3586504058433	2.87025795645607	2.95258222167874	2.7409227601558	3.34238759065581	3.31496685311817	3.20098121798673	2.97834634559818	2.87539792859346	2.84131874925271	3.91204704376561
LOC100289495	0.892220816015223	0.291914853844444	0.33351889244768	0.575851805758992	0.550115213581499	0.804661054049625	0.290387227229918	0.408497746087978	0.325310583813587	-0.000628629165696792	-0.0747660907795937	-0.204995340413214	0.0600954268074704	-0.340927968619686	0.319288784557825	-0.0134995905462396	0.209164918454646	0.32901011532279	0.0963504575361079	0.41487703049193	-0.0174834842327168	0.625220061335073	0.826854767524782	0.85324525084985	0.691219280087302	0.336839714079807	-0.227859495964496	1.63279184002343	1.50068482859597	1.31628246662673	0.254890898339979	0.467625822620073	0.753312881826372	0.156335445545036	0.0535506862181798	0.00583477521888427	0.294037354960826	-0.0276201978536422	0.952912467302214	0.827613619047574	0.22299615787813	0.00200889420006748	0.47478612616135	0.693690653008935	0.483449597781753	0.459208480836614	0.756883457334072	0.801790385066072	1.30736630842995
KCNIP2-AS1	-1.55947515384247	-2.15739254751915	-2.03993950307976	-1.39990064799433	-1.03484728713966	-2.32919469268517	-1.24304497285116	-1.46597137182816	-1.16501504276949	-1.13813215291563	-1.73187837725659	-2.07946445832936	-1.60616717601553	-0.340927968619686	-1.37670502855207	-1.0509742959649	-1.42555061746361	-2.05565373491254	-2.17213837838979	-1.33514471649972	-1.04851037985334	-1.77167009123351	-0.885019845678594	-2.10452651376085	-1.7417401271888	-1.64405146297249	-2.12597988194528	-2.0876856313542	-1.16834193691366	-2.11910367804392	-1.92731243288077	-2.02175901811885	-1.78274001841384	-1.9388217874953	-2.42449661058646	-1.5135393838747	-1.37973441271819	-1.17648358376812	-1.88166392349042	-2.23128007000599	-1.14378617279349	-1.74801285279159	-1.19898564151766	-1.62823744187843	-1.41837000827934	-1.60307579741773	-1.34547826029561	-2.36813461637624	-1.37335517509664
LOC100289511	-1.25462057231405	-1.21397607588551	-1.59248052610854	0.0507607610152342	-0.429126226251704	-0.454725574769025	-1.4035096450444	-0.81389467524847	-2.74997754349065	0.446830347805524	-0.478121785010802	-0.204995340413214	-1.73741170929379	-2.84342830914887	-1.77263370488321	0.583741239953353	0.555340559588686	-0.181184616996394	-1.54410715577675	-1.33514471649972	-0.714091340782782	-0.393158467979782	-0.533547475177216	-0.519564013039696	-1.40070320935374	-1.24812278664135	-0.941555310807855	-0.189565245373416	-0.454646122070297	-0.93467910690649	-0.872864648858394	-1.19863678020293	-1.44170310057877	0.0280113485694963	-0.587995342869344	0.134158872194424	-1.12819564572222	-0.745849229438262	-2.08811480095784	-0.191751705819357	0.336206768326121	-0.34946347630131	-1.34337555085284	-0.857719288001194	-0.91141001955946	-0.832557643540496	-0.678053599382477	-1.14574219503979	-0.17541579748473
LOC100289561	-2.4770129936505	-1.7703694244099	-2.32944612027475	-2.98486314871549	-3.97344674247551	-1.59222909851896	-1.79053276815365	-1.46597137182816	-1.65044186993974	-0.797095235080565	-1.04000067261892	-1.78995784113437	-1.48587294229782	-1.62103588781242	-3.2132062962692	-2.49154688735088	-1.28116070812843	-1.13811589510451	-2.17213837838979	-2.47264824024966	-1.87163261776926	-2.50863568539972	-0.988113338642698	-1.89807563629343	-1.40070320935374	-2.43254735777878	-1.33748398713899	-1.84667753185041	-2.64227312524607	-3.99357279596006	-1.72086155541334	-1.81530814065143	-0.934743111858888	-1.49136281052408	-2.90992343775671	-1.96099836084592	-1.52412432205336	-1.99960582168405	-1.14469832932421	-1.70076535330721	-1.93228206759978	-2.40008954937128	-1.34337555085284	-2.54577528168645	-1.0224413319482	-1.99009892052698	-2.62558617948834	-2.07862799918126	-2.00138639770968
HERC2P4	-0.437484629463859	0.208256924797535	0.228549332846137	1.93161349572223	1.38410526214257	1.10079314805965	0.236947968268458	0.164079018421531	0.325310583813587	0.240379470338098	0.977072840740024	0.772978353256787	-0.0212046752943778	0.52580550051685	0.0879632384513698	1.14404168644024	1.09470619386973	0.446846605616648	-0.422116631398142	0.490825883725229	0.0426375082048543	0.252176650720856	0.826854767524782	0.936500754499202	-0.0940418711196852	0.0387583611468121	-0.300009281720332	0.756663498185603	0.817158493391229	0.487553893776558	0.0446731909496325	0.255081187239972	0.0917290995023029	0.791571152747416	0.125700471974015	-0.0628779748651297	-0.280198739167272	-0.0853356957099294	0.094088530262908	1.54130943389093	0.389646027287582	0.573915242095777	0.0234067798187863	-0.223847186799092	0.00612782024856644	0.499285920211949	0.0589119947837288	0.189860836744647	2.1316390209211
LOC100289580	0.0254873468786871	0.33199229321978	-0.975809165660049	0.715576569425605	0.372328094366216	-0.369836677182512	-0.205570267432493	-0.303699942929286	-0.0654793692185797	0.446830347805524	1.04341533556872	0.108162544846416	-0.296839117907805	0.429590185257547	-0.137918168964958	0.890922749471529	0.516346427972822	0.555780977169812	0.0408553449444041	0.159619975249856	0.100353006061142	0.154329327322711	0.406746278698516	0.734192579206087	-0.291078718179239	-0.400125880086399	-0.727430505455008	0.561407206786669	0.165081796811535	-0.152270541979117	0.153607562502797	0.208538601302942	-0.135041762344719	-0.643365903969133	-0.102568515699102	-0.0628779748651297	0.250315977531508	-0.490592174196188	-0.116129177127438	0.576074852051609	0.716810770541091	0.520475983134317	0.136617390266777	-0.223847186799092	-0.111708670045292	0.0373818158951309	0.497796236016941	-0.252657398956304	-0.331534999402012
ZNF605	5.91959178753136	5.85684256164776	5.86749746445003	5.96175075669727	5.76520852009491	5.88943580985508	5.89650637954764	5.85638603270108	5.79746787880234	5.4617806892715	5.43727574784311	5.27122922078461	5.79322685983593	5.36764879895974	5.70693385069863	5.11578342639873	5.08724181655843	5.0974760239868	5.65325410319753	5.44740681455731	5.8817127195858	5.81879220663502	5.72714959446819	5.69836262472472	5.89778147232203	5.81149206965587	5.90092075218608	5.57376859279629	5.58280038781329	5.64606938485728	5.82088041670869	5.88928720698098	5.91445924744682	5.53174465647642	5.44674860645539	5.29467402975295	5.92882131964332	5.84346967632703	5.8339549355844	5.6882454096676	5.61320899233197	5.64664470844169	5.92587418839312	5.90772400674114	5.90971435248385	5.67632994749902	5.73133733675522	5.61485895831807	5.70471712503095
ZNF783	3.87858281400226	4.08907400879616	3.93734042042015	4.39884114375857	4.27606180678755	4.18562892629415	3.96640839277779	3.93775081422285	4.00681702443748	3.9577922670829	3.76489859771237	3.90795747559118	3.92419674945856	3.82427462258022	3.95814924077956	3.64067740490621	3.8637402696314	3.47138878987944	4.13826784660235	3.77147770303407	3.94165526004208	3.72445133673297	3.68954105958209	3.67683319976381	4.05007394397302	3.91053738870515	3.92831609536986	3.63030228799774	3.52095722362224	3.45213183956573	3.94778709581267	4.06079947266047	4.11933356089691	3.73873770594763	3.86881080636113	3.85336561973105	4.09368143535481	4.03635639149315	4.06163231854684	4.14375936134093	4.22850613927041	4.09405172355367	4.07225503992085	4.0705693445197	4.10684168499676	3.43099487867196	3.67296740702521	3.49260751842839	4.45356711580846
LINC00942	-2.18750637645551	-1.10294476349677	-2.32944612027475	-1.60635152546176	-1.31048172975308	-1.79867997598639	-2.03154086765744	-1.33472683854991	-2.74997754349065	-0.401166558749425	-0.222864729768728	0.108162544846416	-1.08533501271409	-2.10646271498266	-2.11367062271828	-1.83947019077119	-0.388075912044947	-0.271382425967972	-1.72467940141857	-1.09413661699593	-1.04851037985334	-1.59109784559169	-2.04256112266507	-2.99761130984434	-1.56116788154698	-1.49966155363731	-2.12597988194528	-1.29918973654791	-2.35276650805108	-1.18621787390245	-1.2354347282431	-2.02175901811885	-2.23019899538506	0.156335445545036	-0.0223981670151184	0.412460034681528	-1.01716433333348	-1.79315494421662	-1.88166392349042	-0.447008761061432	-1.30425084498674	-2.88551637654152	-1.50384022304608	-2.01526056498767	-1.27398009894417	-1.16697668261106	-1.52605050593743	-1.83761989967746	-2.65346309428937
ZNF587B	4.2524189278303	4.22031854207441	4.37561022593671	5.01851421148683	4.97977968885575	4.8813413709615	4.34665544687666	4.24892828098446	4.29597708985542	4.25189345835514	4.19156339461578	4.24846237717945	4.28706839553351	4.10688456675078	4.24035831533611	4.24606262338075	4.28507458452382	4.22356990902059	4.28281513512835	4.18556324250214	4.30290901174342	4.25365406512636	4.36943866597539	4.44414722081178	4.36678432958937	4.24373030968832	4.32598048726088	4.20609949918746	4.19763049067973	4.28719797417054	4.29260070439322	4.29878120264427	4.39650561100495	4.06322604115355	4.09232901397467	3.95243508062937	4.45556410791728	4.29005842403236	4.23519983420048	4.81432792829735	4.74399559986732	4.56239337220056	4.41852555307169	4.2913269837652	4.3322929080224	4.32208590019699	4.34019810517375	4.17790237243659	4.54340244997122
LOC100294362	1.01127348765899	0.71202334267071	0.767415418977839	1.35142023914895	1.45281801222658	0.383523355234363	0.73784620420114	0.987201256337452	1.28815758539612	1.43071068244225	0.633771095060095	0.859134997006501	0.96830295088798	1.24403453210147	0.720905768074348	0.967884731286414	1.12093773544291	-0.181184616996394	0.876224643171605	1.47221020555788	1.02784050627677	1.54060783362013	1.49540389851891	1.67884954536231	0.328649200702594	1.02688426085852	0.643407189913301	1.3232474695919	1.57150616578567	1.41014939009095	1.00160446905775	0.877714105927183	0.939726006057253	0.274171935838894	0.917895586860614	0.462213069878628	1.14681140177765	1.04142144657601	1.05693553184544	1.07452835951809	0.758033433267604	0.00200889420006748	1.03805355578319	1.22681422221047	0.903558086608019	1.07764568610886	1.3085258848552	0.52802957263922	1.69905332043141
MIR1914	-1.74004739948429	-0.185406923688742	-1.79893140357597	-0.352594933215974	-0.604212932809795	-1.41165685287714	-0.847116296520017	-0.81389467524847	-1.03377050949124	-0.957559907273811	-0.788461905622952	-1.78995784113437	-0.247086082710705	-0.521500214261507	-0.348135876355304	-0.655045619633763	-0.315926126289111	-2.41822381429724	-0.139716900697417	-1.09413661699593	-0.527678216551901	-0.724364376455155	0.0898891733585757	-0.447414227283861	-1.0047745330226	-0.110619262891415	-1.06184954452557	-0.689136254863928	-0.858001816301506	-0.449252279736248	-1.54028930977152	-0.512745370630995	-0.404228395160108	-2.590898484075	-1.32496093703555	-1.96099836084592	-0.217462983819309	-0.655651420466684	-0.43100251448085	-1.15327755800472	-1.14378617279349	-1.74801285279159	0.0811222776750735	-1.07184409335404	-0.808316526595357	0.0908210748565918	-0.303658084600979	-1.14574219503979	-1.06850059356822
MIR1247	-5.64693799509281	-5.85783226566024	-5.49937112171706	-5.30679124360285	-2.75105432113907	-5.49911969412748	-5.49097248629474	-5.85828879460692	-5.55733246554825	-5.04502274852415	-5.43231809539768	-3.66442695905051	-4.54476663135139	-2.84342830914887	-6.0205612183268	-2.97697371452113	-3.35155003601983	-3.64061623563369	-5.63156999702709	-4.79457633513702	-5.57207233591035	-5.67856068684203	-5.74300084080617	-5.80496623190195	-5.64863072279732	-5.89197897641607	-5.58541150058258	-3.22518915510414	-5.81219812668838	-5.57853529668122	-5.62775215102186	-5.72219873625994	-5.68963061402236	-3.07632531124524	-5.23185153264407	-5.42042997948321	-5.77205183549695	-5.70004553982514	-5.78855451909893	-5.40120507144831	-5.39171368623708	-3.62248197070773	-4.00634056357527	-5.71570028312877	-5.66629752172293	-5.69053863866807	-5.43294110154595	-5.53805961781855	-3.87585551562582
MIR1204	-1.55947515384247	-1.21397607588551	-1.1070536989383	-0.177508226657883	-0.604212932809795	-0.975557738070465	-0.736084984131273	-0.81389467524847	-1.03377050949124	-1.34458303038306	-0.0747660907795937	-0.605533269996943	-1.08533501271409	-0.968959191232728	-1.26567371616333	-0.544014307245019	-0.464024765278245	-0.702016780297835	-1.23925257424833	-0.70711349388668	-1.32414482246677	-1.15499873078502	-0.788804530419291	-1.28140427584493	-1.40070320935374	-1.0339979812885	-0.941555310807855	-0.592920939604625	-0.682915109743415	-0.293133077818967	-0.673555840634988	-0.864217741132373	-0.56034759707739	-0.643365903969133	-0.373870537516496	-0.37603586012476	-0.817855525110071	-1.05618935005041	-1.14469832932421	-0.447008761061432	0.100139410092596	0.00200889420006748	-1.34337555085284	-0.430298064266518	-0.91141001955946	-1.29822121588931	-0.909379145488933	-1.45059677656821	0.0310350799826969
MIR1271	-5.64693799509281	-5.85783226566024	-5.49937112171706	-5.30679124360285	-5.55840924319667	-5.49911969412748	-5.49097248629474	-5.85828879460692	-5.55733246554825	-5.04502274852415	-3.84735559467652	-5.24938945977167	-6.12972913207255	-4.42839080987003	-6.0205612183268	-5.29890180940849	-5.67347813090719	-5.22557873635485	-5.63156999702709	-4.79457633513702	-5.57207233591035	-5.67856068684203	-5.74300084080617	-5.80496623190195	-5.64863072279732	-5.89197897641607	-4.00044899986142	-5.5471172499915	-5.81219812668838	-5.57853529668122	-5.62775215102186	-5.72219873625994	-5.68963061402236	-5.3982534061326	-5.23185153264407	-5.42042997948321	-5.77205183549695	-5.70004553982514	-5.78855451909893	-5.40120507144831	-5.39171368623708	-5.20744447142888	-5.59130306429642	-5.71570028312877	-5.66629752172293	-5.69053863866807	-5.43294110154595	-5.53805961781855	-5.46081801634698
MIR1324	-5.64693799509281	-4.27286976493908	-2.69201619965946	-3.72182874288169	-3.23648114830931	-3.17719159924012	-5.49097248629474	-4.27332629388577	-5.55733246554825	-1.58559112988685	-5.43231809539768	-2.44203453771406	-4.54476663135139	-2.84342830914887	-6.0205612183268	-3.71393930868733	-1.9730384127661	-2.90365064146748	-5.63156999702709	-4.79457633513702	-3.9871098351892	-3.35663259195467	-5.74300084080617	-3.48303813701458	-3.32670262790996	-3.57005088152871	-4.00044899986142	-5.5471172499915	-3.00484320463078	-2.4086102952389	-3.3058240561345	-3.40027064137258	-5.68963061402236	-2.22832840469029	-5.23185153264407	-1.96099836084592	-4.18708933477579	-5.70004553982514	-5.78855451909893	-2.5938501493907	-2.22178868479477	-2.88551637654152	-5.59130306429642	-5.71570028312877	-4.08133502100177	-4.10557613794691	-3.84797860082479	-5.53805961781855	-2.00138639770968
MIR1281	-2.18750637645551	-2.68790726421793	-1.79893140357597	-0.352594933215974	-1.16609182041791	-0.74423219196401	-1.79053276815365	-1.61036128116334	-1.85689274740716	-0.187041753396578	-0.908756139340665	-0.857072036992907	-1.60616717601553	-0.521500214261507	-1.93309837707646	-1.21143896815815	-0.058768286791987	-0.977651222911262	-1.23925257424833	-1.09413661699593	-2.76471741385275	-0.820579691714458	-1.09914465103144	-2.10452651376085	-2.47870572135501	-2.19153925827498	-1.67852090497406	-1.02355529393449	-1.28863617063137	-1.33060778323763	-0.983895961247138	-2.02175901811885	-2.88227569196475	-1.49136281052408	-1.32496093703555	-1.02811255670445	-2.60212683405463	-2.53012053838283	-1.54062700565535	-1.00888764866955	-1.30425084498674	-0.959516957985297	-2.13187144565912	-1.19213832707175	-2.49637252028062	-1.78364804305955	-2.26301610010363	-1.83761989967746	-0.937256060289965
MIR1304	0.134421718431851	0.208256924797535	-0.289917756088112	-0.914473820824089	-0.273007024334422	-0.289666328498529	0.341917527870001	-0.0253987804421818	0.508756724909518	-0.187041753396578	-0.574337100270105	-0.857072036992907	0.584516385593576	-0.340927968619686	-0.348135876355304	-0.775339853351475	-0.629084011548742	-0.977651222911262	0.390797816001363	-0.546648821693434	-0.442789318965388	0.588225853852871	0.406746278698516	0.21740158112651	-0.291078718179239	-0.110619262891415	0.0870138413889156	0.383620087571387	-0.385933371986283	0.352202040881672	0.153607562502797	0.581582011917158	0.143259400142385	-0.268970389187635	-0.4769640304806	-0.562448984355641	-0.044131380933747	0.489779019054879	-0.362289764396835	-0.646317569284838	-1.93228206759978	-0.815127048650122	0.136617390266777	0.166942766233075	0.44222693505524	0.331829174360387	1.04279232942045	0.0766502262966558	-0.103266011728894
MIR1254-1	0.134421718431851	0.517207165686687	-0.141819117098978	0.526098770561892	-0.273007024334422	-0.74423219196401	0.181452855676755	-0.0769290810822638	-0.0654793692185797	1.18379594197173	0.676206361380492	0.423035882199828	0.137057408622355	-0.0360733870912649	0.00180659470165527	0.678378114091428	0.769465364941533	-0.0161253707258975	-0.274017992409008	0.0634046599905527	-0.145807581208256	0.588225853852871	0.446823718073851	0.57007319944498	-0.291078718179239	0.13038883661238	-0.159146745880482	0.23424246353316	-0.257609275010744	-0.152270541979117	-0.498469134076897	0.160444313101897	-0.0172052720508611	0.710271050645568	0.19441322205803	0.134158872194424	0.20522808800297	-0.0276201978536422	0.094088530262908	0.621162741580148	1.05122980961165	0.150107533189202	0.291339985065419	-0.0432749411572709	0.0616229328402703	0.286741284831848	0.544338821953971	-0.783172115655084	0.372071997817764
RASAL2-AS1	-0.0322281509776003	0.551558670477464	-0.0731063670149642	0.119473511099248	-0.0665561468669959	0.523248118900976	0.181452855676755	0.207800395850849	-0.199780460930171	0.885714589038736	0.75750646348234	0.772978353256787	-0.107361319044092	0.215465379904699	-0.465972366649162	0.12736294529361	0.303801792592721	-0.181184616996394	0.476954459751078	-1.09413661699593	-0.527678216551901	0.696478744504895	0.76479379939253	0.53488377098268	-0.156777626467648	0.257768143088608	0.436956312445875	-0.792229747828031	0.337548992816301	0.202824416843445	-0.0130423069066547	-0.107488892144736	-0.480177248393407	0.532483931430285	0.19441322205803	0.251995362488282	0.20522808800297	-0.208192443495463	-0.00719480557427388	0.0250596832537909	0.716810770541091	0.675198577932959	-0.0994499679667472	0.117189731035975	0.115062191801731	-0.135949786990431	-0.00667634684384784	0.243300095706107	0.948572919790724
LINC00882	-1.25462057231405	-1.46551484288148	-1.25144360827348	-1.60635152546176	-2.75105432113907	-1.41165685287714	-1.4035096450444	-0.904092484220048	-0.802444963384786	-1.13813215291563	-0.303035078452711	-0.494501957608199	-1.37484162990908	-0.18046329642644	-1.06636490793992	-1.39201121379997	-1.02962194113247	-0.833261313576087	-1.54410715577675	-0.150720145362295	-1.17975491313159	-1.03470449706731	-1.49507332736258	-1.41264880912318	-0.519347705852356	-1.0339979812885	-1.67852090497406	-1.64022665438298	-0.954217131560809	-1.87809557854012	-0.769771155894291	-2.02175901811885	-1.16606865796534	-0.540272411005029	-1.77241991400677	-1.17250246603963	-0.817855525110071	-0.945158037661669	-0.362289764396835	-2.5938501493907	-1.30425084498674	-0.815127048650122	-2.13187144565912	-0.5864172661838	-1.96585780358184	-1.04668244889334	-1.04062367876719	-0.68007862269098	-1.21289050290339
BRE-AS1	-2.8395830730352	-1.95094167005172	-3.1774430268297	-1.60635152546176	-2.38848424175436	-3.17719159924012	-1.58408189068622	-4.27332629388577	-3.23540437066089	-1.13813215291563	-0.788461905622952	-1.34249886416315	-2.95980413063023	-2.10646271498266	-1.37670502855207	-1.83947019077119	-1.02962194113247	-2.41822381429724	-3.30964190213973	-1.98722141307942	-3.9871098351892	-3.35663259195467	-2.04256112266507	-2.34553461326465	-2.47870572135501	-1.98508838080756	-2.77805657852498	-1.84667753185041	-3.00484320463078	-2.77118037462361	-3.3058240561345	-2.26276711762265	-2.51970561258004	-1.69781368799151	-0.983924019200483	-1.33296713823287	-2.31262021685965	-1.45211802638155	-1.88166392349042	-1.94177345281101	-1.69127396809599	-1.30055387582036	-1.89086334615533	-2.25626866449147	-1.27398009894417	-2.88318371661046	-1.97350948290865	-2.73070469576095	-3.87585551562582
LINC00184	-1.94649827695172	-3.53590417077288	-3.91440862099591	-2.49943632154525	-3.97344674247551	-5.49911969412748	-3.16904439140738	-3.05093387254932	-3.23540437066089	-5.04502274852415	-2.62496317334007	-3.66442695905051	-3.80780103718518	-2.84342830914887	-2.85063621688449	-1.5984620912674	-2.50355312946488	-5.22557873635485	-1.931130278886	-4.79457633513702	-3.9871098351892	-5.67856068684203	-4.15803834008501	-4.22000373118079	-4.06366822207617	-2.72205397497376	-2.77805657852498	-2.7397623279339	-3.00484320463078	-5.57853529668122	-2.45782714957955	-4.13723623553879	-3.36770251913499	-5.3982534061326	-2.90992343775671	-3.09850188459585	-2.60212683405463	-2.89269061776753	-2.98119959704133	-2.23128007000599	-1.93228206759978	-3.62248197070773	-3.26937496940906	-2.54577528168645	-4.08133502100177	-4.10557613794691	-5.43294110154595	-5.53805961781855	-2.65346309428937
FTX	1.73676629738124	1.49089588857084	1.39544664159088	1.06824818774408	0.591337876308011	0.910271242010224	1.52025476912851	1.70395362961415	1.71879193972598	1.49413606258388	1.4131719555467	0.94043509910835	1.4476996959632	1.68013364690814	1.51082024218951	1.33045481067112	1.17201192003718	1.56883712999526	1.46646208593344	1.74458247597101	1.66633240341472	1.19180403274137	1.31228159469502	1.41420228856022	1.7859975048394	1.62372086186797	1.57445983619581	1.63279184002343	1.28583395627215	1.107965230502	1.49118892170164	1.98516039582094	1.88779821401339	1.17160220219835	1.30730727846396	1.2660705477	1.71176394176731	1.19477222348281	1.72714531918511	1.28529545573491	1.72722738648643	1.33171433967915	1.54824828810237	1.56042412214547	1.6283232271687	1.62234431661629	1.36147476480416	1.28211934459664	0.605271174110795
SLC25A5-AS1	2.43521104626106	2.36616940853787	2.27541593788411	2.45475998884163	2.42458433149764	2.23558992609836	2.17436343089043	2.58879443160273	2.48158652374405	1.77515621389104	1.8060866439274	1.78403354176578	2.36612589481462	1.63769838058775	2.39306671069737	1.73452119212896	1.40333746614364	1.87245334660568	2.38523829065946	2.12428690213757	2.39947121804042	2.31579275001683	2.21700109126191	2.0959005760788	2.28800721620525	2.38879179371453	2.5994638423257	2.18759237023434	1.83885356449055	1.99889353135453	2.14703490857931	2.39154342978924	2.09827194536908	1.91462954915175	1.9678208121923	1.63485245601798	2.22230160136191	2.32786045674475	2.03799396819198	1.56457921321378	2.3830733733641	1.86937112562195	2.52243910175277	2.31220571344112	2.45782379010626	2.29245493602624	1.96793833473624	2.06927069593106	2.21866208315847
PET117	2.08777162513303	2.07880567334233	2.43726681728551	2.19305464348036	1.82529504927738	2.38962355477078	2.52583580139181	2.23446834631293	2.09371922563067	2.19338199080093	2.05149768186658	1.91048187700672	2.0650277223497	1.63769838058775	2.11386510189413	1.64361269593075	1.7443743839787	1.54260558842208	2.07578913505379	1.86363514761478	1.94362750237369	2.14798780044889	1.90805085037276	1.94322661768752	2.20311831861873	2.03283352718971	1.93028833770146	2.14636970750783	1.9493531057561	2.04351652277516	2.4220963984287	1.88513157748967	2.14957317407459	1.98545088634145	1.84496406440676	1.65638561756762	2.21094173919736	1.97943455968031	1.90493243840039	1.92971180666631	1.80795865859929	2.39988584232073	2.35706416728826	2.00539890557842	1.7849135901094	2.13600984862285	1.64387449550489	2.12727629936662	2.14651229740263
PITPNA-AS1	3.80221065028263	3.81636000248545	3.76507147850954	3.78860577918971	3.77921265879584	3.84295497387166	3.67141884246216	3.71346384889662	3.72111699267223	3.52862443896917	3.4835612834381	3.51548213096442	3.92419674945856	3.71626743296186	3.65009503079164	3.67551278039704	3.48386880445565	3.40741646078811	3.77569776721764	3.78662424678794	3.74759978503664	3.82725086707756	3.6978683268047	3.71663420782178	3.71550393221073	3.85789045098077	3.80045090005888	3.50545080081265	3.72113160561745	3.62847902349632	3.78375883699021	3.73518214281259	3.71338140955264	3.53543724881963	3.71359230373384	3.45915327012957	3.80348741133758	3.82938501432101	3.80949798106267	3.65136297935585	3.54786552807761	3.62227826365718	3.73287748232232	3.82539633222076	3.73244617021526	3.72520312962202	3.53572569164926	3.92750678699085	4.03303743289384
SPDYE2B	-1.94649827695172	-1.33427030960322	-1.79893140357597	-3.72182874288169	-2.09897762455937	-2.69176477206987	-2.03154086765744	-1.9513981989984	-1.65044186993974	-1.13813215291563	-2.62496317334007	-1.78995784113437	-1.60616717601553	-2.84342830914887	-1.62824379554804	-3.71393930868733	-2.2140465122699	-2.41822381429724	-2.17213837838979	-2.47264824024966	-1.66518174030184	-0.724364376455155	-1.65553799955583	-2.10452651376085	-2.18919910416003	-1.80451613516573	-1.88497178244149	-1.84667753185041	-2.64227312524607	-1.49107245543088	-1.72086155541334	-2.02175901811885	-1.78274001841384	-2.22832840469029	-2.06192653120176	-2.2505049780409	-1.24848987943993	-1.45211802638155	-1.39623709632017	-2.5938501493907	-2.58435876417947	-2.88551637654152	-2.78394814223882	-1.62823744187843	-1.14273556566592	-1.78364804305955	-1.52605050593743	-2.07862799918126	-1.06850059356822
ANKRD61	0.619848545602093	0.910352059116689	0.91001981442064	1.77002435344798	1.20977508158026	1.32105926828771	0.236947968268458	0.516750636740001	0.918400965418143	1.39792074732458	1.22589338735412	1.01739708092323	0.664686734277559	0.857011408992223	0.518597592781232	1.00487893876862	1.33774912451606	0.32901011532279	0.345709926472825	0.760012516540618	0.837318600227347	1.33266656858122	0.632038590540759	1.31397484082156	0.459893733980846	0.794521550767144	0.523112956195589	1.05279559219563	1.15358615797371	0.79650413466571	0.781638785115839	0.467625822620073	0.539188076473524	0.710271050645568	0.996967157851813	0.846356561211688	0.602987595849979	0.77568789114126	0.897946008084285	1.16865053688264	0.983325745109847	0.85864471902889	0.978552544034526	0.693690653008935	0.399791668734843	0.967672844083727	0.906908901338679	0.484308195209902	1.28064897005417
SAP25	2.26595134113715	2.23492487525961	2.13725349882659	1.7266317579346	1.62149984681826	1.66075164265091	2.08645634174101	2.14733575458695	2.00490995867282	2.66233638355673	2.93836931140954	2.40166223140726	1.95241990928133	1.63769838058775	2.23210421412345	2.63773612959408	3.18139025235304	2.25823704090941	2.01948169415184	1.31394812164115	1.84578017897554	2.01492627065729	2.09620294729078	2.40935288889882	1.88275073771899	2.0563882551686	1.83244101430332	2.53503179136237	2.50521448707649	2.10094480282423	1.83985339906113	1.82469572362769	1.85726384586528	2.69450373478725	2.81799701680649	2.60747601708667	2.07969720591911	2.06150569261934	1.84807010144472	2.19125196581977	2.72202847981211	1.58697139492122	2.18348399530475	1.89163003062084	2.17290626637402	2.41274916974395	2.35496145784549	1.70034512150653	1.8879101378841
GCSHP3	2.04654896240652	2.17007373090965	1.91848139316884	1.53869880734153	1.12809128398655	1.57769590292335	1.76641535639791	2.14733575458695	1.95836737273579	1.696444237877	1.88056485988668	2.11693275447415	1.84181442187823	1.24403453210147	2.02928733112376	1.57146291017492	1.76115009672953	1.82970369914634	2.07578913505379	1.64836716071171	1.95930912460596	1.9724910043369	1.89362377973748	1.74192822798569	1.83518505446693	2.03283352718971	2.0799244166026	2.07493456946488	2.07654512220988	2.23524589453582	2.02329954015707	2.26079483843437	1.82606922426169	1.95047474809848	2.06276921624756	2.21619464106044	1.67915927633538	2.31676274786142	2.08796242746607	1.51765816582629	1.68510191081375	1.71141876584571	2.32158627193354	2.16081666343623	2.01318257778252	1.90191839860001	2.0827587367381	2.16929951426233	2.00678753373602
LOC100335030	1.70179015913827	1.76421955379614	1.53405187982039	1.20100339659585	0.980749567911361	1.37124502545593	1.76641535639791	1.32162029540801	1.7000553771444	1.84979501478379	1.8060866439274	1.82742613727916	1.65817342731888	1.06346228645965	1.47928466875641	0.723466003619966	1.48639320587119	0.555780977169812	1.66305075186454	1.1827035883629	1.740810619374	1.16692936410234	1.49540389851891	1.31397484082156	1.92879810523843	1.55923213541625	1.42581575484067	0.895826245857229	1.5886813095938	1.51949678627931	1.85606362624239	1.71242949137678	2.09827194536908	1.61297384929065	2.02553631004858	1.47438778382473	1.54083111978741	1.49962680501123	1.52432843618542	1.41897389096688	1.32253183142904	0.982380087451135	1.70331768459521	1.65062193111705	2.04106161035795	1.64037823944655	1.33524322323098	1.51722281768264	0.948572919790724
CHAF1A	6.3840739123449	6.51476076748051	6.43763480479953	6.65574331990842	6.7295916465109	6.68234318714254	6.41403837609555	6.45657763644625	6.47229986249588	6.38490699282912	6.22544693986769	6.32378432491482	6.50167531665592	6.60020596719708	6.54858235821826	6.60083273294902	6.59184389332767	6.47008456043317	6.44089761121477	6.6227487825429	6.43670641237015	6.47467465184738	6.46309777318963	6.46211303376929	6.36294598037885	6.42458540898087	6.35673641981227	6.29248023302967	6.40120991416996	6.33173265912962	6.55060147249103	6.45926414501007	6.35715235633399	6.08908420907458	6.22090449638843	6.1892104949536	6.40193753866959	6.45635360504645	6.44596356664106	6.57571699640277	6.36024872722378	6.28990842204817	6.31521178055053	6.35005241868821	6.41684934909381	6.44869293205129	6.43008360869094	6.37819308099366	6.52893125911516
TMED11P	0.0254873468786871	-0.243122421545029	-0.0731063670149642	-1.21932840235251	-1.16609182041791	-1.25119218068389	-0.736084984131273	-1.10340129244345	-0.603136155161379	-1.58559112988685	-1.34485525414734	-1.00146194632808	-0.637876035742872	-1.25846580842771	-0.976167098968346	-1.39201121379997	-1.14991617485018	-0.833261313576087	-0.502286980082125	-0.150720145362295	-0.817184833746886	-1.03470449706731	-0.6137178238612	-1.71750339065161	-0.439177357168373	-1.0339979812885	-1.19309407780382	-1.29918973654791	-1.72473528543804	-1.49107245543088	-0.673555840634988	-1.32988131348118	-0.263365859320259	-1.9388217874953	-1.77241991400677	-1.33296713823287	-0.414499830878863	-0.414643320962889	-0.43100251448085	-1.49431447583979	-0.999396263458318	-1.50700475328779	-0.546908944937968	-0.857719288001194	-0.240032767020831	-1.44261112522448	-1.73250138340485	-2.07862799918126	-1.55392742073846
LOC100379224	1.1474778712573	1.084682239679	1.07048448661389	0.526098770561892	0.372328094366216	0.173305647844017	1.16723899645705	0.711566813724024	0.918400965418143	-0.0908264381372749	0.400571918767064	0.0360127590905807	0.903693869464903	0.52580550051685	0.60879540175281	0.373523532563008	0.257259206655691	0.796789076673607	0.77782093911061	0.631688419565078	0.656746354585527	0.429963769936139	0.560779907370937	0.498814516275159	0.726408708549602	1.05053552892317	0.890321930383818	0.285772764173242	0.296326330089788	0.688251244013686	0.394615662006592	1.0192682501412	0.753312881826372	0.48438964322924	0.440573809327427	0.360929734041446	0.886159647254849	0.958165942926657	0.925690998567189	0.431684942716435	-0.0341616816189946	0.723292866134004	1.20311280205368	1.17911748017918	0.708741909623996	0.538280051827813	0.795877588949935	0.52802957263922	0.320541697177682
NPPA-AS1	-0.788956999965236	-0.43156751095814	-1.1070536989383	-1.21932840235251	-1.16609182041791	-1.41165685287714	-0.446578366936288	-0.366435698277249	-2.09790084691096	-1.87509774708184	-1.97288647676038	-1.16192661852133	-0.772177127454463	-0.727951091728933	-0.465972366649162	-1.5984620912674	-1.28116070812843	-1.31868814074633	-1.931130278886	-1.62465133369471	-0.714091340782782	-0.820579691714458	-1.65553799955583	-0.675683214956978	-1.25631330001856	-0.762695959471108	-1.49794865933224	0.00747160168613763	-0.257609275010744	-0.62433898629434	-0.673555840634988	-0.592915719314978	-1.04577442424763	-1.15032589268902	-2.06192653120176	-1.33296713823287	-0.914070840369374	-0.0853356957099294	-0.834358208712058	-1.31374223019797	-1.14378617279349	-1.50700475328779	-0.947446874521697	-0.671306163770313	-1.14273556566592	-1.60307579741773	-0.909379145488933	-0.894203428043828	-2.00138639770968
BACE1-AS	0.542886563787209	0.445948482516865	0.383271927644779	0.42112921096035	0.324233806165171	0.383523355234363	0.617551970483428	0.370529895888958	0.709454075146647	0.312529256093933	-0.788461905622952	0.242463636558007	0.584516385593576	0.700892207074941	0.637650264424995	-0.254507690050035	0.107881582617464	-0.271382425967972	0.20132001713765	0.820133508978189	0.577674783594328	0.764382809006698	0.485817849689715	0.637977263946784	0.827102708169075	0.216545480362095	0.564335618922102	0.430162673508417	0.45458841400652	0.725245451495888	0.302985186541023	0.208538601302942	-0.135041762344719	-0.444057095745726	-0.187457413285615	-1.17250246603963	0.250315977531508	0.566741000869764	0.277534671358839	0.213504772666901	0.389646027287582	-0.34946347630131	0.47478612616135	0.474124275751251	0.216345527638912	0.87931696966288	0.348418611978714	0.690759072677329	0.516461907152939
PARP2	5.92528851770089	5.79725117953774	5.86640451360921	6.06770490208867	6.12502404963873	5.98721255864119	5.84832081388535	5.92102017935297	5.78529783313015	6.32402925847724	6.17362434422769	6.17214944707661	5.8888188097991	5.85816695173793	5.85249832933467	6.35528666365106	6.27452400007048	6.34475136467595	5.89834853109323	5.93078992275862	5.87242495119346	5.92923195507718	5.97253222272042	5.8420424065397	5.90067264571625	5.85495515995622	5.95713676175263	5.9422289907276	5.91529694233705	5.98322996694649	5.86760324121412	5.83478622133452	5.93196342499518	6.39168772225831	6.31841427422467	6.24446168980287	5.89283983378914	5.79830506810446	5.85575244244665	6.2267847128674	6.23991811968056	6.25249937694605	5.88999184033468	5.81128792230324	5.88685175387562	5.97701646837306	5.92845443161994	5.85049588616401	6.27177341961803
ZBED6	4.90669129882356	4.80839173714294	4.93629913921949	5.42537618206054	5.42814390655999	5.29773110113968	4.99586253526831	4.98170227593296	4.94748652208459	5.44382159793319	5.43573275834748	5.23140074132415	4.67359478696894	4.51705302650789	4.70480503956884	5.44003487226765	5.38519011943338	5.1396501128967	4.83705404589093	4.66690311214914	4.78657886498253	5.46673464809157	5.52320007169279	5.38176705722692	4.78077601871666	4.86040167013682	4.77104046963917	5.57635754825264	5.49670967737556	5.66404339277013	4.7995606931131	4.86370271343083	4.81518837361048	5.41151472257781	5.32943641252076	5.26519486024314	4.81947051107379	4.79880366670659	4.79734693059184	5.44035927628227	5.17909075148742	5.37657846882866	4.89754128216091	4.870201166562	4.90450691600157	5.27740806714464	5.32444890782069	5.11925883176273	5.44832503099292
PARP3	4.4444973912308	4.59440897477058	4.58410820561478	4.59859576141528	4.58242052757633	4.659489994087	4.53000745260947	4.47598449070027	4.55771118461346	4.70149157261431	4.67489898019371	4.80724825534153	4.62265151448035	5.08138419445691	4.73181942822609	4.96671323707597	4.95131732495304	4.97040856167366	4.54958225983848	5.0111675370146	4.52727547449284	4.60568506298764	4.59350571900409	4.60123877351691	4.54489463770389	4.53323692688331	4.39615578132043	4.69486589970283	4.71625598407641	4.67531218830619	4.36235181283564	4.5245418622332	4.6221177009826	4.40102821538932	4.58673064483679	4.6657062455441	4.54196486840441	4.43566374627926	4.52546218480243	4.52805333718867	4.48019155142211	4.61751426909964	4.54183914810418	4.5569295018476	4.52229132398442	4.3442603239092	4.57968343731911	4.42916664101744	4.74008058869147
TOM1L1	6.08310750778639	6.01214706723972	6.06810967942598	6.06116946603872	6.10648242608942	6.02297137475959	6.0963362420388	6.02244264053474	6.03652547330997	6.25932857313909	6.13611309776978	6.21566670805951	6.02223873889564	5.72769226641866	6.00007154333091	5.99399494600068	6.00468182663557	6.08673701033526	5.98083779611158	5.87696473157486	6.09902638983811	6.07590930843359	6.1642654077249	6.02436010393972	6.11000891422725	6.05967000948855	6.14463400229662	6.12663348944656	6.12112369404456	6.13956941644054	6.05655816010249	6.06611176744097	6.0880356668584	6.32498089476078	6.20433946283735	6.12405154282758	6.04052660863843	6.00946912088158	6.05575894210436	6.17386139313035	6.08857163469929	6.19822886085298	6.08773712209664	6.0864121354573	6.07221701070634	6.04459424547188	6.03313535985031	6.0511233492208	6.26497425514718
HMGXB4	5.40630913081962	5.38831450897563	5.44534093932642	6.00097878828785	6.03731445090496	6.11328809901119	5.46104067859475	5.48877886255895	5.46295303529639	5.62828632703754	5.53418735650806	5.61711675245453	5.40506007940772	5.01247835774084	5.30979549863114	5.3075034032893	5.32158233612552	5.36781238643689	5.40666313770469	5.13171965964409	5.34006852038537	5.86785150827732	5.84711833330101	5.72202197353006	5.49283783259576	5.38006754797386	5.4934064493794	5.8500225562441	5.86772175183004	5.91981531124839	5.55526284986089	5.40644007659265	5.44029631948804	5.48362530146784	5.53881236027269	5.45685415403998	5.39975045318604	5.42084030296265	5.40804760742424	5.9743774410422	5.78133877153704	5.98423167492355	5.43867428229316	5.45735217464535	5.39507367093688	5.63420447182635	5.74260844909024	5.76629170384469	6.31190893289287
LOC100422556	-0.289385990474725	-0.572430046797989	0.0552177299605753	-1.39990064799433	-1.03484728713966	-0.21371747526523	-0.967410530237728	-0.185863452635428	0.4650353474802	-0.797095235080565	-0.478121785010802	-1.78995784113437	-0.107361319044092	-0.727951091728933	-0.465972366649162	-2.49154688735088	-0.815497135779623	-0.0161253707258975	-0.346167778164843	0.159619975249856	-1.04851037985334	-0.393158467979782	0.18773649675672	0.125771105660942	0.0792897317658764	-0.53442697179799	0.436956312445875	0.180803204571699	-0.197488282573173	0.487553893776558	-0.135899054692188	0.208538601302942	-0.135041762344719	-0.353859286774148	0.0535506862181798	-0.665542477319745	-0.486649616634698	-0.745849229438262	-0.503152300236685	-0.757348881673582	-0.347319566878625	-0.815127048650122	-0.305900845434174	-0.223847186799092	-0.712101211336054	-0.40513641980582	-0.147538882683698	-0.180507613200469	-0.506621705960103
MIR4292	-0.602543875734355	-0.076472552135578	0.115338722398146	-0.177508226657883	-0.200857238578587	-0.141567689509395	-0.205570267432493	-0.366435698277249	-0.512938346189801	-0.000628629165696792	0.0595350009319973	0.365320384343541	-0.107361319044092	0.429590185257547	-0.0432812948268829	0.533988204756254	0.34888968212126	-0.271382425967972	0.0408553449444041	-0.887685739528501	-0.928216146135629	0.102799026682629	0.0383588727184937	-0.378701477199846	-0.790649727669751	-1.13709147425261	-0.541017381224127	0.383620087571387	-0.257609275010744	-0.62433898629434	-0.498469134076897	-0.23034563993027	-0.480177248393407	-0.188800040503652	-0.373870537516496	-0.37603586012476	0.15868550206594	-0.655651420466684	-0.233965667421296	0.431684942716435	-0.182260320608128	-0.452556969265414	-0.462020047351456	-0.289435528426668	-0.174444425393254	-0.0181132966965724	-0.223487735916996	-1.01449766176154	-0.602837021219406
MIR1244-3	1.09452899130834	0.408954275034664	0.875668309629863	0.365634098368646	-2.09897762455937	0.282240019397181	1.10894035589239	0.883178191794223	0.709454075146647	0.736336965000509	0.717429024107005	0.859134997006501	0.6117378543286	0.0951711461869875	0.945223066335288	-0.344705499021613	-1.02962194113247	-0.833261313576087	-0.0769811453494539	-0.70711349388668	0.155848118652845	0.252176650720856	0.596849162078459	0.604424704235757	0.890528088310709	0.849488009985073	0.718369247594523	0.0675925941237087	0.253891063769391	0.725245451495888	0.639034389673038	0.343890454197828	0.539188076473524	0.976786025214323	0.834237657813704	0.462213069878628	0.670891660351782	0.182597509536704	0.0443354950658083	-0.191751705819357	-0.747857496462353	-0.683882515371869	0.675483476398479	0.306667529899688	0.708741909623996	0.375550551789704	1.33524322323098	0.836979813528372	0.879031986537647
MIR3153	-2.8395830730352	-2.39840064702294	-3.1774430268297	-2.98486314871549	-3.97344674247551	-3.17719159924012	-3.16904439140738	-1.61036128116334	-3.23540437066089	-0.957559907273811	-1.34485525414734	-1.54894974163058	-2.67029751343525	-2.84342830914887	-2.85063621688449	-2.49154688735088	-1.28116070812843	-1.52513901821376	-2.82421507496949	-2.47264824024966	-3.25014424102299	-1.97812096870094	-2.57307583936385	-4.22000373118079	-3.32670262790996	-3.08462405435847	-5.58541150058258	-1.45965440874116	-1.90530753107986	-0.62433898629434	-3.3058240561345	-2.91484381420234	-2.51970561258004	-0.874691450075589	-0.839534109865308	0.0714231168464609	-2.60212683405463	-2.24061392118784	-1.88166392349042	-1.15327755800472	-1.93228206759978	-2.88551637654152	-1.89086334615533	-2.54577528168645	-2.85894259966532	-1.99009892052698	-2.62558617948834	-2.36813461637624	-3.13888992145962
MIR3189	-0.0322281509776003	-0.572430046797989	-2.32944612027475	1.16894218736355	0.980749567911361	1.13023692595213	-1.09865506351598	-1.10340129244345	-0.603136155161379	2.75587715139615	3.09515891066272	2.58981432832528	-0.247086082710705	-0.968959191232728	-0.348135876355304	1.57146291017492	2.00600196859825	2.32131572353279	-0.346167778164843	-0.546648821693434	-0.928216146135629	1.52111165799433	0.406746278698516	1.04052381904243	-0.790649727669751	-0.762695959471108	-0.941555310807855	0.827922181355425	0.630745369160347	0.529989160096954	-0.342349932159615	-0.107488892144736	-1.04577442424763	1.28824712105062	1.82343090285712	2.12646448040442	-0.817855525110071	-0.342493535207054	-0.74416039974048	1.7177360012752	0.875072854457823	0.85864471902889	-0.305900845434174	-0.857719288001194	-0.91141001955946	-0.40513641980582	-0.678053599382477	-0.583863307431677	1.19739346640482
MIR4263	-1.25462057231405	-0.903635955273362	-0.744483619553594	-1.84735962496555	-0.914553053421946	-0.641138698999906	-1.4035096450444	-1.00030779947935	-0.699351470420683	-1.34458303038306	-0.677430593234209	-1.34249886416315	-1.37484162990908	-1.62103588781242	-1.62824379554804	-1.5984620912674	-2.50355312946488	-2.05565373491254	-1.23925257424833	-1.09413661699593	-1.04851037985334	-0.923673184678562	-2.04256112266507	-0.519564013039696	-1.0047745330226	-0.465714221713976	-1.33748398713899	-1.64022665438298	-1.90530753107986	-0.534141177322761	-0.983895961247138	-0.967311234096476	-0.831649618894785	-0.874691450075589	-0.839534109865308	-1.71999026134212	-1.52412432205336	-0.342493535207054	-0.362289764396835	-0.356810952089854	-0.999396263458318	-1.50700475328779	-1.50384022304608	-0.761503972741891	-0.91141001955946	-1.29822121588931	-0.303658084600979	-1.63116902221003	-2.29089301490467
MIR1184-3	0.0254873468786871	0.408954275034664	0.431366215845824	-0.177508226657883	-0.132144488494573	-0.544923383740603	0.000880610034933688	0.0724485429559626	0.592414653956428	-1.34458303038306	-1.04000067261892	-1.16192661852133	0.0600954268074704	0.781062555758924	0.388829717810902	-0.775339853351475	-0.815497135779623	-1.31868814074633	0.299167340535795	0.697276761192655	0.0426375082048543	-0.724364376455155	-1.35068341802741	-0.519564013039696	0.580187967698558	-0.277269132300866	-0.0308226489049426	-0.261715031129251	-0.139772784716885	0.352202040881672	-0.769771155894291	0.386325720518225	0.24110672354053	-0.874691450075589	-1.14438869139373	-0.466233669096339	0.20522808800297	0.182597509536704	-0.233965667421296	-0.447008761061432	0.100139410092596	-0.253248161042007	0.431064748732033	0.350388907329006	0.0616229328402703	-0.135949786990431	-0.00667634684384784	0.651764941061465	-0.937256060289965
MIR4258	-2.8395830730352	-1.46551484288148	-2.03993950307976	-1.84735962496555	-1.65151864758815	-3.91415719340632	-1.24304497285116	-3.05093387254932	-1.16501504276949	-0.797095235080565	-0.677430593234209	-0.857072036992907	-2.04226629082221	-2.84342830914887	-2.32012150018571	-0.254507690050035	-1.28116070812843	-0.581722546580123	-2.17213837838979	-1.98722141307942	-2.11264071727306	-2.87120576478443	-4.15803834008501	-2.99761130984434	-1.56116788154698	-2.19153925827498	-1.19309407780382	-1.15479982721274	-2.64227312524607	-1.18621787390245	-1.2354347282431	-1.47427122281636	-1.16606865796534	-1.9388217874953	-1.53141181450298	-1.33296713823287	-2.07161211735585	-1.6125826985748	-2.98119959704133	-0.757348881673582	-2.22178868479477	-1.50700475328779	-1.50384022304608	-1.80880968752025	-2.85894259966532	-2.88318371661046	-2.26301610010363	-3.21613152293119	-2.29089301490467
MIR3176	-0.36153577623056	0.33199229321978	-0.213968902854814	-0.551903741439381	-0.429126226251704	-0.975557738070465	-0.536776175907866	-0.130368340043724	-0.512938346189801	-0.521460792467137	-0.0747660907795937	-0.391408464644096	0.174051616104556	-0.521500214261507	0.319288784557825	-0.544014307245019	0.34888968212126	-0.702016780297835	-0.0769811453494539	0.0634046599905527	0.405207587589562	0.102799026682629	0.0383588727184937	0.498814516275159	-0.0339208786821144	-0.400125880086399	-0.0935584042529054	-0.502723130633046	-0.197488282573173	-0.93467910690649	0.254890898339979	0.00572171830325458	0.0917290995023029	-0.540272411005029	-0.373870537516496	0.134158872194424	0.250315977531508	0.081314173699522	-0.116129177127438	-0.543224076320735	-0.63682618407361	-0.959516957985297	0.24158694986832	-0.223847186799092	0.310982401776987	-0.0758287945528597	-0.223487735916996	-0.783172115655084	-2.00138639770968
TOM1	4.91052570650502	5.19133560671193	4.9279417224179	5.22945597208528	5.45491343022878	5.42346470858619	4.98981771480108	4.85853066672303	5.05645699892433	5.59431796012808	5.6924494404248	5.76811494133775	5.19838476276111	5.45272315080507	5.22677295970193	5.98244870557255	5.97891873057048	5.943719959438	5.14568531816483	5.36150674115166	5.03433287678743	5.26468670905952	5.20171122023732	5.28315946028626	5.04920563516505	5.05857692063144	4.99296119077822	5.23342251748046	5.29043376216659	5.22478862236028	5.01880655913269	5.08756939245047	5.07275142468804	5.47595952869827	5.53384895500703	5.73502075182892	4.98700410366322	5.06067440764049	5.09026276551529	5.51989201665849	5.70302381881102	5.47993121200858	4.99647445203179	5.09727918812272	5.13864015032898	5.04501738524347	5.08767757901033	5.16151283546872	5.74802597438764
SH2D3C	-2.8395830730352	-3.05047734360263	-3.91440862099591	-1.84735962496555	-2.38848424175436	-0.855263504352753	-2.68361756423714	-2.39885717596963	-1.30940495210467	-2.72309465363679	-1.73187837725659	-1.00146194632808	-3.80780103718518	-2.84342830914887	-2.11367062271828	-1.0509742959649	-0.71928182052032	-1.52513901821376	-1.23925257424833	-2.47264824024966	-2.40214733446804	-1.43063317339844	-1.83611024519765	-2.10452651376085	-2.47870572135501	-2.19153925827498	-3.26348340569522	-1.45965440874116	-2.64227312524607	-0.93467910690649	-3.3058240561345	-3.40027064137258	-1.98919089588126	-2.22832840469029	-3.64688903192291	-1.96099836084592	-2.60212683405463	-2.53012053838283	-1.39623709632017	-3.81624257072715	-2.22178868479477	-2.03751946998657	-2.13187144565912	-2.54577528168645	-2.85894259966532	-2.52061363722576	-1.73250138340485	-2.73070469576095	-0.506621705960103
SH2D3A	0.79600550075592	0.119447657839679	-0.0731063670149642	0.0507607610152342	0.0563006009185376	-0.544923383740603	0.486307437205175	0.164079018421531	0.551191991229915	0.569687095591058	-0.788461905622952	-0.391408464644096	0.313214363776182	-0.340927968619686	0.0879632384513698	0.482457904116172	-0.118889279229558	0.200686018347251	-0.205305242324994	0.159619975249856	-0.0802192395806795	-0.46910732121308	-0.251147744476491	-0.946985236774372	0.328649200702594	-0.164058521852875	-0.0935584042529054	-0.903261060216775	-0.257609275010744	-0.220983292063131	0.254890898339979	0.00572171830325458	0.418893842755812	0.329667048430598	0.19441322205803	-0.0628779748651297	0.0608381786677956	-0.1454566881475	0.094088530262908	0.326715383114892	-0.0341616816189946	-0.683882515371869	0.0234067798187863	0.434046836375916	-0.0515876776077206	-0.26427388396597	-0.574960106418374	-0.111794863116454	0.0937708353306592
MINOS1P1	-5.64693799509281	-2.68790726421793	-5.49937112171706	-5.30679124360285	-2.38848424175436	-3.91415719340632	-3.16904439140738	-5.85828879460692	-5.55733246554825	-0.65270532574539	-1.52542749978916	-1.78995784113437	-3.32237421001494	-2.84342830914887	-6.0205612183268	-1.83947019077119	-2.2140465122699	-3.64061623563369	-3.30964190213973	-3.20961383441586	-3.9871098351892	-4.09359818612087	-3.4210727459188	-2.99761130984434	-4.06366822207617	-2.43254735777878	-4.00044899986142	-3.22518915510414	-3.49027003180102	-3.99357279596006	-4.04278965030071	-2.91484381420234	-2.88227569196475	-3.07632531124524	-2.42449661058646	-2.61307505742561	-2.60212683405463	-3.37811744493778	-4.20359201837778	-3.07927697656094	-2.58435876417947	-1.74801285279159	-2.78394814223882	-4.13073778240761	-4.08133502100177	-4.10557613794691	-3.11101300665858	-3.21613152293119	-2.65346309428937
MTRNR2L3	-4.06197549437165	-5.85783226566024	-5.49937112171706	-2.98486314871549	-3.97344674247551	-3.17719159924012	-3.90600998557359	-5.85828879460692	-3.9723699648271	-3.46006024780299	-5.43231809539768	-5.24938945977167	-4.54476663135139	-4.42839080987003	-6.0205612183268	-1.83947019077119	-3.35155003601983	-3.64061623563369	-4.04660749630593	-4.79457633513702	-3.25014424102299	-5.67856068684203	-3.4210727459188	-5.80496623190195	-5.64863072279732	-3.57005088152871	-4.00044899986142	-3.96215474927034	-3.49027003180102	-5.57853529668122	-5.62775215102186	-5.72219873625994	-5.68963061402236	-2.22832840469029	-3.64688903192291	-5.42042997948321	-4.18708933477579	-4.11508303910398	-5.78855451909893	-5.40120507144831	-3.80675118551592	-5.20744447142888	-5.59130306429642	-2.90834536107116	-5.66629752172293	-4.10557613794691	-5.43294110154595	-5.53805961781855	-2.29089301490467
RANBP9	6.3702183912903	6.25883659030688	6.302741296869	7.14106686135118	7.04683875836913	7.04512031231418	6.25344092426291	6.38280058425393	6.26085023940039	6.91678865956301	6.94244971869515	6.93641515533679	6.27514632294266	6.31728351413211	6.22528855269692	6.87882915762478	6.68983533346628	6.93712728212757	6.28244133151416	6.29752007985377	6.307893743754	6.80601049407378	6.7754064358652	6.72617150954277	6.33257976547437	6.26378796202958	6.37495250829525	6.95695686452908	6.94831392466897	6.98585239937141	6.34199409979265	6.24682796589083	6.28729145382872	6.92677090405881	6.88935818376522	6.81289010324761	6.28965686916368	6.21919024620321	6.28659032496738	7.03888545350218	6.91747842072282	7.03304875244792	6.31220224612746	6.338564856497	6.32416104335078	6.61694680992141	6.58630211505766	6.56621151111834	7.65828522071558
DNAJB6	5.59325705888712	5.53179907360028	5.49427493829953	5.27911020608792	5.32193956495936	5.46305333698223	5.54038410996097	5.49761284372149	5.42779790791864	7.00516601907228	6.89943861685779	6.97732376484729	5.50825417170531	5.4060802401142	5.42600519073927	6.94397455775791	6.95974417289359	6.9811304130038	5.49964390805918	5.29950135053488	5.47027104388334	5.4641845899095	5.36487007347345	5.45654107730011	5.55532898044214	5.54212795219388	5.51327859609101	5.52501535417573	5.49101182225639	5.51752094249973	5.57375919347828	5.53105784352121	5.49586431018851	7.05424525156019	6.98640896615324	7.00137188098666	5.45134657921468	5.61227020686497	5.4263716688435	6.55553407361077	7.06027009099311	6.94262010765259	5.56793758611525	5.59661546356134	5.48535330825049	5.50483356873467	5.54362302186938	5.70213543616137	5.29156263020592
THAP9-AS1	5.78821134327412	5.57627466294972	5.74201624228187	6.051310463838	5.8620773696291	5.98015533612273	5.84162357149447	5.82777395528849	5.83122303843431	5.80594540245829	5.67555281888194	5.69824747818016	5.6429978171673	5.1127058054795	5.52295399782537	5.3204011460072	5.05529271863547	5.31841971377969	5.61457677760877	5.18984212366412	5.77277834803264	5.88033829430467	5.8740073868458	5.66314865447615	5.90067264571625	5.73418634348842	5.9019261146246	5.63092507887332	5.64774572168655	5.70628880354341	5.75216766662468	5.79202217309818	5.78458232317159	5.80815050784124	5.6862663183877	5.68088917494006	5.71025194682624	5.71199497472651	5.70480060239597	5.96347678441625	5.94423487896522	6.07737962879574	5.83128736959614	5.81226535800519	5.75629291216963	5.6319528989294	5.66443266744428	5.7057094141433	6.23397513865297
USP2-AS1	1.29557651024643	1.60977328442276	1.7003012231193	1.13615225224588	1.38410526214257	1.13023692595213	1.35451756464963	1.50803341963889	1.26284649686693	1.36436818761355	0.977072840740024	1.43711106741155	1.33787641801045	1.68013364690814	1.47928466875641	1.17683162155791	1.4660732214916	1.87245334660568	1.76930943925509	1.80533650705011	1.56747901648844	1.24030255043256	1.33381475624466	1.61288628298395	1.24618704051062	1.36540886627658	1.38037278407951	1.02273835833945	1.22122487484907	1.13571022098491	1.72097600320921	1.14816598332346	1.25288389131688	1.0111375300051	1.48239398502205	1.2660705477	1.54083111978741	1.51912298063702	1.44985022022615	1.19870777073882	1.01767724990062	1.61273449098631	1.32756017297817	1.50346823733339	1.70002469252289	1.15495141227631	0.756883457334072	1.00109919328948	0.914221414999947
LINC00987	1.27192524218179	0.74208057652689	1.24209586468408	0.80173321317532	0.816630188150254	0.650627425377204	1.01682215390396	0.936127071743182	1.07202415453135	0.682897706039049	0.590049717630777	1.09046054311296	1.18315382321181	0.0951711461869875	1.34576099591902	-0.440920814280916	-0.247213376205097	-1.13811589510451	0.997786623052518	0.249817784221434	1.11442819127286	0.829233953356666	1.37594023191734	1.06539848768146	0.859163917401374	1.24757237598272	1.20900436576753	1.19434973640965	0.955986198088545	0.960623514426817	1.16666371532824	1.14816598332346	0.81816402617634	0.624114406895853	0.917895586860614	0.556849944016703	1.19373244916514	0.807749100373559	1.03162444331625	0.865581469246594	0.948136316647547	0.675198577932959	1.0951974628868	1.12978976781561	1.17919252922145	0.538280051827813	0.756883457334072	0.871331318319149	0.469919321215908
LINC00674	6.72837300238026	6.72454496998045	6.77180006942271	6.70827528962744	6.7069127810382	6.66986574685122	6.73091667517652	6.75894907013918	6.78168240270183	6.99697855775498	7.08264246793251	6.92522418746427	6.73116385026628	6.61941474413756	6.71393672336577	6.85116276967298	6.78825709069767	6.77829049562421	6.66849651293023	6.56022400921358	6.76916848462839	6.92065480817569	6.95808898401099	6.81456599567011	6.74073173284656	6.75255331820937	6.80018131301878	6.93038806737821	6.94206306982562	6.97197101948889	6.74701566307096	6.72875472845305	6.70295514225311	7.1532145464943	7.05845536361383	7.02069864232148	6.71603934203653	6.71278890029414	6.71502279960376	6.86645946605281	6.85413608478664	6.84953186474934	6.709907307002	6.75012117251501	6.73538200425952	6.87670446661137	6.83939708261268	6.77510685815865	6.73793394884676
LINC00673	0.419151195364964	0.291914853844444	0.228549332846137	1.98782950528878	2.07821537734698	1.90175974215471	0.3916705630671	0.584654701241805	0.0573773785669538	1.82534197105925	1.8060866439274	2.02673494550257	0.245310299274378	1.12619804180761	0.388829717810902	2.1019776268737	1.52619421392917	1.59460022606034	0.345709926472825	0.98678337838764	-0.0802192395806795	1.14161827557316	1.26822641461709	1.33458512049685	0.184259291367419	0.174110214041698	0.19594821294208	0.992041561116532	0.695596513510315	1.38724898798087	0.43833703943591	0.00572171830325458	0.460116505482325	1.0774800248338	1.17753940349363	1.63485245601798	0.703681595469452	0.081314173699522	0.478232021595968	1.96511714279751	1.76815765054131	1.84783796407231	0.675483476398479	0.26157964037115	0.00612782024856644	0.718852297469634	0.497796236016941	0.836979813528372	2.66330329548221
LOC100499484	-0.692741684705933	-0.243122421545029	-0.0731063670149642	0.623946093960037	0.222950470327989	0.333770320037263	-0.281519120665791	-0.0253987804421818	-0.271930246686006	0.509566103153487	-0.574337100270105	0.108162544846416	-0.348369418547887	-0.340927968619686	-0.528708121997125	-0.0894484437795381	-0.544195113962228	-0.581722546580123	0.25107305233475	-0.546648821693434	-0.527678216551901	0.471186432662652	-0.6137178238612	-0.190256387786736	0.184259291367419	-0.219553634444579	0.0292983435326282	0.00747160168613763	-0.526795907826133	-0.220983292063131	-0.342349932159615	0.0591609772647148	-0.404228395160108	-0.112851187270353	0.601038481520674	-0.210976613854264	-0.486649616634698	-0.208192443495463	-0.362289764396835	0.621162741580148	0.490929363124763	-0.253248161042007	-0.546908944937968	-0.358148278510683	-0.537014504777962	-0.561255621723102	-0.388546982187492	-0.783172115655084	0.469919321215908
LOC100499489	0.235705054269033	-0.129911811097038	0.228549332846137	0.47456846992181	0.372328094366216	0.767666846567423	0.000880610034933688	0.617444636359474	0.224027247976405	-0.290135246360682	-0.574337100270105	0.0360127590905807	0.313214363776182	-0.521500214261507	0.354478213020125	-0.344705499021613	0.257259206655691	-0.702016780297835	0.299167340535795	-0.546648821693434	0.155848118652845	-0.0638508427268221	0.139642208555675	0.53488377098268	-0.222365968095225	-0.110619262891415	0.142508953980619	0.180803204571699	0.07044492267346	0.398744626818702	0.43833703943591	0.0591609772647148	-0.135041762344719	-0.754397216357877	-0.102568515699102	-1.02811255670445	0.377695284007736	-0.0853356957099294	-0.296701422769259	-0.115802852586059	0.162875165440559	-0.163050352070429	0.47478612616135	0.21503705443412	-0.111708670045292	-0.198685542338393	-0.00667634684384784	-0.0462065214888774	0.768000674148903
CDH7	-0.89205049292934	-0.813438146301784	-0.975809165660049	-0.662935053828125	-0.00382039151903323	-0.454725574769025	-1.09865506351598	-0.729005777661957	-0.512938346189801	-0.957559907273811	-1.97288647676038	-0.295193149384792	-1.17553282168567	-0.521500214261507	-1.49699926226979	-1.83947019077119	-1.76658753529868	-0.702016780297835	-0.773589001899519	-1.98722141307942	-0.617876025523479	-0.252295932139932	-0.533547475177216	-0.760572112543491	-1.12506876674031	-1.0339979812885	-0.37595813495363	-0.502723130633046	-0.0308384131637214	-0.823647794517747	-0.673555840634988	-0.76800242587307	-0.645236494663903	-2.22832840469029	-1.14438869139373	-0.665542477319745	-0.817855525110071	-0.570762522880171	-0.659271502153967	-2.23128007000599	-0.747857496462353	-1.74801285279159	-1.06774110823941	-0.761503972741891	-0.537014504777962	-0.646144519309614	-0.388546982187492	-1.29013210437497	-0.331534999402012
MIR3685	-4.06197549437165	-3.53590417077288	-3.1774430268297	-2.98486314871549	-1.65151864758815	-1.79867997598639	-5.49097248629474	-2.39885717596963	-3.23540437066089	-2.23766782646655	-1.52542749978916	-2.44203453771406	-2.95980413063023	-4.42839080987003	-2.85063621688449	-2.12897680796618	-2.86612320884959	-2.90365064146748	-3.30964190213973	-4.79457633513702	-5.57207233591035	-2.50863568539972	-3.4210727459188	-4.22000373118079	-3.32670262790996	-4.30701647569492	-2.41548649914027	-2.37719224854919	-3.49027003180102	-3.25660720179385	-3.3058240561345	-2.91484381420234	-2.88227569196475	-1.69781368799151	-0.983924019200483	-1.5135393838747	-3.45012374060958	-2.53012053838283	-2.32912290046164	-2.23128007000599	-1.14378617279349	-2.40008954937128	-4.00634056357527	-2.54577528168645	-2.49637252028062	-3.36861054378071	-2.62558617948834	-2.73070469576095	-1.37335517509664
MIR3654	2.36987029259375	2.34673887858897	2.3893721271812	2.04193691062823	2.13507771430265	2.32742879316344	2.37321365835954	2.09007843697775	2.4370209713106	2.28589412959047	2.35558446399375	2.87473185205752	2.45147144985241	2.75151828014491	2.64121687944519	2.13572641822824	2.44026403514199	2.27426715072836	2.47171781138493	2.73680512537929	2.6711016475626	2.71804409433983	2.53776992932444	2.45712861346823	2.82304449159472	2.87289261432002	2.53870981124661	2.84948753119036	2.64312909361618	2.60634004622707	2.65301861910874	2.75758152776916	2.67231315971288	2.56174852593548	2.66901527533668	2.45608696708179	2.67503139071271	2.81170711394224	2.77749951907216	2.581788503246	2.52117564999288	2.41460734802749	2.70790495409086	2.67231700221637	2.56732215503677	2.76478858163649	2.9290026721893	2.67625950298221	2.10142440787409
MIR3619	-3.32500990020545	-5.85783226566024	-5.49937112171706	-5.30679124360285	-3.97344674247551	-5.49911969412748	-3.16904439140738	-4.27332629388577	-3.9723699648271	-1.58559112988685	-2.62496317334007	-2.44203453771406	-4.54476663135139	-2.84342830914887	-4.43559871760564	-1.83947019077119	-1.76658753529868	-2.41822381429724	-2.82421507496949	-4.79457633513702	-3.9871098351892	-4.09359818612087	-4.15803834008501	-4.22000373118079	-4.06366822207617	-4.30701647569492	-2.77805657852498	-3.96215474927034	-4.22723562596723	-5.57853529668122	-4.04278965030071	-3.40027064137258	-3.36770251913499	-1.9388217874953	-2.42449661058646	-1.96099836084592	-2.60212683405463	-3.37811744493778	-2.61862951765662	-3.81624257072715	-3.06978559134972	-3.62248197070773	-3.26937496940906	-2.90834536107116	-2.85894259966532	-4.10557613794691	-3.11101300665858	-5.53805961781855	-3.87585551562582
MIR3653	-0.89205049292934	-1.10294476349677	-0.975809165660049	-1.21932840235251	-0.914553053421946	-1.41165685287714	-1.24304497285116	-1.10340129244345	-0.603136155161379	-0.0908264381372749	0.0595350009319973	-0.725827503714655	-0.844326913210299	-2.10646271498266	-1.49699926226979	-1.5984620912674	-0.315926126289111	-2.05565373491254	-1.10800804097008	-0.887685739528501	-1.17975491313159	-0.923673184678562	-0.788804530419291	-0.850769921515069	-1.40070320935374	-0.682525610787124	-2.12597988194528	-0.417834233046533	-0.954217131560809	-1.33060778323763	-0.583358031663409	-1.47427122281636	-1.60216777277202	-0.188800040503652	-0.587995342869344	-1.17250246603963	-0.64276881855198	-1.17648358376812	-1.70109167784859	-1.31374223019797	-0.182260320608128	-0.563588281654158	-0.836415562132954	-0.857719288001194	-0.91141001955946	-0.481085273039118	-0.678053599382477	-1.14574219503979	-1.06850059356822
MIR3916	0.762452941044893	0.482017737224387	0.228549332846137	0.715576569425605	0.0563006009185376	0.431617643435408	-0.133420481676657	0.0724485429559626	0.508756724909518	0.569687095591058	0.182391748717531	0.531970253752992	-0.348369418547887	-0.0360733870912649	-0.137918168964958	0.0586501952095958	0.303801792592721	0.555780977169812	0.149789716497568	-0.0396888329735509	0.577674783594328	0.829233953356666	0.666390095331536	0.881534295281274	0.234012326564519	0.677876631914874	0.391868422917336	0.602629869513183	0.695596513510315	0.830855639456487	0.601066539474018	0.30016907676851	0.577155926672545	0.156335445545036	0.38285831147114	0.194279864631995	0.531728912680157	-0.0276201978536422	0.361192600405749	0.664884119009465	0.389646027287582	0.150107533189202	0.598521494583595	0.434046836375916	0.399791668734843	0.286741284831848	0.294979353017253	0.439220305681364	0.647706440431191
MIR3936	-0.602543875734355	-0.185406923688742	-0.975809165660049	-1.21932840235251	-0.200857238578587	-0.855263504352753	-0.967410530237728	-0.648835428977974	-0.699351470420683	-0.187041753396578	-0.677430593234209	-0.120106442826701	-0.401808677509348	-0.0360733870912649	-0.405851374211591	0.482457904116172	-0.247213376205097	-0.470691234191379	-0.773589001899519	-0.887685739528501	-0.145807581208256	-0.634166567483577	-1.09914465103144	-0.378701477199846	-0.694434412410447	-0.337390124738437	-0.300009281720332	-0.417834233046533	-0.385933371986283	-0.293133077818967	-0.201487396319765	-0.967311234096476	-0.934743111858888	-0.0407014015145178	-0.839534109865308	0.194279864631995	-0.345787080794848	-0.570762522880171	-1.03366701693546	-0.877643115391294	-0.182260320608128	-1.50700475328779	-0.305900845434174	-0.358148278510683	-0.712101211336054	-0.646144519309614	-0.303658084600979	-0.583863307431677	-1.21289050290339
MIR3934	0.185952019071933	-0.185406923688742	-0.141819117098978	-0.914473820824089	-2.09897762455937	-1.59222909851896	-0.736084984131273	-0.729005777661957	-0.802444963384786	-0.401166558749425	-1.73187837725659	-2.07946445832936	0.0200179874321354	0.0951711461869875	-0.0898238807639131	-1.83947019077119	-1.9730384127661	-1.52513901821376	-0.205305242324994	0.159619975249856	0.100353006061142	-0.46910732121308	-0.533547475177216	0.077676817459897	0.023794619174173	0.216545480362095	-0.300009281720332	-0.189565245373416	-0.320345030358706	-0.720554301553643	-0.0731632993442255	-1.19863678020293	-0.263365859320259	-2.590898484075	-1.53141181450298	-1.33296713823287	-0.217462983819309	-0.208192443495463	0.188725404400983	-1.49431447583979	-1.48482309062856	-0.452556969265414	0.136617390266777	-0.161111431451129	-0.91141001955946	-0.198685542338393	-0.147538882683698	-0.180507613200469	-0.506621705960103
PRKAG2-AS1	-0.602543875734355	-1.60990475221665	-0.545174811330187	-2.49943632154525	-1.16609182041791	-1.25119218068389	-0.281519120665791	-1.10340129244345	-1.30940495210467	-2.72309465363679	-2.26239309395537	-2.07946445832936	-0.457303790101051	-0.727951091728933	-1.26567371616333	-2.12897680796618	-2.86612320884959	-1.31868814074633	-1.38364248358351	-1.33514471649972	-0.617876025523479	-1.59109784559169	-1.49507332736258	-2.63504123045963	-1.56116788154698	-0.682525610787124	-0.227859495964496	-1.29918973654791	-1.28863617063137	-0.823647794517747	-1.10419019496485	-1.32988131348118	-0.645236494663903	-1.9388217874953	-1.32496093703555	-0.896868023426201	-0.817855525110071	-0.745849229438262	-0.503152300236685	-1.31374223019797	-1.69127396809599	-2.03751946998657	-1.19898564151766	-0.671306163770313	-0.808316526595357	-1.16697668261106	-0.789084911771221	-1.83761989967746	-1.37335517509664
LINC01301	-2.18750637645551	-2.68790726421793	-2.32944612027475	-2.49943632154525	-1.85796952505558	-2.69176477206987	-3.16904439140738	-3.05093387254932	-2.09790084691096	-2.23766782646655	-3.11039000051032	-3.66442695905051	-2.42928941393145	-0.968959191232728	-2.85063621688449	-2.49154688735088	-2.86612320884959	-1.76614711771755	-1.72467940141857	-1.98722141307942	-2.11264071727306	-1.97812096870094	-2.93564591874856	-1.28140427584493	-1.25631330001856	-2.19153925827498	-3.26348340569522	-1.64022665438298	-2.35276650805108	-2.77118037462361	-1.54028930977152	-2.55227373481763	-4.1046681133012	-1.9388217874953	-1.77241991400677	-3.09850188459585	-2.31262021685965	-2.89269061776753	-2.32912290046164	-1.31374223019797	-1.48482309062856	-1.50700475328779	-1.34337555085284	-2.90834536107116	-2.20686590308563	-2.52061363722576	-2.26301610010363	-2.73070469576095	-2.00138639770968
RBM26-AS1	2.17961049219811	2.22431677569363	2.46063081035102	2.28566579366523	2.34245756478408	2.24907315546198	2.38554446027026	2.16961720196296	2.4594758221383	2.57702907093223	2.2330178217875	2.34306757749641	2.19670035504976	2.36602505648008	2.1840099259224	2.30842850434112	2.41927901001266	2.53597249608963	2.22017904438897	2.14793817020222	2.29211380874393	2.53575843395874	2.50966459164408	2.40935288889882	2.44412641812253	2.3794840514883	2.47528443110497	2.70554818245875	2.45926490121599	2.54558601514797	2.37787239817202	2.20261376734584	2.38183174853427	2.61855488155395	2.66901527533668	2.51620795951936	2.35206947633224	2.56204930554504	2.30420262182092	2.59314836541055	2.6139108629568	2.58045808796255	2.39169051039789	2.25584327082201	2.45782379010626	2.59023213146253	2.65981603937391	2.6566972366037	2.47581992265559
LOC100505549	1.29557651024643	1.21898333139059	1.12998549836255	0.842955875901833	0.463958569831784	0.333770320037263	1.16723899645705	1.26065227811658	1.07202415453135	0.446830347805524	0.796500595098204	0.727890463728249	1.28812338281335	0.781062555758924	1.3972912965591	1.11048912672921	0.630302617269908	0.555780977169812	1.26324776628085	0.98678337838764	1.32274542739759	0.387528503615742	0.971244676859957	0.384858326978073	1.0378698043859	0.953511074528301	0.857531995266148	1.02273835833945	0.695596513510315	0.864408199167514	1.47027993193866	0.964301790923274	1.20518714928559	0.751493713372081	0.125700471974015	0.251995362488282	1.122765927811	1.12013342259005	1.05693553184544	0.621162741580148	0.758033433267604	0.723292866134004	1.25418698664795	0.970800244054452	1.17919252922145	0.240198698894818	0.976449834591756	0.765721130358551	0.469919321215908
LINC00578	-3.32500990020545	-2.39840064702294	-2.69201619965946	-3.72182874288169	-2.75105432113907	-3.17719159924012	-3.16904439140738	-3.05093387254932	-2.38740746410594	-3.46006024780299	-3.84735559467652	-3.66442695905051	-1.48587294229782	-2.10646271498266	-2.32012150018571	-1.5984620912674	-5.67347813090719	-2.90365064146748	-1.72467940141857	-1.98722141307942	-3.25014424102299	-3.35663259195467	-2.93564591874856	-1.89807563629343	-2.18919910416003	-3.08462405435847	-1.49794865933224	-2.7397623279339	-3.00484320463078	-2.4086102952389	-1.2354347282431	-2.02175901811885	-2.23019899538506	-2.590898484075	-2.90992343775671	-3.83546747876206	-3.45012374060958	-1.99960582168405	-4.20359201837778	-3.81624257072715	-2.58435876417947	-2.40008954937128	-2.78394814223882	-2.54577528168645	-1.96585780358184	-5.69053863866807	-3.11101300665858	-2.73070469576095	-3.87585551562582
LINC00672	-1.1233760390358	-0.43156751095814	-0.545174811330187	-0.662935053828125	-1.85796952505558	-2.03968807549018	-0.133420481676657	-0.366435698277249	-0.802444963384786	-0.65270532574539	-0.478121785010802	-1.34249886416315	-0.920275766443597	-1.25846580842771	-0.891278201381833	-1.39201121379997	0.159411883257547	-0.702016780297835	-0.876682494863623	-1.09413661699593	-0.527678216551901	-1.28624326406327	-0.698606721447712	-1.71750339065161	-1.0047745330226	-0.847584857057621	-1.06184954452557	-1.15479982721274	-1.16834193691366	-0.93467910690649	-1.10419019496485	-1.63473589500961	-1.04577442424763	-1.00593598335384	-0.187457413285615	-0.0628779748651297	-0.414499830878863	-0.414643320962889	-0.834358208712058	-1.00888764866955	-0.533732691109506	-1.11998163017854	-1.19898564151766	-0.960812780965298	-0.712101211336054	-2.23110702003077	-3.84797860082479	-1.29013210437497	-2.29089301490467
PARD3-AS1	-0.692741684705933	-0.813438146301784	-0.744483619553594	-0.448810248475277	-0.0665561468669959	-0.21371747526523	-0.847116296520017	-0.648835428977974	-1.03377050949124	-0.521460792467137	-0.788461905622952	-2.07946445832936	-1.27174813694497	-1.25846580842771	-0.735158999464551	-1.0509742959649	-1.9730384127661	-0.367597741227275	-0.346167778164843	-1.33514471649972	-1.32414482246677	-0.923673184678562	-0.988113338642698	-0.31311313557227	-1.12506876674031	-1.13709147425261	-1.19309407780382	-0.502723130633046	-0.526795907826133	-0.93467910690649	-1.10419019496485	-1.19863678020293	-1.2973131912436	-1.15032589268902	-1.32496093703555	-1.33296713823287	-0.914070840369374	-1.30772811704638	-0.930573523971361	-1.31374223019797	-0.868151730180065	-1.11998163017854	-2.13187144565912	-1.19213832707175	-0.712101211336054	-0.9356511365046	-1.18501358810236	-1.45059677656821	-0.937256060289965
SNHG21	2.14096456429862	2.05505707056972	2.2488217278724	2.34426044757608	2.17630037702917	1.96848585595552	2.30992741362556	1.96825969268399	2.26921602174266	2.87978975508163	2.66043904552218	2.21821609031133	2.00469718814838	2.73148052690836	1.93944071374128	2.91541731139228	2.94490737135141	2.87770907205717	2.14321706257408	2.68923944212724	2.06455228463329	2.33824760084452	2.40165740202572	2.34985187715016	2.31137120927076	2.14694001287623	2.0799244166026	2.06021306375811	2.0519880179659	2.0287950170684	1.96470488624622	2.10434975103097	2.29336296067195	2.76665352054309	2.77377301654981	2.28692915259767	2.19949171845383	2.10085436009517	2.03799396819198	2.26413084573687	2.63619231033281	2.26016107865412	2.35706416728826	2.40842102870042	2.17290626637402	2.29245493602624	2.52706083052214	2.16929951426233	2.23266894115235
LOC100505625	-1.00308180531808	-1.46551484288148	-0.64139012658949	-1.84735962496555	-1.47094640194633	-1.41165685287714	-1.24304497285116	-1.77082595335658	-1.65044186993974	-0.797095235080565	-0.574337100270105	-1.16192661852133	-2.04226629082221	-1.62103588781242	-1.77263370488321	-0.544014307245019	-1.58601528965686	-0.181184616996394	-1.931130278886	-1.98722141307942	-1.32414482246677	-0.549277669897064	-2.04256112266507	-1.28140427584493	-1.25631330001856	-1.36841702035906	-0.830523998419111	-1.64022665438298	-2.35276650805108	-2.4086102952389	-1.10419019496485	-1.47427122281636	-1.04577442424763	-0.353859286774148	-0.102568515699102	-0.665542477319745	-1.68458899424661	-1.45211802638155	-2.08811480095784	-1.94177345281101	-0.747857496462353	-2.40008954937128	-1.34337555085284	-1.80880968752025	-1.41837000827934	-1.29822121588931	-1.18501358810236	-1.63116902221003	-2.00138639770968
LINC01133	3.26295508867723	3.17834134689325	2.90577034141928	2.68756219325601	2.88867398301298	3.0126329596399	3.33239475375149	3.19427925619723	3.21415700395234	2.96060180066973	3.09515891066272	3.28588591684914	3.14872032614793	3.33316042257445	3.20585097446199	2.83552451081244	3.0780659281819	3.10981161833908	3.46382702576547	3.21104821405686	3.22558918994341	3.41155173282226	3.39910621649638	3.16944835790358	3.35979789927326	3.07668781677913	3.24431123450348	3.11466084778049	3.17932371938731	3.2126275918738	3.14373731847874	3.10752399882611	3.22624876481342	3.19046122944966	3.20694031993419	3.33111407960588	2.96604042412354	2.98294904385655	3.20296732697676	2.38669748794312	2.8703811591331	2.84240407802168	3.23841967078964	3.23558443183821	3.07853631577662	3.11359238251525	2.99751145011959	3.28530762222768	2.58903053310358
LINC01024	3.76457299291926	3.50630238934781	3.49215072435863	3.48437164495217	3.28394110021714	3.5204710342304	3.59383590150962	3.61946947183696	3.66425465571655	3.46672990524323	3.39104914464856	3.23039080425743	3.59648902725965	3.05542496739423	3.4812759665755	3.09770297177337	3.15624460417886	2.86717840456501	3.60444419487299	3.39029900777126	3.51273605189401	3.72445133673297	3.89543507318431	3.65651321538421	3.59216060936463	3.6606901210982	3.79179902980597	3.65989707018603	3.72889848866114	3.80300765450337	3.60346902968932	3.63755082406239	3.57011264966842	3.55884863542968	3.53963793685653	3.21981495673913	3.54309772675935	3.53596865207495	3.67292492818722	3.38995781710671	3.53606427584526	3.6964373743073	3.63510912849236	3.67016211751269	3.6934520385994	3.66481245775674	3.71426382339628	3.67382867672745	3.51932156129218
FGD5-AS1	7.47572825353599	7.47490363558771	7.48949105106639	7.20816931972733	7.19585195331733	7.29509307585559	7.49575841188091	7.49278846370095	7.45651358718309	7.45407569270473	7.48896499090971	7.3442350899344	7.42665717202526	7.17198674323782	7.40897629092268	7.18415816846318	7.09821765894283	7.23051894860935	7.42150739007216	7.2731941223108	7.5049102300708	7.54408329860967	7.52510249480475	7.46722612974269	7.55303376591409	7.50876706843327	7.5462847230152	7.56385535779139	7.55944240792343	7.58464262772294	7.47110240219689	7.51426398511395	7.55963101257749	7.56843228127102	7.54231780267411	7.57126900392967	7.42899997880633	7.44572742962396	7.42044183949144	7.2705571148963	7.37253591913008	7.40519369217589	7.51542343774275	7.54006597400004	7.48138440604755	7.57873417317744	7.55414522778225	7.55321046400291	7.05019333653526
RAD51-AS1	2.19226579300414	2.26628904616895	2.42544138188872	2.40056788847803	2.16268994551051	2.13750492641617	2.43384001731104	2.22386024674695	2.37930547345432	2.67607644018304	2.64983094595619	2.29750500011597	2.26687564910931	2.56029387690214	2.31482913636713	2.68409176528582	2.61654071602542	2.38175157739476	2.41827855242347	2.42459218532514	2.30444461065465	2.71804409433983	2.38112047102302	2.6001752312344	1.85121516428588	2.44341137827785	2.16278134900688	2.52434511256512	2.43097585678457	2.34627720692457	2.30888578798071	2.41222758396098	2.13691787326856	2.49048984276566	2.81799701680649	2.31427964074262	2.07969720591911	2.36065039186242	1.97299671334555	2.43799871664864	2.00916575004511	2.0309602678962	2.14340655592942	2.28992426606511	2.24659181450703	2.43358267316112	2.1444877264898	1.92954593226445	1.67873333605182
LOC100505666	2.67949149202949	2.36616940853787	2.51743716596949	2.41430794510434	2.56571206863252	2.4608822379406	2.38554446027026	2.28636944822496	2.26921602174266	2.19338199080093	2.08338174288637	2.21821609031133	2.76811632393296	3.10299065064629	2.57562853781761	2.56528433524579	2.66191222378673	2.58820245486219	2.81551322918256	3.09416691376124	2.30444461065465	2.47625742221007	2.37074132524302	2.25572969978561	2.37927527377256	2.39803987051654	2.4202130486113	2.26666394122554	2.32222819353255	2.22236460323909	2.38905613666469	2.42245950657194	2.07192061842212	2.08556237113166	2.08103142264029	2.32776287010625	2.33123597291508	2.51427358097563	2.41601662515027	2.27827502805714	2.40918621368323	2.24376664040345	2.52243910175277	2.41872603709216	2.30524603222784	2.16121040274799	2.09844035897037	2.30114417027839	2.35296317487006
RRS1-AS1	-0.602543875734355	-1.21397607588551	-0.454977002358609	-0.177508226657883	-0.914553053421946	-0.975557738070465	-0.967410530237728	-0.81389467524847	-0.0654793692185797	-0.521460792467137	-1.97288647676038	-0.857072036992907	-0.844326913210299	-0.968959191232728	-1.16258022319923	-1.39201121379997	-1.02962194113247	-1.76614711771755	-0.587175877668638	-0.887685739528501	-1.04851037985334	-0.634166567483577	-0.788804530419291	-0.850769921515069	-0.604236603438869	-0.762695959471108	-0.727430505455008	-1.02355529393449	-1.72473528543804	-1.0549733406242	-0.769771155894291	-1.19863678020293	-0.332078609404273	-0.0407014015145178	-0.4769640304806	-1.33296713823287	-0.727657716138493	-1.45211802638155	-0.296701422769259	-0.877643115391294	-0.63682618407361	-0.959516957985297	-1.89086334615533	-0.671306163770313	-1.14273556566592	-0.832557643540496	-1.34547826029561	-0.583863307431677	-0.331534999402012
STARD4-AS1	2.39198099419949	2.40426257970994	2.33983266637988	3.3334536926195	2.74079877519061	2.51768859355908	2.08645634174101	2.19155975484364	2.55640970050093	0.1644306171048	0.349041618126982	0.17687529493043	2.36612589481462	1.98100012626768	2.05090114422983	-0.169618792463521	-0.058768286791987	-1.13811589510451	1.99048182242928	1.77527927319393	2.16263728431548	2.53575843395874	2.56533818933324	2.45712861346823	2.044856234702	2.4254336373488	2.22836969063446	2.6077008590606	2.49614090345103	2.65508438007849	2.2609910978764	2.12955030515611	2.25873661756232	0.830565284363279	0.745428390855848	0.360929734041446	2.471122147976	2.53357413693456	2.05064926899801	1.44428497949607	0.539023651325808	1.05934206926602	2.35706416728826	2.42895795970312	2.30524603222784	2.65375726924775	2.72187700750616	2.31368942359751	2.99450920395758
NAPA-AS1	-0.517654978147842	-0.500280261042154	-1.25144360827348	-0.352594933215974	-0.200857238578587	-0.454725574769025	0.000880610034933688	-0.648835428977974	-0.428049448603288	-0.401166558749425	0.12227075627996	-0.204995340413214	-0.703464377370449	0.326496692293443	-0.663009213708716	0.890922749471529	0.630302617269908	0.200686018347251	-1.10800804097008	0.334706681807947	-0.362618970281404	-0.123971835164393	-0.457598621943918	-0.31311313557227	-0.156777626467648	-0.847584857057621	-0.941555310807855	-0.417834233046533	-0.454646122070297	-0.720554301553643	-1.37982463757828	-0.967311234096476	-0.263365859320259	0.156335445545036	0.19441322205803	-0.0628779748651297	-0.727657716138493	-0.414643320962889	-0.659271502153967	-0.356810952089854	0.539023651325808	-1.11998163017854	-0.546908944937968	-0.5864172661838	-0.456844156093979	-0.332986634049984	-0.223487735916996	-0.894203428043828	0.267102438216221
LINC01431	0.134421718431851	-0.500280261042154	0.281988591807597	0.307918600512359	0.507679947261102	0.566969496330294	-0.632991491167169	-0.432024039904826	-0.512938346189801	0.381242006177948	0.633771095060095	-0.391408464644096	-0.247086082710705	-0.0360733870912649	0.0879632384513698	-0.0134995905462396	0.159411883257547	-0.271382425967972	-0.502286980082125	-0.0396888329735509	0.0426375082048543	-0.321008682223947	-0.128290996690958	-0.0770457773387452	-0.291078718179239	0.216545480362095	0.0292983435326282	0.00747160168613763	-0.257609275010744	-0.152270541979117	-0.498469134076897	-0.295933981557847	0.50019394485766	0.216456437982607	0.440573809327427	0.194279864631995	-0.345787080794848	-0.655651420466684	-0.233965667421296	-0.543224076320735	0.100139410092596	0.520475983134317	0.0234067798187863	-0.0432749411572709	-0.537014504777962	-0.0758287945528597	0.121647750131692	-0.180507613200469	-0.331534999402012
LINC00888	-0.092349143415171	0.164535547368217	0.281988591807597	1.53869880734153	1.2870808077477	1.66075164265091	0.531395326733713	0.207800395850849	0.632492093331763	0.569687095591058	0.12227075627996	0.727890463728249	0.0200179874321354	0.326496692293443	0.283219529850304	0.482457904116172	0.476268988597487	0.796789076673607	0.25107305233475	0.41487703049193	-0.0802192395806795	0.154329327322711	0.523785699888735	0.53488377098268	0.501116396707359	0.13038883661238	0.345325836980306	0.180803204571699	0.45458841400652	0.897198134285183	0.153607562502797	0.720744759588784	0.376458576435416	0.48438964322924	0.440573809327427	0.00583477521888427	-0.217462983819309	0.182597509536704	-0.173844674983725	0.902575676728796	0.674375504220694	0.407265372686326	0.783736367050503	0.434046836375916	-0.174444425393254	-0.646144519309614	0.589426711482509	0.392677719744334	1.71909107366796
FTO-IT1	-0.788956999965236	-1.10294476349677	-0.975809165660049	-0.914473820824089	-1.85796952505558	-1.59222909851896	-2.32104748485243	-0.648835428977974	-1.46986962429792	-2.23766782646655	-2.26239309395537	-2.07946445832936	-1.27174813694497	-0.968959191232728	-1.93309837707646	-0.440920814280916	-0.918590628743727	-1.52513901821376	-0.876682494863623	-0.887685739528501	-0.527678216551901	-0.549277669897064	-0.885019845678594	-1.89807563629343	-1.25631330001856	-0.682525610787124	-2.12597988194528	-1.29918973654791	-1.28863617063137	-0.93467910690649	-0.769771155894291	-0.967311234096476	-0.831649618894785	-0.874691450075589	-1.53141181450298	-1.17250246603963	-0.486649616634698	-1.6125826985748	-1.14469832932421	-0.877643115391294	-1.30425084498674	-2.03751946998657	-0.546908944937968	-1.19213832707175	-2.49637252028062	-1.16697668261106	-0.574960106418374	-1.83761989967746	-1.21289050290339
SH3BP5-AS1	2.61515685027737	2.61384294873181	2.65544698733504	2.38669571389648	2.46949675337321	2.2082394379534	2.74264719046496	2.73042584097534	2.74187555283902	2.8558440594566	2.56203534146118	2.11693275447415	2.52490689645542	2.81001392945505	2.68334235511786	2.77256055314814	2.67966869459089	2.43975718083033	2.73037377670815	2.58912795733703	2.72713568247692	2.87218609854121	2.83819974111879	2.96652323759865	2.69566518511849	2.65876780896717	2.56940660846952	2.76122178014791	2.75385591148271	2.93321735708617	2.80270040064367	2.63094808923814	2.7491612385559	2.86384143923758	2.87143627576795	2.46831326941505	2.67503139071271	2.53357413693456	2.46411091335132	2.34698777814115	2.42206750497996	2.33944998845875	2.57360386237927	2.39804188292042	2.66013196539937	3.0133649347766	2.8197243309043	2.28848886947236	2.4991839157211
LINC01094	-0.602543875734355	-0.728549248715271	-0.855514931942338	-0.662935053828125	-1.47094640194633	-0.975557738070465	-0.967410530237728	-0.243578950491715	-1.30940495210467	-0.187041753396578	-0.677430593234209	-0.295193149384792	-0.348369418547887	-0.0360733870912649	-0.405851374211591	-1.0509742959649	-1.14991617485018	0.059823482507401	-0.274017992409008	-0.70711349388668	-1.66518174030184	-0.46910732121308	-1.09914465103144	-0.447414227283861	-0.694434412410447	-0.400125880086399	-0.37595813495363	0.335525799370342	-0.0842776721251818	-0.152270541979117	-0.983895961247138	-0.295933981557847	-0.934743111858888	-0.444057095745726	-0.102568515699102	-0.466233669096339	-0.914070840369374	-0.745849229438262	-0.296701422769259	-2.23128007000599	-1.69127396809599	-0.959516957985297	-0.637106753909547	-0.671306163770313	-0.621903402364476	-0.481085273039118	-0.303658084600979	-0.408776600873586	-2.29089301490467
LOC100505715	1.55273434974356	1.8768773545656	1.46641316294502	1.20100339659585	1.07094737688294	1.48956499264469	1.97663306378826	1.62552698265733	1.926483311716	1.43071068244225	1.30914889100347	1.51879486500526	1.73445701258173	1.68013364690814	1.61606340221685	1.11048912672921	1.29230615375489	1.21736475949388	1.62581784566556	1.35517078436766	1.86255589172637	1.75606754079469	1.51438700188649	1.37494285811299	1.53127836721761	1.85621387317339	1.88219404950042	1.74750349890013	1.5365300275427	1.60137379333372	1.85606362624239	1.80918272425637	1.96142107715657	1.54426109920664	1.45464899453915	1.63485245601798	1.64580067938895	1.68365875264891	1.89092558040651	1.19870777073882	1.50310407707087	1.09633627674822	1.89251271296783	1.90635153632761	1.91113130631282	1.91679167508154	1.72693023523244	1.8456446746555	1.71909107366796
LOC100505716	-0.89205049292934	-1.7703694244099	-1.1070536989383	-2.13686624216054	-1.85796952505558	-2.32919469268517	-0.967410530237728	-1.77082595335658	-0.802444963384786	0.1644306171048	-0.478121785010802	-1.34249886416315	-0.920275766443597	-0.727951091728933	-0.137918168964958	-1.5984620912674	-1.9730384127661	-2.05565373491254	-1.10800804097008	-0.271014379080007	-0.442789318965388	-0.820579691714458	-2.57307583936385	-0.850769921515069	-1.25631330001856	-1.80451613516573	-1.33748398713899	-1.45965440874116	-0.858001816301506	-1.33060778323763	-1.37982463757828	-1.19863678020293	-0.56034759707739	-0.643365903969133	-0.839534109865308	-1.96099836084592	-1.37973441271819	-1.30772811704638	-1.14469832932421	-1.94177345281101	-0.868151730180065	-1.50700475328779	-0.233751059678338	-1.19213832707175	-1.0224413319482	-1.44261112522448	-0.909379145488933	-1.29013210437497	-1.55392742073846
MIR4458HG	3.6906839068997	3.69483683185403	3.65797581364578	3.45808034713324	3.30886949651299	3.21168673957187	3.71115133753572	3.78014711938355	3.95244253877868	3.71984884221194	3.54209649440785	3.71927733342354	3.50870678191792	3.94229659693719	3.65009503079164	3.33409338773447	3.44805538643284	3.5192551011447	3.63287260319951	3.81644846217033	3.70637712231013	3.45329627376676	3.49301335109392	3.50564654975758	3.55838359738021	3.48523155397248	3.64580968012861	3.35072820601401	3.3400867156182	3.42427971892584	3.79641413779624	3.71867043135093	3.85533381876688	3.33306562489246	3.57227948853925	3.34444161125288	3.56557006649556	3.52154158143967	3.54012040822901	3.45366331181193	3.37315790449901	3.49645910201578	3.55590186064581	3.66151024725979	3.57925518453275	3.71672912557666	3.52416094001634	3.64433473558598	3.43096568687133
RPARP-AS1	4.9276555322448	4.89454838089266	4.9793984977587	4.42622407808311	4.70015679069326	4.55480618740363	5.0058812910933	4.96587441513723	4.94748652208459	4.58978830164757	4.69050989940999	4.57556928075685	4.94775422478696	4.70346615073877	4.82884388262096	4.48409639951193	4.39126463384306	4.6057285074472	4.90855804155501	4.89716718403425	4.94264171822813	4.76955561856743	4.73778936028965	4.70777423090155	4.9088329788005	4.81624275362228	4.7577742148653	4.77142555971122	4.79050073832958	4.79759009259496	4.97308996336544	4.91170467308857	4.90749081476721	4.65023346785974	4.66750539027904	4.74321969653261	4.83250139358209	4.92292140496537	4.86159969457616	4.46761748332669	4.58985359566594	4.66753687622489	4.85887718286833	4.914566841898	4.88156098433549	4.97212973684947	4.87425970759486	4.897610643118	4.27219730533898
OSER1-AS1	1.83687778217145	1.79321942551869	1.81351183356729	3.01062137016202	3.02279133872829	3.06693434404361	1.90990694998744	1.73416824266116	1.98956199433938	3.03712629282972	2.84845267473293	3.09490644814415	2.02508897697956	1.87538993830708	1.81864256977014	3.08047655766277	3.0980113385934	3.12756808914324	1.76930943925509	1.86363514761478	2.10740776359509	2.44556062498716	1.93647925869928	1.96982082769923	2.13927183659411	1.80150798108325	1.8154679356996	2.71497759537868	2.63488509952127	2.65508438007849	2.03758376616331	2.15431821030506	1.96142107715657	2.98976387921253	2.99215014155404	2.85103304842116	1.82040520177113	2.13915824827181	1.98623254050224	3.25343095707966	3.20447606990733	3.15449930230636	1.72157989098793	1.79999955515528	1.984754169456	2.03056055003912	1.82444674114671	2.0985650027251	3.39405036691326
CARD8-AS1	-0.517654978147842	-0.243122421545029	-0.744483619553594	-0.177508226657883	-0.700428248069099	0.478160229372438	-0.205570267432493	-0.50073678998884	-1.46986962429792	-0.000628629165696792	-0.303035078452711	0.108162544846416	-0.515019287957339	-1.25846580842771	-0.405851374211591	-0.0894484437795381	-0.544195113962228	0.266274359974827	-0.346167778164843	-0.402258912358259	-0.21452033129227	-0.321008682223947	0.0898891733585757	0.077676817459897	-0.893743220633854	-0.682525610787124	-0.456128483637613	0.518971940466273	0.253891063769391	-0.0239464450035774	-0.0130423069066547	-0.295933981557847	-0.56034759707739	-0.112851187270353	-0.373870537516496	-0.776573789708489	-0.64276881855198	-0.945158037661669	-0.233965667421296	0.0250596832537909	0.490929363124763	0.407265372686326	-0.381849698667472	-0.506246917499817	-0.308745517104845	-0.198685542338393	-0.303658084600979	0.189860836744647	-0.103266011728894
STK4-AS1	0.283799342470078	0.164535547368217	0.173054220254434	0.0507607610152342	-0.0665561468669959	0.173305647844017	0.123737357820467	-0.0769290810822638	0.115092876423241	-1.34458303038306	-1.04000067261892	-0.857072036992907	0.0990895584233342	-0.521500214261507	-0.348135876355304	0.192951286921187	-0.18162503457752	-0.702016780297835	-0.773589001899519	-0.271014379080007	-0.0802192395806795	0.471186432662652	0.0383588727184937	-0.190256387786736	-0.0940418711196852	-0.465714221713976	0.604413058297437	0.00747160168613763	0.4166205638075	-0.152270541979117	-0.135899054692188	0.255081187239972	0.143259400142385	-0.643365903969133	-0.277655222257193	-0.0628779748651297	-0.280198739167272	0.0278749147380615	-0.00719480557427388	-0.191751705819357	-0.63682618407361	0.218820283273216	-0.0367142126187845	-0.100990439013558	0.483449597781753	-0.198685542338393	-0.223487735916996	0.29483039634619	0.0937708353306592
ROPN1L-AS1	-1.74004739948429	-2.68790726421793	-2.69201619965946	-5.30679124360285	-2.38848424175436	-3.91415719340632	-2.32104748485243	-2.15784907646583	-2.38740746410594	-3.46006024780299	-1.97288647676038	-3.66442695905051	-2.22283853646403	-2.10646271498266	-1.93309837707646	-3.71393930868733	-2.86612320884959	-3.64061623563369	-3.30964190213973	-2.47264824024966	-1.87163261776926	-2.21912906820473	-2.04256112266507	-2.10452651376085	-2.47870572135501	-3.08462405435847	-2.77805657852498	-1.84667753185041	-3.00484320463078	-2.77118037462361	-3.3058240561345	-2.91484381420234	-4.1046681133012	-3.07632531124524	-3.64688903192291	-2.61307505742561	-2.96469691343934	-2.89269061776753	-2.32912290046164	-3.81624257072715	-3.80675118551592	-1.30055387582036	-3.26937496940906	-3.3937721882414	-2.85894259966532	-1.60307579741773	-3.11101300665858	-2.36813461637624	-1.76037829820589
APTR	3.195412348321	3.03395143755807	2.96415325155412	3.60310184016719	3.70133402049411	3.81149308753205	2.93948006537079	3.28381826269563	3.2723902695378	3.61675534924784	3.4835612834381	3.36899604248694	3.30281276831571	3.0062374177667	3.14685692750494	3.47258766009211	3.44805538643284	3.4644192350646	3.14650713250827	3.19977710172184	3.08970576186163	3.36309846479518	3.16088100493001	3.23669291973527	3.02732631014443	2.97529976329359	2.98064253758851	3.30150569043784	3.16221646311715	3.12536827676345	3.0761514224228	3.11385161879813	3.021175819677	3.40587761505072	3.73681526055114	3.48345186625297	2.9039051974448	3.10408548135818	3.01557650208438	3.51467430738747	3.69309470156728	3.57063265810648	3.18018640520418	3.20017909570701	3.11177960781243	3.00642888756622	2.81023288192701	3.12371847995343	4.28569630479149
LINC00920	0.134421718431851	-0.728549248715271	0.115338722398146	-0.0973378779738996	-0.273007024334422	-0.0728549394253803	-0.205570267432493	-0.0769290810822638	-0.00274361387061721	-1.13813215291563	-1.73187837725659	-0.605533269996943	-0.247086082710705	-0.521500214261507	-0.405851374211591	-1.21143896815815	-0.71928182052032	-0.833261313576087	0.149789716497568	0.159619975249856	0.100353006061142	-0.820579691714458	0.0383588727184937	0.077676817459897	-0.0339208786821144	-0.110619262891415	0.19594821294208	-0.055264153661825	0.118539210874505	0.0361745474339934	-0.498469134076897	-0.364646731641861	-0.135041762344719	-1.9388217874953	-0.587995342869344	-1.17250246603963	0.0608381786677956	-0.27378078512304	-0.116129177127438	0.15338378022933	-0.747857496462353	-0.452556969265414	-0.462020047351456	0.551086257566135	-0.240032767020831	-0.26427388396597	-0.00667634684384784	0.243300095706107	0.516461907152939
CFAP58-AS1	0.0809824594703907	-0.43156751095814	-0.64139012658949	-0.783229287545837	-0.700428248069099	-0.21371747526523	0.123737357820467	0.0724485429559626	-0.131067710846157	0.787867265640591	-0.677430593234209	0.17687529493043	0.0200179874321354	-1.25846580842771	-0.405851374211591	-0.344705499021613	-0.918590628743727	0.059823482507401	-0.205305242324994	0.159619975249856	-0.617876025523479	-0.0638508427268221	-0.188411989128529	-0.519564013039696	-0.0339208786821144	-0.0590889622513324	0.0870138413889156	-1.02355529393449	-0.385933371986283	-0.152270541979117	0.302985186541023	-0.107488892144736	0.0382898405408423	0.830565284363279	-0.187457413285615	0.0714231168464609	-0.044131380933747	-0.342493535207054	0.0443354950658083	-1.00888764866955	0.336206768326121	0.218820283273216	-0.305900845434174	0.0122201714344327	0.00612782024856644	-0.332986634049984	0.0589119947837288	-0.111794863116454	-0.705930514183509
CEBPZOS	5.63788610513181	5.57314290692783	5.70091448350724	5.10366010790115	4.87726101773988	5.27154419878928	5.67330595200643	5.59755211451948	5.59177952515863	5.2780320118175	5.36128521388173	5.36807800552253	5.48636018150957	5.30122993368301	5.46275073667255	4.93111862629715	4.84714054964908	4.9630101093525	5.55392492718377	5.40877166784274	5.58590611403508	5.5946521230123	5.68273958351004	5.47638428307909	5.61170079576028	5.57511705748967	5.67374326828426	5.44227724985323	5.38071109242363	5.52146992774151	5.74020855861971	5.6380996903581	5.69461350822072	5.61646452372741	5.57147238639742	5.48871306785668	5.61434958814383	5.59285121558403	5.51351315342759	5.07351487507818	5.18287984110053	5.28940930595916	5.80476649334345	5.5748946049538	5.51547591708588	5.64652570001667	5.68794474124184	5.65854250870462	4.85998253253466
TMEM161B-AS1	3.17642924495343	3.22165251816658	3.41650825711871	2.98322760332977	2.98462257705857	2.60416811428454	3.57780579169067	3.41083788454249	3.30994627416141	2.70317010106531	2.50431984360489	2.82207290278496	3.41523530071669	3.37250909005028	3.30361932829194	2.74001717988381	2.74014979811698	2.78004581283903	3.42099805377706	3.46751851023316	3.45859480033659	2.80121957718707	2.8154198724625	2.69885950609381	3.29094849151737	3.32960814484873	3.53612201675745	2.42442630395927	2.43097585678457	2.39300825726956	3.41390700061535	3.29182173405499	3.2905089636168	2.93713694856132	3.13009224109117	2.57392345737564	3.19084416984031	3.2277324222572	3.27484056218958	2.71253709460088	3.10414134065009	2.76409908252189	3.43383649798209	3.32595886850845	3.11833732383459	2.88310854882525	3.0387341128461	2.9090236083911	2.56708798022291
LOC100505942	-1.00308180531808	-0.813438146301784	-1.25144360827348	-0.551903741439381	-1.03484728713966	-0.975557738070465	-1.58408189068622	-0.572886575744675	-1.46986962429792	-0.401166558749425	-0.387923976039224	-1.34249886416315	-1.27174813694497	-0.340927968619686	-1.37670502855207	0.0586501952095958	-0.118889279229558	-0.977651222911262	-0.274017992409008	-1.09413661699593	-1.32414482246677	-1.59109784559169	-1.35068341802741	-1.55703871845836	-0.893743220633854	-0.337390124738437	-0.456128483637613	-0.792229747828031	-1.72473528543804	-1.0549733406242	-0.872864648858394	-0.512745370630995	-0.934743111858888	-0.268970389187635	-0.373870537516496	-0.135027760620965	-0.486649616634698	-0.842064544697566	-0.74416039974048	-0.877643115391294	-0.262430669292112	-0.959516957985297	-1.89086334615533	-1.19213832707175	-1.27398009894417	-1.29822121588931	-1.18501358810236	-0.328606252189602	-1.21289050290339
ENO1-AS1	-0.092349143415171	0.0248107837016036	0.609153335061107	0.185061852726825	-0.132144488494573	0.566969496330294	0.698852072585276	0.584654701241805	0.671486224947626	-0.187041753396578	0.450324953964164	-0.494501957608199	0.409429679035485	0.326496692293443	0.487233421871897	-1.39201121379997	-0.71928182052032	-0.367597741227275	0.25107305233475	0.249817784221434	-0.527678216551901	0.154329327322711	0.323088349651606	-0.190256387786736	0.328649200702594	0.483060454930851	0.142508953980619	0.00747160168613763	0.4166205638075	-0.0239464450035774	0.562072407858154	0.581582011917158	0.614150134154746	0.216456437982607	0.19441322205803	-0.776573789708489	0.250315977531508	0.639804463059487	0.319969937679236	0.326715383114892	0.162875165440559	0.00200889420006748	0.851640431552306	0.117189731035975	0.264439815839957	0.375550551789704	0.348418611978714	0.61168750168613	0.211607325624518
LINC01207	-0.289385990474725	-0.903635955273362	0.115338722398146	0.307918600512359	0.418870680303246	-0.00726659779780363	-0.281519120665791	-0.432024039904826	-0.00274361387061721	-0.401166558749425	-0.908756139340665	-1.54894974163058	-0.401808677509348	-0.968959191232728	-0.81110785269785	-1.39201121379997	-1.28116070812843	-0.977651222911262	-0.346167778164843	-0.0396888329735509	-0.286670117048106	0.343807126186424	0.365523615972003	-0.31311313557227	-1.56116788154698	-0.400125880086399	-0.37595813495363	0.00747160168613763	-0.0308384131637214	-0.449252279736248	-0.135899054692188	-0.677804616901491	-0.56034759707739	-2.590898484075	-0.839534109865308	-0.210976613854264	-0.486649616634698	-0.1454566881475	-0.659271502153967	-0.191751705819357	-0.63682618407361	-1.11998163017854	-1.06774110823941	-0.161111431451129	-0.308745517104845	-0.0758287945528597	-0.223487735916996	-0.111794863116454	0.647706440431191
TMEM210	1.36428926033045	1.54304717062195	1.4893135650551	0.922027446893031	0.850981692941031	1.07073591420347	1.42789075097985	1.13039589216524	1.43135222122391	1.22176379217075	1.07547654480102	0.772978353256787	1.56375782542678	1.87538993830708	1.64477469885838	0.850845310096194	1.14670083150799	1.5158882500463	1.26324776628085	1.9196691825291	1.64709618455181	1.16692936410234	0.886355779273444	1.41420228856022	1.24618704051062	1.55923213541625	1.10108902660064	0.992041561116532	1.03329192425599	1.18964902809571	0.972160691165265	1.26648595051222	1.51004173081401	0.8685331345623	1.17753940349363	0.307490475079986	1.30476376155388	1.51912298063702	1.52432843618542	0.902575676728796	0.983325745109847	0.769835452071034	1.72157989098793	1.25008400153332	1.38898491377826	1.20427912463988	1.3085258848552	1.45062506895361	0.267102438216221
LUCAT1	-0.692741684705933	-1.10294476349677	-0.855514931942338	-1.60635152546176	-2.38848424175436	-1.25119218068389	-0.967410530237728	-0.50073678998884	-1.65044186993974	0.682897706039049	0.633771095060095	0.583500554393074	-1.08533501271409	-0.968959191232728	-1.26567371616333	0.482457904116172	0.34888968212126	-0.271382425967972	-1.23925257424833	-0.546648821693434	-2.76471741385275	-1.77167009123351	-0.885019845678594	-0.850769921515069	-0.893743220633854	-1.13709147425261	-1.67852090497406	-1.15479982721274	-0.858001816301506	-0.293133077818967	-0.673555840634988	-1.63473589500961	-0.934743111858888	0.905527342044502	0.125700471974015	0.688094477294955	-0.817855525110071	-1.30772811704638	-1.03366701693546	-1.15327755800472	-0.63682618407361	0.0779577474333661	-0.836415562132954	-0.506246917499817	-0.712101211336054	-0.736342328281193	-1.34547826029561	-1.83761989967746	-2.00138639770968
PPP5D1	-1.25462057231405	-1.21397607588551	-1.59248052610854	-1.39990064799433	-1.85796952505558	-0.855263504352753	-1.4035096450444	-1.9513981989984	-2.38740746410594	-2.23766782646655	-2.26239309395537	-0.725827503714655	-1.27174813694497	-0.968959191232728	-1.16258022319923	-1.21143896815815	-0.71928182052032	-1.31868814074633	-0.677373686640216	-1.09413661699593	-1.66518174030184	-1.77167009123351	-1.35068341802741	-0.675683214956978	-1.7417401271888	-1.98508838080756	-1.19309407780382	-0.689136254863928	-1.16834193691366	-2.4086102952389	-1.72086155541334	-2.91484381420234	-1.2973131912436	-1.00593598335384	-2.42449661058646	-0.665542477319745	-1.86516123988843	-1.17648358376812	-1.88166392349042	-1.94177345281101	-0.747857496462353	-1.74801285279159	-1.89086334615533	-1.32338286035001	-1.27398009894417	-1.78364804305955	-0.909379145488933	-1.14574219503979	-1.55392742073846
LOC100506022	0.581880695403072	0.33199229321978	0.804409626460041	0.623946093960037	0.850981692941031	0.767666846567423	0.531395326733713	0.118991128892993	0.325310583813587	-0.000628629165696792	0.717429024107005	-0.0399360941427177	0.6117378543286	0.700892207074941	0.579351623860328	0.12736294529361	0.159411883257547	0.607311277809894	0.743469434319833	0.159619975249856	0.935722304288342	0.625220061335073	0.323088349651606	0.344780887602737	0.373737090231132	0.411801771761029	0.643407189913301	0.681701440504381	0.165081796811535	0.571211822823467	0.43833703943591	0.544587804434957	0.539188076473524	0.624114406895853	1.03493500805083	1.34775434529371	0.377695284007736	0.449701579679544	0.586484912247991	0.707319385329862	0.22299615787813	0.284408624900793	0.637515626199459	0.551086257566135	0.483449597781753	0.240198698894818	0.976449834591756	0.570464838959617	0.469919321215908
LOC100506023	1.62918641018143	1.56002024922566	1.73903361760802	1.81214982912066	1.77250763491795	1.88458459834657	1.56430994920645	1.76376302484945	2.06471935390812	1.77515621389104	1.76735424943869	1.40882202298013	1.37011675501066	1.63769838058775	1.55686760970895	1.7563806260927	1.97757356027173	1.87245334660568	1.85224578023717	1.86363514761478	1.52595974705017	2.05614893338381	1.92233507637901	1.7107336063821	1.80258038903501	1.78750112308937	1.38037278407951	2.03031157804425	2.1126143769174	1.69758910859302	0.972160691165265	1.92885295491898	1.67669160022346	1.74129794626619	1.68701170463053	1.75947911053172	1.62882760078524	1.63087133828948	1.7583399407887	1.89341567744332	1.64170931530037	2.1412836828022	1.60836928053994	1.83119417675887	1.57210721760215	1.36474379683312	1.62234133395524	1.75656113107307	2.19023367483195
PTOV1-AS1	3.69513667290633	3.63602318358058	3.97433462790235	3.60310184016719	3.91529650642274	3.54800421798655	3.8013491465073	3.69438030290735	3.66425465571655	3.93511682911501	3.65779432426661	3.57397778027457	3.61342226203995	3.87994822026938	3.65009503079164	3.70952681266209	3.75906376948106	3.4852276973445	3.66992619795546	3.86005969339095	3.80079272420223	3.61376094596001	3.71026979320446	3.60654475611013	3.67104139814967	3.87454993218279	3.796131450602	3.69843545626418	3.64518275238415	3.46858861543281	3.61780055523382	3.55159686295432	3.89720917393947	3.7641379226243	3.83154354864444	3.57109186659248	3.78061726201733	3.69012341637505	3.87855702297609	3.76621307438343	4.16479236843485	3.90369119880582	3.80744062764177	3.68731174044623	3.76206265098136	3.77094080861809	3.95292129909551	3.80401505018059	3.83609819053231
GAS5-AS1	-2.4770129936505	-1.21397607588551	-0.975809165660049	-2.49943632154525	-2.75105432113907	-0.975557738070465	-1.58408189068622	-0.648835428977974	-1.30940495210467	-0.957559907273811	-1.97288647676038	-1.54894974163058	-1.27174813694497	-0.727951091728933	-1.49699926226979	-2.49154688735088	-1.58601528965686	-2.90365064146748	-0.773589001899519	-1.62465133369471	-2.11264071727306	-1.03470449706731	-1.35068341802741	-1.71750339065161	-2.18919910416003	-1.24812278664135	-0.631215190195705	-1.29918973654791	-0.602744761059431	-1.33060778323763	-1.72086155541334	-1.47427122281636	-0.934743111858888	-0.353859286774148	-0.983924019200483	-1.5135393838747	-1.01716433333348	-1.6125826985748	-2.61862951765662	-2.23128007000599	-1.69127396809599	-1.30055387582036	-1.06774110823941	-1.07184409335404	-0.91141001955946	-0.9356511365046	-0.678053599382477	-1.63116902221003	-1.37335517509664
RNASEH1-AS1	3.87858281400226	3.95434503985421	3.64783380322517	3.80434442663186	3.80572541181138	3.62241382321255	3.89919646990544	3.78736963780179	3.84141122638994	3.61675534924784	3.57049692020938	3.84600756302089	4.00854266809967	4.37574021131329	3.79802095915406	3.84830311553374	3.95040335910626	4.05287072186563	3.94396924980744	4.05404660529232	3.90568593053353	3.58588191338457	3.67695933704172	3.82984481826977	3.83719858590458	3.82398301383907	3.87196937848996	3.62531025865398	3.59931286132369	3.78997116482648	3.83372729626429	3.77165671298088	3.63904431330559	3.73360355447619	3.77657708942651	3.66968244018108	3.73375971842265	3.84105107552439	3.72911486903488	3.35701814327842	3.59412825076626	3.57063265810648	3.79455933634504	3.79011127079083	3.97213839226754	3.62007414299146	3.51834361342103	4.02227321639389	3.68128904095557
SMG1P7	0.656842753084295	0.856413252005885	0.943572374131666	0.365634098368646	1.01144636513428	0.767666846567423	1.19552804088848	1.06057444266767	1.04258037663887	3.1497341058981	2.82034733705257	2.75623508942221	0.37806550812615	1.18631903424518	1.25556318694744	2.50199809051182	2.74014979811698	2.25823704090941	0.708280005857533	0.631688419565078	0.577674783594328	1.95806393370162	1.37594023191734	1.7107336063821	0.618155817897579	0.766232506335721	0.857531995266148	2.16024188208938	1.93599472290108	1.69758910859302	0.205137863142879	0.687192199877757	0.81816402617634	3.04882982007705	2.99215014155404	2.65103238307341	0.703681595469452	0.709345396312564	0.781301089232014	1.58747961532386	1.93920319187754	1.78124021534328	0.675483476398479	1.05248404164816	1.07516946467822	1.40749344429246	1.57828615387731	1.20340736858259	0.768000674148903
LOC100506083	1.82066755499019	1.82164783384521	1.83154575639755	1.7266317579346	0.850981692941031	1.41974354314712	1.94365574134198	2.01822815195808	1.84354697073393	1.5248328598068	1.4131719555467	1.16000147636603	1.57763000000834	1.59397700315843	1.93944071374128	1.20889283079021	1.17201192003718	1.14946069499208	1.96088704024099	1.80533650705011	2.00535649212539	1.75606754079469	1.39655051159263	1.37494285811299	1.80258038903501	1.670263447805	1.8154679356996	1.08223937008811	1.5365300275427	1.45488770485624	1.72097600320921	1.60871814185467	1.72822190086354	1.3961624602175	1.30730727846396	1.2660705477	1.50407256977729	1.61283741545922	1.54236235901568	0.938644931436318	1.50310407707087	1.42191214865073	1.54824828810237	1.83119417675887	1.51361156829201	1.07764568610886	1.53284318311614	1.20340736858259	1.50496626831511
LOC100506100	3.72156846641488	3.55790950262985	3.6929216927537	3.4040151900965	3.39869279836562	3.34950324630186	3.63056103104529	3.76924508986587	3.56937200729494	3.52862443896917	3.5761105266729	3.57397778027457	3.78166285577091	4.18263398743733	3.56252154917613	3.97954764881199	3.84419125722662	4.1385559186532	3.7369364644806	4.05404660529232	3.5233246868822	3.55745350505805	3.79421755973243	3.68888921733888	3.53872135040317	3.68733696116394	3.62160281959495	3.640234823209	3.63695051868706	3.65747889521887	3.65996022852759	3.62874044528649	3.64799128797015	3.61576706418233	3.81527237946996	3.63213807132094	3.57888734604948	3.642029128174	3.66471611491169	3.16484896672278	3.33280016688287	3.28039556239417	3.79023988688816	3.62192161886374	3.68021621144271	3.7503305289428	3.61418281056808	3.80845411534708	3.01896224768212
LOC100506124	1.09452899130834	0.585111230188491	0.91001981442064	1.29312159858428	0.781440759687954	0.566969496330294	1.04818632481329	0.741624047580204	1.04258037663887	0.381242006177948	0.12227075627996	0.365320384343541	1.18315382321181	0.326496692293443	1.15934787168814	0.0586501952095958	0.516346427972822	-0.367597741227275	0.90758881408094	0.490825883725229	1.14217318175577	1.0896236379349	1.39655051159263	1.45242161079071	1.09283626360382	0.876205348360852	1.04394511949703	1.57182382273201	1.40697039377378	1.41014939009095	1.11371483537928	1.24358554840214	1.07855371075457	0.274171935838894	0.260001563685606	-0.776573789708489	1.04812712691824	1.21881769744946	0.869656963652861	0.213504772666901	0.0345510684650196	0.464980870542613	1.46397937120477	0.760033147837631	1.04794799594319	1.69316565380598	1.6004818999915	0.836979813528372	1.3846720345974
LOC100506125	0.828795435873589	1.03698549764771	1.18712940546616	0.670488679897067	0.631415315683347	0.609404762650691	1.30344338005536	0.771067825472686	1.10087901720354	0.837620300837691	1.04341533556872	1.16000147636603	1.14639527320169	1.54888911362989	1.4470443317562	1.00487893876862	1.29230615375489	1.40377788372476	1.68131295825726	1.47221020555788	1.24810662650483	1.06290629955912	0.446823718073851	1.1375482734373	1.27023251447727	1.05053552892317	1.15605548581857	0.960677390207197	0.4166205638075	0.76131470620341	1.26706561228608	1.09798022615524	1.40840146893817	0.329667048430598	0.549508180880591	1.05530345148318	1.04812712691824	1.12013342259005	1.00586134725117	1.00818586468939	0.875072854457823	0.675198577932959	1.03805355578319	1.07871558322134	0.933615320464199	0.99596188851515	1.16697174064118	1.0317959905124	0.0310350799826969
LOC100506127	1.1474778712573	1.43678848323139	0.91001981442064	1.32256537647676	1.20977508158026	1.59891238883305	1.27721183848219	1.59292231722541	1.87729576208847	0.509566103153487	1.04341533556872	1.12564997157526	1.49232268738383	1.35296890365463	1.41406700930993	0.31580803470672	0.209164918454646	0.200686018347251	1.4237124384741	1.395248223743	1.08613914684144	1.80525509042223	1.84945619646191	1.7724625961338	1.0378698043859	1.20605310654445	1.38037278407951	1.48630575154595	1.15358615797371	1.56101605571758	1.03045933172993	1.37583334670058	1.27615367063973	0.905527342044502	0.745428390855848	0.360929734041446	1.66257639213978	1.28863914694703	1.2882610779519	0.621162741580148	0.758033433267604	0.723292866134004	1.46397937120477	1.22681422221047	1.49357381505546	1.54786610065701	1.57828615387731	1.12015186493324	1.25342750131914
LOC100506136	-3.32500990020545	-2.39840064702294	-3.91440862099591	-3.72182874288169	-1.65151864758815	-3.17719159924012	-3.90600998557359	-4.27332629388577	-5.55733246554825	-2.72309465363679	-1.73187837725659	-2.07946445832936	-3.32237421001494	-4.42839080987003	-4.43559871760564	-2.97697371452113	-2.50355312946488	-2.90365064146748	-2.17213837838979	-4.79457633513702	-5.57207233591035	-3.35663259195467	-1.83611024519765	-2.99761130984434	-3.32670262790996	-5.89197897641607	-2.12597988194528	-2.7397623279339	-2.64227312524607	-2.4086102952389	-2.82039722896426	-3.40027064137258	-2.23019899538506	-2.590898484075	-2.42449661058646	-3.09850188459585	-4.18708933477579	-5.70004553982514	-2.08811480095784	-3.81624257072715	-3.06978559134972	-2.40008954937128	-4.00634056357527	-2.90834536107116	-5.66629752172293	-4.10557613794691	-3.84797860082479	-2.73070469576095	-1.76037829820589
ZMYM6NB	2.07416119361438	2.33692458876201	2.31441006949997	1.65899304105924	1.45281801222658	2.07830913390827	2.0247273519893	2.43173005232569	2.37930547345432	1.46277189167455	1.89859878271694	1.96977906069049	2.22341769342554	2.56029387690214	2.34138255540844	1.88100728060645	1.72740130537499	1.8078442651826	2.38523829065946	2.14793817020222	2.16263728431548	2.48634623983366	2.1698884954238	1.8745138676035	2.4857955974236	2.1901700649378	2.26633754083348	1.76576570529286	2.15934542726239	2.27321374473484	2.37787239817202	2.50180293793816	2.13691787326856	1.80141893870376	1.80157146889338	1.99742253540268	2.38276627355516	2.42407577200405	2.41601662515027	1.63221793008914	1.88441071903716	1.7583398132332	2.42550522339013	2.40842102870042	2.36160847484696	2.22235069756189	2.23239481563923	2.39857832118402	2.34008188357333
LINC00963	5.72538295977445	5.92311753308943	5.84103536913623	5.76400056582021	5.86733118111954	5.84462122434472	5.72395370164769	5.86665132385544	5.72517684069258	6.10027258640945	6.24584186214508	6.08655910543063	5.90747460907943	6.12331745175066	5.90906706469776	6.29121736469869	6.30558974057332	6.20121015824071	5.95948477700969	6.09035731281274	5.86619972021448	5.62121971601651	5.55334184388672	5.67733755042124	5.71605113306724	5.84484572268279	5.72463317906493	5.82411487837812	5.67815137905091	5.69467751317312	5.7369297048427	5.8791077898619	5.80572477821363	6.00741992614926	5.95735530195296	5.9584067337274	5.72629877243265	5.86743526131791	5.86921051616643	6.10807509663955	6.15276783607371	6.07274632078802	5.87068788628915	5.75851265406518	5.75944290259328	5.44709295956736	5.42736995337354	5.47665831204146	6.15343171134242
LOC100506207	1.09452899130834	1.34184007917613	1.26881320305986	1.58802651970509	1.67999549612841	1.51210756129578	1.27721183848219	1.36087972585524	1.453894789875	1.29482725436047	1.46249966791027	1.35052338241546	1.35408664519171	1.06346228645965	0.898302018947795	1.20889283079021	1.2453851063674	0.96424582252517	1.60683474229799	1.1827035883629	1.22234353043975	1.24030255043256	1.10248921013821	0.909279285764178	1.0656147948688	1.57562657366692	1.57445983619581	1.05279559219563	1.60565438819752	1.26695475426316	1.42753028447933	1.28902851916331	1.44992073837644	0.8685331345623	1.48239398502205	1.34775434529371	1.38781950128144	1.59457520906649	1.56017363513214	1.31304044621782	1.57407059842501	1.23549902441985	1.25418698664795	1.12978976781561	1.22852024158501	1.52862988179409	1.41254894939843	1.12015186493324	1.75835050411518
PAXBP1-AS1	2.3360555796015	2.35648685514053	2.44899610986762	2.65321068846523	2.3782286958059	1.91873282075842	2.33557600099617	2.15851949307963	2.2944165758678	2.13488634149078	1.62296434010351	1.46485605789446	2.24964923499872	2.04734262109637	2.12409702450508	1.11048912672921	1.82636775617601	1.37433410583228	2.37405455216679	1.74458247597101	2.2796767055057	2.39290167571459	2.27380744688039	2.14340099968273	2.37927527377256	2.23214233541311	2.4202130486113	1.83658704248255	2.20461016099817	2.52475251173081	2.33224978104622	2.42245950657194	2.51494053022685	1.98545088634145	2.06276921624756	1.73944135729518	2.44226728530382	2.31676274786142	2.49221625103167	1.94752308278277	1.93920319187754	2.30825536685516	2.67079178107376	2.44920664354692	2.22244572717533	2.45411960416381	2.28815808716124	2.38675288578723	2.77280166041272
LINC01093	-2.8395830730352	-1.60990475221665	-2.69201619965946	-2.13686624216054	-2.38848424175436	-2.03968807549018	-1.09865506351598	-2.68836379316461	-1.85689274740716	-2.72309465363679	-2.26239309395537	-2.44203453771406	-2.67029751343525	-4.42839080987003	-1.93309837707646	-2.12897680796618	-3.35155003601983	-1.76614711771755	-1.23925257424833	-1.62465133369471	-1.87163261776926	-1.43063317339844	-4.15803834008501	-2.10452651376085	-0.694434412410447	-1.98508838080756	-1.67852090497406	-1.45965440874116	-1.16834193691366	-0.534141177322761	-1.92731243288077	-1.63473589500961	-1.60216777277202	-1.9388217874953	-2.42449661058646	-2.61307505742561	-1.24848987943993	-2.24061392118784	-1.88166392349042	-3.81624257072715	-2.22178868479477	-2.88551637654152	-1.19898564151766	-2.01526056498767	-2.85894259966532	-1.29822121588931	-5.43294110154595	-2.36813461637624	-1.76037829820589
RAB30-AS1	4.00590697790917	3.80927927641479	3.80212507326549	3.59105421240266	3.27131349188939	3.32424754591876	3.75932593161159	3.9474550775447	3.87102770715604	3.36860518050002	3.56486138553994	3.27808754628873	3.92419674945856	3.71626743296186	3.90869719031017	3.24413001084675	3.38991695038131	3.5192551011447	3.81344484884133	3.82380916712159	3.86879683170052	3.83121431748491	3.59462106118634	3.74385567655681	3.70672037362749	3.7171997617259	3.73426062036441	3.45006223094612	3.48929806829417	3.57374954562537	3.76241680517832	3.73928071102621	3.7718488332638	3.21277139117475	3.67804155112597	3.54246602585405	3.68121879851368	3.72831463287915	3.74087603504722	3.50868801232173	3.53606427584526	3.59668654975444	3.71475862513192	3.82926414966047	3.67577714627621	3.72520312962202	3.66245592124661	3.68835257497023	3.15020678096037
LOC100506258	0.619848545602093	0.445948482516865	0.690453437162955	1.06824818774408	0.917324187769727	0.609404762650691	1.25049450010641	0.828211732576295	0.852058470589447	0.787867265640591	0.977072840740024	0.108162544846416	0.83605515258954	0.700892207074941	0.773854648023307	0.192951286921187	-0.118889279229558	0.446846605616648	0.708280005857533	-0.0396888329735509	1.08613914684144	0.764382809006698	0.826854767524782	1.11389700537265	0.890528088310709	0.876205348360852	0.890321930383818	1.1110942327603	0.757657481642567	0.688251244013686	0.911406660086169	0.753534694706453	1.15585943692202	1.0774800248338	1.03493500805083	0.412460034681528	0.969415150904201	0.566741000869764	0.750604292009098	0.78861948743171	0.389646027287582	0.464980870542613	0.783736367050503	0.823458527979265	1.04794799594319	0.649311364216557	0.795877588949935	-0.783172115655084	0.605271174110795
ID2-AS1	3.13769685046471	3.0699456964221	3.16951386254918	3.32620395354011	3.15926717986973	3.06693434404361	3.15648594016018	2.96507844543931	2.98569935470698	3.18859692823555	3.30577416422281	3.28588591684914	3.08701672612276	3.27896832221086	3.01561239422669	3.3047245355777	3.05784090011787	3.21321311622341	3.2295169089683	3.33984998508391	3.06817260031199	3.05275834418303	2.95396668542812	3.0056054028392	3.19999221763202	3.17141610487244	3.09054553235917	3.02652993750182	2.89860830701097	3.33135778708883	2.88400050274552	3.09478488699544	3.10153227453266	3.33306562489246	3.27197420535168	3.23420604904475	3.10139227701843	2.96173255794685	2.98952261043642	3.16484896672278	3.05536953997257	3.11898501569342	3.18018640520418	3.13292265730057	3.13136400413083	3.06768457605866	3.11009071870929	3.13082536644769	3.38780492408236
HOTAIRM1	1.29557651024643	1.26110880706327	1.00842351848163	1.46139308117408	1.64126310163969	1.18738083305574	1.22327303137138	1.21852680244391	1.04258037663887	0.885714589038736	1.25418243178554	1.35052338241546	0.989211940650961	0.429590185257547	1.01286178321065	0.583741239953353	0.735912805230507	1.14946069499208	1.37965725839616	0.562975669481064	1.22234353043975	1.46099066555676	1.56988211447819	1.92974338832389	1.17154823961786	1.14144402512138	0.890321930383818	1.27306171242369	1.60565438819752	1.54040577604229	1.29111108625273	1.14816598332346	1.49027847599258	1.4721113134508	0.876672924134101	1.54535430517887	1.19373244916514	0.77568789114126	0.897946008084285	0.938644931436318	1.20819915595005	1.47905605575434	1.56856827248197	1.15466443645464	0.933615320464199	1.54786610065701	1.57828615387731	1.28211934459664	1.45804522092762
LOC100506314	-1.74004739948429	-1.7703694244099	-1.79893140357597	-2.13686624216054	-2.75105432113907	-1.59222909851896	-1.24304497285116	-1.33472683854991	-2.09790084691096	-1.34458303038306	-2.62496317334007	-2.92746136488431	-2.22283853646403	-2.10646271498266	-1.49699926226979	-2.12897680796618	-1.9730384127661	-2.41822381429724	-1.931130278886	-2.47264824024966	-1.87163261776926	-1.97812096870094	-1.35068341802741	-1.55703871845836	-1.40070320935374	-0.606576757553826	-1.33748398713899	-2.0876856313542	-1.5642706132448	-3.99357279596006	-1.10419019496485	-1.32988131348118	-0.735434303635481	-1.9388217874953	-2.06192653120176	-1.17250246603963	-0.727657716138493	-1.6125826985748	-1.14469832932421	-1.31374223019797	-0.868151730180065	-2.40008954937128	-1.34337555085284	-1.07184409335404	-0.91141001955946	-1.78364804305955	-1.34547826029561	-3.21613152293119	-2.65346309428937
SP2-AS1	3.35024148584481	3.04604958007594	3.1263377213474	2.0769130488712	1.89280186863566	2.0933373431406	3.29366235926278	3.49706230181789	3.11862456739349	2.48635871199216	2.14511073263807	2.18523876786506	3.14406646714172	3.2226608813089	3.18156260550366	2.11895070547741	1.93385218284242	2.25823704090941	3.13991947247351	2.99332622425441	3.24491128734503	2.57410474560822	2.58342864631614	2.23395275739036	3.18109201228874	3.29041537698845	3.40043043642076	2.06021306375811	2.45926490121599	2.55589102353971	3.25794422231753	3.31397487629354	3.09500423153516	2.51463593009736	2.26799435443914	2.35435708011796	3.19661495769826	3.2857963971782	3.12133856467111	2.03342315618842	2.13966777427923	2.47203562807656	3.0561553621585	3.30943927914974	3.33088195921469	2.81328709932768	2.72187700750616	2.66651152643065	1.61599758070385
LINC00649	2.52798768740787	2.46859722146207	2.85377570378102	2.65321068846523	2.53434789772318	2.59363744679237	2.76169294615551	2.73790096153749	2.79581435994983	3.09963549430773	2.72250001365443	2.26631037851238	2.51772929438237	2.71116054252877	2.69024521537255	2.8252195024207	2.8063021331219	2.60096975093607	2.46118714389276	2.44382840418806	2.6711016475626	2.43518147920716	2.6957910117721	2.65855814136924	2.66878189096755	2.65105284383916	2.49673754077129	2.50273129945906	2.51423136043392	2.57628281237089	2.65301861910874	2.63094808923814	2.81419512397339	2.86384143923758	2.75114204205024	2.70369133234597	2.76322354112386	2.68797174552	2.51978451104047	2.98681221389683	2.72202847981211	2.63175931666806	2.60345379012583	2.61072920399354	2.65111509204194	2.68883972840319	2.44357584501905	2.22349161462593	2.6838402264849
FAM212B-AS1	-2.4770129936505	-3.05047734360263	-2.32944612027475	-5.30679124360285	-2.75105432113907	-3.17719159924012	-3.16904439140738	-3.05093387254932	-3.23540437066089	-0.65270532574539	-1.73187837725659	-2.07946445832936	-2.67029751343525	-2.10646271498266	-2.32012150018571	-1.39201121379997	-1.02962194113247	-2.05565373491254	-2.46164499558478	-3.20961383441586	-3.9871098351892	-4.09359818612087	-2.57307583936385	-3.48303813701458	-2.47870572135501	-2.72205397497376	-2.41548649914027	-2.7397623279339	-2.35276650805108	-5.57853529668122	-2.82039722896426	-2.91484381420234	-1.98919089588126	-1.31079056488226	-1.77241991400677	-1.96099836084592	-2.60212683405463	-2.89269061776753	-3.46662642421157	-1.49431447583979	-1.14378617279349	-1.11998163017854	-4.00634056357527	-2.54577528168645	-2.85894259966532	-4.10557613794691	-3.84797860082479	-2.73070469576095	-1.55392742073846
OTUD6B-AS1	5.70786234925779	5.63752312657574	5.85212028760296	5.0584376056487	4.87099749831731	5.34401621698387	5.81679754559596	5.77969450917093	5.7378624903324	5.70735789802874	5.79349184522587	5.7997784126005	5.48452059561685	4.58562966044491	5.54596856429737	4.59439972145208	4.51263610863445	4.93807093966098	5.4893158457607	4.93843898654894	5.72656307082389	5.88224978188591	5.87492571599259	5.61235888577797	5.73669245337855	5.60337641581991	5.93864041813524	5.77875033058392	5.84824352352079	5.93173437421696	5.7811082850029	5.71815138294062	5.82656186385701	5.80937106209416	5.7898225102143	5.85394817376315	5.65996801131555	5.6503412024877	5.63823437549663	4.94862902000894	4.88789689481541	5.28940930595916	5.75797816452103	5.83552732046952	5.69509801144296	5.94744466510978	6.00429079949353	5.95829487074606	5.0598006642093
LOC100506368	-0.517654978147842	-0.243122421545029	-1.59248052610854	-1.21932840235251	-1.16609182041791	-1.41165685287714	-1.09865506351598	-0.729005777661957	-1.16501504276949	-1.13813215291563	-0.677430593234209	-1.54894974163058	-1.60616717601553	-0.521500214261507	-0.976167098968346	-2.12897680796618	-1.9730384127661	-1.13811589510451	-1.38364248358351	-0.887685739528501	-0.714091340782782	-1.03470449706731	-0.6137178238612	-0.519564013039696	-1.25631330001856	-0.847584857057621	-0.727430505455008	-0.592920939604625	-0.526795907826133	-0.62433898629434	-0.983895961247138	-1.32988131348118	-1.60216777277202	-0.874691450075589	-2.06192653120176	-1.17250246603963	-1.68458899424661	-0.414643320962889	-1.03366701693546	-0.877643115391294	-1.14378617279349	-1.11998163017854	-0.947446874521697	-0.857719288001194	-0.808316526595357	-1.44261112522448	-1.04062367876719	-1.29013210437497	-2.00138639770968
LINC01006	-3.32500990020545	-2.39840064702294	-3.1774430268297	-2.13686624216054	-2.75105432113907	-2.03968807549018	-3.90600998557359	-4.27332629388577	-3.23540437066089	-1.34458303038306	-1.97288647676038	-2.44203453771406	-2.42928941393145	-2.84342830914887	-3.2132062962692	-3.71393930868733	-3.35155003601983	-2.05565373491254	-5.63156999702709	-3.20961383441586	-5.57207233591035	-2.21912906820473	-1.49507332736258	-1.41264880912318	-4.06366822207617	-2.43254735777878	-3.26348340569522	-1.29918973654791	-2.35276650805108	-2.11910367804392	-3.3058240561345	-4.13723623553879	-2.88227569196475	-5.3982534061326	-2.90992343775671	-3.09850188459585	-2.07161211735585	-2.89269061776753	-2.98119959704133	-2.23128007000599	-3.06978559134972	-2.03751946998657	-2.78394814223882	-3.3937721882414	-2.85894259966532	-4.10557613794691	-2.26301610010363	-2.36813461637624	-1.55392742073846
SLC16A1-AS1	0.502809124411874	0.408954275034664	0.56671806874071	1.4346757427983	1.12809128398655	0.910271242010224	0.290387227229918	0.516750636740001	0.78251753733637	0.1644306171048	-0.574337100270105	0.30519939190597	0.765088631235397	0.429590185257547	0.354478213020125	0.482457904116172	0.516346427972822	0.32901011532279	0.434519193430681	0.631688419565078	0.694714204784547	0.343807126186424	0.18773649675672	0.57007319944498	0.234012326564519	0.336839714079807	0.345325836980306	0.928616180974898	0.4166205638075	0.304107752680626	0.601066539474018	0.343890454197828	-0.404228395160108	0.274171935838894	0.440573809327427	0.00583477521888427	0.250315977531508	0.566741000869764	0.094088530262908	1.00818586468939	0.716810770541091	0.573915242095777	0.748546938588203	0.434046836375916	0.356070291305525	-0.0181132966965724	-0.789084911771221	-0.408776600873586	1.48169648899226
GAS6-AS2	-0.89205049292934	-1.95094167005172	-2.03993950307976	-1.39990064799433	-1.47094640194633	-0.289666328498529	-0.847116296520017	-1.61036128116334	-1.30940495210467	-1.34458303038306	-1.04000067261892	0.0360127590905807	-1.17553282168567	-4.42839080987003	-1.37670502855207	-1.21143896815815	-0.544195113962228	-0.581722546580123	-1.10800804097008	-0.402258912358259	-1.17975491313159	-0.634166567483577	-1.49507332736258	-1.16111004212722	-1.7417401271888	-1.36841702035906	-1.19309407780382	-1.45965440874116	-0.602744761059431	-0.93467910690649	-0.872864648858394	-0.967311234096476	-1.2973131912436	-0.444057095745726	-0.277655222257193	-0.0628779748651297	-1.52412432205336	-1.6125826985748	-2.08811480095784	-0.877643115391294	-0.868151730180065	-0.163050352070429	-2.13187144565912	-1.19213832707175	-0.808316526595357	-1.16697668261106	-1.73250138340485	-1.14574219503979	-0.937256060289965
CBR3-AS1	3.3782015671857	3.38295906650172	3.30475989946626	4.19504594129945	4.26017293428419	4.16799184794755	3.33239475375149	3.22119598921989	3.13266550587119	4.57885874148931	4.62702636542675	4.60392009563201	3.45335363543039	3.54315274408075	3.42858742704864	4.58526870969995	4.66302842890306	4.69774874906435	3.34284459277844	3.5761110716702	3.24491128734503	3.86640374594721	3.77859959891756	3.73999820088729	3.11624086793877	3.29537309678442	3.19922334497494	3.83442570119309	3.88997455867717	3.858176245456	3.31182706329283	3.39414522497752	3.27903617917285	4.40749046601902	4.49776921090897	4.29895884145887	3.39033949325996	3.4673726060066	3.29093026472788	4.79969353359014	4.89484407537088	4.79114595831645	3.51460544427474	3.39020822544239	3.44483814851178	3.5017541758027	3.41568183888339	3.38378131925594	5.05192244645652
LINC00648	3.65455819988974	3.60364718162592	3.67305638692842	3.31159425865576	3.11047574106958	2.7629751512427	3.85996669525169	3.6355666546339	3.69769610427048	3.42665246586789	3.26464943083661	2.97461221442644	3.59989161148049	3.42335823154603	3.61787469566367	2.99111703752413	3.20610511870559	3.22974848394971	3.61872842087924	3.60202844604484	3.74307722634595	3.42210165216317	3.50255186544952	3.47812212112206	3.80875015627521	3.77867727270237	3.67903109964402	3.19097500962899	3.32990893061417	3.24483194336502	3.72759894540295	3.72694990911549	3.67887584748533	3.59326843994309	3.55931135591095	3.24845500478303	3.54309772675935	3.66846092168255	3.68920374734495	3.50868801232173	3.43165355380916	3.28039556239417	3.60098975017435	3.70004148516132	3.78285112365251	3.33460092361044	3.42192728171429	3.32921912189111	3.13537173979743
SPAG5-AS1	-0.0322281509776003	0.0729050719026488	-0.289917756088112	-1.21932840235251	-0.604212932809795	-0.641138698999906	-0.205570267432493	0.0243542547549178	0.508756724909518	0.0842602684208161	0.240107246573818	-0.204995340413214	-0.0212046752943778	-0.968959191232728	0.354478213020125	-0.169618792463521	0.476268988597487	-0.0962957194098808	0.25107305233475	-0.402258912358259	-0.21452033129227	-0.634166567483577	-0.0705754988346704	0.21740158112651	-0.0339208786821144	0.257768143088608	-0.456128483637613	-0.189565245373416	-0.320345030358706	-0.369081931052265	-0.583358031663409	0.160444313101897	-0.0749207699071486	0.0935996901970732	-0.102568515699102	-0.210976613854264	0.456766854998935	-0.0853356957099294	-0.00719480557427388	0.0250596832537909	-0.347319566878625	0.0779577474333661	-0.0367142126187845	-0.223847186799092	0.356070291305525	0.240198698894818	0.23948424042555	-0.111794863116454	-0.602837021219406
RASSF8-AS1	-1.39901048164922	-1.46551484288148	-0.975809165660049	-0.352594933215974	-0.803521741033202	-0.975557738070465	-1.24304497285116	-0.729005777661957	-1.03377050949124	-0.957559907273811	-1.34485525414734	-0.857072036992907	-0.637876035742872	-1.25846580842771	-1.06636490793992	-1.0509742959649	-0.815497135779623	-0.581722546580123	-1.931130278886	-1.62465133369471	-0.442789318965388	-0.393158467979782	-0.0705754988346704	-0.850769921515069	-0.519347705852356	-0.937782666029199	-0.37595813495363	-0.592920939604625	-0.257609275010744	-0.93467910690649	-1.10419019496485	-0.436796517397696	-0.135041762344719	-0.353859286774148	-1.14438869139373	-1.02811255670445	-0.414499830878863	-0.342493535207054	-0.834358208712058	-1.31374223019797	-0.63682618407361	-0.959516957985297	-0.637106753909547	-1.19213832707175	-0.456844156093979	-1.29822121588931	-0.909379145488933	-1.01449766176154	-1.76037829820589
SRD5A3-AS1	-1.74004739948429	-2.15739254751915	-1.41190828046672	-0.262397124244396	-1.31048172975308	-1.10680227134872	-1.79053276815365	-1.33472683854991	-1.65044186993974	-1.58559112988685	-1.34485525414734	-1.34249886416315	-1.60616717601553	-1.25846580842771	-1.62824379554804	-1.39201121379997	-2.2140465122699	-0.977651222911262	-1.931130278886	-1.09413661699593	-1.66518174030184	-1.59109784559169	-1.49507332736258	-0.850769921515069	-1.40070320935374	-2.19153925827498	-1.49794865933224	-0.502723130633046	-1.5642706132448	-3.25660720179385	-1.92731243288077	-1.47427122281636	-1.98919089588126	-1.49136281052408	-2.42449661058646	-1.33296713823287	-1.24848987943993	-1.99960582168405	-1.39623709632017	-0.543224076320735	-1.14378617279349	-1.50700475328779	-1.50384022304608	-1.32338286035001	-1.96585780358184	-1.44261112522448	-1.34547826029561	-1.63116902221003	-1.06850059356822
LINC01234	-0.602543875734355	-1.60990475221665	-0.289917756088112	-0.448810248475277	-1.31048172975308	-0.975557738070465	-0.446578366936288	-0.729005777661957	-1.46986962429792	-0.401166558749425	-0.788461905622952	-0.494501957608199	-1.08533501271409	0.0951711461869875	-0.528708121997125	-1.39201121379997	-1.9730384127661	-0.271382425967972	-0.0769811453494539	-0.271014379080007	-0.714091340782782	-0.634166567483577	-0.457598621943918	-1.16111004212722	-0.291078718179239	-0.465714221713976	-0.631215190195705	-0.592920939604625	-0.454646122070297	-0.823647794517747	-0.983895961247138	-0.864217741132373	-0.56034759707739	-0.353859286774148	-0.983924019200483	-1.96099836084592	-1.01716433333348	-0.490592174196188	-0.659271502153967	-1.49431447583979	-1.48482309062856	-0.815127048650122	-1.50384022304608	-0.671306163770313	-0.380895302860681	-0.9356511365046	-0.789084911771221	-0.493665498460099	-1.55392742073846
TMEM147-AS1	2.84090203873024	3.08761157071767	3.01238153205032	2.25545118061822	2.42458433149764	2.07830913390827	2.97255188697644	2.86622505851303	3.03138217003401	2.13488634149078	2.14511073263807	1.80589297572952	2.92283891873161	3.17893950387959	3.06424716947756	2.20094407767472	2.37637041854337	2.14074347789097	2.934484041144	3.01920485608002	2.92378269097682	2.7518918648235	2.8457137947761	2.70678642186544	3.04136724862212	3.02986196065842	3.04029734248189	2.22766980960967	2.12443981231419	2.2480131906097	2.80270040064367	2.77365629062723	3.04846164559813	2.11744643215144	1.80157146889338	1.92829817474786	2.85365700756752	2.96883944444111	2.92912190396746	2.26413084573687	2.2736222309481	2.24376664040345	2.95172875595882	2.85794690436456	3.02370044969652	2.82909761417514	2.88447151221892	2.33845732874645	2.2045179008382
LOC100506472	0.0254873468786871	0.250692191117932	0.173054220254434	-0.662935053828125	-0.604212932809795	-1.79867997598639	0.181452855676755	0.207800395850849	-0.512938346189801	-0.401166558749425	-1.52542749978916	-0.391408464644096	0.499627488007063	0.0951711461869875	0.169263340553218	-0.169618792463521	-0.118889279229558	-0.181184616996394	0.25107305233475	0.0634046599905527	-0.21452033129227	-0.186707590512356	-0.0150803862429667	-0.378701477199846	-0.0339208786821144	0.257768143088608	-0.456128483637613	-0.502723130633046	-0.526795907826133	-0.152270541979117	-0.673555840634988	-0.967311234096476	-0.0172052720508611	-0.268970389187635	-0.277655222257193	-0.562448984355641	0.20522808800297	0.132844474339604	0.319969937679236	-0.356810952089854	-0.63682618407361	-2.03751946998657	0.136617390266777	-0.100990439013558	-0.308745517104845	0.848620172439963	0.497796236016941	-0.493665498460099	-0.937256060289965
LOC100506476	0.46158646168536	0.250692191117932	0.875668309629863	1.13615225224588	0.591337876308011	0.729698996368403	0.531395326733713	0.291458324897759	0.275557548616487	0.312529256093933	0.182391748717531	-0.204995340413214	0.83605515258954	1.12619804180761	0.773854648023307	-0.0894484437795381	0.435046325870974	0.555780977169812	0.558254561852926	0.249817784221434	0.405207587589562	0.429963769936139	0.76479379939253	0.702828408296752	0.501116396707359	0.13038883661238	-0.0308226489049426	0.475250563036955	0.527651876196244	0.487553893776558	0.43833703943591	0.343890454197828	0.193012435339484	-0.188800040503652	0.496068921919131	0.360929734041446	0.531728912680157	0.132844474339604	-0.116129177127438	0.481437977913534	-0.0341616816189946	0.0779577474333661	-0.165038309594324	0.513118407367114	0.523527037157088	0.613242109509035	0.544338821953971	0.243300095706107	0.948572919790724
DSCAM-AS1	-1.55947515384247	-2.39840064702294	-1.59248052610854	-2.49943632154525	-3.23648114830931	-3.17719159924012	-2.68361756423714	-2.15784907646583	-2.74997754349065	-1.87509774708184	-2.62496317334007	-2.44203453771406	-2.22283853646403	-1.25846580842771	-2.11367062271828	-1.5984620912674	-1.14991617485018	-2.05565373491254	-2.82421507496949	-2.47264824024966	-2.76471741385275	-3.35663259195467	-4.15803834008501	-2.99761130984434	-2.84127580073972	-4.30701647569492	-2.12597988194528	-3.96215474927034	-2.35276650805108	-1.87809557854012	-2.45782714957955	-2.55227373481763	-1.98919089588126	-1.00593598335384	-1.53141181450298	-1.33296713823287	-2.96469691343934	-4.11508303910398	-2.08811480095784	-3.07927697656094	-2.22178868479477	-1.50700475328779	-2.13187144565912	-2.90834536107116	-2.85894259966532	-2.23110702003077	-3.11101300665858	-2.07862799918126	-2.00138639770968
LIFR-AS1	1.55273434974356	1.6578675726238	1.66050021506133	2.61802126000293	2.59640886585543	2.49523374273138	1.68893660372019	1.99346024680913	1.64233987928811	1.74939311782596	1.74759099461726	1.59610059117271	1.83027279999553	1.83839573082488	1.74099001411768	1.44256517699266	1.42455395205333	1.37433410583228	1.85224578023717	2.12428690213757	1.92777355117285	1.92876962690758	1.84945619646191	1.80236408184767	1.55104162203904	1.94722481168087	1.83244101430332	2.03031157804425	2.02700566140856	2.2480131906097	1.99429966843451	1.69565377862595	1.34379238751509	1.76161793064579	1.14318789870286	1.83695786320944	1.64580067938895	1.92200627963124	1.37131681767946	1.81796344901385	2.00916575004511	1.63804557951549	1.89251271296783	1.81568117738755	1.57210721760215	1.60408211022356	1.36147476480416	1.89656860981817	2.47581992265559
LOC100506499	-1.25462057231405	-0.813438146301784	-1.41190828046672	-2.13686624216054	-1.03484728713966	-2.32919469268517	-0.847116296520017	-1.77082595335658	-1.30940495210467	-2.72309465363679	-1.73187837725659	-1.34249886416315	-1.37484162990908	-1.25846580842771	-1.77263370488321	-1.5984620912674	-1.42555061746361	-2.05565373491254	-1.10800804097008	-0.402258912358259	-1.48460949466001	-2.87120576478443	-2.28356922216887	-2.10452651376085	-2.18919910416003	-1.80451613516573	-1.19309407780382	-1.45965440874116	-2.11175840854729	-1.6716447010727	-2.16832053238457	-0.864217741132373	-2.23019899538506	-1.00593598335384	-0.839534109865308	-1.17250246603963	-1.24848987943993	-0.490592174196188	-1.88166392349042	-1.31374223019797	-1.69127396809599	-2.40008954937128	-1.89086334615533	-2.01526056498767	-1.75940692611441	-1.60307579741773	-1.97350948290865	-1.83761989967746	-2.29089301490467
LINC01176	-1.74004739948429	-1.21397607588551	-2.69201619965946	-0.914473820824089	-0.914553053421946	-1.25119218068389	-2.03154086765744	-1.9513981989984	-2.38740746410594	-0.290135246360682	-0.478121785010802	-1.16192661852133	-1.88180161862896	-2.10646271498266	-1.49699926226979	-0.344705499021613	0.107881582617464	0.200686018347251	-1.72467940141857	-1.33514471649972	-2.40214733446804	-1.15499873078502	-0.988113338642698	-0.760572112543491	-1.40070320935374	-2.19153925827498	-1.67852090497406	-1.15479982721274	-2.35276650805108	-0.62433898629434	-1.72086155541334	-2.02175901811885	-2.88227569196475	-0.0407014015145178	-0.373870537516496	-0.135027760620965	-2.60212683405463	-1.6125826985748	-2.98119959704133	-0.447008761061432	-0.262430669292112	-1.50700475328779	-1.6844124686879	-2.01526056498767	-3.34436942683557	-0.646144519309614	-1.18501358810236	-1.83761989967746	-0.937256060289965
SPTY2D1-AS1	0.419151195364964	0.517207165686687	0.477908801782854	-0.177508226657883	0.169511211366529	-0.454725574769025	0.884066945052184	0.649505845591773	0.115092876423241	0.509566103153487	0.633771095060095	0.633253589590174	0.440126476258401	0.929161194748058	-0.137918168964958	0.678378114091428	-0.18162503457752	-0.0962957194098808	0.345709926472825	0.159619975249856	0.310570713451487	0.343807126186424	0.323088349651606	0.498814516275159	0.132728990727337	-0.0590889622513324	0.297231548779261	-0.189565245373416	0.562841304658544	0.202824416843445	0.205137863142879	0.30016907676851	0.24110672354053	0.274171935838894	0.440573809327427	0.462213069878628	0.494734705197955	0.182597509536704	0.620836417038768	-0.543224076320735	0.336206768326121	0.150107533189202	0.517221392481747	-0.223847186799092	0.115062191801731	0.0908210748565918	0.716806017958736	0.52802957263922	-0.416423896988525
LOC100506548	5.98741930604517	5.85512455603731	5.92532006979589	5.49814642844906	5.54290991122661	5.66390094545332	6.01533509480557	5.99696903258627	5.95886001233111	5.85055253385653	5.90027796239154	5.85586431992922	5.86709739594811	5.48599432228542	5.88369706447372	5.54423410170286	5.52312399561598	5.67453332662261	5.88855755329776	5.62853957501008	5.91526527929683	5.93660912700157	6.00477255972063	5.91741440326186	5.91599513999805	5.94367671442373	5.99531815101638	6.079048069913	6.0019837575019	6.00689675491175	5.98649757666754	5.92930148439279	5.97881121403064	5.87028859416752	5.98307465529837	5.88734005240749	5.95714402363515	5.85980950168849	5.89224451547405	5.48067363615214	5.55299837480641	5.71216376717437	5.97902703673438	5.90680917155457	5.92662663390471	6.01897602203865	5.97166829629177	5.98501220912184	5.23528015460889
LOC100506551	-2.4770129936505	-1.46551484288148	-2.03993950307976	-1.21932840235251	-3.23648114830931	-1.25119218068389	-1.4035096450444	-1.46597137182816	-1.85689274740716	-0.957559907273811	-1.34485525414734	-3.66442695905051	-2.42928941393145	-2.10646271498266	-1.62824379554804	-2.12897680796618	-2.2140465122699	-2.05565373491254	-2.46164499558478	-1.98722141307942	-2.11264071727306	-2.50863568539972	-2.93564591874856	-2.99761130984434	-1.56116788154698	-1.49966155363731	-1.88497178244149	-1.64022665438298	-1.72473528543804	-2.77118037462361	-1.37982463757828	-2.55227373481763	-1.78274001841384	-3.81329090541145	-3.64688903192291	-3.83546747876206	-2.60212683405463	-2.89269061776753	-1.26499256304192	-3.07927697656094	-3.06978559134972	-3.62248197070773	-1.50384022304608	-1.32338286035001	-2.49637252028062	-1.04668244889334	-2.26301610010363	-3.21613152293119	-0.937256060289965
THEGL	-5.64693799509281	-4.27286976493908	-5.49937112171706	-5.30679124360285	-5.55840924319667	-3.17719159924012	-5.49097248629474	-4.27332629388577	-5.55733246554825	-2.23766782646655	-3.11039000051032	-5.24938945977167	-3.80780103718518	-2.84342830914887	-4.43559871760564	-2.97697371452113	-1.9730384127661	-2.41822381429724	-5.63156999702709	-3.20961383441586	-5.57207233591035	-3.35663259195467	-5.74300084080617	-5.80496623190195	-4.06366822207617	-5.89197897641607	-3.26348340569522	-5.5471172499915	-5.81219812668838	-5.57853529668122	-5.62775215102186	-4.13723623553879	-5.68963061402236	-2.22832840469029	-3.64688903192291	-2.2505049780409	-5.77205183549695	-3.37811744493778	-5.78855451909893	-5.40120507144831	-3.80675118551592	-2.03751946998657	-4.00634056357527	-5.71570028312877	-3.34436942683557	-5.69053863866807	-3.11101300665858	-3.9530971170974	-3.87585551562582
C16orf95	2.71500577864243	2.90039094906649	2.76272372365312	3.07258712346841	3.05997625906194	3.04391212612776	2.84441786839918	2.86622505851303	2.70476237982192	2.75587715139615	2.92962567833756	3.0680231539932	2.98661482916492	3.23694510731515	2.87728423767871	3.27474537808483	3.16257222415087	3.16243854899029	3.04438703591466	3.2768860274196	2.57258590692153	2.96168424938032	2.9116351877218	3.06231250780772	2.83114954123178	2.76265705211189	2.84504105108295	2.9326630140376	2.82079707045458	3.01017933890105	3.0268838775061	2.89618676599866	2.96500541450561	2.61855488155395	2.81799701680649	2.88790905065619	2.61596544984819	3.01763088324126	2.76219226628431	2.74345317138358	2.961433139261	2.95746245524681	2.89653696952663	3.05578918637183	2.78078570448672	2.82909761417514	2.51542613003873	2.83262778898867	3.11282917114634
PPP1R26-AS1	3.05002953114148	3.03395143755807	3.1336240754259	3.08981353757901	2.82960804214846	2.37739725243752	3.1492724499276	2.98406154880688	3.21415700395234	3.35158203265771	3.29219575772227	3.20593776053289	2.99180438526749	2.88449214541433	3.10097229901323	3.00943722073092	3.0780659281819	3.08276029378456	3.09294385609286	3.17696721881375	3.19279925482574	3.01143728457742	3.25981417480089	3.02475650318411	3.1360041227602	2.92500464683931	3.17946009015351	2.80602957550658	2.69162761130737	2.63578382411955	2.9609624845604	3.16349763707945	2.83784639203804	3.31942301693379	3.11244437527175	3.24845500478303	2.98617137922978	3.00385803361953	3.12732485973684	3.01242285757587	3.29828428518237	2.80936381625767	3.04169213284654	3.06237684640659	3.11833732383459	2.87551539950302	3.19276774151852	2.98941738824184	2.34008188357333
LOC100506603	2.19226579300414	2.25590990038895	1.95183999011527	1.81214982912066	1.80791297104915	1.81376326115688	2.38554446027026	2.23446834631293	2.17737715467758	1.72316157625278	1.96856134088451	2.04523128911996	2.30906272050571	1.9114591930146	2.10356009350239	1.97722259586575	1.97757356027173	2.10533814175977	2.16932990289321	1.99983953121309	2.22882756400995	1.82128520024118	2.00519200878329	2.10792310432802	2.07246846590986	2.4254336373488	2.39758207411173	2.16024188208938	1.75004429753269	2.08680062050396	2.18602904019517	2.34926362629668	1.91769969972725	2.1015924809506	2.20277669499266	2.03078113234912	2.21094173919736	2.04814730976432	2.20579891775992	2.11449476683574	2.3156454458438	1.97246461858605	2.03074875515995	2.05908677647241	2.19788862293135	2.13600984862285	2.23239481563923	2.0985650027251	1.67873333605182
LOC100506606	-0.36153577623056	0.164535547368217	-0.0731063670149642	0.526098770561892	-0.0665561468669959	0.478160229372438	-0.205570267432493	-0.185863452635428	-0.512938346189801	-0.797095235080565	-0.387923976039224	-1.16192661852133	-0.401808677509348	-1.62103588781242	-0.528708121997125	-0.344705499021613	-0.629084011548742	-0.367597741227275	0.149789716497568	-0.887685739528501	-0.286670117048106	-0.123971835164393	-0.251147744476491	0.498814516275159	-0.439177357168373	-0.337390124738437	0.0292983435326282	0.335525799370342	0.07044492267346	0.202824416843445	-0.583358031663409	0.00572171830325458	-0.135041762344719	-0.353859286774148	0.19441322205803	-0.665542477319745	-0.280198739167272	-0.0853356957099294	-0.43100251448085	-0.0436530668302231	0.162875165440559	0.520475983134317	-0.836415562132954	-0.430298064266518	0.0616229328402703	-0.0758287945528597	-0.223487735916996	-0.111794863116454	0.0310350799826969
LINC00540	-5.64693799509281	-5.85783226566024	-5.49937112171706	-5.30679124360285	-5.55840924319667	-5.49911969412748	-5.49097248629474	-5.85828879460692	-5.55733246554825	-5.04502274852415	-5.43231809539768	-5.24938945977167	-6.12972913207255	-4.42839080987003	-6.0205612183268	-5.29890180940849	-5.67347813090719	-5.22557873635485	-5.63156999702709	-4.79457633513702	-5.57207233591035	-5.67856068684203	-5.74300084080617	-5.80496623190195	-5.64863072279732	-5.89197897641607	-5.58541150058258	-5.5471172499915	-5.81219812668838	-5.57853529668122	-5.62775215102186	-5.72219873625994	-5.68963061402236	-5.3982534061326	-5.23185153264407	-5.42042997948321	-5.77205183549695	-5.70004553982514	-5.78855451909893	-5.40120507144831	-5.39171368623708	-5.20744447142888	-5.59130306429642	-5.71570028312877	-5.66629752172293	-5.69053863866807	-3.84797860082479	-5.53805961781855	-5.46081801634698
PRKAR2A-AS1	3.13113913444255	3.40661033456636	3.27211834778354	3.64449347136412	3.68238208896529	3.53705391842601	3.28051698320586	3.27870231747331	3.18075979407224	3.4020604776855	3.31251574210187	3.30135732561158	3.40360060023329	3.39815767742089	3.33478987809801	3.29728794673592	3.43765753932751	3.12756808914324	3.21705294340225	3.45808909731323	3.4080672417288	3.54302643442277	3.38370363203702	3.45006233791679	3.37096000556056	3.31990931812993	3.32448158318746	3.56922671124597	3.4662513315321	3.37274941828576	3.11034010859863	3.42500618868228	3.23814734805999	3.33306562489246	3.3938573104204	3.33111407960588	3.24196863481799	3.35252251097902	3.36879241626391	3.26767991281794	3.18948689568788	3.36620271606444	3.28214104821895	3.18818156260741	3.31384205591623	3.18290547384731	3.13311293662515	3.03558756967477	3.82689436320247
LOC100506639	1.38648500644464	1.34184007917613	1.00842351848163	2.2706375844329	2.17630037702917	1.88458459834657	1.66889885048365	1.71914003342883	1.51948313150258	2.03179284852668	1.78685042506448	1.59610059117271	1.49232268738383	1.18631903424518	1.58676909542281	1.61996142786611	1.42455395205333	1.28221590384385	1.4237124384741	1.13616100242587	1.740810619374	1.52111165799433	1.33381475624466	1.59591320438024	1.38479227874013	1.50890045986611	1.28495321900082	1.61275408678689	1.76523070134737	1.18964902809571	1.42753028447933	1.31122426527751	1.29905407274981	1.91462954915175	1.27594310755463	1.65638561756762	1.30476376155388	1.4798635501898	1.24486848243852	2.08261070581595	2.13966777427923	2.04994337126377	1.56856827248197	1.38233179983176	1.29948676293916	1.58558576660617	1.43742361803746	1.53875597923228	2.19023367483195
PXN-AS1	1.61044984759984	1.90371896678424	2.06287130250401	1.40745427406327	1.62149984681826	1.37124502545593	1.90990694998744	1.8351981628924	1.66183605491391	1.77515621389104	1.66571398756285	1.82742613727916	1.93096679961501	2.11076800123801	1.79321997289024	1.99571893948314	1.93385218284242	1.97409360848152	1.94585883100866	2.21665092028623	1.94362750237369	1.52111165799433	1.62332137343965	1.59591320438024	1.66425223248703	1.65491548347156	2.05121311996107	1.46411000543175	1.7802589105797	1.60137379333372	1.90362930949445	1.53518910643271	1.84175084649396	1.85913443656005	1.56256433370604	1.81797475984187	2.09213430915733	1.73458268781159	1.87678139808624	1.4691596481351	1.70631839672345	2.01172404903328	1.97093935992465	1.57892046576286	1.59109032096972	1.34288436286938	1.68599997117756	1.66161272701781	1.25342750131914
OCLN	5.54226883950422	5.46127531016475	5.56873535414171	5.67548936095543	5.70427289916549	5.64617564080612	5.53900486029484	5.59960504270778	5.5790178759059	5.28925053678304	5.4217710844729	5.3477319690179	5.457579596261	5.46794159403992	5.44958921694756	5.2528064522122	5.31591636893754	5.18062626906401	5.48282305784022	5.51944036876434	5.50941110218332	5.8127913867214	5.80341135431319	5.76156355072223	5.51816002792086	5.4944224472247	5.49207185627693	5.82084345965007	5.79836537723666	5.83984442268374	5.51881652471892	5.5568314001897	5.50942820963066	5.34068327554354	5.30050439264478	5.34692687464247	5.4343520784769	5.48916129477189	5.48232477622985	5.41337739445797	5.28159538932462	5.43731312108737	5.52569061325056	5.49436220011146	5.52290931287409	5.62517701935413	5.66047646284201	5.60850905792223	5.68829397435991
DDX11-AS1	1.27192524218179	1.34184007917613	1.86695109252875	1.29312159858428	1.26176971921852	1.24234729227367	1.30344338005536	1.47262808350769	1.40845181911383	0.837620300837691	0.907531907486947	0.478530994791532	1.63182210037193	1.18631903424518	1.54168120589427	0.723466003619966	0.9847333518446	0.840510454102925	1.31094450831215	0.98678337838764	1.37044216942889	1.33266656858122	1.29042216073128	1.22845676963551	1.57053779766484	1.42090397886828	1.57445983619581	1.22106707478543	1.28583395627215	0.254354717483527	1.44906344602897	1.14816598332346	1.40840146893817	0.43463660803214	0.834237657813704	0.846356561211688	1.23917541992631	1.61283741545922	1.52432843618542	1.10658956875039	1.37647063853985	1.021374219067	1.41992419112683	1.29552697229449	1.51361156829201	1.36474379683312	1.16697174064118	1.09129700226106	1.25342750131914
NRAV	4.39335172593291	4.48090411691368	4.49639602916074	4.12992029853436	3.78366542480247	3.7606235695633	4.47336838149768	4.31038332352531	4.34805453946988	4.48830698378168	4.33421081320119	4.28394027253417	4.51862844993712	4.51705302650789	4.41926966565459	4.6769461585983	4.74963777923991	4.74740104971144	4.45456622800022	4.38284320285222	4.37483393854604	3.8430397528817	3.97980669036338	3.74770286561233	4.47160715454464	4.4841464128601	4.40752683558323	3.67929494279729	3.77088464081455	3.858176245456	4.33947410781413	4.3612805910719	4.33689282849741	4.88135717491988	4.86749627775912	4.64969096499361	4.42639320595542	4.40717153576624	4.30023371961797	4.40775910347095	4.62926625266713	4.62386277237317	4.48951446331191	4.33822559840234	4.36850144085434	4.18751227406047	4.08078649440649	4.16757276954286	4.18484041606173
LOC100506674	-1.00308180531808	-2.15739254751915	-3.1774430268297	-1.05886373015926	-2.38848424175436	-0.74423219196401	-0.632991491167169	-1.46597137182816	-1.65044186993974	-1.87509774708184	-2.26239309395537	-1.34249886416315	-1.88180161862896	-2.84342830914887	-1.77263370488321	-1.83947019077119	-1.76658753529868	-0.833261313576087	-1.23925257424833	-2.47264824024966	-1.87163261776926	-2.21912906820473	-1.21943888474915	-3.48303813701458	-1.40070320935374	-1.49966155363731	-2.41548649914027	-2.0876856313542	-1.41988070390962	-1.49107245543088	-1.92731243288077	-1.47427122281636	-2.88227569196475	-1.31079056488226	-1.32496093703555	-1.33296713823287	-2.96469691343934	-1.99960582168405	-0.930573523971361	-1.94177345281101	-1.30425084498674	-1.50700475328779	-1.89086334615533	-1.62823744187843	-2.49637252028062	-1.78364804305955	-1.34547826029561	-2.36813461637624	-1.76037829820589
IQCH-AS1	3.82676775452661	3.88531912845226	3.83825078027545	3.86563626504263	3.68238208896529	3.52601986815103	3.65113457100781	3.86110002633516	3.84567955802674	3.52103128964694	3.44726515421511	3.59296088364214	3.79952927656443	3.58841747781653	3.76243699059361	3.01851080435638	3.20610511870559	3.28617391741253	3.95151277047584	3.70924940285873	3.82667135602784	3.73295030117004	3.52612583834325	3.54154750126369	3.88858767774127	3.67597709899939	4.03113734319641	3.77255487095549	3.74047097082589	3.69526030253305	3.58413614352414	3.59295082599636	3.78407513559706	3.49959204987291	3.45814643877538	3.59359049083172	3.79209765448879	3.80179164507716	3.7251730768535	3.6621900098402	3.40594783961668	3.43280046479346	3.73737186303153	3.96904833729286	3.77871732414549	3.69532376197339	3.64654368228087	3.44778231918479	4.13723448381462
PCAT6	1.75394144118938	2.34673887858897	1.86695109252875	2.19305464348036	2.2163778164045	2.31466149708956	1.74743225303034	2.25545337144226	2.16376672315893	2.05300933443638	2.36858180452263	2.28199200074464	2.31735409413711	2.41709924107435	2.26945762860582	2.23247965110782	2.32087530595166	2.20904949128188	2.38523829065946	2.34497501726177	2.18947889653412	2.14798780044889	2.32846152175046	2.16657732204883	2.19057306529962	2.14694001287623	1.99201732745317	2.36577208623846	2.22672086260392	2.28565084797307	1.93449027319921	1.99890045244724	1.84175084649396	1.76161793064579	1.9678208121923	1.9104868986314	2.41282350741134	1.95100615135379	2.12433481713103	1.99967436483388	2.50915312174367	1.78124021534328	1.8433251633403	2.26729329156554	2.28206970986175	2.21032816931268	2.2465389979595	2.38675288578723	2.42792523255128
EBLN3	6.45602189081732	6.37548781707058	6.45664195637104	6.35543206171499	6.19939742900056	6.23516653796887	6.52687984561122	6.38696678569963	6.41744060234109	6.36383768750061	6.40175785803721	6.26285718305751	6.32534117521542	6.00101593164395	6.29430521272638	6.11736793511472	6.09594651064556	6.12038086004926	6.33745670512368	6.19055403832988	6.38611784778338	6.47277303244962	6.46004121475629	6.29141950255071	6.50079886725942	6.39024071925651	6.49040187687887	6.40015440246885	6.51170105570891	6.55492804984222	6.44404537126234	6.44929084080571	6.4655038408354	6.40547412042051	6.45683589057847	6.34734066929349	6.41931587792199	6.38708576171539	6.3294131846182	6.31432799207828	6.43125540421621	6.40034817049033	6.46092532905098	6.47874879635026	6.43928365955451	6.43971014538262	6.46679344081157	6.37070826503064	6.5451573401534
ALOX12-AS1	1.38648500644464	1.06103097161436	1.26881320305986	1.89288110123351	1.82529504927738	1.3463703568169	1.58584311075609	1.45459416067743	1.38518203979099	2.56230756522546	2.35558446399375	1.7392952270005	1.52132255910638	1.68013364690814	1.71414840189904	2.56528433524579	2.69720927590002	2.12314941787623	1.73475221721872	1.77527927319393	1.41661235086181	1.85282077367428	1.60572731342491	1.95658500054253	1.4494013601632	1.24757237598272	1.12883401708354	1.8707352648944	1.65540742339462	1.82234413960097	1.19242681139332	1.62652941797113	1.34379238751509	2.55011382545208	2.41920015853486	2.38046992043709	1.48533600719571	1.61283741545922	1.44985022022615	1.98249922102575	2.4724724584172	2.1412836828022	1.44211993724103	1.63302787110231	1.49357381505546	1.79327713859619	1.68599997117756	1.89656860981817	1.83380273254465
NUP50-AS1	2.45634981331921	2.45958034810463	2.53954786757524	2.77535779775102	2.86365552297614	2.61462247192171	2.45739474528994	2.69245799077632	2.51412989700837	2.76875844269289	2.81085588807527	2.85389834864035	2.45898550350972	2.60503219166743	2.52247060192844	2.91541731139228	2.74858663526562	2.76877470050401	2.63052484834309	2.73680512537929	2.4222811009485	2.83319196692535	2.66214062233018	2.69885950609381	2.83114954123178	2.57969623797597	2.53870981124661	2.7793122371308	2.699554527079	2.70223547344939	2.4220963984287	2.66581854908519	2.69838667132278	2.79650344828965	2.55605102674736	2.55111357446756	2.52715618289033	2.58997330710748	2.63351024707388	2.71253709460088	2.77319324043861	2.68129877746938	2.57360386237927	2.54639456224141	2.65111509204194	2.64485171602586	2.69118021028324	2.48984637875133	3.16489082671749
LOC100506730	2.46680417095638	2.63000776816281	2.58277791963681	1.68189344316932	1.95729059508737	2.32742879316344	2.65368575653714	2.37533088215278	2.19086038404121	2.17414577193801	2.30239152482816	1.80589297572952	2.1229363003777	1.59397700315843	2.17419563609545	1.95848603328416	1.62114261798443	1.95433035366009	2.23261614762719	1.99983953121309	2.16263728431548	2.31579275001683	2.28490515576372	2.40935288889882	2.46511144325187	2.44341137827785	2.32747783564738	2.27943123729942	2.35270879998731	2.52475251173081	2.41116683827044	2.40192257556924	2.50512624039989	2.4026464937877	2.41920015853486	2.4061185078077	2.07969720591911	2.06150569261934	2.31473328931309	2.2061252423013	2.3698375462074	2.27637130583537	2.49084597705745	2.34499564855879	2.41585151963094	2.30381479819079	2.2465389979595	2.32612652683573	1.3846720345974
LOC100506746	2.41375793659475	2.40426257970994	2.3893721271812	3.01062137016202	2.92943079062638	2.92294507204533	2.20251447120458	2.46814069251538	2.67628721121145	2.42258280155885	2.48057124083228	2.73360411492264	2.5810773016268	2.46642695343792	2.2602095518038	2.63773612959408	2.48133997814491	2.30580272416146	2.52324811202501	2.12428690213757	2.31667091298791	2.84107556600118	2.9116351877218	2.63382562067632	2.40121782665324	2.46996479731917	2.54901481963835	2.57700406183769	2.67564190713467	2.792152110126	2.40015384554802	2.53989610911023	2.55354336945059	2.30910572594828	2.47550759943681	2.60747601708667	2.41282350741134	2.32786045674475	2.60805026208293	2.72291624038088	2.70104345468277	2.798180077765	2.43660293227346	2.38758752528326	2.35051076596362	2.59023213146253	2.43124504310833	2.32612652683573	3.33034487220804
LOC100506747	-2.8395830730352	-2.68790726421793	-3.1774430268297	-1.21932840235251	-1.85796952505558	-0.975557738070465	-2.03154086765744	-2.68836379316461	-2.74997754349065	-1.58559112988685	-2.26239309395537	-1.78995784113437	-1.60616717601553	-2.84342830914887	-1.93309837707646	-2.12897680796618	-1.28116070812843	-1.76614711771755	-2.46164499558478	-2.47264824024966	-1.87163261776926	-3.35663259195467	-1.65553799955583	-1.41264880912318	-2.47870572135501	-2.43254735777878	-1.67852090497406	-2.7397623279339	-1.72473528543804	-1.18621787390245	-2.16832053238457	-1.47427122281636	-2.51970561258004	-1.00593598335384	-0.983924019200483	-0.896868023426201	-2.96469691343934	-1.99960582168405	-2.32912290046164	-1.49431447583979	-0.868151730180065	-0.563588281654158	-1.89086334615533	-2.25626866449147	-3.34436942683557	-2.23110702003077	-1.04062367876719	-1.45059677656821	-1.55392742073846
MIR497HG	0.828795435873589	0.649962374538459	0.840478881167563	0.42112921096035	0.0563006009185376	0.523248118900976	0.486307437205175	0.883178191794223	0.78251753733637	0.240379470338098	0.182391748717531	0.365320384343541	0.789134105202048	0.215465379904699	0.968123468445367	0.31580803470672	0.303801792592721	0.607311277809894	0.390797816001363	0.562975669481064	1.29829238367305	0.049359767721169	0.279366972222288	0.57007319944498	0.618155817897579	0.707933865771054	0.789627930764345	0.561407206786669	0.817158493391229	0.149385157881984	1.29111108625273	0.907157883819665	0.193012435339484	0.48438964322924	0.0535506862181798	0.360929734041446	0.602987595849979	0.929311080254472	0.687178911867464	0.664884119009465	0.798110872642939	0.284408624900793	0.783736367050503	0.79209435706993	0.115062191801731	0.459208480836614	0.348418611978714	0.651764941061465	0.605271174110795
TRG-AS1	-0.602543875734355	-1.46551484288148	-1.1070536989383	-3.72182874288169	-1.65151864758815	-1.41165685287714	-1.58408189068622	-0.572886575744675	-1.65044186993974	-3.46006024780299	-3.84735559467652	-2.07946445832936	-0.296839117907805	-0.968959191232728	-1.93309837707646	-2.97697371452113	-4.08851563018604	-2.90365064146748	-0.773589001899519	-0.546648821693434	-1.04851037985334	-2.50863568539972	-1.49507332736258	-1.16111004212722	-0.893743220633854	-1.24812278664135	-0.941555310807855	-1.29918973654791	-1.90530753107986	-2.77118037462361	-1.54028930977152	-0.967311234096476	-1.44170310057877	-2.22832840469029	-2.42449661058646	-2.61307505742561	-1.12819564572222	-1.30772811704638	-1.03366701693546	-1.94177345281101	-3.80675118551592	-1.50700475328779	-0.947446874521697	-1.19213832707175	-2.20686590308563	-1.60307579741773	-0.789084911771221	-1.29013210437497	-3.13888992145962
[truncated: 14,562 more rows]
[truncated: 95 more columns]
