# Supplementary material for: The transcriptomic response of cells to a drug combination is more than the sum of the responses to the monotherapies
Source: eLife. 2020 Sep 18;9:e52707. doi: 10.7554/eLife.52707 (PMC7546737; doi:10.7554/eLife.52707)
Supplement: Source data 4. [file elife-52707-data4.zip]

Archive with 45 entries (42 files):
- MCF7/
- MCF7/limma_t0_W_6.txt
- MCF7/limma_t0_T_24.txt
- MCF7/limma_t0_TM_12.txt
- MCF7/limma_t0_MW_24.txt
- MCF7/limma_t0_W_0.txt
- MCF7/limma_t0_TW_12.txt
- MCF7/Icon
- __MACOSX/
- __MACOSX/MCF7/
- __MACOSX/MCF7/._Icon
- MCF7/limma_t0_W_3.txt
- MCF7/limma_t0_TW_9.txt
- MCF7/limma_t0_MW_6.txt
- MCF7/limma_t0_M_12.txt
- MCF7/limma_t0_T_6.txt
- MCF7/limma_t0_M_6.txt
- MCF7/limma_t0_MW_0.txt
- MCF7/limma_t0_TM_9.txt
- MCF7/limma_t0_M_3.txt
- __MACOSX/MCF7/._limma_t0_M_3.txt
- MCF7/limma_t0_T_0.txt
- MCF7/limma_t0_MW_3.txt
- MCF7/limma_t0_M_0.txt
- MCF7/limma_t0_W_12.txt
- MCF7/limma_t0_T_3.txt
- __MACOSX/MCF7/._limma_t0_T_3.txt
- MCF7/limma_t0_TM_6.txt
- MCF7/limma_t0_M_24.txt
- MCF7/limma_t0_MW_9.txt
- MCF7/limma_t0_TM_0.txt
- MCF7/limma_t0_W_24.txt
- MCF7/limma_t0_T_9.txt
- MCF7/limma_t0_TM_3.txt
- MCF7/limma_t0_M_9.txt
- MCF7/limma_t0_TM_24.txt
- __MACOSX/MCF7/._limma_t0_TM_24.txt
- MCF7/limma_t0_MW_12.txt
- MCF7/limma_t0_T_12.txt
- MCF7/limma_t0_TW_6.txt
- MCF7/limma_t0_W_9.txt
- MCF7/limma_t0_TW_3.txt
- MCF7/limma_t0_TW_24.txt
- MCF7/limma_t0_TW_0.txt
- __MACOSX/._MCF7
