# Supplementary material for: The transcriptomic response of cells to a drug combination is more than the sum of the responses to the monotherapies
Source: eLife. 2020 Sep 18;9:e52707. doi: 10.7554/eLife.52707 (PMC7546737; doi:10.7554/eLife.52707)
Supplement: Source data 4. [file elife-52707-data4.zip › MCF7/limma_t0_W_6.txt]

1	logFC	AveExpr	t	P.Value	adj.P.Val	B
UBC	3.63616411287565	10.845093444045	74.9046932232108	4.3918523170583e-88	7.34493381504829e-84	191.140636744652
C17orf91	3.88635187218943	6.22040122393268	65.5515967417571	1.54771035573689e-82	1.29419539946719e-78	178.01377364241
DNAJA4	4.97123417685058	7.65985678493217	64.3104918438975	9.5977479604882e-82	5.35042456304015e-78	176.541806021419
PPP1R15A	5.8512488327158	7.73047738173972	61.9797529501862	3.24078005169291e-80	1.3549701396128e-76	172.940849112951
DNAJB1	3.88174008810191	9.70935114870328	61.6865393255556	5.09094358430651e-80	1.70281881007884e-76	172.675875474771
HSPH1	3.65782824865081	10.3379439314484	60.5663317737692	2.91354223952764e-79	8.12101340231006e-76	170.945804153144
FOS	4.18681400013333	6.70296140946639	59.6118202105003	1.31991177684306e-78	3.15345779370334e-75	169.077684801589
TNFRSF10B	2.77078456441694	6.47513920581161	57.0113447630115	9.1168216870861e-77	1.90587157368535e-73	165.077879391135
IER5	3.96783027772488	7.83467038761343	56.780835177601	1.33869454624701e-76	2.4875919546039e-73	164.7778840296
HSPA1A	4.17844364079066	9.30862539928997	56.0682357645849	4.43107329239569e-76	7.41052697420256e-73	163.62735126975
MAP1LC3B	2.79377010152604	7.62558097053956	55.6054650689414	9.71470356802528e-76	1.39694396409969e-72	162.793018663817
ZFAND2A	5.38306665969424	6.89223470843203	55.5870917015243	1.00235156476897e-75	1.39694396409969e-72	162.718995893444
HSPA8	1.80389605197096	11.9936459746859	55.242473680155	1.8059839043032e-75	2.32332883196667e-72	162.221851402899
SDC4	2.00437505795549	7.92862480671931	55.1623796043319	2.07183488368167e-75	2.47495475676373e-72	162.061240035349
HEATR6	-2.38527595029779	7.84462438321741	-55.0738963785786	2.41178094406108e-75	2.68897496723183e-72	161.854608996943
BAG3	4.46421715961186	8.79206796542452	53.4961569453239	3.76583607284266e-74	3.91447065118408e-71	159.187259586487
CDKN1A	2.90409219699578	8.02918651422638	53.464972932513	3.97907205633398e-74	3.91447065118408e-71	159.120129581056
HSPB8	2.54563111804888	8.67105303983863	53.4303089636314	4.23045307928433e-74	3.93056096099729e-71	159.070458147505
HSPA1B	3.98786972138133	8.83758207858262	53.3709912477392	4.6984163182438e-74	4.13559550033207e-71	158.968893722549
GADD45A	3.62388319779926	5.41162096556908	52.514545377708	2.16346796394215e-73	1.80909191144843e-70	157.14580878377
SAT1	3.6484237299735	5.89732516241368	51.9268497054737	6.25316937318503e-73	4.9799049808165e-70	156.163373738439
MXD1	3.43161803728833	6.88739720859648	50.3081736376989	1.23375053842555e-71	9.37874727483134e-69	153.366355422636
PRNP	2.76034815944757	6.66236760372295	50.0326334835132	2.06791768705317e-71	1.50364588688162e-68	152.855980209894
RTN4	1.56424763801629	8.20824084217759	48.3231291327855	5.41045722359571e-70	3.61937946429658e-67	149.62572650745
HSPA6	7.53154087508338	4.58931929883194	48.4881320872611	3.93003009788033e-70	2.73857597320627e-67	149.487814488418
DNAJA1	2.28875025620836	9.61681679901245	48.2129043109276	6.7022954676419e-70	4.3111226692632e-67	149.403793664957
RNFT1	3.34261460000694	6.72540781486655	47.6985139516789	1.83140298310714e-69	1.13438457368458e-66	148.391155868961
DNAJB6	2.1023076647116	7.80144613763983	47.2658958035831	4.29839072626164e-69	2.56736737521427e-66	147.55504560151
SESN2	3.95315268362186	6.73073296517458	47.143779193162	5.47592504646967e-69	3.15790932679858e-66	147.285533867069
MCL1	2.6746419046845	10.2091383836117	47.1252977073653	5.68058677937075e-69	3.16673777660655e-66	147.262300396719
DUSP5	3.92349130314854	4.47402428634682	47.0050690824241	7.21440734087605e-69	3.89205639899391e-66	146.741015169921
DDIT3	5.63244398174439	6.72634808064563	46.1299370539811	4.18034884610278e-68	2.18475481569446e-65	145.18461400024
FAM53C	2.5193470694472	7.2283258284205	45.7418205876806	9.20123825772955e-68	4.66307601885664e-65	144.493765323558
TES	3.35686546912787	5.93738087172614	45.7065796947492	9.88754654320204e-68	4.86350965848562e-65	144.387350287299
H1F0	-2.61673303219598	7.72711080413696	-45.5629588409101	1.32629725661088e-67	6.33742723416009e-65	144.122596327797
HMOX1	5.83921979720972	6.75584619051977	44.9978309149382	4.24739029971486e-67	1.97314876034531e-64	142.870519748489
VEGFA	3.06038600600851	7.06037922764422	44.8621889190673	5.62738597860887e-67	2.54357846233121e-64	142.676654424872
SERPINH1	4.0896092337238	9.03932703530522	44.0679030611442	2.9688748870699e-66	1.30661746345676e-63	141.002384073247
TSPYL2	2.83518852634423	6.38540384366304	43.6269113115291	7.5633624682613e-66	3.24332497228723e-63	140.078332256183
PRMT6	-2.01874977941097	6.70457695712868	-43.3417620188039	1.39090404380032e-65	5.81536980712915e-63	139.465667398808
JMJD6	2.47109801998184	6.14538139994074	43.0673341051989	2.50852587409209e-65	9.98871112340859e-63	138.888484605404
HSP90AB1	1.26257980339323	12.2065673647244	42.9463288993558	3.25701187714439e-65	1.26675038682239e-62	138.544467300884
IL6R	3.90085505006382	3.92623683264399	43.073678251613	2.47446349982216e-65	9.98871112340859e-63	138.491826577473
PARD6B	3.30777405229568	9.35984265063281	42.7416147335466	5.07370417209551e-65	1.92846883123012e-62	138.160551836179
AEN	1.83399521426223	7.40668228714742	42.008864492126	2.5190529546964e-64	9.36192035874281e-62	136.583176855083
CCDC9	2.75168081930404	5.80123188275644	41.6895436424807	5.10406412326864e-64	1.81617805101159e-61	135.863507271856
VPS37B	2.80590311112766	5.05825952820964	41.6579894415507	5.4743824809298e-64	1.90736609606396e-61	135.745994711782
LMNB1	-1.85534298632171	7.53408584336184	-41.5154473466185	7.51634166678439e-64	2.56537342929188e-61	135.492486907983
HBEGF	4.9941851021454	3.73757462923029	41.7474473852864	4.4889943376251e-64	1.63204220222701e-61	135.399924733336
KIAA0513	2.94507959682718	5.82949933495263	41.4412700048128	8.86781131557106e-64	2.96610552883221e-61	135.323249808676
MRPL18	2.40558124770277	6.42466694507529	41.3913958642032	9.91204865569989e-64	3.25037454348872e-61	135.219058983388
IFRD1	2.57992283866995	7.38493088016067	41.3307072238283	1.13517808846493e-63	3.65090737528607e-61	135.078450516244
CALCOCO2	1.87383502989794	6.78997461024697	41.2755063396433	1.28441572976853e-63	4.05293748389602e-61	134.957942483178
MICB	3.64090267983287	5.17514329826187	41.2569273299804	1.33898042328416e-63	4.14687196277857e-61	134.907005176381
ZC3H12A	4.10066452877441	5.32240791917296	41.2217219194193	1.44887998642769e-63	4.40564888963939e-61	134.790266011872
ZNF473	2.83053906501953	6.17128838010622	41.0432016154129	2.16347736782811e-63	6.46107062492095e-61	134.438627891688
STC2	2.13608781550989	8.15963986627405	40.8156063750596	3.61509166185831e-63	1.0326900666959e-60	133.909950359709
MORC4	2.75679951488001	5.20734580627586	40.812182660325	3.64319026160357e-63	1.0326900666959e-60	133.898185542809
SIK1	2.07134025230689	7.20892170867376	40.6718171881093	5.00674974664678e-63	1.39554804604868e-60	133.59707250835
STIP1	1.49009924901539	9.50524692810074	40.4955588436805	7.47374874509941e-63	2.04903236086955e-60	133.151441609477
FOSL1	6.23873406999067	3.29180561096025	40.8281498733448	3.51400270024872e-63	1.03102072208701e-60	132.480526883448
DDIT4	3.31146080675232	7.79816807553139	40.1634304132731	1.59666998828696e-62	4.30688852969534e-60	132.431533221825
EIF5	1.90815877351939	9.97274882645205	39.8898253502597	2.99655585293425e-62	7.95466668007498e-60	131.744894375205
DEDD2	3.41021869165888	6.41955434437307	39.852776788753	3.26416261472383e-62	8.52966493260021e-60	131.726050586922
DUSP1	2.64026710257355	5.4953577980922	39.7512107013027	4.12830103308346e-62	1.06218009965058e-59	131.45479022488
KLF10	2.54743078674584	7.44018767785237	39.7188647094973	4.44942433240809e-62	1.12745715962414e-59	131.411740498856
MAP3K14	3.04772975947402	5.93432447964536	39.5704113737602	6.27934315561267e-62	1.56739902887263e-59	131.075381786456
TRIM26	2.46659314856842	7.15230588866758	39.3381391059958	1.07893415787651e-61	2.65354336122453e-59	130.519819553916
ETS2	1.83391827131806	6.36117609938898	39.3092768383138	1.15422835834498e-61	2.79758189347268e-59	130.466704194721
GEMIN5	-2.61548676042155	5.94301462918895	-38.8934576578268	3.06541872821193e-61	7.32372325865947e-59	129.45377730771
EIF1AD	2.00724528560579	6.43120715503031	38.8251043042935	3.60248682204238e-61	8.44986920618044e-59	129.322888970004
SLC25A25	1.87226238762561	6.24587187674517	38.8209741584141	3.63782936405759e-61	8.44986920618044e-59	129.320954789153
CLK1	3.09201301093402	7.00246078561596	38.7687240473122	4.11638043627083e-61	9.43045841317717e-59	129.18585941294
EGR1	4.2929650386971	7.31746040913881	38.6503301545616	5.44966300455733e-61	1.23162383902996e-58	128.917371528597
VCL	2.12138123109627	7.3146997792152	38.2210628248401	1.51687176675142e-60	3.38242179028678e-58	127.860050583163
ASNS	3.13977345869759	7.81572324876419	38.0597034782736	2.23458208002638e-60	4.91725667188964e-58	127.480623183267
PI4K2A	1.86521137702763	6.12383947389819	37.9475513861912	2.92754817889498e-60	6.35848256413502e-58	127.236977966908
NR2F2	-2.56368396377895	6.03322532752457	-37.5797621517605	7.13408228745332e-60	1.52962041250474e-57	126.316624329503
INSIG1	2.55995692058199	8.29926565363552	37.4558157263004	9.64821785232754e-60	2.04249108053577e-57	125.991746487826
HSD17B7	3.62882834554553	4.381094666947	37.3163037712426	1.35666944624012e-59	2.83611747736498e-57	125.626861667777
TRIM16	1.62342157522025	6.93425615572594	37.0709071561301	2.47753976094682e-59	5.11535493358946e-57	125.080952614925
GATA3	-2.3304621911175	8.8585694612958	-36.869469879821	4.07231570116736e-59	8.30553753491743e-57	124.56130662979
FHL2	2.45318597049672	5.71095113597258	36.7884943505389	4.97608033773319e-59	1.00265021166566e-56	124.40935704537
TFE3	1.89916712510635	6.72470095457409	36.671331556512	6.65469026988978e-59	1.32491714373377e-56	124.1014680207
NXF1	1.42461976221493	7.46721710303826	36.5380779705511	9.27109538139607e-59	1.82411528421727e-56	123.749033162209
PMEPA1	1.96196612087703	7.04533868046243	36.5158301448613	9.79981497412974e-59	1.90572215845751e-56	123.700365537716
KDM3A	2.19928692098992	6.19680587958183	36.2596092503956	1.86009956765826e-58	3.53503467835417e-56	123.090966069818
ITGA5	3.81961255586619	3.80200093223678	36.3455700062334	1.49959156276599e-58	2.8826631374366e-56	123.005155532911
CSRNP1	3.34093382139039	5.15068521785139	36.2293776935839	2.00672090505634e-58	3.77083150743395e-56	122.975346763234
AZIN1	2.39935302093738	9.65199339190434	36.0855880360342	2.88094856226791e-58	5.35344263948538e-56	122.548140225184
DUSP3	1.70697159414891	6.61964217285845	35.9755899127834	3.80225453309064e-58	6.98779173751735e-56	122.353860575155
TPD52L2	1.29882191641042	9.07026353119499	35.8098757499966	5.7834309373003e-58	1.05132716299359e-55	121.866621061923
TUBB	-1.44798188245551	10.4297180764044	-35.7728416230176	6.35317252513364e-58	1.142478035595e-55	121.742377598061
TRIB1	2.96605223496336	7.1775657704366	35.6375635336473	8.960918336454e-58	1.5774989290406e-55	121.495108170809
NUCB1	2.16593649077671	7.6619737684796	35.6185372366178	9.40586396360196e-58	1.63857988465916e-55	121.420553863434
NAB2	2.88933735026128	6.74429635336419	35.5993889619962	9.8761924001131e-58	1.68540246632134e-55	121.400382490089
HSPD1	1.70478749504163	11.0907695448554	35.6477135251187	8.73230562269602e-58	1.55360722589328e-55	121.389075565916
RAB7A	1.13208554147417	8.60384147926901	35.6089298990608	9.63894798106657e-58	1.66187387665317e-55	121.373448509598
MOBKL2C	2.82038444050041	3.60419556258614	35.5739940959243	1.05367921536026e-57	1.77997284825101e-55	121.24644031822
NECAP2	1.99838990157419	5.53944140407605	35.4947312271325	1.28998427595071e-57	2.15736970309997e-55	121.154610789962
STX3	1.59773164094529	7.26471962093819	35.3971663574655	1.65570357607462e-57	2.74158283230415e-55	120.866520907633
SDCBP	1.99027315930619	6.56038943911884	35.3079213415943	2.08142874989706e-57	3.38730885649813e-55	120.657034237754
HSPA4	1.53863830077888	8.84384494079825	35.3070329829502	2.08618041269617e-57	3.38730885649813e-55	120.578475401763
HBP1	2.33098589105458	6.10881226071028	35.1640309352589	3.01331693492045e-57	4.7994964209152e-55	120.311993607148
DNAJB5	4.32623904954431	3.26439722128384	35.2845948833713	2.20989802412052e-57	3.5536860149415e-55	120.154327239109
C16orf72	1.75363183800463	7.06883648947183	35.0112982465697	4.46908541501238e-57	6.98513873651094e-55	119.875254264846
BCL10	2.40243766434933	5.00470492733472	34.9628577194573	5.0657202879003e-57	7.77239505457291e-55	119.789834161501
SNX3	1.51696091187841	7.54798487332864	34.9832866312343	4.80486996735487e-57	7.44043012352248e-55	119.785945738871
SRXN1	1.77408289937802	7.38395025271885	34.8104778296308	7.52071979533359e-57	1.14342288961054e-54	119.334946335897
TBC1D9	-1.83598566844681	7.75291635078837	-34.7997594557863	7.73312630433803e-57	1.16512436318693e-54	119.331534450106
UMPS	-2.10689141329791	5.72626335828532	-34.6947239398618	1.01637991717627e-56	1.51767301204071e-54	119.095782206736
MAFF	5.54654850696602	3.55005147507574	35.0709582416245	3.83071132150608e-57	6.04385057932715e-55	118.796948237321
IRS1	-2.23239341216275	7.1920280968264	-34.5720891545993	1.39969642608247e-56	2.07155071060206e-54	118.762144985007
GINS1	-1.8763735744517	6.00348475754953	-34.5500463434906	1.48271838359886e-56	2.17517388134274e-54	118.715977296885
ATP6V1G1	1.94636562310231	7.82261612554127	34.5428775609809	1.51077639912916e-56	2.19706299991619e-54	118.629827661863
TUFT1	1.48212577340143	6.85772928098336	34.4889225595257	1.73989292087774e-56	2.50844562144477e-54	118.520202283202
ZFP36	2.58441141072485	5.86929075058073	34.4510548402963	1.9213639222644e-56	2.74640087486751e-54	118.459162480372
ABHD3	2.70932379050033	5.45873201339997	34.4302698490164	2.02897442044863e-56	2.87564137352397e-54	118.400668777426
STK40	2.6582604496881	6.58507542584907	34.287361278533	2.95344867751281e-56	4.15071224224573e-54	117.998121112573
CCDC84	2.99351261819506	4.8243065118648	34.2454326796037	3.29820513053346e-56	4.59659855025347e-54	117.916568263673
ANKLE2	1.22585305194517	6.9967190703404	34.1975648192865	3.74178424888852e-56	5.17170246102575e-54	117.740929119281
JPH1	-1.91035704011396	6.26305047837086	-34.0253034308997	5.89969924825378e-56	8.08742378916363e-54	117.336893740585
TCP1	1.21319557746127	8.46763496653647	33.9952327365012	6.38906068895672e-56	8.68704479366766e-54	117.15933786238
DNAJB4	4.34667816119467	4.68788398282454	33.956858430951	7.07356041616753e-56	9.54017938709562e-54	117.152987228943
ZNF761	2.92665127324451	6.40608484460987	33.9191645450826	7.81801545793998e-56	1.04598792414871e-53	117.023357177529
CTCF	-1.56782855259514	6.59581948611356	-33.8695370977377	8.92022581238294e-56	1.18398298798645e-53	116.912902759945
USPL1	3.40581458120865	6.33987128627438	33.855475516965	9.26015861923815e-56	1.21942435234755e-53	116.862990728114
MYADM	1.75393724639142	6.35003951405345	33.7342888701466	1.27890448567062e-55	1.66011757910287e-53	116.524373448375
SC4MOL	2.47935610051965	7.0304553009857	33.733813997964	1.28052599679664e-55	1.66011757910287e-53	116.503318342346
PATZ1	-2.69028810879617	5.48783334293799	-33.6958025885933	1.41728703350285e-55	1.82328525756166e-53	116.396068559376
PRR13	1.65975618926251	7.60896470127923	33.653464260903	1.58705918726468e-55	2.0107558975617e-53	116.274746399149
ZNF697	4.26844173306247	3.57992203113564	33.6366307215543	1.66013571950493e-55	2.08752705060154e-53	116.207864103034
HSP90AA1	1.60442350391585	12.9413910624577	33.659829233913	1.56028161905242e-55	1.99191983183456e-53	116.118569649286
DKK1	-2.82917593246212	6.41450477589382	-33.4833766228922	2.50330067044939e-55	3.12426868750713e-53	115.899724717016
GEMIN4	-2.43800981808687	5.6027002266946	-33.4799521265846	2.52642589496854e-55	3.12977382721881e-53	115.878999790798
ARF6	-1.45481850675128	7.25380671598134	-33.4767512806074	2.54823577589524e-55	3.13358052324058e-53	115.833807193102
LOC147804	3.29958198789712	4.73925526218779	33.4115470178141	3.03634209150388e-55	3.70655365973072e-53	115.705821820029
TMEM97	1.23331508702267	6.90322733202814	33.368537829749	3.40896470234383e-55	4.13126997695639e-53	115.526266283104
GADD45B	2.59286364722154	5.51505952483269	33.3100627929675	3.99079276310137e-55	4.80158404101491e-53	115.433392134212
SNIP1	2.00344829631808	5.15271615888027	33.2793798649897	4.33520399482604e-55	5.1419823836504e-53	115.351448157973
LOC284454	3.41306162448369	4.08158548463672	33.2590230953844	4.58011497328863e-55	5.39421428262528e-53	115.235912661701
HMGCS1	2.197832246155	8.60651286618243	33.2443706629714	4.76499984186366e-55	5.57271729757537e-53	115.13205491954
ALOXE3	5.14388048642031	3.29953266055531	33.3061566920179	4.03305648127344e-55	4.81777404234407e-53	115.021052434876
RRP1B	-1.48029673045885	6.70065163701951	-33.142290489647	6.28020944684275e-55	7.24346364062056e-53	114.950208281109
TP53INP2	3.27890789579717	3.91068928026686	33.1547686921309	6.07155121485608e-55	7.05143211925369e-53	114.826067726658
LPIN1	2.33700453732695	6.13705125804514	33.0466856841173	8.13879432001598e-55	9.25940110258145e-53	114.694799512846
PTGES3	1.97692288195442	10.1325666744171	33.0514124963344	8.0350259692654e-55	9.20395714452017e-53	114.559693658948
HERPUD1	2.69918112296502	6.39996889195011	32.9485107619511	1.06281314602978e-54	1.20097885501365e-52	114.43940043368
SF3B3	-1.09663853545952	8.48671373457307	-32.8419929622342	1.42079009836203e-54	1.59471769161118e-52	114.05502204549
SPSB1	2.30423857549084	4.81058564964061	32.7630578966736	1.76269449915448e-54	1.95227170886487e-52	113.95045440648
EPHA2	2.35118897543311	6.00704891373219	32.7631173318583	1.76240804060389e-54	1.95227170886487e-52	113.916083078918
MKNK2	2.60321995150997	7.02638550019131	32.7075614647859	2.05177566866886e-54	2.24273831913843e-52	113.730514497671
FKBP4	1.7971992129522	9.34824450160857	32.7214162815506	1.97540364437245e-54	2.173463851874e-52	113.685571280933
ME1	1.71549302817004	7.38115810285174	32.6658967405646	2.29988589763378e-54	2.49761634753424e-52	113.6037388885
UBE2B	2.28881042552726	6.84805985928007	32.6151676920765	2.64325768415831e-54	2.83370778909382e-52	113.482442847483
YWHAG	1.6356591486375	9.44887194602258	32.6399172673745	2.46970850331039e-54	2.66473580705568e-52	113.452341093387
MCU	1.71509493308416	5.79098820702973	32.5498094198255	3.16312272376328e-54	3.36943085555523e-52	113.333814663738
JOSD1	1.39189069960293	6.37289351410987	32.4924332831131	3.70405118703723e-54	3.92066785139308e-52	113.155661658034
UBE2H	1.47340595666541	6.99962125479111	32.403692788311	4.73058795565559e-54	4.97574546983548e-52	112.893533651987
TSPYL4	1.70053746072856	5.95264664965326	32.3583252685985	5.36193598174412e-54	5.60456358491804e-52	112.795673108552
WDR37	1.39340962187005	5.93147661887449	32.3453328064183	5.55794664863001e-54	5.77336023302411e-52	112.770084780612
KDM6B	2.93061310490586	7.18789582028028	32.3376946404843	5.67653941438517e-54	5.8601509361838e-52	112.715261789628
MAFG	2.20134205211326	6.70722584074029	32.2199371358807	7.86456246774267e-54	8.01993553112978e-52	112.40461749822
MEF2D	2.42893176418694	5.28492277923607	32.1919894537895	8.49848983999018e-54	8.61386327781792e-52	112.381377127462
LDLR	2.6549816201877	8.50263837961225	32.1783618938289	8.82606262460804e-54	8.89199224903283e-52	112.218824908258
SERPINE1	4.7169886511997	2.89863485033743	32.2936863249564	6.41133984135194e-54	6.57811334397361e-52	112.102860664673
YTHDC1	1.35396857120841	7.2461261700118	32.0566656376697	1.23795066635819e-53	1.23235041334371e-51	111.920719854184
ATF3	4.00579386071262	5.18042201633573	32.0019178233565	1.44197173390145e-53	1.42695475016377e-51	111.812506061018
PLAUR	4.00679953326712	2.52076719031073	32.1108781346122	1.06460876773298e-53	1.06613874440517e-51	111.659770822794
NPC1	2.68989392197729	6.80927077703324	31.95619388717	1.63818067623007e-53	1.61158433113363e-51	111.646908029802
TRIB3	2.3778376340023	7.80822936799348	31.8344069994246	2.30279431763522e-53	2.25215977591412e-51	111.292550802016
PIM1	2.85622033351512	4.25635696778527	31.8003306910098	2.53349370587108e-53	2.46338074052256e-51	111.213650752472
PPME1	1.71291039591251	6.25077707339023	31.7909335746919	2.60112287890628e-53	2.50006776016257e-51	111.200586381998
CTNNA1	0.895157078629975	9.67448531254551	31.7967265703509	2.55921949751645e-53	2.47401080210781e-51	111.10674569959
MAGEF1	-2.76031665517209	5.02894836281411	-31.7585470399887	2.84847921368323e-53	2.72216950683648e-51	111.100704744269
ELL2	2.98025966779595	4.13746014717942	31.7145895032984	3.22265488868995e-53	3.04495369256784e-51	111.030267919021
STX6	1.30619010973345	6.87595809617351	31.731211444685	3.07565917188755e-53	2.92257522674133e-51	111.012759434611
LITAF	1.42062597843923	7.27925257888602	31.6720621391852	3.63185907544022e-53	3.41231523470013e-51	110.836873106055
UBB	1.93845044770775	10.3065917317109	31.622720599069	4.17286796771416e-53	3.89871753586881e-51	110.592402318142
APP	1.05228744693648	8.8654038719346	31.5728042506627	4.80310170717061e-53	4.46261516392896e-51	110.499225793202
RIT1	2.02149442631257	5.24427361328281	31.5137540007429	5.6740045324735e-53	5.24265479564016e-51	110.476532477431
ELOVL5	1.76734010425409	8.83050399386075	31.4637888704814	6.53447488040677e-53	6.00453614834741e-51	110.181924171974
HJURP	-2.84944516504162	5.26193072498475	-31.4116079201783	7.57419844991617e-53	6.92190682384689e-51	110.146573108044
F11R	1.0666303332023	7.50430516468715	31.4096154099919	7.61705413172662e-53	6.9232398532063e-51	110.081094960943
CAD	-1.88040944678348	6.79935492127865	-31.355398644611	8.88200801428019e-53	8.02933524490929e-51	109.989924029707
BAIAP2L1	1.45712098104802	5.59387859369574	31.3077261884616	1.01685631214118e-52	9.14295965819845e-51	109.881576096502
JHDM1D	3.66027638270507	4.67150614644581	31.2678334811832	1.13887804094474e-52	1.01311682748723e-50	109.778881489175
DNAJC7	1.44238677231368	6.70994357068624	31.2856839539246	1.08254966839397e-52	9.68158323755124e-51	109.758924209494
FASTKD2	-2.18470640238764	5.46614120634112	-31.1089610162229	1.79059933580203e-52	1.5844435604208e-50	109.339528999139
BCL2	-2.47835647828023	5.85471034630259	-31.0981785973206	1.84656996598456e-52	1.6253703216382e-50	109.307192800318
LEO1	-2.10989529076678	6.09344048592923	-31.048584595721	2.12763981854147e-52	1.86296588090511e-50	109.161159085529
NCRNA00201	3.50888460463825	4.91844219444141	30.8763885170619	3.48474736057035e-52	3.03086370125907e-50	108.668865648229
TARS2	-2.59486403243277	5.42959396772546	-30.8334202921002	3.94267667969357e-52	3.39883117480388e-50	108.539664218287
ANKMY2	1.92490818691738	4.97012883350875	30.8302327232363	3.97897624541513e-52	3.41253326811911e-50	108.534419344535
MORF4L2	1.49113519549011	9.25235499048998	30.8750958229852	3.49770805036475e-52	3.03086370125907e-50	108.497545581728
RRM2	-1.30465879596461	8.46918250407167	-30.791416303861	4.44904414420148e-52	3.79621501365437e-50	108.279141038658
HSPA4L	3.37277438166866	6.18105800431187	30.7587793335056	4.88742791868398e-52	4.14910378233862e-50	108.257430734588
SPRED2	1.84957805631148	6.18700431150024	30.7440424597338	5.09942135962979e-52	4.30720822315397e-50	108.238516968084
ZHX2	-1.59251130187272	6.42587084609066	-30.6875888884281	6.00107469674087e-52	5.04331523760273e-50	108.120647765871
KIF20A	-2.07687361879856	5.81745294395838	-30.6604273618727	6.4906263363716e-52	5.4004594452477e-50	108.046120411676
DUSP2	5.48764738920604	3.81190515506254	30.6707660721854	6.29970343440143e-52	5.26781201184647e-50	108.012212470008
RABGEF1	1.76619379720239	5.88654567599332	30.6564263595375	6.56606988358748e-52	5.43618577886718e-50	107.992884242217
FUBP1	-1.29592170492591	7.09185198545167	-30.5673105950365	8.49633178783529e-52	6.99963806993878e-50	107.706255882358
OTUD5	1.75196802027928	6.08311652434137	30.5410783537647	9.16703073135867e-52	7.47850838786549e-50	107.661286746691
C20orf111	1.79525766678438	6.43378349403498	30.5316902095309	9.41983982853389e-52	7.64744666467965e-50	107.630349463488
PAK1	2.12696808688318	4.41516151120314	30.4383476886337	1.23502113935475e-51	9.97801620027479e-50	107.410546982352
RP9P	4.36956695421103	3.01290106646334	30.5439955624457	9.08987743221395e-52	7.45191716550716e-50	107.355788102628
CHORDC1	2.19304507607923	6.49101414277378	30.3882654747693	1.42859477495098e-51	1.14864514501347e-49	107.167466478594
HLA-A	2.03993654300752	6.20126595258188	30.3380977744439	1.65324202316845e-51	1.3166104569271e-49	107.052305532905
TAF7	1.37477206660171	8.41777406796868	30.3464172586741	1.6136605298177e-51	1.29123725840532e-49	106.987868536547
KIAA1467	-1.71790947227028	5.88642277267532	-30.1707550823868	2.69479073495792e-51	2.13590901665574e-49	106.617529741301
SFMBT1	1.79932387784868	5.0492979590026	30.0753695743032	3.56368211735499e-51	2.81127451559645e-49	106.334140731387
KLHL25	2.48872568132758	5.35644968361588	30.0595389821098	3.73312701947665e-51	2.93111813491679e-49	106.265348050918
INTS3	-1.42979421050471	6.2585639365588	-30.052910268603	3.80647213280425e-51	2.97474018453357e-49	106.25122475369
VMP1	1.32887822188135	9.31950109052612	30.0177332667646	4.22074754479093e-51	3.28315264832947e-49	105.987835690635
PXN	1.33963208541414	7.72764029444019	29.93772303654	5.34068579829961e-51	4.1350754301279e-49	105.808758344521
ZNF410	1.23113299635738	6.63252422262764	29.8991149218175	5.98404754063663e-51	4.61185304468235e-49	105.741058863139
EGR3	2.49013902231878	4.86247048957442	29.8580281123996	6.75493087109407e-51	5.18208549945767e-49	105.714712662784
PCDH1	1.97841833392825	5.18765022408441	29.7797731647952	8.51167090351935e-51	6.49996274842272e-49	105.458788138133
ARHGEF26	2.08421811114986	4.90648300605277	29.6897694012127	1.1110763911406e-50	8.40798260879429e-49	105.191083935005
FXR1	1.4917313696875	7.71544633407064	29.6996017384886	1.07916426404348e-50	8.20361052357419e-49	105.098572854022
ULBP2	3.46166995705335	3.07382504766307	29.6313873482779	1.32118528245381e-50	9.95292912781872e-49	104.850475771805
DFNB31	2.60515509118023	4.98474938845129	29.5495263047155	1.68513395492225e-50	1.25813304741606e-48	104.791248659418
LIF	3.21796428248484	3.48109776012961	29.5640931602736	1.61366579044015e-50	1.21017698113547e-48	104.766307002731
IL4R	2.25531467447525	3.96943917364284	29.4993118023355	1.9569068966329e-50	1.44811110350835e-48	104.65102237082
NCOA5	-1.35349998807377	5.95491214796502	-29.5062745653634	1.91672967305864e-50	1.42468386898812e-48	104.646237930027
CCNA2	-2.19449214724453	5.48221964919826	-29.4943373358188	1.98613057020784e-50	1.4632620112844e-48	104.635354755649
RYBP	2.09882302350142	6.66934960841198	29.4507487744026	2.26180147140663e-50	1.65905121964055e-48	104.406736986163
NR4A1	3.72362593746358	5.57460740685181	29.3806165140006	2.78878700770947e-50	2.03666698327219e-48	104.300266524128
TSC22D3	1.78167810284707	6.02488184372022	29.3762643355521	2.82530798287292e-50	2.05436742198116e-48	104.227301808618
RXRA	-1.65788466478563	6.64091515171787	-29.3353925622686	3.19273174894055e-50	2.31148250083471e-48	104.10965220515
CYR61	2.85428009528891	3.93787813596911	29.3042485990112	3.50478441299376e-50	2.51562294089732e-48	104.054669608711
KIAA1370	2.17790484940732	7.10216389243496	29.308354093434	3.46194891366405e-50	2.49558765655679e-48	103.976021251691
P4HA1	1.98602824809666	6.25435272595389	29.3003621306291	3.54582739932003e-50	2.53420587291573e-48	103.970651521593
MYO10	1.95201952777271	5.94259595832245	29.2560723569856	4.04926567773595e-50	2.87458428621584e-48	103.862862167101
ELAC2	-1.47495330685785	6.81938325219402	-29.2554807778	4.05645713673128e-50	2.87458428621584e-48	103.840884080854
GEM	5.4501004173907	3.48719152573039	29.2318139814679	4.3549840908132e-50	3.07311198036962e-48	103.520190489198
BCAS2	1.52457525176656	8.31544222196583	29.1610600823075	5.38645759794289e-50	3.78500491042004e-48	103.457925896952
VANGL1	-2.09872529655327	5.58619610547376	-29.1023504541901	6.42747761003984e-50	4.47888064792943e-48	103.450721716399
TRIP13	-1.29640996493283	6.92683617992374	-29.1082835097631	6.31364396078683e-50	4.4179657573305e-48	103.374480752267
SPATA2	1.51222549406342	6.15744549492513	29.1001013424173	6.47116923894231e-50	4.49061553328096e-48	103.370445499173
USP30	1.90653649924354	4.02405733036505	28.9209272523691	1.11161132712943e-49	7.68206108880685e-48	102.921269371488
ARHGAP21	1.86790113695727	6.51639693985972	28.8457300515784	1.39608360735841e-49	9.60827253064283e-48	102.578733518491
TBX3	3.6246541920014	4.71689793940831	28.7952766365567	1.62712928381166e-49	1.11069837316189e-47	102.54206005725
ZNF227	2.41493983289396	4.55277220437063	28.7766830480355	1.72169604656233e-49	1.17047336108571e-47	102.47977924805
HMGCR	2.06509920294249	8.35253993627647	28.8321689431764	1.45472000653969e-49	9.97079401203676e-48	102.456625779994
STX5	1.68451112722625	5.97928525378897	28.7570813318655	1.82740464848663e-49	1.23231916698752e-47	102.370926813743
ALDH1B1	-3.03755560114414	4.11482585509358	-28.7738972812034	1.73633455903757e-49	1.17564612005443e-47	102.284412309313
URB2	-2.42004780345131	4.90625582190586	-28.5425199694163	3.51572288968028e-49	2.34250795247064e-47	101.765361978423
PLEKHA6	1.43784482041224	6.64507385984049	28.5492408015085	3.44419366273808e-49	2.31328091629042e-47	101.694277896709
AP4B1	2.39774482651077	6.59918364442524	28.5465768974236	3.47236800914014e-49	2.32287530339439e-47	101.656943622423
PEA15	1.43371764333759	6.23329816051976	28.5086077070067	3.90017894526939e-49	2.57812619291246e-47	101.562840594194
CACYBP	1.74681691939074	8.1381518346533	28.5133957781576	3.84342628298416e-49	2.55069290304076e-47	101.485665173364
BHLHE40	1.73350186179427	6.82896665127999	28.4811411938355	4.24247123178848e-49	2.79334995592246e-47	101.483187882876
MT1X	3.3008230896908	5.90502223325212	28.4299789658241	4.96301953130078e-49	3.24224760318259e-47	101.416559961204
NCAPD2	-1.38930494402931	6.83603590534476	-28.4543926235347	4.60495075152419e-49	3.02012534778394e-47	101.399044934398
RRS1	-2.52711039711205	5.67198306238433	-28.4067688689938	5.32947118744061e-49	3.46809634781155e-47	101.358652957317
CYLD	2.90943292318393	3.98480340412766	28.3926390943252	5.56580879938258e-49	3.60785218453001e-47	101.303754579891
CDCA4	-1.90915185351996	5.49911883196406	-28.3809998019514	5.76841579489082e-49	3.69620635071855e-47	101.268207527644
P4HA2	2.01508868041625	6.64601258243971	28.3861670091528	5.67756660395418e-49	3.65198553402037e-47	101.16286452216
ATP6V1C1	1.69254563730222	7.56354704981343	28.3885851603658	5.63554822788529e-49	3.63895399857736e-47	101.130670204525
TCEB3	-1.30508700705622	6.14385835806823	-28.3224909283957	6.90542846530188e-49	4.39111732523607e-47	101.038447718637
TMEM159	1.78844583399135	4.46897593340211	28.2994699799173	7.41255770368221e-49	4.66043665550306e-47	101.019374053576
ENGASE	3.90643302030848	5.02638530531169	28.2941877610013	7.53412515679765e-49	4.71912768248254e-47	100.983962756401
CD2BP2	1.49307168077908	7.29517073737979	28.3270194203593	6.80986738602334e-49	4.34687870854406e-47	100.945950317872
YKT6	1.21018913454411	7.19490619110533	28.2996386090609	7.40870956420013e-49	4.66043665550306e-47	100.873958919858
DCUN1D3	3.03382170177147	3.72981848959359	28.2513834666472	8.5964663501569e-49	5.36445161343373e-47	100.872136780087
NUDC	1.62605358491561	7.81231681290727	28.3050777952696	7.28566176567061e-49	4.6153563397377e-47	100.860523356269
POGK	-1.67993983717296	6.10432731781591	-28.2342293012314	9.06352971406817e-49	5.63488739546751e-47	100.779430567022
SEMA4C	-1.85041589350527	7.40635665679288	-28.225950435005	9.29802109624882e-49	5.75926314124686e-47	100.68477635415
ARID3B	3.28122908022611	4.39100698485396	28.1538541347885	1.16172419455329e-48	7.11673092663342e-47	100.579845106615
KCMF1	1.16243443179843	6.89472621982433	28.1935132248511	1.02772981728835e-48	6.34234445178244e-47	100.566988368081
YPEL5	1.82583123496444	5.7418497596113	28.147860188672	1.18345638197803e-48	7.2234031139418e-47	100.526551201592
RND1	4.24696121403835	3.32648936926284	28.1888048064692	1.0427849919876e-48	6.41159419338257e-47	100.496144710037
DSE	3.05044978240199	2.91740037318943	28.1466464161561	1.18790684459563e-48	7.22420147964264e-47	100.4833451383
GZF1	1.4286707596792	6.16746116026674	28.1081498407628	1.33817490304384e-48	8.10856415887867e-47	100.343400664902
PWP2	-1.67173200832789	5.85111854713084	-28.0689382580011	1.51098865365647e-48	9.05726675403254e-47	100.284428934199
PLK2	-1.26582768807764	8.56393687860043	-28.1037624615228	1.35647571474862e-48	8.18978334059783e-47	100.236494263944
OSBPL2	0.932611279572007	7.09270110579106	28.0794923462222	1.46237224287945e-48	8.79737891723596e-47	100.212260174699
SEMA7A	2.93574450139411	3.49678053315631	28.0081001640381	1.82480370831791e-48	1.07837516671056e-46	100.12749572783
KCTD11	2.21978373107277	4.55644567364386	28.0099888822289	1.81413571263305e-48	1.07587254106649e-46	100.116492527607
AZI2	2.0700039347804	5.87323128721534	28.0136990107226	1.79336274767636e-48	1.06733802819002e-46	100.07381240679
AKAP1	-1.21169288589593	7.27772795720735	-28.0193049154759	1.76242968406833e-48	1.0526740727271e-46	100.026863087133
ICMT	-1.0102482753788	6.74517217962077	-27.9961587554628	1.89373298550584e-48	1.11125580524911e-46	99.9578963409544
NEAT1	2.18857316576504	9.32769474472601	28.0054013311028	1.84015739586406e-48	1.08361944677572e-46	99.9053284389311
ZNF295	2.78047950174102	6.42766817643158	27.9477454301155	2.20118975270778e-48	1.28715725259737e-46	99.8349610399244
LOC100128338	-1.53867568375859	6.44541154959426	-27.9430321147471	2.23369206430561e-48	1.30161205865669e-46	99.8309881454247
PNPLA8	2.00483350658401	6.42752123418809	27.9123598088368	2.45736625302551e-48	1.42697893109717e-46	99.7406995188545
AKAP17A	2.00905096242638	6.15632656702606	27.8942913182332	2.59957252219033e-48	1.50433393983083e-46	99.6901879682636
ZFAND3	1.21993261012725	6.50130552472739	27.8787001125902	2.72894096530183e-48	1.57375202426579e-46	99.6133246570819
CORO1C	1.12830895894951	7.05419300735463	27.8691808963249	2.81110140964402e-48	1.61556219844971e-46	99.5330619021878
FER1L4	2.37849048007748	5.46837949356021	27.8149712613257	3.32892425994385e-48	1.9066071686062e-46	99.469557509667
IARS2	-1.2660771596698	6.96553155880434	-27.7864561779566	3.63892038990581e-48	2.07704111265477e-46	99.2939639942178
STARD7	-1.20482146520788	7.92112674946931	-27.773262757125	3.79205207917923e-48	2.15708431878209e-46	99.214662524708
CCDC120	1.89074506696987	5.01838315834593	27.7102761104735	4.61774714992777e-48	2.60024253654519e-46	99.1570643660674
MCMBP	-1.18872799771609	6.87255094490843	-27.719536149124	4.48582788916016e-48	2.53449275737549e-46	99.1100444782911
FOSL2	2.19898532153486	7.29169908383506	27.6720992268467	5.20427273300792e-48	2.92067977136995e-46	98.9363320198243
ZNF436	2.23908028751484	4.74438896135475	27.5823689295038	6.89659116809186e-48	3.85747794967118e-46	98.7765465402754
DDX23	-1.26130600884381	7.07871594119148	-27.5677613068888	7.2205337570781e-48	4.02520688511247e-46	98.6221560543833
SNAI1	4.89699997284208	2.99637033650272	27.7441850107141	4.15290826519893e-48	2.35434704498939e-46	98.6048213423386
AURKA	-1.50619736450411	6.86782300198997	-27.5582490265125	7.43969242791135e-48	4.13360186592656e-46	98.5991174655857
RAGE	2.62944205626887	3.65203643386363	27.5066061402337	8.7521722323644e-48	4.84357383687322e-46	98.5318684193854
SQRDL	2.30126521034898	4.16535006793869	27.4631579718792	1.00359747707624e-47	5.50300465790918e-46	98.426819005953
ATG16L1	1.16607682644375	5.91666001766437	27.4883212845362	9.27093340182611e-48	5.1002332306625e-46	98.4042602775871
FBXO5	-2.75977501769973	5.02952666848988	-27.4347068849459	1.09780295557313e-47	5.96092747694966e-46	98.3247741445319
PELP1	-1.69237991491487	6.4264402387841	-27.4482125951277	1.05201982493291e-47	5.74966652031962e-46	98.3143959306841
NOP2	-1.51156691102411	6.17632602304561	-27.4236536325878	1.1367649273785e-47	6.13266343402518e-46	98.240114550558
CPEB4	3.66524886526482	6.30698841494047	27.4297054902937	1.11526281383876e-47	6.03613440085416e-46	98.2212133954885
ZMYM5	2.04763918521283	5.37768604896849	27.3873512371954	1.27482050603372e-47	6.85533702344307e-46	98.1492756277473
FOSB	5.9349497949172	3.51542458263948	27.505763229554	8.77542975707119e-48	4.84357383687322e-46	98.1345889018031
PPM1D	1.28286452414874	8.86931357002667	27.4403946335335	1.07828189300404e-47	5.87400207771971e-46	98.1231285034736
ARAP2	2.82941312232878	4.16112846097201	27.3259404415033	1.54800559016912e-47	8.27119664216882e-46	97.9939269271402
C10orf2	-2.23800542336029	5.01253274646526	-27.3205730177513	1.5745248096942e-47	8.38609965519929e-46	97.9756503012618
UBE2D3	1.21348065955194	8.18873705349795	27.3749563887419	1.32573495697843e-47	7.10627930144463e-46	97.9356777036257
SMURF2	1.6853604365533	6.477942415966	27.3172329812683	1.59125805918091e-47	8.44831739102906e-46	97.8278320259004
TM2D2	1.43753167813982	4.92664328998717	27.2560821191752	1.93140448627885e-47	1.01895295358131e-45	97.7206635770165
PKNOX1	1.75445663042249	5.48048323289609	27.2636089927115	1.88586136119819e-47	9.98074221667042e-46	97.7033794280855
WBP2	1.65194727698406	6.83470217058966	27.2527276570687	1.95205738540353e-47	1.02661030545562e-45	97.6297594514997
LOC440944	2.19208980676539	5.24147644460346	27.1939443423316	2.35240848177577e-47	1.22942748278806e-45	97.5273624231947
FAM83G	2.52059976044477	5.92678586782077	27.175629044983	2.49335416281617e-47	1.29902975136878e-45	97.4340993093706
PDCD7	-1.56020543331182	4.98968290523386	-27.1405601180817	2.78745740393029e-47	1.44774651004131e-45	97.4018837897503
C7orf53	3.81482456751927	2.92084194703507	27.2130286408273	2.21408540961883e-47	1.16076377399578e-45	97.3902471719584
IMP3	-2.91546970318468	5.54859429173805	-27.1313907626035	2.86997096330114e-47	1.48598744242255e-45	97.382889654269
WDR3	-1.59315393346695	5.65497584333086	-26.9790705996046	4.66466095119853e-47	2.39582783738191e-45	96.8529380096315
IDS	1.14556457326755	7.86335909299443	26.9965103365766	4.41186486992856e-47	2.27728481742856e-45	96.7343603469492
SFXN1	-1.13322830412916	7.55726500630619	-26.9787009921776	4.67017385186859e-47	2.39582783738191e-45	96.7125013440788
TARS	1.28796035448832	8.24948070504023	26.9309920973328	5.43991082912766e-47	2.78217335493367e-45	96.5168085177867
ESPL1	-1.92714071107283	5.89644998544105	-26.8530894779157	6.98195879421597e-47	3.55994752666061e-45	96.4373544580763
SERTAD1	2.66523784705951	5.45539804975964	26.8400209792804	7.28086455015927e-47	3.70106926251865e-45	96.391666999288
SERTAD3	1.61214781531074	6.08400992785327	26.7986021964277	8.31625991821628e-47	4.2018468541465e-45	96.2239853358436
LMNA	1.70130974962488	7.79646867083952	26.8192665021985	7.78233367900742e-47	3.94399237720364e-45	96.1759228291051
NAT10	-1.28168569337506	6.02194690774374	-26.7728725476242	9.03304238693364e-47	4.53659462099334e-45	96.1500810942995
C16orf88	-2.29593925763374	4.31303628989895	-26.7264862894353	1.04865616410043e-46	5.25081607437594e-45	96.0587163628634
MDM2	1.79081660726555	8.04732760790911	26.7751623398569	8.96680142240673e-47	4.5168911743473e-45	96.0039155042769
EZR	0.810730013764808	8.16263350951487	26.6999420850349	1.1422271819373e-46	5.70227086290133e-45	95.77619757277
LHFPL2	1.76598154682822	6.06432015976165	26.6600143139246	1.29909348527054e-46	6.44689597853545e-45	95.774440659639
KIAA1683	4.21218019344716	2.97071222917776	26.669808776237	1.25870788094786e-46	6.26506863124167e-45	95.6663265250267
DNAJB9	2.4351351413768	6.3183972105024	26.5880546789654	1.63879706378004e-46	8.1086515072951e-45	95.5480938840929
PPP2CB	1.16163382782976	6.0253940905605	26.5685676513298	1.74534381604991e-46	8.61036282584624e-45	95.4458651956246
KCTD5	1.33515782736178	6.66709474526224	26.5231424461936	2.02165916687627e-46	9.91502284658028e-45	95.2640069069358
DNAJB2	2.24380357165485	6.43803462702827	26.4910739549496	2.24293843938197e-46	1.09361231662461e-44	95.185601777086
PIP5K1A	1.30163435638493	7.96176592513576	26.5050390737732	2.14372025583536e-46	1.04829174147926e-44	95.1440567428716
HSPE1	2.00389920104333	6.60915666135536	26.4573891362667	2.5017563581764e-46	1.21626085273669e-44	95.0409866589015
PGF	6.09653049460036	2.09179710814936	26.5592986355574	1.7984490982479e-46	8.84625374091113e-45	94.9730175945751
FEN1	-1.517660684426	6.839869433912	-26.4165402291708	2.85641315776324e-46	1.38465662754877e-44	94.9431159706096
RAB3IP	1.52138717705146	6.0141065971979	26.4113624307957	2.90485113150508e-46	1.40406735038413e-44	94.9356915304136
CSTF1	-1.31337868847459	5.78059363327777	-26.3873186702138	3.14086899400295e-46	1.51377213417018e-44	94.9177796916139
CD59	1.20743010097557	6.39186167417558	26.3429148425082	3.62882080962927e-46	1.73892261376046e-44	94.6917184140457
TXNIP	-4.75754418878619	4.83387758930209	-26.3666673602116	3.35898195479653e-46	1.61424178770164e-44	94.640245774141
SRSF5	1.61469820843762	7.61341204794608	26.2774271593621	4.49165035767158e-46	2.14012423309685e-44	94.4451227780911
SYNM	2.52901930026105	4.57188479613868	26.2138533135006	5.52720920025861e-46	2.62502091583584e-44	94.3868265579909
CSRP2	4.29384283605212	2.03592486968443	26.3370362497496	3.69891545019375e-46	1.76744748540115e-44	94.3296621918717
STK10	1.26571463402323	6.01085645498563	26.2122390423429	5.55643030498618e-46	2.62502091583584e-44	94.2978628767683
ERRFI1	1.81932983564249	6.55432031024979	26.2125146978175	5.55142945186553e-46	2.62502091583584e-44	94.2881361167194
OVOL1	2.08871986897348	5.29803650258219	26.100869079856	7.99907811454597e-46	3.7683544334554e-44	93.9873127500305
C7orf60	3.12821944776068	4.99139854126231	26.0765305318027	8.66343034584662e-46	4.05846524100669e-44	93.9154964529996
INTS5	-2.37692361000741	4.46359879775323	-26.0589292951781	9.17832247170483e-46	4.28766103398859e-44	93.9110068602091
FNBP4	1.25153657772852	7.36923738425112	26.0830953371526	8.47893697993668e-46	3.98319500147363e-44	93.8013032575536
RUSC2	1.94611137146958	4.35076949986825	26.0103786157012	1.0764430101081e-45	4.9868235182958e-44	93.7648834504991
GTF3C2	-1.06449034123629	6.21584353906524	-26.0225688229603	1.03418939451607e-45	4.80438428719076e-44	93.693818998488
RNF114	0.870171078530378	8.5965685655864	26.0503183610597	9.44135766873371e-46	4.39825252512263e-44	93.6294462876702
CHD2	1.90682878450156	8.27233738318604	25.9051948640305	1.52161324333063e-45	7.02968505012746e-44	93.1726853840273
PSEN1	1.11083253859363	6.82298316835372	25.8737715997078	1.68771268406738e-45	7.7755666469264e-44	93.1204985784761
SKP2	-2.56559478315546	3.7838978800719	-25.8145522920016	2.05212822609675e-45	9.37699247356341e-44	93.10386962909
ULBP1	4.87308565611883	3.02515929318583	25.8669234875992	1.7262734559144e-45	7.93137287821768e-44	93.0688856636174
HSPA5	1.38998547106253	10.5527548020853	25.8556114103904	1.79192699774901e-45	8.21046222201489e-44	92.9215772906282
E2F8	-2.8530789604738	4.16675113350399	-25.7779574099208	2.31603646655521e-45	1.05253787681167e-43	92.9163482227646
ISOC1	-1.22617771709317	6.60255765383283	-25.7980568162955	2.16710966920125e-45	9.87540656886149e-44	92.9103332577071
PSAT1	2.01943394416811	5.20356157244925	25.7750036161042	2.33877646793402e-45	1.05999180622571e-43	92.9098170822065
SNX9	1.24050916070466	5.23882056930451	25.7685594089347	2.38917251525244e-45	1.0799059768941e-43	92.891771423737
RBM15B	-1.76145894232168	5.36503644085418	-25.7302406796134	2.71230258082555e-45	1.21610049227149e-43	92.8243855031547
WWTR1	1.50099311450159	4.57899390364186	25.7341537095068	2.67737738303427e-45	1.20366826220067e-43	92.7945580474215
KIAA0415	1.76238714746472	7.22889417836739	25.7642842728617	2.42320869458859e-45	1.09233806491373e-43	92.7579022471079
CCT6P1	2.28563624288098	3.91847941886556	25.6818025710259	3.18467390512934e-45	1.42407717618671e-43	92.6828643425652
FAS	2.67369955615794	2.75711111398467	25.646037957546	3.58600731437819e-45	1.59077947813424e-43	92.5589629398832
PCDH10	-3.23995971938144	3.8927787130444	-25.6771495852172	3.23420926913127e-45	1.44237108845204e-43	92.52588955382
SLC12A7	1.74319412053532	6.53382389047839	25.6497500708837	3.54208152003843e-45	1.57547264205113e-43	92.3884718995026
MT2A	2.58883052162447	7.21193164564443	25.6283949494728	3.80241132002734e-45	1.68231552688194e-43	92.3598483647102
C9orf7	2.31952597903035	5.62157754286197	25.5912014360808	4.3027786662063e-45	1.8936755372009e-43	92.2853644533601
SPIRE1	1.43766037897422	6.07691686645815	25.5980648676043	4.2056882812545e-45	1.85582930912138e-43	92.2580206586275
PLK1	-2.10724776768264	5.46930024210235	-25.5602572189895	4.76938201205412e-45	2.09352086009431e-43	92.2539526687962
TYW3	1.68663488491586	5.27232509732744	25.5542251875752	4.86612014131365e-45	2.13039249328088e-43	92.1463931923548
PMAIP1	2.45541063820911	3.6131509531064	25.479249398723	6.24749183780606e-45	2.72091285144449e-43	92.0058163429095
LOC93622	-1.74486423254124	5.22360269152293	-25.4760166122694	6.31524615764135e-45	2.74327731793231e-43	91.9432367608963
GABPB1	1.26540830279031	6.57968601663427	25.4917460131313	5.99240518574042e-45	2.61663144455151e-43	91.8665916220855
CRY1	1.69217189536111	5.18033355925275	25.4420253742599	7.07413278667919e-45	3.06496882705759e-43	91.8182938190228
HSD17B7P2	3.58326261479017	3.7190281721565	25.405287403547	7.99822139314376e-45	3.43861836963846e-43	91.7352584470878
CREBZF	-1.85875960836944	6.40057225325991	-25.4209404639118	7.5904607214649e-45	3.27172332746853e-43	91.7181444551272
XPO5	-1.20046114228122	7.05506275230538	-25.420992914334	7.58913025031914e-45	3.27172332746853e-43	91.6343065239998
GPR89A	1.88078567643766	4.0681620461924	25.3355796776038	1.01000107110061e-44	4.26546916997137e-43	91.526646409548
TCOF1	-1.12159663623219	7.19434874425548	-25.3795800447834	8.71641986155683e-45	3.7377796349917e-43	91.4798139381161
RHBDD2	1.82108946954745	6.6076234257322	25.3712709064886	8.96220131287083e-45	3.83334666896296e-43	91.4549054447405
SH3BGR	3.43981324262812	3.12078081763602	25.3170367139594	1.07475857944425e-44	4.51614635241852e-43	91.426234219868
PPM1E	2.33089611936577	6.25267488242941	25.341701212844	9.89498657704125e-45	4.20009531762533e-43	91.3982210924691
MCM3	-1.25494230147696	7.3432593757179	-25.3499237979904	9.62618337488166e-45	4.09639416695982e-43	91.3563113991474
PRR15L	-3.19697540246526	4.15669579772605	-25.3120496750295	1.09287878204726e-44	4.58077813307227e-43	91.3506707239397
SLBP	1.27870211392134	6.60477268788022	25.3370495820772	1.00503926326988e-44	4.25525990858872e-43	91.3386534270529
RNF19A	1.85355119298731	6.27694976876051	25.3195198519838	1.06584951767132e-44	4.48999177167131e-43	91.3127726758828
CLU	1.48884391738045	8.66636336964224	25.3556288227423	9.44402080589485e-45	4.02912765198432e-43	91.3116149658754
HSPA12A	1.79922671603935	4.31092339411542	25.2486040024011	1.35219866254306e-44	5.63944399809729e-43	91.2037046959743
ZBTB9	-1.88404459167626	4.52789890907697	-25.2343717715493	1.41842609604203e-44	5.8862923151878e-43	91.1979025772408
TPP1	1.63974916258714	5.58243130947494	25.2572401729016	1.31354118930035e-44	5.49191571246476e-43	91.1597678337289
CPEB3	3.42191034088756	3.68027321421474	25.2144767428985	1.51652638445465e-44	6.2623178403999e-43	91.119312013929
RNF43	-1.52392050909527	5.8019603209555	-25.2202485431799	1.48738163364203e-44	6.15717090124487e-43	91.0540392475153
TOX4	0.840068612461931	6.94047330140866	25.2344861672894	1.41788093777659e-44	5.8862923151878e-43	90.9906588219199
WDR5	-1.22178573271561	6.34106655747517	-25.2099354673169	1.53986200992315e-44	6.34301779654058e-43	90.9640006426977
C1orf52	1.78150119323673	4.96612374176476	25.1744064616876	1.73538900632385e-44	7.13087118962163e-43	90.9175087962175
MRPS6	1.7056818679579	5.51773987487171	25.1589152342963	1.82830873379798e-44	7.49427334902879e-43	90.8097017617013
WIPF1	-1.54118573578044	5.3569262305969	-25.1224441498369	2.06738536915771e-44	8.41239730262617e-43	90.7826234257851
TULP3	1.58376905076966	5.60455577328972	25.1452759469619	1.91426759088591e-44	7.80834419267708e-43	90.7742959772152
ZSWIM6	1.99330022370421	6.25705567903331	25.1519999597351	1.87139297715346e-44	7.65212130804754e-43	90.7657167141055
NFKB1	-1.60639450335855	5.20171368164666	-25.0735635275238	2.43805157852123e-44	9.89659577650219e-43	90.6311040770675
DENND2C	3.81205330084524	3.27858958828125	25.0524879019955	2.61791299057921e-44	1.06009629187522e-42	90.5571403569587
MYBBP1A	-1.64335321078627	6.64946499983702	-25.045572216564	2.67980277252927e-44	1.0799282305489e-42	90.421749194966
COG2	-2.03141172388317	4.98700966558031	-24.9969933270392	3.15821938668484e-44	1.26662016841528e-42	90.3955013992736
ZNF425	2.96505430631172	2.8282071791279	25.0185590987177	2.9360254667868e-44	1.1803386996765e-42	90.3782801358794
SMURF1	1.30502938270879	6.9358845987722	25.0495255441567	2.64424521048144e-44	1.06817287198289e-42	90.3617405520348
NAA40	-1.48480474682558	4.82048226298398	-24.9612880045535	3.56403020006129e-44	1.42595313554605e-42	90.2448153611584
PPP1R9B	-1.70132763519353	6.19814652105331	-24.9602211950178	3.57693293519716e-44	1.42769991427774e-42	90.1716124388226
EDA2R	2.4742706023557	3.5382757331444	24.9101397958238	4.23879744580749e-44	1.67587821474431e-42	90.106592016248
DENND5A	1.33783389977201	5.43704737635107	24.935223392734	3.89314009412892e-44	1.54652909582452e-42	90.0891652098723
RLF	1.94295733536679	5.97421325445703	24.9440285489081	3.77866522279408e-44	1.50462850442877e-42	90.0760218402915
BBC3	3.12376203066328	4.62839357349707	24.8922477543445	4.50412399974836e-44	1.7765794757498e-42	90.0460622547216
PPRC1	-1.43278509275044	6.65524630667359	-24.9234933465518	4.05109502134711e-44	1.60546239661159e-42	90.0299298391987
ZNF711	2.44953169678335	3.21709195987998	24.8488489121637	5.21945568527561e-44	2.04426643748359e-42	89.8971965297868
ZBTB43	1.95000155524873	5.73205727508709	24.8687488876979	4.87822575569639e-44	1.91961053031215e-42	89.8375894030313
ADAM17	1.71869179347878	6.22474546346199	24.8637395835785	4.96194258427028e-44	1.94797013566517e-42	89.7752973375785
JMJD1C	2.24773484737599	6.84328872386418	24.7796574187182	6.60471623366999e-44	2.58077743672656e-42	89.4464268375146
ZFP62	-1.80820856237289	5.10861255286615	-24.6907423694592	8.94396436764259e-44	3.47857814149894e-42	89.3292730392599
FAM102A	1.16604109760433	7.83060391766275	24.7525849468034	7.24285518451568e-44	2.82353170409884e-42	89.3073884017284
CXCR7	-2.24246849294467	5.6958442201875	-24.6377129561755	1.07207835002922e-43	4.14074788126761e-42	89.1514995689383
RBM24	2.05467746125405	3.99414698370701	24.6273137391633	1.11089637419196e-43	4.28079054423649e-42	89.1397590233136
SLC5A10	2.48622633382472	4.04434784924464	24.6187291626769	1.14400696597512e-43	4.39824655148688e-42	89.1129453362209
ATP6V0A1	1.4145548902364	5.82785405225047	24.6672425889336	9.69145378029244e-44	3.75184891253729e-42	89.1074803705723
SPAG9	1.84768885355534	8.51969115069591	24.6741961526395	9.46393410934738e-44	3.67226993143215e-42	88.9981081229494
LOC283624	2.81230772991282	4.97776380664974	24.5656718894507	1.371935850914e-43	5.22648181564595e-42	88.8811340020054
FNIP1	2.38658879046579	7.0007693406014	24.6082981594076	1.18558197340954e-43	4.54763140442688e-42	88.8691730598708
SGMS2	2.36575085644723	4.26413602527668	24.5570092757316	1.41328030115739e-43	5.37174994467187e-42	88.856903530811
VPS33B	-1.64146631313104	4.8829707625448	-24.5436599855162	1.47946769245855e-43	5.61057090446186e-42	88.8423290191751
PHF8	1.67785097569257	6.08387395299281	24.5885927589291	1.26832761958498e-43	4.85389270250325e-42	88.8223621420063
C1orf51	3.89897676203773	3.10303162599022	24.5704495297063	1.34965754510039e-43	5.15334995074406e-42	88.7591362142115
ATXN7L3B	-1.19271569511563	7.35809121352165	-24.5406519761971	1.49480834006304e-43	5.65592187312539e-42	88.6094652225455
NKRF	1.36201234847343	6.12214882722389	24.5208052997923	1.60012697168726e-43	6.04075021997691e-42	88.5804630791814
ERCC3	-1.37760665891237	5.93549098159827	-24.4953129134797	1.74646612932825e-43	6.57835575380306e-42	88.5747139306254
MPZL3	2.92315194575509	3.76701602578403	24.4000829071862	2.42319693101585e-43	9.10686415153011e-42	88.3623687607159
OXTR	2.21465523962531	3.23973268991765	24.3878569382092	2.52742067080663e-43	9.47726082927579e-42	88.325478127976
SH2B3	2.39345696679713	3.21496390269789	24.3588657789329	2.79300581515784e-43	1.04031690985968e-41	88.226790898633
NFIL3	1.81035127388656	5.16866681969889	24.370914187933	2.67937265773708e-43	1.00245700957483e-41	88.2218010013205
ARC	6.59346356584506	4.0042190707178	24.3683587178331	2.70307813818447e-43	1.00906872283476e-41	88.2166719677014
ST8SIA4	-2.26001056557471	4.53281956330903	-24.1998980576479	4.83815387812163e-43	1.77857604426845e-41	87.6760029362575
CYTH1	1.25671967815296	5.13530455808604	24.2235273833054	4.45801293640841e-43	1.64946478647111e-41	87.6463045131447
PHLDA3	1.87808725635947	6.10035128560476	24.2362003932526	4.26669355300622e-43	1.58569295512169e-41	87.6047653425231
TSC22D2	1.60821414790662	6.65892648416831	24.2273068316319	4.40006778787507e-43	1.63163489322445e-41	87.563038205376
ARID5B	1.70891689619942	6.25411291576095	24.2082233042962	4.70062623001573e-43	1.73539234151839e-41	87.5144051389297
RAI2	3.00772969391781	2.49121336842014	24.1755572665414	5.26397855679303e-43	1.93058722332909e-41	87.48757462365
TXNL4B	1.1572574751775	5.52016717910127	24.1734493682531	5.30258789973008e-43	1.94049190448765e-41	87.4389593355023
N4BP3	-1.32727719511464	8.04852358241973	-24.1998555197161	4.83886689872125e-43	1.77857604426845e-41	87.4275654061849
HUNK	2.00353530255893	3.59910370022762	24.1292264536255	6.18184413132099e-43	2.25731793127101e-41	87.4159191889057
HSPA1L	4.4389756652808	2.40146108599216	24.1174153076284	6.44063328514771e-43	2.3415902404524e-41	87.2850469149095
MTMR4	-1.29325034533943	7.46852985721993	-24.1204260319265	6.373646637308e-43	2.32228467020347e-41	87.1686947135444
LRRFIP2	1.12566517700108	5.53663830374299	24.0899537240677	7.08538067919871e-43	2.56484646058267e-41	87.1542522839388
TOM1L1	1.27077569995982	6.44013590747597	24.1075481044702	6.66518991498969e-43	2.41797475354203e-41	87.1536771436181
KIAA0895	2.52124812181976	4.12689809536623	24.0274961631622	8.80493978501415e-43	3.15995306790937e-41	87.0396128287999
ZFAND6	1.20523128220397	6.85943508391009	24.0808179332588	7.31399995091318e-43	2.64188628896484e-41	87.0344421641182
ACSL3	1.2396843576463	8.15169099903447	24.0787431752753	7.36694816619159e-43	2.6552767485213e-41	86.9543974298397
KIAA0174	0.759520865409826	7.48951513306439	24.0641823823652	7.74958194356199e-43	2.78718297686303e-41	86.9402285333264
ZNF331	1.22462322648697	5.61077708740662	24.0011908813487	9.64987802388079e-43	3.45577216426943e-41	86.8505138437085
NES	2.50784033681125	3.13325033491875	23.9365372964897	1.20910523293583e-42	4.32074271701257e-41	86.7665494725793
C5orf41	3.34324904783502	4.81563713303347	23.910170488998	1.32574713147329e-42	4.71740319718282e-41	86.6714140473675
ST13	0.894215439254852	7.76029882398676	23.9139239705426	1.3084737433818e-42	4.66586671307403e-41	86.3967655673609
GPR87	3.1879495156562	2.65467199176424	23.8435087343	1.67387113617175e-42	5.91835536603306e-41	86.371534366845
LYPD3	1.63802309122001	6.02702950220772	23.8708272166186	1.52124817192416e-42	5.40156144952433e-41	86.3380091120261
SHC1	1.08342363810892	6.6871353097754	23.8644688539704	1.55546866247834e-42	5.51136820154402e-41	86.2883523342976
KLHL21	1.65764504879926	6.12074249085	23.8263988246209	1.77723539723631e-42	6.27056640999578e-41	86.1903673417223
ICOSLG	1.90888332952923	5.4823191347562	23.8170233283797	1.83658076919567e-42	6.45272621513201e-41	86.1889076062538
DCUN1D2	1.64478203073221	4.19826141499904	23.7784281931057	2.1026916816235e-42	7.35678152373879e-41	86.1786505540956
SIX4	2.53186306111426	6.01766894805944	23.8188036237184	1.82516006270682e-42	6.42610039762292e-41	86.1574905219818
CCRN4L	2.49999224616065	4.71854127501256	23.728959276664	2.50147806809237e-42	8.7337618394106e-41	85.981396415511
ANKAR	4.08619734758511	1.9192539874932	23.7959592777491	1.97730702876597e-42	6.93259596416816e-41	85.9186517025041
NRP1	-1.24321785996807	6.93797427135241	-23.7141125518284	2.6354451009e-42	9.18232997238575e-41	85.7750578259113
TMEM66	0.972439718893499	7.32478704235801	23.7042095712775	2.72880363452668e-42	9.48784032927739e-41	85.6763702956528
C14orf169	-2.62059866127003	4.136359232241	-23.5948232388109	4.0111027547591e-42	1.39173615084214e-40	85.5349125008573
OPA3	-1.35605635112554	5.25915480248083	-23.5604336890695	4.52867299879931e-42	1.56482494280826e-40	85.3756070803962
SLC39A14	1.17067441186088	6.34528114217807	23.5725910412994	4.33842201153789e-42	1.50218984929523e-40	85.2718520980268
RANGAP1	1.59957434793475	7.71914518767947	23.5187072219301	5.24802472957458e-42	1.80964877479186e-40	84.9964263192183
HMGXB3	-1.18063773456909	6.25995546056181	-23.4533734866852	6.61308831560602e-42	2.2756643825143e-40	84.9170226893788
SLCO4C1	3.54649916751667	2.37678338232461	23.4237506995949	7.34505355935257e-42	2.52235473771278e-40	84.914761353333
KLHDC5	-1.83242942063645	4.74370147033036	-23.3879438063125	8.33983016678908e-42	2.85810081371682e-40	84.8057093634124
BYSL	-2.2719637729244	4.79260143478262	-23.304220761198	1.12296899852978e-41	3.82495591271121e-40	84.5410372133145
TXNRD1	1.16118356121887	8.70475445202849	23.3730969907218	8.79117238791966e-42	3.00661691238381e-40	84.4314281082842
SH3RF1	1.41038609537875	4.81804958847824	23.2970767948952	1.15188239291162e-41	3.91546364614916e-40	84.4174698092981
MARS2	-2.6418927230053	3.72991524945803	-23.2660709255092	1.2863300352432e-41	4.34597646654691e-40	84.3238477786223
AKIRIN1	1.08010040398004	6.43052620451594	23.3097284694667	1.10117844466019e-41	3.75838945071369e-40	84.3189678011158
CARS	1.31891317039428	5.99171312796993	23.2799709807498	1.22420257442088e-41	4.15285270884682e-40	84.2784878437415
PRKD2	1.66302559834841	5.93997643722983	23.2791754225381	1.22767533662309e-41	4.15620290074586e-40	84.2382652317655
LATS2	1.52747818543686	5.77404174195723	23.2561025002589	1.33283389034973e-41	4.49401491576791e-40	84.1997685153352
LAMC2	2.25563601855915	3.32430864683001	23.2041398393448	1.60416799687004e-41	5.35895329863045e-40	84.1907048134793
NUDT19	-2.13666710808614	4.4377960455381	-23.2039284116753	1.60537885829578e-41	5.35895329863045e-40	84.1899494028075
NOP14	-0.963057245420892	6.12441546707497	-23.2403889273141	1.40960741444521e-41	4.74331476844702e-40	84.1475824648584
FEM1A	-2.95848000318473	4.20572809812362	-23.1946229477535	1.65959502158639e-41	5.52889783685473e-40	84.0979834716463
ACRC	4.01838296936671	2.06861432598525	23.2274374485697	1.47622874656293e-41	4.95751999146958e-40	84.0155369977116
COL1A1	3.24592137532031	3.5588227672271	23.148953020023	1.95368455537909e-41	6.48282152860316e-40	83.9898962558691
UBR2	1.63025104231232	6.60141317499687	23.2084681991472	1.57958058507796e-41	5.29396907912702e-40	83.9427486997857
ESRP2	-1.46829978268451	6.16609645880334	-23.1491360680444	1.95240660658914e-41	6.48282152860316e-40	83.8476459880836
PURA	-1.70967663261107	5.29946391269619	-23.1318385005415	2.07697347739435e-41	6.86468467113502e-40	83.8415755019807
TIPARP	2.26087952445698	6.20178252492669	23.1476486925936	1.96281516331346e-41	6.50022193886225e-40	83.8298251401059
SOCS2	2.39939375896943	3.57953149599024	23.0983440829665	2.34143852548773e-41	7.63318087724305e-40	83.8139307519697
RNF26	-1.8367106530453	5.15903092943668	-23.1125039537703	2.22572395775283e-41	7.31296806865586e-40	83.8055048821023
SPHK1	2.22554903974406	5.19976702210234	23.1245722847365	2.1316628808676e-41	7.03154438256996e-40	83.769034106765
PPP1R3D	-2.43099999813965	4.11804415707143	-23.0821122914802	2.48157004215765e-41	8.07427575584523e-40	83.7531821226165
NUP85	-1.34590690129183	6.03843711857227	-23.1028383694732	2.30406854907383e-41	7.52602390912319e-40	83.6617439415951
TMEM185B	-1.03993836240199	6.16088150644227	-23.1061021251473	2.27730791725128e-41	7.45316978632298e-40	83.649722561723
ATP2C1	1.27500466418784	6.66731297686491	23.1160335452787	2.19778914327415e-41	7.2353987464797e-40	83.6193321647286
ARHGAP11A	-2.11259603221855	5.98473631103206	-23.0734385850656	2.55988813381285e-41	8.31292604852159e-40	83.5871433607703
CHAC1	6.10243183725584	3.60301126371288	23.1117532572416	2.23171133916753e-41	7.31826283063484e-40	83.5078248262556
C2orf44	2.06231229073726	4.62554940813733	23.0417682167004	2.86763098652238e-41	9.25835147077226e-40	83.4878917492899
CHMP7	-1.21834665180643	5.06014184010945	-23.0240088418664	3.05626077182629e-41	9.82940483615824e-40	83.4708968957797
LASP1	0.859761860635155	7.67559208872058	23.0639906260943	2.64803678802228e-41	8.56591242608985e-40	83.3757093559705
NOLC1	-0.82418198274047	8.54306781735644	-23.0690146377928	2.60078868514876e-41	8.4293779012457e-40	83.3657774807172
C6orf211	-1.57322743029975	7.36031018031569	-23.0339245726007	2.94944955540565e-41	9.5041607638929e-40	83.3086392569903
SYNPO2	-2.20030987931681	5.70477138016374	-22.9916645967406	3.43255222185992e-41	1.09973186510317e-39	83.2989628115867
BZW1	1.09798370273307	8.44603001808009	23.022454018919	3.07335942290595e-41	9.86542475790386e-40	83.1815353028597
NOL11	-1.38635034887144	7.63294480300249	-22.990558007868	3.44622210911349e-41	1.10200035473832e-39	83.1261306253367
RTN4RL1	-2.74015842222849	4.87012414618453	-22.9024377471678	4.7313195038031e-41	1.49860960950006e-39	83.1128772695899
TMEM203	-2.44700920833746	4.28716173814934	-22.89922298435	4.78641628707312e-41	1.51034011292473e-39	83.1014792122123
CPT2	-1.88241428434531	4.10236336514052	-22.8930864470863	4.89339123731724e-41	1.54118785410346e-39	83.0770812978791
MKS1	-1.83915543357806	4.44844225067739	-22.8843370220573	5.0500986123017e-41	1.58457503174735e-39	83.0444700874626
TRPV3	3.29261679736505	2.72892811198053	22.8872569061906	4.99724701321148e-41	1.57093907986746e-39	83.0192095800436
CENPB	-1.57754824882485	7.20816565036469	-22.9419113325215	4.10470123588531e-41	1.30756235178945e-39	83.0058703476661
PRPF4B	-1.55432110390073	6.7157916565465	-22.9181091711715	4.47175156964942e-41	1.41908108635326e-39	82.9419886913507
CDKN2AIP	1.67409540485224	4.64731006199635	22.8609503818975	5.49426791357647e-41	1.72071416828938e-39	82.8937100641488
TNFRSF12A	1.72942848977653	7.7135180348065	22.9254016474449	4.35590837672932e-41	1.38494699035021e-39	82.8749379369696
C5AR1	3.98063941495903	1.49008371404036	22.9700158288978	3.71019207333544e-41	1.18414603500881e-39	82.8580214447163
CEBPG	1.41275175586457	6.83050828518834	22.8992766878896	4.78549058643635e-41	1.51034011292473e-39	82.8351735694734
THNSL1	-2.88672183075372	3.96572506525649	-22.7954313353438	6.96004961485108e-41	2.17163936117107e-39	82.6809467475008
PANK4	-2.25163030861641	4.14913277640579	-22.769474683043	7.64462313088369e-41	2.38079473446739e-39	82.6290472002364
MTHFD2	1.29498967592176	8.84962947346899	22.8492388347933	5.73129878110145e-41	1.79159328626431e-39	82.5402459086481
F2RL1	1.51659559668982	4.80826762433009	22.7572470202997	7.99025616195482e-41	2.48381122774224e-39	82.4580757552217
TSFM	-1.45543068487572	5.48546736962361	-22.7161310280815	9.27233210756718e-41	2.86636750770709e-39	82.3215689040007
GPN1	1.01782806656146	6.02167675371047	22.7351106699825	8.65656945588456e-41	2.68594559518021e-39	82.2809173903219
AARS2	-1.67389604286779	4.55778452254022	-22.6318675413131	1.2586054897584e-40	3.86928643579402e-39	82.1220856454001
ANKFY1	-1.39797586317805	6.43613337409827	-22.6666672252233	1.10929006063182e-40	3.41653167108776e-39	82.0399368985853
SLC38A2	1.69405989306777	9.49740242822239	22.7027261237394	9.73367516694825e-41	3.00343142974248e-39	81.988941069783
EEF2K	-1.49559646527344	5.39004872071908	-22.6106140561825	1.35960764662537e-40	4.17212445544269e-39	81.9622557178993
C16orf53	-1.70216627699489	5.6574931876578	-22.5998101010246	1.41404543660957e-40	4.33122635198872e-39	81.9102860922365
RSAD1	-1.44164435944605	5.50301827863441	-22.5762317028372	1.54060699078366e-40	4.70166264851568e-39	81.8270185113362
HSDL1	-1.47281466568181	5.59076994059287	-22.5500572583836	1.69453445442992e-40	5.16200258941458e-39	81.6895189647793
CLCF1	2.0829741045484	3.527128311005	22.5033502614919	2.00878756449196e-40	6.0970895151658e-39	81.6648849824341
EXPH5	3.0915343510846	3.43366485095726	22.4982463858865	2.04651022271764e-40	6.20033278346554e-39	81.6536946523559
AARS	1.10128027988887	8.92408223154677	22.5964976793325	1.43117198266412e-40	4.37567097588204e-39	81.6306617515011
MIDN	1.62830454141783	7.32255438856202	22.5417413085039	1.74661578955224e-40	5.31098226626758e-39	81.5042905108956
LOC100506599	2.16004096999316	3.08905556878285	22.4569872092312	2.37890351357433e-40	7.14268983142137e-39	81.4995259738166
MIR21	5.67950852190909	1.67711411106925	22.7182099323237	9.20278599080047e-41	2.85013690574346e-39	81.4717194422903
XPNPEP3	1.37670629100112	5.14961171196435	22.4784532431183	2.19968297647209e-40	6.62837803576922e-39	81.3919322333739
TMEM64	-1.59345653079528	7.60419634400704	-22.4849644536607	2.1480594279959e-40	6.49622891027185e-39	81.2895007928624
CCDC88A	2.69857997999336	2.93939938797373	22.3951354519924	2.98205420933704e-40	8.88981721870815e-39	81.2792814848042
NFYA	-1.3669641100751	5.74578385712089	-22.4327153047516	2.59936090066648e-40	7.77669261229807e-39	81.248730674268
TTF2	-1.36581437488167	6.34928208960455	-22.4397885779261	2.53306918028411e-40	7.59194426004864e-39	81.2155142497171
ETF1	0.923969269676288	8.8558183009287	22.4829622448613	2.16380235100563e-40	6.53202716935344e-39	81.2085550159888
SERP1	0.985039038887919	8.51458877572485	22.4636406602765	2.32183253958437e-40	6.98387183309515e-39	81.1609077679477
TXLNA	0.919631368910697	7.00944894442058	22.4243801067646	2.67972880184739e-40	8.0028186575171e-39	81.0816001215848
EFNA1	1.95803834484784	5.65652920779477	22.3839237656546	3.10688033882434e-40	9.2454567235762e-39	81.0778575521459
GRB10	1.82913339091057	3.92111678391079	22.3271820096019	3.8242624182422e-40	1.126002899343e-38	81.0078954667616
CRISPLD1	-2.2368124246978	4.18609057840886	-22.325460955142	3.8484575440763e-40	1.13113539485294e-38	81.0040904072898
UBAP1	0.995951570362461	5.95128342001884	22.3594932408706	3.39743909003195e-40	1.00742502378891e-38	80.9430617122183
C9orf3	2.06080114362215	3.9251588041393	22.3007855962443	4.21281712928073e-40	1.23389060718198e-38	80.9201966560636
ADAM9	1.20691993613048	6.45437901013212	22.3601377409033	3.38943269142183e-40	1.00683609824758e-38	80.8854968382563
TSPYL5	-1.14583337685955	6.31818720587716	-22.3368134075656	3.69166425866013e-40	1.08887818451203e-38	80.8427654486592
EHD1	1.47117734434226	6.36387943427329	22.347242882783	3.55329976988469e-40	1.05177673188587e-38	80.8334442595718
SIKE1	-1.47559306929869	6.89004775519202	-22.34046456781	3.64261805680606e-40	1.07630997141386e-38	80.8181670246876
AAK1	1.8971834473969	6.12427573149058	22.3220585895387	3.89674420233974e-40	1.14331842175315e-38	80.7762189270202
FBXL20	1.93383269876633	4.18747512850111	22.2217123832448	5.63201762965001e-40	1.62958240204614e-38	80.6103228148036
SUGT1	1.32072177598909	6.13463039388324	22.2697261982287	4.72133029027978e-40	1.38041132473145e-38	80.567327851218
EFNB1	2.0815594167673	3.58289113898643	22.2081293303158	5.92044281269447e-40	1.710077471494e-38	80.5560220825753
ZNF512B	-1.50364853583243	6.84656667537329	-22.2577378315349	4.93377998170023e-40	1.44000936150008e-38	80.529369844255
PHF1	1.38583257795066	5.47884563925387	22.2275825777798	5.51179316510882e-40	1.59756029277781e-38	80.4989927359664
ANKRD42	2.46173590958428	3.72682695125886	22.1692215078523	6.83177989333315e-40	1.95977164555924e-38	80.4163480309694
DAG1	-1.18769057469593	6.73914512981625	-22.2300170875004	5.46269540140448e-40	1.5860784356439e-38	80.4020113682791
PGPEP1	1.33540395704249	5.42588814112395	22.1890872947464	6.35004248834642e-40	1.83100190646734e-38	80.3535914993016
GRWD1	-1.54568108186824	5.92448624033336	-22.1826266748146	6.50283013645198e-40	1.86861393817909e-38	80.3364234167834
SRSF1	-1.02153508975586	8.80616712877644	-22.2416803772345	5.23352375076562e-40	1.52483364473527e-38	80.3315774973351
RBM14	1.43965010526514	7.3102521493805	22.2302995356648	5.45702777433387e-40	1.5860784356439e-38	80.32828243976
SLC26A11	1.48374311799943	4.66177915381953	22.1500218441451	7.33237102364762e-40	2.0961807350339e-38	80.298956210218
PDZRN3	2.13754062338278	3.42699824223195	22.10722768347	8.5853829014645e-40	2.44186978986552e-38	80.2163295192588
DBR1	-3.12151257657161	3.49596380162148	-22.1658309742454	6.91760641043279e-40	1.98099400013832e-38	80.1764495160349
DSCAM-AS1	-1.42990717948368	8.91590219087414	-22.1855078049152	6.43424142235162e-40	1.85208698016194e-38	80.1396615032319
IVD	-0.989482150298412	6.16211062861071	-22.1219607992192	8.13132450539955e-40	2.31666560525217e-38	80.0613644379163
TAX1BP1	1.22931919780426	7.69976966717735	22.1484771168148	7.37421945673471e-40	2.1045468633862e-38	80.0372137281537
MLF1	1.93009009162243	4.61242468865032	22.0724738543156	9.76039761071268e-40	2.76197782811436e-38	80.0083406813147
PRSS8	1.79632925074974	6.27473831540239	22.106451329844	8.61000622675659e-40	2.44471552014053e-38	79.9916218351125
BTG2	1.21238292604946	6.3572558223354	22.0989192070895	8.85262776597529e-40	2.50934486030798e-38	79.9116378978952
KIN	1.56144732869444	4.45039225502746	22.028407899397	1.14864695057162e-39	3.23945558201683e-38	79.8407575018069
DUSP14	1.25484134864174	4.8074212973877	22.0356708454574	1.11821198684176e-39	3.15894886282797e-38	79.8330614998144
SH3KBP1	1.38044864819883	4.95510558532694	22.0158394113178	1.20330132916751e-39	3.38788071195244e-38	79.7617984915825
C19orf26	3.91789130768133	3.12297038383394	21.9594544459177	1.48264199221738e-39	4.12574121095564e-38	79.6663185227788
ARID4A	1.94165752639121	6.15095727306166	22.0136724158586	1.21298619946377e-39	3.4094086050138e-38	79.6419783780123
SAMD8	1.79214577678527	5.51162066046042	21.9975633667063	1.28748923905859e-39	3.60066388528694e-38	79.6115002040483
ALDH18A1	-0.844744724793377	6.62955257920379	-22.0119184113228	1.22088282915249e-39	3.42584638166884e-38	79.6040464672668
BLM	-1.54768980761143	5.39932825669596	-21.9542629954938	1.51144200295786e-39	4.198896355061e-38	79.5187501795406
GARS	1.08827221171224	8.05850279096622	22.0054617153899	1.25040047699948e-39	3.5027969141272e-38	79.4845887619757
MAP7D1	1.41853767888293	6.10102926028063	21.9595956253503	1.48186656275249e-39	4.12574121095564e-38	79.4257231993587
FAM40A	-2.11252822021941	4.52380416241723	-21.8888061306193	1.92686737225983e-39	5.31764520357647e-38	79.4180131596122
FDPS	1.23626064281013	7.52405088566874	21.9666713879325	1.4435221130332e-39	4.03029446049537e-38	79.3575121927699
HIBCH	1.67012641066384	4.88448316190255	21.8881233057224	1.93175950255336e-39	5.32236341362477e-38	79.2738385897669
AMIGO2	-1.57098434537202	4.88248939908602	-21.8567035658626	2.17095275787206e-39	5.95196949551677e-38	79.2330712991128
CKAP2	-1.60870140664087	6.2742623298305	-21.8892835249661	1.92345447945075e-39	5.31700044865031e-38	79.2121872027482
POLR1B	-1.5544350682745	5.64900739588353	-21.8635289697169	2.11657238491568e-39	5.81240666097369e-38	79.1763983764441
GOT1	1.11025044851636	6.89533309893308	21.8982136756381	1.86072423282977e-39	5.15211126984191e-38	79.1551039975666
NAA16	1.83336676837368	5.5562210056561	21.866144816382	2.0960968937721e-39	5.76564546898761e-38	79.1362878444598
BAZ2A	2.04463894212549	8.05185219577192	21.9116947874162	1.76990956898901e-39	4.90878401853602e-38	79.1256877565541
SERTAD2	1.72749701402489	5.54606232701982	21.8444464503991	2.27217080828581e-39	6.21927734824418e-38	79.0676066277034
ARPM1	4.77631383830026	2.5932433303221	21.826699518376	2.42721714720724e-39	6.62198687926491e-38	79.0307229837864
LMAN2L	1.19868734394532	5.13664284612867	21.8329053752768	2.3718225246234e-39	6.48143135650356e-38	79.024805186621
PPP1R3C	4.50582299941594	2.37935342160593	21.7799281969368	2.88891826207747e-39	7.80521308804257e-38	78.9714889184401
LTV1	-2.01736271738623	5.22853483858171	-21.7736900641435	2.95685551424011e-39	7.97587929357285e-38	78.9344463939408
RELT	1.7028846181838	5.04485782771521	21.7960463035484	2.72057699286973e-39	7.38618987479763e-38	78.9170046885921
METTL13	-1.24641409828202	5.8357622102	-21.804039230193	2.64080065391191e-39	7.19295604821218e-38	78.9137470407743
EPAS1	1.58995471420964	5.21024414180528	21.7827134675289	2.8590951771579e-39	7.74047772610591e-38	78.8925239718867
SERPINB8	2.64420146350335	2.76783549343584	21.7515102909979	3.21172247127961e-39	8.63550588580066e-38	78.8896823351271
SF3A1	-0.94122260998097	6.80701185759114	-21.7961374216844	2.71965400011715e-39	7.38618987479763e-38	78.8075785482733
FAM43A	2.35640286850456	3.1591437026077	21.7121503574425	3.71979845562189e-39	9.92183562548971e-38	78.7607184200311
SLC1A4	1.71198404447018	5.25676281097074	21.7502269523	3.22712963247881e-39	8.66300416911326e-38	78.7167140943977
CTNNAL1	1.29490908964787	6.01549328447501	21.7634385283505	3.07201829866569e-39	8.27317778210709e-38	78.7043528767024
ZC3H11A	0.867582288150357	8.21428128822859	21.7825976003573	2.86032960699202e-39	7.74047772610591e-38	78.6423952003019
KIAA1279	-1.38582059913716	5.53699962827944	-21.716010947739	3.66657081778052e-39	9.7954840825178e-38	78.6268356212487
ETNK1	1.86920291220425	6.01568338169056	21.7335377472372	3.43441214956509e-39	9.2046648700844e-38	78.5594088172496
ATXN7L3	1.06119738363052	6.40371953744931	21.7163164308004	3.6623919171562e-39	9.7954840825178e-38	78.4964249520112
SNRPA	1.33337270628279	7.08013302582142	21.7025619602531	3.85539296949066e-39	1.02671324875417e-37	78.4148240855884
FBXO11	1.23748431333377	6.44319543736159	21.6937920603695	3.98377252694446e-39	1.05921481304641e-37	78.4051744613307
MEF2A	1.56173220577334	6.44753232767533	21.6835481727603	4.13919814911012e-39	1.09879285469393e-37	78.3768511346925
CCNF	-1.4923706133664	5.4746434462604	-21.6215108238849	5.22021733397857e-39	1.37268733794745e-37	78.2971248403398
C12orf5	1.31133468137226	5.36377550993638	21.6477020362682	4.7328290942544e-39	1.25416459147602e-37	78.2946263185089
PHF13	1.20436610729284	5.63553052157035	21.6278403921007	5.09798111692802e-39	1.34265568818117e-37	78.2359978509059
CEBPZ	-1.4581898967135	6.05331387811805	-21.6101826404072	5.44641149841666e-39	1.42767689497681e-37	78.1972691426339
CD55	1.24223301032751	6.76048435142546	21.6286978169139	5.08164599923198e-39	1.34046447462391e-37	78.1844812481508
EAF1	1.17335942156451	7.14650894669207	21.6346719392956	4.96928595598139e-39	1.31289634009214e-37	78.1310586352228
AHSA1	0.942754155586456	8.50485570360405	21.6473261767865	4.73948829115549e-39	1.25416459147602e-37	78.1178399277723
CSRP2BP	-1.77356318412841	4.08780438253035	-21.5384986693867	7.12574512136432e-39	1.85441025010951e-37	78.1041228967747
TBC1D24	-1.74708357313096	4.5177806450595	-21.5451501016487	6.95007223174452e-39	1.81330745715593e-37	78.0973687182086
FADD	-2.34440554693034	4.88321823771336	-21.5383475385517	7.12978827326248e-39	1.85441025010951e-37	78.0863478835583
RBM12	-1.37762011778098	6.1636483520479	-21.5833515202697	6.02238514726338e-39	1.57618731146843e-37	78.0567387083431
HEATR2	-1.37540697581439	5.91293450262047	-21.5694561220014	6.34442634838236e-39	1.65787791016167e-37	78.0456494509466
GPBP1	1.23519542374496	7.30618719798919	21.6121518817111	5.40639308169175e-39	1.41941158395938e-37	78.0424731487793
ENTPD1	-1.4845099868212	4.70886282314448	-21.5298481268665	7.36093235345478e-39	1.9056481459912e-37	78.0049666459369
UBE2T	-1.5313471741072	5.84285336206609	-21.5371319090127	7.16239382793115e-39	1.8599980493528e-37	77.9064457062351
FTSJ2	-1.29202289702146	5.72090240693057	-21.5298467473898	7.36097047542643e-39	1.9056481459912e-37	77.9021804376077
PLK3	2.41563401009674	2.92695390155255	21.4851552423725	8.70668112238916e-39	2.24361379184648e-37	77.9006629241613
NCAPH	-1.19070888989821	5.566557379459	-21.4922095489681	8.4788392588397e-39	2.18827326797585e-37	77.7776865765235
RSRC2	1.30029972963182	7.26264497055346	21.5284840453937	7.39872625366563e-39	1.91246209994287e-37	77.7441889921366
HIST1H2AC	1.90224988366855	4.13318382291511	21.4347610972204	1.05243128396339e-38	2.69951852653432e-37	77.6949303219934
PXMP4	-1.63411337218221	4.22271198366834	-21.4276323088448	1.08106546682237e-38	2.76871958149116e-37	77.6905445627362
CASP9	2.03405047992651	3.47318160895107	21.3858289185452	1.26551491374107e-38	3.22722596030091e-37	77.5369030306544
MTRF1	1.92446632085051	3.28599872122711	21.3838524378352	1.27498222090961e-38	3.24547985730478e-37	77.5292373297818
LRRC8A	1.44187963570109	6.19215348883171	21.4379333661459	1.03993624093849e-38	2.67156585152924e-37	77.4555286245865
TOP2A	-1.68868890618252	7.71246456677013	-21.4417921076438	1.02493869522327e-38	2.63708842137138e-37	77.4042903590415
SH3D21	1.69272438273406	4.49225841047951	21.3730994680562	1.32775385531491e-38	3.37467408454202e-37	77.3767055921714
SETD8	0.867813265260297	6.32380107707798	21.3995920882445	1.20152519645367e-38	3.07252406505982e-37	77.32211285716
LCMT2	-2.39027956685056	3.75982623379	-21.3303633838754	1.56018727064887e-38	3.93553120879815e-37	77.3186000717797
LOC100216546	2.62469790464054	4.9905240869775	21.3554562258679	1.41915505974694e-38	3.59061258989529e-37	77.273332258273
SPATS2	0.996778101160466	6.32241171021782	21.3857521084955	1.26588150559519e-38	3.22722596030091e-37	77.2498965248507
KIAA1462	2.71924785932308	2.06053460221033	21.3180155285303	1.63469274024e-38	4.11725924514666e-37	77.2467006368146
PIK3R3	-1.01781503541609	7.13435326416146	-21.3433679839448	1.48541581033573e-38	3.75258217704754e-37	77.0685572422451
LOC100507062	2.12059800987809	3.58556872952299	21.2652579230006	1.99564260093313e-38	5.01128030900986e-37	77.054609291974
SLC7A1	1.5201330015316	8.42370404573242	21.3644502825791	1.37179492825127e-38	3.48131993627835e-37	77.0469258161046
PTPN1	0.828495958537864	8.13011315368175	21.3569737025591	1.41105039137877e-38	3.57551617354827e-37	77.0338526855686
KRI1	-1.30373151177636	5.26551773339153	-21.2615049250573	2.02419259766668e-38	5.0677540424218e-37	76.9695936710545
ZNF394	1.41642252544263	5.1974585255003	21.2631323631432	2.01176205014e-38	5.04418418688777e-37	76.9412921985761
PANK2	1.33911668238107	5.00566720439522	21.2675062662798	1.97873367609246e-38	4.97629202992034e-37	76.9381979101616
PHF12	-1.37597592917951	5.43731971700432	-21.225825940374	2.31704887495008e-38	5.7750112346744e-37	76.8133729020567
ZNF212	1.39900963385754	4.73444268745097	21.2186187912021	2.3812061005619e-38	5.92608494431506e-37	76.8013788051195
AHCYL2	1.28614193002688	5.51123942134129	21.2415278430824	2.18323990145403e-38	5.45777340985309e-37	76.7740810050312
LYST	2.26711317718573	3.93692072545227	21.1763106199425	2.79564483355361e-38	6.88576792287932e-37	76.6628453582285
APTX	1.10609644717772	5.26716393426418	21.1839479878298	2.71578864900581e-38	6.71876469910846e-37	76.5776694145695
ZNF274	1.56289445291087	4.49182173425522	21.1422787133518	3.18127122514252e-38	7.77830116509994e-37	76.5724692583076
FAM107B	1.39235991759167	5.86558592295604	21.1870570828064	2.68394223933236e-38	6.64981481638437e-37	76.552062437041
NUMB	0.976710431926156	6.31555665469487	21.1959004010333	2.59540320787941e-38	6.43998861254826e-37	76.5383070395669
KIAA1217	1.30434752700529	5.73641575869674	21.1799450441398	2.75735236204052e-38	6.81151564294914e-37	76.5223947240818
ANKRD50	-1.85576110380138	6.90734822406679	-21.1794108225401	2.76294762662976e-38	6.8152708123534e-37	76.4928874935326
LMNB2	-1.48502712303019	6.64803221172289	-21.1707440680718	2.85533629209866e-38	7.0224476689791e-37	76.472629702348
PRSS23	-0.985027042668094	7.51479796878689	-21.1998226363207	2.55708211312796e-38	6.3543300534847e-37	76.4691847633971
TIMM8A	-1.5725178415272	4.62846479765655	-21.1109874638862	3.58303909874876e-38	8.74784611495973e-37	76.4553494351748
POLR2D	-0.920050993714137	5.94949248735435	-21.1512578366905	3.07459867012906e-38	7.52849021365129e-37	76.4390594565924
ULBP3	4.48798437229952	1.07491449265786	21.2410888757648	2.18687272360675e-38	5.45869543725362e-37	76.4356100710855
GOLPH3	-0.995186926529508	6.57144478204751	-21.1598228581177	2.97620659023342e-38	7.30896901836471e-37	76.4286389865147
PEX11B	-1.70656719321264	4.51829503180979	-21.0882072748767	3.90737142121203e-38	9.4980929721439e-37	76.3656668494656
BASP1	-1.09925057658489	7.53448677943674	-21.1533963118094	3.04972959185196e-38	7.47854511644166e-37	76.3403676465468
WASF1	1.5744344091258	4.06747764756595	21.0760065904498	4.09308861223422e-38	9.93509636444197e-37	76.3074039446263
MTHFR	1.55734344398217	4.80990430897259	21.0884823892271	3.90328306394333e-38	9.4980929721439e-37	76.2879000449791
STAT2	2.22154980303051	6.25723977256287	21.0973198055159	3.77422286834302e-38	9.20118123180301e-37	76.1644244476317
RAPGEF2	1.69059809904097	5.39327795397791	21.0655167620573	4.25986409317544e-38	1.03099807661745e-36	76.1134217950608
PAPD5	1.38478422236119	5.34130422391183	21.063747174014	4.28866623862726e-38	1.03646899096535e-36	76.1049142900689
TBRG4	-1.46886738648923	5.90537271963809	-21.0506169226377	4.50860004279298e-38	1.08648165872723e-36	76.0897670561886
TP53INP1	1.52430797015668	5.70289841115724	21.0524810787899	4.47669573684254e-38	1.0803500649777e-36	76.0584841025696
ARRDC2	1.30794457289424	5.26973208127485	21.0345234850662	4.79374168974242e-38	1.15022289841108e-36	76.0292804915798
PRMT3	1.37622439459621	5.63088600036819	21.0368416167164	4.75157469793684e-38	1.14174332253299e-36	75.9694563829074
ABCF1	-0.854705064668295	6.97104387965803	-21.0370738696484	4.74737065964583e-38	1.14174332253299e-36	75.9270452528478
GFRA1	-0.954138313286075	8.7630723594974	-21.0705069226294	4.17968910361403e-38	1.013059718389e-36	75.9156225209596
BRD8	-0.929694337290625	6.24906115220017	-21.0115449178052	5.23268278940586e-38	1.25374479899747e-36	75.9029723231897
GPR137C	1.94348760091726	3.55345952921702	20.9535295371477	6.5299518330572e-38	1.56233067891343e-36	75.8536435499684
CENPBD1	-1.98264288702916	3.86213691734717	-20.9137202104639	7.60343599290973e-38	1.81656947922032e-36	75.7608324910111
FRMD4A	-1.35539579653398	4.89903179988247	-20.8929513456628	8.23240505487941e-38	1.96123564298865e-36	75.6079295906284
SEPHS1	-0.922232625297753	6.51657750161483	-20.8948551036736	8.1726305264184e-38	1.94977279491899e-36	75.3960762132806
TNFSF9	2.93963386187319	2.00851173642848	20.858955225528	9.37721651878673e-38	2.22446197248495e-36	75.3504656096897
ABHD15	-1.71520869975678	3.84903941280019	-20.8052618756076	1.15213731321084e-37	2.71385132762509e-36	75.3368517346042
IGSF3	-1.2393909365494	5.8661127774805	-20.8631586483668	9.22739313475753e-38	2.19514826153179e-36	75.3212462330494
IFI44	-1.86839672602031	5.74471430784175	-20.840003666172	1.00837581006975e-37	2.38530085538989e-36	75.3191530893024
ADCY7	2.791242068175	2.95255139754783	20.7719301020692	1.30946753700033e-37	3.06716177714195e-36	75.2173670379358
XPC	0.974178249653593	6.41597455597017	20.8485360170234	9.75924981762551e-38	2.3118086961752e-36	75.2038633519279
NSUN2	-0.734392386653686	7.34499913509004	-20.8604495764519	9.32367421673991e-38	2.21490238069259e-36	75.2014885692896
MAP2K4	1.11242137026538	5.67735166401697	20.8279585082569	1.05604732484699e-37	2.49453890688434e-36	75.1552821175999
RIOK1	-1.52162913293932	4.79327840856388	-20.7658074056708	1.34064035734213e-37	3.13140633187009e-36	75.1409641698213
ZCCHC8	1.07421245356668	6.2093422356505	20.8151683152533	1.10915763885595e-37	2.61629793402355e-36	75.1138445371161
NDEL1	1.06195303035943	5.98443233750605	20.7840309445739	1.24998984321716e-37	2.93607164859041e-36	74.9971746010892
DNAJC14	-0.974820402784448	5.84385301595599	-20.7683786536657	1.32745912884205e-37	3.10495475115446e-36	74.9782865629608
KIAA0040	1.64667058883312	4.46679643417325	20.7351752442962	1.5082035924067e-37	3.51787962055923e-36	74.9441401992961
EIF2AK3	1.65276111427436	6.65200598416381	20.7751165722525	1.29353419402745e-37	3.03409058357855e-36	74.918968843998
SPRY4	3.52746593961573	1.96300687608153	20.7259146350817	1.56290362717828e-37	3.64039000848601e-36	74.9103371126748
SCO1	-1.42929393439733	5.03048838922527	-20.6977930403807	1.74157999644952e-37	4.05092960509343e-36	74.8133914222917
SLC3A2	1.15399392891036	10.5994171297276	20.8032751881349	1.16095673963158e-37	2.73077925648362e-36	74.8110398543592
GLCE	-1.7334275385143	4.78542364696835	-20.6822689725121	1.84889625486205e-37	4.29457513421013e-36	74.7412700000067
ABHD16B	2.5414259862098	4.339732522253	20.6725853433893	1.91918945584669e-37	4.45166774751458e-36	74.6932130793939
PRSS22	1.80339571083107	4.2905442660984	20.6497447928677	2.09584881797404e-37	4.84274779717272e-36	74.6657149687556
HDAC5	1.79071055522723	4.9457181551372	20.6367316001684	2.20373815963332e-37	5.08349199747693e-36	74.6165173772619
E2F2	-2.05041739921941	4.25721772623301	-20.6138193313214	2.40748908645173e-37	5.53061091783225e-36	74.6039937483323
FLVCR2	1.34087349944838	4.90561404488624	20.6496669924248	2.09647775959881e-37	4.84274779717272e-36	74.5941104350662
CHST15	0.959729833183445	6.32529612251123	20.6628089278481	1.99288988256777e-37	4.61621750637997e-36	74.4848340838978
FURIN	1.35754360694025	5.91731207930634	20.6140314244053	2.40551851714363e-37	5.53061091783225e-36	74.3397591826318
URB1	-1.54789288980828	5.89593537352429	-20.5908882073598	2.63043295504575e-37	6.00974873499797e-36	74.3273820721833
PTK2	0.820702891100374	7.56201686438247	20.6341251418587	2.22601169893154e-37	5.12779885026599e-36	74.3038571441627
TTC5	-2.27833059596267	3.41591422292995	-20.5314746100939	3.30985307937165e-37	7.5517029876414e-36	74.2837791741352
AKAP8L	1.33753712154194	6.39009095223907	20.5934512122944	2.6045152752696e-37	5.95867489242255e-36	74.2451473308981
PNMA1	-0.849945110146629	6.82061972451353	-20.5948036733171	2.59094278848292e-37	5.93574345131347e-36	74.2193268693165
SPIN4	-2.5332078892961	3.92305617380524	-20.5069546447386	3.63949739857328e-37	8.28121829846797e-36	74.2024746081939
FAM102B	-1.46632914125173	8.44299714775629	-20.6128017831873	2.41696583837172e-37	5.54476497680776e-36	74.1863021054768
GABARAPL1	3.27286303578919	2.73805509718253	20.5223784621388	3.42847636350552e-37	7.81169464622158e-36	74.1524099130939
PCIF1	-1.77483765192894	4.79255685226584	-20.4832372560136	3.98982598910343e-37	9.05371096903198e-36	74.0676255772447
KLHL24	2.47446912043282	4.98928081901282	20.4670325400127	4.24854817265649e-37	9.6277397885511e-36	73.9738395351014
RAB3D	-1.5023807002933	5.92681046521122	-20.4957267385293	3.80130360551728e-37	8.63763607318899e-36	73.950474820248
TMCO3	1.39260373970597	5.21897340767022	20.4611582616657	4.34645708097803e-37	9.82299300301036e-36	73.8387329007225
PM20D2	-2.2937496120679	4.60720411055749	-20.4208146586887	5.08322960565653e-37	1.13957013304289e-35	73.8259393907118
CREM	1.24286402410312	4.75965648454658	20.4425408248063	4.67204528528889e-37	1.05161891455143e-35	73.7744725104162
RNF220	-1.47450391230685	4.93467194671289	-20.4136021131016	5.22764698372642e-37	1.16881240850054e-35	73.7612141846062
ACHE	3.15715174433952	2.79625871926519	20.3944977548265	5.63048153658971e-37	1.25552230957235e-35	73.7592475503677
PUS7	-1.18483357208764	6.17105250787834	-20.4552870178748	4.44658819619671e-37	1.00357275294458e-35	73.7443898675691
C6orf1	1.86234467446089	4.22459401924266	20.3953309508217	5.61227699307991e-37	1.25313378414243e-35	73.6760217585908
MRPS30	-1.43633941633711	5.04137921848672	-20.3905903189958	5.71665257485959e-37	1.27303991560522e-35	73.6497689352356
ZNF165	2.14979024642312	4.57965752817723	20.3739666352729	6.09836709064181e-37	1.35443680244215e-35	73.6394601314804
ADIPOR2	0.876452773649207	7.46796626190616	20.4647439273293	4.28642627082896e-37	9.70043206405189e-36	73.6340798685062
MBD6	1.28392559045108	6.68676939051791	20.4358737068733	4.79452888916207e-37	1.07773791857993e-35	73.5996928741479
ITPKC	1.43944396532677	5.73158708083053	20.4177231132325	5.14463288994796e-37	1.15179170617791e-35	73.5992315960298
PSME4	1.04669223685179	7.93060708745304	20.4542453916608	4.46459393664957e-37	1.00627855790468e-35	73.5808671035174
TNKS1BP1	1.14688656666317	6.34177662112063	20.4286514036186	4.93086726412184e-37	1.10689696812314e-35	73.5712166192524
NIPAL1	2.87338718451318	3.31693231413343	20.3510737582437	6.66645975073102e-37	1.47084265001617e-35	73.5643976182719
ACSS2	1.46666108119861	4.80018641176269	20.3847211427145	5.84859051705726e-37	1.3006891995647e-35	73.5633114871122
RAB39B	2.05721953037462	3.86021553302682	20.3496014502371	6.70477059172749e-37	1.47734628953953e-35	73.5495086310953
ADM2	3.93749966495116	3.04721541830355	20.357164020577	6.51031501591853e-37	1.43828940985761e-35	73.5248863847932
UBE2D1	1.48301087643139	4.83998344996405	20.366279773103	6.2834606237247e-37	1.3900078766028e-35	73.463122204189
SMAD1	1.53351251862535	4.07689587973726	20.3251055001268	7.37575039013534e-37	1.62092049309623e-35	73.4080578722613
SOX4	-1.20265743932531	6.64624701805417	-20.368908679223	6.21953005417726e-37	1.37951486241459e-35	73.4065707043306
GNL1	1.09316372031934	6.14946125262005	20.3665803753718	6.27611707308176e-37	1.3900078766028e-35	73.3540956450284
YARS	0.902129098631111	7.61691073457606	20.3478900485749	6.74958185014049e-37	1.48526324818092e-35	73.1894228961139
PODNL1	2.6555973833807	2.4332339156511	20.2265370180326	1.08342395455703e-36	2.35926851770986e-35	73.1114840112213
CHPF2	1.25036093567725	5.79002576755155	20.2826608668186	8.702680711718e-37	1.90751811563266e-35	73.0662571752459
EPHB4	-1.17967993102944	7.24045292911959	-20.2919336002042	8.3936130797416e-37	1.8421887814383e-35	73.0107950264601
CDAN1	-1.53834568474178	4.16868585050288	-20.2071468076683	1.16871388458492e-36	2.53509351566772e-35	73.0019992037828
AMOTL2	1.05699135611747	6.53606103651251	20.271336673092	9.09572901164392e-37	1.98586125314273e-35	72.9767358130595
MAP2K3	1.30391943310215	6.22149018862219	20.2717779363799	9.08008342241472e-37	1.9850367994309e-35	72.9693418241684
C7orf68	-1.6613385079585	4.56621751933632	-20.1887157549213	1.25605360830828e-36	2.7139845665824e-35	72.9316718218888
PI4KB	0.799592691391823	7.61115600738703	20.2758033708998	8.93860257192084e-37	1.95666478289011e-35	72.8987852186314
BAMBI	-1.18130965485086	7.30745841788473	-20.2392168991388	1.03107021812529e-36	2.24819013401921e-35	72.8151108198667
WDR36	-1.71621225806238	5.5940050922268	-20.1845675002427	1.27660122786016e-36	2.7548230883527e-35	72.7800354642863
PALLD	0.969489905995466	6.56826671395479	20.2095669978592	1.15770924526365e-36	2.51775415055777e-35	72.7041965014031
PTCD3	-1.07928442505068	6.28864477002435	-20.1912752693787	1.24354212615654e-36	2.69042671640906e-35	72.6968346840334
POLR3A	-1.09768744651818	5.64434231666091	-20.1594046412321	1.40870896003215e-36	3.03598565046104e-35	72.6496721190477
KDM5A	1.70540128886115	6.3579441976349	20.1914398176688	1.24274208736735e-36	2.69042671640906e-35	72.6364598589929
NPLOC4	0.920661055847585	8.17867565927953	20.2075322641232	1.16695417604906e-36	2.5345638493824e-35	72.5910176023048
RAI1	-1.46201474561967	6.55204597434528	-20.1544283687516	1.43642415464058e-36	3.09173198998831e-35	72.5748890807968
SLC24A6	2.2207552733967	3.06612945137963	20.0860289708068	1.87809091099683e-36	4.00117100579757e-35	72.5538783078082
C2orf42	1.57493613286279	3.97944226346768	20.0948338969481	1.81432302791957e-36	3.870247234557e-35	72.5255857090887
PTGFRN	-1.12895678703635	5.05538912584792	-20.1143576762992	1.68059882711348e-36	3.59416045839462e-35	72.5024918372215
NUP133	-0.966958472021989	5.96121212751974	-20.1370939532566	1.53733107095812e-36	3.30042680753576e-35	72.4944082973321
RCC1	-0.802280229374335	7.47584311957934	-20.153244474603	1.44309834300663e-36	3.10210497280756e-35	72.4424165944063
MSH2	-1.21894964045687	6.37059422702856	-20.1309673036407	1.57467951672138e-36	3.37195137485894e-35	72.4336783586667
ZMYM3	-1.47512133722263	4.781226718806	-20.0805813821103	1.91867024364912e-36	4.08242253877708e-35	72.4332265169334
DKC1	-0.818032122644009	7.29390422865692	-20.1363309620359	1.54193321060791e-36	3.30606295053932e-35	72.3763574242152
RIOK3	1.13889147040764	6.51400172432763	20.1102532791097	1.70786100462185e-36	3.64779916236218e-35	72.3297017965801
FAM100B	1.93631175150759	4.68498883290866	20.0329993087517	2.31289081246964e-36	4.88393761966444e-35	72.2807724764684
DNAAF2	-2.06285019681061	4.47034952167136	-20.0155355993026	2.47725361426425e-36	5.211269112573e-35	72.2756164130683
FANCF	-3.10273231402843	3.46324363470904	-20.0472927282203	2.18657413913887e-36	4.62889441809601e-35	72.2619976719578
TMEM41B	1.67147020821679	5.56291533965628	20.0602180865611	2.07834190082082e-36	4.40534726860929e-35	72.1995763361834
HECA	1.61104903622081	5.00548681262752	20.0102356518581	2.52942663818194e-36	5.30767015018254e-35	72.1242959861883
PIP4K2C	0.75538737584586	7.01245278458541	20.0667641647611	2.02560359048369e-36	4.30447197550817e-35	72.1083808127552
NXT2	1.70398679921314	4.55964224170849	20.0017842768505	2.61492339436095e-36	5.4801978505379e-35	72.0892381063981
ZNF222	2.93062427067347	2.42746064166297	19.9797592787971	2.85167656662603e-36	5.96142986253172e-35	72.0647920425683
TFDP1	-0.812059651297511	6.44328660379813	-20.0424407226877	2.22865419673214e-36	4.71201173023367e-35	72.0555747731662
FNIP2	2.29471048336536	3.43736267479405	19.9581627263356	3.10480261581188e-36	6.46634108926997e-35	72.030118675059
CYP51A1	1.1269983042331	8.22199649178182	20.0626335439313	2.05872261355995e-36	4.36929911030161e-35	72.023233643341
TSEN15	1.18131449824837	5.72054121211285	20.021122430033	2.42343002668392e-36	5.10742216410295e-35	72.0193259885007
BAIAP2	1.30676736453135	6.22364885424888	20.0209750658854	2.42483448833876e-36	5.10742216410295e-35	71.9779859827062
KPNA4	1.09653445460771	7.42720414100168	20.0111052041069	2.52079138343155e-36	5.29619536388307e-35	71.8551021042021
E2F4	-1.14380752196825	5.84846725078431	-19.95829608983	3.10317199115894e-36	6.46634108926997e-35	71.8262452421167
HIST2H2BE	1.47984724413955	6.55361154601822	19.9648167476091	3.02448823419584e-36	6.3147991546431e-35	71.7556427552575
SQLE	1.08228332191934	9.16576096135356	19.990983101818	2.72844553282608e-36	5.71095407897164e-35	71.6862699935155
CROCCP3	3.0359259466953	2.17079906382536	19.8636396614171	4.50787605317669e-36	9.31887751709851e-35	71.6730776396898
PLEKHF2	1.37625772073938	6.45449281537412	19.9388451077971	3.35035683092366e-36	6.96041834041829e-35	71.6507175015674
TRAF3	1.03310878367168	6.29270560375123	19.9380734591165	3.36056226053685e-36	6.97295821900971e-35	71.6442302667875
PPP1R13B	1.24312130807555	6.25294511761924	19.9126767220948	3.71451938187619e-36	7.6978466099749e-35	71.5656938490002
KLHL15	2.30812703766495	4.21521050031973	19.8548378314945	4.66740217757759e-36	9.63674494047008e-35	71.5623287408815
MKI67	-1.66715205230993	8.60821405145354	-19.9390159008617	3.34810223424766e-36	6.96041834041829e-35	71.5289664949019
PALB2	-1.62919820706125	4.21619340713579	-19.8219063353529	5.31641937479479e-36	1.09094230213581e-34	71.5146588687567
TTC28-AS1	2.23631876736244	2.81108299235938	19.7997442155023	5.80368880126651e-36	1.18656346592153e-34	71.4456909919881
USP10	-0.695556384734745	7.06648276851704	-19.8796441619702	4.23174908979323e-36	8.7588826457552e-35	71.3834213982591
BMP4	2.28745877138827	2.61684111499536	19.7815530308956	6.23712420334742e-36	1.26897402891463e-34	71.3517389202275
ARL4A	-1.94010080436847	5.18361733021358	-19.7945498252843	5.92426186133358e-36	1.20826043132857e-34	71.3356622415919
RAP1GAP2	-1.44805211031507	4.87164584302911	-19.7877064827727	6.08697337348296e-36	1.23993352860084e-34	71.3342309035229
CAMLG	1.23836276391872	6.20047810164307	19.8500870026568	4.75585899643468e-36	9.80727322520021e-35	71.3307860067485
OLFM2	1.94553947691286	2.93816048155572	19.7680744001334	6.57919153875556e-36	1.33370180962604e-34	71.3175401878948
PAK1IP1	-1.87573251046065	4.74442874892802	-19.7734715413758	6.44000700218303e-36	1.30865950309245e-34	71.285940911134
PFKFB3	1.15216093057935	6.24497642160985	19.8363070040339	5.02210739131364e-36	1.03308393619101e-34	71.2605307595682
KAT7	0.974304234613263	6.78772194119572	19.8378860825165	4.99085073888933e-36	1.02791856843824e-34	71.2340052311772
MICA	1.20349767264959	5.37297634120052	19.8145568358146	5.47326209625543e-36	1.12175043257078e-34	71.2313439216421
LOC401588	2.12281943727578	2.65141615082101	19.743385706273	7.2555587650114e-36	1.46725471325333e-34	71.2213810828262
MARCH5	0.943243040054568	6.49063308931462	19.8290583338523	5.16813997751831e-36	1.06181784992649e-34	71.2057095379889
CACNB1	2.07578915914674	3.11512888330648	19.7286497372445	7.69222895499984e-36	1.55180744322578e-34	71.1624100095139
AFG3L2	-0.848609940726583	6.61138523632066	-19.8140843336466	5.48350366826199e-36	1.12247387206871e-34	71.1613486305851
LOC646851	2.51040533456953	2.5564765216485	19.7234634876927	7.85213503027472e-36	1.5802539861169e-34	71.1452081046608
DHX37	-1.45054537494152	5.63471954045759	-19.7594913683946	6.80680715732494e-36	1.37817243219252e-34	71.0785063408643
GATAD2A	0.950118862412501	7.59687202381238	19.7958225637879	5.89448734392259e-36	1.20365575506424e-34	71.0045420106035
HIST1H4H	2.16606879969078	3.31182974068753	19.6876832983724	9.05051446530287e-36	1.81270423853563e-34	70.9946494613908
ACER2	3.69260281995678	4.27102088808664	19.7241147561246	7.83187216411787e-36	1.57807506111696e-34	70.993291597813
C6orf120	1.2319003472848	5.25363652591126	19.7421860074716	7.29015573029655e-36	1.47247058494541e-34	70.9416176486476
BTN2A2	2.45015292915545	2.29171838797528	19.6730700317766	9.5914918190414e-36	1.91417791386215e-34	70.92890907442
ZFYVE9	1.57231530222179	4.05787176322319	19.6900390930811	8.9662278043113e-36	1.79797594483576e-34	70.9102757998182
CERS6	1.44700157665846	7.60168492198361	19.7699877041285	6.52950667304578e-36	1.32523628155361e-34	70.8856423241498
LYAR	-1.44788816873308	4.95589247244248	-19.6921852644569	8.89012984045416e-36	1.78700157994898e-34	70.8739194428878
FOXO1	2.14889802050545	3.64737883653893	19.6472414851585	1.06286190712658e-35	2.11108106113835e-34	70.8151276998384
TRMT12	-1.22964251553437	5.5186409453195	-19.6735454090579	9.57339094734402e-36	1.91284815057803e-34	70.7581875172977
C20orf177	-1.59233777318063	5.95687823904113	-19.6917148740006	8.90675284670664e-36	1.78819369277697e-34	70.7559704574407
BUB1B	-1.37994627694685	5.57212879944281	-19.6781289906924	9.40061889190996e-36	1.8805735687596e-34	70.7416594032425
YLPM1	-1.41366190202068	6.48466446726377	-19.6570793052357	1.02208865537027e-35	2.03492984195385e-34	70.5652749939379
NAIF1	1.72587168536937	3.97815202648618	19.5826503032436	1.3744917624665e-35	2.71713950774111e-34	70.5454808907229
TSHZ1	1.92730588652181	3.94634875130999	19.593575066895	1.31595151832212e-35	2.60757976213496e-34	70.5050138411403
ZNF692	-2.07736661035624	4.76224762472622	-19.5727754084536	1.42966184119137e-35	2.81621491543986e-34	70.5013450885569
CAST	0.971186891328397	7.14501785278049	19.6566993535844	1.02363372546096e-35	2.03558269020322e-34	70.478023613191
MAP1B	2.71710935559256	5.38473760063862	19.6089864010448	1.23761516206872e-35	2.45526405343266e-34	70.4549838623774
MTCH1	1.08741378234104	7.9373870977252	19.659067766568	1.01404084412491e-35	2.02131335842014e-34	70.4356841508232
SNHG4	1.89222393133272	3.98917436760832	19.5792435028791	1.39327854732822e-35	2.74778188980155e-34	70.4332144276797
SH3BP2	1.18972224635766	6.14612145530408	19.5797875825798	1.39026095087935e-35	2.74506778541986e-34	70.2777521533192
SORBS1	3.58487071666698	1.79828579333058	19.5269350547232	1.71648551780184e-35	3.36930795771337e-34	70.2153315621219
YY1	0.857911615032143	7.74003554407063	19.5869901459337	1.35092892162534e-35	2.67372015210202e-34	70.1635147653153
SLC17A5	1.67415501596926	3.61549757210517	19.4818136317468	2.05546653234337e-35	4.0064827840222e-34	70.1459943322059
MBOAT2	1.32412802974993	4.56783407020297	19.5034369181214	1.88533230831617e-35	3.69207230963462e-34	70.1004392257221
HIST1H2BK	1.32293365117128	6.8692401322211	19.5614489915661	1.49569527390572e-35	2.94282444244697e-34	70.0981724929595
RGS16	-1.49856687023932	6.0707768827831	-19.5067540422942	1.86051835598725e-35	3.64775017415366e-34	70.096575603
SEPW1	1.37203059447667	6.51279178891458	19.5419207281539	1.61684728941835e-35	3.17745641224823e-34	70.0531603167383
RFX5	-1.17845083368765	5.34173778880487	-19.4837141110733	2.03991253914578e-35	3.98080481968191e-34	70.0312966295815
ZBED5	-1.6269753555273	4.39100257826557	-19.4505944156629	2.32877938554063e-35	4.53393555806537e-34	70.0080989818451
ACSL4	2.25021389431277	3.40253796654576	19.4419053959406	2.41116897582141e-35	4.67800347466789e-34	69.9881384862887
HSPA14	1.04696144854706	5.66677762438753	19.4849483474568	2.02987481859773e-35	3.96584421334445e-34	69.8867375743951
COG8	-2.54692097176663	3.6956455660919	-19.3994828648777	2.85762221943818e-35	5.50879915442043e-34	69.8443018357961
PCNA	-1.46023203995091	6.98449839496626	-19.4909502766943	1.98176761316404e-35	3.87638380848602e-34	69.8372874909382
NAPB	1.44115727277794	4.79732661030956	19.4423364863116	2.40701295288652e-35	4.67536406783672e-34	69.8328110347954
TCF19	-1.36953134452109	5.00419389075613	-19.4322053238054	2.50662078746081e-35	4.85193588535818e-34	69.8163272695761
SERINC4	3.2518486647498	2.28809141663781	19.3993497271613	2.85914713348298e-35	5.50879915442043e-34	69.7922169727344
CDC20	-1.49938563954675	5.81125085555403	-19.4433007145641	2.39774320490484e-35	4.66277411149169e-34	69.7894154024974
RND3	1.25134019642337	6.2953687090789	19.435268341761	2.47607534837967e-35	4.7983643251798e-34	69.6612174641375
MFSD5	-1.86183485637171	4.36227507684208	-19.3635755226891	3.30009324848208e-35	6.34376545834648e-34	69.6585248741046
PELI1	2.29261510440694	3.35339622750447	19.3492512460447	3.49531733892729e-35	6.70363385048395e-34	69.6331203017906
CDK1	-1.37782781656148	6.71044490359801	-19.4212636492867	2.61886930159577e-35	5.06334915605639e-34	69.5727992799415
GPAM	-1.97551819450972	4.19476729610882	-19.3303594430766	3.77070669613402e-35	7.18238027177055e-34	69.5093225250635
SARS	0.950330383706971	8.09179085661791	19.415243845213	2.68277139513921e-35	5.18090863883466e-34	69.4621056344178
OSGIN1	2.00063235534451	5.88191996646322	19.3738473128253	3.16689814331913e-35	6.09473009768344e-34	69.4333271738991
SHPK	-1.18356557881519	5.22228770430165	-19.3335898304527	3.7221126888367e-35	7.114127155212e-34	69.4003414553768
CBX2	-1.26303093103775	6.35237729928262	-19.358558864129	3.36718220377832e-35	6.46529910172085e-34	69.394821536539
CLIP2	2.82743142523572	2.88362105814901	19.2701577065498	4.80292655930334e-35	9.1381278473025e-34	69.3446388620837
SMC3	-1.28243727666792	6.64488355256542	-19.3488362740125	3.50114319126864e-35	6.70711554762619e-34	69.3239341773503
GABPA	1.70452146908192	5.31237380509844	19.3330455855132	3.7302552236021e-35	7.11923144090238e-34	69.314885032835
CSK	-1.2866880897475	6.64951547288328	-19.3328425781853	3.73329704237706e-35	7.11923144090238e-34	69.2541882189633
FAM117A	1.85398328632643	4.06986327858689	19.2572259442485	5.05945570259927e-35	9.60435155167652e-34	69.2062573612316
MYC	0.970723065515194	8.01379775868194	19.3353365236952	3.69610090734275e-35	7.07249331514875e-34	69.1822121046357
WDR75	-1.22342738240463	5.9980542409801	-19.25486232385	5.1078144929984e-35	9.68515754885548e-34	68.9933390583101
AGPAT5	-1.31053103641649	5.12464618326814	-19.2276490327869	5.69930767276738e-35	1.07336961170452e-33	68.9684758360008
TBC1D2B	-1.27189226145199	5.26675715408882	-19.2303261768294	5.63817970939387e-35	1.06305431183656e-33	68.958934686171
TRIM65	-1.44126105619296	4.9865493757166	-19.1948168047286	6.50560089716574e-35	1.2238433003847e-33	68.9066471844049
ZMYND8	-0.973515461756032	6.64717400229024	-19.2415925066264	5.38808783312268e-35	1.02050261518849e-33	68.8931576078177
TIMELESS	-0.732202350708146	7.45215654472676	-19.2615217764221	4.97274254008605e-35	9.45047116368171e-34	68.8793779981921
ANAPC7	-0.860616698239148	6.18574737576513	-19.232508588237	5.5888371642871e-35	1.05613234729421e-33	68.8654961098544
EFTUD1	0.942109091377499	6.42941911247628	19.2304940663247	5.63436832887985e-35	1.06305431183656e-33	68.8111928618295
WARS	1.07284343232056	7.92809396458491	19.2411212809948	5.39832069512748e-35	1.0212841097886e-33	68.7658391389271
AP3B2	1.97378969323828	3.18784909839729	19.0997217610722	9.55113624899496e-35	1.77481336253546e-33	68.6313358794728
MAD2L1	-1.58942765916426	5.66309740108799	-19.1373534219814	8.20356679116862e-35	1.53292124039669e-33	68.5623445528894
UGDH	0.894135888524354	7.27819462632599	19.1737281205103	7.08318761502813e-35	1.33100258060371e-33	68.5221129685294
CCNL1	1.12317551830038	6.92425604820124	19.1506167270918	7.77571996400581e-35	1.45622777914931e-33	68.4928259399753
INCENP	-1.23955790877006	5.94577499150899	-19.1195867572025	8.81409839038167e-35	1.64333312687562e-33	68.4774860521911
KIF22	-1.09234973609013	6.86567963425466	-19.1412538378054	8.07534192127103e-35	1.51064897417603e-33	68.4556017101803
IWS1	-1.02051519660151	6.02389683169355	-19.1156628970688	8.95499553036094e-35	1.66588815628205e-33	68.4454637500774
TRA2B	0.666872267149477	8.20357597403313	19.1668179326156	7.28347424895894e-35	1.36710239438372e-33	68.443067382307
SETD5	1.26714315231717	8.28030808659045	19.155154251233	7.63456942050566e-35	1.43139617700153e-33	68.3932918390524
DIS3L	-1.12826822148512	5.20778320739319	-19.0623152771329	1.11118752664282e-34	2.05342543597509e-33	68.2980460771887
ZSCAN12P1	2.71886513072347	3.68751195985995	19.0116319489166	1.36448923846539e-34	2.50490867443416e-33	68.2977014878481
FOXN2	1.91512101790509	5.58610146744435	19.0845272261132	1.0156556648256e-34	1.88312919496047e-33	68.2920676217826
GFM2	1.03495867914824	6.15922520331209	19.0935788474356	9.79139314870243e-35	1.81743905681353e-33	68.2733615312891
SERBP1	-0.686072931779439	8.73601758771206	-19.1252224694083	8.61563071485487e-35	1.60812285798251e-33	68.2500105777176
MTF1	1.36439088786211	5.77195664019767	19.0731201461013	1.06363558669847e-34	1.96772583539217e-33	68.2153498354645
RHOQ	1.5585340863481	5.72282217288846	19.0485370476962	1.17494620687405e-34	2.16885213728054e-33	68.1596268140414
TMEM150C	-1.1766383478711	5.04427325230211	-19.0215589798944	1.31066462053587e-34	2.41139220174278e-33	68.1390078327371
POFUT1	-0.973381748436345	5.71496897807028	-19.0400295603076	1.21614254397539e-34	2.24242204029155e-33	68.1286989225351
PRPF8	-1.09053101356023	9.08181889535798	-19.0786856880886	1.03994726678037e-34	1.92603301103376e-33	68.0522321312148
CWC25	1.32152568332366	4.42434922387427	18.9809902365234	1.54509226093592e-34	2.82714693346744e-33	68.0422874490328
MAPK14	-1.09858436034591	5.75579584032965	-19.0210716223408	1.31325645477699e-34	2.41350559886708e-33	68.0360657440262
TUBA4A	2.15387927428616	3.03833415829327	18.9415755514132	1.81329760619702e-34	3.30344108562515e-33	67.9813897218542
ZNF799	1.89837110221811	3.51939873139466	18.9417031807918	1.81235744714445e-34	3.30344108562515e-33	67.9705621252786
GNL3	-1.34592088322686	6.43580240233139	-18.9967255656498	1.44952513028309e-34	2.65518710611768e-33	67.9503444148388
ATF4	1.13215067591581	8.53654337283652	19.0315346046362	1.25873065857327e-34	2.31839334074663e-33	67.886993829294
ZNF639	-1.84189007222845	4.79033837144753	-18.9164085975487	2.00862618672337e-34	3.64341261895462e-33	67.8419555483268
YARS2	-2.00964141549846	4.05237776896321	-18.8931570377553	2.20789287008048e-34	3.99619051506774e-33	67.8097725703909
KIAA0226	0.915393423693596	6.0613265729274	18.9757499767293	1.57830784159842e-34	2.88476725058929e-33	67.803072983873
DNMT1	-0.915339428346229	7.9176775363645	-18.9986397687514	1.4383131923929e-34	2.63753835850645e-33	67.7890678401163
CLDN15	2.11481989016773	3.05322504562683	18.8783489704356	2.34506458093946e-34	4.23529806173126e-33	67.7641407933429
TPST2	1.81904177143743	3.35097079048294	18.8906278769285	2.23073539797965e-34	4.03316959954721e-33	67.7418117268205
GATAD2B	1.17600951756944	6.16612692807188	18.9549925198594	1.71710378094103e-34	3.13502659742989e-33	67.7341027649347
PYGO2	-1.11053798328079	5.25740273730987	-18.9116405906734	2.04795522029196e-34	3.7107262301368e-33	67.6932148959101
KDM1A	-0.773430332990145	6.66648144044669	-18.9342145845315	1.86836058826236e-34	3.39635461718474e-33	67.6119323535173
RCOR1	1.17928980740069	7.33759347540111	18.9372181957884	1.84569176479375e-34	3.35879750537657e-33	67.5388429190062
FBXO32	2.56383930155993	3.56794980153143	18.8056101645691	3.15434885635968e-34	5.6724011047053e-33	67.4719861792208
POLR3B	-1.91929627898794	4.01245764589296	-18.8049709505432	3.16258684363874e-34	5.68110659216051e-33	67.4527451262696
HNRNPF	-0.571766044924752	8.72827354609955	-18.9174736377303	1.99994565778177e-34	3.63160599139438e-33	67.4148907434392
NAA15	-1.33158046487728	6.54542409864365	-18.849644856006	2.63590567381365e-34	4.75543543569142e-33	67.293870613657
CCDC43	-1.5894890506995	4.75978001637399	-18.7842305993201	3.44197692189362e-34	6.16973440961939e-33	67.2574420603377
ABTB2	1.31218474520321	6.24925487726627	18.8193252717061	2.98270835026013e-34	5.3753032812231e-33	67.1839817294415
ADO	-1.11529249664226	5.03007161729773	-18.7626740473762	3.7587626717944e-34	6.71844972074024e-33	67.1035827386076
ERF	1.3346689097805	6.72839574017194	18.8045778233616	3.16766410294848e-34	5.6841217229303e-33	67.064166992396
MOGS	-1.4275980600227	5.80607782341495	-18.7526657827423	3.9156698613816e-34	6.98886475578932e-33	66.9995292096337
HPS6	-3.34624865415594	3.34199510115506	-18.6953954658032	4.94931319622481e-34	8.74971605641266e-33	66.9758483799608
SURF4	0.746997229249487	8.5714851421643	18.8061300656414	3.14766448124014e-34	5.66647371197633e-33	66.9563771922896
RBM4	0.78879430610103	6.33642798675766	18.7625839562872	3.76014645934756e-34	6.71844972074024e-33	66.9219497104316
CLN8	1.00039279140946	5.5671226272807	18.7292241139926	4.30951107925908e-34	7.65911405839839e-33	66.8290358615341
DYRK1A	1.03072974813806	6.78295132721647	18.7475692826041	3.99809077129569e-34	7.12836567794766e-33	66.8265944269371
SLC7A2	-1.53280045283275	8.72812458512862	-18.7702794119767	3.64377595649862e-34	6.52446564202173e-33	66.8129368536196
CLDN12	1.62161699288935	5.12088484690247	18.7169895233347	4.53067558514865e-34	8.04363253567155e-33	66.8075132444527
LYPD6	-1.61212132792935	3.87956511578535	-18.639780990648	6.21601500061116e-34	1.08855115047352e-32	66.7449864146364
C13orf15	6.78859603398417	0.554684192769863	19.1161703860403	8.93664571231531e-35	1.66432586740269e-33	66.7252115131358
ARMCX3	1.33894850653475	6.30152197409971	18.6996361114827	4.86413351569873e-34	8.61734840217643e-33	66.6938569898976
TOP1	0.973748228459929	8.97123687510408	18.7472893482207	4.00266819462012e-34	7.12892682500818e-33	66.6855035889467
SURF6	-1.18143488364292	5.659974519654	-18.6654650237934	5.59481818867964e-34	9.8596142663307e-33	66.6638719847268
SENP5	1.08851578654927	6.51027706434417	18.7064408679362	4.73052491503775e-34	8.38953326395454e-33	66.6499061206129
RBM39	0.733916319487694	8.49383738115439	18.7302758333141	4.29101449408148e-34	7.63435387223603e-33	66.6497479757989
UNG	-1.01135164117383	6.80955489163731	-18.6991168884816	4.874483025915e-34	8.62654541009549e-33	66.6348999044243
PLRG1	0.884157491621957	5.63292617341647	18.6697898821869	5.49654530939991e-34	9.69664807535908e-33	66.5897983807549
AHNAK2	2.04474124675862	3.10914222034678	18.5913708010749	7.58220191773948e-34	1.3208827590862e-32	66.5778283903408
KCNJ3	-2.2813232745674	4.39243411525582	-18.5932644873304	7.52346268259659e-34	1.3120165787669e-32	66.5473816495323
SGK1	2.38271327482849	2.48940250612863	18.5771508356596	8.03830082429669e-34	1.39742768176235e-32	66.5331005994831
ESYT2	0.860904102635027	7.77928574877636	18.6835973479757	5.1942870386317e-34	9.17309994024039e-33	66.48408056481
YWHAH	-0.878030703504439	6.90005933501894	-18.6621691744483	5.67089600247993e-34	9.98316471004992e-33	66.474176294242
FOXRED2	-1.07817350747533	6.10559898071736	-18.643256187534	6.12805937154659e-34	1.07540047145588e-32	66.4641522240051
TP53	-0.790017505631422	6.90017374161109	-18.6460880540518	6.05731398252142e-34	1.06410209079505e-32	66.4359697182829
VASN	1.69398874607728	4.82206514379635	18.6040580962894	7.19730696377137e-34	1.25776135488101e-32	66.4295791481887
HCFC1R1	1.43999190534325	4.61353253023999	18.5896908599341	7.63469773666544e-34	1.32864396407901e-32	66.417726761714
KLHL12	1.13681882265337	6.00639583828455	18.6410711131266	6.18321513061995e-34	1.08394224155648e-32	66.4056796130977
MDM4	1.31878311151682	7.21555288984375	18.6485025947912	5.99764433660823e-34	1.05472769595622e-32	66.3824194394795
NBN	-1.2012230153726	6.92057807757651	-18.6077510722242	7.08901608162346e-34	1.24013289695681e-32	66.2616167556729
SPG20	1.34290125550391	4.94569391506652	18.5624092645698	8.54034277817501e-34	1.48009007898652e-32	66.2413038797029
CPOX	-1.6873568630194	3.45253525867076	-18.5102833854793	1.05829110781455e-33	1.82087042048256e-32	66.239065226147
PFAS	-1.22939864784179	5.73148861176771	-18.5649294085234	8.45233038084772e-34	1.46635656939105e-32	66.2104877940025
OSBPL1A	1.41930759307614	4.97606689719498	18.5550351755543	8.80321166223176e-34	1.5224913323595e-32	66.209804940926
FAM111A	-1.6088555360419	4.70355572744352	-18.5248810067072	9.96574296803874e-34	1.7199905613775e-32	66.2092372242234
PCBP1	-0.799964738268382	8.41368122347923	-18.6028090200276	7.23431012987761e-34	1.26290816922832e-32	66.1472359015692
HCN4	3.46860781748115	1.29239924658257	18.5149321701346	1.03822978285868e-33	1.78819308841694e-32	66.1087291069868
GDF15	1.97733190435155	6.51768134498928	18.5589913375187	8.66118607066472e-34	1.49947904602274e-32	66.0938473652909
KCNK2	-1.02131140500718	6.11438909513099	-18.5356283343597	9.53464645105557e-34	1.6472874715646e-32	66.038956451869
DLAT	-1.17913926783845	5.52575244720246	-18.5171743623044	1.02869123120062e-33	1.77359094336074e-32	66.0190013190405
IL11	4.18220834274959	0.86582857831102	18.5734724994969	8.16071702184125e-34	1.41723604852828e-32	65.9997143024294
NEDD9	-1.91021490686515	5.50685095898442	-18.450774714947	1.35240162481627e-33	2.31500151212153e-32	65.9087755888871
PDP1	1.59131244981202	4.59322370481625	18.4602846328573	1.30038876190874e-33	2.22824812030345e-32	65.8669049746499
ZNF10	2.00408232738944	3.83154458244615	18.4204884671455	1.53243404870756e-33	2.61514561536584e-32	65.8113665856904
ATP6V1D	1.07641520253013	6.12448192645986	18.4891089921691	1.15472389877749e-33	1.98474845664488e-32	65.8037580405882
IRX3	-1.98984421259075	5.12487321143807	-18.4147142782047	1.56940633627506e-33	2.67550984381897e-32	65.7397253197329
GOLPH3L	1.62568373260793	6.4418847860992	18.4696104639191	1.25133965646504e-33	2.14640045279194e-32	65.7046076796933
APEX2	-1.47219555002966	4.80340317143835	-18.4102566452067	1.59856225681541e-33	2.72243942800213e-32	65.6969029929793
PLOD1	1.04028093397478	6.62929116265628	18.4704462245865	1.24703602704679e-33	2.14121463206679e-32	65.6879015724314
TSPAN17	0.922372317329033	6.3790716472138	18.4331813848296	1.45421524201761e-33	2.48673780240313e-32	65.5386257628201
UPP1	2.31362123547792	3.55574840934802	18.3278764286266	2.24730397872176e-33	3.77348511447217e-32	65.4891012557319
DYNLL1	1.01516235839944	7.46873458352603	18.4327424609737	1.45685172732948e-33	2.48870156157898e-32	65.4534835209118
UTP15	-1.83162238373102	4.4763113139691	-18.3280901265414	2.24531666545341e-33	3.77348511447217e-32	65.448154755726
ZNF516	1.24049013469722	4.94894399472041	18.3600655287322	1.96704843553735e-33	3.3296475744865e-32	65.4106559421369
USP6NL	1.32316630401424	5.39879554718165	18.3648154433241	1.9287849048792e-33	3.27150088734277e-32	65.3648406815549
TMCC3	3.53941612884775	1.37957144892377	18.3581692903801	1.98253655689822e-33	3.35247132230191e-32	65.3416076475874
TRAK1	1.14850176867601	4.78295709143911	18.3292334671515	2.23471404514651e-33	3.75989513994268e-32	65.310247408281
CBFB	1.05014129547542	6.2470643586116	18.3784543605032	1.82303058901761e-33	3.09526533712999e-32	65.3093028441561
ZFAND5	0.864307443611537	7.3783348637856	18.3822988011168	1.79429052171126e-33	3.04956450051821e-32	65.2837290551441
TNFRSF10C	2.49289501045151	1.87903922684827	18.2669249510078	2.89302290012136e-33	4.82382003804882e-32	65.2625174722681
RAB11FIP1	1.10545765701814	6.25244372444938	18.3619850479258	1.95149428746655e-33	3.30666570046511e-32	65.2495538373906
STK24	0.764219630905645	5.9360193343222	18.3491830539002	2.05762177078215e-33	3.4724184151928e-32	65.2362768103884
SLC4A5	1.64545756912697	4.56265822054639	18.3136966445944	2.38320883584659e-33	3.99366578864712e-32	65.2253098969194
CSRNP2	1.21289004811626	5.9041558622079	18.3484184852779	2.06414092815392e-33	3.4799085566982e-32	65.2114558794448
DNAJA3	-0.814614593886574	6.88605911688041	-18.3401157993835	2.13628848435831e-33	3.59791426106831e-32	65.1450616424672
ZFP64	-1.82488672877005	4.14791326369587	-18.2328816790264	3.33200231466473e-33	5.53920543841481e-32	65.1013981878821
BUD31	1.32623964906678	6.14762266155461	18.3179973698641	2.34113638129719e-33	3.92709777741367e-32	65.0972939641641
ARNTL	1.82703424142123	3.5738262981658	18.2211050458213	3.49900112967505e-33	5.80528719173467e-32	65.0133842291796
RAB8A	-0.770943808054759	6.70732118860304	-18.3005008689668	2.5171124954052e-33	4.20961893731565e-32	65.0015436528899
NAALAD2	5.92580788860606	0.938421821144471	18.4039334656258	1.64085862284578e-33	2.79162966515491e-32	64.9899627280489
KLHL9	-2.34383267393765	4.16583091222029	-18.1902144627008	3.9782332870624e-33	6.58732410820114e-32	64.9246481614115
TMEM47	3.77296786523349	0.9580441874987	18.229233407916	3.38286002284684e-33	5.618167926722e-32	64.9143200688447
IDI1	1.17510696697962	8.24081320584377	18.3074147441421	2.44603511031511e-33	4.09484396245344e-32	64.8995623771641
C14orf167	-1.4749002669242	4.60192865894042	-18.2114583426955	3.64206127297001e-33	6.03665339238359e-32	64.8958865881857
MUM1L1	5.99077310910229	0.711414663719014	18.3537667813229	2.01897081344752e-33	3.4106331196057e-32	64.8728178842771
TGOLN2	-1.02399333354969	7.15191307441648	-18.2796677728423	2.74411795989177e-33	4.58010267078144e-32	64.8613279894632
LPCAT1	-0.728948736095687	7.98981511790218	-18.2870034049309	2.66192451844464e-33	4.44735520943738e-32	64.8455932380991
CKS2	1.31889014521104	7.17545906184564	18.2452380724651	3.16540338067711e-33	5.27272969506414e-32	64.6945299304124
CPT1A	-0.722758134258603	7.74061021052156	-18.2400713365827	3.23401993690591e-33	5.38166660943427e-32	64.6685112265012
DSCC1	-1.25640481224372	5.65895836823666	-18.1817057979699	4.12149155658386e-33	6.81778682416503e-32	64.60226431402
LOC100506668	1.66888294682375	3.26642973205334	18.112264549502	5.50291622563461e-33	8.99616529398956e-32	64.5763261447273
MRPL16	-1.49963979500297	4.60766777799799	-18.1292186903493	5.12764864519517e-33	8.43213332765428e-32	64.5516676717207
TRPS1	-1.59129736386735	6.7369860728774	-18.1746306277426	4.24456432276486e-33	7.01443613971537e-32	64.5185944817272
TACSTD2	-1.16896831868942	5.95613205094542	-18.1643889976625	4.42930633644177e-33	7.30529774858503e-32	64.5175317444715
DLL1	2.05606487715713	2.63244697790554	18.0621231132688	6.78272703944069e-33	1.10130414570491e-31	64.4208153170923
KIF23	-1.07816810914341	7.00670045513379	-18.1652480550728	4.41350393994182e-33	7.28642052236792e-32	64.4072372810186
KIF11	-1.13874717445089	6.87691715976098	-18.1611151596468	4.49005296537417e-33	7.39819170373573e-32	64.4047677032419
HOMER1	1.82196280183617	4.88238209947785	18.1206301895001	5.31441205341233e-33	8.71355168443802e-32	64.3801680326489
ELL	1.28697930993546	5.28431657852036	18.1130022668444	5.48602577177099e-33	8.98042445470476e-32	64.3564422578979
DNTTIP2	1.0698784738955	6.25344134451659	18.1377831606233	4.94798962355799e-33	8.14470260476218e-32	64.3248586150877
MICU1	0.851917348942851	5.8790124012366	18.1264101903056	5.18798261500156e-33	8.52296868892791e-32	64.319614697917
AFF1	1.73209319525109	5.68294809212349	18.1232784792962	5.25610369958656e-33	8.62640611107807e-32	64.3162909298348
RFC5	-0.893406123608836	5.77464915640594	-18.1129195141425	5.48791783826134e-33	8.98042445470476e-32	64.292921245956
RAD54L	-1.35393059057142	4.55451467445634	-18.0559318835508	6.96028221461435e-33	1.12903743702435e-31	64.2456479230083
POLD3	-1.19474140961847	5.37918489606341	-18.0707432043151	6.54308642493947e-33	1.0634264078784e-31	64.2021055486916
SERPINB9	3.35157108750575	1.02175147269841	18.0551996111677	6.98158996167189e-33	1.13139641975776e-31	64.1685834601453
HEATR1	-1.68018519244344	6.02576605344135	-18.0752682599224	6.42072089749598e-33	1.04455385495839e-31	64.1547969131003
RC3H1	1.48160606772281	6.40594676653663	18.0893490984426	6.05449806809175e-33	9.87857811617234e-32	64.0988064915106
PRICKLE2	1.15578644948815	6.71688334057554	18.0896893036494	6.0459150496677e-33	9.87420735260181e-32	64.0884149418597
GABARAPL2	1.07137318827005	6.43357056070026	18.0794970227257	6.3084517689689e-33	1.02728867949597e-31	64.0773483536957
DDX20	-1.66087768170285	4.44330296245784	-17.9984628000469	8.84907902662134e-33	1.43125723057268e-31	64.0710437783357
AHCTF1	1.25731478517818	7.38769551340807	18.0850391250304	6.16430277085885e-33	1.00479336783473e-31	64.0124057451075
PER1	1.37301040496973	5.39870026442163	18.0206441143251	8.06549706681593e-33	1.30578289395382e-31	64.0064278708993
YAF2	1.47218392184258	4.40126391732332	17.9753981148372	9.74534486952752e-33	1.57014593061636e-31	63.8910063308947
ZNF430	1.37698189192657	4.94730398352912	17.9869325206854	9.28624747346811e-33	1.49762008434215e-31	63.8397024684051
NFKBID	2.03683705591364	2.63251988299881	17.9206393837695	1.22571147872939e-32	1.97103834329523e-31	63.8241227542316
C9orf25	1.19220838524882	5.43788231189545	17.9918801704701	9.09605462151504e-33	1.46836310318743e-31	63.804982637768
SPRYD3	-1.32247993863882	5.55953868100769	-17.9617248236601	1.0319288886608e-32	1.66101816496277e-31	63.7571568729025
SESN3	2.64266360899209	3.36564767950512	17.8983000139122	1.3460605884099e-32	2.15009716146773e-31	63.6342889115498
SLC15A4	-1.38719291453886	4.40659499504521	-17.9005880593367	1.33320579519554e-32	2.13159978191685e-31	63.6214045177426
SDHA	-0.982723871798552	8.20396736906472	-17.9930877028075	9.05023450238633e-33	1.46237798857883e-31	63.59570247881
RRAGC	1.27874256546406	4.75400251011141	17.9135746441232	1.26255130736968e-32	2.02056536501919e-31	63.5919903318246
UBQLN2	-1.10371991313212	5.13530812112549	-17.9160547019739	1.24949344218248e-32	2.00158317309002e-31	63.5694486030308
NEIL3	-2.61882321541572	2.91121902110841	-17.8675637913722	1.53135186482914e-32	2.43675819099929e-31	63.5629017398324
SLC6A8	1.27006648084842	4.91254033630892	17.9162766445094	1.24833153414204e-32	2.00158317309002e-31	63.5310105441246
MKL2	-1.80722878828161	6.22486110224701	-17.9203188892082	1.22735904716246e-32	1.97179180641162e-31	63.5169713808176
TUBE1	1.97957699579859	3.46267804486013	17.8593038447287	1.58538908079669e-32	2.51587755950381e-31	63.4989999528415
SMARCD3	1.53164415411261	2.91687697597188	17.8484360549469	1.65942442110289e-32	2.62060566747164e-31	63.4972690998516
PPAPDC2	-2.89715554776579	2.95072915487275	-17.8574766804451	1.59759962437295e-32	2.53253612493015e-31	63.4886935668075
TMC7	1.42519942069723	3.15996122701493	17.8505553525945	1.64471862441076e-32	2.59983688796271e-31	63.4859716483248
FNDC3A	1.38136092536524	6.57555388784741	17.918900746031	1.23467611786549e-32	1.98164332007509e-31	63.3895375010928
SELK	1.55486818455088	5.00840449855564	17.8728519294267	1.49773427287464e-32	2.38780819633512e-31	63.3876316876311
UCK2	-1.08521732976271	5.09382635205579	-17.866900899713	1.53561924038132e-32	2.44122587225638e-31	63.3849100808828
KIAA0391	-1.06234590993508	5.20473822148508	-17.8592741830486	1.58558655089513e-32	2.51587755950381e-31	63.3417824100067
GTSE1	-1.52761025750499	4.27573123689413	-17.8169628911177	1.89407649420348e-32	2.97153239109372e-31	63.2920052873088
USP2	2.21823830124968	2.1780826726314	17.7821899130557	2.19241664502541e-32	3.42672672629953e-31	63.2512193248165
UTP20	-1.45364492660527	6.50677921066467	-17.8693644639287	1.51982019531694e-32	2.42071170918862e-31	63.1999345980932
SLC41A2	1.55909735266562	3.67628135238462	17.7946988829335	2.07999950849909e-32	3.25710784458228e-31	63.1991395059499
ZNF146	-1.1644538720901	7.09779199075344	-17.8569354158201	1.60123493177513e-32	2.53589517036053e-31	63.1266543887939
SPTSSB	-1.23297654748267	8.69099426422077	-17.8800846296011	1.45295481992426e-32	2.31862751988677e-31	63.1193224496205
LSM14B	-0.718156150927027	7.07057389452587	-17.8529532255493	1.62823799202174e-32	2.57622064130289e-31	63.1039949520564
CASP7	1.03534338157049	5.61180561757675	17.835844187365	1.74957158846399e-32	2.75776015508687e-31	63.0879192774267
C14orf135	-1.42479913982493	4.82617177898395	-17.7921754354548	2.10220025064915e-32	3.28879298333548e-31	63.0813489617833
RB1CC1	1.36882791687595	7.02420714720463	17.8474555801205	1.66627266781367e-32	2.62893812231281e-31	63.0661601121224
MBD1	0.800434401447333	5.7623391564597	17.8198952953913	1.87086925962946e-32	2.94064074229728e-31	63.0424024898428
NCRNA00263	1.55771188505323	4.04512980841165	17.7599320176363	2.40779847623593e-32	3.74238120042469e-31	63.0337297309245
ABCC1	0.916527502470152	6.53809043563341	17.8245068029838	1.83495137072747e-32	2.8896164523584e-31	63.0023744428912
NOP16	-1.47327921121949	5.45158831276768	-17.76220969088	2.38481291721941e-32	3.71355784241875e-31	62.9169836758163
CCNG1	1.08022905906493	7.32963972737212	17.8130568143304	1.92544041988491e-32	3.01790680245129e-31	62.8712867561069
SRSF2	-0.874450538717574	8.30247843592608	-17.8174387295744	1.89029106554782e-32	2.96837819532599e-31	62.8683003490833
GNA13	1.25114658665544	8.71232962940008	17.8233976032399	1.84352671100993e-32	2.90038953103763e-31	62.8569354375097
NUP62	-1.03327145446832	6.69305190622262	-17.7776059614078	2.23512753745307e-32	3.49022156268582e-31	62.8321170691114
STC1	-1.26647863968547	5.67482290013966	-17.7506761154515	2.50352499357189e-32	3.88755357404794e-31	62.8250518328212
DHX33	-1.025679287849	6.23658796130106	-17.7647879103533	2.35906086507544e-32	3.67688107246242e-31	62.7968430689774
NOTCH1	1.82936180378275	6.54490725631639	17.765937428764	2.34766956744708e-32	3.6625397244389e-31	62.7227053271811
MRPS16	-0.818218013102483	6.91624752425523	-17.7617763551536	2.38916891726177e-32	3.7168800904452e-31	62.7147773918381
TFAP2A	-1.25887856407528	6.58279124728803	-17.7378134525861	2.64295262780916e-32	4.09266108772967e-31	62.7097429613354
DLX3	1.70263103389193	3.17900412244008	17.6705153677763	3.51064306433133e-32	5.39632303381224e-31	62.7039751039392
SLC6A14	-1.13428706521912	6.59289653066167	-17.7456104417463	2.55752888175624e-32	3.96772848037953e-31	62.6735036093529
ABR	-0.996220803596601	6.90530862064035	-17.7440350700026	2.57456153832524e-32	3.99045108127445e-31	62.6725824549951
GPATCH3	1.4324832687444	4.12696275573674	17.6770963667348	3.41443303950882e-32	5.25810111903734e-31	62.670432616687
POLA2	-1.14761404267392	5.71036706321497	-17.7101861477411	2.96944607829712e-32	4.58974271843263e-31	62.6093653401669
KRT16	2.41426713798646	2.3369330673701	17.623208429525	4.28752903133719e-32	6.54836854064686e-31	62.5881242946532
RNF149	0.9352065285138	5.94249774711901	17.7124562105541	2.94115111104314e-32	4.55021380028542e-31	62.5599010329962
WRAP73	-1.88663502926627	3.81123244707462	-17.6214143862983	4.32018183646483e-32	6.58620975688585e-31	62.5433190983047
EXOSC10	-0.769704250184446	6.05105674113971	-17.6901128754661	3.23188764764549e-32	4.98617057372908e-31	62.4956671646112
NEURL4	-1.1520785922176	5.80958515589995	-17.6766490110449	3.42088815074456e-32	5.26319534802687e-31	62.4914393376597
SERINC5	1.17540293561082	6.62586389664445	17.7078452084626	2.99891164376375e-32	4.6310063093541e-31	62.4691156652006
BRAP	0.944254884351906	5.70033974588931	17.6844505792664	3.31005676072702e-32	5.10206352685702e-31	62.4681036011392
ATF2	1.70139671745865	5.05737828476337	17.6413293234574	3.97133050078407e-32	6.07098092277082e-31	62.3691217134995
FAM32A	0.959208465084243	6.87321034343708	17.6667922638858	3.56627695973271e-32	5.47680586543342e-31	62.2957944521358
ASNSD1	-1.09209822903558	5.67031085932067	-17.622059269059	4.30841579986277e-32	6.57426513110447e-31	62.2667200208579
OTUD7B	1.05580409414436	6.4491001927891	17.6543298751673	3.75904364270186e-32	5.75698222349322e-31	62.2658338544646
SPAG1	1.22557416681238	5.15422704524782	17.6047325259914	4.63605447552156e-32	7.06132741790734e-31	62.212585102527
ARHGAP5	1.82413363121198	7.16533623783207	17.6533734829879	3.77426357608774e-32	5.77500311495805e-31	62.2035000215125
WDR26	1.0799330220242	7.78288071462741	17.6558588127061	3.73484055993436e-32	5.72515797656665e-31	62.1874515270367
IARS	0.85719529979843	8.53186181069832	17.6599952850991	3.67014390349475e-32	5.63114556349048e-31	62.1728324601655
MTMR11	1.58581113627426	4.27130515085304	17.5640422833369	5.50763845451444e-32	8.37361322848177e-31	62.1292967288349
CLK2	-1.36068681762314	4.98783857814925	-17.5463855982653	5.93552318229558e-32	8.99960922037274e-31	62.0917371182041
PANK1	-1.84331127460259	3.64957353237167	-17.511158413584	6.8918979138535e-32	1.03837928568726e-30	62.0788295105926
GPATCH1	-1.44534052183062	4.02653401876029	-17.5126649813636	6.84798356295114e-32	1.03269321106217e-30	62.0595204000079
HYAL2	-2.13907303324106	3.54068997673634	-17.4747279471902	8.04464126739478e-32	1.20662404086018e-30	61.9480797982743
BEX2	3.24033511677769	2.56334497472085	17.4850353297953	7.70008050082665e-32	1.15597976926234e-30	61.9455692918213
NUMBL	1.29747778407809	4.94581569502748	17.5319330476768	6.31057297253921e-32	9.53369669311162e-31	61.9071888908362
LRIF1	1.64679651476006	5.46769695928258	17.542101251628	6.04430083639218e-32	9.15623978150569e-31	61.8709463094334
MSH6	-0.890763998107039	7.02283871172071	-17.5566767624527	5.68222071698664e-32	8.63119521079787e-31	61.8551131880714
POLR1C	-1.35357622218837	5.09199688425494	-17.4970031159781	7.31861098761e-32	1.09969856385256e-30	61.843901907262
USP32	0.975587986852052	9.69881852717921	17.5895469914405	4.94378325334133e-32	7.52318754584899e-31	61.8163549909489
ABHD4	1.23043626574422	5.63082817987983	17.5261453225509	6.4673784818373e-32	9.76177235832555e-31	61.8053993371378
CXCR4	1.99453804788038	3.32903424644855	17.4490498864698	8.97209661309372e-32	1.34212293164025e-30	61.7926817268323
CDK17	1.29812362661816	5.30064921524535	17.5085103482498	6.96977379557686e-32	1.04916738935398e-30	61.7691763935105
HERC4	1.05483495771749	6.48018856882359	17.5339482947769	6.25687768278936e-32	9.46112317965365e-31	61.7425873733087
ANAPC5	-0.65551804596475	7.38334839209261	-17.5375613331101	6.16175922290417e-32	9.32572499944337e-31	61.7226466535787
ARPP19	-1.15279677500833	8.54021066618756	-17.5520389687386	5.79499739924084e-32	8.79451329445588e-31	61.7129279454408
PIM2	1.34683078581223	4.39130425918353	17.4669583594503	8.31459576871422e-32	1.2459973085661e-30	61.6864457808478
ETV5	3.19106814955573	1.88453392499071	17.4202030188247	1.01431385612957e-31	1.51188813992075e-30	61.6570414946772
CHP	0.718119792264936	6.50432153657051	17.4988117833175	7.26263918300904e-32	1.09226958360291e-30	61.6199367536815
METTL17	-1.07668252984793	5.28718437429502	-17.427004624893	9.85385287134329e-32	1.47139138768165e-30	61.4783553167673
FAM174B	-1.20871949600647	6.04707050955593	-17.4216350930415	1.00815271129945e-31	1.50404513325353e-30	61.4374596989748
NUP50	-0.823053241899419	5.9527988334662	-17.4381748286344	9.39667336459884e-32	1.40437860008535e-30	61.4213380185955
SS18L1	0.827339734136973	7.04079053803401	17.4530098117084	8.8223397378419e-32	1.32090250470607e-30	61.3659807621909
PIK3C2B	-1.18727855109878	5.59098538026407	-17.3904751369323	1.15113411869783e-31	1.711250400098e-30	61.3047995720366
TMEM48	-1.03864182736197	6.0292879533948	-17.4097639428384	1.06038602805698e-31	1.57915368951246e-30	61.2915296609931
ZSWIM4	2.15071630373514	3.33699522534536	17.308078780161	1.63566576470418e-31	2.41224640642969e-30	61.2101972298111
TSKU	-1.59049420963657	6.67585422351375	-17.3673290298895	1.27041746559065e-31	1.88522286553133e-30	61.1565817742901
DGKE	1.48403181368893	6.24282021972757	17.3915226092655	1.14601101070707e-31	1.70515019066415e-30	61.1554579941846
PLEKHH2	2.80413206932206	2.57230749122459	17.2812474677002	1.83424508410866e-31	2.7003446114994e-30	61.1456627614544
GPT2	1.30517297200856	5.26200505932701	17.3325885859536	1.47323506518777e-31	2.17846005572062e-30	61.0285472991541
NFAT5	2.08890338703668	7.1277107649095	17.3682648795076	1.26536131170905e-31	1.87938744023287e-30	60.9932988175314
GTF3C3	1.11580578108502	6.13908729557669	17.3478098062498	1.38063909040341e-31	2.04515572612106e-30	60.9856363277934
FAM129A	3.80926580693417	3.18334967343605	17.2418737182473	2.17047067121239e-31	3.16468626899355e-30	60.9782360120864
ZBTB40	1.09492750095125	6.18122886377875	17.3410568838501	1.42097346951898e-31	2.1030407348881e-30	60.9666122947262
DHX16	-1.17593070441931	5.80399052362303	-17.3175026262046	1.57118024507516e-31	2.31918962212154e-30	60.9528719870927
DIEXF	-1.82994567570867	4.01779797010959	-17.2388867045726	2.19837988032978e-31	3.20258755388809e-30	60.9341442419416
YPEL2	1.67912675847703	4.5576105459056	17.2600129862049	2.00848282039848e-31	2.93874599198112e-30	60.9004512732189
MAP1A	1.92828544507768	2.95257317279547	17.2470281448662	2.12314654108492e-31	3.10109194350256e-30	60.8885330570959
LMLN	1.53628057238703	3.49298654537362	17.2566638159847	2.03744729073847e-31	2.97851997292921e-30	60.8781573064609
KPNA5	2.98689748248495	3.19628260808349	17.2196620793452	2.3868608308124e-31	3.47413929804235e-30	60.8408041413924
NOP58	0.936321320980265	7.90491842758256	17.3307189121854	1.48503206726917e-31	2.19396433683831e-30	60.8014606172405
FBXO21	-0.978592434736007	5.94089758256349	-17.2871765728213	1.788370545946e-31	2.63512854717189e-30	60.7788725781173
RBM28	-0.941620239312572	5.5431918332777	-17.2673822869734	1.94620253701656e-31	2.85511326570745e-30	60.7730227003703
DSN1	-1.11889610975173	5.06807143088216	-17.2613887644782	1.99670521392758e-31	2.92663435562883e-30	60.7728954402717
PHAX	-0.912183150866089	5.99160294082077	-17.2712971163252	1.91391177171055e-31	2.81020724056956e-30	60.719679781304
KLF13	1.09405508447407	5.6455205243858	17.2718378836626	1.90949395835559e-31	2.8061842670948e-30	60.7072252270759
SWT1	2.58271885469147	2.178888566928	17.1802733962233	2.82543422082647e-31	4.07349671630188e-30	60.6843956533202
SEMA4B	1.12853830741881	5.98465084759045	17.2742182369414	1.89016935194315e-31	2.78022798961277e-30	60.6832995455509
GKAP1	1.98433457846953	2.85207064504786	17.172744981662	2.91807781465633e-31	4.20343956695198e-30	60.6531998166427
DNAJC9	-0.952208543980409	6.58738772745263	-17.2608894911752	2.00097127536196e-31	2.93031905509225e-30	60.6056570285884
NOL6	-0.903769430780867	6.16014971751033	-17.2461667903351	2.13098193640281e-31	3.10982041050615e-30	60.6051513543671
RNF39	3.10973873910665	1.24727421387758	17.2024785321749	2.56906951505647e-31	3.72314718975774e-30	60.6019133832011
SHROOM3	-1.36033320376374	5.27600487408539	-17.2040433413747	2.55191254891605e-31	3.70149050026644e-30	60.5928945481577
RNF185	1.11517244180111	5.21577618788868	17.2183162703565	2.4006493217011e-31	3.4911703700982e-30	60.5757169399713
ARG2	1.42487367991064	4.45172608040199	17.2058783750184	2.53193968749439e-31	3.67570827549098e-30	60.5737486517011
NUDT9	1.08951957583318	4.72291965398312	17.196546099437	2.63517583658344e-31	3.81564334987199e-30	60.5335081381496
GPR3	4.47900332587202	0.488488090500028	17.3505583451594	1.36455435200907e-31	2.02312118643615e-30	60.5234794738908
ATG14	1.20442125034109	5.31706686627491	17.2092542438841	2.4956062856591e-31	3.6261094284416e-30	60.5110543618077
FLJ90757	1.59067425905759	3.60262510937709	17.1637674654266	3.03256173524991e-31	4.35335300088579e-30	60.5033225429385
MAT2B	-1.06358152799164	5.62937861011364	-17.1946774137563	2.65635169421955e-31	3.84297800468233e-30	60.4409639367861
SDC3	1.07943227881459	5.40564362840751	17.1821364282943	2.80296878981391e-31	4.04459448152267e-30	60.347935026986
RASAL2	1.8367193060193	4.20763128104999	17.140916553491	3.34479556521715e-31	4.78924323910031e-30	60.3473400230955
TMEM19	-1.6980248662407	3.53673570560947	-17.1090813019503	3.83451917132849e-31	5.46239340896914e-30	60.3417708077488
UBIAD1	-1.19956359589602	4.61249133123114	-17.1331358398822	3.45834064585828e-31	4.94758673749648e-30	60.3359286619201
PDE4DIP	-0.772949027621278	6.9796845788692	-17.1873829514054	2.7406651215027e-31	3.95810738272981e-30	60.2785621559282
DROSHA	-0.863704092844653	6.25796287661037	-17.1713768765593	2.93523908854555e-31	4.22452138699103e-30	60.2533944799859
SKA3	-1.45291896988571	4.81299704061227	-17.1165598728511	3.71334868296319e-31	5.29429184773029e-30	60.239903273329
ATF5	-0.929647464331323	6.4443887740544	-17.1694876381382	2.9591045634032e-31	4.25520762840542e-30	60.219926233902
RMND5B	-0.988390602282239	6.93258682165149	-17.1645647109896	3.02221458687113e-31	4.34222652498563e-30	60.1848040493552
ERBB3	-0.848525237402399	6.85031377385106	-17.1629742660713	3.04289176934838e-31	4.36443584481837e-30	60.1686141303218
KLF6	1.23225358627763	7.1115296895036	17.1547116897899	3.15262726918201e-31	4.51795530846615e-30	60.1403535412433
SLC25A15	-0.908641853646229	5.31552236697348	-17.1248597839675	3.5833779879883e-31	5.11334585931026e-30	60.1362710969892
SQSTM1	1.14218343059057	9.89584571507719	17.1918354000788	2.68888619787553e-31	3.88668390434488e-30	60.117035836201
PRPF38B	-1.11928721650718	6.43510947495446	-17.1305765129271	3.49653129919173e-31	4.99794781604123e-30	60.0985656022399
GRHL1	0.966573360733619	5.83160566853736	17.1284399633448	3.52873825385641e-31	5.03967707578946e-30	60.0906203496777
THOC6	1.29712786601437	5.55206224421253	17.0964134460931	4.04892303609537e-31	5.75800925643358e-30	60.0189552064364
RASSF1	1.26296288674897	4.49104868860318	17.0419545530801	5.11704663935154e-31	7.2523294912301e-30	59.9038397713934
STK17A	1.33241754602901	4.80121225183334	17.0440008478664	5.07219324835549e-31	7.19485664847304e-30	59.8242421920574
BRF2	1.24775613047429	4.41080853683862	17.0288600234084	5.41367898638182e-31	7.63375613680076e-30	59.8228373241746
BDH1	-1.10332221949573	5.18169447453544	-17.0374730066081	5.21667921426509e-31	7.37478809631187e-30	59.8227839289334
MAGI3	1.65040641532944	5.05193416670885	17.0489706180972	4.96490038379066e-31	7.04864125793846e-30	59.8141980516445
MAPRE1	0.599154119972342	8.06349737179606	17.1035085567469	3.92739277661438e-31	5.58993334434884e-30	59.8117764246054
DDX19A	-0.836250052373128	5.43069330746878	-17.0385297757751	5.19301080233905e-31	7.34753914198971e-30	59.7781364268937
SYNJ2BP	-1.44481891416273	5.37007646854334	-17.0297870739507	5.39212026681491e-31	7.60994256052427e-30	59.7778547153137
DCLRE1A	-1.46349649216123	4.78715017293638	-17.0113188201493	5.83836309796188e-31	8.21200878471947e-30	59.7748428205411
GBA2	-1.07003457845909	5.40620927613604	-17.0286693971891	5.41812277827225e-31	7.63375613680076e-30	59.771068727944
EPN3	-1.73142291809154	5.12730079282592	-17.0049760684494	6.00005153322836e-31	8.42526127974064e-30	59.7708517349973
HIVEP1	1.94933654987513	5.08990496097001	17.0281391788453	5.43050231183422e-31	7.64475763157537e-30	59.7492961416819
DLD	-0.921065484422242	7.34903439944144	-17.0728279448838	4.48080214147465e-31	6.36677442769941e-30	59.7262316390942
ALS2	1.0401599621944	5.894525699483	17.0356229373323	5.25837696578172e-31	7.42745746416667e-30	59.6622014964731
SLC39A10	1.6473377870028	4.6909599946473	17.0084499119101	5.91094626576434e-31	8.30711473518007e-30	59.6415649365194
CEP95	0.963261183780868	6.92846822411002	17.0388638609768	5.18555082772716e-31	7.34319661667308e-30	59.6256773992136
P2RY2	-1.61191364052345	4.51173080635961	-16.9340355775972	8.14700206167825e-31	1.13636749357387e-29	59.5258863724883
MCM3AP	-0.7263074622432	7.19904591247064	-17.000724454677	6.11094968447501e-31	8.57378544657383e-30	59.4407884482809
HARS2	-0.814561203330442	6.1950710523576	-16.977555078968	6.75259132303953e-31	9.45815220155051e-30	59.4329182794554
ZYX	1.09046231425203	6.65092186325384	16.9919322818128	6.34687395826683e-31	8.89732775172292e-30	59.419100792792
HSBP1L1	1.55548600033577	3.29826137097172	16.8897915035413	9.86256184118127e-31	1.3710846569569e-29	59.3927796836706
PGM3	1.08546890581084	6.38652846022921	16.9485877991809	7.65111541478365e-31	1.06809060264476e-29	59.2845492430638
ZNF292	2.18038410247275	6.86843242050528	16.9488089404107	7.64381893681417e-31	1.06796347451362e-29	59.2624890722514
CSNK1A1	0.633187683858639	8.27021578098232	16.9723931209769	6.90454664020968e-31	9.6628985783152e-30	59.2329712738829
METTL3	-0.956584307047652	5.55842004852143	-16.914765283041	8.85383193038715e-31	1.23392904336496e-29	59.2324210828238
KCTD3	-0.794346398795794	7.9191399635575	-16.9525943492629	7.52000141391087e-31	1.05154267262747e-29	59.1860836248356
LYSMD4	1.44753891677625	3.6347694799667	16.8455737941907	1.19409851910104e-30	1.65315427429187e-29	59.1613999409291
EXOSC3	-1.33219825721479	4.39757736265478	-16.8510731486843	1.16601813754751e-30	1.61608007324318e-29	59.1358779996164
PPP2R3A	1.85027536348781	3.69544404168985	16.8386616566473	1.23036056569329e-30	1.7019478991443e-29	59.1245997103945
SHMT1	-0.831546778468032	5.84405806497962	-16.8910106556357	9.81073255945713e-31	1.36615063550675e-29	59.0828033212852
SNX30	1.11677469076155	5.6693785140862	16.8901504170291	9.84727494103939e-31	1.37009838697124e-29	59.0624691619605
HIF1AN	-0.92600096226094	5.9860865791625	-16.8895299053248	9.87371892558104e-31	1.37149564212141e-29	59.0546244340376
CHRNA5	0.966545447341123	5.88084625628283	16.8790215410365	1.03325642745331e-30	1.43403987491529e-29	58.9566324021035
LPIN3	-1.18116089364078	5.03071743522109	-16.829025653383	1.28277031181997e-30	1.77151533401132e-29	58.9534235540902
STX7	-1.56404140394881	4.38197338703001	-16.7955952550345	1.48265667475565e-30	2.04250001883143e-29	58.9462674723438
GATAD1	-0.894171411550829	5.63700698578649	-16.8510067987079	1.16635293494649e-30	1.61608007324318e-29	58.9410805029449
MTPAP	-1.24694247142703	5.13540138813546	-16.810660635403	1.38896362373688e-30	1.91500640093781e-29	58.9043137622448
CTDSP1	-1.34220687649658	5.30302192980947	-16.7849981598678	1.55234947630294e-30	2.1332368645596e-29	58.7559003349405
AVPI1	1.30757807434714	5.07343721949648	16.7951789838342	1.48533394253657e-30	2.04450410329066e-29	58.7212880439492
ARF4	1.11314219134913	7.52824067241335	16.837557195317	1.2362566003042e-30	1.70869052756095e-29	58.7080623787279
RUNDC1	-1.17697674727945	4.60975506841224	-16.7494287730344	1.81131403843161e-30	2.47892111118906e-29	58.690388022091
EIF2S2	0.850742856738215	7.53336128782536	16.8266709607652	1.29591554574502e-30	1.7881923751683e-29	58.6375186406837
FIGNL1	-1.37457114728769	4.84680011897943	-16.7513638473832	1.79616710235974e-30	2.46020463717153e-29	58.6312904893081
PPM1H	-0.968569416841587	6.21259352111292	-16.7846593557365	1.55463126100967e-30	2.134618490076e-29	58.6040898687507
HIST1H2BJ	2.68099973637511	2.44799596448047	16.6755549425671	2.4967643262778e-30	3.38927650914529e-29	58.5526002590574
SIRPA	3.29335973529725	0.753124863025402	16.7151195245156	2.10227905843728e-30	2.8630712518978e-29	58.5471660508673
RNPS1	-0.775171128673408	7.32154646806437	-16.7943609907265	1.49060909119592e-30	2.05007783233229e-29	58.5453567466575
CAMKK2	-0.802718206459644	5.84129098194555	-16.7651902418695	1.69158678639466e-30	2.31886044390691e-29	58.5274735310869
C6orf106	0.570376534318428	7.60235659503405	16.7794189598163	1.59035751792341e-30	2.18188179899517e-29	58.4308988489056
ST3GAL5	2.00291457997842	2.67002370352706	16.6509889074308	2.77840158246072e-30	3.75634503355482e-29	58.427938267029
CUL2	-1.12315484700117	5.78194350161247	-16.7325370322005	1.94911841037477e-30	2.66315819404475e-29	58.4185654802605
BDKRB2	1.68391557449308	3.96173119965721	16.6517633031664	2.76905314130169e-30	3.74976880446393e-29	58.3879702461053
MLYCD	-1.82930283641592	3.71235292712208	-16.6425914870434	2.88183797745658e-30	3.88989978490587e-29	58.3779887186553
TATDN2	-0.62321136412514	6.75286634590381	-16.749209264301	1.81304036020411e-30	2.47925486378197e-29	58.3690952078828
DDX55	-0.970533686687174	5.6330237714987	-16.7035377985409	2.21077515786433e-30	3.00593526342464e-29	58.340806437926
ENO2	0.832717955917753	5.90942740079228	16.7229685570293	2.03181326019539e-30	2.76935981772679e-29	58.3159694184265
ARHGAP35	-1.02475101027954	7.3238268345832	-16.7304911241199	1.96651044790559e-30	2.68472822292026e-29	58.2791413611927
LRRC8E	1.2917203845784	4.1876182372923	16.6511568147413	2.77637192534165e-30	3.75634503355482e-29	58.2452000481064
MBNL2	1.36490849030004	5.24355390412766	16.6773522667989	2.47732404341351e-30	3.36561878976828e-29	58.2441861627807
CECR2	2.2594693989484	2.87448429930002	16.6075411177245	3.35715219849685e-30	4.49519722719466e-29	58.2382044775057
RMND5A	0.911260532984758	6.95778279543749	16.712408556001	2.12718459875988e-30	2.89463264683972e-29	58.1876581370346
TRUB2	-1.10816688328069	5.54687148066469	-16.6684393133691	2.57524818699956e-30	3.49298059037961e-29	58.1851398408539
ANLN	1.24115644776238	7.64250688648649	16.7269834129088	1.99669347727882e-30	2.72371139592259e-29	58.1783185261001
NECAB2	3.32702247996349	0.986988000273026	16.633422092674	2.99921701448787e-30	4.03855920694808e-29	58.1513004415152
C7orf49	-1.32954010771758	4.22114793115494	-16.6110616166299	3.30604358011584e-30	4.43386309814413e-29	58.125610071355
ATG7	0.78837165065217	5.10198380123499	16.6383965170797	2.93495345471624e-30	3.95840012715116e-29	58.0540882843409
LRTOMT	1.640894895757	3.42467578949789	16.5788798165577	3.80397161564842e-30	5.07722436553106e-29	58.0489723193623
WDR43	-1.00195534004582	6.92341434819325	-16.6622109671237	2.64598166534816e-30	3.58601275294024e-29	58.0149314953034
MB21D1	1.80338894131809	3.03344462828764	16.570981292762	3.93731354477785e-30	5.23847507739577e-29	57.9807522508215
OFD1	1.07892557427158	5.53347166363717	16.6219772185192	3.15250232328726e-30	4.23813897545467e-29	57.9315909908694
BTN2A3	4.61671707759359	1.17138669210039	16.6063970029857	3.37393247555261e-30	4.51405173769135e-29	57.9239087037388
EGLN3	-1.9101064522664	3.48343413305073	-16.524033833944	4.83288981115812e-30	6.3893477629888e-29	57.8484473647765
MORN4	1.45928489560885	3.04533343675753	16.5336980903469	4.63313184908248e-30	6.13981751537681e-29	57.8467405665168
PPP5C	-1.07346347253818	6.09528058952803	-16.6080211491452	3.3501368113821e-30	4.48939807961172e-29	57.836266011673
ELP2	-0.682097503865298	7.35783619628385	-16.6323246072522	3.01358487805953e-30	4.05464147229828e-29	57.8278726954635
RHPN1	1.49056431021308	7.64870878645411	16.6352286276194	2.97571656436272e-30	4.0101437407254e-29	57.7974471775614
CLASP1	1.07211765868511	6.47429742939684	16.615740301576	3.23933107558877e-30	4.34787904559764e-29	57.7932553154548
RRAGA	-1.39147326069941	5.00165503738385	-16.5525554324243	4.266962127019e-30	5.66354560414808e-29	57.7795042746063
GATA6	1.65440712008444	3.00008123100227	16.5117350672555	5.09969267754482e-30	6.73143333380107e-29	57.7759502999081
VDR	1.16781882822914	4.85563605422955	16.5706632352018	3.94278042656797e-30	5.24157868473154e-29	57.7726633153274
CCNE2	-1.62719664635065	5.64938458053508	-16.5790570156318	3.80103287987476e-30	5.07722436553106e-29	57.768552873672
NR1D2	1.52853391422331	5.89912400390389	16.5761566066937	3.84942310238078e-30	5.12970135173038e-29	57.753964955678
CIAO1	-0.665809398740274	6.66255701133664	-16.6014260106934	3.44782602619738e-30	4.60922801455835e-29	57.737329012114
NOP56	-0.862778051007487	7.76501818598893	-16.6159257011921	3.23671559224995e-30	4.34785795701109e-29	57.7272928467368
BCL2L15	3.08628490480582	2.03490898417802	16.4806057278552	5.84318584725383e-30	7.70673817898052e-29	57.704506187151
SKIL	2.26767429012649	6.80962767617549	16.5785523051011	3.80940920999903e-30	5.08042740255373e-29	57.6297079014473
SPATA18	1.71397289325098	2.76135911179132	16.4706325785266	6.10375579252732e-30	8.04406712956871e-29	57.6015822427843
PRPF4	-0.639435330288172	6.24915890261258	-16.5561009891056	4.20143994961358e-30	5.58100728493547e-29	57.5637382280705
HEATR3	-1.39611148528614	4.01439965234837	-16.4636558005989	6.29296350559956e-30	8.27386176632445e-29	57.5261795548257
RRAGD	1.48235670548936	3.73804306801649	16.4628604007604	6.31490603072319e-30	8.29618919542927e-29	57.516858350975
SPAG4	2.84989472877724	2.10792757281798	16.4319886185027	7.22880480318975e-30	9.46707372972164e-29	57.4942440508267
ELF4	0.830933363927843	6.4714403128305	16.547435860515	4.36339164422714e-30	5.78694384282749e-29	57.4922800919474
UBQLN1	0.649184771689761	8.43630710521782	16.5739044117484	3.88742594123526e-30	5.17621906379128e-29	57.4812301515367
MAFK	1.40118018360486	6.07218346794894	16.5248539016205	4.81560767690906e-30	6.37153661302429e-29	57.4730835769971
PUS3	1.62721611500769	3.28305602265219	16.4305208229187	7.27543009173845e-30	9.52068019203707e-29	57.3788056912704
RELB	2.40243611189965	3.64715081169715	16.4121349680657	7.88576756273304e-30	1.03113038873454e-28	57.3623868691553
SFN	1.25899530520008	6.65151654838457	16.5146918019259	5.03422695940155e-30	6.65026948412572e-29	57.3247777729359
CASP2	-0.960023701595352	5.256814790949	-16.4671988903491	6.19614963723769e-30	8.15298241803014e-29	57.3185450216072
GRB2	-0.490051594276599	8.66995505339167	-16.5253499919937	4.8051832651388e-30	6.36277790389401e-29	57.2726835451136
ZNF696	-1.52171932641499	4.20701607329465	-16.4011908034232	8.27328115853583e-30	1.08095589136995e-28	57.260956098863
ZBTB46	1.11442977473031	4.74399275514296	16.4458633332438	6.8026576996053e-30	8.92995662230761e-29	57.2522340277217
ASB1	0.882462120693773	5.2290767633216	16.4676522583186	6.18387017400117e-30	8.14323187322799e-29	57.2366369928709
BRIX1	-1.38557224760355	5.6415543316847	-16.4436497775102	6.86890956618471e-30	9.00985439881358e-29	57.2062573148228
TMPRSS2	1.52176943393867	3.36873840416803	16.3709450258557	9.44690039807475e-30	1.23237100044775e-28	57.1688138830325
PARD6G	1.8847211003129	2.82989977727469	16.3643920495767	9.7225000639228e-30	1.26733508237759e-28	57.1471406018573
LOC100131096	2.62141952540017	1.6730081663109	16.3507214476291	1.03237839564236e-29	1.34361838822745e-28	57.113692671747
LOC100190939	2.90675735191003	1.95275960654982	16.3542889297894	1.01633538298837e-29	1.32376892095775e-28	57.08109257282
ABCB1	7.33248949185777	-0.343223156359822	16.6429834408767	2.87692487575701e-30	3.88640481600648e-29	57.0262673460876
POLR1A	-1.46439341370276	6.0362024112708	-16.398630064004	8.36668612114346e-30	1.09230646908668e-28	56.9402261351257
PARP1	-0.688976029800763	7.64298698925072	-16.4327473084198	7.20482265796118e-30	9.44306066863188e-29	56.9040683347424
THAP11	-1.48045224404492	4.83037293439816	-16.3396082452768	1.08400714220841e-29	1.4086196927967e-28	56.8764592478047
ZNF808	2.39989789791087	2.46186233675543	16.2655891279446	1.50093678901423e-29	1.93536367459321e-28	56.7618439322104
FSTL3	1.27609149376399	5.34146303318137	16.3460434840243	1.05380221409115e-29	1.37043454342616e-28	56.7254931599511
KIF15	-1.53443676541617	4.41758004192283	-16.2869183434142	1.36648858995426e-29	1.76472240759808e-28	56.6947306264274
TTC7A	-1.0487437990666	5.25366543884195	-16.3168818007229	1.19782500649407e-29	1.55169832754507e-28	56.6915938466227
SHCBP1	-1.04224532865624	4.97380975477561	-16.3063985814192	1.25430905777469e-29	1.62235612391523e-28	56.6598571284062
C15orf39	-1.27635144264053	5.55523690732691	-16.3092297592396	1.23879541777434e-29	1.6035305392305e-28	56.6426470889463
HES1	-1.68569003934476	5.18177464139377	-16.2615919570396	1.5275768923098e-29	1.96516891899916e-28	56.6285019727894
WDR82	-0.821055220249713	6.38225436892523	-16.3390140880179	1.0868394955613e-29	1.41120370526143e-28	56.6137420109991
TSC1	1.01190395234734	6.11680651684933	16.3367892304852	1.09751174631374e-29	1.42395550390621e-28	56.6089633399401
PGBD5	1.44842452061878	3.64240791077555	16.2626690430545	1.52035189841143e-29	1.95737991909413e-28	56.5966757420162
KCND1	2.91136428444927	1.54940204081987	16.2096490714685	1.9203169426867e-29	2.45530432335568e-28	56.4986122133444
FMNL3	1.36022923837408	4.04750853480677	16.2568594164492	1.55973410615366e-29	2.00499563345994e-28	56.4729278365737
ANKRD57	1.55931959327416	3.69452958771193	16.2193502719848	1.83993581500359e-29	2.35613220291885e-28	56.4268058081361
EIF4A2	0.788165140288551	8.40691795017628	16.3261942608449	1.1497994627821e-29	1.49063924151688e-28	56.4201922283809
ZBTB24	-1.55621461337509	4.46330496750989	-16.2148058669927	1.87715884401835e-29	2.40195902887245e-28	56.4081135865515
KCTD9	1.18487028210475	5.39493171069677	16.2630374724562	1.51788841087277e-29	1.95571385080402e-28	56.3460749347544
TMEM168	-1.27653031917687	5.0359289750157	-16.2412013479473	1.67106691394781e-29	2.14481374281375e-28	56.3303547935046
ESF1	-1.55351933092506	5.50541500023546	-16.2328103091306	1.73398668757166e-29	2.2238645216985e-28	56.3059555721478
ZNF22	-1.89033696354157	4.36126254887644	-16.1771014688813	2.21673615651316e-29	2.81921638642784e-28	56.2853532049679
SF3B2	-0.632929344152146	8.35391675499261	-16.2935162208783	1.32740573868321e-29	1.71557446474019e-28	56.2715795360625
ZMYM2	0.94948108012552	7.55966543379536	16.2717433636256	1.46083164425988e-29	1.88510404464523e-28	56.1998585782499
ORC5	-1.24011506485265	4.95855158602421	-16.1890951666217	2.10249377407892e-29	2.67799740119543e-28	56.1699138102889
FAM46A	1.40635410500554	7.12192462574512	16.249211351133	1.61314887351157e-29	2.07206618745066e-28	56.1162573678364
ARHGAP26	1.41366088060574	3.91408310998741	16.1524176327812	2.47190509738719e-29	3.13420324857494e-28	56.085131465798
CCNYL1	1.10046615727735	5.68363704356632	16.2042654831024	1.96643919951355e-29	2.51235516979867e-28	56.0526048226431
EXOSC2	-0.978889681862499	5.36734431609077	-16.1796197407083	2.19224190239138e-29	2.79018672569205e-28	56.0446953536096
RG9MTD1	-1.55240941391654	4.87575608714673	-16.139953396436	2.61178776604427e-29	3.30655099162183e-28	55.9913589528639
PDCD11	-0.714123150244108	6.63751552640649	-16.2019647162182	1.98648888228016e-29	2.5360335929201e-28	55.9716594127106
CCT4	0.669342029238758	8.84413307017082	16.2308979959716	1.74865657046063e-29	2.24096034363093e-28	55.9539515269611
CBX4	1.34093826515425	6.74108366463695	16.1918422256536	2.07717272914746e-29	2.64978159590101e-28	55.9368687985873
COASY	-1.25483494657314	5.1711784634987	-16.1179487105173	2.87847950410937e-29	3.63867658554234e-28	55.8617245784539
DLST	0.53226480458603	7.72026729465694	16.1902010060038	2.0922635400194e-29	2.66699812829912e-28	55.8311851930654
SLC25A44	0.728039860528874	5.80640047222915	16.154133181964	2.45325154604141e-29	3.11291190106195e-28	55.8177849606195
CHD4	-0.655258334310746	8.42000325701304	-16.174400204161	2.2433166258743e-29	2.85085313458372e-28	55.7354451821614
GRPEL2	1.08560731835449	6.00372094482215	16.133512221608	2.68717059019611e-29	3.3994130824841e-28	55.7145270167538
ATP5A1	-0.631583801362426	8.05728225302529	-16.162644275289	2.36278238535105e-29	3.00039275722179e-28	55.6904562336559
COPA	0.837835080123061	7.24135662179762	16.1450458416417	2.55369879265569e-29	3.23545898548286e-28	55.6722841485637
RPIA	-1.44749851190762	4.42777017236619	-16.0552380539499	3.79879413509167e-29	4.76601898839258e-28	55.670195907912
CDKL3	4.33998552044002	1.15619834559463	16.0865796606486	3.30676883438897e-29	4.16747565835125e-28	55.6318322429231
DLC1	-1.47803678475836	4.97226967964939	-16.0560008010084	3.78598629530639e-29	4.75351612632913e-28	55.6117588293013
RGS2	4.6328731818498	0.964428922652136	16.0806122994924	3.39523304229335e-29	4.27574378006882e-28	55.5302291915295
SNAP23	1.01391699346103	5.26218127064898	16.0563764239052	3.779694918619e-29	4.74918240563368e-28	55.4835432760464
IPPK	0.851307064276858	4.90239570993382	16.0595895775851	3.72630537448051e-29	4.68914455100165e-28	55.4835109720199
SUV39H1	-1.36146351621241	4.07399152740078	-16.0029771885904	4.78868809181593e-29	5.97656863041266e-28	55.4718656949027
KIAA1522	0.777219947154362	7.90563550538039	16.0946496649783	3.19081150790493e-29	4.03044801043823e-28	55.4060481137276
RAB22A	0.775438417097997	7.56827229603461	16.090688050877	3.24721515939854e-29	4.09550726438772e-28	55.3947081009649
EPT1	1.33658170380219	8.11991811988094	16.0916303079316	3.23370943566015e-29	4.08155144165889e-28	55.3513208899771
PSRC1	-1.41350385425407	3.99460625154709	-15.9740405648994	5.44460744320602e-29	6.7749713452513e-28	55.3461299603681
MAP3K13	1.01402870895189	4.90626430831755	16.0111420443185	4.61842861764168e-29	5.77700824244125e-28	55.3036344012313
DDX28	-3.12975373087934	3.13860981729376	-15.9372719044122	6.41020854702574e-29	7.92931418198657e-28	55.2472482777389
VAPB	0.528268555979088	8.07883934674261	16.0578640474695	3.75488162129237e-29	4.72155189733034e-28	55.2251112020379
PHLDB1	1.11409461865825	4.82451589031126	15.9953981417933	4.95238154550051e-29	6.17165640588305e-28	55.220619296286
TCHP	-1.28506158162795	4.31482230887805	-15.9453462662254	6.18436364206938e-29	7.66128129999765e-28	55.2062080467844
VAV2	-0.746621282555711	6.45162145386886	-16.0211524981749	4.41797249593936e-29	5.5386935548793e-28	55.2029705072835
B4GALNT3	2.07328653539061	2.94537404382442	15.9123830526489	7.15995738689791e-29	8.81760878781154e-28	55.1756949741265
GPR155	2.68926894383755	1.497270774576	15.9012454290415	7.52347150526758e-29	9.24485947495188e-28	55.1694470327245
FOXO3	1.24150915570237	6.74892794370271	16.017270219996	4.49465300854047e-29	5.63060501234688e-28	55.1692521363617
SPTY2D1	1.09477600228705	6.07387486308442	16.0106645155831	4.62821652140345e-29	5.78492474618471e-28	55.168856012103
ZNF622	0.944291830798772	5.98070081340362	16.0071792846445	4.70028836140166e-29	5.8706215501181e-28	55.1668618716757
SMOX	1.31457335686952	4.73469829982891	15.9622200755548	5.73790586753285e-29	7.12932672575182e-28	55.1336707663063
SLC35D1	-1.44338038102903	3.85706670634482	-15.9284869235613	6.66537037535843e-29	8.23885100942309e-28	55.1182111840207
ADPRHL2	-1.60330491977637	4.4951994398079	-15.9188969604391	6.95559983970885e-29	8.57857313564092e-28	55.106386621286
NUDT21	-0.907493719036411	6.67330366064522	-15.9961958813701	4.93488992685915e-29	6.154444380074e-28	55.0644866213689
CDK2	-0.696056848251775	6.36332338174798	-15.9917780942214	5.03254379850542e-29	6.26688477186929e-28	55.0589188808593
SEC23A	-1.03266892367254	6.13725933427378	-15.9725518933485	5.48069866951438e-29	6.81481074713446e-28	55.0518190577229
HMGN2	-0.629212037045891	8.40567650510008	-16.0167778810555	4.50447263111456e-29	5.6386826558952e-28	55.031968476676
MRPS26	-2.0025047879093	5.07728293120788	-15.9215987088044	6.87257097864043e-29	8.48242635031606e-28	55.0234045557877
RELA	-0.782422181762018	6.29892332391127	-15.9602634206566	5.78796747649286e-29	7.18618916680524e-28	54.9767931829074
RPL23AP64	3.01543342244382	2.6287902559882	15.8636897107735	8.89184873765386e-29	1.08704150795704e-27	54.9664193148064
C12orf23	1.2720129965617	5.64638951060232	15.9453549247649	6.1841258065485e-29	7.66128129999765e-28	54.9225081052175
GGA3	-1.09896311983336	5.44277251990578	-15.9142740374223	7.10001775281488e-29	8.75023558570936e-28	54.873835985353
GNPDA1	0.72669777414512	6.09217817796005	15.9455213295261	6.17955673552426e-29	7.66128129999765e-28	54.870901542637
ZNF211	1.49971666293296	3.16841014313406	15.8422360756641	9.78327619790953e-29	1.19166431998426e-27	54.8637308563796
KDSR	1.06442740131663	4.88579102209338	15.8932837869864	7.79465954940647e-29	9.57106360530645e-28	54.7853694476081
EME1	-1.54948630751057	3.5734703775148	-15.8216411930218	1.07235692085319e-28	1.30524724485798e-27	54.7663103301022
NMNAT1	1.20355177335625	4.09181264240549	15.8546115079343	9.25862786609266e-29	1.13105399877673e-27	54.6695307164742
MEX3A	-1.53720799285559	3.77985653759825	-15.8053988904946	1.1528894565258e-28	1.39818152798676e-27	54.662655106607
PHF16	1.12817969286477	5.3472419534554	15.8826167436907	8.17348489923079e-29	1.00215074380305e-27	54.6600367160759
WDR45L	0.535431954623359	6.93273853775608	15.9027599866501	7.47296799976275e-29	9.18955270794355e-28	54.614530300584
DAPK3	1.32164160622849	5.51664349121404	15.8711030577676	8.60320327814848e-29	1.05252356710867e-27	54.6026226267918
ERLIN1	-0.774197255157205	5.96089034329135	-15.8751230224498	8.45064443413931e-29	1.03461623364968e-27	54.5993198077254
C11orf84	1.23730149145236	5.4605654269691	15.8770337280207	8.37909003446128e-29	1.0266073387277e-27	54.5831131813002
HSPB1	1.56151183955744	9.38502091054657	15.9233903575982	6.81806161577799e-29	8.42136354965074e-28	54.562363107609
EIF1	0.920368051638036	9.3485305829146	15.9075954576866	7.3139994113911e-29	9.000686251369e-28	54.5007358499597
BCL7A	-1.09300984051446	4.8387587184499	-15.8001107989266	1.180400994246e-28	1.42843894556948e-27	54.4811879769591
HKR1	0.958447493543896	4.46990812291336	15.8039228563092	1.16050302141042e-28	1.40639511087448e-27	54.472843812385
MON1B	0.936499769756025	5.96039216246954	15.8466918882033	9.59101373086075e-29	1.17080374915997e-27	54.4357414191621
NLN	-0.877349813621987	6.26961414777045	-15.8448934727411	9.66815111676164e-29	1.1784997031831e-27	54.4284538986329
F3	2.04265251559715	2.28286445267891	15.7348949154787	1.57929843381881e-28	1.89334673886636e-27	54.4133847917298
FZD1	-1.76946869506837	3.38905029196522	-15.7367845996817	1.56602031952272e-28	1.8787750232208e-27	54.3941382759129
TMBIM6	0.489800612309297	10.0969532654542	15.8908044395487	7.88110325156396e-29	9.67010790749492e-28	54.3770544718285
THRAP3	-0.679902758476734	7.46026804646792	-15.8455711331061	9.63901196826877e-29	1.17580478597613e-27	54.3579387280183
KCNK1	0.988190084368521	5.33115680705028	15.8074252750946	1.14251891758939e-28	1.38761702089796e-27	54.3490248888164
TSHZ3	4.31865813836384	0.679067698370333	15.8056706664509	1.15149309220674e-28	1.39750148578124e-27	54.325843541472
TMEM70	-1.13952621678338	5.28148760874128	-15.7735592503032	1.32885408296467e-28	1.60460329844773e-27	54.2440033729381
ABI2	0.806412439000573	6.46976871359186	15.8138839532067	1.11008724213285e-28	1.34920777888298e-27	54.2385219131293
TMEM2	0.997234995942343	7.15589074241024	15.8190770472471	1.08468365134548e-28	1.31929086437104e-27	54.2106137475813
ASH2L	-1.04262249471308	4.82824392966052	-15.7527302612709	1.45835617692902e-28	1.75590703405047e-27	54.2062533605776
FAM46C	1.22581030659959	4.75801050615648	15.7644250761106	1.38415607473569e-28	1.67017505006346e-27	54.2027348527638
TBC1D20	0.775224320935531	5.74804865415092	15.788630855808	1.24242164430256e-28	1.5013193337656e-27	54.2026783447524
GIPR	4.89026800068476	0.300058944952396	15.9410309295765	6.30405168917574e-29	7.8037720540174e-28	54.1720962259208
PAQR7	1.99278388853495	2.23798788453202	15.6727001652748	2.08572837662954e-28	2.47133744270024e-27	54.1518788541635
MARK3	0.566302135175746	7.29644860353082	15.8009776331818	1.17584638949417e-28	1.42395764068794e-27	54.1332090286669
EPHA4	-1.25306487812624	6.04658292354693	-15.7546284229768	1.44604627159627e-28	1.74359609561471e-27	54.1225574325156
PRCC	-0.963062376805497	5.75612379733705	-15.7544596641553	1.44713645377351e-28	1.74365346202508e-27	54.1107216486156
C1orf9	1.20526451027764	7.50916732736272	15.7959387579132	1.20257173659857e-28	1.4542161766359e-27	54.0955245615688
RHEBL1	2.97381423952096	1.1899085314852	15.6880435397684	1.94732545373707e-28	2.31629238181357e-27	54.0505721455523
KEAP1	-1.09597994894682	6.50420673727051	-15.7504414438684	1.47333988097323e-28	1.77267166686304e-27	54.0124340462827
AHI1	1.28511688466966	5.12348595093648	15.7286572913574	1.62393745578018e-28	1.94546776579281e-27	54.0071649730899
DOLK	-1.4933254342972	3.91094122627287	-15.6610118775931	2.19776903450476e-28	2.59756108360832e-27	53.9565136782129
UTP18	-0.723755004481991	7.09005259731115	-15.7497753973902	1.47772917331251e-28	1.77667452871879e-27	53.943472754578
USP45	1.38599516607898	4.61336403004523	15.709603134989	1.76831662411613e-28	2.11389043757814e-27	53.9419308298135
STX1A	1.40490105878853	4.37818673689805	15.67245513903	2.08801710507979e-28	2.47133744270024e-27	53.9379427746617
DNA2	-1.28065695479476	4.96550462999431	-15.6930298566335	1.90436679943489e-28	2.26842096536674e-27	53.9269626570216
HSPA13	1.42225991324354	5.76448776058116	15.7248783667497	1.65159640983879e-28	1.97718671139184e-27	53.9255439778439
RPP25	-1.4479834483861	5.93108346473299	-15.702686753013	1.8238621959417e-28	2.17407493691582e-27	53.9007833585685
PLK4	-1.41586770439662	5.04338042662623	-15.6725882031002	2.08677387372828e-28	2.47133744270024e-27	53.900549824107
ATP1B3	0.754870537025677	6.92077092927149	15.7467355253689	1.49792982278902e-28	1.79966798536807e-27	53.8974264852652
CHRNA3	2.35766836624122	2.19829116421832	15.6222290412861	2.61478908439827e-28	3.07090819153629e-27	53.8954300486793
KIF21A	1.19564339824086	6.52274710976442	15.7398186246214	1.54493591004573e-28	1.85481034885893e-27	53.8895069965119
TTI1	-0.874037496071803	5.75763330241319	-15.7053768871728	1.80205202288205e-28	2.14960898934946e-27	53.8647300149217
PPM1F	-1.65420499981058	3.81266194448018	-15.6255605928086	2.5760346134423e-28	3.02751952742158e-27	53.8642727262755
HOTAIRM1	2.58717983972201	1.95076983618813	15.6081978607846	2.78455253773462e-28	3.25884231218151e-27	53.8631265731856
EIF2B5	-0.715916341035415	6.05701592655702	-15.7064938667405	1.79307343431513e-28	2.14195429396331e-27	53.841446907839
ZBTB42	-1.47944699846195	4.40954265276383	-15.6403063521521	2.41132562149879e-28	2.83793171667457e-27	53.8387802242195
IPO8	-1.20235521456243	5.16234630245566	-15.6684812596515	2.12549096757962e-28	2.51391166490817e-27	53.8088304483145
KDM6A	1.06312313264951	5.76318743269998	15.68835539998	1.94461031992405e-28	2.31470910963771e-27	53.7779572539729
ZFYVE27	0.765742954021167	5.45246351938624	15.686977673489	1.95663398702334e-28	2.32571050454715e-27	53.7724352843406
AHSA2	1.07663739317703	5.44662855817385	15.6794592254266	2.02357925442938e-28	2.4018693719714e-27	53.7403840597951
OCLN	1.02976063812969	5.61897091964328	15.6802131691697	2.01676333934299e-28	2.39547940960029e-27	53.720932137865
KIAA0922	0.822189509071424	5.73775556236957	15.6734842045879	2.07842181139327e-28	2.46521463643553e-27	53.7067542410176
MARCH6	0.901861470737811	8.0725854640092	15.7172768711741	1.70867814592111e-28	2.04405817685154e-27	53.6998077826923
PPIL2	-0.970623300387639	5.18576941173766	-15.6331210612189	2.49021729579348e-28	2.9287196944339e-27	53.6690420098536
STK38L	1.28006518348528	4.85735748005572	15.6487201101175	2.32213600735404e-28	2.74261317704724e-27	53.6544106002328
EXO1	-1.16268250824024	5.45972727422791	-15.6449289354217	2.36190575763054e-28	2.78368653210805e-27	53.6340364827097
EIF3B	-0.638585582544691	8.968005934714	-15.7061146212508	1.79611685512109e-28	2.14405840721236e-27	53.6204329350425
RAB11FIP4	0.784239465907427	5.43796445675601	15.6454798434523	2.35608439928085e-28	2.77878388530133e-27	53.5886767570806
YY1AP1	0.734690712982315	5.81444452404521	15.6438833975184	2.37299362077878e-28	2.79478488126087e-27	53.5876942383559
NAP1L2	1.26706611647838	3.90753965572086	15.6043720596868	2.83273611800067e-28	3.31059949947192e-27	53.5783809756132
TRERF1	-1.61845635572342	3.96149478365189	-15.5645417299563	3.38705664980628e-28	3.93916101608903e-27	53.5760321276075
TROAP	-1.08726849115936	5.50946870171262	-15.6210895862405	2.62817806692558e-28	3.08446666605357e-27	53.5494013869722
SLC26A10	1.05358674844874	4.36412220708606	15.6001554596885	2.88681412282529e-28	3.36909137404955e-27	53.5227143331569
MPDZ	1.33358248801609	5.2542430899505	15.61972797955	2.64426791046635e-28	3.10117367003081e-27	53.5084363640148
WDR12	-0.898263850595932	5.27024151286484	-15.6097021206559	2.76583396465933e-28	3.23920218662203e-27	53.5004448698865
CLK4	1.0786800881276	4.8696264889963	15.6001985369168	2.88625643749802e-28	3.36909137404955e-27	53.4521782232985
ZFP161	-2.18701439010296	3.09635376308799	-15.5021342509697	4.48339970592304e-28	5.18536491575774e-27	53.3971740694868
PAFAH1B1	0.601072378914363	7.65184450993045	15.6461958598359	2.3485399374403e-28	2.7718406431723e-27	53.3957925597635
BAHD1	0.803612795709092	6.0367747920429	15.6120756513257	2.73655559632343e-28	3.20715878016209e-27	53.3765045241829
SOX12	-1.35521718730856	5.49085340818841	-15.5580756378311	3.48683097988588e-28	4.04956675747302e-27	53.3513819245022
TRIM36	1.74636935502394	4.0318703001119	15.5452325956167	3.69386207859888e-28	4.28703326873613e-27	53.3280094896077
PARP4	-1.25724315011528	6.20922585528723	-15.588090647315	3.04735378743463e-28	3.55397104191469e-27	53.319919181528
PCGF5	1.33424336142289	5.65856711936342	15.5773461108045	3.19787508287693e-28	3.72691727428807e-27	53.2537490818741
CTSL2	1.54894796068262	2.95370376184395	15.4911377036912	4.71073354637736e-28	5.43701227257522e-27	53.2509402594195
METTL14	-1.43812151949304	3.90265465300848	-15.4856987928871	4.82742505535497e-28	5.5640149294112e-27	53.2071800875011
SCML1	1.18249534718343	4.74985003949804	15.5325475817918	3.91048850056488e-28	4.53215590321879e-27	53.1914463735582
AMPD2	-1.19281978766894	4.82362622664552	-15.510122146359	4.32521503474017e-28	5.00587517238716e-27	53.1887187233102
GPD1L	-0.843966859928899	6.51239164915513	-15.5670061019481	3.34979092493911e-28	3.89853190178718e-27	53.1670570504893
DOT1L	1.21429258237781	6.19982461663379	15.5631044983487	3.40898246398312e-28	3.96190567947559e-27	53.1430923812134
FTL	1.13548019960245	9.64335702188715	15.6059825987412	2.81235096235513e-28	3.28907395065924e-27	53.1348285046026
ISL2	3.13895121441283	1.43050811537917	15.4514419714637	5.63230559828435e-28	6.47386108767749e-27	53.1084756384115
FANCG	-1.0643658481496	5.18711141595287	-15.5141219299777	4.24812931861708e-28	4.92006334657562e-27	53.1035323432299
ARIH1	0.759287950432929	7.58819709856498	15.5729088431811	3.26219962277992e-28	3.79923582808993e-27	53.0783085024591
CTSK	1.68573082325367	2.76841261520726	15.4418532610951	5.88089087794006e-28	6.74568031842727e-27	53.0601425252228
C1orf144	-0.546493727707933	7.43033917565231	-15.5433003341571	3.72606339708037e-28	4.32140667494952e-27	52.9715068948313
TJAP1	0.932894696441125	4.75441567347551	15.487223723241	4.79441740891686e-28	5.52978184460176e-27	52.9712852688869
ERCC6L	-1.87355324504599	4.06977244451653	-15.426946757023	6.28944442211771e-28	7.19457376986981e-27	52.9109186727347
EIF2C4	1.46765444425419	3.54886019521579	15.4232009392656	6.39652377043696e-28	7.31206175917893e-27	52.888533333562
SLU7	0.878969220715219	6.5170672437749	15.5003351559953	4.51982304793451e-28	5.22027076337409e-27	52.8449260398928
ZNF443	1.36927423352695	3.57745123115816	15.4196496875875	6.49973464160384e-28	7.42497009195237e-27	52.8239607368789
UBE2A	0.730567574602646	6.72013276878552	15.5011339853738	4.50361384541812e-28	5.20514429514669e-27	52.8111309719979
CLPB	-1.10461866231278	4.9410216705075	-15.4345698455348	6.07706474884076e-28	6.96115279860362e-27	52.7957074991262
IRF2BP1	-2.26534349532698	4.22653367998959	-15.3823338618948	7.69100173616908e-28	8.73806474427254e-27	52.791425819638
ZFP1	-1.1604403562746	4.88217917084118	-15.4156964239926	6.61660149638424e-28	7.55331354440478e-27	52.7444245512206
SCAMP5	-0.90359570324002	5.50800635801834	-15.4487094009201	5.70204983732966e-28	6.54952482688882e-27	52.7333444759258
ITGA6	1.42363731873254	3.84851934393236	15.4021340317026	7.03384281747871e-28	8.02414647199959e-27	52.7122907962892
ACBD5	-1.01230467627583	5.67696546372413	-15.4335575000264	6.10484789236235e-28	6.98819138616481e-27	52.679683968994
EZH2	0.626734323433649	6.87885584924154	15.4692662060993	5.1979564890905e-28	5.98695759804061e-27	52.6596545040622
EYA3	0.989877851662373	5.43835097876898	15.4360654964636	6.03625025129995e-28	6.9191397671515e-27	52.6186803845302
NUP107	-0.759769788856957	6.69078537724798	-15.4532928905595	5.58555222734186e-28	6.42453751375965e-27	52.6184336469267
PAIP2	0.923985792836878	7.22398610518397	15.4630417176284	5.34566910211509e-28	6.15285409936496e-27	52.6127345879784
IGF2BP2	3.31858364210195	1.35774346763297	15.3601713197713	8.50014549390805e-28	9.63772428746564e-27	52.6047144186688
MSL3P1	-1.75162958323514	3.62658539298992	-15.3282536757731	9.81835012017962e-28	1.10722918010711e-26	52.5840886798394
CPEB1	2.33648142626029	1.99619911014924	15.3079660063055	1.07613051607267e-27	1.21111754716011e-26	52.5285008439314
C9orf69	-1.39666280819029	5.35113229966545	-15.3836529845405	7.64536062234483e-28	8.69802796245544e-27	52.5033750640458
TOR1A	-0.742316170257864	5.54480274698314	-15.3945248754667	7.27942625914476e-28	8.29299214972323e-27	52.4912328876157
ARHGEF19	-1.63131471537668	4.60843361123125	-15.3413225442157	9.25539492773571e-28	1.04656676654126e-26	52.4835781235185
KDM2A	0.704645879334594	8.38949262813076	15.4482944798689	5.71271572136272e-28	6.55727232148731e-27	52.4805938000098
CRISPLD2	1.00945147852137	5.05799981764307	15.3754276463681	7.93446712205399e-28	9.0085558825004e-27	52.4700740935714
CSGALNACT2	1.13825339219297	5.1673856200781	15.383383080217	7.65467697644303e-28	8.70270684935644e-27	52.4527616686207
MOCS3	-1.17455384865708	4.65299512582891	-15.341352042292	9.25416171621675e-28	1.04656676654126e-26	52.4489796760684
SELRC1	-0.999250086071692	4.87121352270971	-15.3433583212785	9.17067302268454e-28	1.03839089797817e-26	52.4136097197936
FYN	2.14472142092458	2.00367648368103	15.2793191533832	1.22500799166857e-27	1.37128739308334e-26	52.4046933028594
POLR3E	-1.03781215880094	5.19878788465193	-15.3447912808262	9.1115065652198e-28	1.03239048642775e-26	52.3888784651603
IER2	1.31272824443932	7.16835375609479	15.3988774621955	7.13791063143194e-28	8.13731543286078e-27	52.3684422326292
RNF216	0.581796890010112	6.79280833678202	15.3931459413745	7.32484574482744e-28	8.3390551556497e-27	52.3351258820615
NGFR	2.21346091649122	2.44631929993237	15.2624661537074	1.32210408099433e-27	1.47602594462945e-26	52.3111096074886
B3GNT1	-2.57611561488767	2.36445574107963	-15.2608038520768	1.33209114007458e-27	1.48618360417661e-26	52.3109147795129
KCTD7	1.47198765125916	3.49414559330975	15.2916608002026	1.15848264547075e-27	1.29855655247003e-26	52.2997355222259
TBCC	-1.23988405527665	4.48997473394307	-15.2938217263508	1.14721415418483e-27	1.28678802914736e-26	52.2906473968531
ALKBH2	-1.80148123743925	4.24069651593976	-15.2629552506879	1.31917996827881e-27	1.47374520971909e-26	52.217204501784
ANXA1	1.90496343256228	3.22225492898781	15.249057352497	1.40486071782327e-27	1.56528252131088e-26	52.2096334392494
LRRC58	-1.4171499904826	7.02243905661762	-15.3618956855623	8.43422675180498e-28	9.56947138379827e-27	52.2043173660007
MEN1	-1.15922420966352	5.70501670110734	-15.322808829568	1.00629435565501e-27	1.13404762830016e-26	52.1946996520931
DAGLB	0.863086673204364	5.65656858871749	15.3341384291936	9.56071539606287e-28	1.07890286291333e-26	52.1814668614676
PASK	-0.999491873502824	4.63085649253843	-15.2981146966971	1.12515384435282e-27	1.26373894512804e-26	52.1664707018246
RASSF8	-1.50558103836974	5.81945510855258	-15.3153474937458	1.04081103626647e-27	1.17215648286333e-26	52.1383527045578
ZNF654	1.57655196194827	5.12790179426344	15.3034138445224	1.0985106611184e-27	1.23464329949893e-26	52.1159927543752
RAB11FIP5	2.19697294937774	2.24320004553972	15.2138677144735	1.64769789082497e-27	1.82854011454259e-26	52.1101882275509
ARPC5	-0.890549754963816	6.57350587174047	-15.3341996826422	9.5580697956502e-28	1.07890286291333e-26	52.0891818066509
NTAN1	0.952766423560088	4.65812826670432	15.2820061682245	1.2102042212229e-27	1.35562326830086e-26	52.0586197376239
MRPL46	-1.44699759192994	4.91558621106829	-15.2598301423381	1.33797637337683e-27	1.49175445789027e-26	52.0361807537786
C2orf29	-0.834806176134222	6.05318670238769	-15.3054420415337	1.08848201310429e-27	1.22419456537701e-26	52.0270122159979
SLC22A5	0.694198103608874	5.57176155799238	15.2950932955147	1.14063495778803e-27	1.2802670492649e-26	51.9995732263292
MAPK6	1.04173589580805	8.55379525524906	15.3390075520942	9.35269411009429e-28	1.05685443444066e-26	51.9757995066624
RFC3	-0.938516290510344	6.02680742576856	-15.2779612640394	1.23255827267654e-27	1.37881635800952e-26	51.8778729701275
TSSK3	2.82524012564516	1.36870546852506	15.1745317239856	1.96951622342893e-27	2.16556142804901e-26	51.8706622473873
GPD2	-1.08268953553987	6.61229560588828	-15.2769300696763	1.23832329164836e-27	1.38433948726786e-26	51.8332116581738
ATG4A	1.10171088575775	4.64652723961849	15.2176929157262	1.61937464154258e-27	1.79830156076747e-26	51.7862552835404
MYD88	-1.18775198167727	4.97061804629953	-15.213463439633	1.65072026507946e-27	1.83067942395152e-26	51.7451473048875
MTL5	-1.12056058995787	4.67089582850408	-15.1766818110365	1.95039371779139e-27	2.14735908731686e-26	51.6633201753703
PLEKHG3	-1.15975616604047	5.2877566326056	-15.1883157068592	1.85011680246592e-27	2.04503327193919e-26	51.6547256008701
PHF23	0.971029631781766	5.84695349273671	15.2199373703013	1.60298437784294e-27	1.78128310531863e-26	51.6302956649229
POLG2	-1.44809421867834	4.54270257618389	-15.1411498632998	2.29180928474323e-27	2.51332580183907e-26	51.6287776759176
ARID4B	1.26516890998469	6.60412853295851	15.2294701262919	1.53520993771298e-27	1.70937756313661e-26	51.6013137714231
PANX1	-1.58606919014045	3.69873796472568	-15.1240614764763	2.47682137050721e-27	2.71266277671006e-26	51.6008292972148
KLF3	1.0344070881074	5.2233000364952	15.1851463310607	1.87690930827863e-27	2.07327815532706e-26	51.5643769830275
TFG	0.625917775437422	7.35289928305611	15.2289466748429	1.53885555514215e-27	1.71229676009297e-26	51.5500447586822
CDKN1B	-0.955402720506132	5.98032481162174	-15.1775272201064	1.94292605222578e-27	2.14054646228089e-26	51.5146847054061
FBXO30	1.65413402843678	4.77927473717228	15.1660704721966	2.04661869982489e-27	2.24886012719261e-26	51.5082982776428
GCN1L1	-0.77126169205556	8.1291308554995	-15.2270068369154	1.55244181157033e-27	1.72626574845095e-26	51.5009757176387
JMY	1.43497034364427	5.91802935277766	15.1799325684681	1.92183609721291e-27	2.11870711204936e-26	51.4991737745002
ID1	1.29402198637455	5.48612224946422	15.1895288143393	1.83996384008828e-27	2.03515577127225e-26	51.4956407915319
RAP2C	-1.08516136311755	6.92954014156843	-15.2031674377797	1.72960212978865e-27	1.91562026613148e-26	51.4834373241016
FAM110C	1.04883978448576	4.18093396982896	15.1213268190104	2.50779335772537e-27	2.74119843886269e-26	51.4109442667595
KIAA0226L	3.49599792792875	0.47108788023435	15.1221420985505	2.49851917962699e-27	2.73284727011653e-26	51.378243863553
SLC5A3	2.09441537630343	6.10300102856055	15.1830049319388	1.89523237799578e-27	2.09213638875257e-26	51.3703531633881
KIAA0232	1.24579553015455	6.30398428958393	15.175350098486	1.9622156082963e-27	2.15895354165442e-26	51.3435824742475
C5orf54	-3.66813325149305	1.99029183063755	-15.1177458783352	2.54894004721736e-27	2.78072233200672e-26	51.3394872897996
MBTPS1	-0.571769428943027	7.80558467755534	-15.1821338694302	1.90273709053208e-27	2.09903529696955e-26	51.3195635765869
RAD21	-0.806496124661333	9.2047374530579	-15.198593008332	1.76585501971258e-27	1.95447778621265e-26	51.3144421400778
TLCD2	1.79002280387649	3.12090655419565	15.0475282101059	3.5082459967141e-27	3.78772795668474e-26	51.2716666747186
DDX5	0.689445306094584	10.6663508200944	15.2036019558063	1.72619770386972e-27	1.91311666000776e-26	51.2654622710454
ADAT1	-1.34573640901158	5.2583278592598	-15.1032483564392	2.72258268252978e-27	2.96628487183244e-26	51.2408022310599
C20orf29	-1.2480317010525	4.52513500633811	-15.0698004560223	3.16998942467157e-27	3.44252617780567e-26	51.2311674744524
TUBGCP5	-1.20351650475874	4.67922892474168	-15.080692184585	3.01671657091494e-27	3.28247026232801e-26	51.2143256886251
IPO4	-0.789875415301228	7.68471462064834	-15.1534292895171	2.16750559414446e-27	2.37856716249816e-26	51.1933174428726
TONSL	-1.25890787802577	6.53346575724565	-15.1282741067988	2.42986145536214e-27	2.66297529354367e-26	51.1909251692877
ANKRD27	-0.835961249397986	5.99955273520732	-15.1200355198318	2.52255339235391e-27	2.75553121709515e-26	51.1820788996696
ZNF365	1.93031514100647	1.97761558264995	15.006783243712	4.22387720325347e-27	4.54277314129975e-26	51.1650493825286
MAP3K12	1.52133850136518	4.05999004046435	15.0436706796437	3.57041800470976e-27	3.84988205743172e-26	51.1632552410635
GHITM	0.596983651269051	8.83292014886978	15.1569904894693	2.13274099928755e-27	2.34195406907977e-26	51.125281386586
DIS3	-1.22919992831422	4.97359021184278	-15.058791218543	3.33288067332553e-27	3.60537492760001e-26	51.1168012257433
AXIN2	2.10135951346076	2.05566052811846	14.9833055569917	4.70117330381225e-27	5.03667023273262e-26	51.0706482996392
BCL2L2	-0.960902295430619	4.91901074529905	-15.0591225138624	3.32785809740093e-27	3.60227176834519e-26	51.0643336592186
TNPO3	0.611525768728234	7.21037287143516	15.1226500041993	2.49275897037297e-27	2.72833121862026e-26	51.0611114571335
NOM1	-0.802091075397631	5.60386716437735	-15.0780298946301	3.05347883551875e-27	3.32031079617787e-26	51.060308511243
MTMR3	0.841252499637473	6.04672671378461	15.0920785380957	2.86444536359558e-27	3.11881407947738e-26	51.0489106467264
PPP3R1	0.886162835919158	7.11510323386217	15.1190313027233	2.53409235391888e-27	2.76632901611876e-26	51.0461399961545
GRB7	1.72901490790459	3.72160351000575	14.9969042344082	4.41847091905737e-27	4.74290806484695e-26	51.0311037265928
ZFYVE1	1.00552942158734	5.08625321664799	15.0554713291635	3.38363459944096e-27	3.65791241377185e-26	51.0303165383159
PP7080	-1.03054197657431	5.38811444379684	-15.0647327743518	3.24395105144462e-27	3.51599723813091e-26	51.0291996471189
JRK	-1.0780490749648	5.07276671929655	-15.0539715715232	3.40681690258608e-27	3.68059469501613e-26	51.0257342177652
MAT2A	0.844425720597588	8.13497013508879	15.1105773459518	2.63336194243847e-27	2.87094818287751e-26	50.9387469218151
PIAS3	-0.668354044115538	6.15438540270609	-15.061152648506	3.29724625105369e-27	3.57144729939261e-26	50.9174642204039
WDR89	-1.34015200805842	4.8275621205987	-15.0108776479206	4.14577540811413e-27	4.46451693015458e-26	50.9058469676802
CDCA3	-1.34660604144286	4.15184000389501	-14.9841327146028	4.68346919585579e-27	5.02091915586489e-26	50.8732031715974
METTL1	-1.60072463170635	4.533020593793	-14.9733273841695	4.92012136325753e-27	5.26113233242448e-26	50.845819295302
TNPO2	-0.689973153295934	7.47521809216542	-15.0668731722482	3.21250299821171e-27	3.48416991842365e-26	50.8097579843617
SMARCA4	-0.82468169726627	7.95960077190405	-15.0692218833593	3.17834704661697e-27	3.44936249238301e-26	50.7991502701734
ERLEC1	-1.14141333115542	5.61343179827363	-15.0104084912101	4.15465049151805e-27	4.4711952908718e-26	50.7972516098054
TUBB2C	-1.03148554715819	8.86018168826057	-15.0723804369946	3.13298923503281e-27	3.40455568334559e-26	50.7527607679229
PCNXL3	-1.03445672857175	7.1633046762723	-15.0447743495539	3.55251776524069e-27	3.83305207134744e-26	50.7447616975708
SNRNP40	-1.02241244449091	5.17617985928904	-14.9919495028053	4.51943833671158e-27	4.8481774690933e-26	50.7245455419997
ERN1	2.65759413741386	5.72509399850033	15.004264380862	4.27265877031289e-27	4.59228440068848e-26	50.7101619412547
SGK494	-1.92898957530727	3.34112786090377	-14.9175631574314	6.34684296794088e-27	6.76080266215562e-26	50.7027466671664
PPP4R1L	1.08873095663695	4.47616486810607	14.9480269192916	5.52238705870116e-27	5.90136748688295e-26	50.6246391066699
USP51	1.6444550063956	2.24685823247352	14.8974685718995	6.95738907650095e-27	7.38764285177154e-26	50.6191721643415
FLT1	3.23387712831904	0.472733673936658	14.9178872250958	6.33745139684773e-27	6.75510115748129e-26	50.5869458032124
RPP38	-1.57085782191764	4.06649493019719	-14.8805255246391	7.51788239301021e-27	7.96257537306541e-26	50.5091431454546
HEXB	0.66265094120127	7.09893722104968	14.9986387648695	4.3836634636861e-27	4.70856697281223e-26	50.5040678449324
CLIC4	1.14165093797673	8.13325902279426	15.0113873514988	4.13615490820153e-27	4.45702671937902e-26	50.5004489507216
PTRF	1.80723522669274	2.28144075355889	14.8602443381194	8.24886810938639e-27	8.71472332668212e-26	50.4874495929812
C6orf64	-1.37859967096462	3.71972026284854	-14.8754474588501	7.69455715814916e-27	8.13939113933501e-26	50.4583743851839
C8orf85	-1.40692927817604	3.66744902418615	-14.8672829720645	7.98741203391526e-27	8.44383557871042e-26	50.420165217365
SEC24C	-0.613170160822011	7.43563473716331	-14.9772224624417	4.83345795187042e-27	5.17176908426622e-26	50.4137750599833
CTNNB1	0.470220278341341	8.10837575274041	14.9790674827255	4.79294478828962e-27	5.13170349803813e-26	50.3498038506331
TXNDC16	1.39320567648228	4.59763619865411	14.8968993400894	6.97551938711753e-27	7.40219455775086e-26	50.3351969449033
OSBPL6	2.03691809205064	1.86653560221512	14.81939569424	9.94550546810353e-27	1.044777848295e-25	50.3159562302515
FASTKD3	-1.90310938370488	3.35042053768727	-14.8190544357729	9.96106710298339e-27	1.04575572021528e-25	50.2984133952615
YES1	1.16755343603011	6.35943835494621	14.9424511915206	5.66478877974801e-27	6.04581541496527e-26	50.29317484364
CUL7	-1.01565073512588	5.88171792808346	-14.899250018559	6.90095483657404e-27	7.33237412241832e-26	50.2633637263466
TMX1	-1.0614493125459	6.64035044800814	-14.9286979609344	6.03203638515777e-27	6.43365921590424e-26	50.2378950103612
NFATC1	1.7482930811869	2.96991869472497	14.8167217906293	1.0068095276882e-26	1.0556666169942e-25	50.237251488598
TADA1	-1.55236532742989	4.19121871509915	-14.8246278952383	9.70995170436109e-27	1.02195866773905e-25	50.2237110023494
TCTN1	1.18708880118419	3.80580311730706	14.8508756444897	8.61028157945083e-27	9.09080486961715e-26	50.2211292022852
SH2D5	2.69690231935002	1.53604736302231	14.819542410743	9.9388226068823e-27	1.04473205076995e-25	50.2130173326719
LARP4	1.28295101843345	7.80018338450558	14.9433206177781	5.64234331093674e-27	6.02570558953423e-26	50.1881291844364
SMARCC2	-0.716649169709298	6.62720021094615	-14.9110417302129	6.53883976370367e-27	6.95646031858652e-26	50.181106027327
ZNF276	-1.13683202002548	4.80661798559601	-14.8475086897453	8.7440229034252e-27	9.22618542819452e-26	50.1576657859238
EXOSC9	-1.1482524708022	4.36707329030734	-14.8391376243554	9.08566292946799e-27	9.58061959851341e-26	50.1402944826682
AHCYL1	0.669804940637521	7.25016184977056	14.9159566301836	6.393607700752e-27	6.80628231619201e-26	50.1204254659495
SPAG5	-0.591283360694853	6.7304239367738	-14.8934750884608	7.08559068562543e-27	7.51423073090676e-26	50.0775665630285
GCLM	1.18924088324305	5.81478530400694	14.882618421515	7.44625952699915e-27	7.89171383583865e-26	50.0734277433912
KCNK13	2.35347672062499	0.578691972333688	14.7646610320341	1.27823718584143e-26	1.3310858465761e-25	50.0607045092171
TMPO	-0.976335719603367	8.05075256678754	-14.9094974742859	6.58515312327892e-27	7.00127786609769e-26	50.0438530687278
GART	-0.642528621229896	6.6259837385485	-14.8772494449411	7.6313898874465e-27	8.07768129605413e-26	50.0023491682983
MARVELD1	-1.23842316111028	4.83799172205415	-14.8129719159037	1.02425795327615e-26	1.07328884778134e-25	49.9699433347139
TFEB	3.84964482951659	0.572545184054693	14.8031685105907	1.07132452013375e-26	1.12050226858766e-25	49.9331938428758
FLJ43663	2.81771810200144	1.85939094048972	14.7343915137881	1.46875772869613e-26	1.52284589303869e-25	49.8959326830359
C5orf43	-1.0473275113548	6.25141944383729	-14.8387477824006	9.10189638288095e-27	9.5916896727978e-26	49.8905697639945
RERG	-0.969662903333105	5.41567838506433	-14.8174383259837	1.00350961585636e-26	1.05286667600889e-25	49.8732544825048
ABCB10	-1.10755851097335	4.37050075571113	-14.7798442758549	1.19223975756704e-26	1.24385637589216e-25	49.8408726721084
TAF6	-0.959687321610294	5.79279814010346	-14.8114291113041	1.03152474339943e-26	1.08022666303144e-25	49.8383854190282
TBPL1	1.16621134113388	4.51512263419688	14.79139700715	1.13072382928064e-26	1.18041356559859e-25	49.8231001922226
KIAA1524	1.05291197024486	5.83875878658899	14.829674259569	9.48808096694889e-27	9.99235932564567e-26	49.8085389372109
KCNN4	1.53756137238199	3.92265707385004	14.7452598118004	1.39726875770999e-26	1.45142377043117e-25	49.8044145856612
UBTD1	1.44541026545966	3.74704610363313	14.7426589197184	1.41405168004571e-26	1.46794539398414e-25	49.7833629434656
ZKSCAN5	0.835062947132326	5.08868034185867	14.7943963084851	1.11528186536297e-26	1.16502023212557e-25	49.7827473299858
MLXIPL	1.78554650706362	2.95195993706944	14.7165992014221	1.59382090840143e-26	1.64537412790775e-25	49.7700765997156
SOS2	1.22400980539305	5.53505146720014	14.8014974960862	1.07956144991417e-26	1.12841160552278e-25	49.7425192523787
CNNM3	-0.747565505338774	6.12076331612831	-14.8077995378023	1.04882562122022e-26	1.09765705189531e-25	49.7393892863857
HIST1H2BO	3.86022803057034	0.870765794074285	14.7650648380238	1.27587119873481e-26	1.32944983972841e-25	49.7021397014688
B3GALT6	-1.75545409712286	4.15657530269962	-14.7121410066093	1.62680179439799e-26	1.67838576246218e-25	49.6908355736534
CHERP	-1.05756049148004	6.30333933222994	-14.7787839306016	1.19805184106593e-26	1.2491408347872e-25	49.6385363493836
BRD3	-1.26742665632599	4.88252847675564	-14.726394688543	1.52369814345075e-26	1.57785311152138e-25	49.6132385523375
ATRIP	-1.54884410632432	3.62531871094096	-14.6764867017558	1.91650824633999e-26	1.96756807316084e-25	49.5890006017983
FGFR1	1.14234242452293	4.82968868357853	14.7495301089668	1.37014690892486e-26	1.42502095179474e-25	49.5879098446488
ZNF74	-1.74902529007689	3.51376777998542	-14.665059358621	2.01993313638813e-26	2.06993638314676e-25	49.5619630560595
TUBA1B	-0.669026576914352	10.3159075627451	-14.8232350116741	9.77210573649574e-27	1.02785343608273e-25	49.5227152745014
PSPH	0.962742226261607	4.64991953972305	14.7199797307716	1.56926136537552e-26	1.62202268693079e-25	49.4784819791894
CYP1B1	-1.23499845130373	8.20586678357135	-14.7640511419424	1.2818190328411e-26	1.3339851590065e-25	49.4007523807334
SLC7A11	2.23813684748593	6.50262698686845	14.739632285272	1.43383723873676e-26	1.48756166132963e-25	49.3946342688275
FASTKD5	-1.00765910002333	4.5714312755012	-14.6805650512632	1.88090031906591e-26	1.93219760049498e-25	49.3810418867079
C7orf26	-1.17672470542039	4.7233588411322	-14.6720813595857	1.9557332699548e-26	2.00660633170086e-25	49.3663206141491
RFC1	-0.916374339192007	6.26481492896357	-14.724699927548	1.53560451768317e-26	1.58919863575083e-25	49.3651350287227
DSEL	3.07955669445024	0.683870099199699	14.6283983539632	2.39118994297761e-26	2.4354604510571e-25	49.3500722116324
USP12	1.08545883634494	6.44291787688887	14.7308280846445	1.49298900934086e-26	1.54701042083126e-25	49.3078597160736
MBOAT7	1.16068947141562	7.90453215489587	14.7479622276226	1.38004289796421e-26	1.43442121973608e-25	49.299323241013
CCDC126	1.68761104982588	2.5977841269594	14.6107689164123	2.59344094150606e-26	2.63503683510009e-25	49.2730228030614
HIST1H2BD	1.12919380576801	4.80045892327811	14.6680892827912	1.99197555783095e-26	2.04253827278754e-25	49.2566033645285
C2orf68	-1.15028237063537	4.6548696481035	-14.6420986590212	2.24502937542351e-26	2.28938239479163e-25	49.2323003034262
PLCG1	-0.687348477230636	7.60204017253098	-14.7201332559707	1.56815508443726e-26	1.62188160990283e-25	49.2114675171494
NOL9	-0.920695793009511	4.94902957717781	-14.6468853698413	2.19610910011493e-26	2.24223007266924e-25	49.1844081402224
KIAA0020	-1.000687656052	5.45711405694675	-14.6564547281872	2.10149999991609e-26	2.14825709037877e-25	49.1644996960411
MARS	-0.719418465309611	7.53403598710376	-14.7031917918945	1.69509300428114e-26	1.74561178593582e-25	49.1582404673083
NUP93	-0.838436243132834	5.27801403466811	-14.6555047918786	2.11070550650539e-26	2.1563493519118e-25	49.1545073215799
LOC100506428	1.67807713910233	3.34891969265933	14.578104322389	3.01477386791977e-26	3.04279288878034e-25	49.1505511311507
SMARCA5	-0.873546874980065	7.28584963020418	-14.7018310654313	1.70572627908149e-26	1.75548100254516e-25	49.1483162936343
GDAP1	-0.786628607292222	7.61541455033792	-14.706229039214	1.67159854820738e-26	1.7235397114809e-25	49.1335240506814
COG1	-0.887354217053577	4.94342374082878	-14.6266510144865	2.4105068376932e-26	2.45214819668984e-25	49.1270394189068
POFUT2	0.832983092364019	5.7830081776635	14.6605939060345	2.06185758762791e-26	2.11160479457986e-25	49.1168669062751
SLC20A1	0.541360575190553	7.16096130707977	14.6941981169727	1.76662909241728e-26	1.81704212432882e-25	49.1096271888372
MTHFD1	-0.520491843258034	8.23684255502739	-14.7036048936617	1.69187806814093e-26	1.74337454168755e-25	49.0786648038823
LOC100128191	-2.20436143004205	2.37751823435716	-14.5407109526975	3.58233371096926e-26	3.59393815130473e-25	49.0514430813065
TTC33	1.46502430998144	3.30669451143254	14.5693111824054	3.13952370231699e-26	3.15916933799935e-25	49.0284042525389
SCD	0.939320291623623	11.0776131828379	14.7188289366722	1.57757885700886e-26	1.62961265006894e-25	49.0098132727546
VRK3	0.90191115222618	5.00260363704112	14.6267717474714	2.40916709792355e-26	2.45214819668984e-25	49.0076360746516
RBMX	-0.621277257086247	8.44273503195142	-14.6809816914447	1.87730031473147e-26	1.92968472425132e-25	48.9803257090432
FHOD1	0.933614381324626	5.80322089414269	14.6395593644908	2.27142441251819e-26	2.31488737812031e-25	48.9714099743098
C11orf73	0.985667403508344	5.08876327003697	14.6111226032703	2.58921885453825e-26	2.63234626889348e-25	48.9394047622488
C12orf11	-1.09071887214926	4.79132436950135	-14.5864960222008	2.90036993046582e-26	2.93086324574685e-25	48.9192948639556
FYTTD1	0.888294793486497	7.57206078022004	14.6564549855709	2.10149751117836e-26	2.14825709037877e-25	48.8914844802237
BACH1	1.52394834050828	5.05750105779527	14.5962922270952	2.77232841258657e-26	2.808262893525e-25	48.8847399289534
DHX40	0.757387050061624	7.37816141083275	14.6455867032361	2.20927453613754e-26	2.25429574999172e-25	48.8660886557773
FKBP15	-0.802461619457145	5.43530793808536	-14.5899740754656	2.85424286690261e-26	2.88774093805682e-25	48.8502263484866
BICD2	-0.878452576327573	5.51970909623576	-14.594288380518	2.79804888496869e-26	2.83260106248283e-25	48.8309396379817
RARA	1.04616619437691	5.84652387451635	14.6054925198481	2.65725560865111e-26	2.69659847081803e-25	48.8161676857884
COBRA1	-1.10513389050308	6.0132020567358	-14.5978210159149	2.75286557369959e-26	2.79023780936679e-25	48.8143887913514
MYH9	0.68530891936031	9.51044568756664	14.6599495932454	2.06797862144129e-26	2.11657738463796e-25	48.8084087625275
PGGT1B	-1.64351268487329	4.69146988759158	-14.5435488226482	3.53572350535655e-26	3.55143783204702e-25	48.803789575829
FASTKD1	-1.31181566781363	4.14075812339872	-14.5326892620549	3.71745412373397e-26	3.7250271279405e-25	48.7640537192342
GTPBP1	1.0050121609578	5.26605378730596	14.5706755890758	3.11983165099502e-26	3.14124410182063e-25	48.7491767275231
MCF2	3.08990955264975	1.0450590721291	14.4805073203904	4.73071209830047e-26	4.72619050967605e-25	48.7474349045877
NXT1	-1.98925694222772	4.46421522463086	-14.4999874089731	4.32346025824013e-26	4.32708254690652e-25	48.7408211930572
INTS10	-0.971662544161623	5.04603779755179	-14.5529212716375	3.38607620380939e-26	3.40316937695362e-25	48.7378644253067
TERF2IP	0.580590516766532	6.91696627912909	14.6014573578212	2.70712201756535e-26	2.74553721175033e-25	48.6934829582125
SOCS1	2.92040300742254	1.69538940590711	14.462244314623	5.14750560002229e-26	5.12421926516504e-25	48.6750601218976
C9orf100	-2.36446940492134	2.36744256780786	-14.4592372536513	5.21958968306858e-26	5.18979892150053e-25	48.6702314167768
LOC646903	2.35152968810945	1.59948608069025	14.4510262870743	5.4216324863899e-26	5.38428632436964e-25	48.6482848190426
SH3BP4	0.741925438799931	6.36225326389235	14.574871656262	3.06004608927959e-26	3.08308841197244e-25	48.6399655682842
BSDC1	0.610180947305061	6.38980004229096	14.5748587024398	3.06022887100828e-26	3.08308841197244e-25	48.6278901338166
SNAP47	-1.19570639805355	4.3711609291377	-14.4982471789842	4.3583607968977e-26	4.3594034669448e-25	48.6063727330131
APLP2	0.466512386340215	8.62069555518424	14.6061668483178	2.64901282359437e-26	2.6898658446747e-25	48.6032827705159
FDFT1	0.636852794355304	7.35234011998041	14.5805178158695	2.9814135237458e-26	3.0109395997056e-25	48.5671370060887
C2orf88	4.75393682880954	0.167559780945836	14.4801018443176	4.73958686179689e-26	4.73222989114575e-25	48.5669702421389
CCDC117	0.921835784508379	6.53815852182042	14.5606173073072	3.26796925878983e-26	3.28644124377637e-25	48.4949080767008
MRPL35	-0.941833226427129	5.38344463924323	-14.5135495820778	4.06092386079165e-26	4.06675991903471e-25	48.4779388646522
SPC24	-2.01875393204948	2.89794642628695	-14.4182003721673	6.31107972668137e-26	6.24535487272303e-25	48.4764741905163
PIP4K2A	-0.672685438609808	6.49805518044206	-14.5356723400507	3.66661752997256e-26	3.67628966254563e-25	48.4654306245491
HSP90B1	0.781766075522308	10.1756265670718	14.5886857973132	2.87124177433685e-26	2.9031830371227e-25	48.4636754722127
GEMIN6	-2.96237438258013	2.74790553326371	-14.4020292988502	6.80181431390813e-26	6.71905154080328e-25	48.4168056189154
ADM	3.35593190787936	0.451843120421157	14.4603200962393	5.19351599216218e-26	5.16694595198812e-25	48.4037406582475
SAMD4A	1.37202755006312	4.1188008354356	14.4552953710049	5.31562276730814e-26	5.28214350329538e-25	48.395256690072
OGT	0.874906889632234	7.63751474337117	14.5424138297689	3.55429141276086e-26	3.5679453533621e-25	48.3784103205083
FAM53B	-0.963703946464363	5.64491973568919	-14.4814571783209	4.70998767080321e-26	4.70829849411314e-25	48.337177089596
MTR	-1.02499158180491	6.00828168285008	-14.4781949903692	4.78154771143385e-26	4.76843195742515e-25	48.2313048108521
LRP11	-0.652434568225473	5.81283699318415	-14.4648913030318	5.08488185786219e-26	5.06489363852813e-25	48.1948274576511
GALNT6	-0.602068864462587	6.41830539979134	-14.4794731771418	4.75337978201716e-26	4.74316965838037e-25	48.1883228942083
PRKAG2	0.992192663273371	4.41008786867615	14.4301106973377	5.97255059515318e-26	5.91735403752025e-25	48.1878160998422
BUD13	-2.59595304678303	3.20157335068331	-14.3481758553393	8.73021097007051e-26	8.55325414548678e-25	48.1764523405919
EHMT1	-0.756611648766607	6.31521667348796	-14.4704065788812	4.95684882967554e-26	4.94030630676363e-25	48.1691800270979
ARAP1	-0.99608964509689	5.68088699390967	-14.4482933539712	5.49061010378816e-26	5.44818814164769e-25	48.1644819015335
FBXO34	0.773631088980197	5.57482756341638	14.448219239542	5.49249294834848e-26	5.44818814164769e-25	48.1216757535955
MAPK8IP2	1.91847511402108	2.78618890198873	14.3339177644183	9.32715897825193e-26	9.11673914390914e-25	48.0624471044265
ZNF202	-1.95809278667646	3.04521099892608	-14.3175491270882	1.00632631636819e-25	9.79615908902302e-25	48.0355406093191
GRAMD4	-1.20466123405633	4.36512398706577	-14.362414529204	8.17240039289115e-26	8.02555632241407e-25	48.0110138084603
FBXO45	-0.876189670861519	6.44056047750177	-14.435446026325	5.82688404634919e-26	5.77645576710989e-25	47.9779923245752
SLC30A1	2.2741541105813	5.6169025225889	14.3811028091515	7.49427009254817e-26	7.38563188142461e-25	47.9709321917656
ZNF689	-1.59720491446429	3.60206149414142	-14.3165940281706	1.01079751682631e-25	9.83396025096174e-25	47.9328315821877
MED22	-0.884947764067561	5.3247359166319	-14.3877252063757	7.26779199035766e-26	7.16665997917108e-25	47.924499187519
CDC5L	-0.942993648367019	6.24108119548661	-14.4159977694822	6.37576723839897e-26	6.3056375691889e-25	47.9241376662383
REXO4	-0.897010567417868	5.69342654158215	-14.3991818943852	6.89211456165601e-26	6.80423399817799e-25	47.9215199051299
TAB1	-1.39756282986962	3.50737664240685	-14.3080491715227	1.0516988441603e-25	1.02140600869552e-24	47.8958600898482
LOC100294145	-1.22381333349766	4.02967104967867	-14.3337732081878	9.33341676016046e-26	9.11752697996049e-25	47.8843012288746
PKP2	-1.29665590513323	3.69906955807334	-14.3057392552373	1.06303862850914e-25	1.03181996652275e-24	47.8582733225779
ZNF189	1.38503535310413	3.6232423510435	14.3288806770453	9.5477203908446e-26	9.32142882758232e-25	47.8548608293036
COL5A3	2.84240920396798	1.51464635167508	14.2675253238716	1.26952760510788e-25	1.22356302488285e-24	47.805406645731
HMGXB4	-1.3556409519712	4.62583779341967	-14.3270148679886	9.63074409495778e-26	9.3969990807511e-25	47.7996491103381
C18orf55	-1.42239607593414	3.6517569203603	-14.2986063998777	1.09883695619222e-25	1.06471316659089e-24	47.7890425953602
FLJ42627	1.99626711659334	2.87001550616752	14.2762113107945	1.21930515465437e-25	1.17598958514646e-24	47.7842494505464
NAP1L4	-0.601771942518752	6.53311992726142	-14.3937212043634	7.06867712922319e-26	6.97442810083355e-25	47.7820478360556
LAS1L	-0.867046213424704	5.84645109538498	-14.3742231943855	7.73706429348222e-26	7.61996166475104e-25	47.7815582417353
SAMD4B	0.915875340039707	7.10170880201613	14.4049237628088	6.71124079357356e-26	6.63349828792696e-25	47.7662496174026
MESDC1	-1.40179064924079	5.98242239548058	-14.3676936916486	7.97481540256222e-26	7.84534192896768e-25	47.7484724356042
HEG1	1.51031500853536	2.89263086819461	14.2831321299586	1.18072246715113e-25	1.14009252544085e-24	47.7337460735446
HLA-F-AS1	4.75482262197955	0.224770558450697	14.4216615966209	6.2107588421131e-26	6.14971763620482e-25	47.7328041438575
ARHGEF1	-0.927578068732303	5.90520143563137	-14.3553689943934	8.44378674080995e-26	8.27748472762636e-25	47.7190064001655
TNFRSF11B	-4.39017422132754	2.91929869028472	-14.3256611272822	9.69143613963029e-26	9.44532201355987e-25	47.7034296811314
XPO7	-0.782921373446371	6.11682987364792	-14.3640048035654	8.11236807859298e-26	7.97128341635658e-25	47.685577197371
ZNF483	2.47067498818496	1.50654264997911	14.2386825588859	1.45170770933035e-25	1.39450658993916e-24	47.662730810673
IL17RA	0.84907278806399	5.25852525261865	14.3451203437517	8.85481630347652e-26	8.66826377550938e-25	47.6463934847289
JUB	0.840259485077568	5.9178823686548	14.3577361307231	8.35161104793351e-26	8.19192628537479e-25	47.6371097544389
NNAT	2.92390983777314	1.28256276589725	14.2297235970826	1.51348125400167e-25	1.45134521169289e-24	47.625341630546
PWP1	-0.729840190098036	6.0524726264437	-14.3450436632244	8.85796627143359e-26	8.66826377550938e-25	47.6186593435471
ATIC	-0.655944464437875	7.46809081448698	-14.3646241610815	8.08910769644449e-26	7.95310035951427e-25	47.5693100842133
C21orf58	-1.19217310686593	4.4287465514767	-14.2763519953181	1.21850837133196e-25	1.17589924998013e-24	47.5687702588041
SNHG1	0.995803278387301	7.67239125657485	14.3588785185696	8.3074893859626e-26	8.15343031049522e-25	47.5403279356467
REPIN1	-0.986920861771318	6.72672995907519	-14.3382532837792	9.14142392636077e-26	8.94041951721974e-25	47.5400679180211
MRPL44	-1.3464605187248	4.35751387422822	-14.2674293276109	1.27009412293508e-25	1.22356302488285e-24	47.5297357397862
MOSPD1	1.03333501837543	4.84965359549253	14.3035858646404	1.07372070478207e-25	1.04158382057861e-24	47.5255069048237
CENPF	-1.43892909584285	6.1175578189544	-14.3200049902389	9.94920530152463e-26	9.69076933387874e-25	47.5230272252786
CX3CL1	3.61524370749824	0.675084376363929	14.2642585109241	1.28895010921395e-25	1.24101333485861e-24	47.5194696491521
TMEM177	-2.10278904082803	2.18490351577655	-14.2004206794229	1.73460248815058e-25	1.65673855007598e-24	47.4923855745095
COBL	0.828904678432501	5.14899854914715	14.2974915599039	1.10454062465972e-25	1.06962000039428e-24	47.4751387235682
NBR2	2.01980573160927	2.30212939787658	14.1976911165742	1.75678573086073e-25	1.67696829697002e-24	47.4746728070401
LONP2	-0.98310879620787	5.24538308447658	-14.2906503627963	1.14019880053328e-25	1.1015993495158e-24	47.4738675879538
USP53	1.29945310530273	5.57794715856829	14.3095335696723	1.04447594574816e-25	1.01498057621686e-24	47.4702309455243
C1orf174	-1.18866413292403	4.17783395511038	-14.247802790486	1.39142481182005e-25	1.33813620200567e-24	47.4690926036612
MAGED1	-0.762847140978898	6.12169042175384	-14.3103867215351	1.04034720675237e-25	1.01155620265852e-24	47.4581170525232
NCL	-0.588772294792655	10.2783696372957	-14.3741090314481	7.74115933294188e-26	7.61996166475104e-25	47.4546946732059
RABIF	-0.672621289577787	5.77071802092671	-14.3027491894347	1.07790015789072e-25	1.04503201394576e-24	47.4446596654062
CENPI	-1.51148585854455	3.99283539150963	-14.2369946795071	1.46314891654884e-25	1.40469015386698e-24	47.4411666796397
INPP5E	-1.30479829756504	4.68156357331765	-14.2501903174395	1.37606369491464e-25	1.32412481206861e-24	47.4244933619003
KIAA0247	0.887465657171048	5.5373785674788	14.2924123448028	1.13090567604281e-25	1.09325240035491e-24	47.4015242604269
TRIM45	-1.36849172000129	3.29120713053933	-14.1887843375353	1.83117481666406e-25	1.74698046970278e-24	47.3806833104615
DPM1	0.927652635252629	7.56602075516037	14.3256582718346	9.6915645630643e-26	9.44532201355987e-25	47.3594748256935
ACTR5	-1.53014792199266	3.34601077504336	-14.1791618671102	1.91510501943381e-25	1.82289222225447e-24	47.3328218415315
PRKX	-1.07830572937598	4.36427127179871	-14.2291607280291	1.51744942676525e-25	1.45431657382361e-24	47.3240834436848
SLC44A2	-0.64603546373563	7.28847618818177	-14.296392070035	1.11019491558769e-25	1.0744733662204e-24	47.2582462253292
RFPL2	6.73507225502684	-1.67587258228984	14.5759685125496	3.04460892316288e-26	3.07105184746538e-25	47.203637310924
DNAJC27	1.52450061902381	3.47825317334183	14.1852495941399	1.86156743040047e-25	1.77294155501239e-24	47.2022102636719
A4GALT	-1.43808080503486	4.51185951912789	-14.1860700299012	1.85446822579918e-25	1.7681942193994e-24	47.1907570409391
MCM4	-0.600181408013377	8.74522302397989	-14.2947403587171	1.11874383642374e-25	1.08212099018801e-24	47.1588267016665
SPECC1	0.571892352015234	6.20317410398099	14.2354192701131	1.47390953994841e-25	1.41420901584035e-24	47.0731548609509
LYRM2	-0.836284034485373	5.91829196237125	-14.223932438747	1.55481188923301e-25	1.48927113605572e-24	47.0712699511819
DARS2	-0.767428067865358	6.67019946308872	-14.2391131405047	1.44880346096951e-25	1.39251661386518e-24	47.0395426115119
MRPL19	-1.06319782452845	6.0701090730076	-14.2191370739564	1.58989334133045e-25	1.52200207443677e-24	47.0274482551214
FAM122A	-1.90687879316412	2.72913465381052	-14.0910568024572	2.88812103556656e-25	2.71964730849184e-24	46.986705452657
ABT1	-1.2819566972351	4.60890022448823	-14.1500478064654	2.19335252731232e-25	2.081817688239e-24	46.9724730220877
MARCH3	1.74632552018533	2.20203618799967	14.0916674614306	2.87989985659054e-25	2.71343353248565e-24	46.9302262477214
MRC2	1.46474613024623	3.77431941566124	14.1315291419749	2.39114298958321e-25	2.2605695510339e-24	46.9251816097461
PLEKHO2	1.46010408127094	3.7030997790889	14.1238145040337	2.47874287620824e-25	2.34206191309077e-24	46.9209799325872
FANK1	2.07382658924341	1.68635026446848	14.0753424556243	3.10799221516637e-25	2.9201158318226e-24	46.9158096971429
FAM127C	-1.40657183645848	4.38465662595435	-14.12072716781	2.51469717658323e-25	2.37469201474749e-24	46.8776710316496
PDE8A	0.639441199752132	6.66207269714093	14.2056112539807	1.69319245890969e-25	1.61903663137825e-24	46.876368672111
CIDEB	-0.858886132410467	5.17338405518609	-14.1598422051112	2.09547983865976e-25	1.992314088786e-24	46.8711548843761
ZNF275	1.13754757103637	4.56713233383318	14.1530405101273	2.1629693167545e-25	2.05414530683716e-24	46.8529374655615
NFE2L3	1.19940517149025	4.66702106985142	14.1471549739292	2.22312961285417e-25	2.10888370081527e-24	46.8445584886991
DCLRE1B	1.16905793165484	6.69316907318902	14.2053509654394	1.69524515174265e-25	1.62007313815681e-24	46.840629732685
GNB5	-0.826096255992065	4.95155209914754	-14.1448021050294	2.24764811489679e-25	2.13093350756995e-24	46.8331493660767
ARMC7	-2.13445339461962	3.29521842135572	-14.0653285389455	3.25680666303332e-25	3.05136328473777e-24	46.8327730181381
SYTL2	-0.952933263102564	8.68384586484311	-14.2179513966065	1.59868943439197e-25	1.52954703093658e-24	46.8323581831439
NDRG1	0.91496981762123	4.92172582393983	14.1389791260016	2.30950297601737e-25	2.185858957041e-24	46.8057793901871
ZNF16	1.26603640607145	3.90986490177396	14.0885062851235	2.92271398457093e-25	2.74912647232645e-24	46.8008682493045
C6orf145	3.29878430474957	0.736217407297817	14.0904728826581	2.89600429655167e-25	2.72553606390153e-24	46.7360740288802
LOC90784	-1.16075071039383	3.81436800709696	-14.0717234924669	3.16096714927775e-25	2.96655525277896e-24	46.7057695714634
TRIM29	2.80490379790837	1.29012680024644	14.0466609638626	3.5536154214017e-25	3.32014884399565e-24	46.7017675348232
ASAP1	0.921507641519319	7.13559131245031	14.1673956097221	2.02300927915273e-25	1.92450552813142e-24	46.6608836414598
SNX1	-0.557106980719685	6.79154263049983	-14.1553447419701	2.13986437825238e-25	2.033357492153e-24	46.6608733045634
ZNF367	-1.31937398273168	5.55164846477594	-14.1062086621867	2.69093505983992e-25	2.53968385670219e-24	46.6405851141246
FAM13B	0.96081156803086	6.36612711929534	14.1334361726563	2.36997266764552e-25	2.24182256186107e-24	46.5641321939503
EFCAB7	1.94450965384449	2.1812400077968	14.0059343345015	4.29902218951309e-25	3.99205147681382e-24	46.5437820894431
MED24	-0.88785482838263	4.99269040922736	-14.0743537162977	3.12237628371816e-25	2.93198320993276e-24	46.5139731535826
SPTBN1	-0.80642663033182	7.9482966255927	-14.1420185613152	2.27700585921822e-25	2.15632196996408e-24	46.5124996359535
TCTN3	-0.731851545076633	5.67462738198567	-14.1015880507742	2.74958893891083e-25	2.59357729353326e-24	46.499513018248
RTN2	1.83468937366005	2.36851429766687	13.9856504670517	4.72703675303762e-25	4.3773511992138e-24	46.4830318231976
ANKRD40	-0.706524486839745	6.19177559767122	-14.1003520689522	2.76549519843893e-25	2.6071105805351e-24	46.4618583918475
LZTFL1	1.60694877067461	3.59746930515885	14.007908268306	4.25950871806966e-25	3.95755687783317e-24	46.4568370645121
LUC7L	-0.976123169766503	5.46915691997109	-14.0703018761169	3.18202447697324e-25	2.98464258849694e-24	46.4428099973736
UBR5	1.04993734928298	8.87619448443903	14.1421186445469	2.27594364020772e-25	2.15632196996408e-24	46.4348996271144
RAB39	4.75929928526305	-0.580938899026081	14.1853290386629	1.8608788063349e-25	1.77294155501239e-24	46.4197929253826
AHDC1	1.31503001744558	5.19796688569927	14.0599672989318	3.3394019595524e-25	3.12699654935914e-24	46.3593512954339
LIFR	1.68082733472194	3.65416802725591	14.0055667172372	4.30642161592855e-25	3.99670339094279e-24	46.3300577384384
MAP3K9	1.55400063390552	5.40103454426469	14.0577984824766	3.37341006775699e-25	3.15707386531438e-24	46.3076166048265
IL1RAP	1.33747500086384	3.59420293794884	14.0033461400675	4.35139058812516e-25	4.03619834696646e-24	46.2891200080433
VARS	-0.825572877600607	7.09878446247444	-14.0782141287965	3.06659201989828e-25	2.8828378269128e-24	46.2774919282429
SEPT8	-0.81268578296091	5.55832857071249	-14.0482497291922	3.52732904413475e-25	3.29743157820624e-24	46.2707995585299
ETAA1	-2.16941403512872	2.91667234338207	-13.9291555769201	6.15887993217811e-25	5.66562750196627e-24	46.2383151670411
TSEN2	-1.55736629100628	3.72519721712862	-13.9507067953324	5.5673301156602e-25	5.13274690486776e-24	46.2144107491518
C10orf118	1.65991807641586	6.27634671947306	14.0432177569571	3.61126170592144e-25	3.37212399608208e-24	46.1642858796024
LRR1	-1.16814153389831	5.24393461462507	-13.9973397458359	4.47540586726086e-25	4.14663089884048e-24	46.1385114590742
B3GALNT1	-0.938624749226548	5.32832180549795	-14.0098172596655	4.22164253129387e-25	3.92455529145962e-24	46.1307614239546
MYB	-0.866947736535444	5.8700381528567	-14.0153106581642	4.11455442313021e-25	3.82926033235557e-24	46.1236796698702
ADAR	-1.05247809942224	7.7771958254672	-14.0573108234025	3.38110462202207e-25	3.1625052404193e-24	46.1169887124763
SUPT16H	-0.62689261470835	8.55912447217095	-14.0682440497941	3.21275557169696e-25	3.01177826127017e-24	46.1077707482983
WDR76	-1.13213769920429	4.57617941049369	-13.9764608147734	4.9348077910995e-25	4.5672233258632e-24	46.0984824310737
KIAA1967	-0.644304196792952	6.49356894632837	-14.0240095708523	3.95053535061303e-25	3.68071048488314e-24	46.0647551530487
OSBPL7	-1.13974311032063	5.02640442575948	-13.9671523206795	5.15462874662694e-25	4.76013313962391e-24	46.0557394671784
DHTKD1	-0.726571033699751	6.59864021468245	-14.0289211965802	3.86084594791535e-25	3.59915204196969e-24	46.0520146195695
OXA1L	-0.663346878911429	7.20048529177671	-14.0317429473028	3.81024772349434e-25	3.55396446891909e-24	46.0425473234396
CDC7	-1.4257436833384	4.11853875980167	-13.9411337517382	5.82269967760073e-25	5.3593191749144e-24	46.0357033799043
FOXM1	-0.75750097613909	6.39309708288805	-14.0149135404528	4.12220341520636e-25	3.83424526784823e-24	46.0314886470826
TNFAIP1	0.610233874999603	5.72365060586383	14.0001672433128	4.41658939964186e-25	4.09440360973451e-24	45.9965905373626
SCARB2	0.684282952180907	7.73717720857359	14.0366748995598	3.72340582322509e-25	3.47490172921966e-24	45.9965669786518
EFTUD2	-0.598350274896889	6.97395837854957	-14.0208824026663	4.00872779082311e-25	3.73284875132103e-24	45.9858197274683
THUMPD1	-1.03864835658383	5.77851949993096	-13.9715167389864	5.05036297900116e-25	4.66642378236549e-24	45.9313825394262
TYSND1	-1.19407184307419	5.21820424564861	-13.9492405015756	5.60570210014733e-25	5.16527613900077e-24	45.9017913905474
HS6ST1	-0.941735759769216	5.8917314255609	-13.9647077082685	5.2139731235916e-25	4.81227850546059e-24	45.8852205300451
HCG18	0.84905491342915	5.21799774812904	13.956235502207	5.42500679844953e-25	5.00429198550855e-24	45.8740926346832
PUS1	-1.20553380698218	5.59761319604714	-13.9224389366544	6.35585835740998e-25	5.83399424639542e-24	45.7570580514033
CDCA7	-1.75867491749484	3.47518636879532	-13.8535860826803	8.77932122949286e-25	8.00138246550619e-24	45.7519216813538
MAVS	-0.717449840180452	7.42158692710207	-13.9726905361406	5.02268456747182e-25	4.64341496442226e-24	45.7311112594883
TBC1D9B	-0.700417551000528	7.83344950178001	-13.9747452609279	4.97460024667137e-25	4.60150522817102e-24	45.7256440574321
AURKB	-1.07362813228815	5.87467469681572	-13.9289107210134	6.16595186106828e-25	5.66901478419493e-24	45.7039875856979
NEU1	0.83440102202885	7.01821897270495	13.9488021700088	5.61722449556704e-25	5.17304308721713e-24	45.6799684820969
AIM1	-1.06481255142244	5.30150106426174	-13.901168065289	7.02244317703839e-25	6.43172725590307e-24	45.642521461229
ZNF77	1.50865964044979	3.12848777181991	13.8186433867192	1.03453656885205e-24	9.38264076869935e-24	45.6354274598081
PPP2R2D	0.701652341714909	5.77947082922626	13.9247770291445	6.28658087465919e-25	5.77674607405496e-24	45.6347370458701
TMEM216	-1.48936736685222	3.42025150717197	-13.8212892139461	1.02175345904876e-24	9.27676701907242e-24	45.6322984872462
CCDC99	-1.05181069018346	5.30355428214087	-13.8949966041911	7.22868707589994e-25	6.61337870116797e-24	45.609754415293
GNL3L	-0.886291342398155	6.23133358001061	-13.9208513769645	6.40333455791344e-25	5.87434817040836e-24	45.6068032511204
BMPR1A	1.0051673175241	4.80939124167544	13.887599348829	7.4839354286527e-25	6.84315670359693e-24	45.5753471389455
PMP22	-1.33001794351452	3.57363474001402	-13.8170512546095	1.04230617760584e-24	9.44798293456913e-24	45.5553943698891
HAPLN3	4.52491185359654	0.355250793094466	13.8410728977133	9.31068350221533e-25	8.47642193201139e-24	45.5090096367193
PRKCA	0.985805128976895	5.39076568654577	13.8788944773264	7.7959339017744e-25	7.12065530165347e-24	45.5083671279026
CBX5	-1.15807969603063	7.49717301415914	-13.9241833930068	6.30409804025735e-25	5.78966148408917e-24	45.5003183386755
SRSF8	-1.03057876444849	4.6696022167232	-13.8240986396159	1.0083536725692e-24	9.16007975016147e-24	45.432761268417
CLSTN1	-0.684043107111752	6.91152862302526	-13.8985286152244	7.10991698997583e-25	6.50827869405341e-24	45.4258482868742
LOC100499466	0.703381966581734	7.97446481801324	13.9157566259943	6.55811496703767e-25	6.00974875116372e-24	45.4242778092108
LOC647979	-0.822780422273665	8.55827463476249	-13.9182733806645	6.48119057604738e-25	5.94251267509958e-24	45.4144731403579
LOC286437	1.74708157541192	2.81199922728698	13.7630588503969	1.34358438069298e-24	1.21328861677697e-23	45.3578950148894
RRM2B	1.08424751025932	6.70311463946211	13.8827149957847	7.65742105441872e-25	6.99796227945894e-24	45.3295284371618
C12orf44	1.00373005506046	6.3847631006826	13.8663678753561	8.26800012372801e-25	7.54359160224917e-24	45.3109493021022
ZCCHC6	1.08186482876226	5.8028085348642	13.8510518795804	8.88441464920572e-25	8.09275330028957e-24	45.2943747850671
TSC22D1	-0.617293449150253	6.6636823389189	-13.8555342483205	8.69938104753337e-25	7.93284888980088e-24	45.2847844952374
MBLAC2	-1.70796429548197	3.5040491087485	-13.7381300847496	1.51086484285767e-24	1.36140644568705e-23	45.2626110228162
CDC25A	-1.05220562750516	4.53893069053416	-13.7942847085345	1.16004376876442e-24	1.04981450155932e-23	45.2613966402345
IGDCC3	-2.76041531624563	2.62025930195828	-13.7249926168808	1.60728956097595e-24	1.44673361774822e-23	45.2542708379044
ARF3	-0.549294129688327	8.18663045276772	-13.8713925025956	8.07528955485661e-25	7.37178725520862e-24	45.2008000648117
CIT	-1.11498251429426	5.68466838926239	-13.8189077204813	1.03325226582766e-24	9.37607753320766e-24	45.1990793286693
DCAF5	0.649192509453027	6.31001827104362	13.8300976851255	9.80329008885439e-25	8.91518343915176e-24	45.1619819352137
DMXL1	1.26597050915128	6.76884665874978	13.8400091321237	9.35731972283762e-25	8.51424456173756e-24	45.137043305731
NEMF	-1.02885682216152	5.78167515807778	-13.7982235277094	1.13875750681074e-24	1.03110885456973e-23	45.1052939767548
HLTF	-1.02766695296917	6.80670064866546	-13.8255685227069	1.00141347130108e-24	9.10197765980391e-24	45.0978853548282
DCAF4L1	3.32894855866313	0.250240261305635	13.7200380887855	1.64523985379136e-24	1.47930060832295e-23	45.0785833759721
TGIF1	0.748811224575848	5.50480380211522	13.7732263135773	1.28082213992105e-24	1.15786321448863e-23	45.021753313639
NUFIP1	-1.22735195881841	4.25904775914365	-13.7127806064178	1.70246211134466e-24	1.52828643854687e-23	45.002522474774
BRI3BP	-1.32550762822618	4.70975557181072	-13.7521337793422	1.41447344672504e-24	1.27592523856686e-23	44.9969469242873
CXCL12	-0.778533230092662	6.62471432582455	-13.7987734047363	1.13581724204411e-24	1.02900365958536e-23	44.9840739249004
IPO9	-0.713818113103378	6.33694277628325	-13.7854589139486	1.20920388835697e-24	1.09371151048577e-23	44.9472685901266
UHRF1	-1.37267984914645	4.90569631909483	-13.7281737445637	1.5833880648914e-24	1.42598718348108e-23	44.9227041268224
ALOX12P2	1.45457818085407	4.603024621712	13.7171315975122	1.66792056692685e-24	1.49888788615178e-23	44.8713813572549
SMPD4	-0.746213917790542	6.7601230812507	-13.7610031910465	1.3566445709983e-24	1.22442114438077e-23	44.8151386688861
DLEU2	1.9889115756491	2.3228452801753	13.6313285865313	2.49975492296279e-24	2.21664376095597e-23	44.8145989181459
CTH	1.86203366753962	2.30492367953806	13.6243702893807	2.58323228295123e-24	2.2870289412428e-23	44.7990836697583
DNAJB11	0.691809377539309	6.99690561336563	13.7653811201558	1.32898228238286e-24	1.20075092871804e-23	44.7937254584318
SLC35C1	-1.08987388536787	4.65868134736539	-13.6831245521631	1.95784381695257e-24	1.75096149704358e-23	44.7926482203661
ANGEL1	-0.933212923757168	5.48120509698869	-13.7231539264382	1.6212696468667e-24	1.45853219871967e-23	44.7749239604686
C12orf43	-1.3137095632535	3.78333743169741	-13.649694281554	2.29221311151731e-24	2.03909425941572e-23	44.7708457548348
PIK3R1	-1.15522978391795	6.52822819377926	-13.7469300668461	1.44954855605757e-24	1.30685984105158e-23	44.7693642874843
C17orf58	-1.03981020905043	5.02655737805336	-13.6979550307342	1.8256494192026e-24	1.63711318427583e-23	44.7569672884067
BRAT1	-1.26236936085255	5.90755029859491	-13.7093042186162	1.73057640721874e-24	1.55269097823638e-23	44.6852142257113
TAMM41	-1.14718364181173	4.17468078802739	-13.6489810879666	2.299939720797e-24	2.04487995165386e-23	44.6677692515931
C9orf114	-0.96945711341983	5.10475154253601	-13.6815483286191	1.97244765090012e-24	1.76213752743876e-23	44.6558171955502
PMS1	-1.25262487182042	4.41461732216473	-13.6481702354396	2.30875615175641e-24	2.05162794271914e-23	44.653101216367
NFIB	-0.993227868680822	5.49559576992737	-13.6852147727289	1.93864522020237e-24	1.73471924358825e-23	44.625670066944
RGS3	-1.43333895247281	4.13064965480069	-13.6175290553314	2.66803646500796e-24	2.35587338124568e-23	44.5819056389795
EID1	-0.947196004043333	6.83220132274515	-13.7164483467406	1.6732977545025e-24	1.5029125481364e-23	44.5799579881723
TIMM44	0.896207254867535	5.70938183537735	13.6922173074561	1.87569520393544e-24	1.68108931353785e-23	44.5670121930762
DMTF1	0.819285782492098	5.74805688487495	13.6904014235834	1.89181925494464e-24	1.69372511882731e-23	44.5583494906961
ZBTB5	0.762723303903009	5.59405603989726	13.6756549072869	2.02802731116678e-24	1.81082374543263e-23	44.5309042080186
C3orf21	-0.881806402369296	4.68044120910822	-13.6503157554963	2.28550144958888e-24	2.03420576066655e-23	44.5236149921475
POLR3D	-1.2955949714509	4.21651702584547	-13.6034625311243	2.85130045993046e-24	2.51106629235792e-23	44.5047672699717
TMEM57	0.814722095958672	5.62966247294595	13.6729025916833	2.05452040624074e-24	1.83350049487567e-23	44.4864099190097
NARF	0.747420920370833	5.60439250895016	13.6703974261774	2.07893677976982e-24	1.85430073092643e-23	44.4612539513807
CDC42EP1	1.70340256833674	2.8313519152511	13.5630259476539	3.45170527613068e-24	3.02866311846849e-23	44.4453062092293
AKIRIN2	0.680454453528711	5.78005429414684	13.6642393503394	2.14020274686652e-24	1.90792914384839e-23	44.4441175257491
POLG	-0.806991217060165	6.67263461649087	-13.6816034721196	1.97193489872703e-24	1.76213752743876e-23	44.438719790227
KIAA1949	0.735896548216208	5.35395362941306	13.654054690932	2.24553727447309e-24	1.99969996689499e-23	44.4352828664486
GLG1	-0.573297808534042	7.2178795839263	-13.6910571744479	1.88598054012586e-24	1.68940217209774e-23	44.4278877317569
AGL	-1.55383521192598	4.33094552163542	-13.5972442864409	2.9362970519472e-24	2.58319999456944e-23	44.4125284002016
TUBB2A	1.01791833637639	4.21846319067234	13.618417266521	2.65687003495751e-24	2.34899740817132e-23	44.4072775770032
DPY19L1	-0.940690725585782	4.88826099605774	-13.6307916102903	2.50609925557339e-24	2.22109188925328e-23	44.3863090902404
NFS1	-0.816330917712961	4.88506480226679	-13.6279872513071	2.53949642969947e-24	2.2494988501215e-23	44.3850700646322
RHBDL3	4.64850377826915	-0.227728896897003	13.644205472014	2.35235671901033e-24	2.08926254746302e-23	44.3814476507157
ANAPC2	-1.20429270256162	5.3489856959227	-13.6200801578616	2.63609058596377e-24	2.33259147934699e-23	44.3784813107207
APC2	1.79083079571877	2.81186055241801	13.5448462099025	3.7615841811977e-24	3.29365098671991e-23	44.3511797719627
ING5	-0.9188867463005	4.93923257681438	-13.6081959566783	2.78826084605389e-24	2.45813781704825e-23	44.3442061565652
ZCCHC2	1.03818952413165	5.41732321229426	13.6422502151848	2.37416243816875e-24	2.1075102237757e-23	44.3420551011406
BLOC1S2	0.898401206541836	6.31719338370216	13.6620734744419	2.16217944632837e-24	1.92649382314309e-23	44.3303765311856
BBS10	-1.53200808407579	3.89167700743035	-13.5552555507327	3.58088529847249e-24	3.13871728153323e-23	44.3131017747491
ATG2B	1.18619006652965	6.02096952010838	13.6415825141397	2.38165531522584e-24	2.11303997304175e-23	44.2837564359762
SMTN	0.974611377823589	5.45818170830292	13.61765991632	2.6663883465977e-24	2.35566184408347e-23	44.2318967354832
LOC100499177	1.11316472838966	5.47044019313164	13.6050826720589	2.82956385388508e-24	2.49323634838641e-23	44.2258684534069
MRPL15	-0.832543233768935	6.09636036644537	-13.6146709777466	2.70428876935041e-24	2.38662403053384e-23	44.1683506606704
PFKFB4	1.43711870385328	3.03173890299121	13.5227878839745	4.1753689037177e-24	3.64261186988914e-23	44.1498214713563
CABYR	1.71588075209744	2.75222438494078	13.5018651618516	4.61006476114433e-24	4.01137997218407e-23	44.1470554649094
HIST1H2BG	2.28964012675844	3.1745000519762	13.4954522565996	4.75219904698971e-24	4.12861178503147e-23	44.1292202957283
ZNF79	1.40365252595417	3.08289472767789	13.5023318585614	4.5998893036636e-24	4.00460951142478e-23	44.1121969398004
ATL2	-1.00348041709789	6.0082617690437	-13.5947511415129	2.97108659212637e-24	2.61243176481185e-23	44.0958081524819
SC5DL	0.869239811831703	5.95621961994831	13.6030968869026	2.85622928676862e-24	2.51408308378518e-23	44.0895916073892
DHODH	-1.4744189809022	3.51332957379947	-13.4911954247072	4.84897023772041e-24	4.20831231217624e-23	44.0852738351204
CCNB1	-0.718321778756006	7.20924674371709	-13.6183718180371	2.6574402632505e-24	2.34899740817132e-23	44.0833852708968
SSH3	-0.868225217409921	6.31199614497387	-13.5936615971834	2.98641996634235e-24	2.62453428886544e-23	44.0751064617059
NHLRC2	-1.70091940286674	4.80360060091971	-13.5409325807895	3.83186823995405e-24	3.35343613003618e-23	44.0706712210466
EXOC3	-0.632383862442671	7.12389216330969	-13.6087377269524	2.78113548451038e-24	2.45314925332023e-23	44.0631699037959
TTC31	-0.914446731524253	4.61720282386157	-13.5337074857721	3.96510808672493e-24	3.46641231795022e-23	44.0610313380907
ARHGAP10	0.695303850432715	5.04960388756496	13.5584336757564	3.52747302436909e-24	3.09352170212631e-23	44.0386071912735
C1orf131	-1.21337134131167	4.19537927460718	-13.5081753088376	4.4743778456008e-24	3.89736953592853e-23	43.9937910544152
GEMIN7	-1.65658536974469	3.77799459036022	-13.4730741646841	5.28358382485986e-24	4.57363643307227e-23	43.9774327737671
CCDC51	-1.88391492574856	3.13727022620765	-13.450734930615	5.87362703459249e-24	5.05561186446345e-23	43.9585548240415
SCYL3	0.962836175933615	4.45056215626627	13.5247008297324	4.13774126240399e-24	3.61166935659939e-23	43.9521765264573
TWISTNB	-1.32927841175238	3.96940647724225	-13.4889572505326	4.90064279942198e-24	4.24874806519094e-23	43.9387673195538
FERMT3	2.41376703631777	1.7714443001012	13.4354905524097	6.31386569741318e-24	5.41503025248913e-23	43.9363659389326
RGMB	-1.19699261871752	4.57470986699069	-13.5001312632207	4.64806774047343e-24	4.04234450814757e-23	43.9238236602233
IFNGR2	1.10505050472515	3.71304896011338	13.4828554265656	5.04434330902542e-24	4.37106722798659e-23	43.9047462720649
POP7	-1.53202297790921	5.25521160033346	-13.4989288143426	4.67460730268608e-24	4.06331250156559e-23	43.872905781953
KDM4C	0.872134578704147	4.8207029648249	13.5097702571921	4.44072177039431e-24	3.87006935320867e-23	43.8673243322267
ADCY6	-0.97883932944189	5.0833044932419	-13.5197552373211	4.23572701834589e-24	3.69334195280588e-23	43.8590700967367
SOD1	0.788749315369639	8.24791193618286	13.5845409236187	3.11793664942404e-24	2.73723740288544e-23	43.839274363951
USP1	-1.03452730500243	6.73247743882803	-13.5476489022976	3.71204861435987e-24	3.25198014806467e-23	43.8016330443357
HDHD1	-1.30476193001465	3.66006371030444	-13.4422833629338	6.11374370259254e-24	5.2568765903423e-23	43.7574011590251
MRPS27	-0.649373349477409	6.30344814855565	-13.5294260720274	4.04624962732837e-24	3.53550045806895e-23	43.7485290011522
PDLIM2	1.60107691323103	2.51049853276349	13.4023483445763	7.38881456718045e-24	6.31428384371619e-23	43.7154990804265
RELL2	1.76025165626574	2.94759294363089	13.4122102118522	7.05102049736096e-24	6.03486524042296e-23	43.7126498287821
ZFP36L1	0.634020195903343	7.3820901280373	13.53855912519	3.87513397930756e-24	3.3895261856663e-23	43.7053944381255
NAPA	0.769543366605096	6.83151133216405	13.5274869373116	4.08354722190988e-24	3.56622682711336e-23	43.6869915669859
C4orf34	1.07572185592727	5.25874128062407	13.4914727480285	4.84260593386203e-24	4.20497100923721e-23	43.678250943756
TCP11L2	2.51507642213233	1.95561334390867	13.3779194712169	8.29728775772363e-24	7.06177305140814e-23	43.6677472583717
PTPRH	3.01381273586146	1.53162709653841	13.394258361826	7.67802596269823e-24	6.55139317347782e-23	43.6459240495339
DIMT1L	-0.832677347328489	5.05186913977341	-13.4582638088436	5.6677158739635e-24	4.89348891461877e-23	43.5868961566758
RARG	-0.822613941996535	5.8051917189934	-13.4718721125715	5.31376100317363e-24	4.59500201742894e-23	43.5617134534695
SHB	1.01868916166389	5.51057837888022	13.4679451086127	5.4135597792661e-24	4.67888236426079e-23	43.5594564341665
NEDD1	-1.0699637796859	5.1680090931998	-13.4566735354821	5.71059611638245e-24	4.92542596443425e-23	43.535010092351
PP14571	2.04198089451772	1.33759342036646	13.3484488497317	9.54396083058611e-24	8.08577512313688e-23	43.5291201270307
LYRM7	-1.37319808932631	4.32823686221581	-13.4057370198388	7.27094829325681e-24	6.21673513580915e-23	43.5116773087721
TLE1	-0.821170554633914	5.83575462270936	-13.4583459026655	5.6655110934685e-24	4.89348891461877e-23	43.5078981761821
SLC26A6	0.855984635736447	5.00697985485628	13.4548688588283	5.75965257889816e-24	4.96261873928351e-23	43.5050581967614
ZNF555	1.60022764201531	2.50244231247388	13.3488134818084	9.52744017633e-24	8.07586971662153e-23	43.4698460131435
SLC31A1	0.740505421374466	6.65953850289636	13.4783702927141	5.15266354500127e-24	4.46261756222689e-23	43.4417801481217
SHISA2	-1.28299800018406	4.29652836485117	-13.3906767982078	7.80967142296193e-24	6.66032355316754e-23	43.4385226075437
SERINC1	0.764030265019654	7.55714135292819	13.4891027887164	4.89726601264552e-24	4.24802265536741e-23	43.4316177763698
KIAA0528	-1.1263817959947	4.73617663816191	-13.4134818302274	7.00860896869925e-24	6.0016372960843e-23	43.4259712197771
SYNJ1	1.38541449182	5.16125918664664	13.4406783165725	6.16044702157279e-24	5.29431222963943e-23	43.4111075145824
DRD1	-2.37143130468564	2.74621479866302	-13.3239320593867	1.07234188243106e-23	9.06207460423295e-23	43.4054272924586
LIG3	-1.13033066175934	4.19466655370709	-13.3707473590639	8.58474020635888e-24	7.29157923875805e-23	43.3945431811047
ZC3H18	-0.609689671211222	6.61088063736415	-13.4575975423851	5.68564160794456e-24	4.9064329335018e-23	43.3823116861425
KCTD10	0.590184018642794	6.09138026005147	13.4562470726223	5.72215062287093e-24	4.93284778437595e-23	43.3806060034906
ABCF3	-0.7602071233159	6.28341604173213	-13.4444822857251	6.05033691573594e-24	5.20503264294073e-23	43.3786880034915
SMARCAD1	-1.53334048709575	4.67641610480435	-13.3742480609842	8.44320586038052e-24	7.17865657391987e-23	43.3407491599058
SLC25A40	-1.20828590308603	4.58290383333758	-13.3825583790531	8.11653462942735e-24	6.91145240033315e-23	43.3216229628213
DTWD2	-1.49536543051889	4.30523617900564	-13.3643381308333	8.85007421878098e-24	7.5055091904104e-23	43.3155712577911
CCND1	-0.647794285956348	8.63108843422753	-13.4723039033119	5.30290113706859e-24	4.58798337384041e-23	43.2995383061197
PSMD10	0.717654699861029	6.16871284046992	13.4383228187849	6.22963674261644e-24	5.34553334445959e-23	43.2936051151882
GRHL2	-0.572572459238278	6.68022964022593	-13.4393648833779	6.19893163916034e-24	5.32191646474936e-23	43.2811423121622
TRIM25	-0.80823489889064	7.71762869819191	-13.451142547517	5.86228883800558e-24	5.04845100549976e-23	43.2493364113165
CHD8	-0.835295115116268	7.42409740538009	-13.4400884326394	6.17770129253312e-24	5.30641378614914e-23	43.2273991492577
TMC6	1.21951073759305	4.83711598329635	13.3764193163094	8.35660189515688e-24	7.10863733950171e-23	43.224835101133
FTSJD1	-1.14597498383757	5.42496338941817	-13.3857568108052	7.99421850436295e-24	6.81076465954997e-23	43.2053084755723
C5orf30	-1.03836557596897	5.22690709196003	-13.3670138919481	8.73831345900292e-24	7.4144877873346e-23	43.172565101236
FXN	-1.40091196748432	3.52175009620802	-13.302524494878	1.187252601231e-23	1.00179679631621e-22	43.1589386617189
DDX56	-0.731930853740483	6.30761517168579	-13.3973416717072	7.56648185821754e-24	6.45951212847525e-23	43.1317014165975
ALKBH4	-1.89526626077742	3.24848897132263	-13.2740032844098	1.35980570665321e-23	1.14220947453884e-22	43.1314862344502
ESR1	-0.915775292482305	7.43343341406204	-13.4193511687096	6.81615018054046e-24	5.8428137170353e-23	43.1267647909153
NMT1	-0.553149182489826	6.75646171544877	-13.4082407327443	7.18507836028665e-24	6.1464578259557e-23	43.1187649591686
BRAF	1.76923969472219	3.66135775731414	13.3091195432747	1.15059128871861e-23	9.71842864269191e-23	43.0975140354019
GLOD4	-0.724056598836291	5.73258210822829	-13.373721786168	8.46433260070393e-24	7.19296231779332e-23	43.0835476420828
ADCY1	-1.20028413893602	5.64394485720561	-13.3672207151846	8.72973417082793e-24	7.41096823720438e-23	43.0417125550378
DYRK3	2.5171711081591	1.72705302340132	13.2441385683815	1.56757056028299e-23	1.31408772181317e-22	43.0391174409407
GOT2	-0.535624203608189	6.79143282820664	-13.386747376605	7.95671369251914e-24	6.78226706389857e-23	43.0065234917183
MANEAL	-0.784224581644718	5.42409179943163	-13.3418793201968	9.8465916829359e-24	8.32950932247952e-23	42.970914082039
CCT6A	0.570724857214639	8.7798903199244	13.4009334224265	7.43859538906477e-24	6.35357861525634e-23	42.9315757065644
DLG3	-0.684341646748619	5.66800529757694	-13.3440534035309	9.74538800659358e-24	8.24807029464934e-23	42.9241159922708
C20orf20	-0.839605968500016	6.18842721108441	-13.3447002982221	9.71547726679845e-24	8.22691857265505e-23	42.9192778421559
DNAJC25	1.32420926650711	4.10579139264174	13.2795285977971	1.32451501884244e-23	1.11424492832601e-22	42.8669378905002
HIST2H2BF	2.97455802503524	2.94749073722386	13.2097289530914	1.8468248706224e-23	1.53892870634225e-22	42.8178596420215
ABHD10	-1.65275817995851	3.55795584521966	-13.2233478334436	1.73077137273457e-23	1.44871974162227e-22	42.7827901641555
LRP5	-1.1597869988543	5.75832351916353	-13.3045909429585	1.17564085821254e-23	9.92499632142678e-23	42.7810390468
MIER3	1.20120272398952	5.92714004846678	13.3293326466498	1.04516200360159e-23	8.83685002438471e-23	42.7803536033611
COX18	-1.66457016097948	2.9161757227372	-13.1891249426275	2.0374386600269e-23	1.69354493788717e-22	42.735975061024
NSMCE4A	-0.957193111751798	5.21314556294795	-13.2742728139337	1.35806247902561e-23	1.14131843714695e-22	42.7071957435807
HCAR1	-2.10733475281045	2.92152270118206	-13.1712201175956	2.21906867184179e-23	1.839945685071e-22	42.686616159287
ANKRD13A	0.85561656235899	4.63203813202369	13.2611564488228	1.44555546262466e-23	1.2130190445025e-22	42.6774119700562
PLIN3	0.838605454002156	5.12996652478807	13.2731152156693	1.36556536391258e-23	1.14647164387922e-22	42.6658502329864
SMCR7	1.16750786889066	3.55183774898979	13.2296914454622	1.67924360444883e-23	1.40699749703418e-22	42.6648386304441
PIGA	1.03824605346625	4.77883763565424	13.2545821260172	1.49151843528438e-23	1.25096059737693e-22	42.6587837976073
B7H6	2.55146642957743	1.88104196573665	13.1591772729674	2.35029994158004e-23	1.94489936778746e-22	42.638276318401
ETV3	1.83800522688439	3.74005556195577	13.2163136855509	1.78976785959131e-23	1.49510877541484e-22	42.6350124284922
BAZ2B	1.38517080174729	5.86688738533776	13.2926580482921	1.24430262162393e-23	1.04782059637656e-22	42.6279401916005
PNPT1	-0.916475519507787	6.20087749835042	-13.2952115901083	1.22927846429089e-23	1.0362123506452e-22	42.6277749861217
TBC1D30	0.604827405010142	5.83875122914942	13.2798750154945	1.32233332277801e-23	1.11296942577451e-22	42.5911055258051
MTERFD1	-1.28934022196665	4.00916127861987	-13.2085777027552	1.85698657872386e-23	1.54585582591228e-22	42.5852691997714
C6orf168	2.0614764983914	1.40570179778456	13.1501656260348	2.45357638784578e-23	2.02735234734846e-22	42.584937433948
[truncated: 14,725 more rows]
