# Supplementary material for: The transcriptomic response of cells to a drug combination is more than the sum of the responses to the monotherapies
Source: eLife. 2020 Sep 18;9:e52707. doi: 10.7554/eLife.52707 (PMC7546737; doi:10.7554/eLife.52707)
Supplement: Source data 4. [file elife-52707-data4.zip › MCF7/limma_t0_T_24.txt]

1	logFC	AveExpr	t	P.Value	adj.P.Val	B
RRM2	-2.07508317253765	8.46918250407167	-47.310762469447	3.93309903866601e-69	6.57771483226503e-65	147.309534948575
TACC2	2.11297784312898	6.91534907610325	39.5335374943389	6.84151710479491e-62	5.7208766030295e-58	130.860971320761
PRSS23	-1.65256972463859	7.51479796878689	-36.6208553958946	7.54436276110983e-59	4.20573076056003e-55	123.938071699149
CDC6	-2.2647116525009	6.83796578638287	-35.45450633633	1.42969950884321e-57	5.97757364647345e-54	120.74527770827
GINS1	-1.81894231060105	6.00348475754953	-35.1315622946782	3.27627614810345e-57	1.09584884601764e-53	120.054900888979
CDCA5	-1.65217529656911	7.02022871981987	-34.098882254797	4.85579128594478e-56	1.35347089110234e-52	117.408179742372
UNG	-1.72808509939288	6.80955489163731	-32.5648882449039	3.03469104158101e-54	7.25031042562868e-51	113.362251232714
MCM4	-1.38028857475364	8.74522302397989	-32.4980825000641	3.64688477765767e-54	7.62381262769336e-51	113.219759969561
MCM10	-2.63592068744796	5.93288640430284	-32.0464706751408	1.27360199845944e-53	2.12997198222357e-50	111.751776321048
ORC1	-2.32375569511869	5.1846323732333	-32.0703450038087	1.19169138955583e-53	2.12997198222357e-50	111.460844139927
DUSP4	1.41813953354775	6.12907799082694	31.4433665069879	6.92305264326142e-53	1.05255574914458e-49	110.204743623415
MCM6	-1.58707881848691	7.29767108050462	-31.2437128183351	1.21972264286178e-52	1.67537338348012e-49	109.705872210938
TRIP13	-1.37068569978785	6.92683617992374	-31.2206836399046	1.3023112882828e-52	1.67537338348012e-49	109.632140104746
RFC5	-1.50710441384951	5.77464915640594	-30.7874515707348	4.50010728122464e-52	5.37569958365721e-49	108.330587050558
MCM3	-1.46801522206364	7.3432593757179	-29.8107005277611	7.76805922843747e-51	8.11956390852427e-48	105.573485127398
CD22	3.59215459336035	2.24066632029482	30.7312612824711	5.29078439979838e-52	5.8988718868152e-49	105.563484612209
FANCI	-1.50297654629631	8.04946192272722	-28.9549573468156	1.00285210596556e-49	9.31761034453781e-47	103.025171267638
CDC45	-2.1503603306365	5.8356622187825	-28.9662727685679	9.6911985273476e-50	9.31761034453781e-47	102.891550448021
CCNG2	1.95680941965739	4.84350507718494	28.5160040566725	3.81286189102931e-49	3.35612117187232e-46	101.647594703493
EXO1	-2.39173347058251	5.45972727422791	-28.1989913400647	1.0104893012927e-48	8.44971153740952e-46	100.522734408834
BTG2	1.48882548264059	6.3572558223354	28.0087454692542	1.82115174837686e-48	1.4503305638026e-45	100.132245155374
MTHFD1	-0.98657334839108	8.23684255502739	-27.9918316010132	1.91935403733471e-48	1.45905804183571e-45	100.077005050782
ZWINT	-1.36204424144282	6.99433473587046	-27.9229257700131	2.3778716392465e-48	1.72902283890255e-45	99.8650758786475
TP53INP1	1.85470699922406	5.70289841115724	27.79802432665	3.50979326780028e-48	2.44574094211216e-45	99.4685496910173
MCM7	-1.48954957886534	8.92644984183673	-27.4188446969882	1.15414884787352e-47	7.72079413273469e-45	98.2848271536861
TUBA1B	-1.23063789309254	10.3159075627451	-27.123073994977	2.94694204150736e-47	1.89556379623727e-44	97.3207302725127
FEN1	-1.52516769015441	6.839869433912	-27.0750835539359	3.43359567897447e-47	2.12679459759886e-44	97.202825553422
NEU1	1.46985729224848	7.01821897270495	26.0040856464062	1.0989329605724e-45	6.51263684262014e-43	93.7447340032317
MCM2	-1.65334112624776	7.14843263580109	-25.9646036950608	1.25126630287059e-45	6.97539254973591e-43	93.6166924081949
RAD54L	-1.9561460322649	4.55451467445634	-25.9957878967362	1.12931397055719e-45	6.51263684262014e-43	93.5182716923864
GINS2	-2.19742964647111	5.72036131883381	-25.7089535611754	2.91050907867649e-45	1.57017270425115e-42	92.7144757991846
PNRC1	1.71621662393979	5.19933224060621	25.6518055972209	3.5179921727158e-45	1.83859065926559e-42	92.5611790981408
CDK2	-1.10811847055164	6.36332338174798	-25.593528358532	4.26961116724301e-45	2.16378718669612e-42	92.3948429719973
LMNB1	-1.04932923506816	7.53408584336184	-25.5633368445105	4.72074320986475e-45	2.32205027769936e-42	92.2742302052162
BMF	2.08874728803187	3.93161958495479	25.4061797574918	7.9743926053367e-45	3.8103926266186e-42	91.6903061847204
ATAD2	-1.6936808528964	9.53649975900742	-25.3394022841741	9.97148604371511e-45	4.63230923875254e-42	91.5123533870491
DTL	-2.45824982386099	4.94311691747977	-25.2667101076123	1.27243147541413e-44	5.75139026887189e-42	90.9826366331716
NOLC1	-0.87961525103522	8.54306781735644	-25.1085770163242	2.16635484772694e-44	9.28977396753471e-42	90.7444867346023
CDC25A	-2.13090228211236	4.53893069053416	-25.1299949828387	2.01542596748903e-44	8.86999575797013e-42	90.5905858742309
CTPS	-0.990455688402007	6.52130529647733	-24.9926206419762	3.20530004888783e-44	1.34013595044e-41	90.3841005861488
DDIT4	2.10164296634706	7.79816807553139	24.8631836264738	4.97132278231705e-44	2.02781468808464e-41	89.9398479820887
CLSPN	-2.16888747587952	5.79736446037063	-24.8135841131989	5.88440043996907e-44	2.34311221328673e-41	89.7588874135325
RAP1GAP	1.71991029798688	4.66629681578352	24.8048974810665	6.06091816214377e-44	2.35727431031843e-41	89.6793720610008
NCAPG2	-1.29088836156043	7.58413702219708	-24.5472850130747	1.46119111159982e-43	5.55385457963532e-41	88.8578593035955
SLC39A8	-1.5335674064126	5.43917794409434	-24.2874385688759	3.57391236813466e-43	1.32822467654853e-40	87.9815780191393
E2F2	-2.05339772469832	4.25721772623301	-24.2610544285527	3.91518254523581e-43	1.4234241931853e-40	87.7147971455236
DSCC1	-1.67050894420295	5.65895836823666	-24.1191109956196	6.40281847443653e-43	2.27831353545695e-40	87.3956536705027
SLC29A1	-1.46714080315518	5.92457577416255	-23.9198798269466	1.28152965939775e-42	4.46506292161832e-40	86.7089275970596
BLM	-1.60873919627705	5.39932825669596	-23.8968720865018	1.38881803784394e-42	4.74012099283715e-40	86.622556085924
RRM1	-1.19013225560307	6.8620563887107	-23.8468848725118	1.65420270016391e-42	5.42448744265515e-40	86.4456273680567
CHAF1B	-1.83217966859868	4.68036403484148	-23.8692602688601	1.52961028091538e-42	5.11624046760577e-40	86.4330679663165
NPC2	1.30142886980554	5.63179008034025	23.6520661331726	3.27831304174723e-42	1.03446240207888e-39	85.7701984339761
E2F8	-1.80534544186976	4.16675113350399	-23.6591152797228	3.1979500305872e-42	1.02850992906808e-39	85.6965035790425
ASF1B	-1.49576108973248	6.599448689336	-23.6004571027226	3.93218736778933e-42	1.21781299146127e-39	85.58989035658
YPEL2	1.90640002120877	4.5576105459056	23.5826089590208	4.18772169477549e-42	1.27337195678955e-39	85.5053776468088
OLFM1	-1.18126798766924	6.45247500202781	-23.5054395246226	5.50009911725797e-42	1.61374837959688e-39	85.2501709163692
WDR76	-2.15059301273698	4.57617941049369	-23.5308071113799	5.02830520710627e-42	1.50166743363652e-39	85.1802304922844
FAM111B	-2.57653525173672	5.4965167502795	-23.4613932606128	6.42789131276249e-42	1.85344921232138e-39	85.0418597569924
CXCL12	-1.28368444189265	6.62471432582455	-23.4093990770687	7.72853589178081e-42	2.15986279116743e-39	84.9044588332109
UHRF1	-2.30766082640479	4.90569631909483	-23.4086589931633	7.74885000418834e-42	2.15986279116743e-39	84.8642900813095
TCF19	-1.69016490227467	5.00419389075613	-23.323534206968	1.04841292762943e-41	2.87437013142207e-39	84.5706673867999
TIMELESS	-0.866643561845566	7.45215654472676	-23.2558771370494	1.33390460857356e-41	3.59810010867488e-39	84.3411898880513
CCNE2	-2.57905385587597	5.64938458053508	-23.2224819399881	1.50255151357437e-41	3.92635492390902e-39	84.2213956639583
GREB1	-1.66624760368929	9.10257794404363	-23.2241574191632	1.49359912535271e-41	3.92635492390902e-39	84.1803973246808
ZNF367	-2.18883870102061	5.55164846477594	-23.1681104647306	1.82440710112898e-41	4.69405913219709e-39	84.0367806735262
LIG1	-1.34836210311371	6.9562911109389	-23.0678412687599	2.61174693529755e-41	6.61800844635094e-39	83.6918523340501
POLA2	-1.5084464844031	5.71036706321497	-23.0582126786184	2.70344652651668e-41	6.74812532977089e-39	83.6705267405265
MASTL	-1.38033087775586	5.95898111263858	-22.8771134917308	5.18328373371126e-41	1.27478289944981e-38	83.022039794987
MELK	-1.31319432395648	5.7281265570078	-22.855630089051	5.60069524606482e-41	1.357478656452e-38	82.9451635723269
NCAPH	-1.18855019682735	5.566557379459	-22.6663283042737	1.11065451177443e-40	2.65351229355938e-38	82.2631329921363
PRPF4	-0.837287592935923	6.24915890261258	-22.3942273521631	2.99197364158667e-40	7.04757284252048e-38	81.2570220858855
MYBL2	-1.49624483902415	8.26490540249353	-22.3755902363318	3.20306448356931e-40	7.44000700322406e-38	81.1598015295934
PIK3R3	0.955198679659355	7.13435326416146	22.3309552155922	3.77175282532581e-40	8.64093071928067e-38	80.978375935901
RFC3	-1.37222425694048	6.02680742576856	-22.1384734807367	7.65112118200647e-40	1.66178377464774e-37	80.3328011687246
PCNA	-1.64811123673015	6.98449839496626	-22.1396669650522	7.61754218653003e-40	1.66178377464774e-37	80.3135941488453
SLC6A9	2.21828352016568	3.98393855401789	22.1706854156311	6.79505576692879e-40	1.53568260332591e-37	80.3083026980028
SIAH2	-1.05795558061951	6.36585921792242	-22.1289857277343	7.923426160618e-40	1.69886383474584e-37	80.2880163328129
TUBB	-0.880584676192303	10.4297180764044	-22.1598013404182	7.07293283991557e-40	1.57716971752997e-37	80.282689446379
CHAF1A	-1.56326501133756	4.89135304869752	-22.0950465904695	8.98004225241207e-40	1.90104084340936e-37	80.1527204986947
LIMA1	1.25965971248859	5.6581598543697	22.0497698471852	1.06143186093778e-39	2.21892330529043e-37	80.0084166729725
TPM3	-0.721311126768858	8.49138991515555	-22.0283967434351	1.14869433570146e-39	2.37169926793472e-37	79.8572983700738
TCOF1	-0.937732346422052	7.19434874425548	-21.9854416197241	1.34657947291021e-39	2.74636525670127e-37	79.7302088266157
FDFT1	0.929663775705069	7.35234011998041	21.9595028280417	1.48237620684616e-39	2.98689875702352e-37	79.6213819805481
ABCC3	1.28223098566464	6.29910219990547	21.8891698918796	1.92426628945504e-39	3.83112255057692e-37	79.4154576042063
FANCD2	-1.24020149349771	5.94594572940496	-21.8175354936502	2.51141147891959e-39	4.89587061717633e-37	79.1498485164891
RRAGD	2.04810274253568	3.73804306801649	21.816873255576	2.51760866465657e-39	4.89587061717633e-37	78.9278726268818
TFDP1	-0.868844743737916	6.44328660379813	-21.6759292616931	4.25874845753471e-39	8.1865872648058e-37	78.600571194467
ORC6	-1.56522539904448	4.88102101666394	-21.5769740360702	6.1680922000397e-39	1.17221788583482e-36	78.188529327363
SHCBP1	-1.32909789570243	4.97380975477561	-21.4976298873934	8.30786286840202e-39	1.56113144506916e-36	77.9620161748327
MCM5	-1.70546412843342	6.36645186296484	-21.3438826498296	1.48253214546698e-38	2.75487417786552e-36	77.3827929782174
SPAG5	-0.800217398022307	6.7304239367738	-21.3409427163143	1.49908083656735e-38	2.75501405612663e-36	77.3262921837266
RAD51	-1.82121285203062	4.68943389773065	-21.2718193440685	1.94669985103045e-38	3.53876177267753e-36	77.0626376861035
PKIB	-1.44575219621151	5.58859179671093	-21.1964573850763	2.58992628314845e-38	4.60786459142284e-36	76.8210209903711
KIAA0125	2.8244187723969	1.83297225397489	21.2443168861604	2.1602999225543e-38	3.88482321556969e-36	76.6741785837459
TK1	-1.74977071413254	7.19268244113472	-21.1281906499548	3.35620922242375e-38	5.90834137219103e-36	76.5399191113196
RFC2	-1.31871624674596	6.15631594803123	-21.0546762566328	4.43941776342887e-38	7.73383569537338e-36	76.2849263054211
DNAJC9	-1.14518307138825	6.58738772745263	-21.0290045544575	4.89565589417346e-38	8.44071640970691e-36	76.1623243264785
ELOVL2	-1.31792305113457	6.88943468198251	-21.0146617226334	5.17084813399359e-38	8.82421063192947e-36	76.0953927589942
MSH6	-0.999687100245165	7.02283871172071	-20.9663044458643	6.21892613537353e-38	1.05055879482815e-35	75.8971716804758
GINS4	-1.55175682541426	4.28893022788638	-20.9366574010652	6.96489970761332e-38	1.16480982710125e-35	75.812397001756
BRCA1	-1.69290950731944	6.38352003852539	-20.9042668723188	7.88348347676073e-38	1.30537997688462e-35	75.7149561769768
NASP	-1.05059515963003	6.9772749968085	-20.8980114219691	8.07449020348357e-38	1.32389974669666e-35	75.6429909090222
HELLS	-1.61567368333001	5.68202994835399	-20.8184004650186	1.09548734252218e-37	1.77873109867388e-35	75.3942126118868
ZWILCH	-1.22105084690509	6.76454655283463	-20.8008977051561	1.17160050514857e-37	1.88402373539468e-35	75.283394814591
KLHL24	2.24623009624851	4.98928081901282	20.7147838498564	1.63130376548041e-37	2.59827849275185e-35	74.995706962799
WDHD1	-1.52148075522066	5.79854128681008	-20.6923493169787	1.77847777905204e-37	2.80596814876097e-35	74.9009987896251
UBE2T	-1.37643313146056	5.84285336206609	-20.5788013485887	2.75620599798883e-37	4.30792421592198e-35	74.4540710383951
PBXIP1	1.42415100266779	4.02271315273026	20.5528692527186	3.04689034192238e-37	4.71816611836203e-35	74.3784613375383
E2F1	-1.8872259708549	6.09605952895253	-20.530257393533	3.32548393398881e-37	5.10232966165403e-35	74.2914580791161
BHLHE40	1.27970435038288	6.82896665127999	20.5018292363744	3.71248061916673e-37	5.64432053408586e-35	74.1514152358552
PPIF	-0.987769868313741	7.21639483110668	-20.4014733312269	5.47988972577581e-37	8.25636718683555e-35	73.7211105331759
BRI3	1.61516295031592	4.69715541278718	20.3758198697084	6.05457092535377e-37	8.96076496952357e-35	73.6962276715279
TRA2B	-0.728384271244854	8.20357597403313	-20.3765855994451	6.03656765922061e-37	8.96076496952357e-35	73.6042426741583
CALCOCO1	1.39206826372056	3.78183786848304	20.3207023380707	7.50334969409317e-37	1.10075456389486e-34	73.47874023356
RFX5	0.895293597013856	5.34173778880487	20.2191387722517	1.11519984400072e-36	1.62179149487548e-34	73.0270383040547
FBXO5	-1.46849985476433	5.02952666848988	-20.2030046529868	1.18779352189675e-36	1.71247059139666e-34	73.0246994167853
CDCA4	-1.18789622002065	5.49911883196406	-20.1998968886442	1.20231440190984e-36	1.71859026132822e-34	73.0017781796087
CSE1L	-0.871488016631499	9.06587088157329	-20.0159441635072	2.47327699214005e-36	3.50534613699578e-34	72.1429207285479
MYBL1	-2.07501924368445	5.66144148760403	-19.9649695916694	3.02266820539085e-36	4.2479918543661e-34	72.0959439479602
KIAA0101	-1.47650097529607	7.36563859099155	-19.9166255972721	3.6571110715908e-36	5.09679379677371e-34	71.8317890222279
GINS3	-1.46292649744054	4.53941160111324	-19.8267429524562	5.21568190164169e-36	7.20884827463269e-34	71.5389138946587
FANCA	-1.23319243530585	6.03085785930834	-19.6971473722261	8.71666811027714e-36	1.19489801210061e-33	71.0141854597247
C11orf82	-1.44231967834576	5.53526473849685	-19.6233781045979	1.16870842452672e-35	1.57624836224071e-33	70.7441500204337
LDHA	-0.79725142602455	8.3863213486298	-19.6513691838356	1.04555858509485e-35	1.42161965667694e-33	70.7113953023077
CENPO	-1.11607144444155	5.43901420701494	-19.5126604683079	1.81714673464258e-35	2.431196959213e-33	70.3026348917515
FANCG	-1.21142631977771	5.18711141595287	-19.4082474383864	2.75901759824047e-35	3.62747476104213e-33	69.8796151117058
CD55	1.06239012060044	6.76048435142546	19.40788699376	2.7630043146066e-35	3.62747476104213e-33	69.8153808306533
POLE	-1.21957715867038	7.46725894102723	-19.4066841960966	2.7763499725747e-35	3.62747476104213e-33	69.7986136896189
KIFC1	-1.06888093774049	6.24570977924549	-19.2982410322522	4.2900459947527e-35	5.56176195474761e-33	69.4050078891997
C14orf132	1.29379820865995	4.05565240400939	19.1968695683843	6.45197734798372e-35	8.30022070520614e-33	69.039608330944
ACSS1	1.97892771328383	2.55465431684355	19.1551156395489	7.63575957205182e-35	9.7481254261828e-33	68.7143845227966
DSN1	-1.17177929244969	5.06807143088216	-18.9391675116074	1.8311283854449e-34	2.31998417561973e-32	67.9972620101688
PAICS	-0.798365554697416	8.36509181310262	-18.925046800843	1.93930132345381e-34	2.43856205514598e-32	67.7941740213431
PA2G4	-0.709403755781791	8.81737844623634	-18.8694192867966	2.43190090857278e-34	3.03515752201277e-32	67.5593421282117
DHFR	-1.09550281726452	6.0507610907861	-18.8178544399928	3.00065567873628e-34	3.68992393905776e-32	67.4865381292897
CDCA7	-2.18173962336376	3.47518636879532	-18.8268171207243	2.89295603918646e-34	3.58383679995217e-32	67.47736323249
LPIN1	1.34474840513274	6.13705125804514	18.7455816451119	4.03070673967378e-34	4.9204043441098e-32	67.1737024402727
RNF43	0.945131625626412	5.8019603209555	18.7146049324359	4.57509562619586e-34	5.54448545307967e-32	67.0050779655409
SLC17A5	1.53568712791379	3.61549757210517	18.6390401410502	6.23492941466958e-34	7.5016517648154e-32	66.7653707951554
CCND1	-0.862303170847692	8.63108843422753	-18.6345159317787	6.35170050452724e-34	7.58755994555097e-32	66.5848821880697
MGP	-1.46199052839907	4.54803787503195	-18.5721035990749	8.20675249461722e-34	9.73402331347364e-32	66.5094500732481
THBS1	-1.22907079106649	7.25997724538851	-18.5071942022068	1.0718376653062e-33	1.26235303623809e-31	66.1294484511941
ACSS2	1.31515837880597	4.80018641176269	18.4371948914006	1.43032909879213e-33	1.649711989531e-31	65.9585756155097
PRC1	-0.671215555999911	8.17883707332906	-18.4549126319912	1.32951725326377e-33	1.55488437367715e-31	65.8774648255114
DKC1	-0.727758532155758	7.29390422865692	-18.4404586809007	1.4111964997892e-33	1.63894793489407e-31	65.8424161228221
PFKFB2	1.54108778132239	4.74748239128216	18.3560772642725	1.99976640764466e-33	2.29069132886639e-31	65.6187814638218
CHEK1	-1.31238314057416	4.77600852459494	-18.3258187329846	2.26653070891529e-33	2.56117970107427e-31	65.5111034376264
TIPIN	-1.52806398925445	4.56857102498103	-18.3258781195086	2.26597349681768e-33	2.56117970107427e-31	65.5065777296937
HBP1	1.14631002175404	6.10881226071028	18.2862591772325	2.67014906407417e-33	2.95732271176003e-31	65.3056816241112
CLCN7	1.22959228472235	6.49568832004912	18.2897395004989	2.63190635756726e-33	2.95409408885603e-31	65.2708388788514
WIPI1	1.19076288586849	5.36228497793697	18.2744770051771	2.80381906158629e-33	3.08493881486639e-31	65.2537509654654
UBR7	-0.798054159770543	6.82494749700567	-18.2875262170284	2.65616212601728e-33	2.95732271176003e-31	65.2457465633227
MYLIP	0.900968244217845	6.59466243794412	18.266947446491	2.89275298562777e-33	3.161986988996e-31	65.1667798024239
TPP1	1.18058618412283	5.58243130947494	18.231607206762	3.34968061521458e-33	3.63766614343173e-31	65.0758274897812
LETMD1	0.867218462445464	5.85532477209732	18.2188756299853	3.5315520876734e-33	3.81043078156451e-31	64.9914765890398
HNRNPAB	-0.702111421192908	9.35696146064522	-18.1775238899727	4.19379473305866e-33	4.49596302023545e-31	64.6806352401455
NEAT1	1.41455282178672	9.32769474472601	18.1684398713601	4.35528617746847e-33	4.63935070267405e-31	64.6703187679593
CENPN	-0.773463070465103	7.27453730537324	-18.1472194160301	4.75737355820387e-33	5.03558958148111e-31	64.6529893375866
DNMT1	-0.854655735952247	7.9176775363645	-18.1327983326517	5.05177178750801e-33	5.31357430026943e-31	64.5483501775005
ABCG1	-1.56790522094537	3.93751528526914	-18.0609952299163	6.8147297400796e-33	7.10340538296952e-31	64.3798256602506
BTG1	1.08245186153681	5.49652482144106	18.0601656413866	6.83836562220816e-33	7.10340538296952e-31	64.36817802936
CAPN2	1.04427183681855	5.42518551016857	18.0569924548851	6.9295376633864e-33	7.15367826435025e-31	64.3672382177507
CCT5	-0.68124027654296	9.8170032629112	-18.0247577893449	7.9280489390958e-33	8.13427548818639e-31	64.0204832490744
PGR	-1.51815271490654	5.26038455899292	-17.8813736664664	1.4451168079643e-32	1.47366667660945e-30	63.6008765765076
FIGNL1	-1.3554493460902	4.84680011897943	-17.8149159793841	1.9104475086424e-32	1.93638328088094e-30	63.3759162050816
TP53INP2	1.64266757834039	3.91068928026686	17.7551880275783	2.45639223186542e-32	2.47474118588658e-30	63.1129085482136
SKP2	-1.23334254873346	3.7838978800719	-17.7392700331116	2.62677889949325e-32	2.63055391108533e-30	63.064143245503
RHOQ	1.4158530224134	5.72282217288846	17.7248456603368	2.79144068608974e-32	2.77881274012886e-30	62.9488270016775
HS1BP3	1.36876388011043	4.06129864472253	17.6878851075818	3.26241812033891e-32	3.22844264168923e-30	62.8495534124498
SKA3	-1.34799642421658	4.81299704061227	-17.6799183440441	3.37399516758742e-32	3.31921736369011e-30	62.8113980837625
MLF1IP	-1.34635052630254	5.95010403649735	-17.5694383555028	5.38317452093014e-32	5.26480764257518e-30	62.314798591373
MCMBP	-0.70127463724058	6.87255094490843	-17.5545493329607	5.7336761452481e-32	5.574999991461e-30	62.1468254331935
KPNB1	-0.561955211509574	9.87907145925073	-17.5361179789686	6.19958168970806e-32	5.99316787159986e-30	61.9552794465049
POLE3	-0.786412454605684	7.4215260093374	-17.4976853770818	7.29744659323997e-32	7.01393659915777e-30	61.8931390597356
PRSS8	1.36237559857851	6.27473831540239	17.4750117835688	8.03494823351511e-32	7.67865567184609e-30	61.8548252564138
DUT	-1.29285070875972	6.15518573472016	-17.4617991070574	8.49887635014631e-32	8.07586409544585e-30	61.8353870321848
WDR62	-1.11321640177517	6.50067091391038	-17.4535648204215	8.80155244320724e-32	8.3162239017061e-30	61.7867997634848
TONSL	-1.3893221019218	6.53346575724565	-17.3799519320459	1.20389968290027e-31	1.13112462341708e-29	61.4453617721692
GPRIN1	-1.06382205300672	5.58510716325609	-17.3570893123013	1.32708718922086e-31	1.23301145291832e-29	61.410465812882
NOP56	-0.883134059921818	7.76501818598893	-17.3580259888555	1.32179922796181e-31	1.23301145291832e-29	61.2858604718149
SRSF7	-0.790979872200636	7.63560642719624	-17.3416481671403	1.41739489957779e-31	1.30964156356569e-29	61.2218695881606
GLA	-1.02371283406501	6.44184010006067	-17.3067340916873	1.64508200088786e-31	1.51166765839827e-29	61.1523455504023
RCBTB1	1.18867451664471	4.23358906666651	17.264786098859	1.96791871800437e-31	1.79844112786367e-29	61.0456991914257
YPEL5	1.06435391951715	5.7418497596113	17.2418649944244	2.17055166070879e-31	1.97284271596162e-29	60.9174410407665
SCIN	0.88671187752358	5.49812852588367	17.209255553253	2.49559229567919e-31	2.25601543529398e-29	60.7156432388098
ENDOD1	-1.03532574440641	4.91108499302651	-17.1851576525364	2.76691894194777e-31	2.48784690242659e-29	60.6755118437332
PRIM1	-1.24038370744396	5.2370298753404	-17.1261119437004	3.56417166073663e-31	3.18755116867162e-29	60.45548817285
TYMS	-1.40659221099168	4.75146345051661	-17.1058686737029	3.88778645366251e-31	3.45847556654531e-29	60.3977105042814
POLE2	-1.33400220031631	4.12388055002681	-17.0806335821167	4.33296481757319e-31	3.83410072005788e-29	60.2901827552942
EZH2	-0.729150957108622	6.87885584924154	-17.0345453608679	5.28281839147873e-31	4.64999235679423e-29	59.966799427888
SSRP1	-0.653060861811543	7.3508631354423	-17.0251879528704	5.49992977487008e-31	4.81575002905378e-29	59.8642217400988
CCNA2	-0.987890055824751	5.48221964919826	-16.9990268312579	6.15580457434795e-31	5.36196227611433e-29	59.8192578729955
POLD3	-1.03589236545221	5.37918489606341	-16.9768095980486	6.77432666119432e-31	5.83988861246463e-29	59.7839398014041
MYB	-0.945073206055794	5.8700381528567	-16.9733941522949	6.87481202693992e-31	5.89612083787401e-29	59.7188901267429
IRF2BP2	0.84986091900559	6.7465405455177	16.9858325205714	6.51591987411763e-31	5.64623025775872e-29	59.7113425803334
FADS2	1.09955640446927	5.18996303595096	16.8898358181499	9.86067309420381e-31	8.41377024629921e-29	59.3802311100958
MYO15B	1.43706260549482	3.9831389931128	16.8338287666344	1.25637128659924e-30	1.05585695462742e-28	59.2241797362008
RAB7L1	0.88785863269547	4.77957978672492	16.8397657028717	1.22449504072992e-30	1.03889713090247e-28	59.1689228773822
PASK	-1.04154628743431	4.63085649253843	-16.8061243699375	1.41653009401794e-30	1.17860941753015e-28	59.0852526525202
RFWD3	-0.927263042982355	7.05403156818072	-16.8387333789922	1.22997866490486e-30	1.03889713090247e-28	59.0809178683902
RANBP1	-1.08302314824324	6.96002522513746	-16.8204112633247	1.33152405717914e-30	1.11342041661319e-28	59.0152016144652
CDK1	-1.17156192880279	6.71044490359801	-16.799271054958	1.45922545318485e-30	1.20812309302294e-28	58.9295501558401
PSMD11	-0.599816548135029	6.81526144024817	-16.7811354491148	1.57856528135723e-30	1.30048895396149e-28	58.8552964035328
KPNA2	-0.604995741349198	9.69955542165835	-16.763253471726	1.7058585538069e-30	1.39846953205228e-28	58.6389173697399
DNA2	-1.27273512001827	4.96550462999431	-16.697769868926	2.26689376774691e-30	1.83147494549755e-28	58.6016504047187
DHTKD1	-0.828008589042621	6.59864021468245	-16.7068872320162	2.1788311730223e-30	1.76887245328276e-28	58.5092172854919
INSIG1	1.16851742313613	8.29926565363552	16.7082933166171	2.16556001999336e-30	1.766674428018e-28	58.4674900982548
ESCO2	-1.69169273061101	4.35735948058761	-16.6224272417937	3.14632859776541e-30	2.50567616519184e-28	58.3230045040133
DONSON	-1.03535038441317	5.12371795696601	-16.6183411387854	3.20283398369623e-30	2.5385874665088e-28	58.2775422209316
TESK2	1.30315753762144	3.97116581227823	16.6009576602959	3.45487146575412e-30	2.72543728270151e-28	58.2289042593996
ABCG2	0.742585479077957	6.45212908677705	16.6356151014262	2.97071320915418e-30	2.37713912487534e-28	58.2050192893849
PARP1	-0.681434759608161	7.64298698925072	-16.6450971342737	2.85057492060068e-30	2.29197187365989e-28	58.1913888593367
KIF2C	-0.809949253355809	5.87410960552938	-16.5978548538329	3.50191477149906e-30	2.74957852763147e-28	58.1039680620852
PGPEP1	0.959248329205504	5.42588814112395	16.5534570138261	4.25020393023265e-30	3.32151451071078e-28	57.931748913174
MAD2L1	-1.21081097119102	5.66309740108799	-16.5288759666539	4.7317430740266e-30	3.68063586837306e-28	57.7951250075742
XRCC5	-0.646522884742815	8.93006266288899	-16.4733748754184	6.03096295287143e-30	4.66952890851027e-28	57.3965485562059
FKBP5	-0.912566593498585	6.27318051267628	-16.4251777237628	7.44772793460082e-30	5.71356889808551e-28	57.3428765669629
GEMIN5	-0.811153362907432	5.94301462918895	-16.4358540441133	7.10745144872967e-30	5.47765060039424e-28	57.3240811939254
C1orf226	-1.29568660243477	4.45595842770565	-16.3798907683989	9.08331588873693e-30	6.90497158741984e-28	57.2556120866197
KIF11	-0.983642980567784	6.87691715976098	-16.399126159518	8.34850811761446e-30	6.37536300269334e-28	57.167010032894
LOC100506190	1.03362521773008	4.68916858230929	16.3304747561624	1.12837925368929e-29	8.46233840300432e-28	57.0043407485452
BRIP1	-1.40477562289533	8.91579425013543	-16.3728880475114	9.36670393890831e-30	7.08817903503632e-28	56.9913221849151
MTHFR	1.15950101127466	4.80990430897259	16.3233637264585	1.16418821427775e-29	8.69191236409869e-28	56.9733617043827
XRCC6	-0.681181263735056	8.4301937435479	-16.364156986659	9.73253512863625e-30	7.33184313023931e-28	56.9376160541425
GMNN	-1.4260241963679	5.38509485379755	-16.2894659557026	1.35126224464297e-29	1.00395858516556e-27	56.8203022230088
ERCC6L	-1.68773056082725	4.06977244451653	-16.2762098304807	1.43240217868376e-29	1.0460914426335e-27	56.8116811668122
ALDH3B1	1.29051051119301	3.69555538782202	16.2686723156795	1.48070800331363e-29	1.07200695443364e-27	56.7736270025587
FLCN	1.05347541599833	5.96977715283135	16.2833011110249	1.38840492181661e-29	1.02289356442559e-27	56.7346669228344
R3HDM2	0.788399072646106	5.97462671969409	16.2817207227549	1.39809101784222e-29	1.02551202554356e-27	56.6983034766725
UAP1L1	1.08426399190242	5.30103737398317	16.2687545649035	1.48017214070715e-29	1.07200695443364e-27	56.6884945103812
KIAA0513	1.28325247291849	5.82949933495263	16.2518553066523	1.5944781525406e-29	1.14939881996073e-27	56.6493500479648
SF3B3	-0.520104785933487	8.48671373457307	-16.2885526973674	1.35670079076427e-29	1.00395858516556e-27	56.5885354965773
TACC3	-0.854307270497844	6.62707989160337	-16.2467157286497	1.63097397009377e-29	1.17066131656001e-27	56.5177821365704
SAT2	1.34372398292811	3.90571542958012	16.1603981412652	2.38632648112092e-29	1.69825208809644e-27	56.3052078383523
CDCA8	-0.818226163317631	6.04571543465276	-16.1723692867672	2.26351193449816e-29	1.61773391421142e-27	56.2378375333569
CLN3	1.01829743543744	5.41162513698754	16.129600081579	2.73402049945613e-29	1.93744740817391e-27	56.0638593411333
OPTN	1.39014532286755	4.37171479272992	16.0807925254882	3.3925266814004e-29	2.37391699664186e-27	55.9459476413432
NCAPG	-1.03629293028406	5.65345760404857	-16.0975306051566	3.15041419178634e-29	2.22310240267657e-27	55.9332090492897
MRTO4	-0.836250411374028	6.34824176976519	-16.0902459241292	3.25357188263445e-29	2.28624941870498e-27	55.8305362860603
NEK8	1.24755567175842	3.69084596746457	16.0425462245176	4.01842754804695e-29	2.77703232700567e-27	55.7839291621832
PGAM1	-0.751199992608616	6.23801660208936	-16.0507171498164	3.87560821429897e-29	2.6894469616571e-27	55.6606450206564
HEXA	0.708307649788237	7.41915673715552	16.0586304373363	3.74216242738483e-29	2.60766351814933e-27	55.6207733056256
RAB31	-0.932588334286029	6.08225766522966	-16.0080139975508	4.6829249421256e-29	3.22293155276167e-27	55.4967960099913
ALDH3B2	1.11031618669301	5.45835384611878	15.9643523297278	5.68384752255535e-29	3.89576499865638e-27	55.3076217000275
POLA1	-1.09441118079901	5.66881264789193	-15.9385678036756	6.37340998562709e-29	4.35056769794398e-27	55.2292602402324
CERS4	1.23052702774232	3.79250977240498	15.8705795249558	8.62327443750207e-29	5.79179283906766e-27	55.0224072700454
NSUN2	-0.5315031464666	7.34499913509004	-15.9188014916845	6.95855213558255e-29	4.73068398030417e-27	55.004204819754
NUP107	-0.760869446821292	6.69078537724798	-15.9047122074926	7.4083734043682e-29	5.01609865646372e-27	54.9900061743322
SUPT16H	-0.694086289770722	8.55912447217095	-15.892736615873	7.81365452549046e-29	5.26917573727026e-27	54.8411673388864
LHFPL2	1.08603607887944	6.06432015976165	15.8241346728044	1.06050510873194e-28	7.09435497537321e-27	54.7229498846148
PKMYT1	-1.66933317431768	5.99322757377394	-15.8132714264745	1.11312281008762e-28	7.38724836345449e-27	54.7182662824982
RNASEH2A	-1.23418509545613	5.83501421477464	-15.8099964877233	1.12949509313835e-28	7.46627507416831e-27	54.6456661545614
CIRH1A	-0.665813319170971	6.44461826384541	-15.8184264165624	1.08783407430401e-28	7.24818209508378e-27	54.6243799727867
GNPDA1	0.705783108566782	6.09217817796005	15.7920665523661	1.22352394867251e-28	7.99305254593713e-27	54.523458603298
STX3	0.752261206857819	7.26471962093819	15.7820016771083	1.27971899573365e-28	8.29535677699597e-27	54.4601768345666
GOLGA2	0.647279547394604	7.31801541552838	15.7933713081798	1.21642329207108e-28	7.97782868101834e-27	54.4555963245963
HNRNPU	-0.527365577038909	9.64390869422011	-15.8081505745001	1.1388298702628e-28	7.49834281506889e-27	54.4208083969043
MB	1.50616025790224	4.1598377841617	15.7150022542384	1.72614174847168e-28	1.11030748467078e-26	54.3364533315406
HSPA8	-0.533799760231281	11.9936459746859	-15.7863759111076	1.25498411943904e-28	8.16667486906554e-27	54.2549153617127
GEMIN4	-0.847080452262471	5.6027002266946	-15.7269043906315	1.63670896455001e-28	1.05684635996658e-26	54.2321648486453
FAM174B	0.871473221627052	6.04707050955593	15.7044552359993	1.80949456498208e-28	1.15946310746208e-26	54.1015849422942
JPH1	-0.751935007622333	6.26305047837086	-15.6624194363825	2.18396205631602e-28	1.38876735474635e-26	53.9095003928398
ZDHHC7	0.651454974732822	6.58952859629132	15.6583955628779	2.22366669898193e-28	1.40334346693486e-26	53.8824032706694
DYRK1B	1.32842187695977	3.9767890028409	15.608784489952	2.77723757953732e-28	1.72663647881718e-26	53.8350568033727
PSMD2	-0.591908884291799	9.02996279976836	-15.6631288906816	2.17703601783958e-28	1.38876735474635e-26	53.8110029334751
RAD54B	-1.30405557467262	4.93942803484502	-15.6076392670216	2.79153592781096e-28	1.72909803173002e-26	53.8007215379479
TMPO	-1.00905355661032	8.05075256678754	-15.6454817644373	2.35606412581462e-28	1.47576091536044e-26	53.7641819831091
SH3BP5	0.482452185403922	8.04821412865079	15.6485661829902	2.32373751562163e-28	1.46098444403219e-26	53.758139667989
EIF4B	0.489377869302867	9.67145157041585	15.6612763780431	2.19516782049704e-28	1.39060555416638e-26	53.751541207195
PLEKHA6	0.755499056674831	6.64507385984049	15.6197641722891	2.6438389482259e-28	1.64983442425858e-26	53.7272938066657
E2F7	-1.70882676932447	4.9662162280399	-15.5715776786111	3.28174945981354e-28	1.99578101694261e-26	53.6842488233542
PRPS2	-0.84674100711821	5.71795283096205	-15.5923317320757	2.98992097281481e-28	1.84514532654446e-26	53.6725429921729
GMPS	-0.659884895785519	7.17704966769988	-15.5842066863917	3.10092380938197e-28	1.89956835159437e-26	53.5356452075954
PSME3	-0.597180171122639	7.2433986752176	-15.58553381327	3.08251349964519e-28	1.89529249147302e-26	53.5253723514565
TMEM164	-0.848292095045071	6.7415023422082	-15.583398852683	3.11218445549425e-28	1.89956835159437e-26	53.5187539332644
SNRPA1	-0.958969956248128	6.55768561677769	-15.5695965929127	3.31106270553258e-28	2.00631205388866e-26	53.5131484644816
HJURP	-0.976071980635713	5.26193072498475	-15.5459888025561	3.68133618697483e-28	2.22262333541397e-26	53.4819896172405
HDAC5	1.25084407956956	4.9457181551372	15.5159894568145	4.21261232387487e-28	2.5161331608744e-26	53.425164730547
ALDH1B1	-0.878235383869663	4.11482585509358	-15.5252470507977	4.04091193166187e-28	2.43094284694651e-26	53.3922096211326
EXOSC2	-0.815525802030946	5.36734431609077	-15.5186116861919	4.16324593342045e-28	2.49556003550264e-26	53.324796099555
FARSB	-0.738342778283681	6.50226529537963	-15.4892689952412	4.75050302043133e-28	2.8273100538681e-26	53.144166827954
NPY1R	-1.0384100829089	6.34622103429305	-15.4728201824111	5.11546642408952e-28	3.02300567054675e-26	53.0642379111342
CCT2	-0.67791911024017	9.21614679939084	-15.4777417733992	5.00340339908087e-28	2.96726661156839e-26	52.9667744437052
NCAPD3	-1.04871259667146	5.64165936865589	-15.4286473003628	6.24142908032303e-28	3.67541056124375e-26	52.9286735165374
FAM114A1	1.43845863093812	2.99405022301398	15.3817719997012	7.71052509734106e-28	4.52459023606778e-26	52.8637425740942
TFF1	-1.3986881853869	8.53061574445961	-15.3743813143475	7.97202403216553e-28	4.66168286412364e-26	52.530012227153
LSS	0.885575028131029	8.00695044601306	15.3508629759491	8.86503923344931e-28	5.16581589338698e-26	52.4170189266867
TSC22D3	0.906603510527305	6.02488184372022	15.3160226693269	1.03763920654532e-27	6.02551322578608e-26	52.4029397020039
RAB26	1.456830569792	2.80681855173132	15.2534443202601	1.37722687734192e-27	7.94232492988493e-26	52.2809971618409
ARF4	0.986181500183766	7.52824067241335	15.2756687473767	1.24541176744961e-27	7.20701259474992e-26	52.1255314585879
RBL2	0.87725715986767	5.15278361148702	15.2481585631198	1.41059074965677e-27	8.10677652826799e-26	52.0931204715012
PARP2	-0.705132272214292	5.92601925527114	-15.2345049663138	1.50058507105091e-27	8.594446824745e-26	52.0614703361724
TMEM45B	1.30197134443325	3.81065688597338	15.1993413743528	1.75987225004696e-27	1.0045086522111e-25	52.0406667449566
GSG2	-1.42951717777059	4.03908227002683	-15.189026942475	1.84415738311711e-27	1.03844067593436e-25	51.9975841785231
RMI2	-1.26278847240228	4.46884669969348	-15.1906153924679	1.83091744484906e-27	1.03446835633972e-25	51.9777743319667
SFXN3	0.811420557189795	4.61006417943757	15.1912305412955	1.82581582282786e-27	1.03446835633972e-25	51.9132119079909
PSMC3IP	-1.84913609410746	3.32537301069759	-15.1969961618798	1.77868941713529e-27	1.0117959800058e-25	51.8906883052
RAD18	-0.906797358088753	5.87271310681873	-15.1634484210075	2.07112283248942e-27	1.15844341975094e-25	51.7735972100364
S100A14	1.00721788515654	7.43876344875828	15.185488821925	1.87399533020908e-27	1.05170127189318e-25	51.7220572388187
DDX11	-0.860181929734006	5.34661588728284	-15.1237238692179	2.4806241019349e-27	1.37370720134964e-25	51.5902525514653
PDZK1	-2.08342506652255	3.34086558863381	-15.1118835557695	2.61777216861458e-27	1.4343608394386e-25	51.5830049383778
PNP	-0.675523286541814	7.16121744593254	-15.1472929398934	2.228751804353e-27	1.23832708225912e-25	51.5739632728972
PPM1G	-0.657959432409935	8.09854298888477	-15.158880139397	2.11452249773819e-27	1.17877580840578e-25	51.5687475429912
NTN4	1.4366093272562	3.55137726034477	15.0902266824937	2.88867344165791e-27	1.56343607243647e-25	51.5500625541238
LYAR	-0.95916237514115	4.95589247244248	-15.1113223882097	2.62445836443561e-27	1.4343608394386e-25	51.5356241426921
MCM8	-1.19106207343404	5.58065648259397	-15.1016088308672	2.74295439688884e-27	1.49424004343873e-25	51.4914600722564
TUBG1	-1.00784514376722	6.23486462678759	-15.1124615413043	2.61090350295199e-27	1.4343608394386e-25	51.4628693235072
ORAI3	1.45007493753158	2.72356994645567	15.0709484841953	3.15347127562234e-27	1.70030822459362e-25	51.4618812509676
IL17RB	-1.41401191056781	3.475883618514	-15.0703620493433	3.16189821722444e-27	1.70030822459362e-25	51.3951589656683
UMPS	-0.726567494468429	5.72626335828532	-15.0949650311344	2.82708795056721e-27	1.53507204173007e-25	51.3667033570186
PLK4	-1.16651553293127	5.04338042662623	-15.0555187619524	3.3829040078145e-27	1.79605354370443e-25	51.3080690703784
NCL	-0.609622237240657	10.2783696372957	-15.1213702534396	2.50729839901756e-27	1.38389631766237e-25	51.2979303835843
CITED2	0.811484002279771	5.89856687004644	15.0673599906158	3.20539327512455e-27	1.71817298503791e-25	51.2523001568557
KNTC1	-1.08743431077252	6.55391025238364	-15.0619999405047	3.28455409351889e-27	1.74939116751624e-25	51.2364541284082
CA8	-1.04046577584978	4.392737592188	-15.0368280900708	3.68343985939547e-27	1.9494255762193e-25	51.2329041501964
MAGED1	0.683158196362937	6.12169042175384	15.0636732109301	3.25963322556758e-27	1.74166473049177e-25	51.1774473005811
GDF15	1.66966402283514	6.51768134498928	15.0357681953348	3.70126567342913e-27	1.95268035086526e-25	51.1482886456584
ANXA9	0.790212632766777	4.37022024699707	15.0314665253483	3.774508489934e-27	1.98505911904579e-25	51.1304474531992
SFXN2	-0.893331521396957	4.3790944591322	-14.9984804910763	4.38682813304234e-27	2.29266605303125e-25	51.0511853469818
TNFRSF11B	1.44671585953028	2.91929869028472	14.9717911817877	4.95472931044491e-27	2.56541464358763e-25	51.0062817787312
HAUS2	-0.8637099602112	5.46801066240412	-14.9721804337127	4.94593705274113e-27	2.56541464358763e-25	50.9087752099179
H2AFZ	-0.716188677430251	8.967269612493	-15.014829973441	4.0717618787536e-27	2.13467541254781e-25	50.8710481807495
COPS3	-0.661078368709219	7.11750714760689	-14.9853582028457	4.65736260502635e-27	2.42647140830095e-25	50.8363385343944
QPRT	1.06034220913778	6.06808932193512	14.9208720256006	6.25160562810514e-27	3.2269090285318e-25	50.5680503781615
BMS1	-0.521132231689725	7.35231036446008	-14.902457710945	6.8004970672653e-27	3.49943116778292e-25	50.4311209842498
CHRNA5	-0.947265428848203	5.88084625628283	-14.861212637861	8.21239534165841e-27	4.17459269586308e-25	50.3748885612638
CTSA	0.738536451035325	6.94812640400617	14.8869384517097	7.30058288000607e-27	3.74524380629514e-25	50.3560060416006
UBE2C	-0.922099758242714	6.69494143592949	-14.869154890546	7.91929208170795e-27	4.03787319434402e-25	50.3499820854304
HAUS8	-1.15247102055198	4.6411588840262	-14.8262139286161	9.6396628103083e-27	4.85583496504807e-25	50.3323471618511
MBTPS1	0.522085817458224	7.80558467755534	14.8821685499918	7.46159684436159e-27	3.81613900994199e-25	50.2837696439675
SLC5A8	-1.37043664007304	3.40301580503311	-14.7990896151747	1.09154276838403e-26	5.46555726301033e-25	50.1954034222163
CCT6A	-0.635804214034588	8.7798903199244	-14.8455964822136	8.82090741932996e-27	4.4568234344675e-25	50.1044590729077
PSMD1	-0.55549160216041	7.60190733939773	-14.8102320897106	1.03719856102225e-26	5.20904166202284e-25	50.0057522163112
RPA1	-0.572573710123097	7.039790252446	-14.7559272687753	1.33050413362312e-26	6.62918560813076e-25	49.7570599881374
SLC38A7	1.25574857524284	3.23047397848312	14.6924299117193	1.78104670162171e-26	8.83864244448709e-25	49.7470295127198
BLNK	2.91488042819656	1.09088784415414	14.8467545719549	8.77426304937185e-27	4.44669015871802e-25	49.5458494284911
HSP90AA1	-0.722247710136305	12.9413910624577	-14.7557049618133	1.33186221258786e-26	6.62918560813076e-25	49.5345366137567
RPS6KL1	0.967983531564951	4.24255209668265	14.66101874331	2.05783156363371e-26	1.01820044586421e-24	49.5340645611816
MAOB	-1.73012802788163	3.84564122146316	-14.6321084201682	2.35068963874236e-26	1.15626275053904e-24	49.4278639545706
DEK	-0.980039087047166	7.7408360261398	-14.6528739781357	2.13641205617694e-26	1.05396328104729e-24	49.2693106734341
HCAR1	1.14035428447286	2.92152270118206	14.5776705139968	3.02080983480832e-26	1.47719367477586e-24	49.1795604565499
SGMS1	0.750632625055601	5.59163674260125	14.5821790010872	2.9586678410467e-26	1.45104870890513e-24	49.0844134413134
KCNK5	-1.58153653761325	3.44263621918722	-14.5231712389439	3.88444476153848e-26	1.86676592505659e-24	48.9724601189103
ABCF2	-0.520468132705201	6.61794501866691	-14.5744955033458	3.06535817470242e-26	1.49173953837376e-24	48.9527618051805
AURKB	-1.07220969467594	5.87467469681572	-14.5537625630475	3.37295911374731e-26	1.63032856122283e-24	48.9401068068746
CENPK	-1.34067875894268	4.60474689520807	-14.5158717829063	4.01760572433277e-26	1.92522745368886e-24	48.9056771140645
SCNN1A	1.58573054920992	3.07767041231188	14.4857947837946	4.61650212057261e-26	2.1809712278095e-24	48.7993716292007
PBK	-0.992702266582488	4.65003996862297	-14.5091413586386	4.14445081926459e-26	1.97469502852937e-24	48.782000452616
MAF	2.73732023408815	1.48343280762295	14.5724235602526	3.09478511664546e-26	1.50020829828344e-24	48.7500981571682
C15orf42	-1.22018159753576	6.5532288179871	-14.5147670754049	4.03815459158475e-26	1.92954563970467e-24	48.7275770656814
HIST2H2BE	1.09693771922626	6.55361154601822	14.4992313992012	4.33858747419166e-26	2.06132207154492e-24	48.6548410805697
FABP5	-1.22942869785725	4.03559639619322	-14.4460923407202	5.54680343111807e-26	2.59845211714338e-24	48.6123653340577
HSP90AB1	-0.437623247309123	12.2065673647244	-14.5494183559668	3.44124607914205e-26	1.65854177024702e-24	48.6082434205105
IGBP1	0.647989830954639	5.75416392489584	14.4819402769022	4.69948225829006e-26	2.21391947289135e-24	48.5751540890345
ELF3	0.733339350497435	7.03501215866335	14.4780543395991	4.78465752401059e-26	2.247713832347e-24	48.4966823061789
DYNLL2	-0.489826474151209	8.21833639619391	-14.4905179107941	4.51682820547547e-26	2.13992733451478e-24	48.4942164953726
EME1	-1.12062877375827	3.5734703775148	-14.4175460411544	6.33022734979476e-26	2.94074228327688e-24	48.485057354009
C5orf41	1.9960406750136	4.81563713303347	14.3866687914826	7.30345331194344e-26	3.36102084585945e-24	48.3431474003338
GRPEL1	-0.642915501616353	6.03397888097006	-14.4196170480812	6.2698229843005e-26	2.92079441753319e-24	48.3005489054132
POLQ	-1.46321579290266	5.90466355967894	-14.3974386204781	6.94799326102114e-26	3.20989611318557e-24	48.2819001296395
FUT8	0.589321300058354	7.00088483209045	14.4360388289379	5.81092131013679e-26	2.71457675951753e-24	48.2653856145979
ARMCX1	1.07817440376343	4.15789737217489	14.3790414135783	7.56620554799649e-26	3.44788069713061e-24	48.2139687945469
H6PD	0.91763906337701	4.41833412581303	14.3835429623011	7.41000560085525e-26	3.38592714941812e-24	48.2002045592661
EGR3	-1.29760585696623	4.86247048957442	-14.3447736117002	8.86906872217774e-26	4.03060612254621e-24	48.1169454008244
TPM4	-0.447639908717738	9.31761628583811	-14.4011266991043	6.83030909140864e-26	3.1642684001307e-24	48.0276361664803
GNS	0.843602288812203	7.60313130233743	14.3857267573992	7.33540186999941e-26	3.36102084585945e-24	48.0150449686396
DDR1	0.776813115162614	8.51659624946711	14.3862609567183	7.31726758871409e-26	3.36102084585945e-24	47.9698213592609
SLBP	-0.816407147914425	6.60477268788022	-14.2876443259016	1.15623096912762e-25	5.22616398045683e-24	47.7122122337731
SRSF2	-0.683174938719249	8.30247843592608	-14.2900725093022	1.14326323091754e-25	5.18155400375743e-24	47.5597835615032
DLC1	-1.10846661155225	4.97226967964939	-14.2346230202656	1.47937845289981e-25	6.66876691274837e-24	47.5290308431205
RBL1	-1.52543135075684	4.80910007060411	-14.2069508136353	1.68266785264011e-25	7.52431475068267e-24	47.4611691864861
RAB27B	1.24557173765076	3.74798087657455	14.2073433927178	1.67959593127409e-25	7.52431475068267e-24	47.4382414759184
TMPRSS2	1.23044361545512	3.36873840416803	14.1755484442492	1.94761207971801e-25	8.59415947789022e-24	47.3816752317836
SPC25	-1.35809508569477	4.01090431781464	-14.1637567110886	2.05760236469788e-25	9.00820469822183e-24	47.2955595910207
RBBP7	-0.565366024986787	7.50194037803346	-14.2181931335881	1.59689211684544e-25	7.17914617261377e-24	47.2569616223144
RERG	-0.836907916205442	5.41567838506433	-14.1831432437022	1.87991899243525e-25	8.31739820885904e-24	47.2141691616523
FTSJ2	-0.755283165356541	5.72090240693057	-14.1865079763899	1.85068983786814e-25	8.25358315960182e-24	47.2078230642282
EIF2S1	-0.6706400708867	7.98218316634072	-14.1837407857496	1.87469450885457e-25	8.31739820885904e-24	47.0789781045347
SNRPD3	-0.747273482867118	6.70476708890019	-14.1679302799465	2.01797595597865e-25	8.85790810703071e-24	47.0619593260813
MSH2	-0.804061260840863	6.37059422702856	-14.1377918857749	2.3223230231194e-25	1.01406084174018e-23	46.9390835181118
RMI1	-1.19649093534145	5.24067877643207	-14.1090201356597	2.65586352323273e-25	1.15668389485792e-23	46.9319030221446
PABPC1	0.398854136498381	11.3472757092397	14.1835932370265	1.87598321136779e-25	8.31739820885904e-24	46.9098108988089
SLC39A6	-0.683172275365486	10.4502144128769	-14.1708159510713	1.99102713002981e-25	8.76261519016277e-24	46.8886015446935
LRR1	-1.07212044922153	5.24393461462507	-14.0840896761845	2.98360510372476e-25	1.29268942369671e-23	46.8151386954556
XRCC3	-0.993531884101584	5.7538641358238	-14.0738158679366	3.13022892627602e-25	1.35271184917416e-23	46.7418803368711
FTSJ3	-0.533723425922112	8.42904102660954	-14.0999094219491	2.77121423956507e-25	1.20378667383081e-23	46.6587440241619
STRA6	1.88022546136308	3.61804846003332	14.000841863892	4.402671409899e-25	1.8879558117731e-23	46.5238206418771
NUP155	-0.980779336980605	6.48390225374461	-14.0199449842215	4.02633920729319e-25	1.73547672429823e-23	46.4004869778506
CDK18	0.868154150327373	4.18340417383338	13.990921696068	4.6118504983633e-25	1.96255948434168e-23	46.3934616482054
RAB8A	-0.552346619346216	6.70732118860304	-14.0122270757349	4.1743249410667e-25	1.79463779728533e-23	46.329606604507
BNIP3L	1.00844695155759	4.95756539904368	13.978440142703	4.88929443875894e-25	2.07534416735544e-23	46.3226618229377
MAP1LC3B	0.74039176519858	7.62558097053956	14.0002133595225	4.41563657662875e-25	1.88867279047415e-23	46.2953749830913
TCP1	-0.511863092619222	8.46763496653647	-13.9958387748305	4.50694775084254e-25	1.92281107615027e-23	46.1911438136188
MPPED1	4.77852187761521	-1.37426502237081	14.5742807487182	3.06839512796324e-26	1.49173953837376e-24	46.1742475815909
DDX56	-0.708519610806102	6.30761517168579	-13.9713646568865	5.05396031249146e-25	2.13980841180018e-23	46.1677896900976
MMS22L	-1.26247362101435	5.04690814670541	-13.9180478723821	6.48804606591402e-25	2.72628347754638e-23	46.053038333755
TMC4	0.934197828026553	5.09679297170527	13.9185355428411	6.47322995393468e-25	2.72628347754638e-23	46.0085934136312
DNMT3B	-0.775877800551241	4.40797339945686	-13.911373851924	6.69427140843915e-25	2.79887487586841e-23	46.0062531531676
CCND3	-0.848883090960513	5.9884165073758	-13.8935156717723	7.27907756402818e-25	3.03579284740168e-23	45.8777521739571
FTL	0.991330220834051	9.64335702188715	13.9399330192671	5.85555056840149e-25	2.47293504307946e-23	45.8561328165078
CEP78	-0.831086535996704	4.73799421147951	-13.8725352802343	8.03209434966702e-25	3.32496895801563e-23	45.8273180988982
GTPBP4	-0.579707614717432	7.55703967411149	-13.9114683030884	6.69130741340683e-25	2.79887487586841e-23	45.817693117753
RUVBL1	-0.705742038029099	6.43990236237034	-13.892784457625	7.30408805546127e-25	3.03864598605807e-23	45.7789328902929
WBP2	0.816224797104607	6.83470217058966	13.8818222687151	7.68956374968124e-25	3.19107355210097e-23	45.7339102462139
POLR2D	-0.548052144050007	5.94949248735435	-13.8647677399664	8.3303357703307e-25	3.43991445488915e-23	45.6895502940977
ARSD	0.66098185466905	5.38763231637706	13.84837179646	8.99693391317951e-25	3.70602765428606e-23	45.6241217512714
MXD4	1.02714903010605	5.6403464311719	13.8284266392609	9.88055724838503e-25	4.04015744308047e-23	45.5323388757319
DARS2	-0.686290899803937	6.67019946308872	-13.8456229685793	9.11382754234834e-25	3.74495459012859e-23	45.5198609224191
ENC1	0.712395976713625	5.94843226424206	13.819561304105	1.030083612838e-24	4.20173618075674e-23	45.4813763346871
C17orf103	1.8505505129338	2.59849383737056	13.7517186239722	1.41724017225884e-24	5.67031689972653e-23	45.3705748943289
TFAP2C	-0.545593952079146	7.03079446698842	-13.8079949146438	1.08763015146522e-24	4.4256755846969e-23	45.3630774469249
SCD	0.851201852080411	11.0776131828379	13.8402514577497	9.34667539022683e-25	3.83122056926847e-23	45.3042273796987
TARDBP	-0.517997857896312	7.49775969058879	-13.801984510272	1.11879878592762e-24	4.5414541009353e-23	45.2927150595441
RACGAP1	-0.677695449640503	7.1665148058812	-13.7965706537655	1.14764178246757e-24	4.64725452057812e-23	45.2919618708368
TAGLN2	-0.678114506468577	7.95918396106464	-13.7924987726734	1.16982670732013e-24	4.7256477906333e-23	45.2461843781873
USP39	-0.586604378964607	6.57969651008036	-13.772635545401	1.28438687484687e-24	5.1759243602263e-23	45.2355851890303
MAGED2	0.704782178251402	6.24977744217637	13.7560910473671	1.38837194124892e-24	5.5681372531048e-23	45.1201588451161
SLC25A15	-0.664849197901695	5.31552236697348	-13.7333436873134	1.54530315802003e-24	6.15325000350642e-23	45.1047578108791
STIP1	-0.524071294480949	9.50524692810074	-13.7665195681227	1.3218822545949e-24	5.31422087159739e-23	45.0770067565642
USP1	-1.02044239553293	6.73247743882803	-13.7362225040272	1.5244965352565e-24	6.08488784143908e-23	45.0604673964469
ACSL1	0.911887507721654	4.7832687167393	13.7014694662195	1.79566066266096e-24	7.11626277780614e-23	45.0315788888646
CKS1B	-1.01300341892144	5.30995473728767	-13.6768159420893	2.0169547038203e-24	7.97436181245643e-23	44.9394460463954
SALL4	1.67581716157209	2.65536037255265	13.6447674064204	2.3461271433248e-24	9.23214831646211e-23	44.9012429304181
PRMT5	-0.481498665319434	7.55773295275767	-13.7132610409017	1.6986130061669e-24	6.74764938601788e-23	44.8823962274054
AHRR	1.32242052094143	4.34020831906099	13.6284202784583	2.53431044712218e-24	9.90275885926899e-23	44.7838937029117
KIAA1524	-1.10749734948085	5.83875878658899	-13.6511516334028	2.27650544859944e-24	8.97931064207005e-23	44.7800275876598
BLMH	-0.796468143778207	5.10127717164318	-13.6286230590285	2.53188558422615e-24	9.90275885926899e-23	44.7099471428365
SKA1	-1.23614935725912	4.08580270526152	-13.5835681152345	3.13230331046076e-24	1.20701936783746e-22	44.6187403934103
NUP85	-0.721058659179024	6.03843711857227	-13.6277560137769	2.54227012360284e-24	9.91070525574218e-23	44.5714106818698
DSCAM	0.841396789432109	7.29996502471082	13.6301527904699	2.51366794279867e-24	9.86821189562559e-23	44.483685212081
EPHA4	0.897970302636679	6.04658292354693	13.6065937025176	2.80944123360528e-24	1.09267663234453e-22	44.4471765424986
EHBP1L1	-0.726396626398034	5.83907575035715	-13.592142058772	3.00793762497695e-24	1.16446177870635e-22	44.427564167654
LAMB2	0.740933581204164	6.56813199042153	13.5949252302966	2.96864394724248e-24	1.15191650518987e-22	44.3571922235639
RUNX2	1.26095730839592	4.07969380970454	13.5209408962594	4.21202540778881e-24	1.61194308741098e-22	44.2631105066088
FAM63A	0.742043272251315	3.6770584428586	13.5346275320871	3.9478858982576e-24	1.51432210464358e-22	44.242492767527
IDH3A	-0.560446526765713	6.99980384423068	-13.5715340292593	3.31562549768982e-24	1.27472461662907e-22	44.2396730508711
CLCN6	1.18496425182044	4.38614004906444	13.5136056104145	4.36082708417181e-24	1.66507927296094e-22	44.2140888037641
CD24	0.705849000624058	9.50274167090336	13.5884631637532	3.06068068242657e-24	1.18214373517094e-22	44.1709213542916
RPS6KA2	0.971771321068901	4.16601155792581	13.4841431262265	5.01366903821956e-24	1.90565002261782e-22	44.0900090019898
XRCC2	-1.72346586628854	4.36833769516801	-13.4327731973014	6.39575281680533e-24	2.39289866013987e-22	43.888564243092
RAE1	-0.541870871065885	7.78683787446325	-13.500289412921	4.64458846240988e-24	1.76938718554312e-22	43.8758827576973
SGCG	0.715714810788675	5.82568626056248	13.4708489045864	5.3395847755276e-24	2.02034424855031e-22	43.8477565627128
KDM4A	0.642279996847799	6.2623672990728	13.4711678666049	5.33152129679271e-24	2.02034424855031e-22	43.8013159738928
SCPEP1	0.727610068791097	5.46857195163328	13.4352929712653	6.31978409899583e-24	2.36977733792839e-22	43.7140658564749
TTF2	-0.756428499785035	6.34928208960455	-13.4518639695869	5.84227577468566e-24	2.20059054179827e-22	43.7069603228737
TUBB2C	-0.909027736430122	8.86018168826057	-13.4679961072294	5.412251732086e-24	2.04321665840646e-22	43.6705548347602
RAB5B	0.543821249333498	7.05807629191811	13.4496590347966	5.90365990847993e-24	2.21871479347007e-22	43.6500466429494
ATP8B2	1.23352804306949	3.40048938104224	13.3653463393164	8.80779588248905e-24	3.25888447652095e-22	43.5922614974103
KLF9	1.00243456801736	4.30244567929376	13.3857322714055	7.99514986667737e-24	2.96476466453021e-22	43.5593334413202
SMC2	-1.02224533253765	5.93604092713083	-13.4078918542995	7.1969824782992e-24	2.68067561173888e-22	43.5548301958818
RAN	-0.573109631226595	9.30918477043376	-13.4156617382838	6.93649928112327e-24	2.58941995485503e-22	43.395053683071
ESPL1	-0.817078521860323	5.89644998544105	-13.3631267746087	8.90114115204702e-24	3.28615197851732e-22	43.3153901784703
EIF5A	-0.72563309176163	9.52121741303319	-13.3922385000126	7.75199225597618e-24	2.8809848553099e-22	43.2770311893688
GPR56	0.806142444795955	6.31376459023722	13.3407789137167	9.89821748846341e-24	3.64620681227009e-22	43.1830629337794
CTNS	0.872939442797032	4.86487909607874	13.2794562717352	1.32497097564641e-23	4.83989177842227e-22	43.0510967458918
DCTPP1	-0.954730696430852	6.51191355485151	-13.3099843727634	1.14586889265532e-23	4.21176073863023e-22	43.0453459257159
MIS18A	-0.894537908879231	4.69233717537318	-13.2632950188619	1.43091298146015e-23	5.18175981997939e-22	42.9757119983044
TPBG	-0.677333511272574	6.9236303665459	-13.2941755514478	1.23535205933018e-23	4.53070785970131e-22	42.9218397602435
VRK1	-1.01013442255847	5.47095275631399	-13.2445919567035	1.56418938761536e-23	5.6500007167342e-22	42.864055227997
VAT1	0.657376198235678	6.99427718249724	13.2747848716791	1.35475684162115e-23	4.93615542903533e-22	42.8202698991731
UTP20	-0.982730418503328	6.50677921066467	-13.2693409960379	1.39031815095149e-23	5.05471320793753e-22	42.8036005202957
CALM1	-0.466970150892037	9.16678074714688	-13.279381464887	1.32544273769278e-23	4.83989177842227e-22	42.7449522942221
DHX9	-0.505292580165877	8.95424224013951	-13.263214789429	1.4314596010706e-23	5.18175981997939e-22	42.6884503225703
SMC1A	-0.761778986529291	7.77455214345015	-13.2317957044734	1.66249384681142e-23	5.99214377027462e-22	42.5932832096233
ZFYVE1	0.830646757961713	5.08625321664799	13.1846597266636	2.08128691820477e-23	7.45341379444467e-22	42.5915951125047
KIF23	-0.747779305255701	7.00670045513379	-13.2153586224549	1.79793240791162e-23	6.46637023439011e-22	42.5484579374726
DTNA	0.628399637651303	6.18659951204756	13.2019627915065	1.91647251204687e-23	6.87791551319138e-22	42.5445291692006
SC4MOL	1.01928056508817	7.0304553009857	13.1678765279086	2.25474759679945e-23	8.05735017283632e-22	42.3618657983308
ERLIN1	-0.607064220481302	5.96089034329135	-13.1505355113592	2.44924898897176e-23	8.73373989159141e-22	42.3204419272955
CSTF2	-0.522780997537828	5.37966617723225	-13.1180609002216	2.85999620311167e-23	1.0176718404434e-21	42.1824981922814
FOXN3	1.06688536371933	4.89481751865246	13.1056192242513	3.0351110794144e-23	1.07540673076539e-21	42.1818743780739
SLC24A3	-1.00596168149155	4.11982884670018	-13.0435066196354	4.08438078255042e-23	1.44412651601212e-21	42.0144687500679
HMGCS1	0.916282289729971	8.60651286618243	13.1056397542914	3.03481342505208e-23	1.07540673076539e-21	41.9852098456743
SPC24	-1.40188249149659	2.89794642628695	-13.0188357821565	4.59614120221529e-23	1.61144372045804e-21	41.9741586649009
BDKRB2	1.14562752926988	3.96173119965721	13.0181246669503	4.61181095863161e-23	1.61355494711621e-21	41.9431857825463
GGH	-0.797392651920448	5.51657692867777	-13.0211922832455	4.54459584357785e-23	1.60257414281829e-21	41.7235544863863
TTI1	-0.670256336444792	5.75763330241319	-13.0208668972089	4.55167853287903e-23	1.60257414281829e-21	41.706456947819
DDX12	-1.22755532877327	3.82892888463344	-12.9630272208014	6.00435586705394e-23	2.07902375819069e-21	41.7022426069916
ARMCX3	0.894067485969447	6.30152197409971	13.0202468537219	4.56520575147581e-23	1.60396010478322e-21	41.6878538523518
PINK1	0.804677530704119	5.25328113234073	13.0057331460902	4.893643417553e-23	1.70858648257112e-21	41.6763119939123
TUBB6	-0.81824222817078	6.5055917022192	-12.9944674451585	5.16486076739736e-23	1.79952357237403e-21	41.5734564583103
AHSA1	-0.576543536007259	8.50485570360405	-12.9926203223392	5.21074872682698e-23	1.81173724963523e-21	41.4317037889471
LRRC59	-0.413383991649342	9.0740788246689	-12.9888280984564	5.30624625171022e-23	1.84111332600833e-21	41.3831860650441
DHX15	-0.553984013686062	7.60084576720091	-12.9567803252914	6.18682178926395e-23	2.13777701660435e-21	41.2771880485969
PI4K2A	0.675512927134999	6.12383947389819	12.90511483356	7.92612914323612e-23	2.71771196622792e-21	41.20197988162
KRT80	0.581801326619114	8.6496177789288	12.9365325567511	6.817412979416e-23	2.35081267356192e-21	41.1646725218609
BSDC1	0.537805131944515	6.38980004229096	12.9050083155617	7.93018081511136e-23	2.71771196622792e-21	41.1330165344251
GOT2	-0.495324417911529	6.79143282820664	-12.9130004907419	7.6318816964747e-23	2.62624669736302e-21	41.1074661729835
CDT1	-1.06452478274445	6.28237707882779	-12.866557395104	9.53747954537274e-23	3.24857042600435e-21	40.9810801539645
CBLB	1.02593044222597	4.02030150071782	12.8271512914561	1.15250339335112e-22	3.83190193845011e-21	40.9468867141823
GPATCH4	-0.693628014041447	5.49721330184606	-12.8534139134275	1.01588815060553e-22	3.42992994470101e-21	40.9212893778642
PSAP	0.592540854286263	9.71350771373971	12.9017839030586	8.05381876647844e-23	2.75443895808968e-21	40.9185082513472
BIRC5	-0.697316363805115	6.29821784897138	-12.8621030290997	9.74367699936266e-23	3.30533984051402e-21	40.9033905545425
POP1	-0.788304464265838	4.93006803315218	-12.8363513422974	1.10266380600498e-22	3.68082824184178e-21	40.8951549667746
HNRNPD	-0.71766931431922	7.72721710820428	-12.8730819869811	9.2433333996971e-23	3.15480628115376e-21	40.8891737067536
NUP50	-0.570497735388514	5.9527988334662	-12.8503702345074	1.03084867928484e-22	3.4625413401277e-21	40.8719817503318
SPIN4	-1.06397940254663	3.92305617380524	-12.8101733437588	1.25049575145179e-22	4.14946248953964e-21	40.8562086700756
CCNI	0.521012294886972	7.4986155023831	12.8637330957942	9.66770503981457e-23	3.28623372125729e-21	40.8285207809359
URB2	-0.740876027940065	4.90625582190586	-12.8299290120447	1.13722172892248e-22	3.78862473994015e-21	40.8188507671069
PIK3IP1	1.58562362397903	1.8555368086295	12.773459359231	1.49197692524479e-22	4.88293974516514e-21	40.8014955955357
RRP1B	-0.512203224765731	6.70065163701951	-12.8502199251985	1.03159319847632e-22	3.4625413401277e-21	40.7971558193089
C1QBP	-0.699326115931163	7.61422268928336	-12.8537241970938	1.01437532155382e-22	3.42992994470101e-21	40.7824909699662
ERBB3	0.570152527472933	6.85031377385106	12.8499098252868	1.03313090691445e-22	3.4625413401277e-21	40.7645312683592
CENPH	-1.05743999233536	5.04212973570161	-12.7934501095738	1.35519792532602e-22	4.46148230377016e-21	40.7407879531764
SRSF1	-0.563187385599504	8.80616712877644	-12.8531354389704	1.0172478190455e-22	3.42992994470101e-21	40.7054402229708
DIAPH1	-0.561710400946785	8.74519989167182	-12.8464162569755	1.05061452689419e-22	3.51409546955568e-21	40.7036774528454
SDC2	-0.987013764726297	4.35516141212655	-12.7560239209348	1.62254830026719e-22	5.28957071611473e-21	40.6453457206924
WDR45L	0.424535697424752	6.93273853775608	12.8069906553147	1.26977624646528e-22	4.20509662294759e-21	40.6074426521948
ST6GAL1	1.36816698945755	2.41360212686159	12.7263296821933	1.87189220148622e-22	6.03189309781417e-21	40.5707218110772
ABCC5	0.65440808526747	6.50405537473376	12.7977620322736	1.32738730657837e-22	4.37854542706444e-21	40.5581609195687
RAD51C	-0.636559433488957	7.70636586944622	-12.8060280912702	1.27566598290669e-22	4.21625254903783e-21	40.5518755423756
ST8SIA4	0.767550399163147	4.53281956330903	12.7633993731678	1.5659693807327e-22	5.11509217253391e-21	40.4670045828856
TRAF3IP2	0.708527316825985	4.98493074191515	12.7451645820209	1.7096114313036e-22	5.551755646043e-21	40.4393577104697
POLDIP2	-0.535220740869629	7.17218660754319	-12.7741812739993	1.48680418208089e-22	4.87555159629821e-21	40.4292972612345
TGFBI	0.757770545264107	5.63643999687925	12.735379507935	1.79207395551833e-22	5.78583877067347e-21	40.4007048473613
RAD51AP1	-1.46398480546699	4.18126304495812	-12.6704078393447	2.45076284971861e-22	7.82079600180322e-21	40.2932949774062
PKM2	-0.561788656491942	11.1954919975134	-12.7814475233823	1.43573168938518e-22	4.71732353109582e-21	40.2720872817054
NUDC	-0.778485456759086	7.81231681290727	-12.7383604777037	1.76653773587485e-22	5.72549943697111e-21	40.2719225823769
YWHAH	-0.576839879416343	6.90005933501894	-12.7377496273446	1.77174059281041e-22	5.73125525612404e-21	40.270852384601
ISG20L2	-0.568150900029513	5.90193560326008	-12.7122684178286	2.00305345437278e-22	6.44212807133278e-21	40.235286973981
ATP5B	-0.492266002430885	10.0010824166319	-12.755031719552	1.6303147908416e-22	5.30454952568772e-21	40.1926087974828
LRP1	1.33866247159819	1.77009203197475	12.6420955146845	2.80929449200638e-22	8.89803590532998e-21	40.1748362759057
LSG1	-0.430901131544859	6.68114765000441	-12.7055836633451	2.06860645456105e-22	6.64018701460249e-21	40.1259455113626
BBC3	1.58053503784838	4.62839357349707	12.6318752740294	2.95127941082029e-22	9.31267865406765e-21	40.1032008353041
TACSTD2	0.684764638333742	5.95613205094542	12.6960844075575	2.16548292027548e-22	6.93784221430787e-21	40.0699935744153
L2HGDH	-0.679866990843597	5.61626492453375	-12.6700406469567	2.4551051787531e-22	7.82079600180322e-21	40.0193265059801
SAT1	1.00225554592121	5.89732516241368	12.622378955392	3.08965919952717e-22	9.71268053625796e-21	39.9646948721354
HMGB1	-0.728652775080514	8.78310513986692	-12.684021927561	2.29509479572889e-22	7.33903735444931e-21	39.9085061719298
TFPI	0.820460925104713	6.95960958877684	12.6568928147492	2.61578653633595e-22	8.31680875165066e-21	39.8685849136944
CDK2AP1	-0.537576064713495	6.97555780155385	-12.6478599937566	2.73225785888921e-22	8.67064144820932e-21	39.8274740176207
ATAD5	-1.63780442003274	4.01112027735638	-12.5674846273592	4.02735104617643e-22	1.254253610731e-20	39.7986177658302
C6orf211	-0.785407610194681	7.36031018031569	-12.6417077263836	2.81455452877276e-22	8.89803590532998e-21	39.7405196168599
YIPF5	0.759394716645564	5.97568277475636	12.6023449498014	3.40334290424256e-22	1.06587091255716e-20	39.6766037031232
MEF2D	0.972317831023192	5.28492277923607	12.5620687583496	4.13411831772433e-22	1.28511142649854e-20	39.6601471370424
SQSTM1	0.844337247380405	9.89584571507719	12.6300060902737	2.97801612270674e-22	9.37934870737241e-21	39.6305018963713
HNRNPA2B1	-0.578315336969739	10.6880274151437	-12.6213517874486	3.10501220561323e-22	9.74263116823182e-21	39.5232666622262
GLB1L2	-0.909123148855716	4.6446061418494	-12.5200854471129	5.06421430628246e-22	1.55687353048286e-20	39.4964109331646
EXOSC9	-0.859123171073268	4.36707329030734	-12.5254383348738	4.93482255304953e-22	1.52269321729152e-20	39.4750132593005
YWHAQ	-0.462307535304555	8.99963570545702	-12.5875344433167	3.6556291900584e-22	1.14061086892792e-20	39.4333809142763
HSPD1	-0.623791762027682	11.0907695448554	-12.5999539075778	3.44285642308871e-22	1.07623048261188e-20	39.4270976119234
RFC4	-1.03521094933253	4.85837216760403	-12.5218301775596	5.02167018152227e-22	1.54663742386332e-20	39.4246528326095
NAT10	-0.52643752281061	6.02194690774374	-12.5544194906115	4.28977420592989e-22	1.33102381855235e-20	39.4105891008908
FBXO32	1.74824456033275	3.56794980153143	12.4812512961498	6.11075752498468e-22	1.86489614685846e-20	39.4050681823906
NR2C2AP	-0.878040890656455	5.26989449194635	-12.5276843379482	4.8815248753734e-22	1.50903183023558e-20	39.3953288148666
FOXM1	-0.64421168121317	6.39309708288805	-12.544845409092	4.4929178233979e-22	1.39147329034271e-20	39.3746094335753
MAGEH1	1.18972254162161	3.15625687385315	12.470272810961	6.44421246789361e-22	1.96307849386253e-20	39.2750129186175
POLD1	-1.08477293630169	6.32267490329553	-12.4902665437523	5.84992487906897e-22	1.79512190234036e-20	39.160691455447
TOM1	1.0664100543572	4.55905102296071	12.4508636614682	7.07907234311119e-22	2.14864620446809e-20	39.1594361189497
NEIL3	-1.16308196294533	2.91121902110841	-12.4197206684715	8.23160077887075e-22	2.471549217699e-20	39.1109702958527
HPRT1	-0.759911130509751	6.4755668773525	-12.481747816532	6.0960928139336e-22	1.8638218687427e-20	39.0886110969492
SPIRE2	0.949089477059722	4.1277941984141	12.4327661373854	7.72749905842768e-22	2.32855304960621e-20	39.0466685621119
PGAM5	-0.616418863817804	6.96823676577466	-12.4828946016556	6.06235746012682e-22	1.8569023106806e-20	39.0378457915865
CCDC137	-0.783354863407067	5.78932658433159	-12.4530516415953	7.00447354115091e-22	2.12986937276741e-20	38.9763583991653
KIF26A	-1.30333193370706	4.59625599363293	-12.403126661871	8.92082459889924e-22	2.65939163265581e-20	38.9190750702211
ATP1B1	0.658482278282395	6.57776403155621	12.4411279946911	7.42079967240977e-22	2.24017064479027e-20	38.8829263042783
OXCT1	-0.683237594100826	5.36570133890687	-12.4176118797394	8.31613358390491e-22	2.49245552073881e-20	38.8392361952782
MAP2	1.40722789895245	4.21132803655006	12.3741395754764	1.0266734001444e-21	3.02823385255994e-20	38.829352129163
PRDX3	-0.542516786480672	7.27153338559189	-12.4453365997806	7.27108854867825e-22	2.19894547718074e-20	38.8120150106257
MME	1.57623820343482	2.14439949666301	12.3526431794693	1.1394908636515e-21	3.34330617608907e-20	38.7967167489678
CALM3	-0.547871646006214	7.97963853395084	-12.4468691290702	7.21732881337606e-22	2.18664143251633e-20	38.7869500759541
ATG13	0.480218646925348	6.66488912292753	12.4205610758252	8.19815313522364e-22	2.46593368765252e-20	38.7572636017073
RPA2	-0.675154823279144	5.58277401266441	-12.397415293053	9.17121024364455e-22	2.72710785806008e-20	38.7322067327969
FAM136A	-0.614872641038512	6.88905390550421	-12.4133803899237	8.48839504386526e-22	2.53953342958144e-20	38.7097664474788
CAP2	-0.762021182417651	5.9678699224242	-12.3843429128152	9.77118245428597e-22	2.88803265841187e-20	38.69757673541
GPR137B	0.782898380878752	3.74802050383118	12.3569440076686	1.11596458192702e-21	3.28003368508743e-20	38.6802277769578
EPS15L1	-0.592819440699485	6.17091598653785	-12.3842805763124	9.77413588053767e-22	2.88803265841187e-20	38.6399133826783
NCBP1	-0.546952450875549	6.96798286461661	-12.3972044117171	9.18058911796115e-22	2.72710785806008e-20	38.61960408401
KIF15	-0.957509448617188	4.41758004192283	-12.3439445116194	1.18860711925307e-21	3.48130743649534e-20	38.5945684346015
ERBB2	0.648770552287008	6.29299432476839	12.3846807954575	9.75518957529677e-22	2.88803265841187e-20	38.5734992377371
FAM83A	1.19920211578867	3.05741096447944	12.3118941219544	1.38864738264887e-21	4.03923226798136e-20	38.5693332238199
SERBP1	-0.432418876053559	8.73601758771206	-12.407482617395	8.73448267599712e-22	2.60849086202457e-20	38.5650073011511
NUSAP1	-0.692013572312971	6.54581562256101	-12.3692934055779	1.05108623802571e-21	3.09478278956725e-20	38.5200044813079
SEC31A	0.645638817951004	7.40543108802831	12.3409343850208	1.20609397469678e-21	3.52634888685822e-20	38.3032270926494
PHLDA1	0.866312173263989	6.06340287665354	12.31187774289	1.3887578056023e-21	4.03923226798136e-20	38.3002956888437
C3orf37	-0.568594667198599	6.51462416955151	-12.3007426126369	1.46590504177771e-21	4.24883811415778e-20	38.186765880405
ELAC2	-0.555369610135672	6.81938325219402	-12.3081499835237	1.41411997009034e-21	4.10585805204701e-20	38.1671549506225
CCT7	-0.537118380599692	8.89467578562357	-12.3217696148262	1.32364881435232e-21	3.86329891295432e-20	38.1484042537363
GOLGA5	0.678002128808709	6.50316136362765	12.2929244726797	1.52262837474277e-21	4.40561192719689e-20	38.1433049528178
KIAA0319L	0.545413487105576	5.44956931773428	12.2786674561304	1.63180183919955e-21	4.71334265263787e-20	38.1338404596305
PGM5	1.04550138770357	3.56302682266846	12.2190239427178	2.18053881172441e-21	6.20192705565971e-20	38.1163154809511
CDC7	-1.11790480917618	4.11853875980167	-12.2175109432983	2.1966419091374e-21	6.23712042248113e-20	38.0401964307614
PRIM2	-0.894496945396974	4.71537752606535	-12.2262268987024	2.10548636780309e-21	6.00890000258341e-20	38.0130043395856
MYO19	-0.697586609005412	6.36473226616884	-12.2528008794119	1.85033382580223e-21	5.32428639809978e-20	37.9836253820832
NOP2	-0.584925285546021	6.17632602304561	-12.2525193827897	1.85286694791561e-21	5.32428639809978e-20	37.9586886159648
SYTL2	0.756711207935497	8.68384586484311	12.2775154329807	1.64095934415221e-21	4.73162139165545e-20	37.9153764717106
HAT1	-0.678798433037046	6.84893852445026	-12.2435262827515	1.93565208455018e-21	5.55263215471995e-20	37.9008602945924
THBS3	1.03303379597616	3.47255963059702	12.1705501686004	2.76047334824941e-21	7.78518655583865e-20	37.8735073391204
ANAPC7	-0.502739378021826	6.18574737576513	-12.2347459433392	2.02006000365439e-21	5.78484306525958e-20	37.8627791868874
MREG	-0.638620092345312	6.62546728518557	-12.2271490763991	2.09606670375013e-21	5.99224265872089e-20	37.8052164762031
WDR5	-0.541508326061143	6.34106655747517	-12.2233293864293	2.13536064920501e-21	6.08377708642327e-20	37.794789668202
S1PR3	0.717980836516735	5.23574053139686	12.2027622433588	2.36000545362833e-21	6.68961545872546e-20	37.7869951233738
FAM83D	-0.710058366560649	5.76664867759842	-12.1797396716603	2.63973468887931e-21	7.45725049608404e-20	37.6562209576727
OSBPL2	0.395271820360105	7.09270110579106	12.1943526891191	2.45855690704399e-21	6.95717524761485e-20	37.6367218848138
CEP55	-0.762782774724314	6.34114841170723	-12.1628401228286	2.86604014884967e-21	8.06930226420233e-20	37.5146030471114
GRAMD1A	0.741471664219508	5.29174390203027	12.1264925369317	3.4209737501553e-21	9.61552352900794e-20	37.4201824756367
PNPLA7	1.63669182742923	2.10658532316808	12.0545214922995	4.85846314267568e-21	1.34524731122696e-19	37.365003559151
ZNF277	0.874066689137247	4.6194588334913	12.0973261118602	3.94335971618516e-21	1.10282187112844e-19	37.343260223449
NUP62	-0.654863639155858	6.69305190622262	-12.1182848695159	3.56052544512059e-21	9.99097777587194e-20	37.2901308434397
PDSS1	-0.930530754230097	4.33123454971447	-12.0598508151479	4.73381372240723e-21	1.31508805138768e-19	37.2492100495975
TMEM106C	-0.625901601497794	6.53227997645971	-12.1030460494756	3.83495620443556e-21	1.07430163422078e-19	37.2234584237023
SLC39A13	0.990289458682705	4.11037389312281	12.056762028724	4.80566205620551e-21	1.33283403363153e-19	37.1923167940769
KIAA1370	0.894471194285751	7.10216389243496	12.0966174052609	3.95700341856223e-21	1.10479006964999e-19	37.1845702800208
CTNND2	0.629794370668041	5.46814696540745	12.0611238645363	4.70451591896431e-21	1.30912353126055e-19	37.1078503436919
MARCKS	1.08445080438821	3.47989106476173	12.0345816827973	5.35477941822488e-21	1.46808739328513e-19	37.1032634007843
TIMM8A	-0.695654093377224	4.62846479765655	-12.0330559950154	5.39478782899373e-21	1.47663554258742e-19	37.0233090096401
FAM54A	-1.34538414519531	3.8701549588197	-11.9745011618671	7.17976617185985e-21	1.94295160935573e-19	36.9602878441587
WDR77	-0.642338253267908	5.45407125873491	-12.034658631169	5.35276949185419e-21	1.46808739328513e-19	36.9404697315158
TPI1	-0.670436074479589	9.47040322818404	-12.0770917488991	4.35212392637366e-21	1.21308200907788e-19	36.9350607714539
PAQR4	-1.09049813753903	4.76176376255968	-11.9969209848777	6.43525440679634e-21	1.7528207605743e-19	36.9163875161361
IGFBP4	-0.798282890042295	6.36528655900299	-12.035269277399	5.33684595577334e-21	1.46808739328513e-19	36.9114627723579
CHCHD3	-0.514190819752629	7.10419370527829	-12.0419225384925	5.1664022748309e-21	1.42579062119261e-19	36.8964641167597
IPO5	-0.482558844603936	7.16834019652753	-12.0455899311218	5.07479736593238e-21	1.40282497765046e-19	36.8900425908641
RASD1	1.47272341523178	5.29286842191389	11.9781633595818	7.05249563229134e-21	1.91160351627942e-19	36.8414671742243
STARD7	-0.498619904048013	7.92112674946931	-12.0349212294288	5.34591600498543e-21	1.46808739328513e-19	36.7868461667888
C8orf33	-0.533767903174418	6.553776605788	-12.0078221316212	6.1017551583007e-21	1.6646941805452e-19	36.7602660216901
NAA15	-0.763057704613682	6.54542409864365	-12.0134995453254	5.93499148466015e-21	1.62184309786693e-19	36.7539022119571
KIAA0141	0.55440780567768	5.59271637163895	11.9890183977064	6.68840043171681e-21	1.81880989951272e-19	36.7211744434821
KCNF1	1.48098362957268	2.30471965371779	11.9172826158142	9.49581859945152e-21	2.54908619995549e-19	36.7121322011561
PRSS22	1.09947606533363	4.2905442660984	11.9266066149506	9.07273501612022e-21	2.44264804723149e-19	36.6609001186808
HSPA4	-0.539759479649719	8.84384494079825	-11.9880772345447	6.71920740714523e-21	1.824221179823e-19	36.5487238799019
ICMT	-0.417557653197008	6.74517217962077	-11.9476380021582	8.18655961051437e-21	2.21182589541587e-19	36.4346328002424
TOPBP1	-0.753968271280979	6.25214942668344	-11.9361418291762	8.65962005712999e-21	2.33586267476519e-19	36.4170643405523
VEGFB	1.01917613239767	4.26831925411859	11.8922026759488	1.07347159805983e-20	2.87243824095241e-19	36.3826924061641
CCDC34	-0.933215434019168	4.08620820076051	-11.8789940192885	1.14511340365826e-20	3.05924545731322e-19	36.3630216222886
TOMM5	-0.720206463735877	6.01541417089183	-11.9000243075206	1.03318636836435e-20	2.76907192700728e-19	36.2684861523496
GRN	0.843271100238028	7.64997412731735	11.9263367340749	9.08471110606308e-21	2.44264804723149e-19	36.2663872845322
DCLRE1A	-0.912284198593665	4.78715017293638	-11.8313478219669	1.44580409650335e-20	3.83803614443208e-19	36.078501403692
MBOAT1	0.666154131535438	4.68888028349131	11.828968685352	1.4627422775035e-20	3.87684656877472e-19	36.0139367979553
C4orf14	0.546102807215021	5.37696193603212	11.8352763125556	1.41826498443303e-20	3.77091631155136e-19	35.968811187974
TPX2	-0.568195868487354	7.80228233822554	-11.8469583526044	1.33944293420474e-20	3.5727023335949e-19	35.877987415376
NDC80	-0.906356934961413	4.74315470263987	-11.7866406978937	1.79967967320174e-20	4.73981777238202e-19	35.8492728537811
SUMO3	-0.445609931144459	8.03282714582445	-11.8375232990093	1.40275062217551e-20	3.73560531930944e-19	35.8326849920956
CDKN1A	0.677948885178603	8.02918651422638	11.8245272337824	1.49489763875343e-20	3.9558019162203e-19	35.8187782560533
INCENP	-0.689866523942044	5.94577499150899	-11.7947137591022	1.72989561132597e-20	4.56321359681633e-19	35.7756727566803
TATDN2	-0.417236916033557	6.75286634590381	-11.8088098413635	1.61449245459392e-20	4.26552477261116e-19	35.7489680020051
RBBP8	-0.665218759833668	6.07241537853945	-11.7709553056212	1.94344370861034e-20	5.10237874141276e-19	35.6496883129789
NUP205	-0.664239949047035	7.2541538499304	-11.7808482839536	1.85148350675049e-20	4.86858650422881e-19	35.5876960053999
LOC100506994	-1.50204071408602	2.80135643366423	-11.6845735182425	2.96845504388598e-20	7.70876430961944e-19	35.5706634506996
KHK	-1.17168701299966	2.99049057421238	-11.6741218586918	3.12467649516745e-20	8.08933277169976e-19	35.5011985552323
FOXC1	-1.30470008255552	3.07472443214213	-11.6706027364167	3.17911194379872e-20	8.20485619569287e-19	35.4941774120507
CTDSP2	0.55885737294015	7.03859871961167	11.7315579665081	2.35744539283828e-20	6.16029949216054e-19	35.3625791619802
SRPK1	-0.639656861803452	6.47943325309557	-11.7260097395906	2.42246196769968e-20	6.32032042867542e-19	35.3583385959675
IARS2	-0.491974425614679	6.96553155880434	-11.7349009612767	2.31911883354142e-20	6.06963120064895e-19	35.3393028145395
PTP4A1	-0.731701439142864	9.46722900738722	-11.7465962457262	2.18988733566782e-20	5.74038805669415e-19	35.3325017774138
KDM5B	0.612959425652336	7.50969739461414	11.7159474013894	2.54500131988151e-20	6.62968879652623e-19	35.247404976526
NOC2L	-0.619891837933897	7.42942424340508	-11.7075970209407	2.65140109844018e-20	6.89611694717163e-19	35.226119866445
SLC25A19	-0.971944858330712	4.14155132831306	-11.6298482300127	3.88329597815326e-20	9.94551943930093e-19	35.2127561460344
KIAA0020	-0.698133102753059	5.45711405694675	-11.6713481395424	3.1675028395804e-20	8.18752975102668e-19	35.1919663707442
DUSP3	0.575198415826842	6.61964217285845	11.6806391000611	3.02632169384476e-20	7.8468533345519e-19	35.1856602238045
PGM2L1	1.40739147701135	2.94086461191577	11.5948164965705	4.61249706414656e-20	1.17770077711125e-18	35.1229858713437
COL4A5	0.664725095033146	5.34856059351932	11.6547446209224	3.43645990297526e-20	8.84174698728589e-19	35.0625256553664
ODC1	-0.586705191681709	6.8973706332747	-11.6646025933387	3.27412784474689e-20	8.43705917959121e-19	35.0588962812309
GART	-0.474800409821548	6.6259837385485	-11.6493325716028	3.52898864932342e-20	9.05196413670014e-19	34.975158232881
PSMD12	-0.72469438220822	8.6642897700559	-11.6541703822392	3.44616101263012e-20	8.85308706224671e-19	34.9148722819316
TAPBP	0.638580341007179	6.40226889331227	11.5933664179626	4.64547897648951e-20	1.18431387809162e-18	34.7125111253195
COPG	0.52061547058258	7.68814792316545	11.6066966928641	4.35097780730278e-20	1.11262619035675e-18	34.6955307103048
PDCD11	-0.480984980885038	6.63751552640649	-11.5834424583781	4.87763759251887e-20	1.24160747484453e-18	34.6438417942606
WBP11	-0.430004930666507	6.85678652869932	-11.5653900205451	5.33020332702549e-20	1.35474651126405e-18	34.5607412519593
ATF5	-0.603753188465532	6.4443887740544	-11.5507832321841	5.72704411790671e-20	1.45119827011927e-18	34.5254952788414
IFI44	-0.801121812580854	5.74471430784175	-11.552843894056	5.66931297894142e-20	1.43874947283485e-18	34.5222460591581
PTPN21	0.901904323953875	4.1709382847638	11.4811484471678	8.06673470163857e-20	2.0165630964156e-18	34.4861473492131
RGS6	1.35539555301606	2.5521570053333	11.4492363818872	9.43895614843531e-20	2.32484687225968e-18	34.4487968777615
FANCB	-1.62791757470402	2.83219802068637	-11.4458516932173	9.59758662461105e-20	2.35351962917882e-18	34.4322596580117
C8orf46	-2.39194447351403	1.36511834882858	-11.5290833232764	6.37197407129055e-20	1.61217691933832e-18	34.4059849529605
TMEM48	-0.636519506924303	6.0292879533948	-11.5213805764745	6.61801743456858e-20	1.66937742949811e-18	34.3881911766315
CCDC86	-0.747907358077199	5.31485909358998	-11.5005707973073	7.33143537377001e-20	1.8382447554862e-18	34.3609470182564
FAM84A	0.938444800215934	3.08014577927929	11.4662591852802	8.68013238051657e-20	2.16021627874642e-18	34.358665341363
DUSP10	2.13339788793375	2.65135397352581	11.4681528094249	8.59959505479574e-20	2.14336255881377e-18	34.3578127882516
GPR107	0.540855340168369	6.76948392611191	11.5179450747022	6.73080648548609e-20	1.69527119974803e-18	34.3058451746809
ANLN	-0.90870654348043	7.64250688648649	-11.5065507374692	7.11887250626095e-20	1.78762798490553e-18	34.2690578291831
ATP5A1	-0.434580152254577	8.05728225302529	-11.5237906304762	6.54002745628752e-20	1.65219666433463e-18	34.2671266299522
TIAM1	-1.05079191736659	4.69183844176289	-11.4558179512115	9.13798479482732e-20	2.26070499569071e-18	34.2648858886634
DDX24	-0.35710794349	7.90688043684919	-11.5133729727579	6.88390651856538e-20	1.73122485137575e-18	34.2539676986113
BCL9	0.710909858079584	5.05003987340277	11.4748798023094	8.3195024306019e-20	2.07664714402069e-18	34.2429374664259
THBD	1.10376309112292	3.47399925595212	11.4087524363309	1.1521798153531e-19	2.80073477208796e-18	34.1545121852071
KIF18B	-1.10213769721901	4.33111745231674	-11.4235613185375	1.07111967962685e-19	2.60748260874518e-18	34.1409458316829
PSMD14	-0.505336652530437	7.65591340982143	-11.4817245835583	8.04389346834955e-20	2.01386338869278e-18	34.129448431083
SBDSP1	-0.727740126778271	5.90663461951134	-11.4429224476913	9.73702838373141e-20	2.38073191066556e-18	34.1077192863297
SC5DL	0.747071402073232	5.95621961994831	11.452240915411	9.30034665500706e-20	2.29408550823508e-18	34.0995680739022
UBE2H	0.511501534246049	6.99962125479111	11.4630570045848	8.8180485080491e-20	2.19127850295116e-18	34.051444828065
SUV39H1	-0.812598890535337	4.07399152740078	-11.4015238122705	1.19395401760963e-19	2.8980677780121e-18	34.0436946451891
DBP	1.14658231821984	2.99002660961649	11.3869525246955	1.28283546083907e-19	3.10929568798153e-18	34.0320264180572
SF3A3	-0.462815146486044	6.93934789605831	-11.4525627301398	9.28562179093775e-20	2.29383661494303e-18	34.0018585802775
IER3	0.809097151172341	7.58200289967431	11.4596882951822	8.9655096859459e-20	2.22461697311215e-18	33.9724805771726
LAS1L	-0.629040491832835	5.84645109538498	-11.4254766939678	1.06106185151292e-19	2.58676361584578e-18	33.9452252210666
PRR15	1.16629188126072	2.33867093870621	11.3568556267014	1.48798845023691e-19	3.57031834171622e-18	33.9451749182182
TYRO3	-0.911870951854851	3.98862422533903	-11.3570843074339	1.48631179130287e-19	3.57031834171622e-18	33.9401870538544
SYNCRIP	-0.569582936447949	8.73631459068275	-11.4592947857037	8.98289561442807e-20	2.2256288334177e-18	33.933887527195
SMC4	-0.789399041234074	8.02778856131519	-11.4484770874911	9.47431174296045e-20	2.3301233763128e-18	33.9260454675288
PER3	0.894360187129033	4.45770638853322	11.3834760051566	1.30500392206258e-19	3.158449434526e-18	33.9249704855355
ATP9A	0.669175268409356	8.31036647434388	11.4464738812515	9.56822724585651e-20	2.34976552804265e-18	33.9020157776488
ILF2	-0.47642379870091	8.38520566285941	-11.4454159329695	9.618202755891e-20	2.35512185782608e-18	33.8879058051056
CCT8	-0.483510971420703	8.27494871275217	-11.4331802609528	1.02155704939327e-19	2.49409052467929e-18	33.8319826053015
PPP2R5B	1.07316474077089	3.19140874052369	11.3331168745741	1.67276787851589e-19	3.99648142861425e-18	33.8252443319639
LMCD1	0.777375537973919	5.11226271712881	11.378361927518	1.33831459582087e-19	3.22905511510409e-18	33.8142361782858
HPS1	0.653423168497906	5.35932776748787	11.3781112620783	1.33996905637541e-19	3.22905511510409e-18	33.7738450700139
C7orf68	0.639551436636865	4.56621751933632	11.361521148684	1.45415376290407e-19	3.49917518428887e-18	33.7088224916952
CENPM	-1.28874522707628	3.86404218558855	-11.3122901711406	1.85374050366563e-19	4.39744059337645e-18	33.7008420859093
STMN1	-0.667231046151494	7.51624096900116	-11.3831506473919	1.30709816308882e-19	3.15894648547651e-18	33.6228160236282
VPS11	0.509919524372803	6.09604642294431	11.3536361963177	1.511795211866e-19	3.62224400046519e-18	33.5922180424762
SUV39H2	-0.771091420776885	5.08823051896392	-11.3259906928391	1.7326044168645e-19	4.12567756042924e-18	33.5622599912684
CACYBP	-0.736349519168938	8.1381518346533	-11.3447834427859	1.5792464552123e-19	3.77844316408735e-18	33.4486161674485
ODZ4	-2.16277323900998	2.63704927903419	-11.2561545727351	2.44544951854483e-19	5.74405867249211e-18	33.4238808694705
SMPD4	-0.581902058285042	6.7601230812507	-11.3257988036725	1.73424499221583e-19	4.12567756042924e-18	33.3980690611645
C1orf112	-0.867036344354109	4.58712261159337	-11.263286543316	2.36085119502132e-19	5.56096836416008e-18	33.3692614961897
SH3BP4	0.570174387244943	6.36225326389235	11.2912454208694	2.05656160922701e-19	4.87166237290546e-18	33.2830754328745
FUS	-0.545807899141804	8.78885790888665	-11.3245435760309	1.74501517220218e-19	4.14540251987347e-18	33.2812415620838
HSPA9	-0.39427569949525	10.1733356491746	-11.3304643991888	1.69479397341587e-19	4.04332873201241e-18	33.2596269080957
ASAH1	0.621913445831304	5.32974030201778	11.2817901929649	2.15479307283189e-19	5.08993776130515e-18	33.2549394047516
CCNF	-0.658133322752272	5.4746434462604	-11.272928931668	2.25112040840461e-19	5.30997711003649e-18	33.2271240627837
IGSF1	-0.781155800532291	5.61789926540715	-11.251282056708	2.50498768746292e-19	5.87565414938707e-18	33.1363076262333
FANCC	-0.655273421329709	5.07421278850042	-11.2291588233007	2.79413234794218e-19	6.52640633896438e-18	33.1234013095548
KARS	-0.389737230178399	8.09164943055218	-11.2870241240789	2.09984980530029e-19	4.96716946871882e-18	33.1186047225574
TSPAN5	-0.627808850952396	5.15481251475228	-11.20569470926	3.1374605013484e-19	7.29775930800426e-18	32.9916592043496
TOP2A	-0.827637585691579	7.71246456677013	-11.2610553251631	2.38699729680943e-19	5.614647368754e-18	32.9880469738815
FH	-0.510990964196653	6.18217856349225	-11.2299812870042	2.78280664461288e-19	6.5090431223085e-18	32.969239041499
DHCR24	0.402067371940211	9.07048411004847	11.2480450802819	2.54534220545875e-19	5.96194720505492e-18	32.8758637756225
RAD1	-0.615792914825084	5.67386643560726	-11.1977615306094	3.26286078712546e-19	7.57890052831754e-18	32.8700974462489
NHSL1	-0.791056397841802	4.4585685565951	-11.1631778225222	3.8709350538068e-19	8.94164611047858e-18	32.8683302466184
CENPL	-0.816930167873107	5.08205591474073	-11.1645348698486	3.8450592674474e-19	8.89415922389908e-18	32.8620767147416
SGOL1	-0.878337664289305	4.59663546447615	-11.1687835039047	3.7651634347502e-19	8.72141181201695e-18	32.8614797595273
NBR1	0.562205543295495	6.38796962162294	11.2178484211121	2.95465176288316e-19	6.89171493479191e-18	32.8579719415257
LMNB2	-0.70211397310334	6.64803221172289	-11.2155437253634	2.98847753901364e-19	6.96090506441005e-18	32.8372248961721
CCNE1	-0.815924475164068	4.03888730432402	-11.1437880529563	4.26030303683065e-19	9.72023301336368e-18	32.8334676473812
PRKCH	0.773363379340813	4.05612609865028	11.1603881069645	3.92467814261136e-19	9.02837926506636e-18	32.8295216578499
LRP2	1.32013953490135	1.67058303551298	11.105752285391	5.141872444507e-19	1.1604949360585e-17	32.7790345168076
PLA2G16	0.787951006643755	4.33059279366818	11.1568758548838	3.9934056933075e-19	9.17386219984542e-18	32.7669016153119
CORO1C	-0.466484922381984	7.05419300735463	-11.195622932063	3.29751742766825e-19	7.64877690157057e-18	32.7501703581274
C3orf26	-0.692950617575566	5.5397831312178	-11.1618347205054	3.89671681725425e-19	8.98878511058761e-18	32.7287460574321
HSPA14	-0.663071679375237	5.66677762438753	-11.1551743980814	4.02713222339257e-19	9.22599442520785e-18	32.7187370883483
DTYMK	-0.873876299261498	5.79577666027466	-11.161398879028	3.90512003145247e-19	8.99576135069023e-18	32.6745874878859
CREB3	0.63829929729924	5.15807030856176	11.1340611416966	4.47018226932885e-19	1.01575174282956e-17	32.5829928611041
TSC1	0.68837777391259	6.11680651684933	11.1402002706014	4.33654209626009e-19	9.88069891251414e-18	32.5465436257238
ERRFI1	0.850750000578545	6.55432031024979	11.1246304286135	4.68356267027697e-19	1.05991748440747e-17	32.537978430755
ANKRA2	0.91187065225046	2.84871154681705	11.0649703407215	6.29129883888039e-19	1.40474875542638e-17	32.5221547498977
MND1	-1.49585558342881	3.10494555359708	-11.0519203522527	6.71099131646572e-19	1.49248163266719e-17	32.5072105586888
ISOC1	-0.483422953882232	6.60255765383283	-11.150975433406	4.11159168981692e-19	9.40660183590945e-18	32.5024780468517
ELP2	-0.429001458492275	7.35783619628385	-11.1563670769577	4.0034609816952e-19	9.18434587899459e-18	32.4976447095096
NIP7	-0.640829679366346	5.76610453486652	-11.127663911803	4.61383559941291e-19	1.04555266347672e-17	32.4940034966469
CDCA3	-0.793123151346765	4.15184000389501	-11.0956184861904	5.40616885659889e-19	1.21686094155801e-17	32.4918953965797
KIF4A	-0.586853788672947	5.85465384270597	-11.1332024211289	4.48920167207619e-19	1.01868939978022e-17	32.4797924045299
HAUS1	-1.10208083941192	4.46851658540698	-11.0804844673408	5.82644519434418e-19	1.30443734176991e-17	32.4666044703724
ANKRD32	-1.05234411127884	3.92868553510739	-11.0709044094934	6.1092587402868e-19	1.36592571086305e-17	32.4222980054523
MLPH	0.515309064036732	7.90632538671403	11.1441393155698	4.25291143142133e-19	9.716624423373e-18	32.4160805974345
TRIM4	0.677749467995072	4.50587004072818	11.0823700879461	5.77234483327665e-19	1.29405757361553e-17	32.414201253329
SLC39A7	0.595036257236083	7.54671318821355	11.1358217792026	4.43143893578721e-19	1.00831816002864e-17	32.412987942785
DDX43	0.793029224123228	3.80738846918721	11.0523977170124	6.6951556022152e-19	1.49094250720968e-17	32.4006014016784
KIAA0913	0.662704794903033	5.90490653705513	11.1087735850805	5.06561036269361e-19	1.14482794196876e-17	32.3830366693175
OGFOD1	-0.586802767880108	5.54940299455673	-11.0845749401937	5.70972365307444e-19	1.28173715938278e-17	32.3007136552082
SIN3B	0.667947152580101	6.37823226244561	11.0976332999546	5.35255820608451e-19	1.20641756655738e-17	32.2697926013636
NOP16	-0.79014886484927	5.45158831276768	-11.0615765916474	6.39784300970129e-19	1.42663368658992e-17	32.1988709240326
HNRNPM	-0.426733830468727	8.18261239098624	-11.0895665414731	5.57045878329225e-19	1.25215527811532e-17	32.1295225453218
HIRIP3	-0.756030926198467	4.57466196383387	-11.0054236547778	8.44790300938557e-19	1.858983288539e-17	32.0570274575498
LYPD6	-0.698638010060227	3.87956511578535	-11.0088220226159	8.30693985737474e-19	1.83037236066845e-17	32.0497800692864
C1orf144	-0.374667720516895	7.43033917565231	-11.0433985955287	7.0000874720046e-19	1.55470734238785e-17	31.9468151274806
C12orf23	0.849910736322836	5.64638951060232	11.0112199020341	8.20889747303804e-19	1.81354823433406e-17	31.9326204913063
GRWD1	-0.659493818230186	5.92448624033336	-11.0219192788571	7.78537111300956e-19	1.72453703965526e-17	31.9317334341958
BUB1B	-0.681403401151959	5.57212879944281	-11.0044810876652	8.48742335165479e-19	1.86522559964618e-17	31.8902690709583
FOXO3	0.821141172894539	6.74892794370271	11.0180462724905	7.93609090502248e-19	1.75559767586767e-17	31.8898397775468
NOL11	-0.624971018670016	7.63294480300249	-11.0253046309146	7.65598023533658e-19	1.69812484689349e-17	31.8254336736436
EED	-0.643238906972508	5.40889822331406	-10.9801667022256	9.5734866918538e-19	2.09838783007291e-17	31.8228027501007
FER1L4	1.05311208226009	5.46837949356021	10.9600973276029	1.05741379062918e-18	2.31165859274279e-17	31.811787311162
THOC4	-0.755581012947166	6.98527459642465	-11.000952981817	8.63700318815089e-19	1.89560684145191e-17	31.8024331621891
POLR3G	-1.17771085108575	3.44515867072819	-10.9224733272479	1.27411885497772e-18	2.76015074231184e-17	31.7900818101777
AMD1	-0.585998735041373	7.52030033171399	-11.0100616399755	8.25610981927593e-19	1.82157230366188e-17	31.7898515409912
TMEM201	-0.859293773286042	4.91970793236712	-10.9551020088692	1.08390884960809e-18	2.36340177325237e-17	31.7752307209295
PHF5A	-0.792723878691392	5.00032609974655	-10.9488386396461	1.11807175701583e-18	2.43471771671e-17	31.7500196390008
RETSAT	0.553165180542588	5.10491011496869	10.9702384750627	1.00560481947594e-18	2.20127421477952e-17	31.7333859052018
HERPUD1	0.987308130621034	6.39996889195011	10.9360649747553	1.19112580426555e-18	2.58706337019961e-17	31.6547094456786
SLC35D2	0.714911750519766	4.00727508348438	10.9094631998139	1.35898489976938e-18	2.94018932260583e-17	31.5600639581703
NETO2	-0.518781416578766	5.95173611883256	-10.9409939187646	1.1623862775138e-18	2.52792563135771e-17	31.5570180105422
TSPAN31	0.616320487782068	4.68892075031764	10.9067733100244	1.37722588701978e-18	2.97196461090566e-17	31.4796944744002
HNRNPF	-0.322075636470705	8.72827354609955	-10.9597000383373	1.05949703481494e-18	2.31318908749936e-17	31.4722523610633
PARP8	1.07814502261412	3.11914226549586	10.8467738199439	1.85442121131411e-18	3.95074399210411e-17	31.4282460722788
NCAPH2	-0.837355569860152	5.5670285524583	-10.8811610873317	1.56368378320993e-18	3.35700225807482e-17	31.4075203637783
COPB2	0.449492469255548	7.35558305250535	10.9351764891523	1.19638160397755e-18	2.5951084234657e-17	31.4056292521357
COG6	0.763881847820452	4.36143814986129	10.8923993277737	1.47894122685595e-18	3.17915335192016e-17	31.3831534213968
TSC22D1	0.438978393344415	6.6636823389189	10.9062570278416	1.38075492369043e-18	2.97574037935551e-17	31.3077412175673
SYTL4	-0.89177272525067	3.68194817646986	-10.8305834823672	2.00949171490039e-18	4.27023372808058e-17	31.3005654301627
ACTL6A	-0.496634354883223	6.5589143102422	-10.898061532006	1.43800437086944e-18	3.09513321729993e-17	31.28025029179
NUDT15	-0.602195061817767	5.4588439419555	-10.8723848953003	1.63323112834396e-18	3.49285900133304e-17	31.2777648517592
SAE1	-0.396143594129146	8.08798758973043	-10.9075198616844	1.37213882674774e-18	2.96481262771695e-17	31.2565436307068
ARPC5L	-0.618957453843327	6.17099878854252	-10.8644039184081	1.69916446079167e-18	3.62922432213026e-17	31.1742924845609
TOMM40	-0.749663778306829	7.44532750288925	-10.8746929916308	1.61464559565503e-18	3.46196576176085e-17	31.1241369537525
ZHX2	0.429744086388314	6.42587084609066	10.8725904738185	1.6315670836175e-18	3.49285900133304e-17	31.1213559661587
LOC100128191	-1.23231683395679	2.37751823435716	-10.7647153042866	2.78637142597045e-18	5.82490946599124e-17	31.1167824463976
C17orf53	-1.11054182435107	3.64486001246268	-10.7573044621087	2.89078474201809e-18	6.02811521515095e-17	31.0434850467412
SREBF2	0.673813075018804	7.02017876465162	10.8510128907546	1.81583906252404e-18	3.87348118388419e-17	31.0332456226141
CLMN	0.625052730261981	5.47003076723535	10.8277061188211	2.03838086131726e-18	4.32064404621925e-17	31.0199337141276
HADH	-0.553397188712967	5.41089726963272	-10.8154124443468	2.16657300448843e-18	4.58075435234697e-17	31.0063158147943
CDCA2	-0.894927359472215	4.86519229996476	-10.7917725101824	2.43622260783713e-18	5.12495432622241e-17	30.9763215181107
IDH1	0.671734876131853	7.00137286045299	10.842572783872	1.89346758186552e-18	4.02879794390827e-17	30.9590871960601
TOR3A	-0.599060187582677	6.29436687239036	-10.8278188084937	2.03724164939565e-18	4.32064404621925e-17	30.9590752379579
NEDD9	0.797286327757129	5.50685095898442	10.8074972301771	2.25335267449166e-18	4.75221565298846e-17	30.9385388566802
NUP93	-0.553397954164035	5.27801403466811	-10.7965868751224	2.37870808810396e-18	5.01026625509454e-17	30.8917661761572
SLC9A1	0.582162929288219	6.99598658463686	10.8115925108519	2.208027214383e-18	4.66250595117945e-17	30.8513767862355
FAM107B	0.690925417122981	5.86558592295604	10.7880249034274	2.48195593724139e-18	5.21460189628455e-17	30.8147100510605
STARD4	1.44594870193021	3.32095900860804	10.7167232509871	3.53608533608603e-18	7.30092483465467e-17	30.8106732270416
ATRIP	-0.863827970926376	3.62531871094096	-10.7189673449224	3.49689707813634e-18	7.22893779168753e-17	30.7457543691191
CTSL1	0.748707486296368	5.80076434926204	10.7735376069356	2.66698643607645e-18	5.59632134967912e-17	30.718851941449
RARG	0.569373665235859	5.8051917189934	10.7724156090172	2.68188039091537e-18	5.62052226286575e-17	30.6971067655111
TMPRSS3	-3.09941282618462	1.36597181136207	-10.8220019467115	2.0968876565391e-18	4.43903154024809e-17	30.6226478017294
TRIB3	0.844292922581697	7.80822936799348	10.7533427787547	2.94820072596792e-18	6.14018791296232e-17	30.5783082034485
NAA50	-0.653354247067591	8.5427797614859	-10.7721313687426	2.6856667485185e-18	5.62141310415813e-17	30.5691403374609
HAUS5	-0.712317325223425	4.62481941163839	-10.7107652149062	3.64227760604004e-18	7.5109063728007e-17	30.5672362659444
KLC4	0.800042498298296	3.84025687538178	10.6950273693507	3.93839965512269e-18	8.09162110961571e-17	30.5625378377214
UNC13D	0.891090936944728	4.6796671924199	10.7034418798931	3.7771912719677e-18	7.77952547196895e-17	30.559999383059
SHMT1	-0.487586499769561	5.84405806497962	-10.7404144033729	3.14363789532563e-18	6.53095654179204e-17	30.5537422849402
CLDN4	0.723926551180436	7.33373676901824	10.7589257050613	2.86761262714921e-18	5.98726012190305e-17	30.5300169124186
KANK2	-0.564686956464434	6.15835256199143	-10.7404207156227	3.14353937409297e-18	6.53095654179204e-17	30.5220867419934
FAIM3	-1.53527511549076	2.27815236817751	-10.651720399558	4.88380026567141e-18	9.93633523638549e-17	30.5193397319755
VTCN1	1.1105758012538	3.56166691020935	10.6629121731496	4.61963220833439e-18	9.42179622587614e-17	30.4874550393777
TMEM109	-0.630115014779137	6.29871698627068	-10.7274308796836	3.35297448037938e-18	6.94859296280851e-17	30.4662978101021
WDR3	-0.51131922638158	5.65497584333086	-10.7252760440447	3.38904448191638e-18	7.0146509796497e-17	30.4501793466691
SMPDL3A	1.0202423054754	2.54868899052534	10.6381239158484	5.22517188846978e-18	1.06050697406273e-16	30.4374905963385
TMEM86A	2.40728173432851	0.950369988013936	10.7366853530703	3.20238478973259e-18	6.64474977958907e-17	30.4365124902753
MRPL16	-0.678328307711789	4.60766777799799	-10.6907691628045	4.02258856000683e-18	8.25445043896371e-17	30.3868322256866
GLDN	1.15167633061576	2.39014268190814	10.6095914736921	6.02126362096096e-18	1.20742941003539e-16	30.3498775817702
EIF2C4	0.979172111613084	3.54886019521579	10.6148849090462	5.86490110331712e-18	1.17748626712936e-16	30.2649796927959
YIPF3	0.562761603538944	6.21021105541564	10.6815123410682	4.21187704298334e-18	8.62171746228315e-17	30.2347244085713
UBE2N	-0.575244909950784	6.68122111797332	-10.6784774107132	4.27585926747775e-18	8.74198904514645e-17	30.1912034503708
HMGN2	-0.406250233970706	8.40567650510008	-10.6975542117125	3.88927838166879e-18	8.00052787884733e-17	30.1732914404271
CYCS	-0.634318645773736	8.2834048546803	-10.6891493905229	4.05508431088883e-18	8.31093505089519e-17	30.163754892293
FN3KRP	-0.661723942299227	5.13923857659787	-10.6289950339444	5.4676864438972e-18	1.10436700589054e-16	30.1115894482022
PSMC3	-0.647843028913322	8.25991226246683	-10.6749467191065	4.35151938230739e-18	8.88581320509265e-17	30.1087804075279
TTC27	-0.573240778771531	4.93955561000691	-10.6241170660188	5.60186221210756e-18	1.12738319657385e-16	30.0830253871071
AGXT2L2	0.663375147821322	4.68863506480676	10.6037467271698	6.19876663972997e-18	1.2385683785286e-16	30.034578073551
NIPAL3	0.69314978389581	3.85087737093113	10.5794757326895	6.99371582967533e-18	1.39407513153147e-16	30.0168812581883
PSMB2	-0.50215388646031	6.98496599528806	-10.6426518048361	5.10891324467885e-18	1.03817090041323e-16	30.0109850795462
CTNNAL1	-0.731404445237125	6.01549328447501	-10.6040612495681	6.18908262111881e-18	1.23811265257884e-16	30.0105465764457
H1F0	-0.537410069114907	7.72711080413696	-10.6575201332175	4.74506842368757e-18	9.66583731032288e-17	30.0019580489948
LMX1B	-0.694376302096658	5.39397291004562	-10.6182664190445	5.76715048977565e-18	1.159252701815e-16	30.0015056568783
CAST	0.526399367550232	7.14501785278049	10.6372880894098	5.24692065402442e-18	1.06363031536854e-16	29.9773011966371
IL20	-2.57517539836392	1.19951673500705	-10.5562389805386	7.85031796720638e-18	1.55187609555035e-16	29.9430495147398
SYNPO	0.920683310369635	4.23178719472533	10.5594409715224	7.72630892908759e-18	1.52922772367985e-16	29.9254188178753
MUC1	0.949886125463817	3.86474489842433	10.5612908496085	7.65556167902094e-18	1.51876172621526e-16	29.9187303265267
IQCC	-1.07156129989673	2.88351232108226	-10.52369722118	9.22944956507873e-18	1.80319292671001e-16	29.8950946437921
IMPA2	-1.09125498327933	4.16981279679192	-10.5466515050694	8.2336778681802e-18	1.61809669409454e-16	29.8929387823315
TRAP1	-0.60136254526248	7.67196880084562	-10.6272972575324	5.51401708861821e-18	1.11238144499458e-16	29.8803247667967
DNAJA1	-0.535861943419112	9.61681679901245	-10.6334336355771	5.34839535214544e-18	1.08288818243681e-16	29.8498266392942
TUBA1C	-0.557915391250763	9.15662036246808	-10.6323215220351	5.37803729974111e-18	1.08757310521004e-16	29.8434955961555
MAG	1.99509521552723	0.836793601695538	10.559433264668	7.72660503772707e-18	1.52922772367985e-16	29.8318344939112
CCT4	-0.438467761176259	8.84413307017082	-10.6247560717626	5.58409939069404e-18	1.12516238807189e-16	29.8136248996834
TMEM150C	0.537990787066371	5.04427325230211	10.5864022824431	6.75697088904668e-18	1.34849142181881e-16	29.8107975311241
WDR1	-0.45661810704962	8.13897861364509	-10.6082666847109	6.06104550236725e-18	1.21395119738431e-16	29.7716967374399
SCO1	-0.58770921037272	5.03048838922527	-10.5710637031882	7.2924340281883e-18	1.4501625052012e-16	29.7625105573667
SYT7	0.614115342525211	5.22382419929629	10.5613853886346	7.65196357976869e-18	1.51876172621526e-16	29.7471249149469
COTL1	-0.631210718193908	6.3012920250834	-10.5719040686155	7.26202617403344e-18	1.44583483017304e-16	29.7225050092332
CENPW	-0.874089664385001	3.69497162160836	-10.5137451422906	9.69784591241332e-18	1.88589273301396e-16	29.7120278478985
CLSTN3	1.01857303283056	2.2091739488201	10.4803085288964	1.14530212720851e-17	2.21178207568535e-16	29.6767615398012
CCDC99	-0.698833439725088	5.30355428214087	-10.5487232308073	8.1492814091141e-18	1.60339508571793e-16	29.6428872895103
YIPF2	0.72098599335207	5.63061933669171	10.5522310497928	8.00835319042519e-18	1.57938324005508e-16	29.638939595366
DCLRE1B	-0.953638421391461	6.69316907318902	-10.5504535785698	8.07945616189529e-18	1.59152915019478e-16	29.6254208420699
SNHG7	0.900955808413145	6.34225597804457	10.543630627968	8.35831154042495e-18	1.64066199767684e-16	29.587726682711
LOC93622	-0.629372992418691	5.22360269152293	-10.5254885120195	9.14758064099164e-18	1.78928817122742e-16	29.5369844804219
LETM1	-0.499446295574195	6.43660400620446	-10.543175530807	8.37725076267891e-18	1.642451837691e-16	29.5322092160547
RUSC1	-0.669133736122156	5.98645394833679	-10.5207427455472	9.36608698261697e-18	1.82349754013139e-16	29.5096747111148
ITGA3	0.582585915283659	6.46603076156152	10.5208000691189	9.36341672842061e-18	1.82349754013139e-16	29.4237529954451
PDXDC1	0.397310644338136	7.52768612752152	10.5346632602941	8.73952328537544e-18	1.71147292066298e-16	29.4136410594617
GTPBP3	-0.730436670378037	4.49145999096508	-10.4769066210039	1.16485370991747e-17	2.24694503398613e-16	29.4105262658736
EIF4G2	-0.464796047428559	10.0673311403398	-10.5537045338143	7.94988575744544e-18	1.56970353491756e-16	29.3802784074355
WHSC1	-0.522656886706327	7.5002307781103	-10.5227589266135	9.27262571127251e-18	1.80951449702825e-16	29.373256641617
ZBTB2	-0.566540677297569	5.97859175594434	-10.4937800885365	1.07105214460589e-17	2.07529175032621e-16	29.3679239713833
FASTKD2	-0.568793986248018	5.46614120634112	-10.4947484244104	1.06590460335718e-17	2.06800331630458e-16	29.3370380955851
COPA	0.536668668366724	7.24135662179762	10.5073251125822	1.00125644438934e-17	1.94483307502524e-16	29.3134496302781
FAM21C	0.969092555618374	4.08079392167047	10.4341218505831	1.4412585187179e-17	2.7578498246039e-16	29.2606175818035
MESDC2	-0.430285215521749	6.94491524264718	-10.493575466198	1.07214307120417e-17	2.07529175032621e-16	29.2460848090313
DRAM1	0.868274902823534	3.2994570786493	10.405847271297	1.65907710337647e-17	3.14585096109616e-16	29.2234632166447
CD44	0.49407225487838	6.09624291507758	10.4639331824506	1.24253280069184e-17	2.39126795843157e-16	29.204528097378
IPO4	-0.520409303791871	7.68471462064834	-10.4924004805436	1.07842898350986e-17	2.08504581736634e-16	29.1924345446942
HAUS7	-0.925425888034217	4.48295888803818	-10.415403069559	1.58200301903747e-17	3.02025325232678e-16	29.1690304092655
CSPG5	-1.9253142295078	2.40904999889135	-10.3872129220315	1.82035903165198e-17	3.42834284294455e-16	29.1610590693724
ZC3H18	-0.450217953762797	6.61088063736415	-10.4674606839857	1.22091220791504e-17	2.3523658715635e-16	29.1542564373619
MNT	0.716155357681055	5.09078222795694	10.4368448342538	1.42185691198257e-17	2.72696502247665e-16	29.1516981992724
FGFR3	-1.12442756479884	4.07282220460842	-10.3781794473446	1.90410391279013e-17	3.57800380196653e-16	29.1308875473953
NCRNA00263	0.922650099072023	4.04512980841165	10.3821556495521	1.86677741914924e-17	3.51180939908345e-16	29.0902268912344
TRMT6	-0.704165851521774	5.11665570909865	-10.4170727604819	1.56890857605513e-17	2.99867737439383e-16	29.0684588288255
TRIM16L	0.85718608898467	5.56977679120254	10.4103385110781	1.62239470865827e-17	3.083287398591e-16	29.0489934250471
ANKRD34B	1.13061235412082	2.61166077066395	10.3573797338396	2.11189008658621e-17	3.9467035152956e-16	29.0362337550456
DIAPH3	-0.752212055426325	4.9958812890293	-10.4031458880272	1.68153957364425e-17	3.17763478300863e-16	29.0354933819568
MBNL2	0.82243677661318	5.24355390412766	10.4036697429323	1.67715995536893e-17	3.17294378886765e-16	29.0132784086214
YPEL3	0.949725331028335	3.64325856753215	10.3756557392065	1.92818191194773e-17	3.61918230027091e-16	29.0046205767983
ANP32A	-0.499348109988227	7.42246470932065	-10.4544545590863	1.30254711632417e-17	2.50388482452935e-16	29.000050791779
MAPK9	-0.384463504669048	6.78725467283402	-10.4360026186582	1.42782970396166e-17	2.7352833870624e-16	28.9797343538757
ATG14	0.71406717525649	5.31706686627491	10.3936411186288	1.76302185118707e-17	3.32410117691687e-16	28.9388233184864
FKBP4	-0.595868352165231	9.34824450160857	-10.4447908470446	1.36672282341159e-17	2.62423335232324e-16	28.9200955547167
C1orf135	-0.831995575989908	3.99191954326109	-10.3402358464826	2.30011956903186e-17	4.27888761651711e-16	28.9146204706585
ZER1	0.504939238850874	5.52343751360831	10.4039979251516	1.67442205326159e-17	3.17135157630201e-16	28.9114119172969
FNIP1	1.06707543595179	7.0007693406014	10.4064410875421	1.65417984128893e-17	3.1401252742016e-16	28.906547431974
C21orf58	-0.753500323600182	4.4287465514767	-10.3663160962595	2.0199710837351e-17	3.78297832075989e-16	28.9047780291015
TCEB3	-0.419014773674252	6.14385835806823	-10.4122573301931	1.6069713275078e-17	3.06093262884287e-16	28.8860882074571
SOX3	-1.3999548911679	2.27084667339098	-10.3084423493634	2.69478492460927e-17	4.96886252250997e-16	28.8847124039353
NLN	-0.531452414286916	6.26961414777045	-10.4118809874904	1.6099847349041e-17	3.06318369812697e-16	28.8765449104272
SH3BP1	-1.00003845366393	3.30847511855648	-10.3259102560763	2.47022788559829e-17	4.58005445218911e-16	28.8344352238088
FAM117A	0.959675665146202	4.06986327858689	10.3358710219311	2.35066831356688e-17	4.36321607947752e-16	28.8317235889707
KIAA1522	0.494609302885347	7.90563550538039	10.4147796048128	1.58692051348084e-17	3.02618684919654e-16	28.8106645157469
ASAP3	0.624679009503164	4.05916238718266	10.3556855369704	2.12978309582662e-17	3.97527818020138e-16	28.8010822258005
ECHS1	-0.624587233013298	7.5595972953467	-10.4010961853319	1.69878618133241e-17	3.20660271970692e-16	28.7521219481915
TSPYL2	0.730077416842548	6.38540384366304	10.3573584330136	2.1121141151576e-17	3.9467035152956e-16	28.7437468751715
ASNS	0.921414160930335	7.81572324876419	10.3728286217089	1.95551688972499e-17	3.66637493988349e-16	28.6987227159297
CHEK2	-0.696940431175951	4.58755014167531	-10.30426295209	2.75147566693518e-17	5.06780606319646e-16	28.5910303809266
TELO2	-0.808229577426947	6.2548050688092	-10.3470658158102	2.22319709729951e-17	4.1450109537611e-16	28.5880046438349
LOC146880	0.641409596456112	5.28143959157587	10.3116927366613	2.65150519546921e-17	4.8998644076273e-16	28.533423019171
PSMC1	-0.491747790657756	7.27531508986423	-10.3423173594481	2.27639840189255e-17	4.23947515292328e-16	28.507480924496
TTK	-0.74715541270279	5.63863171048076	-10.3136507322548	2.62577057044855e-17	4.85767555532981e-16	28.5034583463809
PRMT6	-0.398932427757003	6.70457695712868	-10.3374865387995	2.33183075464996e-17	4.33305972675176e-16	28.4403405595847
OIP5	-0.857897861904632	3.5150077184315	-10.2495142996369	3.61432098452522e-17	6.59889783244539e-16	28.4341152227066
RECQL4	-0.879806599973328	7.19739896682286	-10.3226821242178	2.51026699693289e-17	4.64913679476253e-16	28.4280175130017
NOM1	-0.499507825048113	5.60386716437735	-10.2939598927449	2.89638238331008e-17	5.32297790972282e-16	28.3792862205861
WWC3	0.537626534555198	6.133035463465	10.2992599108603	2.82091093396458e-17	5.18997958851745e-16	28.3499268216719
IGF2R	0.755958573898206	7.22414636734182	10.3089207016415	2.68837143306673e-17	4.96250815083973e-16	28.3118370539288
C16orf59	-1.22517694437242	3.9472232695328	-10.2169486723682	4.25114878679577e-17	7.68607700652675e-16	28.2915893469464
PWP2	-0.508502305263177	5.85111854713084	-10.286085363667	3.01226364424219e-17	5.5298679677614e-16	28.2845978184813
HMGCL	0.691912499252478	4.00384474219153	10.2390755676975	3.80730146986572e-17	6.93609039019982e-16	28.2507395875675
NUDCD1	-0.546389819889399	6.50792796365586	-10.2768509656057	3.15408354460077e-17	5.77753485212523e-16	28.1987939829606
UCHL5	-0.651009423979928	6.20701962511792	-10.2668127002353	3.31584231673955e-17	6.06056250329533e-16	28.195094024224
PDHA1	-0.435260224647736	6.767172430213	-10.2773196554727	3.14672707246368e-17	5.77037977630291e-16	28.1868894163101
LOC284749	2.25297704915613	-0.039933959383108	10.2136243315925	4.32216767025474e-17	7.80604018545791e-16	28.1820551334067
SOX4	0.508334978994478	6.64624701805417	10.2764787924359	3.15993737001737e-17	5.78192478951536e-16	28.1611113913142
POLR3K	-0.814191964227123	5.42544638045238	-10.2438577314566	3.71764564658163e-17	6.78014239841126e-16	28.1556289982528
ALCAM	0.67595400785873	5.88230152208943	10.2349945902574	3.88552116940496e-17	7.07088749043835e-16	28.0423901413304
CCDC138	-0.969823630706986	3.35121796972981	-10.1597290913102	5.65418861038335e-17	1.01459925236106e-15	28.0227832158658
NES	-1.41666922482829	3.13325033491875	-10.1283075406908	6.6130648853355e-17	1.17531240321308e-15	27.9940211036631
PPFIBP2	1.30556629169877	1.31915313488912	10.1220489394886	6.82267555062466e-17	1.2093094144502e-15	27.9722757093815
UCK2	-0.52509841836983	5.09382635205579	-10.2021973711624	4.5754665118671e-17	8.2545956790146e-16	27.9562325138037
TMEM64	-0.675005267502473	7.60419634400704	-10.2329186434714	3.92592587668875e-17	7.13665047410247e-16	27.8856716414164
GOLGA3	0.535584350525767	7.45671698605241	10.2185154997737	4.2180823807038e-17	7.63454650810502e-16	27.8575767289251
VAV3	0.694426698004737	4.22798339582382	10.1676468332755	5.43536434151357e-17	9.77430465026591e-16	27.857116053924
GPI	-0.473653815088749	8.82152349288825	-10.231681992028	3.95019477918066e-17	7.17297041118539e-16	27.8502244143055
PERP	0.448593613030623	7.43167216163364	10.2197872106281	4.19143350614918e-17	7.59453238969002e-16	27.846801791714
ARL8A	0.541612888412025	5.46381123359438	10.1772585420006	5.18108228568505e-17	9.32706352484357e-16	27.8047595565664
SAMD4A	1.12670683553118	4.1188008354356	10.1061385748662	7.38596914917507e-17	1.30436059187755e-15	27.7976157184204
YWHAE	-0.387530728867405	9.64473973749612	-10.2280562604269	4.02221772327114e-17	7.29583180086622e-16	27.7865376032833
XPO5	-0.445366127296862	7.05506275230538	-10.2018263773	4.58393472143955e-17	8.26096166824946e-16	27.7806741054953
CENPJ	-0.755816385156915	4.8573474474672	-10.1416934646118	6.18613020545043e-17	1.10649028402089e-15	27.773399307771
IL1R1	1.73447516850212	1.23133845214816	10.0840983163753	8.24399556393478e-17	1.44369195613869e-15	27.7502388187403
NAV3	1.86883791586962	1.17122659871394	10.0945797574017	7.82417730413404e-17	1.37738464457198e-15	27.7488122732928
FAM171B	1.00296236589938	3.90025571601502	10.1275630383024	6.63765779109244e-17	1.17843088002367e-15	27.7441760056294
MYEOV2	-0.85884618374511	5.77192154783333	-10.165408179555	5.49636042684809e-17	9.87337613089232e-16	27.7208520416552
EXT1	0.690872320032489	4.43521941890412	10.1300627331483	6.55544650583148e-17	1.16631156769708e-15	27.6937275209949
OTUD1	0.866792841542588	3.6527587197849	10.0849912127967	8.20737010604945e-17	1.43878467142108e-15	27.6778828092386
C1QTNF6	-0.608696302751592	5.85808558917953	-10.155189447601	5.78360648680857e-17	1.03670991302665e-15	27.6382169453452
IGDCC3	0.805461549214186	2.62025930195828	10.0922019514292	7.91750019263795e-17	1.3923477730986e-15	27.6021115509417
SLC7A8	1.43983652749975	1.00622567988291	10.0551669266333	9.52351994766481e-17	1.66080654436649e-15	27.5970094657607
CHTF18	-0.883240728177648	5.88599892909293	-10.1316147882372	6.50491531828152e-17	1.15855382090458e-15	27.5740722363441
ELF5	2.07009887418518	-0.00151852586820432	10.0884916184589	8.06535170490276e-17	1.41685863353775e-15	27.5673817390094
EDIL3	1.49134285682544	2.51645863849875	10.0365421437549	1.04505367694232e-16	1.81113758478583e-15	27.5448297172876
SEH1L	-0.539194880386079	6.06232704470859	-10.1344149485791	6.41473290919443e-17	1.14493055681289e-15	27.5374895581163
HMGB2	-0.683125492683175	7.27354210485023	-10.1428344440917	6.15104126832823e-17	1.10139201468438e-15	27.4955773686921
TSR1	-0.412459790131324	6.68458162611307	-10.1336669018375	6.43870140636546e-17	1.14798339360401e-15	27.4775045482995
WLS	1.32565364196858	2.35768564331355	10.0245429863172	1.10950692955799e-16	1.91687953408344e-15	27.4708051910966
ABCE1	-0.660960567270431	6.99811126334909	-10.1345968560647	6.40891784187765e-17	1.14493055681289e-15	27.4436276046844
MKNK2	0.826705327367935	7.02638550019131	10.121949856504	6.82604692203413e-17	1.2093094144502e-15	27.4426635728735
DDIT3	1.50152553971096	6.72634808064563	10.05401458671	9.57840897685413e-17	1.6686386638428e-15	27.419686375861
ORAI2	0.603056868909889	5.7988355752491	10.1043414238305	7.45245278710418e-17	1.31471329548028e-15	27.4136384275731
CENPI	-0.842585781351151	3.99283539150963	-10.0684627593381	8.91251929159326e-17	1.55750232635952e-15	27.4129175398712
UBQLN4	-0.418145981958607	5.9669418316818	-10.1073883379706	7.3400857664263e-17	1.29762784733312e-15	27.4075061518791
TMEM63A	0.580353817661879	5.0588253751509	10.0785694618973	8.47445244480973e-17	1.4824973084414e-15	27.3411471334864
RHPN2	-0.448668614915158	6.41930357842765	-10.0868827804386	8.13031744201571e-17	1.42677260126202e-15	27.2952912411091
CYB5B	-0.396884124141097	7.12258220334954	-10.0954947773164	7.78855911387441e-17	1.37255914247034e-15	27.2662860667919
PPIL1	-0.569062021083911	5.62471423935062	-10.0627479748143	9.17017827701896e-17	1.60085659190882e-15	27.2066721930398
NINL	0.630471603538602	4.89813747363302	10.0319789304511	1.06911117376116e-16	1.85091255382833e-15	27.1429832330489
ATP6V1H	0.455973669193012	6.30749764747114	10.0531088754912	9.6217725285805e-17	1.67444873848054e-15	27.1296499353191
SHROOM3	0.60705643943429	5.27600487408539	10.0464354381196	9.94739790101433e-17	1.72931686586865e-15	27.1289057972834
EEF2	0.551274111728368	12.0112983554467	10.1096065959139	7.2593467855325e-17	1.28471233482799e-15	27.0912503131039
CEP152	-0.846337573944414	4.39071257715089	-9.99035095688377	1.31582766800335e-16	2.26165487355479e-15	27.080255610498
PSMG1	-0.598683283498059	6.46878230669017	-10.0431059964781	1.0113955936723e-16	1.75644651179393e-15	27.0616850053514
NOP58	-0.553593232986702	7.90491842758256	-10.0379366645127	1.03781032933834e-16	1.80045020205958e-15	26.9669686921442
SAMD12	0.896455548064039	4.50993589310002	9.99161210079139	1.30757588856988e-16	2.24978386424307e-15	26.9294221594738
MARS2	-0.637024342384167	3.72991524945803	-9.96979934216141	1.45788385963174e-16	2.4879234355593e-15	26.9273191779291
RHOBTB1	0.632353641797731	3.91589085161884	9.97434760891508	1.42517809756289e-16	2.44207771553707e-15	26.9242158800807
ASNSD1	-0.546445017077956	5.67031085932067	-10.0004209804898	1.25136457749823e-16	2.15973386935814e-15	26.8898574036065
C12orf32	-0.582216999480907	5.04363772737955	-9.97668958491117	1.4086247465979e-16	2.41866943142743e-15	26.8688714828634
VDAC1	-0.318923061962439	8.64857654914743	-10.0255358471163	1.10402609857165e-16	1.90938288236942e-15	26.8400819028402
SACS	-0.897254642998822	4.96473212107738	-9.97186232802971	1.44295726037981e-16	2.46748642357791e-15	26.839146185736
PPRC1	-0.493753570162209	6.65524630667359	-9.99996055160066	1.25424185963954e-16	2.16246812995996e-15	26.8249489675337
CYP1A1	1.08751623860684	6.56248199634734	9.97347350704174	1.43140610549542e-16	2.45023906942737e-15	26.8036996867562
ALPK3	1.30486545973685	2.0694278722916	9.88313477589859	2.2464805902814e-16	3.72719656665339e-15	26.8025911248612
LGALS8	0.550426434842955	6.10074222130752	9.96984356302678	1.45756228780733e-16	2.4879234355593e-15	26.7567691868415
MEPCE	-0.496413927596818	7.48686322051248	-9.99455189773179	1.28854099896784e-16	2.21931613457653e-15	26.7549791301844
METAP1	-0.392039560143763	6.35424150670766	-9.97559046885132	1.41636932952632e-16	2.42947288892288e-15	26.7110974805892
FGF13	1.48614784350195	1.92024040496565	9.86425054806141	2.46845149034181e-16	4.07928683048187e-15	26.7026665753568
WDSUB1	0.841575579633661	3.34673460507396	9.89514198597696	2.11584546711483e-16	3.52444219044107e-15	26.7012526809942
ZNF641	0.693184562305972	4.05522731761906	9.92628583221093	1.81134284393076e-16	3.05680098101898e-15	26.6947193992131
CCDC74A	-1.05403724330624	2.67271449920401	-9.86684630601689	2.43668579867461e-16	4.03077480682831e-15	26.6776482828168
NME1	-0.794131219376399	6.73208992832086	-9.96511663447384	1.49234114060897e-16	2.54412978955601e-15	26.6598504485345
FAM110C	0.683601884426353	4.18093396982896	9.90125538419469	2.05228142718323e-16	3.42538468944234e-15	26.6459320754676
EIF1AX	-0.586349077970547	6.4127075837988	-9.95198852802525	1.59334973893673e-16	2.71356222341934e-15	26.6188705761783
NEBL	0.695282556989889	6.0616865040104	9.9482973196809	1.62296279297209e-16	2.76118308745322e-15	26.6182337747461
SPNS1	0.760988125334607	5.83448014544274	9.94093673895192	1.683667695588e-16	2.86155066473716e-15	26.5859520621457
C1orf85	0.747882837372771	3.35745719086563	9.88770227293094	2.19586265516502e-16	3.64683287437734e-15	26.5819407555582
KAL1	1.19452960286549	1.76258405495373	9.83712257395078	2.82626571172799e-16	4.6294287720802e-15	26.5718943622525
ENPP1	0.772026893281361	4.85948156284416	9.9084332459751	1.98008363420201e-16	3.32145623855511e-15	26.5326091837583
NFATC2IP	-0.373769227605576	6.27483003842737	-9.92806314705137	1.79535225775764e-16	3.03401881554465e-15	26.5123172560957
ZNF165	1.040242093032	4.57965752817723	9.8526540694292	2.61550004551505e-16	4.30527783082615e-15	26.4798972650759
HMGCR	0.733638718687061	8.35253993627647	9.93900364669646	1.69998373474839e-16	2.88634801826721e-15	26.4425876865298
IPO9	-0.486532653272189	6.33694277628325	-9.91799277455579	1.88786011117147e-16	3.18271900193868e-15	26.4309587709471
RNMTL1	-0.655377330024621	4.87915413507709	-9.88210317814297	2.25807360711085e-16	3.74271783997243e-15	26.4293025201623
MOCS2	-0.648241872233208	5.81087671346735	-9.9087139108608	1.9773128069303e-16	3.32013849227935e-15	26.4289292518092
FADS1	0.675654422223086	6.81549322181809	9.92798762656513	1.79602883723344e-16	3.03401881554465e-15	26.4179368614805
KIAA1147	0.681142905315697	5.05454576835567	9.89593077086547	2.10753468007793e-16	3.51409870285378e-15	26.4040639967026
RGL2	0.482130554819991	6.4058248241269	9.91473510070162	1.91879480918687e-16	3.23161373502932e-15	26.3970688267467
ATP2B1	0.692613373793272	7.87026955954155	9.93003212818924	1.77780208748584e-16	3.00930790598312e-15	26.3957369880027
SDHA	-0.52407691999805	8.20396736906472	-9.93267270562098	1.7545349023618e-16	2.97594743479703e-15	26.3755454321923
AKAP1	-0.396267851964378	7.27772795720735	-9.91371627325307	1.92857325576382e-16	3.24481480174991e-15	26.3306447458938
EIF4A3	-0.481284565683451	7.52306652915208	-9.90896887082549	1.97479911069013e-16	3.31925028413886e-15	26.3245202251562
C16orf45	0.888088528538335	3.4578093494305	9.80445740680368	3.32662650448808e-16	5.41191650399403e-15	26.3162474572192
EIF4G1	-0.356005069021391	9.70823782006748	-9.93005101294858	1.77763459517877e-16	3.00930790598312e-15	26.3070725187184
ERH	-0.558740902317916	7.2937426846494	-9.90501614165505	2.0141317304425e-16	3.37180571170375e-15	26.3067674976414
BEX2	2.0325420545966	2.56334497472085	9.79348004033408	3.51394160939182e-16	5.67798642275061e-15	26.30507837385
LDLR	0.840754599669666	8.50263837961225	9.90425345299844	2.02181077771789e-16	3.38127634465541e-15	26.2783690839893
ZNF33B	0.651756914107108	4.85256198777153	9.86370218084283	2.47521497662906e-16	4.08642598905671e-15	26.2637257883387
ETF1	-0.41314255117021	8.8558183009287	-9.90690552573218	1.99523411176074e-16	3.34351656163192e-15	26.2541874519755
SWAP70	0.772356928777352	4.24643980284852	9.82325045527885	3.0288368693451e-16	4.9483465814771e-15	26.2389524945684
C14orf1	0.429517694887588	6.15956257710478	9.87294801617581	2.36361694783791e-16	3.9137752312516e-15	26.2255469216621
DDX23	-0.4159121633021	7.07871594119148	-9.89009514854491	2.16980141305663e-16	3.61072227183673e-15	26.2253472616787
CBFB	-0.609886834301672	6.2470643586116	-9.85962326042393	2.52610905209794e-16	4.16633607369683e-15	26.2174169379049
MKI67	-0.792361314289897	8.60821405145354	-9.90249698836887	2.03960713402575e-16	3.40763133960506e-15	26.2041584136465
GRIK3	-0.936655069657059	3.89669194676335	-9.79992999392704	3.4026396672806e-16	5.51947097920472e-15	26.1769696609275
C12orf48	-0.807870641711659	4.12714677900466	-9.81849533691159	3.10156615214207e-16	5.06054559301698e-15	26.172110908477
SRSF3	-0.514083562136095	8.8537905020091	-9.88910500303228	2.18054752731195e-16	3.62499769848559e-15	26.1667363258016
PVRL4	0.739014396522968	3.06407816943519	9.80056134901986	3.39193615969763e-16	5.50745051794011e-15	26.1534725159194
EXOSC3	-0.616920326841329	4.39757736265478	-9.82318399776671	3.0298414849513e-16	4.9483465814771e-15	26.1321441530542
RAB35	-0.443790007133445	6.39215623882442	-9.85145546417268	2.63118991593085e-16	4.32684563953074e-15	26.1180867525239
GPR115	1.25224394664299	3.31343546539151	9.74907119455611	4.38572465428237e-16	7.03620851615151e-15	26.0990034826294
PCMTD1	0.787139208743763	4.3750109778415	9.81060426094398	3.22613486564583e-16	5.25866271862192e-15	26.0777884769816
KIF22	-0.524959932386587	6.86567963425466	-9.84788706786081	2.67846020694038e-16	4.40025230853348e-15	26.0492628408067
NUP88	-0.419262856688976	6.33531433917184	-9.83842484203653	2.80795935493024e-16	4.60847028968139e-15	26.0463831877392
KIFC3	1.1256320908755	3.36588423012208	9.7396961836001	4.59578952929221e-16	7.3620674413681e-15	26.0098804357467
RG9MTD1	-0.736397587490884	4.87575608714673	-9.80408377517845	3.33283478052661e-16	5.41674721764112e-15	25.986607162799
CHAC2	-0.948835153687611	3.72207103943436	-9.74895977226794	4.38816400522963e-16	7.03620851615151e-15	25.9729467519263
USP10	-0.326315528550785	7.06648276851704	-9.83774400048618	2.81751529603915e-16	4.61962017754497e-15	25.9722825452387
BRCA2	-1.28727480375223	6.28244620883368	-9.80544829448708	3.31021783965608e-16	5.39046574005924e-15	25.9664650766369
TP73	-1.80584277897887	2.32144596125964	-9.70893017980225	5.35847142637203e-16	8.5266485380253e-15	25.946526179583
VEGFA	0.710369285465365	7.06037922764422	9.79828551447977	3.43067776925846e-16	5.55955959429055e-15	25.9149075545167
MTA2	-0.385964341681355	7.60093414852825	-9.82791933773101	2.95908657207839e-16	4.84224695023865e-15	25.9138675759454
CTDSPL	-0.864279587119218	3.42270567847382	-9.72110602898334	5.04256455797385e-16	8.0316047302433e-15	25.8955184706337
EZH1	0.652297758476649	4.31823339275535	9.75625653893937	4.23124730457266e-16	6.80417114631473e-15	25.8766154210901
SAAL1	-0.677032110668815	4.16405634122069	-9.74951099990966	4.37610929788571e-16	7.03036041285693e-15	25.8712394977805
NOS3	3.16459184117937	0.98002263841356	9.85504293475896	2.58450813621863e-16	4.2584545881892e-15	25.8210395101524
H2AFV	-0.44163459659317	6.90931579669872	-9.79732569070299	3.44714928484044e-16	5.57544725722161e-15	25.7864900192142
EFTUD2	-0.401517117864952	6.97395837854957	-9.79136833136522	3.55116732771106e-16	5.73259868616214e-15	25.7451846993533
GFM1	-0.458597391940224	6.27904193204025	-9.77598413418245	3.83453574850501e-16	6.18406710298917e-15	25.7275316242954
SQLE	0.534858666060039	9.16576096135356	9.79768194635507	3.44102637808832e-16	5.57093176642295e-15	25.6768367545076
BCS1L	-0.64800318400562	4.9876267031728	-9.73411544300831	4.72558417083547e-16	7.55551335306428e-15	25.6604470834118
IMMT	-0.317523370639544	7.46207264884817	-9.76510583861291	4.04845427595518e-16	6.52276968314782e-15	25.6044784776981
CMYA5	1.08889817849471	4.66253531969575	9.70010413564349	5.59976992562169e-16	8.90214374867844e-15	25.5805403053567
SEPW1	-0.709707169040186	6.51279178891458	-9.73492710756305	4.70648139878179e-16	7.53217176203126e-15	25.5576110289808
SH3YL1	0.529695359792555	5.6763059308133	9.72164750005638	5.02895681687767e-16	8.01756661634529e-15	25.5115166566598
ZNF488	-2.3171121088763	1.54517948459013	-9.67584671009767	6.32040579210692e-16	1.00191911343314e-14	25.495427273649
ACACB	-0.725498906703759	4.81510133034626	-9.69064730796262	5.8703853570493e-16	9.3146418132156e-15	25.4502859230489
CENPQ	-0.989690985597291	3.91936309192661	-9.63837264482045	7.62017002639119e-16	1.19549459213289e-14	25.435887779493
EMG1	-0.68247139108021	5.38530602214603	-9.69105285700211	5.8585162214725e-16	9.30463677947827e-15	25.424271774142
FTH1	0.64042093397418	10.8881381620396	9.76151516691433	4.12165199476856e-16	6.63431260447637e-15	25.4077496585729
RRAGC	0.707230567589202	4.75400251011141	9.65355930753114	7.06398635166253e-16	1.11346001644867e-14	25.3902435620304
WRAP53	-0.709004459951155	4.31724167211188	-9.65541261862874	6.99895279848677e-16	1.10424987360276e-14	25.3560453669472
IPO11	-0.641988967682552	5.5040152089334	-9.675188431846	6.34120353806925e-16	1.00426409063135e-14	25.2993007759572
KIAA1217	0.604256177797634	5.73641575869674	9.67142311860515	6.46148749648901e-16	1.02234547673872e-14	25.2967998705608
HSD17B14	2.96408853172617	-0.0244098468474792	9.72922726176802	4.84227989107356e-16	7.73469808006822e-15	25.2525606518252
SOD2	-0.501072577005877	5.1916079026294	-9.6453685972696	7.35871549113764e-16	1.15759240307152e-14	25.2031045901951
GDPD1	1.67786855353791	0.398810823484363	9.56299703774586	1.11000436088902e-15	1.71886230847297e-14	25.2030002036815
ACTB	-0.566416069530449	11.6494374774781	-9.72347071343353	4.98340697184095e-16	7.9525284539187e-15	25.1832695460936
CMBL	0.472662095793403	5.31800989874283	9.66116967122973	6.80072887541114e-16	1.07398857141054e-14	25.1793306756227
KDM6B	0.900857286024136	7.18789582028028	9.66390616428764	6.70848556419565e-16	1.06042261413618e-14	25.1758520007983
KIAA0355	0.860264117718065	4.01133618270962	9.5911076936596	9.64722424119375e-16	1.50223629617993e-14	25.1487947539836
MCOLN3	1.17894297095272	2.93074190674019	9.54507270709185	1.21386318375133e-15	1.86930459346752e-14	25.1259486619298
DHRS2	-0.734585198310248	5.77473506020998	-9.62938098390318	7.96989541423936e-16	1.24918960550833e-14	25.1119742570523
SLC11A2	0.456912729718417	5.87023936765811	9.64818450136627	7.2560281742182e-16	1.14265362698329e-14	25.1084936390744
WSB2	0.404423654261641	6.09947220194719	9.64520474511425	7.36473521207903e-16	1.15759240307152e-14	25.0887117097369
RGAG4	0.764572508067467	3.70991942728295	9.56920171868411	1.07616255170042e-15	1.67109958353183e-14	25.0724584493102
PNPLA8	0.703957061908569	6.42752123418809	9.62862186714062	8.00014539120283e-16	1.25275684946139e-14	25.0711292466679
PTCD3	-0.457178496690585	6.28864477002435	-9.64117759654789	7.51424527337986e-16	1.1799834549484e-14	25.0317578691407
STIL	-0.733369318810905	5.96201692926777	-9.61267263980841	8.66293281550557e-16	1.35274405608324e-14	24.9992027454607
SAFB	-0.411295702396277	6.68636350888845	-9.6184622021921	8.41622158127197e-16	1.31667810781284e-14	24.9292266176308
PAPSS2	0.508789209940215	6.59785920564825	9.61367626729079	8.61965287937489e-16	1.34724368929594e-14	24.9128705789616
ATP2C2	0.675524274276285	4.47398742109369	9.56834514727559	1.0807724029852e-15	1.67670108233066e-14	24.9033439798312
SH3BGRL	0.645056760923459	5.41849966754672	9.58977899695028	9.71140374335888e-16	1.51082340654822e-14	24.8401646837598
C8orf83	0.667043289036802	6.04060668338295	9.59415431882369	9.50166070598786e-16	1.48094849624363e-14	24.8108479483637
FN1	-0.873466379349572	3.6820742538259	-9.51986132516025	1.37659212810454e-15	2.10632449683626e-14	24.7969303641728
C14orf93	0.755163610582558	3.17520211461684	9.50761190646755	1.46335644456121e-15	2.2349929843691e-14	24.7593115038776
CBX1	-0.38994411458002	7.85181589264125	-9.60108602629986	9.17860275611733e-16	1.4319305269898e-14	24.7353699760585
SLC12A6	0.82467228841491	3.03389628634655	9.50130911910952	1.5101086986549e-15	2.30009634574723e-14	24.7270623348698
GATS	0.772024908613264	3.57264729877937	9.49698150908647	1.54307133901555e-15	2.34177178527187e-14	24.7170411406226
GLT25D1	-0.526838040075433	5.72956491292621	-9.55945308480699	1.12980919761379e-15	1.74791202783469e-14	24.7140602327112
AATF	-0.492969537885828	6.03059750861619	-9.5556476519508	1.15146876894967e-15	1.77977483289411e-14	24.6885391351777
C10orf2	-0.520655368856775	5.01253274646526	-9.54663033901546	1.20446484052827e-15	1.85654101317924e-14	24.6768067350046
MAST2	-0.523860973671384	6.063499614704	-9.54295803823569	1.22673997811646e-15	1.88739644839187e-14	24.6435192935182
NFE2L1	0.423464495599566	8.79368668156459	9.58857195405788	9.77007701398189e-16	1.51853873589064e-14	24.6428752295552
SERPINB1	0.558069743260064	5.16737633485782	9.53345090013238	1.28633952559056e-15	1.97364607577766e-14	24.6064380772623
DLD	-0.490282262626705	7.34903439944144	-9.56684781209116	1.08887815139321e-15	1.68771067691382e-14	24.5936973995519
TAF15	-0.509055752912501	6.93217830968995	-9.55453287390315	1.15789206980522e-15	1.78805050557918e-14	24.5819237668158
BRIX1	-0.687572757515428	5.6415543316847	-9.5319768415919	1.29583601595942e-15	1.98639427414348e-14	24.567019496393
H2AFX	-0.960054057765011	7.58599476206663	-9.55258277664245	1.16921470224027e-15	1.80386961995077e-14	24.5384377989743
ZNF704	0.834983319299289	3.83389382147931	9.48318578720797	1.65302853210817e-15	2.49957044945543e-14	24.5379984779697
TMEM144	0.978399908218033	1.71076794040707	9.43061229631413	2.14879343975586e-15	3.21147645098097e-14	24.5375847687293
PHF19	-0.58536158282576	5.52140512517691	-9.5204916348181	1.37226936071413e-15	2.10163303924754e-14	24.5247084327978
NR1D2	0.807195627381849	5.89912400390389	9.51386270468012	1.41841899660256e-15	2.16833997250286e-14	24.5013095650287
WDR34	-0.723690728776327	7.65596775764721	-9.53997385931607	1.24514411740965e-15	1.91395130694476e-14	24.4824002480566
KIAA1324	-0.714823245466881	5.34383163589681	-9.49928109413704	1.52546724167253e-15	2.3213752638518e-14	24.4792550507874
KIAA0247	0.593865654834067	5.5373785674788	9.49789310484695	1.53606860170186e-15	2.33326169798928e-14	24.4674725912906
MTHFD1L	-0.503862551223678	6.01721332227849	-9.50700562379603	1.46779005528725e-15	2.23971905881605e-14	24.4661875765579
C4orf34	0.726213500524285	5.25874128062407	9.49255083223296	1.57756425940561e-15	2.39158858443071e-14	24.4443430302742
CRISPLD2	0.661693048691633	5.05799981764307	9.46533049019316	1.80705002499465e-15	2.7226220376586e-14	24.4406814763611
RAB40B	0.792572768523144	2.53678664358165	9.41886928649834	2.27843624528141e-15	3.39612903441054e-14	24.3709122857825
EIF3B	-0.378263186841851	8.968005934714	-9.5340664666212	1.282394415922e-15	1.96939983580161e-14	24.3693822675879
CASP2	-0.482241738180482	5.256814790949	-9.47896643147145	1.68819736446388e-15	2.54584424916988e-14	24.3295356438707
DNAJA3	-0.402326449109014	6.88605911688041	-9.49875264747594	1.52949482891286e-15	2.32538831988534e-14	24.308234381627
MRPL39	-0.696840515224796	4.51717972034771	-9.44653730725688	1.98468005986591e-15	2.97951430172329e-14	24.2603036209513
HN1	-0.527374950305794	7.50060514726547	-9.49239931542678	1.57875735303247e-15	2.39158858443071e-14	24.2367102703462
BCL2L12	-0.713131820767418	5.41684344463569	-9.44165847398097	2.03358091389439e-15	3.05018898690312e-14	24.2318807847485
TJP2	0.391712616762455	6.92441369816398	9.48291621901196	1.65525335253972e-15	2.50067362853426e-14	24.2294316576624
NCRNA00219	0.746670444571339	5.11807345253194	9.43975172396363	2.05301805747663e-15	3.07658369115047e-14	24.2261470021251
PRDX1	-0.463967856030884	9.32447542691457	-9.50586854622339	1.47614149069545e-15	2.25040932455704e-14	24.2045131623244
PRPF19	-0.471238418447905	7.81262139243232	-9.48472182804714	1.64040808733012e-15	2.48273166086053e-14	24.1878095471936
C13orf27	-0.989500993998046	3.58893985142718	-9.3740490157631	2.8492826937043e-15	4.22067349597084e-14	24.179323431622
PUS7	-0.489923247384286	6.17105250787834	-9.46381069772201	1.82080430288856e-15	2.74087589212496e-14	24.1737836756637
ASB9	1.37557483140923	0.224733699231806	9.34569058902549	3.2821908347809e-15	4.8192589570567e-14	24.169906480504
BRI3BP	-0.793916912046092	4.70975557181072	-9.43457361348994	2.1067449370111e-15	3.15427057534232e-14	24.1631564596826
GDAP1	-0.477864224753611	7.61541455033792	-9.48250015645537	1.65869310756786e-15	2.50360862192824e-14	24.1483059529572
RRP9	-0.676189227517051	4.53028106622782	-9.41889070314473	2.27819282929851e-15	3.39612903441054e-14	24.14704469048
LOXL3	-1.19925466066962	2.6576647341289	-9.34490133364292	3.29513624279589e-15	4.83402267758934e-14	24.1426628561747
TCP11L2	1.50890877222638	1.95561334390867	9.33724371483587	3.42341630719636e-15	5.00903012437025e-14	24.141153805099
SYTL5	-0.618203008109615	6.27327726214877	-9.45281465033041	1.92348682380482e-15	2.89024201629037e-14	24.1228937093022
MVP	0.828177989508039	4.18628010072754	9.3896885594867	2.63545481856002e-15	3.9178085676087e-14	24.0938684033469
CNNM2	0.842494418426797	3.77749601931137	9.37351004293815	2.85695293907772e-15	4.22829034983503e-14	24.0718579558104
MAPRE1	-0.336420734212745	8.06349737179606	-9.45437947769819	1.9085284056148e-15	2.87034433952356e-14	24.0450513839523
C6orf1	0.907172596639732	4.22459401924266	9.35129867713635	3.1916585435893e-15	4.69457321750109e-14	23.9663951820027
CRELD1	0.70082850412526	4.36434247216151	9.36008253817532	3.05484821176378e-15	4.50125828136894e-14	23.9313740079678
PDE4DIP	0.392194179684773	6.9796845788692	9.42436634299753	2.21680326770347e-15	3.31016230795294e-14	23.9231744630723
FLVCR2	0.582519132750528	4.90561404488624	9.37638900483768	2.81621968486494e-15	4.17539521362422e-14	23.9183114020172
NRM	-0.782392672457954	3.63262388160121	-9.33413493446538	3.47690777602647e-15	5.07841097347308e-14	23.9051046739799
AKIRIN2	0.453924077636188	5.78005429414684	9.3921805063927	2.60289775459756e-15	3.87285249536385e-14	23.9037453514106
PDXDC2P	0.701095147154246	4.97240988817094	9.36191086115559	3.02711707307768e-15	4.46433032893748e-14	23.8675041044303
EIF2B3	-0.585890974629326	4.92854946588319	-9.37027041188632	2.90349358733337e-15	4.2933710658323e-14	23.8659310382061
SLC2A10	0.847448839122776	2.69352770805146	9.31790446555735	3.77004216091032e-15	5.47786143345475e-14	23.8613271595197
PGK1	-0.371493063295702	9.16465232936247	-9.43213841894289	2.13249556458409e-15	3.18996921485728e-14	23.8506876168397
RCL1	-0.522613280629336	4.86534944416832	-9.36819477689952	2.93370967060323e-15	4.3342191281951e-14	23.8427143458809
LNX1	0.839775493678196	3.04694907177489	9.30623116053871	3.99601976013709e-15	5.78609822238378e-14	23.8355746797112
RND3	0.62456590154443	6.2953687090789	9.37880391698022	2.78250001588912e-15	4.12906213537973e-14	23.8231580980695
ADORA2A	-0.77909898237327	3.27458780037323	-9.31735816727004	3.78032707966308e-15	5.4880373333581e-14	23.7833182869884
CLDN1	0.74314594113839	4.14131437186706	9.32020041010707	3.72712220648566e-15	5.42020798097967e-14	23.777478649188
TMC5	1.20053833962079	1.06699535275965	9.26070041276366	5.01445410322231e-15	7.14324790649829e-14	23.7574953269078
ZBTB9	-0.486763708385343	4.52789890907697	-9.34983940969321	3.21497273711198e-15	4.72471037394208e-14	23.7417225391781
EIF3L	0.316987363479362	7.71557666009257	9.39362754880345	2.58417706221307e-15	3.84842183334385e-14	23.7295061321854
FAF1	-0.389562044492386	6.01084641360369	-9.35820208761146	3.0836348413556e-15	4.53967509567175e-14	23.7185247284572
SELENBP1	0.593839286348424	5.39265644017937	9.36644626785776	2.95940733158902e-15	4.36832552634552e-14	23.7096797429575
EIF4EBP2	-0.499655403276218	7.94082207506381	-9.3890454146112	2.6439233159655e-15	3.92690706360631e-14	23.7023464615984
NAIF1	0.740472266993692	3.97815202648618	9.29423733565731	4.24230550752443e-15	6.11623425067574e-14	23.683772064802
STAT6	0.796271742234178	3.40342431009853	9.28866592303598	4.36181425873104e-15	6.27231140696629e-14	23.6758831146271
SNRNP25	-0.708840375483621	5.57658368414727	-9.33996132479376	3.3773296185457e-15	4.94592474085448e-14	23.6159980780251
IL17RC	0.836018215911901	3.792600228408	9.29675385658583	4.18940329454012e-15	6.04517521120699e-14	23.6123351506492
INSR	0.579559307190088	5.23683720530654	9.32961163970085	3.55623333950806e-15	5.18070090330425e-14	23.5877169655802
C16orf55	-0.999854477347916	3.02417745634021	-9.24969522363483	5.29727054988373e-15	7.51412660528037e-14	23.5870789444204
TNFRSF21	0.580700700833058	4.59311724929902	9.30208597173369	4.0794795836117e-15	5.90155717875344e-14	23.5747450470172
RGNEF	0.844822799982785	3.20577651388169	9.2668942818614	4.86196829824388e-15	6.93784623036098e-14	23.5546615773443
SYTL1	0.834835061204115	4.55046302535568	9.3001481211836	4.11909176791342e-15	5.94885066723523e-14	23.5464281294966
SMC3	-0.558510918228109	6.64488355256542	-9.34212168621609	3.34113577140453e-15	4.89720899570283e-14	23.5346637341463
CD3EAP	-0.785123885088832	3.28983670677087	-9.25929971824826	5.04959468856972e-15	7.18718481460766e-14	23.519234652007
MRPL37	-0.484552651655378	6.60707992866927	-9.32863002983851	3.57368534647303e-15	5.20159388463141e-14	23.4835557033919
HARS	-0.461633458786323	7.24520789991143	-9.3323071211289	3.50874722747233e-15	5.11597982844352e-14	23.4757397059031
SLC1A3	1.5744157739373	1.65375600214686	9.19938801076412	6.80708378076465e-15	9.47102072791247e-14	23.4640588536903
LOC730091	1.0180566889214	2.78743578833782	9.21664799093086	6.24595016959601e-15	8.75584833498102e-14	23.4526867983626
CBX2	-0.546173148490428	6.35237729928262	-9.31695453134196	3.78794416175067e-15	5.49432594632422e-14	23.4432714850276
EIF4E	-0.539068157140485	5.27876870786435	-9.28936904255904	4.34654856528918e-15	6.25573822770191e-14	23.4058273163048
CALM2	-0.565527074758283	8.89394387982346	-9.3331005259578	3.49489094516194e-15	5.10022305121189e-14	23.3833590009658
EBNA1BP2	-0.529866417859725	6.87736051760932	-9.31124492630777	3.89734837731948e-15	5.64811562064914e-14	23.3789918008148
NAF1	-0.663406308804535	4.10415209016557	-9.24020554218103	5.55390255843816e-15	7.86481510476882e-14	23.3676560442316
PRKDC	-0.763031916061001	9.34062622607688	-9.33524595531945	3.45769567876206e-15	5.05476420730916e-14	23.3458014092036
JUN	0.868960611215911	7.6900384754173	9.28789106820576	4.37869947711259e-15	6.29118299443565e-14	23.3267578701876
BMP5	-0.902937154288936	3.42384976346866	-9.21108971770464	6.42141662707352e-15	8.9867591356634e-14	23.3002638258485
ZFYVE26	0.723097723510284	5.68075851470897	9.27632775478569	4.63858121519229e-15	6.64744063777857e-14	23.2916100918905
VPS41	0.49354137975863	5.26536439720446	9.27498903610367	4.6696468657799e-15	6.68051105075304e-14	23.2842140907603
DRG1	-0.487779293014634	5.94347731235394	-9.27605651976723	4.64485863807615e-15	6.65073765951931e-14	23.2838187807831
CDK19	0.608824404144462	5.59394122047075	9.27138344827029	4.75435411841177e-15	6.79007841813138e-14	23.2813260014994
C10orf58	0.421914698068075	7.37698826584933	9.30192202361714	4.0828161060857e-15	5.90155717875344e-14	23.279419665117
WDR43	-0.511170368883889	6.92341434819325	-9.29016653639216	4.32929847519161e-15	6.23627801025879e-14	23.2609170304757
NRCAM	0.623377271130034	7.19671013141666	9.28601957537132	4.41975188856806e-15	6.34471507162337e-14	23.2296080543713
CDKN2B	0.708057995501334	4.25497621084595	9.22153307154413	6.09569455447119e-15	8.57396095281549e-14	23.2290530161998
DHX37	-0.568384037199552	5.63471954045759	-9.26381394140673	4.93721464606288e-15	7.03921378864072e-14	23.2141598940589
C9orf7	0.881200462710244	5.62157754286197	9.23670922411835	5.65155413007593e-15	7.98956815480895e-14	23.2104037301807
CIDEB	-0.48863074459558	5.17338405518609	-9.25090686026187	5.26536852834424e-15	7.48156527340943e-14	23.2080661778294
SNRPB	-0.639335651105816	7.75697469504983	-9.28572534665466	4.42624087590622e-15	6.34858082406996e-14	23.2068673668912
C15orf17	0.417352956835806	5.57864842610019	9.25613606342449	5.12987241886733e-15	7.2952369330899e-14	23.1907212164335
MVD	0.782179242152632	7.0079521452471	9.27324981725139	4.71031698048824e-15	6.73293514373379e-14	23.1856665801087
TPCN1	0.49035942260793	5.72599748968301	9.24999267192173	5.28942098844405e-15	7.50936134216794e-14	23.1464466517921
TMEM39A	0.647434658782259	5.11649237460324	9.21974398038513	6.15029981709967e-15	8.62899447493077e-14	23.1355790543017
SERPINA1	1.42933430095531	0.98810953633453	9.13003181533489	9.61744547365219e-15	1.3162206063941e-13	23.1317328531662
WDR90	-0.779398521961513	6.35773830965658	-9.23918953930155	5.5821042971928e-15	7.89806364350697e-14	23.1117263819833
SIRT2	0.617541129097885	5.03230571146516	9.21609900954449	6.26306536203698e-15	8.7724878655533e-14	23.1116026045258
SLC41A3	0.586915371974487	4.12003658580962	9.19835876247993	6.84209335447383e-15	9.51181789361765e-14	23.1092333530435
KIAA1549	0.639548408629934	4.72434932361905	9.2085853747567	6.50207594635034e-15	9.0920332881909e-14	23.0826803941392
PCDH1	0.669917046381071	5.18765022408441	9.19436419059533	6.97967956431299e-15	9.68698431813862e-14	23.0576008513181
DNAJC11	-0.465039773297926	5.57026347477615	-9.22277222433956	6.05815823618948e-15	8.52833656077717e-14	23.0420600077278
MLXIP	0.639576374232637	5.48691414309765	9.21978776298507	6.1489577032779e-15	8.62899447493077e-14	23.0325617614445
FHL1	-1.3851361277575	2.27720900127504	-9.10940323221324	1.06583854894159e-14	1.44801656315997e-13	23.0308963364865
SGSM3	0.569960456420694	5.05832770709585	9.1951741394602	6.95156066598676e-15	9.65597180880087e-14	23.0054885913247
POLR2G	-0.602982414835504	6.29554932424804	-9.22765090218747	5.912604438431e-15	8.33044621974052e-14	22.9954986418774
PRIMA1	-2.48745246559655	0.75973454238532	-9.22899027820724	5.87325938484615e-15	8.2819890347527e-14	22.9848547626759
SLITRK6	2.03174142129207	-0.787934718440972	9.12017258864459	1.01016364430012e-14	1.37797526813012e-13	22.9655590708888
INPP4A	0.506065944885176	4.97532302627547	9.20197621640435	6.7198354695965e-15	9.37247178070952e-14	22.9652362630304
HNRNPR	-0.450022203144957	7.36994626233016	-9.23148650824619	5.80062763782136e-15	8.18647228817928e-14	22.9336544110784
PTGES3	-0.580017383461806	10.1325666744171	-9.24792027534453	5.3443533584458e-15	7.57448860734301e-14	22.9259353967756
PPAT	-0.547932515414808	5.90015779189659	-9.20278880320685	6.69267429464079e-15	9.34292862300272e-14	22.9223966518601
U2AF2	-0.466004798239396	8.35233102226127	-9.23484197343074	5.70440685384988e-15	8.05747468106296e-14	22.9221741955539
PARP11	0.982899384313946	3.07256826410496	9.11423553763253	1.04048744843387e-14	1.41818354422233e-13	22.8841374585482
PIGW	-0.73239494043102	4.33249336408021	-9.15244080966469	8.60140700194007e-15	1.18200436072675e-13	22.8754764811425
RELT	-0.938274495990139	5.04485782771521	-9.12653759152896	9.78633754602387e-15	1.33823964938433e-13	22.8753094029696
DDX46	-0.501116274702264	7.65829348500769	-9.22012797041145	6.13853893367904e-15	8.62696849805447e-14	22.8732998418334
LARS2	-0.588596760210988	4.03295239911592	-9.15654533258149	8.42727411669703e-15	1.15998133602997e-13	22.8540736587513
ARHGAP11A	-0.680821477958981	5.98473631103206	-9.20182072111536	6.72504552550312e-15	9.37247178070952e-14	22.8432438254759
PLK1	-0.558122661253459	5.46930024210235	-9.19298680546869	7.02775921906828e-15	9.74562563679087e-14	22.8378672437693
VDAC3	-0.457498824740608	5.97053570355437	-9.19059762915188	7.11194287586743e-15	9.84603747152375e-14	22.8340676827915
COPS8	-0.385565368261498	5.91585628886262	-9.18025886199343	7.48799931686302e-15	1.03495289731584e-13	22.8102388264778
CARHSP1	-0.515880326458372	5.55682221601627	-9.16498099017598	8.08037087891543e-15	1.114065313924e-13	22.8007564335591
CLU	0.561967079304672	8.66636336964224	9.20670476244583	6.563310963717e-15	9.16999269483736e-14	22.799016240686
DLST	-0.305367101982343	7.72026729465694	-9.20132019419368	6.74184369458778e-15	9.38805944615205e-14	22.7961940611184
C12orf24	-0.804987494439138	3.67093554991684	-9.11274833687353	1.04822473543074e-14	1.42640443249339e-13	22.790896131189
LRRFIP2	-0.46733834003987	5.53663830374299	-9.14690915947947	8.84178402109547e-15	1.21304344519115e-13	22.7804248998307
PEPD	0.579082860743136	4.80260829650028	9.15530083630718	8.47969615542617e-15	1.16623715874463e-13	22.773004595207
LAMC2	1.10552716310952	3.32430864683001	9.06373721310898	1.33804968761162e-14	1.79307235381544e-13	22.755978644147
SRM	-0.755041819410281	6.67718613119761	-9.17999663455933	7.49779137809722e-15	1.03545056157967e-13	22.7505145657201
CRTAP	0.32515221409749	6.69046623295725	9.18268451820476	7.39802421988941e-15	1.02336275478437e-13	22.7407991274561
GEN1	-0.77180081299514	5.99797336394005	-9.1604209512313	8.26608573240519e-15	1.13873161275737e-13	22.7313973189635
MYOF	-0.538244109620642	8.44712101201799	-9.19127730176969	7.08789232164893e-15	9.82087085229965e-14	22.6973788711462
LOC729737	1.0213308546023	3.50946848571902	9.07288645099955	1.2784503006965e-14	1.72148170924705e-13	22.6783210726003
CEP72	-0.727359870326936	4.66849872650954	-9.10598284778956	1.08415442563517e-14	1.47170443298073e-13	22.6545432467725
XPC	0.424257867097823	6.41597455597017	9.15124359900413	8.65287194697619e-15	1.18810041413161e-13	22.6349858602699
HNRNPH3	-0.401509760546295	7.99776280710482	-9.1709565376504	7.84330162593025e-15	1.08227208244272e-13	22.6073334125699
TBRG4	-0.542464261601448	5.90537271963809	-9.14400234120572	8.97077681704703e-15	1.22973173351061e-13	22.6031690909334
SWT1	1.28537441334953	2.178888566928	9.00463660414042	1.79583416327003e-14	2.37044439988382e-13	22.5190412604606
EPAS1	0.752147045088156	5.21024414180528	9.06556445898884	1.32592906515204e-14	1.77968199723938e-13	22.500007085296
NCAPD2	-0.403775965698152	6.83603590534476	-9.13672050156494	9.30222743119908e-15	1.27412327239454e-13	22.4871863386577
EIF1AD	-0.528019568161958	6.43120715503031	-9.10091449408961	1.11187461442457e-14	1.50688744340652e-13	22.4649623323154
RET	-0.653034585162827	6.20179262202891	-9.11345341171858	1.04454938684219e-14	1.42256058188508e-13	22.4619100133358
NUP153	-0.644983707023302	7.71663648700299	-9.12585430359588	9.81970866707702e-15	1.3417059456552e-13	22.436757580887
SRRT	-0.453663341140912	7.99199310007308	-9.12331255845733	9.94484582301833e-15	1.35769470648293e-13	22.4023247143644
FAM64A	-0.560020119059802	4.60626680445733	-9.07549284306298	1.26196234249862e-14	1.70125153390516e-13	22.4009296421344
ST3GAL1	0.544905088327584	7.13246190133523	9.11105635634924	1.05709730446158e-14	1.43730856258662e-13	22.3925300365506
CDC20	-0.577166467501539	5.81125085555403	-9.104986291853	1.0895497960582e-14	1.47782893668106e-13	22.3783706102672
C18orf55	-0.684194925582118	3.6517569203603	-9.03355422294425	1.55504969549503e-14	2.06894599104685e-13	22.3261718842565
MST4	-0.561898762496538	6.88852578623574	-9.10027788448618	1.11540607141047e-14	1.51044948488005e-13	22.3233140943182
E2F6	-0.513678131991673	5.61187630113256	-9.06073718341892	1.3581901204468e-14	1.81424693085881e-13	22.3219903394868
MANEAL	-0.480666194051431	5.42409179943163	-9.06864876313807	1.30571824324102e-14	1.75396240160344e-13	22.2921217595892
MNS1	-1.15402305642072	2.99132629761536	-8.96134330874402	2.22762976168945e-14	2.91281314577751e-13	22.2670620200229
MYH14	0.525522780698227	8.08314021849899	9.09835111252329	1.12616283352923e-14	1.52378213818308e-13	22.2577121899405
ANK3	0.582951258040595	5.87858324984641	9.07542175652238	1.26240920448237e-14	1.70125153390516e-13	22.2473874559524
CDYL	0.372358158979553	6.1645562850102	9.07045450503138	1.29402866494057e-14	1.73965718588956e-13	22.2414210370371
KIAA0430	0.642991918866523	5.67910589950262	9.0623189869028	1.34753338127131e-14	1.80289186147051e-13	22.2337614426853
RNPS1	-0.399406930414909	7.32154646806437	-9.08579593231731	1.19883802269103e-14	1.61949653404562e-13	22.2327836137255
SASS6	-0.930085030388507	3.26110977701408	-8.98719505726009	1.95870648659718e-14	2.57324487681471e-13	22.2083556432156
COPB1	0.467175177281542	7.38689817627415	9.08638365709654	1.19533378777595e-14	1.61606808947171e-13	22.2029086298234
SEL1L3	0.883830055210997	4.04952041529627	8.99204852415045	1.9119574144232e-14	2.51380312883755e-13	22.1952763778499
WDR19	0.784221812326172	3.46382824418309	8.98074880496784	2.02256649930722e-14	2.65089358420172e-13	22.1804535614892
RABAC1	0.928592569893306	4.27558384224412	9.01795627671285	1.68062124182171e-14	2.2253926879039e-13	22.1638723655933
ACTG2	-1.76575978469382	3.31200748550181	-8.93130123180279	2.58677207269657e-14	3.36662849367918e-13	22.1634076922164
BCL2L11	-0.559581195037751	7.28439740389454	-9.06376719526091	1.33784991771221e-14	1.79307235381544e-13	22.1468745100173
UBA2	-0.43021175760874	7.71813876788369	-9.07265935830265	1.2798970302349e-14	1.72204327704332e-13	22.1424233364988
MKRN1	0.312219857667491	6.93411440831194	9.06352300478065	1.33947781620579e-14	1.7935489990573e-13	22.141404633343
ARHGAP12	0.573629714759584	6.42974152332915	9.04942813582595	1.43687177384266e-14	1.91323595109431e-13	22.1290166276884
TGFB3	0.997295938193381	2.13496352169055	8.93660603143042	2.51939766047604e-14	3.29175050576573e-13	22.1185543048476
TACO1	-0.538473812571152	6.21473657985486	-9.05124323977648	1.42394338547778e-14	1.89753220547653e-13	22.1126735076077
ASS1	0.559035370211244	8.63241051672047	9.07736012104789	1.25028072044809e-14	1.6876266964305e-13	22.1001218574528
SF3B4	-0.45043520140552	7.82372510486735	-9.06140221070075	1.35369956233107e-14	1.80969396326337e-13	22.0987062425698
MRPS16	-0.392248361895127	6.91624752425523	-9.05172276611647	1.4205473172754e-14	1.8945162148416e-13	22.0702964070831
APPL2	0.462758476403039	5.38794489000661	9.0253959550032	1.61951290289589e-14	2.14787738208017e-13	22.0509944777749
RIOK1	-0.494895839801884	4.79327840856388	-9.00762869145887	1.76928486302743e-14	2.33724486961065e-13	22.0505894032997
ZBTB4	0.45154568434705	5.93437042870985	9.03248122469927	1.5633795047483e-14	2.07837510631244e-13	22.0487591809913
CDK5RAP2	-0.393967367368786	6.26084176132657	-9.02150242046144	1.65121183348692e-14	2.18818278155588e-13	21.9798876195898
FDPS	0.521985990573794	7.52405088566874	9.03107668601837	1.57435046656598e-14	2.09129763326843e-13	21.9741651820688
BEX4	2.02840703904978	1.39873456731818	8.9215984918802	2.71469058077891e-14	3.51396944837047e-13	21.9645537900023
VPS39	0.414871897541902	5.60929781969566	9.00319173969003	1.80879674115567e-14	2.38567166396588e-13	21.9424984776494
KIF24	-0.980109932291211	3.68719512264876	-8.91293184913958	2.83427880960265e-14	3.65744435276193e-13	21.9291834352583
AIF1L	-0.384629596253548	7.49692028893404	-9.02704672665734	1.60625736939592e-14	2.13198795601407e-13	21.9282789879794
ENO1	-0.433608405631777	10.9195286013002	-9.06026312871885	1.36140022544492e-14	1.81708358901363e-13	21.9246530121268
NFS1	-0.455086972231241	4.88506480226679	-8.98281000283042	2.00192429037861e-14	2.62795775763673e-13	21.8690604529336
ZNF695	-1.14418922248242	2.96596103382575	-8.8874518887916	3.21719622259661e-14	4.11034298141373e-13	21.866089446575
TDRKH	0.438367428958536	5.75439704144728	8.99262053422165	1.90652166130509e-14	2.50862850225542e-13	21.8586796114654
MRPL11	-0.635071479951525	6.2824016905593	-8.99271019174403	1.90567105492428e-14	2.50862850225542e-13	21.8418600548392
BARD1	-1.17282974082438	3.93083137784376	-8.91933999862446	2.7453607196192e-14	3.55092132056547e-13	21.8305983618897
ATF6B	0.389269258953147	6.24625884148147	8.9936170643589	1.89708856707733e-14	2.50015044884171e-13	21.8274930995269
N4BP3	0.448176430215545	8.04852358241973	9.01489888987998	1.70639671349346e-14	2.25773565161904e-13	21.8153686394673
RHOA	-0.334678048090384	8.41644261722628	-9.01071254717867	1.74233133871126e-14	2.30345844336815e-13	21.8095427323514
PLOD2	-0.626963503361489	6.50207951176295	-8.98128007330445	2.01722578435965e-14	2.64596737393183e-13	21.7671956228938
METTL11A	-0.633512973198703	4.99122266519405	-8.92626185556074	2.65244048426494e-14	3.44672996572236e-13	21.729799315483
CPSF3	-0.408155192897927	5.92875691022717	-8.96489513728742	2.18860359375747e-14	2.86402241799687e-13	21.7249217199715
PHF21A	0.577007115985828	4.42886756841039	8.92362208208449	2.68750104021249e-14	3.48416801523361e-13	21.6865057220572
CCHCR1	-0.7285442070044	3.98483661229807	-8.8993896421565	3.03175709478588e-14	3.88529545235242e-13	21.6813183698038
PPP2R1B	-0.563457755958312	5.11556761045775	-8.93455115296334	2.54528555397954e-14	3.3203865526329e-13	21.6729464711273
TMEM120B	0.496923659706738	5.15035688555091	8.93564702409165	2.53144661062119e-14	3.30491125027547e-13	21.661538236632
DNAJC4	0.723225382149608	3.43604021097183	8.88304973293278	3.28839974330266e-14	4.19810666465601e-13	21.6509282993121
ERCC1	0.56399619820287	4.4269063324583	8.90766511228967	2.90950698488285e-14	3.74585025521023e-13	21.6220829598952
RBM8A	-0.424275534629071	7.5436132251581	-8.96813521933344	2.15359843799609e-14	2.8204213216168e-13	21.6210843238364
SNHG8	0.719548139164267	5.76373642383929	8.92867405834041	2.62080184400304e-14	3.40826516633801e-13	21.6152193224168
ST3GAL5	1.12526754668565	2.67002370352706	8.82396153144312	4.4111817801877e-14	5.56718882378002e-13	21.5934159464013
FHL2	0.606737770785871	5.71095113597258	8.90335336934018	2.97257572567205e-14	3.8241043412415e-13	21.5357709006902
NOL6	-0.420715977042146	6.16014971751033	-8.93242559812647	2.57234327853284e-14	3.35045708646286e-13	21.5356043242264
INSIG2	0.762136405854444	3.41860335551399	8.86360655141008	3.62218070109314e-14	4.61717607050927e-13	21.5309900949772
GPR37L1	0.855499253756647	3.25955140653511	8.84028619659612	4.06740718625789e-14	5.14938060431316e-13	21.5307579781856
GIGYF1	0.450786822250326	6.86024438341345	8.93281215267067	2.5674012740708e-14	3.34662657112706e-13	21.4942617529202
ELAVL1	-0.390706217383036	6.24608651299385	-8.92430884301934	2.67833544334153e-14	3.47497920515468e-13	21.4938541421992
MFGE8	0.755719604228741	4.05005976546664	8.85955568713627	3.69586885358958e-14	4.70035822870206e-13	21.4668512674
TMEM150A	0.645814704202239	3.28440517490378	8.85359707622786	3.80698784988304e-14	4.8306574204434e-13	21.4596502341556
ALDH18A1	-0.317567194565409	6.62955257920379	-8.92321507290775	2.69294780511455e-14	3.48852510400741e-13	21.442329507894
RPS10	-1.21856665249132	1.95273806818401	-8.79364730527164	5.12830306542133e-14	6.43403904471916e-13	21.4420726770278
PJA2	0.636581585921089	6.48815187283961	8.9186497239444	2.75480342194411e-14	3.55763184776782e-13	21.4394860628742
CEBPZ	-0.516510886816879	6.05331387811805	-8.91057475858526	2.86770357212913e-14	3.69487477197901e-13	21.436226323035
NCS1	-0.501846839215879	5.86554187983117	-8.8942101781889	3.11086632900918e-14	3.98057601272759e-13	21.4203440742147
DCAF11	0.336212467769125	6.89392870946979	8.91908354279023	2.74886516261698e-14	3.55270641264346e-13	21.4161044555221
PHGDH	0.760803457839311	6.05030267163241	8.89623939121162	3.07963030958696e-14	3.94362460164873e-13	21.4119427281343
GLTSCR2	0.7161291948433	7.73628910204582	8.92431655947278	2.67823263606595e-14	3.47497920515468e-13	21.3968524869976
PARP6	0.383373775471834	6.4645009741492	8.90062580936005	3.01317509429278e-14	3.86740907727954e-13	21.3951359076295
PNPT1	-0.57629141305815	6.20087749835042	-8.90077590530745	3.01092661360426e-14	3.86740907727954e-13	21.3752110387325
INHBB	0.629146298832774	4.93381378741238	8.86092361630996	3.67081941770994e-14	4.67205357243387e-13	21.3630692043405
RAP2C	-0.586319608152738	6.92954014156843	-8.91061394527553	2.86714468104871e-14	3.69487477197901e-13	21.361725697305
NUDT21	-0.476838582918613	6.67330366064522	-8.90171241977742	2.99693513223148e-14	3.85247833600609e-13	21.3488600377004
MRPS2	-0.630881660015303	6.32238945539643	-8.88938681255746	3.18638827908793e-14	4.07409461616717e-13	21.3312294779633
UBE2D2	-0.380569522057557	7.23683140828516	-8.89971967903392	3.02678483414944e-14	3.88189797287693e-13	21.3255609915204
DCLK1	0.576904450211701	4.83029596366669	8.86275693604338	3.63751330797699e-14	4.63318907559841e-13	21.3049634065267
DRD1	0.729479259361512	2.74621479866302	8.80564942576624	4.83142565550145e-14	6.07981660365735e-13	21.302424173938
INPP5K	0.473763765655872	5.26609152641276	8.84381776576016	3.99662956851391e-14	5.06744752872074e-13	21.2693118595115
FOXRED1	-0.565710913105557	4.43533000862212	-8.82382978201271	4.41407102387724e-14	5.56718882378002e-13	21.2449003968858
DNTTIP2	-0.556846953694428	6.25344134451659	-8.85442480418677	3.79135480753638e-14	4.81447363714794e-13	21.2332081675378
CEP128	-0.82079165165626	3.86223730868788	-8.78680811192974	5.30554443514096e-14	6.65141867565948e-13	21.2257287596611
ABLIM1	0.718485546962039	4.40536749713194	8.83399421853098	4.19662113498621e-14	5.3089479471641e-13	21.2138924604187
FMNL3	-0.955389516062681	4.04750853480677	-8.75427375243233	6.23607677580773e-14	7.78299611929914e-13	21.1270554202784
RBM38	-0.582037484167826	6.38128674773128	-8.84164942113246	4.03993920751696e-14	5.11848055352376e-13	21.1129737762413
C16orf58	0.5120796102747	5.30966713741908	8.82966062940635	4.28799159641833e-14	5.42043624024945e-13	21.1091900299895
BRCC3	-0.525335897738898	4.78691297867671	-8.82061928132626	4.48506349310539e-14	5.65246434504104e-13	21.100266176564
NUDT1	-0.829180352888535	4.38390058792166	-8.79462263439408	5.10351295736872e-14	6.40774404647406e-13	21.0957693462721
TMPRSS13	0.828808232277136	3.97722101490346	8.75852491830804	6.1057983605798e-14	7.62609199270625e-13	21.04736742994
CFL1	-0.491068059655563	10.0873016379161	-8.87222628622551	3.47022514377656e-14	4.42685318875051e-13	21.0251568649728
AP2M1	-0.387196225800901	8.67992228811995	-8.85906474004006	3.70490058873714e-14	4.70826424362005e-13	21.0232182865588
IFT20	0.853457740995053	3.17711436924824	8.73194071205163	6.96743094444622e-14	8.65700706648726e-13	21.0194705317013
ZNF581	0.709842824097637	4.30884131856545	8.78148894792812	5.44760826440669e-14	6.81929645313903e-13	21.0029098118121
FBXO45	-0.5071111974858	6.44056047750177	-8.8277566907502	4.32875989474446e-14	5.46783840481166e-13	21.0011159294017
RIBC2	-2.05467002940116	1.71203157818557	-8.70483396757069	7.97098513840223e-14	9.84540291393197e-13	20.9998860638918
CASP8AP2	-0.850399288585186	5.57471293680562	-8.80715282351481	4.79546821056895e-14	6.03911222541831e-13	20.9969230239057
CAMLG	0.548519840202499	6.20047810164307	8.80350358385131	4.88321530126649e-14	6.14036787205871e-13	20.9546204988059
WDR45	0.655741637783806	4.77189408127547	8.7618841081688	6.00477848530336e-14	7.5111380245485e-13	20.9224956239843
TMEM63C	0.959360816526473	2.23126133269818	8.68137655969629	8.9550663589657e-14	1.10120977784811e-12	20.8835081833507
BCAS1	0.718517860100468	4.0632912956496	8.72418236975055	7.24103607557396e-14	8.97695235936982e-13	20.8715705667712
LOC642846	-0.882522487833358	3.09095349791911	-8.68259656209143	8.90101912569859e-14	1.09536897614557e-12	20.8421020534969
NOS1AP	-1.28150816721523	2.90929607413709	-8.67025838139861	9.46294722052947e-14	1.15940167997168e-12	20.7954264588571
LTBR	0.509753644457232	6.40379064632307	8.7828990138298	5.40958269846562e-14	6.77676861791303e-13	20.7736399016948
GAL	-0.786807036730887	4.80120248596082	-8.72575429951029	7.18474794448044e-14	8.91377779106016e-13	20.7660445907266
EIF4H	-0.265199466547077	8.2629804984702	-8.79796189886695	5.01954036885841e-14	6.30704681658813e-13	20.7536949486109
KLHDC2	0.492488441204553	5.69426121274669	8.76129627346763	6.02233508568172e-14	7.52746875731997e-13	20.7461090283772
PNO1	-0.447391728398596	5.37154395269287	-8.75329851884872	6.26635212094727e-14	7.8149495056467e-13	20.7181069023909
ICA1	0.594099389617401	5.12965418487781	8.73749453735734	6.77792828210431e-14	8.43408278198754e-13	20.7065403192214
BACE2	-0.65505530660791	4.2084771205605	-8.69369061514272	8.42423691058958e-14	1.03745904339249e-12	20.7059414952471
ORC3	-0.62838543240923	5.44907238948372	-8.73672933201947	6.80372927942076e-14	8.45989356647084e-13	20.7013520719929
WBSCR16	-0.509709750570404	4.60397342242727	-8.70136036671066	8.10959929528647e-14	1.00092205619462e-12	20.5927619284016
CT62	-1.68489338874389	1.17567018896314	-8.60922204786615	1.28082428440089e-13	1.55108655556268e-12	20.5863439032294
CPSF7	-0.309815536116085	7.20374879750809	-8.74513420956698	6.52562835146523e-14	8.13223610655026e-13	20.5726093697949
RNF219	-0.761238332771994	3.39619798279504	-8.65702599594116	1.01049815092039e-13	1.23625245618087e-12	20.5634974669319
NOL10	-0.465643491655081	5.88435313988054	-8.72277367135357	7.29185287173642e-14	9.01989256116272e-13	20.5481751220702
KIF13B	0.732363098382495	3.3720465660562	8.65171454416296	1.03747516993566e-13	1.26832856301199e-12	20.5309856004943
COX7A2L	0.481632562634054	6.98009201184998	8.73970943837786	6.70379573858023e-14	8.34804764944272e-13	20.5277068484805
SLC26A11	0.567756068544095	4.66177915381953	8.67359307337273	9.3076729412715e-14	1.14121350637701e-12	20.511143603935
LOC81691	-0.681557242848176	3.94680811853312	-8.64001785756003	1.0994427371251e-13	1.34128122592615e-12	20.499054668007
TTC39A	0.381912504191487	6.65836622623748	8.72982893920926	7.04086614235928e-14	8.74175540941475e-13	20.4892677382267
NAP1L4	-0.345275910268748	6.53311992726142	-8.72359072620349	7.26233559972978e-14	8.99002964988016e-13	20.4842695969794
MARK4	0.626888766184686	4.28088030687729	8.66687033498035	9.62335232294467e-14	1.1781913927447e-12	20.4584921903194
KHSRP	-0.371517615574282	7.33271962429999	-8.72365167103876	7.26013866422921e-14	8.99002964988016e-13	20.4467254933541
PYCRL	-0.694081921537688	4.66315274645747	-8.67468330603491	9.25746146742596e-14	1.1358898428557e-12	20.4008555279058
TEAD4	-0.626428071291065	4.3654679497433	-8.63972411831995	1.10104555376068e-13	1.34211995926338e-12	20.385728294395
GOLGB1	0.6595710970985	8.00530447578421	8.70883489489125	7.81425477032582e-14	9.65895024234509e-13	20.3301420542326
HDGF	-0.351454012938454	8.3658765610417	-8.70072265422237	8.13530727269803e-14	1.00335456363276e-12	20.2542799266646
PLEKHM3	1.09880841242038	2.81406795066939	8.57056907062058	1.55127463391727e-13	1.85708782946545e-12	20.2366769281317
PHB	-0.567667520653831	8.67347402756369	-8.69714940927448	8.28086615593508e-14	1.02055420480367e-12	20.2230403492124
PNN	-0.479591430029195	7.83184872020999	-8.67993470879099	9.01936392654282e-14	1.10748782898313e-12	20.2071280571434
PLEKHB1	0.669501352625065	2.91093704174921	8.58334662926215	1.45609664080513e-13	1.75066572399893e-12	20.1581470714984
NUFIP1	-0.595178994359263	4.25904775914365	-8.60242026471883	1.32474787829402e-13	1.59964501924831e-12	20.1538423760845
PVRL1	-0.579941557401503	5.02260466008418	-8.62286603499124	1.19704718619777e-13	1.4559576103252e-12	20.1438335235834
PCGF6	-0.679351788758081	4.21632903365567	-8.58490006309616	1.44492978753462e-13	1.73974123590561e-12	20.1375404004689
TEP1	0.524191890639848	5.9726411807551	8.6399971844748	1.09955546564503e-13	1.34128122592615e-12	20.1301516770738
GPRC5C	0.851740014454571	3.97022296548261	8.57023193255524	1.5538682008572e-13	1.85852383641088e-12	20.1248429165222
C12orf41	-0.393608133679915	5.72047573967223	-8.6224539489711	1.19949557719338e-13	1.45787529309463e-12	20.1055977049579
DSCAM-AS1	0.512476626750379	8.91590219087414	8.68072632220048	8.98400609672159e-14	1.10395678149575e-12	20.0996391670553
NOC3L	-0.629878134274108	5.33203794348434	-8.6205795530827	1.21069539960645e-13	1.47041901692217e-12	20.082982866088
GLCCI1	0.560344342690626	4.708550881535	8.60084697799338	1.33511969902121e-13	1.61100590522588e-12	20.0810398404821
MMAB	0.541223364352752	5.52440050978241	8.61830125939604	1.22444910471364e-13	1.48496641241703e-12	20.0649970865257
DUSP1	0.655729527358168	5.4953577980922	8.5632700585775	1.60840237578326e-13	1.92135152375709e-12	20.0391364189701
MRPL18	-0.561950922074288	6.42466694507529	-8.6047738000932	1.30938213745016e-13	1.58223315510957e-12	20.0295918158474
KDELR2	0.396231905539036	8.42693283280035	8.6510691524181	1.04080170368766e-13	1.27146586504547e-12	20.020948339974
DMD	-0.818767709865365	3.07283236004175	-8.53705373759301	1.83144539722196e-13	2.17212498752973e-12	20.0208904724398
SDK2	0.711857905141989	4.50925519412646	8.58847810442112	1.41953289764839e-13	1.71039396111467e-12	19.9719122995549
OPHN1	0.752420828022579	4.13944178753382	8.57703760868573	1.50234054916674e-13	1.80108554439172e-12	19.9608473382255
FKBP1A	-0.433529901788674	7.50281602286855	-8.62510893524301	1.18380822958264e-13	1.44090311728821e-12	19.9517263806067
SEC22B	0.437879798889124	6.49308569722661	8.61902650740763	1.22005407088366e-13	1.48071003493892e-12	19.9488474586659
SF3B2	-0.322537542832205	8.35391675499261	-8.63845236769512	1.10801191740305e-13	1.34962791745438e-12	19.9457713486767
C17orf28	0.523504029400125	6.60508516117111	8.60571014360182	1.30331849031365e-13	1.57604471670321e-12	19.8966714447561
GLE1	-0.305926565075328	6.65938836008222	-8.60801764136409	1.28849469877492e-13	1.5592464068243e-12	19.8966558543919
PDCD5	-0.643993843637089	6.38845510515588	-8.59931497282615	1.34529719493487e-13	1.62211609863668e-12	19.8944372206604
SGK223	-0.882468815744036	4.37552879906659	-8.51893385542315	2.00337954967644e-13	2.3611359822966e-12	19.8644619805856
GRB10	0.712132118461452	3.92111678391079	8.50718223621067	2.12339745977e-13	2.5008238814925e-12	19.8421684099272
EIF2D	0.396557662801787	5.80368006593777	8.57976980217278	1.48213697053855e-13	1.78069387178783e-12	19.8303996268364
MYO1B	0.458068064167417	8.20844596351382	8.61000192870954	1.27588182474733e-13	1.54622084326625e-12	19.8295325682871
GLRX2	-0.673994812828192	4.70762492080643	-8.53454986801553	1.85429779082246e-13	2.19006188232449e-12	19.8235783062293
ZSCAN2	0.608030215141147	3.89411826456174	8.53638035429342	1.83756350018725e-13	2.17336718367267e-12	19.8234114861459
TMEM70	-0.558146190127964	5.28148760874128	-8.56260888725838	1.613679705733e-13	1.92627975722189e-12	19.8209476804775
AEN	-0.393834373588721	7.40668228714742	-8.58423322838088	1.44971282565547e-13	1.74424440980303e-12	19.8051182289753
C9orf40	-0.732415489492187	3.61291041011727	-8.49359448317644	2.27113001926844e-13	2.66917627844311e-12	19.7694476219582
TCERG1	-0.480314186788098	6.99403513712625	-8.57839340731273	1.49228081223389e-13	1.79159399165827e-12	19.7394723667642
RAB23	-0.631257633631866	4.00756349539094	-8.5044166389056	2.15266868349245e-13	2.53351379751779e-12	19.7067617441123
ENOPH1	-0.391381067826596	6.41349613110086	-8.56046618605365	1.63090124007466e-13	1.94544881162686e-12	19.696847006151
VPS8	0.517223683075073	5.17500828395938	8.53796301159982	1.82321630117376e-13	2.16405034924273e-12	19.6754295208833
CUL7	0.476913259142039	5.88171792808346	8.55347735770767	1.68835658401522e-13	2.01111648939249e-12	19.6696318153933
SNX33	0.565873751341553	4.54198416784507	8.53647261249453	1.83672407417586e-13	2.17336718367267e-12	19.6677873567132
CCNG1	0.512765595736188	7.32963972737212	8.57012434743197	1.55469675145828e-13	1.85852383641088e-12	19.6655299884096
GRAMD3	0.61846695214574	3.97659098573861	8.49286748134831	2.27931699910754e-13	2.67691695878332e-12	19.6587773469457
ATF4	0.517154540453022	8.53654337283652	8.57196065388705	1.54061493998843e-13	1.84564786936723e-12	19.655260081662
SART3	-0.394038705067871	6.59732420777682	-8.55195685411977	1.70112159531412e-13	2.02487954163938e-12	19.6495160474756
ZNF740	0.407984730005953	5.5303507966761	8.53147704942328	1.88273182630539e-13	2.22050825550997e-12	19.6303729266641
EIF5	-0.430069365627009	9.97274882645205	-8.57731804343226	1.50025425048103e-13	1.79987461155271e-12	19.6128435363488
PDAP1	-0.428591698859683	7.52369804726454	-8.55733952901632	1.65636050385135e-13	1.97441005462651e-12	19.6120382616624
SAMD15	-1.08108504054264	2.00230990354982	-8.41979154399629	3.27188783616137e-13	3.77112695878447e-12	19.6115667295161
CAPN12	1.39799461748795	1.8359676176236	8.40281527618914	3.55831310361334e-13	4.0759745441664e-12	19.6101057738015
SGPL1	0.36954740127677	6.7005622716092	8.54830153668953	1.73220407311972e-13	2.0604111606582e-12	19.6085649454979
TFAM	-0.604028492768435	5.7434103658196	-8.53532143052237	1.84722572504349e-13	2.18325109721748e-12	19.6079772826661
PSMD3	-0.462532142338095	7.20236564419597	-8.54779949384269	1.73651712643762e-13	2.06407337757944e-12	19.5958882093477
FOXRED2	-0.451572596590012	6.10559898071736	-8.53652389430029	1.83625764381062e-13	2.17336718367267e-12	19.5753666180737
H2AFJ	-0.6506267564662	6.7474945881539	-8.54449217864708	1.76519917695436e-13	2.0966754996722e-12	19.5657359689448
DHX33	-0.452437816027613	6.23658796130106	-8.53348711271085	1.86408312665866e-13	2.20006536416651e-12	19.5629330225408
FNIP2	1.12569364805956	3.43736267479405	8.41641962641497	3.32688845784902e-13	3.83187896481177e-12	19.5234768295066
INHA	-0.863024501569579	3.73830374943896	-8.45156867022946	2.79608966676101e-13	3.26548907729826e-12	19.5178927546079
BATF	0.834283741252736	4.42843552007291	8.46767672765129	2.58192303358696e-13	3.02169914721542e-12	19.5056401415293
SH3BGRL2	0.670116978344648	3.19062972460033	8.43843771483154	2.98370824990694e-13	3.46284085853183e-12	19.4922931066224
ATXN7L3B	-0.387498950361767	7.35809121352165	-8.53692463339611	1.8326168126073e-13	2.17212498752973e-12	19.480420724812
SUSD3	-0.932434091455728	2.00957026021695	-8.39718422753327	3.65873603617039e-13	4.1852736982841e-12	19.4488304018369
C4orf46	-0.787006812029249	4.19636440561413	-8.4381024486435	2.98865945078755e-13	3.46618173751533e-12	19.4368627336227
C12orf34	-0.984499516379067	4.12034998174747	-8.42678961539184	3.16061533897748e-13	3.64790413589092e-12	19.4240010894764
YRDC	-0.435012134383961	5.05447275001952	-8.46653393716021	2.59656279610412e-13	3.03670742671646e-12	19.414129391731
LOC254559	-0.935390581405842	3.24157196161172	-8.38234264098631	3.9371588469867e-13	4.4884147618954e-12	19.3810163131344
TMEM135	0.639469064711348	4.37881070673212	8.44549460003903	2.88136908039112e-13	3.34871553165123e-12	19.3705615434771
MANBA	0.559519558704994	4.04847148912522	8.446408003251	2.86838124878043e-13	3.34058551564094e-12	19.3660489096273
SMOX	-0.720193858263714	4.73469829982891	-8.43291161989255	3.06637088039032e-13	3.54402118891829e-12	19.3508592681259
LOC150776	-0.553229163061257	5.59165854879744	-8.45036686556315	2.8127608250794e-13	3.28266657631737e-12	19.3431686830449
FYCO1	0.549393069905731	4.56661146555968	8.46468534295749	2.62041969104266e-13	3.06246673046802e-12	19.3371124345191
PFAS	-0.4780969408171	5.73148861176771	-8.47211654469919	2.52582328042078e-13	2.96018700362699e-12	19.2778770708732
RRP15	-0.597067483983327	5.91442562057235	-8.46953440001579	2.5583006524153e-13	2.99614986771663e-12	19.269329916023
IFNGR1	0.50561555493265	5.45535014823063	8.44571471937415	2.87823381548626e-13	3.34739793673103e-12	19.2622591680136
HIST1H2BD	0.587090612686963	4.80045892327811	8.43668402058693	3.00969753977413e-13	3.48574665202095e-12	19.2435190937088
MFAP3L	1.00180965989634	2.61282219929876	8.35084112473353	4.60005815921591e-13	5.20509963834418e-12	19.2419297617296
RAD23B	-0.298247492994971	9.0407638855526	-8.49994379279097	2.20086339923424e-13	2.58841346615987e-12	19.2418529826692
PTPLAD1	-0.33752109385801	8.19235482136332	-8.49242533946207	2.28431047049763e-13	2.68089882867385e-12	19.239845322314
TRIAP1	-0.581571063437132	5.52501063526824	-8.44600308588573	2.87413161891247e-13	3.34495317986724e-12	19.2324284392357
TSNARE1	0.906490222018708	2.31194820162034	8.34530743766035	4.72749530710397e-13	5.33126308267072e-12	19.1836398802145
EIF5B	-0.556461334087841	7.86787649347857	-8.47343521685086	2.50939634657112e-13	2.94299751052282e-12	19.1721770307688
TERT	-1.93308642895876	1.89831362693757	-8.3167642044599	5.442875606254e-13	6.09689562216959e-12	19.1689894214386
ZBTB46	0.574694515541533	4.74399275514296	8.40365254779242	3.54361786220432e-13	4.06192358653221e-12	19.1635476042481
POLD2	-0.533763216427567	6.66504187264535	-8.44799678085086	2.8459290481844e-13	3.31674685727079e-12	19.1349823059639
DNAJC2	-0.53310854913486	7.14283602969486	-8.44932099470159	2.82734952274011e-13	3.29739145176469e-12	19.1263807031202
MIS12	-0.63283177255969	6.12747846316284	-8.42558506783917	3.17949577768976e-13	3.6671646473161e-12	19.1251579485977
HAUS6	-0.580404685858898	5.20339595460247	-8.4161074591956	3.33202670918162e-13	3.83515586265337e-12	19.1101514548234
RNASEH1	-0.416198831842601	5.38553056071146	-8.41232701786186	3.39488406357968e-13	3.89945337083149e-12	19.0924735992768
SNRPD1	-0.563040761183116	5.86617615806505	-8.4305130630434	3.10295670307637e-13	3.58382927501721e-12	19.0900317112228
BCCIP	-0.44110487893707	5.94358513204192	-8.43325281005198	3.06120167011261e-13	3.54049354985914e-12	19.0892273498283
KDM4C	0.500849657696597	4.8207029648249	8.39142730031821	3.76432452871471e-13	4.2943085551313e-12	19.0716809396378
HDAC7	0.518644392500057	5.1230457847827	8.41412130480125	3.36490445994557e-13	3.86767437719104e-12	19.0586889559191
DERA	-0.522918577806307	4.13274549542443	-8.36610298158143	4.26605430897773e-13	4.85013543598529e-12	19.0470942027864
EIF3J	-0.49082563854538	7.47757053833055	-8.43730271922682	3.00050292512133e-13	3.47750595424319e-12	19.0331996043146
LAMP2	0.356466126094048	7.80061359898487	8.44241298955983	2.92562108308753e-13	3.39778381899694e-12	19.0042328638863
E2F3	-0.487266163322445	5.94542104533873	-8.40794926563855	3.4691511094651e-13	3.982023552141e-12	18.9988773422084
TECPR1	0.781688772603635	3.74166321293992	8.3512199902215	4.5914594257363e-13	5.19888743642613e-12	18.9987409625405
CCDC15	-1.31123337289972	1.67401314283337	-8.26933078072184	6.87795532450973e-13	7.57254278124429e-12	18.9703483547005
SLC35C2	0.498523884794632	5.58702493591953	8.39436454544604	3.71007808127465e-13	4.23820668246156e-12	18.9531336919272
PELP1	-0.436352203886833	6.4264402387841	-8.41455849201675	3.35763984876559e-13	3.86197859908911e-12	18.9516248346719
CERS2	0.234519524914228	8.29860383256812	8.43329163230721	3.06061404325174e-13	3.54049354985914e-12	18.9356752088566
CHDH	-0.920857417143377	3.16477527920066	-8.30447670184777	5.78314123600097e-13	6.44352125455565e-12	18.9310432111882
UBXN6	0.646667973298815	4.96128191643948	8.37012390716256	4.18215420666592e-13	4.76122171220428e-12	18.9288164516988
TBC1D17	0.626458152162005	5.18681493631049	8.36470136993606	4.2956927224468e-13	4.88051393275818e-12	18.914215811367
HPDL	-0.869607787672271	3.60679520328962	-8.34242445070187	4.79527640171315e-13	5.39678348198188e-12	18.9115787901042
TC2N	0.555044523459963	6.2021755909963	8.40414429231355	3.53501529881788e-13	4.0548419655302e-12	18.9098119614232
WSB1	0.448028699766735	6.22409119294748	8.395861022394	3.68274076199165e-13	4.20985348623024e-12	18.9051341306484
ZNF16	0.680581555794484	3.90986490177396	8.31231264342884	5.56377989472567e-13	6.2239902982871e-12	18.8992714175165
CYTH2	0.407250716221158	7.01919179624827	8.39846931736252	3.63557206878924e-13	4.16162267477284e-12	18.8646008272738
ADCY3	-0.589001085549374	5.15666466020086	-8.35666733090847	4.46958289472812e-13	5.06774944619886e-12	18.8545241723901
KAT2B	0.627871011112878	4.61042009521259	8.3513459093068	4.58860511356238e-13	5.19888743642613e-12	18.8491664768408
RNF185	0.541589167574484	5.21577618788868	8.34798514241402	4.66539611742512e-13	5.26833792490329e-12	18.8491586959224
AKD1	0.892636937432463	2.27607846563247	8.27726537415005	6.61400695180525e-13	7.3108164085916e-12	18.8305845075444
HPSE	-1.13592294254553	1.63375541214595	-8.23801983187852	8.02599243170918e-13	8.77872448841755e-12	18.8194380158666
ZNF467	0.725579265891163	4.38253959859379	8.34408249808168	4.75617706986245e-13	5.35999361970213e-12	18.8142965696981
TOP3A	-0.507251357209515	6.10978545094583	-8.36234385629601	4.34600819762392e-13	4.9343272978318e-12	18.798671405572
ERV3-1	0.815180835623572	3.41986319453207	8.29997340711251	5.91308526723111e-13	6.57516210167374e-12	18.7933922266322
SLC16A13	0.85967255141899	1.95430622080894	8.272176293195	6.78211221183434e-13	7.47686517011981e-12	18.7856274128871
MYO18A	0.520342828356666	5.86261174811141	8.36877494208364	4.21011659741655e-13	4.78979523640778e-12	18.7804214968713
NUCB2	0.622259720172002	5.80176201494718	8.36171094351772	4.35961592697054e-13	4.94641904766997e-12	18.7584993580207
HINT3	0.571180713177438	5.43746506415852	8.35058952639856	4.6057773022688e-13	5.20804730244378e-12	18.7266133781566
SFPQ	-0.317313997402605	8.58640506453771	-8.39310764841447	3.73319502462924e-13	4.2617033168532e-12	18.7256365391871
NT5C3	-0.573999816558686	5.77086860783381	-8.33875870698254	4.88286100920598e-13	5.49165887814128e-12	18.7199408509544
ZNF358	0.886325721028029	2.42748955517545	8.25880153345002	7.24448714837501e-13	7.95514137028389e-12	18.7054390055856
KIAA1683	1.85598548148665	2.97071222917776	8.20867079149862	9.27474922668753e-13	1.00721367576053e-11	18.6747031197087
ITGB1BP1	-0.461771261875234	5.77462187381665	-8.33510086181693	4.97184583412925e-13	5.58422765144242e-12	18.6594679895949
TET2	-0.817325108573037	6.56814779793111	-8.34289153286641	4.78422958403057e-13	5.38797680561126e-12	18.6154509566386
PRDX4	-0.501253476261121	6.38235268438208	-8.33626065250976	4.94345788994837e-13	5.5560745800737e-12	18.6013769464048
NUP160	-0.509009686664598	7.57598424766416	-8.34924283365118	4.6365099933262e-13	5.23925629245861e-12	18.5940008245015
HEXB	0.363529585563513	7.09893722104968	8.34650427766989	4.69963798770387e-13	5.30342413673142e-12	18.5920536912866
ZNF292	1.0830729074876	6.86843242050528	8.32496248164255	5.22702038127162e-13	5.86689186955614e-12	18.5787531381522
ZDHHC6	-0.4998094396385	5.29989684685288	-8.31143123593148	5.58803442779031e-13	6.24694436967681e-12	18.5576722946287
SAFB2	-0.381455749239969	5.99792962947341	-8.32014927967523	5.35269260029138e-13	6.00391891665144e-12	18.5554288110911
PTMA	-0.383828583082645	9.88301883756675	-8.37161274315974	4.15150729961332e-13	4.72955095904177e-12	18.5537543174322
LRRN2	1.28923247541145	0.94777785805241	8.18238365082756	1.05565926396149e-12	1.13975761978644e-11	18.5532146885985
RPA3	-0.647222871393067	5.10538076850913	-8.29975931173409	5.91933499209568e-13	6.57773810018659e-12	18.5529161553598
CNIH2	-1.4800036742484	2.51831684061135	-8.18291048069592	1.05292463454266e-12	1.13753950827464e-11	18.5512509699701
UTRN	0.974282884944016	4.51866499072059	8.28051129615978	6.5089610490573e-13	7.20422664357606e-12	18.541619672527
MTBP	-0.77010151250034	3.60892109801901	-8.23763771213409	8.04112212562198e-13	8.78952460319621e-12	18.5402467991158
TNS3	0.690784084227778	4.23860607523333	8.26828855696558	6.9133963509842e-13	7.60155427836027e-12	18.516765649944
SLC7A11	1.39526352670032	6.50262698686845	8.29333102064193	6.11008227016929e-13	6.77170416741625e-12	18.5163870455794
NBAS	0.485018440095461	5.26200018826921	8.30040237156571	5.90058300994514e-13	6.56562543302213e-12	18.5009673045552
LOC151162	-0.406368566543333	5.69774326684735	-8.30356052461081	5.80934520585812e-13	6.46840807075707e-12	18.4834445726237
RNF168	-0.465618091934799	6.0866241546472	-8.29884882242727	5.94598696773315e-13	6.60296720108693e-12	18.4831724744534
ABCA12	0.806039678023066	4.98300958901082	8.28709360308821	6.3010178136194e-13	6.97869019304443e-12	18.4653015093663
RFC1	-0.47494194189656	6.26481492896357	-8.30634972538719	5.72993605639031e-13	6.39275854616888e-12	18.4556665153853
IRF2BPL	0.576814573374984	6.34974601381072	8.31001658050586	5.62718330051092e-13	6.28650724901433e-12	18.4502455648097
CALU	0.451539955810249	7.80667738807803	8.31959528133425	5.36734930358729e-13	6.01632370999958e-12	18.4193313477975
PEA15	-0.46153416385711	6.23329816051976	-8.27704349723187	6.62124879568667e-13	7.3139871109025e-12	18.4176662256093
CYP51A1	0.470781585808701	8.22199649178182	8.31287248960248	5.54842857915611e-13	6.21097185795226e-12	18.3754837923189
USP7	-0.34223992911255	7.77797730349654	-8.30968840350772	5.63630418533993e-13	6.29249340424733e-12	18.3721405083312
LOC647946	-1.74800113916152	1.71500400752173	-8.15101388303937	1.23190765335172e-12	1.31393007618968e-11	18.3648614412766
ACOT7	-0.591659721479965	5.81688070966144	-8.27230295557403	6.77787701779856e-13	7.47686517011981e-12	18.3648172970953
BUB3	-0.386282947753266	7.72877791604802	-8.30506591510264	5.76635116369026e-13	6.42909712410373e-12	18.3553091837074
MRPL3	-0.369328584772276	6.66839344348267	-8.29480960227454	6.06567286717442e-13	6.72694383492208e-12	18.3488455726583
VIPR1	0.688386144628485	2.87313926418653	8.18735842335028	1.03011606725283e-12	1.11505897143924e-11	18.3129149074025
SLC2A6	0.651540687036626	3.44075497537096	8.21035583647642	9.19808296104669e-13	9.99536968424593e-12	18.3040640827432
PCSK2	0.745706005274274	3.81121645845572	8.18091381591954	1.06332623216081e-12	1.14655499075805e-11	18.2707024119606
ACOXL	1.2724029809049	1.81360436421082	8.11961594719171	1.43764195013781e-12	1.51979291871711e-11	18.249116132274
MAMLD1	-0.884684740401523	2.95985507935779	-8.1426229723283	1.28382863890099e-12	1.36669319904393e-11	18.2473032340545
PITRM1	-0.325568639970303	7.22331940068636	-8.27801327830285	6.58965418331397e-13	7.28871538106765e-12	18.2444729735568
MRPL49	-0.389672610636936	6.65984267215368	-8.26661977723861	6.97052282733519e-13	7.659331390562e-12	18.2350692131476
ADCY9	-0.537292517846265	6.02902385324904	-8.25557199088283	7.3607627365422e-13	8.0775194229614e-12	18.2189396805763
GTF3A	-0.463074457168631	7.38063476544962	-8.27293804644941	6.75668126103834e-13	7.45866253528747e-12	18.2159305983017
PREP	-0.302544173466735	5.74248186230235	-8.24878552413833	7.61119466590122e-13	8.33592793664257e-12	18.2081840341877
SET	-0.379969533850955	9.53091801906378	-8.29603937006676	6.0289817194568e-13	6.6906894675644e-12	18.2049186615683
USP5	-0.410188044145756	7.28898173871667	-8.26853570341789	6.90497566384127e-13	7.5972903290843e-12	18.2017435628581
C20orf194	0.666140796617054	3.7643291070576	8.19372007801294	9.98346921718063e-13	1.08207089558087e-11	18.2002841662608
SLC37A4	-0.416754654274546	5.6861651015939	-8.24516951663624	7.74807936245777e-13	8.4802931451403e-12	18.1891973645005
ANAPC5	-0.295554446558783	7.38334839209261	-8.26955277537162	6.87042976902698e-13	7.56924028044843e-12	18.1808503061599
LOC388692	0.808332686514361	2.94356966383501	8.15903265811454	1.1842450712337e-12	1.26713464947616e-11	18.1633245598915
MPP7	0.629780393878238	4.88573812007631	8.22480298732388	8.56614646864772e-13	9.34509025059781e-12	18.1530279023733
C20orf27	-0.654795646495591	6.63203662736083	-8.2510398626443	7.52707823602208e-13	8.25461353568743e-12	18.1442282340365
GOSR2	0.355381513150204	6.2895273832144	8.23366444959358	8.20013354322299e-13	8.95163403243219e-12	18.1232649496493
PLD1	1.33497165623876	1.24401426096446	8.09102487069897	1.65458784135968e-12	1.73814868460423e-11	18.1022410420592
RRP7A	-0.509668179303135	5.61356512098849	-8.21262557570476	9.09581119918193e-13	9.89065972009874e-12	18.0865520595663
NCKAP5L	0.560172431452545	4.56245889931273	8.19911450624206	9.72173893540563e-13	1.05507048640963e-11	18.0859251740059
SLC35E2	0.51797045852251	3.75223613918812	8.17807199836315	1.07830737899449e-12	1.16046413167979e-11	18.0819371992372
BUB1	-0.501298746207482	6.51579343940632	-8.23570807889143	8.11795936365011e-13	8.86771733492387e-12	18.0813763121906
TNPO2	-0.361859083958275	7.47521809216542	-8.24906478538651	7.60072394561794e-13	8.32991528614119e-12	18.0811381009566
IRF6	0.530181413439275	3.93747311164384	8.16841215635628	1.13082036656594e-12	1.2133609051509e-11	18.0543161300466
RBM17	-0.361934283223301	6.9574774779163	-8.22357820053361	8.61799893322461e-13	9.39552895431867e-12	17.9992584408644
VARS	-0.453551384254604	7.09878446247444	-8.22242575544361	8.66707422443927e-13	9.44287617781904e-12	17.9797933249851
DSCR3	0.420042203079919	5.09309710089739	8.17235988793723	1.10905871232546e-12	1.19202428694929e-11	17.9660722601038
PGRMC1	-0.342172074334699	7.38404404438623	-8.21882546371353	8.82218821159181e-13	9.60561690433994e-12	17.9487849169912
GRAMD4	0.488758328388307	4.36512398706577	8.17123037516528	1.1152421352731e-12	1.19790041556245e-11	17.9355957189724
XPO6	-0.323085004375352	7.32744079304239	-8.21280520021975	9.0877660678832e-13	9.88834090561345e-12	17.9327375577945
TMEM219	0.63615197730106	4.1064772809657	8.1550262984431	1.20782423789762e-12	1.29071262329711e-11	17.9322201734145
NEDD1	-0.578064833104325	5.1680090931998	-8.18200414875371	1.05763353749459e-12	1.14115246974578e-11	17.9283485637223
FGFR1OP	-0.541804399795139	4.1391090059085	-8.14827309541505	1.24863280480873e-12	1.33092001450741e-11	17.9250095635291
TOE1	-0.723333898275866	3.94375414029082	-8.11755214140397	1.45230543246193e-12	1.53335581139478e-11	17.9211911368397
LRRC41	0.424904251506905	5.0491420003094	8.17940336215463	1.07126286216801e-12	1.15436856358878e-11	17.9147788475341
NUP43	-0.438609576062377	5.31044317355698	-8.17829202944333	1.07713997524688e-12	1.15995421416798e-11	17.8971793710855
TRAIP	-0.789447458109309	3.36907898873207	-8.09035179831211	1.66006974301747e-12	1.74281270447107e-11	17.8956728112352
POFUT2	0.453980798426826	5.7830081776635	8.16807417849362	1.13270309745101e-12	1.21431580780581e-11	17.8838576504648
MRPS6	-0.63668436896473	5.51773987487171	-8.14571808563996	1.26442788257908e-12	1.34689757377405e-11	17.8725897120424
ZNF862	0.72620267449257	3.09594221615369	8.08092478625849	1.73877669797049e-12	1.81859296415625e-11	17.8457808832227
CLPB	-0.48725390824855	4.9410216705075	-8.15409500884232	1.21337191897132e-12	1.29581302508789e-11	17.8366329892185
DFFA	-0.474837558571182	5.25470202451184	-8.1668364727235	1.1396245201954e-12	1.22095326558282e-11	17.8358890316064
HMGB3	-0.415920875605713	6.88906522595635	-8.1968070769036	9.83284512980341e-13	1.06643645882511e-11	17.8345602625566
PRRC1	0.448895402553625	7.05396308266085	8.19039189858774	1.01484367572356e-12	1.09923870678761e-11	17.8207023938878
C1orf51	1.29596419166671	3.10303162599022	8.03712483958902	2.15606099147499e-12	2.22442714506032e-11	17.8115599362756
CAT	0.384068883767642	5.07871252028652	8.15231603194855	1.22403990030536e-12	1.30637162046629e-11	17.7700014613511
PLD3	0.550741722974524	6.61201449800395	8.16836428428594	1.13108685190759e-12	1.2133609051509e-11	17.7546556545486
TUBGCP3	-0.54047562810223	4.62754824262061	-8.11348677741096	1.48162718345038e-12	1.56234129987542e-11	17.7432666283879
MXI1	0.57853019574083	4.63340006788201	8.11847849296168	1.44570530834715e-12	1.52735158413125e-11	17.7394517736417
AKT1	-0.424978907559971	8.26195157447052	-8.18697174839427	1.03207920707677e-12	1.11646136217024e-11	17.737445370738
LAMP1	0.359566284887554	7.33888421132596	8.1745294040517	1.0972775025577e-12	1.18012018988906e-11	17.7344017522392
MRPL15	-0.461781844436574	6.09636036644537	-8.15917087089115	1.18343986195646e-12	1.2670837548886e-11	17.732639741713
GM2A	0.402893451774977	4.42176849917161	8.13750309321532	1.31657392837659e-12	1.39977001768405e-11	17.7279519644044
PITHD1	-0.46184829034479	6.09058161481001	-8.13260520577707	1.34867751839342e-12	1.43208144873724e-11	17.7053250616198
FAM175A	0.691496226535234	3.45633054510368	8.08950494163343	1.66699274612643e-12	1.74898285358961e-11	17.7036746674526
YWHAG	-0.429208421614588	9.44887194602258	-8.18361373030957	1.04928525135102e-12	1.13434043591432e-11	17.6981271368206
TRAK1	0.496299167996667	4.78295709143911	8.10360270766413	1.55539914328337e-12	1.6380664529138e-11	17.6849793942252
SLC41A2	0.781375382707146	3.67628135238462	8.04783607920893	2.04561581599876e-12	2.11700983333931e-11	17.6700378616852
ANKZF1	0.440432231296224	5.19173730182175	8.11978084882257	1.43647669342633e-12	1.51952158259721e-11	17.6478448844462
ANXA4	0.382089905431937	5.66545008909151	8.13384386773789	1.34048570271827e-12	1.42428735020713e-11	17.6476014277588
GALNT14	-1.1576590517095	2.00394923939482	-7.98833825347454	2.73910468150076e-12	2.78981648559188e-11	17.6275836742168
STRA13	-0.825252262548712	6.50664364406055	-8.13166359666463	1.35493813042987e-12	1.43781632571758e-11	17.6261952510803
CLCN5	0.699894662353	4.50614355992033	8.08419792761388	1.71103659673908e-12	1.79182066649119e-11	17.6205940920956
DTX3	0.594476297057855	4.06558288137529	8.06971581984253	1.83721005703719e-12	1.91555492480611e-11	17.6107119867923
PITPNC1	-0.399115540139783	5.88095967724242	-8.12061242449514	1.43061478349558e-12	1.51427858475823e-11	17.6067469042646
TSEN54	-0.506690053034279	6.86802549190199	-8.14089444500145	1.29479209350108e-12	1.3774874663939e-11	17.5908734073009
CD63	0.475322207793665	8.28695715004993	8.15647423013449	1.19924905598194e-12	1.28236836395409e-11	17.5864827567601
SLC22A23	0.541047135515644	4.119373920586	8.07109667379476	1.82479039560055e-12	1.90379254997028e-11	17.5806811435008
RNF34	-0.397719639735674	5.32818772888312	-8.10276637231075	1.56180665763967e-12	1.64377939221937e-11	17.5561134001498
SLC43A2	0.526725181177434	6.05361175016287	8.12073789379142	1.42973240102892e-12	1.51427858475823e-11	17.5462087928385
IFRD2	-0.577356268961458	5.307712879866	-8.09178876151259	1.64838809517258e-12	1.73272423027443e-11	17.5293756314072
TMEM129	0.62967784220364	4.66984647593437	8.07151426022007	1.82105103297961e-12	1.90107724566486e-11	17.5125867133507
SYNPO2	-0.616857558408777	5.70477138016374	-8.12122966084319	1.42627919417884e-12	1.51256139780894e-11	17.5059707314124
B4GALT1	0.355577955050507	7.24065346858333	8.12075042785646	1.42964428303548e-12	1.51427858475823e-11	17.4661266949682
JAK2	-0.790176345210883	4.43503522833083	-8.05666237164267	1.95885340375368e-12	2.0347741816383e-11	17.4582119185223
AGA	0.529611534637008	4.31127577043969	8.05224844962009	2.00177428824227e-12	2.07806785825969e-11	17.449586174537
FANCM	-0.732385156430992	4.53801294307375	-8.05713035865206	1.95435677961551e-12	2.03262828248071e-11	17.4435310759135
PMPCB	0.393684691719041	6.60517088116198	8.10431201745531	1.54998534439005e-12	1.63339350343914e-11	17.4328715747445
SHPK	-0.42020300015453	5.22228770430165	-8.07866843002902	1.75815977324838e-12	1.83771650298787e-11	17.4202770014438
RPP40	-0.636618039626713	4.60664070125161	-8.04893012555945	2.03465699234978e-12	2.10827779058598e-11	17.4181777928454
C14orf80	-0.756190173935414	5.17603995475517	-8.07182349754349	1.81828682231324e-12	1.89937719027899e-11	17.4134628519823
SND1	0.295525109237315	8.11006845060991	8.11386732422752	1.47885763377606e-12	1.56040473610542e-11	17.3893605903227
SHQ1	-0.439670762335371	4.76037350705004	-8.04759296336569	2.04805902336286e-12	2.11822752669885e-11	17.3765800271754
ZNF251	0.520002364751268	4.51721813635287	8.03315631769156	2.19847130964986e-12	2.26259902662057e-11	17.3763111509582
TMEM97	-0.314422168743211	6.90322733202814	-8.0858388855559	1.69729565376099e-12	1.77965971871466e-11	17.3757315488051
DMC1	-2.31388778419343	0.808634063897834	-8.00571601232597	2.51533307509173e-12	2.57295713111564e-11	17.3749337845483
DDX19A	-0.352537023271524	5.43069330746878	-8.06938014895918	1.84024183870857e-12	1.91752053025309e-11	17.3576665222439
C20orf72	-0.350395557275369	6.09241331392087	-8.06733680585882	1.85880508111755e-12	1.93565729617745e-11	17.3396752018214
PSMC2	-0.354301288869049	8.01705575472156	-8.09952830844535	1.58686367310837e-12	1.66910113641914e-11	17.334633989967
BOP1	-0.684571960567292	4.18645333416842	-8.01613894530222	2.38994904012809e-12	2.45061359577573e-11	17.3345228027213
EFNA1	0.735169505107274	5.65652920779477	8.03769484874756	2.15003675612154e-12	2.21958115489979e-11	17.3253939226292
JHDM1D	0.914026258816983	4.67150614644581	8.00719867217914	2.4971055239448e-12	2.5573541201747e-11	17.3153811419843
SNAP23	0.455116576835336	5.26218127064898	8.05688044385197	1.9567567902845e-12	2.03385957493586e-11	17.3101080861381
KIAA0195	0.453024460628236	6.54603250708026	8.08317606164421	1.71964933669811e-12	1.79971311057192e-11	17.2963889942416
DDX55	-0.414443491772908	5.6330237714987	-8.05156623667315	2.00849114064681e-12	2.08374726030877e-11	17.2856693246938
BOLA3	-0.609775904211634	4.96119153507336	-8.03355811722298	2.19413989185022e-12	2.26092394031442e-11	17.2756451876982
PFKP	-0.397844368313884	8.2358687161517	-8.084269666517	1.71043356546952e-12	1.79182066649119e-11	17.2516086993074
DCK	-0.683687393093302	4.7729595306172	-8.02494664230626	2.28885963554378e-12	2.34983968967674e-11	17.2497704675221
LYPD3	0.60950748973459	6.02702950220772	8.03335685585074	2.19630843588099e-12	2.26176491882227e-11	17.2425105010844
LOC100506686	0.711769492968422	3.10204266783841	7.97406227263279	2.93767906961442e-12	2.98117383253832e-11	17.2154297751706
SESN1	0.508799439668128	4.81969122406121	8.03389099798802	2.19055785718348e-12	2.25862451316502e-11	17.2141197657643
CYP24A1	-1.967825956422	1.6123003668346	-7.9045218530691	4.12973777166374e-12	4.11105562460145e-11	17.2113439650505
MTO1	-0.406021111083498	5.76421570180328	-8.03008720824391	2.23183851058438e-12	2.29411599575988e-11	17.2032059739608
TRIM5	0.809149623862436	2.47380709536421	7.93074991126874	3.63213264581574e-12	3.64608561636389e-11	17.194282766465
CLIC3	1.15167614153399	2.11462989756657	7.93956720546686	3.47863098138074e-12	3.49829371813659e-11	17.1861158931443
AMOTL1	-0.565714988273792	4.55791686181616	-8.00570913690612	2.51541790802085e-12	2.57295713111564e-11	17.1796351601169
CHP	0.320028577912258	6.50432153657051	8.0442439305847	2.08201248491044e-12	2.1506841752713e-11	17.1600811432434
SERINC2	0.748358682904951	3.62890361996904	7.9572613127836	3.18979959642507e-12	3.2213893991916e-11	17.153161114233
GSN	0.570381320322779	6.12123782381046	8.02748394377317	2.26053592814235e-12	2.32218690800077e-11	17.125521075293
ABCF1	-0.300260852092062	6.97104387965803	-8.04654754499656	2.05859816739048e-12	2.12781185113958e-11	17.1209957092344
SCRN2	0.681110066144542	3.85332722359886	7.98904822878762	2.72958566120328e-12	2.78181539292892e-11	17.1201246409996
ANP32E	-0.571756323320679	7.26753155097335	-8.04938398849085	2.03012791815602e-12	2.10488898346196e-11	17.1119596323831
SLC10A3	-0.606694827987035	5.27301772421818	-7.99157401456892	2.69598726262948e-12	2.74924945001313e-11	17.1040899948029
PTCH1	1.05564238887562	2.35372591796905	7.89681988870773	4.28834945190935e-12	4.25880975259691e-11	17.0982350743234
PLEKHM1P	0.684233536157798	4.40986019313415	7.95552583271105	3.21703949200917e-12	3.24693835029338e-11	17.0473578955832
TH1L	-0.263602144787637	8.84779086840564	-8.04876633270419	2.0362939416504e-12	2.10866748483971e-11	17.0333452822152
RXRB	0.502066522846021	4.95648858394394	7.98469764230731	2.7884379125485e-12	2.83833448870731e-11	17.0322662733873
AAMP	-0.397484029904456	7.36101824857234	-8.0303674483899	2.22877095303847e-12	2.29237179696281e-11	17.0295108038948
THAP8	0.956234750063424	2.5796006855454	7.89616072868058	4.30220230651725e-12	4.26244261695465e-11	17.0245298403534
LTV1	-0.527871578499795	5.22853483858171	-8.00295337913225	2.54965041724743e-12	2.60637858056516e-11	17.0157641236801
PCMTD2	0.46935985162469	5.77822558846573	8.0128578170266	2.4287336649995e-12	2.48885672876542e-11	17.005465930865
CLPTM1L	-0.362083913312547	7.75988170223714	-8.02273975519017	2.31378205993047e-12	2.37396878345259e-11	16.9637131991574
NARS2	-0.43725852570565	4.71850997992812	-7.97625638813364	2.90625280371836e-12	2.95466090512984e-11	16.9633605930213
C2orf18	0.425505962774711	6.41428867052663	7.99880873601069	2.60201105405743e-12	2.65827934441396e-11	16.9552881815379
THOP1	-0.642844222534068	5.45843863622551	-7.97336946995042	2.94767215319183e-12	2.98768903575637e-11	16.9347049792987
KRT18	-0.460984116512979	12.4951145073465	-8.06328126248762	1.89620267133132e-12	1.97337233822931e-11	16.9294001727988
GALE	-0.540688502133585	4.72511479520101	-7.94969111310069	3.31032947097942e-12	3.33908022151145e-11	16.9247826819391
NPM3	-0.612889589358448	5.37739295647271	-7.97480611675274	2.92698729251069e-12	2.97393289671621e-11	16.9216480183284
C4orf21	-0.930721636543715	4.02635135480477	-7.90582480991325	4.10348848947462e-12	4.09223264746414e-11	16.9216330882166
CXorf38	-0.46646977524797	4.3373810905706	-7.94301530931307	3.42037398468643e-12	3.44384915833208e-11	16.9125082535564
RPS6KA4	-0.55150930651613	5.70416762773684	-7.97029482319196	2.99243113996278e-12	3.03121855752498e-11	16.906598989405
TAF5	-0.615038972292302	3.53145423765623	-7.90369995472774	4.14638155174179e-12	4.12516865385662e-11	16.8965800465986
TGFA	-0.863267709942634	3.43037708698812	-7.87226994340968	4.83550222653731e-12	4.76540596562228e-11	16.8950082527426
NUDT5	-0.41840233086235	5.76694428302616	-7.97448741920708	2.93156339843048e-12	2.97677390864307e-11	16.877560283487
TSFM	-0.426675904653016	5.48546736962361	-7.97387329984502	2.94040149050642e-12	2.98212701802482e-11	16.864888685122
ATRNL1	0.966069484430456	2.30720999243041	7.85072795170736	5.37251006897054e-12	5.26669744393103e-11	16.8615272394165
UTP18	-0.343067736046025	7.09005259731115	-7.99345932828356	2.67117712989336e-12	2.72727511113166e-11	16.8523154839021
POC1A	-0.701715610869672	3.65667158564432	-7.89694065089999	4.28581633819245e-12	4.25880975259691e-11	16.8499449840144
SNX30	0.524150134935462	5.6693785140862	7.96161436688733	3.12248037462406e-12	3.15837015364156e-11	16.8490201649645
RAI14	-0.518990342137513	4.77373987758074	-7.93983490311467	3.47407298844766e-12	3.49581207333325e-11	16.8229663099107
RARA	-0.574778927560087	5.84652387451635	-7.94837491378882	3.33174328577123e-12	3.35865429241941e-11	16.7926817794531
TIMM50	-0.509277565242078	6.32631487114354	-7.9615398173249	3.12362128325947e-12	3.15837015364156e-11	16.7848568426834
HNRNPA3	-0.359781091570618	8.69538744198308	-7.99237298137564	2.68544522874184e-12	2.74016998203042e-11	16.77258041188
CDK6	0.915341356711171	3.28655859314459	7.86374530548975	5.04130660491462e-12	4.95363170743785e-11	16.7656614826922
FARSA	-0.506735910829837	6.8190537400689	-7.96617217223008	3.05350973530055e-12	3.09121651411419e-11	16.7507900526021
RPL13A	0.531929598420634	7.92050749276547	7.97960160801567	2.85898213262289e-12	2.90837087505993e-11	16.7341876564806
LAMC1	0.454076650623976	6.24272579191673	7.94778091572641	3.34145239001159e-12	3.36641263678035e-11	16.7070275617085
ACAD9	-0.368305282704255	5.71821170636111	-7.93643567605328	3.53239448916688e-12	3.55022628827085e-11	16.6980014950945
SPG20	0.566463092450539	4.94569391506652	7.90610360666481	4.09789346783711e-12	4.0890913100303e-11	16.6932710771065
QTRTD1	-0.451125866287542	5.79637419265986	-7.932321093143	3.60429449369695e-12	3.6203135803356e-11	16.6763795321835
NUP35	-0.565211673264573	4.32474549496527	-7.8908684472476	4.41505051914903e-12	4.3639069079343e-11	16.6604338387805
KDELR3	0.634958463348556	3.80052593006496	7.88090737008149	4.6355010456018e-12	4.57639430263545e-11	16.648199775764
GPNMB	2.40684300823452	0.646666398785419	7.83293100108174	5.86061554491764e-12	5.71503990514301e-11	16.6255890540137
MOBKL2C	0.75902423591448	3.60419556258614	7.81852507645931	6.28783069091698e-12	6.11381863226137e-11	16.6200951790583
KAZALD1	1.02525819992165	1.75573191641362	7.79503712085663	7.05178203073175e-12	6.80126889746008e-11	16.6137402245084
GRB2	-0.229153735503285	8.66995505339167	-7.96082274699319	3.13461655897557e-12	3.16757264847779e-11	16.6092770019385
PLEKHA5	0.572571228191481	4.0247882783648	7.87134821379909	4.8573456085929e-12	4.78411354288031e-11	16.6022092859448
PPP1R15A	0.927208283686348	7.73047738173972	7.88480765366825	4.54790782571599e-12	4.49257002228436e-11	16.5987823370218
PCDH19	-1.25698000645166	2.97954691859621	-7.81199545721749	6.49153873465778e-12	6.29359384338648e-11	16.587581372393
GATAD1	0.36648557396912	5.63700698578649	7.91621723411942	3.89998056510539e-12	3.90324805331075e-11	16.5650218482342
KAT2A	-0.438308920476103	5.8590835821966	-7.91177762329306	3.98565980008328e-12	3.97947310427419e-11	16.5474217954093
PDXP	-0.654658004652299	4.07421355492277	-7.84142687509024	5.62233459145915e-12	5.49870898874637e-11	16.5247473564381
RRP36	-0.443507520433634	5.82282512742459	-7.90476792268993	4.12476770399603e-12	4.10898296431209e-11	16.5203329656557
LOC100506710	0.588317669612189	5.95996495634951	7.90474656956024	4.12519875453241e-12	4.10898296431209e-11	16.5158286945147
EPB41L5	0.414661155876387	7.11244760319477	7.92384336545464	3.75706213052673e-12	3.76697284597896e-11	16.5032590539935
ARF6	-0.316371788485453	7.25380671598134	-7.92432950935637	3.74813027417849e-12	3.76027178796407e-11	16.5009436299343
SDC4	0.298766137574712	7.92862480671931	7.915781461685	3.90830868710771e-12	3.90924368918597e-11	16.4784894331753
ZFYVE21	-0.427173116205934	5.97934366244299	-7.89625581816075	4.30020116852987e-12	4.26244261695465e-11	16.4616730611737
MIA3	0.477251658894977	6.45505987361134	7.89639320958984	4.29731143077857e-12	4.26244261695465e-11	16.4506567168443
DHCR7	0.452884233823882	8.35784832687593	7.92047489803397	3.81953508900893e-12	3.82731604724897e-11	16.4354032181436
FOSL2	0.625542949774212	7.29169908383506	7.8970474672951	4.28357699314997e-12	4.25880975259691e-11	16.427635245656
NGRN	-0.299293000752018	8.03569694291891	-7.91295780448082	3.96270259556213e-12	3.95891506619959e-11	16.4259391671181
RAB32	0.962268103262178	3.55722282579082	7.77428071386886	7.80333595725308e-12	7.49586390287769e-11	16.4050208456723
MEA1	-0.634820130276888	5.96236614409971	-7.87660793596827	4.73400459848341e-12	4.6708845371703e-11	16.395371744658
ATP6V1C1	0.482635365769213	7.56354704981343	7.89665028921489	4.29190949476262e-12	4.25981569082553e-11	16.3929174330155
NUMA1	0.374453587854166	8.26063235561547	7.91431359958284	3.93649167283485e-12	3.93507990056725e-11	16.3908513929583
PSMA7	-0.513286364155464	9.42332112289132	-7.91708215519674	3.8835031836158e-12	3.88908426603537e-11	16.3804508881754
LGR6	2.58374427517034	0.108031786585717	7.85100244519829	5.36530749585313e-12	5.26272155780925e-11	16.3800889765449
PSD4	0.461163348182109	4.48530751291341	7.845490215076	5.51180350749897e-12	5.40008212416009e-11	16.3747624664818
RDH10	-0.528777058134624	4.7202793840158	-7.83499453708896	5.80183238845302e-12	5.66101778672627e-11	16.3681741517689
IMP4	-0.502461123260098	6.11295320667893	-7.87417878542556	4.79057629754496e-12	4.72391497642347e-11	16.35702269678
LCMT2	-0.525534712263695	3.75982623379	-7.82092418883472	6.2145925685003e-12	6.04612251981378e-11	16.3507818318681
IFNGR2	0.598177458924659	3.71304896011338	7.79267230226107	7.13363651541619e-12	6.8762499760127e-11	16.3423448601506
SSPO	0.98871522047224	2.54576345914467	7.75944078083646	8.38900334549063e-12	8.01701096857058e-11	16.3399557453019
NHP2L1	-0.463695881001676	6.40621396780652	-7.87049506937259	4.87765111907568e-12	4.80128530402717e-11	16.3396470356013
NUP188	-0.425467988542252	7.42209549334546	-7.89137123369438	4.40420410133817e-12	4.35576046072025e-11	16.3372841255126
ESR1	-0.498867546167026	7.43343341406204	-7.89572148272097	4.31145817783292e-12	4.26908387010526e-11	16.3315884582392
KIAA0415	0.557647580360947	7.22889417836739	7.86682058961539	4.96607623560106e-12	4.88545052730542e-11	16.3047381071971
USP40	0.477654426988192	4.89789792133583	7.83806200081746	5.71553305041745e-12	5.58332796350358e-11	16.3008866310519
CHMP1B	0.354804455525136	5.57736414324709	7.85270081820844	5.32095614426168e-12	5.22247131524699e-11	16.2982366137798
ARF3	-0.303165299146707	8.18663045276772	-7.89293492126612	4.37064044131353e-12	4.32512371245725e-11	16.2931637539362
SGK1	-1.35568314793563	2.48940250612863	-7.70576701118634	1.08964083092488e-11	1.02839465329502e-10	16.2917755814515
GATA4	2.19599648641865	-1.19484866138331	7.72004523400696	1.01645239380446e-11	9.62579265797606e-11	16.2873729256176
LMBRD1	0.491338530262293	4.42113778211083	7.81679657639543	6.34112843308074e-12	6.16205879807335e-11	16.2525826927708
SLC2A13	1.06331257440335	2.73333037371507	7.73289701550045	9.54766834821964e-12	9.07761258985931e-11	16.2414532472922
C14orf169	-0.495031314705352	4.136359232241	-7.81264255307762	6.47106131361463e-12	6.28102318101515e-11	16.2226249652623
STOML2	-0.517906953666573	6.52739268802553	-7.85269336736379	5.32114991699406e-12	5.22247131524699e-11	16.2096685992177
PSMD7	-0.365462119916592	7.98793999546306	-7.86653913650981	4.97291470508618e-12	4.88930191227874e-11	16.2077310276434
NOP14	-0.294769361954476	6.12441546707497	-7.84342284875077	5.5677672198745e-12	5.45171773917922e-11	16.2062721630716
IP6K2	0.410079537571217	5.62876858148979	7.83126784915303	5.90842401604668e-12	5.75830321936857e-11	16.2055653823967
USP30	0.520050061197861	4.02405733036505	7.7694562620446	7.98913120195273e-12	7.66113705398265e-11	16.2027309366093
SNX8	0.476911156021496	5.98024001615395	7.82946544423725	5.96067355411825e-12	5.80584184735432e-11	16.1933613999897
DBF4B	-0.573960988085377	4.20055347742758	-7.78027862414826	7.57833150503002e-12	7.2922909142763e-11	16.1816650405521
ATF3	1.26836334982531	5.18042201633573	7.71707077195118	1.03128468235715e-11	9.76072723697847e-11	16.1709150725874
FURIN	0.53824931499725	5.91731207930634	7.81145539166025	6.50867850846692e-12	6.30655500438012e-11	16.1487480629976
FAM160B2	0.490479817693307	4.83505534770034	7.80271147370621	6.79252754593452e-12	6.57397168276672e-11	16.1454297818824
SEMA3E	1.6191331375662	0.569928953359179	7.67766218321583	1.24935536174607e-11	1.17317344580804e-10	16.1364091510424
ZMYND19	-0.533105119839385	5.00374230875144	-7.79970671079836	6.89288522963981e-12	6.6633880104333e-11	16.1310526996518
TTC9	0.529774364002992	4.07813802936835	7.77079301088747	7.93721521937268e-12	7.61571929597181e-11	16.128750773456
PALM3	0.89325756692102	1.3506575411324	7.70495165430821	1.09397492819304e-11	1.03190280310775e-10	16.1140806992862
CTIF	0.631203105863636	3.59606020807827	7.73427495667189	9.48378140451078e-12	9.02200001189068e-11	16.0875871389101
RECQL	-0.563036996587365	4.87587159494502	-7.77962983063901	7.60235559024095e-12	7.31120154635938e-11	16.0843156454485
TMED9	-0.45852998510574	8.26149059711373	-7.84291247135852	5.58166994397084e-12	5.46213271755227e-11	16.0805079978498
TSPAN1	0.89278473193912	1.98685813873856	7.68239045251409	1.22094342348842e-11	1.14907472225213e-10	16.0800305909604
CTSB	0.337465097651373	6.77310398040357	7.82803835087394	6.00236909930596e-12	5.84305126989481e-11	16.0680684845341
ADM2	1.74962597741993	3.04721541830355	7.65623147381181	1.38659800034407e-11	1.29261231648574e-10	16.0557863520823
GSPT1	-0.302492031400181	8.24364031095539	-7.84020669664621	5.65595440639588e-12	5.52835660389039e-11	16.0519743469007
MAK16	-0.603133689201517	4.32333226174361	-7.77168283333384	7.90284289631484e-12	7.58709211239778e-11	16.0449780336961
CORO1A	-0.814237446367115	3.23677873989942	-7.7129246746449	1.05231910315777e-11	9.94854984805574e-11	16.0398633587442
HN1L	-0.241580868194575	8.28707223330949	-7.83783209078009	5.72195677915013e-12	5.5863400568889e-11	16.0330931274968
PALLD	0.385948235671595	6.56826671395479	7.80137959691649	6.83683100705451e-12	6.61302265829841e-11	16.0184554479149
ZNF490	0.640477444819894	3.73119685942915	7.72037154214392	1.01483821124112e-11	9.6203463664318e-11	15.982731659968
IKZF2	1.04460310348714	2.15645979645985	7.68915104534126	1.1814318043034e-11	1.11314171803775e-10	15.9622866521643
MGLL	0.444381932548081	5.968625065052	7.77574841615212	7.7476702937832e-12	7.44666885018564e-11	15.955814325915
CCNB1	-0.38169038112962	7.20924674371709	-7.81468505664339	6.4068466176282e-12	6.2223056232993e-11	15.9501779451876
CFLAR	0.473645382540627	5.25539768947127	7.76858687806251	8.02307701106801e-12	7.68928022539263e-11	15.9473985417895
ENTPD3	2.50677857141093	-1.12594048257702	7.72913046178271	9.72449317710623e-12	9.23523133980265e-11	15.9218820326607
BYSL	-0.513515210553154	4.79260143478262	-7.75968554082424	8.37899790023135e-12	8.01202749476667e-11	15.9055176665741
LXN	0.525388990780517	7.4633103033385	7.79637648890091	7.00583701435487e-12	6.76475855820271e-11	15.9035565405892
TMEM184B	0.493631811940916	5.12395054783242	7.75992801469143	8.36909761082246e-12	8.00713892696767e-11	15.8947723009576
HSPA2	-1.06110169699613	2.51220158784937	-7.6340045403106	1.54478344354161e-11	1.43050710463952e-10	15.8896048667397
AK2	-0.368672710743993	6.70258814360315	-7.78387494177652	7.44652683243032e-12	7.16958634113787e-11	15.8892886256777
ILF3	-0.247529328308506	9.16051707682252	-7.8123611976698	6.47995692977024e-12	6.28600926296273e-11	15.8816007099876
ARRB1	0.420867611912685	6.43119769249357	7.78701090569464	7.33345657007225e-12	7.06478846070785e-11	15.8736470283227
TOR1A	-0.333075341516493	5.54480274698314	-7.76448374406336	8.18523347607212e-12	7.83570948218834e-11	15.8578457720962
CBX3	-0.537761513374035	9.04802823171856	-7.80286402633257	6.78747130840125e-12	6.5728818854489e-11	15.8310153938007
FGD3	-0.886663582397625	3.04709774106165	-7.65197811714106	1.41556871376627e-11	1.31668360228182e-10	15.8219655487416
RAP1A	-0.51410013317138	6.10050380338057	-7.75744377413282	8.47108340428945e-12	8.0908280327434e-11	15.8176946383251
PDCL3	-0.501346212713885	4.80799672262286	-7.7354971725086	9.42747038192223e-12	8.97864548219063e-11	15.8073263991205
CDC123	-0.429216619463547	6.40857350879693	-7.76464689876889	8.1787237830569e-12	7.83396200159471e-11	15.7917214180009
LSM2	-0.576406589404939	4.92353165502786	-7.73032132952978	9.66823742829655e-12	9.18702288356997e-11	15.7879743681406
LIMCH1	0.692974186303698	3.23498220676105	7.65657327080653	1.38429568168151e-11	1.29118577693483e-10	15.7514817412828
HNRNPK	-0.247248499018342	9.87420237571892	-7.79608772226486	7.01571747732293e-12	6.77039002254753e-11	15.7503969396774
MTUS1	0.490797658981563	5.50154408535682	7.74337085701803	9.07259331515188e-12	8.65545069039361e-11	15.7427721295352
WDR46	-0.424432060227255	6.29764642512315	-7.74778372590015	8.87954217220627e-12	8.47611091826357e-11	15.7425768003647
H3F3B	-0.364363692733887	11.0938172091856	-7.79690932948845	6.98764161588754e-12	6.75108713946293e-11	15.7052415829616
DLAT	-0.427061893700388	5.52575244720246	-7.73494242413393	9.45298791878302e-12	8.99782412940963e-11	15.7027242612485
NRGN	-1.5244334139415	2.00815919503491	-7.57957797346592	2.01198045943333e-11	1.83569891999798e-10	15.6982290515991
GAA	0.496263376426288	6.76181214216342	7.74015335197626	9.21597622391563e-12	8.78722841327052e-11	15.6382737073225
ABCC1	0.389658151658568	6.53809043563341	7.72705540698935	9.82329611035905e-12	9.31848009924247e-11	15.6309649429839
CUTA	0.532996665462721	6.16083014860627	7.72027772578278	1.01530204118346e-11	9.6203463664318e-11	15.6138357739862
PAQR6	0.867113114657899	2.6380297747709	7.58827542452305	1.92884782566115e-11	1.7656295039057e-10	15.6058793758523
NANOS1	0.539512707387085	3.89082320208973	7.65955942759834	1.36434211397748e-11	1.2732844594955e-10	15.5990627168299
ICAM1	1.09485471396116	2.31956602951572	7.58093858219994	1.99874426135699e-11	1.82461785081519e-10	15.5981098205813
SNRNP70	-0.45678552325959	7.22929449958504	-7.72880633558769	9.7398609421997e-12	9.24457629950895e-11	15.5649488466958
PPP2CA	-0.314106926037676	8.24439244529558	-7.73562977335927	9.42138110564467e-12	8.9779588382223e-11	15.5605982068825
MAP3K6	-0.652831987955448	4.79881565470954	-7.66863541645738	1.30543455165548e-11	1.22240131253562e-10	15.5527214178239
INPP5J	0.94883917214934	0.535588264244966	7.56161374002627	2.19512755955969e-11	1.99735110479196e-10	15.5487850670669
KHNYN	0.397687287631801	5.93602914502528	7.70583442011433	1.08928327820325e-11	1.02839465329502e-10	15.5475874418213
COQ3	-0.645646014297156	3.0322773392874	-7.61865976462683	1.66433229338284e-11	1.53695711068662e-10	15.5370960722764
NDUFA10	-0.331992796310843	6.98776289840959	-7.71579594934423	1.03770734329598e-11	9.81596018624545e-11	15.5196759996569
PUS1	-0.568465418474262	5.59761319604714	-7.68885041615458	1.18316148195143e-11	1.1141437288376e-10	15.5193532838888
LINGO1	-1.45472035637568	1.87322131564143	-7.53926725696467	2.4462270367444e-11	2.21738216598988e-10	15.5087095093421
EXOSC8	-0.528130814255046	5.04674040871439	-7.66530850087281	1.32672835361773e-11	1.23956452435212e-10	15.5053739815454
SLC2A14	1.30029524285748	2.08290236308146	7.54540904015449	2.37449992963868e-11	2.15470085856089e-10	15.5027703177837
RAB24	0.603439864268679	5.2179187422247	7.66807363635497	1.30900621126499e-11	1.22505987001655e-10	15.5005375499814
OXNAD1	-0.49275476310966	3.97431990398626	-7.63531000958346	1.5350157225265e-11	1.42224947055585e-10	15.4986737832302
NDUFA9	-0.402000733327796	5.36363589172701	-7.68203046371653	1.22308379869972e-11	1.15044170131913e-10	15.4901522626405
KRT13	2.36754338408587	0.929003665815622	7.54124983206106	2.42284120931022e-11	2.19737507508157e-10	15.4833959237394
OSBP2	0.599105204229387	3.33430866021354	7.60290149917301	1.79667556894531e-11	1.65369302229176e-10	15.477505570164
PPP5C	-0.454170537184792	6.09528058952803	-7.69035601594524	1.17452417257264e-11	1.10725717373759e-10	15.4608910614664
KCNS3	-0.804385581962676	2.82195389327027	-7.56430919576105	2.16662596709328e-11	1.9724906191436e-10	15.4561795645696
CNTNAP2	-1.26347208665122	1.57712323488172	-7.52775130262498	2.58656873307228e-11	2.33573301792121e-10	15.4523167015033
SUMF1	0.459991900832369	4.22862996949284	7.65044758801777	1.42614010364205e-11	1.32577916027291e-10	15.4478693277047
COL9A2	1.59172114173667	0.347050313236834	7.53063475198429	2.55069560316518e-11	2.30609113830525e-10	15.4471229724545
LRRC45	-0.712074438874918	4.9448451437746	-7.65312832563498	1.4076755067979e-11	1.31007040487969e-10	15.4187969202202
ARL15	0.642953769026107	3.40700948911204	7.61027564378197	1.73349121058454e-11	1.59905719833513e-10	15.3979117531372
CTNNBL1	-0.36993188166039	5.84812622779904	-7.66778433649855	1.31084929649725e-11	1.22541328309782e-10	15.3903634760451
C3orf14	-0.568909031991821	5.96537718209289	-7.67037064309481	1.29446347496493e-11	1.21280712354698e-10	15.3815352818677
PCMT1	-0.365236638806759	6.97849550236662	-7.68141419657658	1.22675658379333e-11	1.15324772947497e-10	15.360212155382
PRICKLE2	-0.518530467690574	6.71688334057554	-7.66058215027471	1.35757420264952e-11	1.26767565411002e-10	15.3473545487407
BCKDHB	0.570679239861512	3.90861007864874	7.60708214257894	1.76057851759507e-11	1.62136096521255e-10	15.3461712396039
SORD	-0.412961225268583	4.79101008331398	-7.64177043117303	1.4875741723361e-11	1.37905712073996e-10	15.3409941336143
NRP1	0.366296642751854	6.93797427135241	7.6803920444468	1.2328725250891e-11	1.15834607357248e-10	15.3398995912085
PDP1	0.666173883585682	4.59322370481625	7.60807946679767	1.75207433514843e-11	1.61441824688829e-10	15.3355653394983
C9orf114	-0.457506706606327	5.10475154253601	-7.64472168667529	1.46638968305551e-11	1.36017199442154e-10	15.333884179964
NXPH3	-2.07671447527916	0.609335648924603	-7.55483994924594	2.26840854042214e-11	2.06066618305377e-10	15.3233250797936
ZSCAN12P1	1.21754808500702	3.68751195985995	7.52891658633658	2.57201141988727e-11	2.32384219266314e-10	15.322933988552
RUVBL2	-0.557711863698015	7.42025916218264	-7.67489516290711	1.26628614400535e-11	1.18707227983999e-10	15.3155022452308
ING4	0.725910919500802	3.42383529817784	7.5691428810689	2.11643286137137e-11	1.92889499583514e-10	15.298296430352
DCAF5	0.340828786471778	6.31001827104362	7.65378831522309	1.40316615669218e-11	1.30732873562785e-10	15.2750912868651
ATP5F1	-0.370987278787583	7.247802172371	-7.66795090354209	1.30978780842844e-11	1.22510577786114e-10	15.2613762302234
AKAP5	-0.999617188224424	1.70357648296409	-7.52028496741876	2.68180425459232e-11	2.41651370440744e-10	15.2527961677473
CADM1	-0.421256040456116	5.30870069649347	-7.62758364703028	1.59373217946936e-11	1.47420226600916e-10	15.2512945863287
TRIM16	0.353758066942264	6.93425615572594	7.64525760400342	1.46257510087114e-11	1.35738656975411e-10	15.2493701378233
CS	-0.243325304642413	8.44847820376637	-7.67728449621484	1.25165301333893e-11	1.17467143631202e-10	15.2481538284883
RNF4	-0.318544991343951	6.75602752632838	-7.64830519900356	1.44106955670041e-11	1.33891373701432e-10	15.2468422121297
HIST1H3E	1.26991274795638	0.829559745687142	7.48272012285291	3.21645102942352e-11	2.86431986241102e-10	15.2411401911693
TMEM80	0.73026439505383	2.96390179312689	7.52731732841498	2.5920110543685e-11	2.33938439682994e-10	15.2295128237739
TOMM34	-0.38434720046608	6.05190210340164	-7.62784596562042	1.59170255453476e-11	1.4731396525755e-10	15.2215827786776
MACC1	0.915368767766345	3.28326591977801	7.55534160487465	2.26289910616227e-11	2.05677851366618e-10	15.2202033340853
EEF1A1	0.321434836322794	12.5747041597458	7.71242491304488	1.05488318472862e-11	9.96715614768442e-11	15.2128419663778
GPX8	0.997900105110932	2.18506247550136	7.50417427654937	2.89933431403093e-11	2.59435350817835e-10	15.2091418246641
SIAE	-0.452517531244142	4.09370246612938	-7.58667878401054	1.94384885544725e-11	1.7783877603118e-10	15.2010935630225
YBX1	-0.297055210451662	9.513833099877	-7.6755485059667	1.26226802573954e-11	1.18396917905037e-10	15.1893573919513
SERPINA3	-0.632330806406946	5.58812976872499	-7.59709388869201	1.84804411646979e-11	1.6981697694418e-10	15.185938958107
DDX27	-0.291893593487509	7.89114861068305	-7.65360652793831	1.40440677548515e-11	1.30775606421012e-10	15.1782959268859
SLC2A11	0.518104456090784	3.40383190995443	7.54985963552606	2.32383306445835e-11	2.10986884744851e-10	15.1552407594748
GLB1	0.372220514666195	5.86825041055091	7.6268129976845	1.59970977974088e-11	1.47891356309489e-10	15.144927638139
KBTBD6	-0.49062367352815	4.67799213089447	-7.58653137748185	1.94523962707978e-11	1.77868712538449e-10	15.1042178087062
CSTF3	-0.437704914338814	5.51514460993434	-7.59255389752234	1.8892148260823e-11	1.7331447477455e-10	15.0880274002676
TAF5L	-0.352017462037556	5.56277003220979	-7.58885784355552	1.92340446959426e-11	1.76161097204241e-10	15.0714528010119
LOC100505783	1.0738014444108	2.60123017261685	7.45987537645297	3.59205949853418e-11	3.1835507712499e-10	15.0454741811038
LITAF	0.344596370127522	7.27925257888602	7.61291112762505	1.71144929620883e-11	1.57959591775919e-10	15.0330003759763
MRPS11	-0.542847236000121	6.10439011889186	-7.5956227779538	1.86128620750247e-11	1.70939871138228e-10	15.0219546384183
FAM189A2	0.470915710726147	4.31607568809718	7.5388443173212	2.45124485212864e-11	2.22072691803897e-10	15.0048350169064
MDC1	-0.467710444949582	6.82127650215791	-7.59932202273752	1.82816583766579e-11	1.68175167596934e-10	14.9998825380328
MKI67IP	-0.375420511101256	5.62248412814566	-7.5820659191744	1.98784294674169e-11	1.81565731519979e-10	14.997935514731
BTG3	-1.22873698833021	3.05181267214706	-7.43490480290846	4.05259378201331e-11	3.57654767337153e-10	14.9905430929417
ZNF492	-1.35756521964408	1.39561236978477	-7.42668178601026	4.21673210796012e-11	3.70576078683789e-10	14.9771750147705
GLG1	0.296127267903741	7.2178795839263	7.60962915519003	1.73894108473204e-11	1.6032001489007e-10	14.9629515738456
MYBBP1A	-0.42810865580757	6.64946499983702	-7.59762831621408	1.84325673000165e-11	1.69470178958481e-10	14.9463010255184
CYP26B1	-1.83346201610243	1.5583632977338	-7.42154829044122	4.32253106271485e-11	3.79276020424151e-10	14.9456935197178
MUC20	1.82406392281863	0.623909025137143	7.42728009330227	4.20456984484993e-11	3.69701504128655e-10	14.9197224702964
ABCB7	0.450526853163438	4.01766654453615	7.52490234940492	2.62250495266786e-11	2.36562960239576e-10	14.9141680662075
ULK1	0.495089673426699	7.49331475356307	7.59137370958037	1.90006576973925e-11	1.74214363668417e-10	14.9109567795237
C6orf132	0.555006558895277	4.06459802331698	7.51521776638998	2.74841451639445e-11	2.47253815880477e-10	14.9106832783449
IL6R	0.996426586876663	3.92623683264399	7.43219021580293	4.10606517481544e-11	3.61230057778082e-10	14.9078311789666
AURKA	-0.370949005956565	6.86782300198997	-7.59429211664398	1.87334526115943e-11	1.71952942632438e-10	14.8974461370928
NUCKS1	-0.419614964841276	9.82212021101813	-7.6202217132558	1.65175452127831e-11	1.52618467479881e-10	14.8899997247812
KRT8	-0.495824341475423	13.4074866100624	-7.64651147990996	1.45368868823572e-11	1.34988837435059e-10	14.8699059798519
SNX5	-0.357482311091868	8.00270732256677	-7.59040383268911	1.90902941119614e-11	1.74940317111475e-10	14.8638032345068
ZC3H6	1.03381798001537	2.65759606557138	7.44026788238448	3.94897749951323e-11	3.48694296208339e-10	14.8597812416009
ATP5G3	-0.405764357836796	7.2949358482204	-7.58312247474353	1.97767973471347e-11	1.80736152368022e-10	14.8503798590211
RORC	1.96657753586876	-1.03281661158969	7.39940239163341	4.80999718883336e-11	4.19189124471335e-10	14.8287135820667
C9orf78	-0.338310046789244	6.16682571846093	-7.56010111616579	2.21128484410346e-11	2.01095854990681e-10	14.8282117644469
SMS	-0.401165691610549	6.53365122060013	-7.56473423994789	2.16216526614151e-11	1.9695017380692e-10	14.8264538044247
SCMH1	0.585190457767033	3.79197943795997	7.4793742968126	3.26892001353993e-11	2.90949538618637e-10	14.7986854444463
GRINA	0.495984139933467	7.95094116321928	7.57112678220192	2.09616801525592e-11	1.91146749657252e-10	14.7571180651915
SCML2	-0.709311916411688	3.36311633400349	-7.44951065824338	3.77654281891511e-11	3.33997367020287e-10	14.755367814432
RILPL2	0.711550055820461	1.97765896041753	7.41743021786455	4.40930488442798e-11	3.8607965909515e-10	14.7458426124936
CA2	-0.481731819737174	4.851421931952	-7.51355718083632	2.77059914627375e-11	2.4898173090963e-10	14.7423246553095
ANKRD57	0.757303321522931	3.69452958771193	7.44031533042754	3.948072633033e-11	3.48694296208339e-10	14.7387661936963
HLA-C	0.672960756381898	5.14616080972927	7.5146356590414	2.75617102984704e-11	2.47818302705172e-10	14.7346750659791
SESN2	0.722804769435712	6.73073296517458	7.50523717777653	2.88445768820948e-11	2.58519133856459e-10	14.7270897925196
C12orf49	0.473907692491525	5.99791299320746	7.53061126718848	2.55098577246156e-11	2.30609113830525e-10	14.7209265653944
LRRCC1	-0.665791795452278	4.38496875971452	-7.47882357290737	3.27763754579914e-11	2.91415259521238e-10	14.7122514952211
APEX2	-0.48597932399546	4.80340317143835	-7.5056799267647	2.87828326174842e-11	2.5810407115003e-10	14.6994149443335
ATP8B1	0.478906692475696	6.03292672101966	7.53273840961288	2.52483620016602e-11	2.28492211101605e-10	14.6962634009241
CTC1	0.536106259473127	4.34386812602201	7.49540503090219	3.02501549189662e-11	2.6995922671547e-10	14.6823080535853
CYP2S1	-1.28669077713248	2.50477238741701	-7.37246692562468	5.47698450937819e-11	4.75088635554154e-10	14.6596115289985
PAFAH2	0.466021416210544	3.25300485432737	7.45458984129292	3.68499075265094e-11	3.26072938345684e-10	14.6423914138147
ZG16B	0.636126180332721	2.85166193209357	7.42415884297412	4.26840343615602e-11	3.74920058121183e-10	14.6333081723119
RSPH3	0.922756726944753	2.49293990258989	7.38110136883979	5.25373996945368e-11	4.56434011683861e-10	14.630349694444
PSIP1	-0.509740363096695	6.17122852396528	-7.5152874050042	2.74748804354313e-11	2.47253815880477e-10	14.6228139875309
ZFP14	0.76983912648803	2.17954058656633	7.423182785219	4.28856193200599e-11	3.76492964571487e-10	14.6189961021265
DAAM1	0.63000056486506	6.64190631172231	7.52302083545278	2.64650960211991e-11	2.38599604236407e-10	14.6177947607488
THAP10	-0.741941333546133	3.34673567493663	-7.41246640483952	4.51620187281012e-11	3.95025942054793e-10	14.6164123784021
RNF130	0.311209169273939	6.2593132856505	7.51847607994771	2.70539662068788e-11	2.43645950912138e-10	14.6083290301874
AKR1C2	1.23727809487103	3.47777373685442	7.41939635267702	4.36766184299725e-11	3.83035011338679e-10	14.6006901077706
NUAK1	0.593321665449896	3.5631478754676	7.43395017329386	4.07131857767693e-11	3.58782016426092e-10	14.5861191505036
GTF3C6	-0.527349302337146	5.34270372513755	-7.49293673737761	3.06135721293784e-11	2.73056736155587e-10	14.5773461862906
C7orf44	-0.474772507809129	4.6796138957739	-7.46694233345523	3.4714344059234e-11	3.08317944793749e-10	14.5652731333604
EI24	-0.278133624546459	6.21423014598462	-7.50766662996814	2.85073863855821e-11	2.55908497000792e-10	14.5641529950472
CDKN3	-0.456578557893339	5.07413810182615	-7.48455895131664	3.18797179953222e-11	2.84047098430351e-10	14.5630041787312
GHITM	-0.300719166032914	8.83292014886978	-7.53421724657471	2.50681355424359e-11	2.26984027510395e-10	14.5619482165512
CAPN5	0.806151855665528	1.87081542854347	7.38447563599723	5.168974399299e-11	4.49536806312411e-10	14.540285892301
SLC38A10	0.467518099548214	6.39038564165009	7.51069806597439	2.80921319396062e-11	2.52316226937688e-10	14.5392068361443
LOC221710	-0.549751198792634	5.06754170062919	-7.46975415777235	3.42456646684479e-11	3.04316947882637e-10	14.535227648265
CLN6	-0.422514680442678	6.99011044002102	-7.4996501992892	2.96351180712839e-11	2.6501812517532e-10	14.51474026628
DCTN5	-0.296014859415069	6.95695627077685	-7.5051102143569	2.88623070334016e-11	2.5853948732009e-10	14.5035504180539
SEMA6A	0.661005411505356	2.89241047526276	7.41308987729178	4.50263517804721e-11	3.94045372672222e-10	14.5012407678947
KDM1A	-0.277936514760622	6.66648144044669	-7.50577277366544	2.87699011701519e-11	2.5810407115003e-10	14.493889582507
CHN1	-0.456487880253277	4.48256465441434	-7.43392555456332	4.07180260210909e-11	3.58782016426092e-10	14.4875258088632
MFN2	-0.306455279149455	7.00279544107133	-7.49955382187708	2.96489423704271e-11	2.6501812517532e-10	14.4865080129382
KCNH1	-1.92791376449661	0.732449919490592	-7.32257415510085	6.96414890755321e-11	5.98194280071494e-10	14.4812976115222
RGS22	-1.12108220149353	2.49823117962267	-7.34321521248739	6.30563997434692e-11	5.43865512795142e-10	14.4812050019597
EDEM1	0.49020860217253	6.51079358089727	7.48847369385292	3.12817306240941e-11	2.78867624177692e-10	14.475410094811
ZNF259	-0.396466915988628	5.5063777042378	-7.46382233202732	3.52418511241511e-11	3.12505152810341e-10	14.4643368512577
SLC25A28	-0.611048866484316	4.39950006422504	-7.40897872789717	4.59284545082687e-11	4.01310069590536e-10	14.4448835749788
NUP54	-0.408288587869642	5.51364784565799	-7.45666134366554	3.64828801650348e-11	3.22996129105369e-10	14.4226649258161
NSFL1C	-0.397310692755285	6.32773581624871	-7.46449619511471	3.51272492599144e-11	3.11654173274699e-10	14.4214331966412
BZW1	-0.365731734070312	8.44603001808009	-7.49875139019026	2.97642915419932e-11	2.65907057557849e-10	14.4143131580078
FAR2	1.35261069552453	0.519950717472521	7.30041351086388	7.74725681682499e-11	6.62398379369024e-10	14.3949990260591
PTAFR	1.41929345174168	1.57695652701347	7.29785844074501	7.84298849018507e-11	6.68873735389368e-10	14.3849814879886
RBM24	-0.767207221056367	3.99414698370701	-7.3490281451079	6.13161398432074e-11	5.29948900639691e-10	14.3767265433391
C22orf13	-0.3806939119955	6.22667438520063	-7.46470058702855	3.50925621681007e-11	3.11511682430635e-10	14.3754931989621
VCP	-0.269171728403107	9.48783807709923	-7.50435553391901	2.89679201119147e-11	2.59346625241788e-10	14.3750679100026
PPIA	-0.394490418261164	9.24110541315034	-7.49647231062098	3.00943451770115e-11	2.68712134938783e-10	14.3331315936988
KIAA0196	0.341993161300488	7.84258515809045	7.47889084503129	3.27657144329453e-11	2.91415259521238e-10	14.3197500268347
RAB17	0.47170524418455	5.32610727535266	7.43360384395156	4.07813295225446e-11	3.59150581850993e-10	14.3036285660055
STAT3	0.33934039474224	6.06455199240902	7.4474410915522	3.81449128258727e-11	3.37175223097196e-10	14.2955446856047
CARD10	-0.727328701978532	3.24494191363462	-7.33505393581891	6.55827446193908e-11	5.65363825265305e-10	14.2693080390952
ZBTB22	0.566114425408922	3.66587226227286	7.38205013585508	5.22976730448961e-11	4.54587465697943e-10	14.266007970658
NOXA1	0.75900626404702	3.73426641500372	7.36206555113319	5.75845238060078e-11	4.98727900637843e-10	14.2429376711589
FAM110B	0.824908184583337	2.52806558614193	7.29989191786804	7.76670483311909e-11	6.62705977699407e-10	14.2416218591436
GPR68	-1.51619448489823	0.982984741669178	-7.2677247447627	9.06458284346847e-11	7.66410937685372e-10	14.2106261260641
TPD52L1	-0.335950598472762	8.28238880494752	-7.45814926077036	3.62214950090644e-11	3.20851844561225e-10	14.2046383331375
C1orf93	-0.501717962763169	4.96803013507743	-7.40051370772025	4.78428320586262e-11	4.1738316293608e-10	14.191848805572
DDAH1	-0.49165800640127	5.12590251171999	-7.40080709251684	4.77751758205754e-11	4.17010459511118e-10	14.1832325764129
NUP37	-0.45735410824909	4.72982033255202	-7.39192408911498	4.98663779821454e-11	4.33904945563684e-10	14.1637785527856
ADIPOR2	-0.325935882466144	7.46796626190616	-7.43296928592769	4.09064791826611e-11	3.6006313571096e-10	14.1573354403436
LOC92249	0.575278424176894	3.67826099919435	7.33219607294781	6.64909513059883e-11	5.72602816499149e-10	14.1129498621299
SLC35E1	0.323239071825551	6.83846140428617	7.41866302816617	4.3831478991978e-11	3.83990390079539e-10	14.1030736839171
DIS3L	-0.367588806632216	5.20778320739319	-7.39459084008191	4.92292109545997e-11	4.28583718898868e-10	14.0984100317392
EXOSC5	-0.618524282237135	4.9832321525488	-7.36749047735806	5.60990369995312e-11	4.8611414237314e-10	14.0920562619947
FAM134A	0.340763252361072	6.63443986441711	7.41088833167242	4.5507222601288e-11	3.97837318757941e-10	14.0844989552326
VPS13C	0.793946883989765	5.79191405075879	7.3995434826193	4.80672499040261e-11	4.19122360477025e-10	14.0702507941663
PCNT	-0.375349521822884	7.85537869813466	-7.41880661368292	4.38011143004441e-11	3.83925490335758e-10	14.0662300791289
C7orf49	-0.469368629458343	4.22114793115494	-7.34695923278566	6.19299903717938e-11	5.34425778626357e-10	14.039223573064
HNRNPC	-0.294871054122892	9.49450399850496	-7.43411079661823	4.0681619937991e-11	3.58782016426092e-10	14.0224051349223
PRKACA	-0.306452516697306	7.04077002122319	-7.40471475250353	4.6883055354764e-11	4.09437189427192e-10	14.0205591987375
SYT17	0.579873434251014	3.50697809396667	7.29729033197809	7.86443305696621e-11	6.70360746405213e-10	13.9934072272504
PLEKHM1	0.599728523987436	3.87306716408196	7.31343436072534	7.27712494904999e-11	6.23796195017489e-10	13.9866736124311
PTPRJ	0.441756614938839	5.74953602369068	7.36783975823955	5.60047091759668e-11	4.85548344354001e-10	13.971339239282
LIF	1.0412459459494	3.48109776012961	7.23185861426688	1.07667256395165e-10	9.04383322929555e-10	13.9595555075397
ANKRD39	-0.680715260044516	4.44618492948957	-7.32841961727005	6.77102562121607e-11	5.82503253545358e-10	13.9517095951499
SLC27A3	-0.595576892023638	5.12202744124664	-7.34873222379534	6.14035686727157e-11	5.30430414505422e-10	13.9294549657576
UFD1L	-0.46359630657405	6.80060944408155	-7.37372670546993	5.44383522590387e-11	4.72458226870869e-10	13.9290624895595
UNKL	-0.543455839603638	6.35500249406435	-7.350472060987	6.0891309943856e-11	5.26549259307678e-10	13.9216810665547
TIMM17A	-0.513282670124362	5.97250436426419	-7.35852742464175	5.85743304457748e-11	5.07037837668291e-10	13.9118981697164
TAMM41	-0.499891996435949	4.17468078802739	-7.31461849006934	7.23580233238313e-11	6.20572093368079e-10	13.9096946730022
HNRNPL	-0.276970862316315	8.8625239163169	-7.3947438330097	4.91929025514453e-11	4.28490678265818e-10	13.8952251588006
RBM28	-0.34633004630793	5.5431918332777	-7.35048407148352	6.0887788490816e-11	5.26549259307678e-10	13.8728613001224
ABCD4	0.480641902128013	4.6214193889207	7.3204288557044	7.03638895959164e-11	6.04089163040095e-10	13.8686607678027
PSMC6	-0.414396251190308	7.67385623268878	-7.37545387322236	5.39871087236954e-11	4.68785257681766e-10	13.867446984706
BAG2	-0.589743815818385	4.83314591747293	-7.30003037390598	7.76153766850342e-11	6.62705977699407e-10	13.837339115317
LMTK3	0.604474050362145	4.22076455259084	7.29687467272072	7.88015992655724e-11	6.71359116717999e-10	13.834904784247
ATAD3B	-0.59931222210772	5.30445817953273	-7.31150731095021	7.344874674097e-11	6.28958955707109e-10	13.8255304156163
RPIA	-0.509652027768757	4.42777017236619	-7.30871884167612	7.44401943330081e-11	6.36796833772495e-10	13.8136009420924
TTC17	0.428435567288685	5.95192944590232	7.33037737855759	6.70754080532647e-11	5.77338715534122e-10	13.7721791969329
UST	0.512328061480901	5.49061820597646	7.32436997827707	6.90424345521913e-11	5.9335337895727e-10	13.7544715160424
NAGLU	0.592290786137452	4.4349557311431	7.29035388233877	8.13100604081385e-11	6.92025165529622e-10	13.7276510636153
TCEAL1	0.561329781369814	4.27879905411123	7.28903219627594	8.18280739457643e-11	6.95372311315529e-10	13.7113637234814
LIN9	-0.656884831271973	4.1528024385963	-7.25203362000321	9.77363683488485e-11	8.24831830943107e-10	13.7100318895543
EIF3I	-0.365524838899146	7.97836598564318	-7.34755606710975	6.17522849266826e-11	5.33167378995271e-10	13.7059496437889
DIMT1L	-0.390253592126893	5.05186913977341	-7.30020303712487	7.75509867620214e-11	6.62705977699407e-10	13.6923330220217
TH	1.00677427422534	1.3495507080588	7.16494631129956	1.48335430421692e-10	1.22084731219113e-09	13.6838318638798
KIAA1539	0.772232047155949	2.66580337247145	7.20023722005121	1.2528302940356e-10	1.04188631712837e-09	13.6591365365365
HNRPDL	-0.362741967344589	7.83858154181736	-7.32681250563469	6.82358535831796e-11	5.86723092712131e-10	13.6541864097758
GPN3	-0.530191950736971	4.72614389376903	-7.27621049478882	8.70264724649832e-11	7.38048035245628e-10	13.6513122932672
FSD1	-0.838980048385832	2.49978598088475	-7.18302746747088	1.36042712976792e-10	1.12465562621052e-09	13.6330834847833
IRX3	-0.569781710297214	5.12487321143807	-7.29570278484094	7.92466770402905e-11	6.74807243799296e-10	13.6319456240531
MLH1	-0.322895712964172	5.79441470798011	-7.29007517219191	8.14190248458129e-11	6.92600087243833e-10	13.6286107200208
PTPRVP	1.99656117051511	0.427587270229053	7.15400337957483	1.56303891727538e-10	1.28138543394673e-09	13.602559609833
EML2	0.580393192462866	4.53558707448137	7.26199996399453	9.31715623224851e-11	7.86970307212748e-10	13.5965428266007
ALDH1L2	2.01898377776253	1.6663329266132	7.12863707567687	1.76445338853198e-10	1.43804670905502e-09	13.5944869835122
CUL4B	0.512043824442991	6.38577531763255	7.30960419946156	7.412397217707e-11	6.34416228602518e-10	13.5896829456432
TXNDC15	-0.365199731706262	5.14201830365395	-7.27461878401342	8.76942658292926e-11	7.43334466157673e-10	13.5879251969179
ITM2B	0.348188429736023	6.77127331261363	7.31237058021373	7.31444745108807e-11	6.26674278545066e-10	13.5818697704343
PSMA4	-0.477480762196015	8.77743756077005	-7.33283932864609	6.62854468688889e-11	5.7112715787496e-10	13.5761640556456
LRP10	0.45997581649881	7.34572011478385	7.31794609273143	7.12092166265419e-11	6.11032805983729e-10	13.5728227322678
BCL6	0.582542426180654	3.93574613382583	7.21379329926628	1.17405828913243e-10	9.80766774597941e-10	13.5589380953997
DDX10	-0.469938021954255	4.28032878730105	-7.24016591415172	1.03462299470924e-10	8.6993639836688e-10	13.525805874016
SELT	-0.399017425392797	7.12230934055577	-7.2999750264105	7.76360282164268e-11	6.62705977699407e-10	13.5162897435906
SNRPE	-0.544749665298577	6.95119375105161	-7.28989716441475	8.14886945464661e-11	6.92840329229842e-10	13.4724492345369
HOOK2	0.449590839325864	6.44461870603474	7.27812240952339	8.62310084362161e-11	7.32044357912324e-10	13.4621973183095
FAM161A	-0.830488974352102	2.87682994528764	-7.15005858773983	1.59279350830038e-10	1.30258575221592e-09	13.457685629027
NDUFAB1	-0.531469640919442	6.28077408192193	-7.27173752805293	8.8916041393239e-11	7.53308954539275e-10	13.4392613262832
BBS1	0.519395742958241	3.74108239884871	7.2027621439931	1.237771240228e-10	1.03192852550215e-09	13.4371737106057
UBAC2	0.401082756111627	4.81531840077173	7.23969448718032	1.03696501445624e-10	8.71467482500814e-10	13.433993710025
ITGAE	-0.688691326456875	3.97574323504108	-7.20423116576439	1.22909253933462e-10	1.0252041709642e-09	13.4318198999472
MRPL12	-0.635311658919663	6.26793776370924	-7.27022325065379	8.95649168295986e-11	7.57654865482148e-10	13.4317265310594
NDUFS3	-0.455511680477618	6.25431651039693	-7.27125290979437	8.91231934808281e-11	7.54681664695376e-10	13.4317169735108
CENPP	-0.844983138603473	2.70512276210255	-7.11926148121565	1.84524177581467e-10	1.49804968246236e-09	13.4122470849496
GTSE1	-0.464894732208599	4.27573123689413	-7.22588788336699	1.10793818960217e-10	9.29245651098633e-10	13.4094070930031
RNF40	-0.322881204520401	7.22099267468817	-7.27765321728495	8.64255480729073e-11	7.33323625556216e-10	13.4042984134136
APOD	0.495004508601739	6.0054088277236	7.25199873087255	9.7752731937888e-11	8.24831830943107e-10	13.3989681466207
JMY	0.654867491102325	5.91802935277766	7.2419200666427	1.02595448430364e-10	8.63515993733976e-10	13.3982873643641
NUP62CL	-1.45586075089367	1.50879417641579	-7.0837216838468	2.18620044545319e-10	1.76457607383007e-09	13.3979842746897
C5orf34	-0.872722013427326	3.24754279201779	-7.12476486597541	1.79738552922344e-10	1.46346035008436e-09	13.3625254126366
CFL2	0.618955277021155	3.01557257000973	7.16571618522452	1.4779024131178e-10	1.21695913131374e-09	13.3560303213702
KIF1C	-0.328283680429818	7.90797503919896	-7.2702722191012	8.95438602615055e-11	7.57654865482148e-10	13.348233847715
ATG2B	0.609387348190662	6.02096952010838	7.2424505992966	1.02334696963359e-10	8.61755021155697e-10	13.3371399071518
[truncated: 14,725 more rows]
