# Supplementary material for: The transcriptomic response of cells to a drug combination is more than the sum of the responses to the monotherapies
Source: eLife. 2020 Sep 18;9:e52707. doi: 10.7554/eLife.52707 (PMC7546737; doi:10.7554/eLife.52707)
Supplement: Source data 4. [file elife-52707-data4.zip › MCF7/limma_t0_TM_12.txt]

1	logFC	AveExpr	t	P.Value	adj.P.Val	B
ERRFI1	4.33331845122774	6.55432031024979	65.4139004062012	1.89191786203598e-82	3.16404343246897e-78	178.052862388928
ETS2	2.82856028007076	6.36117609938898	62.927458233066	7.63226888940088e-81	6.38210324531702e-77	174.39724724436
HSPA5	3.15230987839753	10.5527548020853	61.2903908265229	9.40196416495092e-80	5.24128162315464e-76	172.077099559573
HMOX1	7.72618597309028	6.75584619051977	60.0450378245691	6.63024604577406e-79	2.77210587173814e-75	169.696481861853
DNAJB9	5.25109337715597	6.3183972105024	58.1400085334809	1.41909550924175e-77	4.74659065931181e-74	166.857146013351
CYP1A1	5.03144202388768	6.56248199634734	57.6075116287984	3.39845152177893e-77	9.4726172083718e-74	166.159228315359
MAP1LC3B	2.78642794978092	7.62558097053956	57.0244443199935	8.92033920735126e-77	2.13119647005346e-73	165.188699672469
MT2A	5.09277576399301	7.21193164564443	56.1918357355194	3.59667473581513e-76	7.51884853522152e-73	163.786813391851
ATF3	7.08411833645004	5.18042201633573	55.2606280745722	1.75067958602447e-75	3.25315171074147e-72	161.311562608333
MT1X	6.14379851393627	5.90502223325212	54.4146116656173	7.53574028623861e-75	1.26027720547054e-71	160.473283944347
HERPUD1	4.37143345089154	6.39996889195011	54.2515532070448	1.00084414769168e-74	1.52164704781778e-71	160.380979753939
HBP1	3.05693837156755	6.10881226071028	53.7329052294533	2.48131750993695e-74	3.45812950301547e-71	159.52428887001
MYC	2.43858985352806	8.01379775868194	53.333109987816	5.02428846803996e-74	6.00187145282145e-71	158.897013241965
NFIL3	3.46822207078593	5.16866681969889	53.4428802195132	4.13748473860784e-74	5.32271498219057e-71	158.888037798703
CLDN1	3.450024242434	4.14131437186706	53.1276178254981	7.23426203796797e-74	8.06571988819842e-71	158.328230071345
HYOU1	2.24780881811118	9.2049344201938	52.9016245548794	1.08185837166029e-73	1.13081246297791e-70	158.136350328554
TRIM16	2.23192331048161	6.93425615572594	52.807582289546	1.2796912236954e-73	1.25891506029893e-70	157.948819803059
AMOTL2	2.50761955143726	6.53606103651251	52.5583002682913	1.99997500395331e-73	1.85819899811751e-70	157.495095671904
PNRC1	3.28405882899669	5.19933224060621	52.4327772650136	2.50608194882737e-73	2.20587971116784e-70	157.175706186559
NFKBIA	2.78340434040845	5.75357244973123	51.7904279379759	8.01299631674801e-73	6.70046752006469e-70	156.10565812791
GALNT6	-2.27935835404778	6.41830539979134	-51.6300489549932	1.07334709156399e-72	8.54793179015052e-70	155.744335193822
CALM3	-2.38669430902036	7.97963853395084	-51.3273683300211	1.86777338820857e-72	1.41984737020001e-69	155.280329503538
CA12	-2.82058605299583	8.30245847554294	-51.2395683089704	2.19461468597509e-72	1.59577113079336e-69	155.116803264644
TNFRSF10B	2.44592954670659	6.47513920581161	50.957914541994	3.68786897802967e-72	2.56983003285701e-69	154.570949014809
SAT1	3.45904831533503	5.89732516241368	50.7269299193467	5.65594669524599e-72	3.78360210125176e-69	154.038346314834
BTG1	2.77160568417803	5.49652482144106	49.8700807377048	2.80800377386046e-71	1.80619442746317e-68	152.527459705817
LMNB1	-2.08089741457571	7.53408584336184	-49.5500769171772	5.14199261799508e-71	3.18498831642036e-68	151.975399851793
C20orf111	2.72736870510068	6.43378349403498	49.4551783374602	6.1566992251715e-71	3.67730849434886e-68	151.771443596199
LHFPL2	3.06177452863994	6.06432015976165	49.232646788459	9.40386049128084e-71	5.42310906400623e-68	151.340231334145
KIF20A	-2.64607920343579	5.81745294395838	-49.1953577970077	1.00973321456493e-70	5.62892609346129e-68	151.284125238884
STX3	2.1615878423685	7.26471962093819	48.8496264750346	1.95767005121677e-70	1.05613141730804e-67	150.637565235181
KPNA2	-1.74321433065291	9.69955542165835	-48.7803081987634	2.23673722479214e-70	1.15589476807491e-67	150.500385010292
CAMTA2	2.77878401824611	5.93913523214158	48.7701626572275	2.28082560072183e-70	1.15589476807491e-67	150.476636263086
TRIB3	3.43844686940465	7.80822936799348	48.635597106572	2.95585035835156e-70	1.45393062920799e-67	150.229671328418
CEBPG	2.84966639253198	6.83050828518834	48.0950507733949	8.43073979664301e-70	4.02844835311593e-67	149.178710062194
GADD45A	3.34360150342199	5.41162096556908	47.4120191449567	3.21965722040598e-69	1.49570964872416e-66	147.668923764961
C3orf19	2.68439999660107	4.87382880388032	47.2478510016237	4.4547991516336e-69	2.01356921653839e-66	147.475319716315
C9orf150	3.37121100769053	4.31174225702065	47.1978914710307	4.91849199755619e-69	2.16465421492447e-66	147.342316555916
POLR3C	1.67067686260652	6.34245141981422	46.960473983768	7.88436464764992e-69	3.38097729146916e-66	146.947199307273
WIPI1	2.85781160092138	5.36228497793697	46.5277909273528	1.87371722329687e-68	7.83401171060423e-66	146.059122445074
TGIF1	2.15116223165021	5.50480380211522	46.4341389553095	2.26201068273302e-68	9.22679674586025e-66	145.879951231464
KLF6	3.04719565733843	7.1115296895036	46.411780867628	2.36615562833803e-68	9.42180636388695e-66	145.850938786891
BRD2	1.57207883590568	9.33574667072424	46.3714788311785	2.5662732377448e-68	9.98101247163816e-66	145.752886322138
ATG13	1.67621325115206	6.66488912292753	45.9667072983467	5.82092395689753e-68	2.21248027852624e-65	144.951572821915
PHLDA1	3.01574189382357	6.06340287665354	45.7827376687396	8.46446273208844e-68	3.14577054958771e-65	144.571870628166
NFE2L2	2.03311744685527	7.15100880441515	45.7425691771314	9.18719351500478e-68	3.3401440074987e-65	144.493298850942
TRIM16L	3.09949119755612	5.56977679120254	45.0431189862522	3.8672460157094e-67	1.37608132695158e-64	143.053945132617
MAT2A	-2.87464772555441	8.13497013508879	-45.0173430086597	4.07918571494342e-67	1.42125628951487e-64	143.003996208344
GTPBP2	3.09420095598362	5.83644564331733	44.9785425371697	4.42055154085472e-67	1.50876130549499e-64	142.925906402145
JUN	3.67819900125112	7.6900384754173	44.7194290190957	7.57296515996804e-67	2.53300538670611e-64	142.385268721276
PPP1R15A	4.28145243221664	7.73047738173972	44.6833667985143	8.16396565455232e-67	2.67714042366143e-64	142.308133474706
NFKB2	3.0453771088193	5.95022626336232	44.6553968887462	8.65425228845985e-67	2.78334067831159e-64	142.254167232412
BHLHE40	2.58218886242077	6.82896665127999	44.5267055953092	1.13227740414014e-66	3.50670505682215e-64	141.986082577919
GFRA1	-2.0172261302505	8.7630723594974	-44.4894352983078	1.22409249870248e-66	3.72213144514551e-64	141.895553743529
PLK1	-2.95600075250063	5.46930024210235	-44.3379923660738	1.68139867494741e-66	5.0213770428251e-64	141.571351010468
PER1	2.87716228733337	5.39870026442163	44.3004200878227	1.81944243719958e-66	5.33830795082909e-64	141.493841140791
RHOU	2.34478374984438	5.50103275114036	44.0916578289586	2.82370880347735e-66	8.1420182809233e-64	141.067812215226
MT1F	7.80603855969308	3.917475381179	44.6068880770284	9.57615718035825e-67	3.0217292959304e-64	140.926979836688
DDIT3	5.5493163205792	6.72634808064563	44.0404092891272	3.14632851960427e-66	8.91850816302744e-64	140.889414445643
UBC	2.16475455485518	10.845093444045	43.9307925823901	3.96703407253355e-66	1.10574463048418e-63	140.690369165934
SQSTM1	2.74272329561884	9.89584571507719	43.7003539343008	6.46878130599479e-66	1.77350653379437e-63	140.198574877444
WSB1	2.10760742495627	6.22409119294748	43.6125201629525	7.79885056658319e-66	2.10367704637963e-63	140.054814493102
TXNRD1	2.10087037703775	8.70475445202849	43.5276188298795	9.34690968499524e-66	2.48123361225175e-63	139.851886435585
KCNE4	4.33913638809587	4.764634949634	43.2577638505804	1.66546817127297e-65	4.35207651505767e-63	139.288155016631
PCYOX1	-3.24101640987327	6.60818016322384	-42.9580752682444	3.17540086269625e-65	8.17006215811262e-63	138.623162328695
PVT1	2.44422204863491	6.47447278254972	42.8618184939098	3.91011523653084e-65	9.90799503268814e-63	138.44805573917
XPC	1.86454819696359	6.41597455597017	42.6565273666465	6.10354830113335e-65	1.52351853415155e-62	138.00111111128
PRDX1	-2.15167796768425	9.32447542691457	-42.2590085070823	1.45362483613455e-64	3.52324953036438e-62	137.109657759634
ANXA1	4.90543365277769	3.22225492898781	42.5588503218624	7.54905000822042e-65	1.85662224025703e-62	137.086598430197
CD55	2.1933893489836	6.76048435142546	42.1399030212612	1.88795086392462e-64	4.51058432118218e-62	136.86983743255
AURKA	-2.03658232377403	6.86782300198997	-41.6957639851602	5.03410177324464e-64	1.18577912754568e-61	135.881410759318
TMEM39A	2.62291317860437	5.11649237460324	41.6532069475907	5.53283063324364e-64	1.28515360431065e-61	135.7968859649
LDHA	-1.73815003622996	8.3863213486298	-41.4732557176435	8.25728923298456e-64	1.89171102921142e-61	135.379392836568
IRF2BP2	1.98170063995253	6.7465405455177	41.4435122087406	8.82356558540283e-64	1.99412582230104e-61	135.319508024681
AGPAT3	-1.90549605259685	6.69446436768674	-41.2159958814844	1.46759714251607e-63	3.27254594819183e-61	134.826562245866
TBC1D15	2.4814531524221	5.48706992044039	41.1200444963443	1.82020765236855e-63	4.00541483923837e-61	134.611231613891
UBTF	-1.65776439245338	7.6600751653003	-41.0967669007949	1.91794692245256e-63	4.16568108196059e-61	134.550594491624
CCND1	-1.986949872359	8.63108843422753	-40.9602519050711	2.60787845980119e-63	5.59155889252759e-61	134.227160319309
RBM39	1.53757223686061	8.49383738115439	40.8748203609229	3.16230009858825e-63	6.6944692213658e-61	134.018924148256
STX5	2.24068378878633	5.97928525378897	40.8548160512041	3.30847718977394e-63	6.91637156522242e-61	134.01507188259
IGSF3	-2.52047590469462	5.8661127774805	-40.5053370756651	7.3091838972066e-63	1.50912088267757e-60	133.213680200224
NFX1	1.69555882151915	6.64449583398903	40.4195102976809	8.88818554480439e-63	1.81275628111352e-60	133.012937218218
KLF10	2.50616310556024	7.44018767785237	40.360142402785	1.01780443499476e-62	2.05081462299427e-60	132.878892853934
ARFGAP3	2.58281490737709	4.64348884344272	40.2547768938245	1.29509735330892e-62	2.57847715913553e-60	132.638244370394
ITGB5	-1.92571920007736	8.01977848395767	-40.1945298989949	1.48676649405509e-62	2.92525680547969e-60	132.493383862678
OPTN	3.0020313644717	4.37171479272992	40.1441928388081	1.66872500512471e-62	3.24508802159369e-60	132.376255142285
FNDC3B	2.84272948340417	6.155841977532	39.8423381598838	3.34383124312538e-62	6.42784295517574e-60	131.695708500441
UIMC1	1.75324849422518	5.80038265287198	39.7731536588291	3.92387560481942e-62	7.45714722897728e-60	131.539017892527
CCNB1	-1.96012179968874	7.20924674371709	-39.7192643562994	4.44530671661225e-62	8.35318084591273e-60	131.392710747517
LARP1B	2.4831039346508	5.3777413714857	39.6794484315058	4.8750495704292e-62	9.05892544620645e-60	131.328259628928
CHD2	2.79569277357092	8.27233738318604	39.6204753651415	5.5899077883755e-62	1.02731448189881e-59	131.144349185384
ARHGEF2	2.99958803385305	4.42797576243594	39.5778716703404	6.1714034898497e-62	1.12185382569833e-59	131.081472489805
MARCKSL1	-2.59219726006053	7.13388716990414	-39.5563615992138	6.48782591759691e-62	1.16669248006334e-59	131.041064049185
KDM3A	2.21458618694495	6.19680587958183	39.5204923070937	7.05234976701336e-62	1.25471805854821e-59	130.95689498978
TMEM164	-2.51985971875325	6.7415023422082	-39.4799185130812	7.75096830307691e-62	1.36449677790167e-59	130.865149055075
WHAMM	1.78048023743122	5.47808293282616	39.4533470596104	8.24595961049299e-62	1.43651488047797e-59	130.803260459844
TSPYL2	2.58903674487476	6.38540384366304	39.4394605412424	8.51722410193127e-62	1.4684748028938e-59	130.770995112892
AARS	1.82848001316363	8.92408223154677	39.4321589370683	8.66345261539885e-62	1.47844470959113e-59	130.687045220539
EGR1	4.61260925751624	7.31746040913881	39.4012666378726	9.31071591194886e-62	1.57285265567104e-59	130.67903630906
TFE3	1.95049114482642	6.72470095457409	39.2900364393001	1.20734768941551e-61	2.01916827577849e-59	130.407402864411
NEDD4	2.77366069233135	6.12223105449565	39.2515874111963	1.32101158013127e-61	2.18738590753618e-59	130.317579305792
NFKB1	1.7659265800925	5.20171368164666	39.2434536936664	1.34640878202161e-61	2.20758239907151e-59	130.305276853581
UGDH	1.74877001409172	7.27819462632599	39.1863797679727	1.53904702395576e-61	2.49893421637244e-59	130.148218673766
RAB39B	3.7794820778288	3.86021553302682	39.1279457514071	1.76517636794408e-61	2.81150567404732e-59	129.876130794282
YPEL5	2.27125296123448	5.7418497596113	39.0440021565121	2.15006876817309e-61	3.39224057348366e-59	129.846201864939
FBXO32	4.2371306500405	3.56794980153143	39.1400489239458	1.71573498168342e-61	2.75903383016092e-59	129.694547793334
DUSP1	2.55399509081146	5.4953577980922	38.907076454001	2.96847538188481e-61	4.63969927912538e-59	129.503222791117
NEURL1B	-3.02649530067151	4.82966545014701	-38.859170977606	3.32388029759195e-61	5.14709019415998e-59	129.353573239129
TES	2.89520620215376	5.93738087172614	38.7594971679216	4.20726912674004e-61	6.45526319959637e-59	129.175597201079
CYP1B1	2.86010079336048	8.20586678357135	38.7554578689347	4.24769302383729e-61	6.45803801187771e-59	129.091474639382
SEC24D	1.98776201075427	6.71508660193227	38.6846610911085	5.02344441485539e-61	7.56865625171546e-59	128.966793010182
SPIRE1	2.07673357704174	6.07691686645815	38.4831808545115	8.10893118126686e-61	1.21083718817417e-58	128.511714960969
EFNA1	3.07623560148931	5.65652920779477	38.3873296775425	1.01914057290803e-60	1.50832804790388e-58	128.29146703045
RAP2B	1.73130565236766	5.22729941655336	38.1846286497467	1.65532740469063e-60	2.42839434351281e-58	127.800429623401
TAF1D	3.08149820439518	5.33949267427108	38.0597773886601	2.2341848543177e-60	3.22107823306975e-58	127.50628867804
GOLGA5	1.99851503055023	6.50316136362765	38.0636936023995	2.21323910226755e-60	3.21862702141934e-58	127.489424579986
OLFM1	-2.01108157962254	6.45247500202781	-37.7525934322803	4.6897263964786e-60	6.70350292775283e-58	126.765826718788
VEGFA	2.51108142196785	7.06037922764422	37.7376381390174	4.86277161069875e-60	6.89194850994288e-58	126.71755945097
RAB15	-1.48727510122715	6.68998617688831	-37.6936682976807	5.40980596944293e-60	7.53946625274697e-58	126.61599125073
AEN	1.61231241783774	7.40668228714742	37.6982250985982	5.35034072510789e-60	7.51925195686591e-58	126.597479081537
GALK2	1.91446631062259	4.64216474769873	37.5653094444897	7.3893557657458e-60	1.02131889112672e-57	126.31384100528
HDAC1	-1.43310460294346	7.11462503375956	-37.5332273168387	7.98946740595956e-60	1.095211908994e-57	126.211208668393
RSRC2	2.1975427166189	7.26264497055346	37.471307614936	9.29050486701019e-60	1.25301938222483e-57	126.046630383972
IRF1	2.92234451546028	4.07008065927904	37.4351530097303	1.01470692498587e-59	1.3575966890771e-57	125.96282578964
PRSS23	-1.7322507328244	7.51479796878689	-37.4034158004117	1.09644996838608e-59	1.45531978343562e-57	125.876901141401
RELB	5.33231580943625	3.64715081169715	37.5216957824512	8.21699447051705e-60	1.11724402865794e-57	125.778960856334
PPM1D	1.6969641555513	8.86931357002667	37.3465802570644	1.25982078749393e-59	1.65899550000382e-57	125.6993900536
PSRC1	-3.03855654587301	3.99460625154709	-37.2927499115565	1.43718612594438e-59	1.8777734976792e-57	125.532986753943
VANGL1	-2.40241350987319	5.58619610547376	-37.2059093487113	1.77806678146048e-59	2.26995334756833e-57	125.436478709962
AKAP17A	2.59166256880879	6.15632656702606	37.2072809714196	1.77209346617316e-59	2.26995334756833e-57	125.43253570544
OTUD1	2.89135079272775	3.6527587197849	37.1543032536078	2.01821616806533e-59	2.55701872687308e-57	125.177638810848
FAM110B	3.38930435119738	2.52806558614193	37.2230132992508	1.70501187215254e-59	2.21043554650226e-57	125.169377548743
USP43	2.64122910361287	4.18584960570124	37.0769487185423	2.44097549051734e-59	3.06705630909215e-57	125.113789284628
ZNF165	2.93537536665543	4.57965752817723	37.069821575531	2.48416819445001e-59	3.06705630909215e-57	125.100070859623
TULP3	2.18367310942914	5.60455577328972	37.0681942333375	2.49413811311009e-59	3.06705630909215e-57	125.090489189301
LAPTM4B	-1.29471261958885	8.22756308215179	-37.0729618529688	2.46504285000304e-59	3.06705630909215e-57	125.055112743699
DNMT3B	-2.45269801691343	4.40797339945686	-36.7468253649822	5.51753219600907e-59	6.73541667489458e-57	124.256526678715
FAM83D	-2.14518061596956	5.76664867759842	-36.7000971685087	6.19585393763151e-59	7.50865661253256e-57	124.184241407141
RPA1	-1.48080890733687	7.039790252446	-36.6709442486507	6.66109675631668e-59	8.01440159371511e-57	124.087056130164
PXDN	-2.28740815227293	6.27870350285946	-36.6479607161701	7.05263208925834e-59	8.42487279005403e-57	124.061144149987
HDAC5	2.65588750674762	4.9457181551372	36.6315863760969	7.34567681007897e-59	8.7127020547348e-57	124.01762020234
DUSP4	1.53239113109524	6.12907799082694	36.621649002642	7.52948498451593e-59	8.86782442824256e-57	123.976054107801
PGM3	2.16572431921754	6.38652846022921	36.4769189558423	1.07988121917828e-58	1.26293241325438e-56	123.607550902759
TMCO3	2.19483381142883	5.21897340767022	36.4107692294786	1.27389862244386e-58	1.46928831460353e-56	123.466382306545
SERP1	1.54496265035194	8.51458877572485	36.4329820880778	1.20510784946388e-58	1.39959886628014e-56	123.440463588522
ZFAND3	1.5148332212374	6.50130552472739	36.3944124993904	1.32707644224719e-58	1.50979771565592e-56	123.399589823514
CPT1A	-1.41800230652566	7.74061021052156	-36.3968627941256	1.31896973568445e-58	1.50979771565592e-56	123.382022864091
C5orf41	4.45139140435292	4.81563713303347	36.3645972722269	1.42984437086467e-58	1.61572413907708e-56	123.306242085648
PGAM1	-1.82722861911502	6.23801660208936	-36.3387329799071	1.52548410978837e-58	1.71222793638259e-56	123.284670578915
NFXL1	2.01369274669901	4.76136816676635	36.3163397634607	1.61349237924674e-58	1.7989364367015e-56	123.230716887429
CCDC85C	-1.82817471357259	6.27574006293783	-36.2744444662104	1.79215377452719e-58	1.98489931954919e-56	123.116041617305
ARRB1	-2.29142789138478	6.43119769249357	-36.159802639868	2.39006821942993e-58	2.62970400669382e-56	122.839049793787
ADAM17	2.38822594096045	6.22474546346199	36.1266449600737	2.59799160925389e-58	2.83979161262497e-56	122.732629100882
SIPA1L2	1.93412953586745	6.65547542993911	36.1061431280583	2.73559625867314e-58	2.97078648247076e-56	122.655796520025
CEP95	1.89687091304068	6.92846822411002	36.0875703534065	2.86659759023913e-58	3.09296632897801e-56	122.609461982549
MBNL2	2.62855273607257	5.24355390412766	36.0667327817847	3.02112995073343e-58	3.2388062369273e-56	122.605840108715
MAP2	3.26169791049453	4.21132803655006	36.0020675435649	3.55635662316724e-58	3.7883126220286e-56	122.443914997167
NCRNA00219	2.62225168125073	5.11807345253194	35.8370624968917	5.39825794564278e-58	5.7139535368943e-56	122.026165188531
ICMT	-1.27416297966455	6.74517217962077	-35.8303663567618	5.49065429621201e-58	5.77520141194023e-56	121.975097853098
SPAG5	-1.30803886331205	6.7304239367738	-35.7596726767486	6.56915132409918e-58	6.82375694063569e-56	121.781433301627
SRP68	1.37552914200809	6.95714630908694	35.7654081595763	6.474189321806e-58	6.76714638861772e-56	121.780365296921
GFPT1	2.4023730924332	7.3653618920997	35.7348274187757	6.99702470214428e-58	7.2233482172013e-56	121.700643567306
ARRDC3	3.16282033921129	5.74063066255581	35.6885872189697	7.86972651733258e-58	8.07443596784479e-56	121.643044419788
FBXO42	1.9894309848158	4.77441982060884	35.678744027223	8.06925113386308e-58	8.22866804650769e-56	121.625907587345
CCNL1	1.94253482257228	6.92425604820124	35.6762773498316	8.1200467299718e-58	8.23028251588172e-56	121.574496621508
HMGB3	-1.90938541119692	6.88906522595635	-35.5734983005563	1.05501239521049e-57	1.06289321069278e-55	121.31923413102
SH3BP4	1.67892199044309	6.36225326389235	35.5091498112253	1.24333028478357e-57	1.24511710674973e-55	121.157763907775
YARS	1.50669650242015	7.61691073457606	35.5010652468271	1.26927557290485e-57	1.26353361197981e-55	121.10047367095
CALM1	-1.26846174417918	9.16678074714688	-35.3572979042519	1.83379854842028e-57	1.81470100140715e-55	120.701655299396
PIGA	2.36808957456738	4.77883763565424	35.291478377371	2.17117640191825e-57	2.12343591495209e-55	120.638519139012
SMARCD2	-1.42141561895455	8.5448599381229	-35.292969904512	2.16287682350919e-57	2.12343591495209e-55	120.553648488251
HSP90AA1	-1.72790203887542	12.9413910624577	-35.1990425624393	2.75356544399675e-57	2.67736212124429e-55	120.188718725336
RND3	2.1498075990251	6.2953687090789	35.1163638419365	3.40721053576767e-57	3.29376815029934e-55	120.153936086813
KLF4	2.17189298492228	4.91206510458347	35.0508364648273	4.03501748428858e-57	3.8341836595024e-55	120.020570635148
UBAP1	1.45484980666269	5.95128342001884	35.0573100158303	3.96811556439701e-57	3.813951994194e-55	120.010670296328
RAB5A	1.87256004171404	6.70200154660487	35.0524643485191	4.0180874505999e-57	3.8341836595024e-55	119.963786806797
ZFP36L1	1.52778802581938	7.3820901280373	35.0363581521865	4.18879668479848e-57	3.95782122918473e-55	119.906340204259
PARP6	1.41545936848013	6.4645009741492	34.9164719661066	5.71236036281646e-57	5.36705138807542e-55	119.621167499171
CLK1	2.8002545554498	7.00246078561596	34.8914969184304	6.09441280448006e-57	5.69402009732539e-55	119.56441186581
SDC1	-2.47399890956327	5.58774569533165	-34.8377833744505	7.00582710379584e-57	6.4376622243891e-55	119.45845608356
PROM2	-3.04635983985225	5.06642340712119	-34.8654009866728	6.52121245054844e-57	6.05893094572068e-55	119.444590369316
PPP2R4	-1.64026259673795	7.65924880619977	-34.8379210282798	7.00332364944425e-57	6.4376622243891e-55	119.401887144077
SLC44A2	-1.55208789251618	7.28847618818177	-34.8081103038309	7.56712468780161e-57	6.91544225567181e-55	119.332122681487
PHF15	-1.94640552828149	6.05596245852044	-34.7771878008951	8.2004488907876e-57	7.41320579727199e-55	119.30588256954
PGK1	-1.40398224436184	9.16465232936247	-34.7915586520198	7.89972299731276e-57	7.18016127212275e-55	119.240700108888
PGM2L1	3.52984282500349	2.94086461191577	34.6314615447681	1.19866235938881e-56	1.077765016044e-54	118.865758970542
SESN2	2.9404966908966	6.73073296517458	34.5948299210566	1.31895772974067e-56	1.17958551188144e-54	118.816993321504
CDR2	1.46014798039814	5.46570733320829	34.5505946360608	1.4805941891895e-56	1.31709878829815e-54	118.695945710345
C6orf141	2.53979713690522	4.56697786892832	34.507066250452	1.65917536312014e-56	1.4681507287207e-54	118.608809134096
TIPARP	3.15292506341116	6.20178252492669	34.5024874744146	1.67918174517329e-56	1.47803344769885e-54	118.577852367523
PNPLA8	2.30897986843638	6.42752123418809	34.4492042561054	1.93070675962489e-56	1.6905308820925e-54	118.417202003237
RAB9A	2.43994504778665	4.35543886398147	34.3167179294473	2.73393178417031e-56	2.35681830713734e-54	118.1095004892
YY1AP1	1.43883829747509	5.81444452404521	34.3222724836863	2.69428788331877e-56	2.33467723112037e-54	118.090104109486
WARS	1.82181266894717	7.92809396458491	34.3344548197424	2.60935998194264e-56	2.27286126760462e-54	118.05209941835
SLC30A1	4.57216857731842	5.6169025225889	34.238210102582	3.36157033143316e-56	2.88302062681477e-54	117.900327135482
ASNS	2.77066087725427	7.81572324876419	34.1640245031398	4.08804639224978e-56	3.48818815632578e-54	117.626927151604
SYT12	-2.31698919309298	7.05494748095848	-34.141899910039	4.33399114150842e-56	3.67927247972522e-54	117.618223294864
CTAGE5	2.82966567740275	5.61528330541787	34.0718843104055	5.21522309102472e-56	4.40501974617663e-54	117.430290157004
PALLD	1.56544488414474	6.56826671395479	34.0534988441123	5.47525584030232e-56	4.60141601372944e-54	117.356277036272
ALDH1B1	-2.43588222151631	4.11482585509358	-33.9700223471219	6.83078453306923e-56	5.68348460353482e-54	117.171392914774
KCMF1	1.35611530770673	6.89472621982433	33.9822776774382	6.61232888254575e-56	5.52922941158476e-54	117.161403779244
ALG8	-2.08098857749737	6.04657884301323	-33.9182510050372	7.8370078219077e-56	6.45645905485637e-54	117.051395594988
SEC23B	1.18563657272843	7.54555934387463	33.9548125447922	7.11206613126436e-56	5.88822742471609e-54	117.049588962973
TNFRSF21	1.93077736925563	4.59311724929902	33.8372540512649	9.7201860623924e-56	7.96864665232601e-54	116.837582823162
HES1	2.0733366036923	5.18177464139377	33.8243805393429	1.00590409686528e-55	8.20621469071946e-54	116.770983735208
RUNX2	2.8212137430298	4.07969380970454	33.7660885454491	1.17490573660577e-55	9.4014945162655e-54	116.654783649052
GOLGA2	1.35033014571637	7.31801541552838	33.7942916992791	1.0898292230238e-55	8.84772035235439e-54	116.636340845908
C9orf140	-2.70340084140888	6.66902871983791	-33.771821000722	1.15708685889574e-55	9.30342337892899e-54	116.635067519001
EFTUD1	1.56850734848869	6.42941911247628	33.7822428663087	1.12538704874188e-55	9.09225748944886e-54	116.634921032009
GOLPH3L	2.77121541625546	6.4418847860992	33.7298862668103	1.29401754695846e-55	1.03053092644444e-53	116.493049504359
UVRAG	1.67211816415267	5.78379693961943	33.6493320736327	1.60469123984955e-55	1.27188892394521e-53	116.30378188731
DUSP16	1.70555351435461	6.49702451127792	33.637123008746	1.65795116646103e-55	1.30790449565539e-53	116.232892525894
SMAD3	1.50244428374157	7.41659674120542	33.623562510109	1.71920117659312e-55	1.34985542147152e-53	116.17137180814
KLHL24	3.24712932595983	4.98928081901282	33.5854372768309	1.90392730841844e-55	1.47413334749953e-53	116.170928743299
PDIA4	1.24259168455273	8.16718425770082	33.6008978794478	1.8267160995991e-55	1.42093023486955e-53	116.082029654805
TUBA1B	-1.49843231112808	10.3159075627451	-33.6062601263101	1.80068135508624e-55	1.40722406460104e-53	116.047613477856
CXCR7	-2.63476033815063	5.6958442201875	-33.5126600642475	2.31407560709146e-55	1.7834378088939e-53	115.976724279498
DDX59	1.7479626498095	4.45488254150661	33.499757338668	2.39560412668119e-55	1.82941020158065e-53	115.927529189915
GREB1	-2.4980101214147	9.10257794404363	-33.5047928020639	2.36344707441573e-55	1.81313251708847e-53	115.83179147237
CCDC9	2.10997141994172	5.80123188275644	33.4244530748227	2.93275587924188e-55	2.22942769656551e-53	115.721437581608
ZMYM5	2.36871989030648	5.37768604896849	33.3909315722153	3.20952318610171e-55	2.4287812563061e-53	115.643478766012
LOC388796	2.5032937336652	4.9906836176705	33.3753609087522	3.34690690867426e-55	2.52133653786794e-53	115.601929284917
PTPN21	2.24411376543125	4.1709382847638	33.3442452601887	3.63949593738427e-55	2.71727366325065e-53	115.525067909203
PRPF3	1.30298803883187	7.398790160737	33.3191519243393	3.89417106066061e-55	2.89449408082169e-53	115.356293027099
PFN2	-1.40158355461307	8.11051919013887	-33.2834863961369	4.28742378549388e-55	3.17269360126547e-53	115.267571835323
LARP6	3.96620658955869	2.39457580105659	33.3692384809843	3.40253893496039e-55	2.55175162099899e-53	115.229354781368
BCL10	2.21506721823297	5.00470492733472	33.218302327742	5.11275947247089e-55	3.76677486421159e-53	115.18556481804
MIS12	2.20735140040882	6.12747846316284	33.1442920623105	6.24625845859878e-55	4.58168537112307e-53	114.923518855799
ATP2A3	-2.62272780320653	7.24873739641196	-33.1285636101248	6.51812071316169e-55	4.73952394812678e-53	114.904611723665
TMEM214	1.3245975386957	6.57851948414562	32.9890012735782	9.51967956310308e-55	6.89208316075047e-53	114.475664672635
DKK1	1.96592590567009	6.41450477589382	32.8868031999868	1.25733653418228e-54	9.06366215416572e-53	114.171688340183
CCNF	-1.93884010611297	5.4746434462604	-32.8515999353321	1.38402910986141e-54	9.89166787748809e-53	114.167942062386
DUSP10	4.81273201012232	2.65135397352581	33.1423891590299	6.27853144491231e-55	4.58524715653771e-53	114.16016403689
MANF	1.89753040062626	5.71160382898284	32.8551399751444	1.37072653187724e-54	9.83863970777469e-53	114.143510902361
CCNA2	-1.91528427443005	5.48221964919826	-32.8412555662433	1.42365213708546e-54	1.01315567406882e-52	114.119970116075
RAB32	3.26226997289918	3.55722282579082	32.8081321151381	1.55839935560455e-54	1.10435045860722e-52	114.033844803364
TNFRSF11B	2.7069408457618	2.91929869028472	32.7777768057017	1.69316981876993e-54	1.18977193483648e-52	113.991343475522
FNBP4	1.50499453355555	7.36923738425112	32.8007622692081	1.59009027249233e-54	1.12205357456379e-52	113.948446143132
PPM1E	2.8181604380787	6.25267488242941	32.7214826244396	1.97504493040095e-54	1.38203562410149e-52	113.769997295121
ALDH5A1	-2.21353365736885	5.03617592831211	-32.6252807209576	2.57090281757997e-54	1.78405720834886e-52	113.572766612274
SPECC1	1.22121997103475	6.20317410398099	32.6281771405732	2.55055067153949e-54	1.77730872628443e-52	113.518010972329
ZCCHC8	1.55921199363729	6.2093422356505	32.5528388919048	3.13688652546199e-54	2.16782191123249e-52	113.313161807258
ARMCX3	2.15349308409879	6.30152197409971	32.5326493185123	3.31597116957034e-54	2.2821523390903e-52	113.257610443201
FICD	3.22864124075476	3.09700288597478	32.4622064321404	4.02565680566195e-54	2.74796262930165e-52	113.055068271595
ARL6IP1	-1.53985990702926	8.4301061839726	-32.477485600141	3.85971367052252e-54	2.6454857141729e-52	113.029871860538
KYNU	1.61503492952612	7.56202136624953	32.436123110656	4.32575806060049e-54	2.94081210591393e-52	112.908282527319
TM7SF3	-1.61731387511494	5.72103102091751	-32.3492589999061	5.49796347496932e-54	3.72258871074441e-52	112.795071952119
TEX10	1.4080568778777	5.78186049668738	32.3419091464842	5.61079117248143e-54	3.76846873769395e-52	112.730130583805
SARS	1.51020221526844	8.09179085661791	32.3431762533426	5.59117439898208e-54	3.76846873769395e-52	112.6587175245
PTPLAD1	-1.32012098218996	8.19235482136332	-32.3221994631946	5.92502886777835e-54	3.96360731138901e-52	112.621567135244
IRS2	2.29790413377581	4.59334795482459	32.2095038901081	8.09543419523661e-54	5.37254132861655e-52	112.417004449703
PPP4R1L	2.03407674590065	4.47616486810607	32.1880925388058	8.59088898695164e-54	5.64853120361053e-52	112.36875081688
DDIT4	2.66079456385873	7.79816807553139	32.2132398372115	8.01198750061333e-54	5.33834577530906e-52	112.344254804293
TSPAN14	-1.5220109745278	6.47444100974259	-32.192681431959	8.48218762646833e-54	5.60696070612871e-52	112.336738470997
EIF2AK3	2.49013689645613	6.65200598416381	32.1871819605901	8.61262531045615e-54	5.64853120361053e-52	112.296466235288
PLEKHA6	1.4899878994204	6.64507385984049	32.1813686471089	8.75270881284001e-54	5.71798055413814e-52	112.261573110906
CSRNP1	2.87153551862298	5.15068521785139	32.1457776692496	9.6619335837963e-54	6.28739989320659e-52	112.252687863147
AGPAT9	2.20174382980463	4.46689572032955	32.1392569749801	9.83857193325134e-54	6.37753011673238e-52	112.233511667958
ZNF16	2.29113618305449	3.90986490177396	32.1013390657106	1.09322842362563e-53	7.05913210683981e-52	112.122675215925
MEF2A	2.20928043997225	6.44753232767533	32.0615738500945	1.22114774622951e-53	7.85479804151631e-52	111.938459547009
OSGIN1	3.25133994502526	5.88191996646322	32.0157723738279	1.38733617841988e-53	8.85565276637177e-52	111.845016663608
ARCN1	1.40022709967124	8.45751414248134	32.0386294889703	1.30172587997758e-53	8.34102054281419e-52	111.785350331805
FLCN	1.91619908555077	5.96977715283135	31.9548127308095	1.64450957843084e-53	1.04573301101435e-51	111.659438874959
TFG	1.25287975082679	7.35289928305611	31.9409218146947	1.7095509022047e-53	1.08297459426028e-51	111.563335239318
SYNPO2	-2.91383035794796	5.70477138016374	-31.8816578912633	2.01753012210619e-53	1.26846517902646e-51	111.497454099022
TSC22D1	1.24279224230195	6.6636823389189	31.8945899349963	1.94586603015155e-53	1.22802503729262e-51	111.445190198924
PTGFRN	-1.76589884612095	5.05538912584792	-31.8374015757335	2.28356325569735e-53	1.42501163762248e-51	111.391398833913
ACLY	-1.25186283895845	8.29079337750006	-31.8594932755589	2.14660992050871e-53	1.34456570451639e-51	111.319972044227
SLC7A11	4.76584052310446	6.50262698686845	31.7691078643041	2.76531472554578e-53	1.71285642481584e-51	111.144254770404
CRELD1	2.08756535351498	4.36434247216151	31.7290792265869	3.09413042440122e-53	1.90243519182669e-51	111.082790635125
FKBP14	3.40369915333909	2.74795089266712	31.7521474820351	2.90009824037386e-53	1.78971376280489e-51	111.0393690831
HBEGF	4.40358729661695	3.73757462923029	31.7803186570362	2.67971092772202e-53	1.66600318049156e-51	110.907362711679
RIOK3	1.71104806285412	6.51400172432763	31.6546299368849	3.81439727663384e-53	2.32817445454104e-51	110.797096186887
SERPINB8	3.82160365293696	2.76783549343584	31.6760601552219	3.59125275107899e-53	2.20000406626539e-51	110.597620144547
PRR15L	-2.64228109287804	4.15669579772605	-31.5448007428567	5.19788945290798e-53	3.16107284401575e-51	110.565118995181
CACNG4	-1.86947529463486	7.08676997791432	-31.5011700712823	5.87930641919606e-53	3.54965778175577e-51	110.380498955173
TMEM150C	-1.848413729443	5.04427325230211	-31.4765392744156	6.30310899737758e-53	3.7918415421634e-51	110.37194551261
ZMYM3	-2.06427938062675	4.781226718806	-31.469164376494	6.43590490578212e-53	3.85785210194624e-51	110.356897672381
ATP2B1	2.09985761771501	7.87026955954155	31.5161239591808	5.63615687257344e-53	3.41518433104776e-51	110.329954088056
AIF1L	-1.40250069268532	7.49692028893404	-31.4446699737974	6.89756891292258e-53	4.1198193749899e-51	110.192909867199
CREB3L2	2.15006735872404	5.85566346937409	31.4071709879366	7.66996414613022e-53	4.56485695302071e-51	110.12116523369
CNOT4	1.78410399533718	5.07432998761044	31.3972600971435	7.88831585786428e-53	4.66163231119867e-51	110.110253480456
RNFT1	2.16371125933441	6.72540781486655	31.3992647017263	7.84365096010748e-53	4.65167442045523e-51	110.076654853191
HSPA13	2.66386141681181	5.76448776058116	31.3826635503373	8.2213782953957e-53	4.84134966944358e-51	110.05502440139
PRNP	1.75163676104084	6.66236760372295	31.347995104765	9.07047411143093e-53	5.32261786103757e-51	109.94345075544
MAVS	-1.56806476165418	7.42158692710207	-31.3463773470891	9.11219051128291e-53	5.32840119268165e-51	109.889702989436
SLC25A25	1.43989303074998	6.24587187674517	31.3218745560805	9.76824183578833e-53	5.69212809971164e-51	109.876726125728
ARF3	-1.2281989314201	8.18663045276772	-31.2883942026221	1.07424662297341e-52	6.23809045923864e-51	109.700709572038
PIK3C2B	-2.12794576523515	5.59098538026407	-31.164011817084	1.53041444284178e-52	8.82574177313309e-51	109.485473447203
CEBPB	3.63287964492502	6.98346303410079	31.195376686113	1.39959596770937e-52	8.09925362075137e-51	109.475180323289
FLJ23867	-2.06029860227552	4.79088682512788	-31.1481977251152	1.60098503403289e-52	9.20098752892306e-51	109.44749689101
ZNF841	2.69372230883418	4.24869717652603	31.1407555106106	1.63532368133392e-52	9.36614837213306e-51	109.427015932409
SEPT8	-1.79561378448746	5.55832857071249	-31.0705121322693	1.99839913375164e-52	1.14065621545606e-50	109.203433653592
SNHG8	2.3135274981329	5.76373642383929	31.050454052561	2.1162997282349e-52	1.19976259847459e-50	109.103286083634
C16orf72	1.52603984536518	7.06883648947183	31.0583914463556	2.06882694241898e-52	1.176838836225e-50	109.082618798627
ZFP36	2.27510009588062	5.86929075058073	30.9508612596627	2.81436995838941e-52	1.57982775980663e-50	108.852478083852
PAN2	1.44989602615639	6.2162176209322	30.9754045160411	2.62325922288695e-52	1.48214146093113e-50	108.84107513078
JMY	2.56707588161715	5.91802935277766	30.9412159936163	2.89326706354326e-52	1.61829425988955e-50	108.78331632673
GORASP2	1.09507016654809	6.99557259136759	30.9507771779775	2.81504826849064e-52	1.57982775980663e-50	108.75526010297
HNRPDL	1.41800245094268	7.83858154181736	30.9372023663962	2.92675228296754e-52	1.63156683934497e-50	108.69080291851
FAM64A	-2.03268540150035	4.60626680445733	-30.8787286197591	3.46140839345443e-52	1.91051465254561e-50	108.675354416528
NEAT1	2.33562923525562	9.32769474472601	30.9249588146737	3.03133486520203e-52	1.68425396297803e-50	108.628620117602
ATP5A1	-1.1892675008024	8.05728225302529	-30.894764135576	3.30566645138903e-52	1.83059489182219e-50	108.570710614448
MB21D2	1.65708661291627	5.18973832475817	30.8291711833153	3.99113962118577e-52	2.19565194160233e-50	108.480545152102
CELSR2	-2.53239693877617	7.77183815370962	-30.8271171872276	4.01478144894749e-52	2.20141655580977e-50	108.42149335943
CITED2	1.61895869880229	5.89856687004644	30.8116706675025	4.19716140305004e-52	2.29389958511794e-50	108.404156918188
PGRMC1	-1.32614348490861	7.38404404438623	-30.8030286095596	4.30282451754539e-52	2.34398818343417e-50	108.353238996341
CCT6P1	2.5475019085521	3.91847941886556	30.7588602254539	4.88628915501295e-52	2.64460517244132e-50	108.310614676817
COG3	1.68853369834896	6.30664353123723	30.7702373166418	4.72876514707168e-52	2.56765806232555e-50	108.277371051964
RAB24	2.19317039173817	5.2179187422247	30.7564095012144	4.92090857244877e-52	2.65475080534301e-50	108.275825174643
TMEM19	-3.04413247692452	3.53673570560947	-30.7114710966	5.60149088304995e-52	3.00254274128614e-50	108.112321057041
IFRD1	1.88790234201067	7.38493088016067	30.7221544526971	5.43154121094536e-52	2.92080691999518e-50	108.106960293184
PRR11	-1.80810288105679	7.51245931439233	-30.6183194522731	7.33050471574413e-52	3.91678469220782e-50	107.765674023507
CRISPLD1	-3.32023734949422	4.18609057840886	-30.570400076755	8.42067210236465e-52	4.48494650445689e-50	107.736049944711
AP1S1	-2.10635457639186	6.85822211861375	-30.5593789287868	8.69373071479811e-52	4.60107444538872e-50	107.700975055935
CDK2AP1	-1.34969144185479	6.97555780155385	-30.568725084778	8.46160694594681e-52	4.49244173219093e-50	107.68961516144
TPBG	-1.62454169337979	6.9236303665459	-30.5177822894259	9.80735377967149e-52	5.1740752243289e-50	107.541258568376
CAMKK2	-1.4411182805923	5.84129098194555	-30.4755833174854	1.10844649832203e-51	5.81117844449455e-50	107.468995145212
CDC6	1.57545383918632	6.83796578638287	30.4901186661452	1.0626644246466e-51	5.58867919427348e-50	107.450153296749
LPIN3	-2.09489858298229	5.03071743522109	-30.4520216227387	1.18692729283317e-51	6.20317876416937e-50	107.448829221574
ZC3H6	3.75384147176355	2.65759606557138	30.4311221031046	1.26122429406569e-51	6.57093928160577e-50	107.287322230254
SEMA3F	-2.82182850519911	5.17651023195588	-30.3913070244872	1.41601004599721e-51	7.35445714573211e-50	107.275627849959
GM2A	-2.1644827304419	4.42176849917161	-30.3836640159997	1.44784868834313e-51	7.49653915289488e-50	107.233549815157
NR4A1	3.8760053924168	5.57460740685181	30.3415143571752	1.63686977613156e-51	8.39724237301356e-50	107.13093860347
PMPCA	-1.93456768945425	6.62878017165929	-30.3561944075473	1.56836426830556e-51	8.07056123788991e-50	107.103778699903
PARP1	-1.25855457444522	7.64298698925072	-30.3644349001601	1.53118487335732e-51	7.9035604388975e-50	107.046422983737
MAFG	2.06831326180299	6.70722584074029	30.3064175785438	1.8131499719469e-51	9.27312542227521e-50	106.940816635193
SLC41A2	2.41911009524453	3.67628135238462	30.232786202528	2.24780933249389e-51	1.14262502360571e-49	106.812289348866
ZNF274	1.81155573664144	4.49182173425522	30.2304898895164	2.26293948469981e-51	1.14683030127635e-49	106.793477700209
DAG1	-1.56946727434111	6.73914512981625	-30.2285011713884	2.27612595473706e-51	1.15002811078618e-49	106.693249415029
VEZF1	1.52634335676129	6.98697729445439	30.2395287039032	2.20397106239646e-51	1.12375646486337e-49	106.688978943111
VAV3	1.93105924851097	4.22798339582382	30.199393079685	2.47824916950674e-51	1.24463180513005e-49	106.684386985513
TARDBP	-1.15441641751622	7.49775969058879	-30.2218176608512	2.32101278580198e-51	1.16917523583591e-49	106.637960595707
SLC35B2	-1.62277130758774	6.212066058356	-30.1864475829259	2.5738707401748e-51	1.28493773906518e-49	106.613260189137
C17orf28	1.76118537439895	6.60508516117111	30.1963176107581	2.5006363047175e-51	1.25211501676933e-49	106.572628639387
ATXN1	2.16198816024564	6.3451333757966	30.1541464883275	2.82902279237553e-51	1.40811241606215e-49	106.465501237518
RBM12	-1.7879415937986	6.1636483520479	-30.0663487025675	3.65926370844526e-51	1.81057770000114e-49	106.242707703492
FAM129A	6.07265909755437	3.18334967343605	30.102827109907	3.28797574000469e-51	1.63169454824446e-49	106.134509369627
SLC39A8	-2.04562844563828	5.43917794409434	-30.0115449525642	4.29820065888915e-51	2.11420905350771e-49	106.130641548313
ING3	2.2158691243569	4.08270805618001	29.9966591609481	4.49043891577294e-51	2.19585088968967e-49	106.109523937081
ERP44	1.44809197764852	6.23709525103154	30.008694731846	4.33435501259586e-51	2.12574056394878e-49	106.040013982475
BBC3	3.41352202778736	4.62839357349707	29.9582261582168	5.02787782890348e-51	2.44436711658668e-49	106.005155915591
ZNF410	1.19920856764256	6.63252422262764	29.9826544261381	4.67921661668872e-51	2.28149325648694e-49	105.964611447867
FLOT2	-2.0003986341689	5.9741966247771	-29.9179478484111	5.66099037222679e-51	2.74418559377162e-49	105.848751017143
FLRT3	2.73252497790192	2.75808937023739	29.8608172586176	6.69956490152058e-51	3.23825212176388e-49	105.722149393308
THAP5	2.25499488958654	5.66758306570028	29.8596151079056	6.72337183015924e-51	3.24039396217819e-49	105.621009633004
MTMR3	1.51371106717908	6.04672671378461	29.7535421862321	9.19844101799921e-51	4.4205381489948e-49	105.302429735645
MAFF	5.26595963267985	3.55005147507574	30.0511764273987	3.82589546778685e-51	1.88744176410818e-49	105.265946194672
DNAJC3	1.92066719137558	6.45664733779249	29.743008493164	9.48972810365621e-51	4.54745595431365e-49	105.265137628372
TACSTD2	-1.88190218938623	5.95613205094542	-29.6970907646754	1.08722494189898e-50	5.19507140809101e-49	105.189871984917
COL5A1	-2.02812341636577	5.94475181821741	-29.6796704936993	1.14484560392e-50	5.45481421081425e-49	105.145344124082
CCNB1IP1	1.55254808924419	6.13841025892651	29.6166223332053	1.38040302029994e-50	6.55848298622051e-49	104.890491875283
KLHL5	1.92292565798617	5.24228380432199	29.5929917695411	1.48080427240841e-50	7.01557242259439e-49	104.847935627824
NTN4	2.16051580176838	3.55137726034477	29.5362877451935	1.75285307293301e-50	8.25766613851594e-49	104.765244416393
GPCPD1	2.33935197320432	4.27459226615323	29.5271297364684	1.80129982105823e-50	8.43835804128229e-49	104.726409322577
ANP32A	-1.47681683990356	7.42246470932065	-29.5739036705807	1.56726447473068e-50	7.40421781790843e-49	104.72606984566
P2RY2	-2.74599359534237	4.51173080635961	-29.5144443714512	1.87064731340049e-50	8.73874460036586e-49	104.692116630995
OSBP	1.51354626993835	6.48658979409687	29.5308673455172	1.78136639134972e-50	8.36841896880134e-49	104.617933438026
CERK	-2.01340356318703	5.18721261244985	-29.4861977050116	2.0349017881743e-50	9.45324930706307e-49	104.604910627972
LPCAT1	-1.166177720495	7.98981511790218	-29.5021164666154	1.94062191780748e-50	9.04037909565804e-49	104.495671464822
ZNF295	2.90507447904064	6.42766817643158	29.4722379547049	2.12137717993713e-50	9.8005281649913e-49	104.480193106492
TSC22D2	1.89435360531418	6.65892648416831	29.4796194014856	2.07519964009244e-50	9.61375035482159e-49	104.475410287124
PI4K2A	1.420497438253	6.12383947389819	29.4479495472122	2.28077126482368e-50	1.05078839209122e-48	104.416416725466
PIF1	-2.85219839378997	3.28243429009725	-29.4088363005506	2.56326618671501e-50	1.17446749881156e-48	104.37542742246
C6orf48	2.19981372765201	7.08450567528741	29.4288157617687	2.41480885661296e-50	1.10948525598888e-48	104.296926501318
ADCY1	-3.24317379984756	5.64394485720561	-29.3638269258199	2.93235820589928e-50	1.33262931074618e-48	104.25100600707
ESR1	-1.96669958295154	7.43343341406204	-29.4069349351883	2.57786567085033e-50	1.17792965790439e-48	104.231878685355
C14orf28	2.82775637673606	2.77299429767157	29.351121211368	3.04594677157932e-50	1.37676794075385e-48	104.150067572426
ATXN2L	1.31421001367085	8.0395155461045	29.3865041627637	2.74013811429085e-50	1.24866675268121e-48	104.121656706332
SLC25A15	-1.55929970897714	5.31552236697348	-29.314267491573	3.40117696759243e-50	1.52906676360257e-48	104.067562011875
ABHD4	2.00103388441922	5.63082817987983	29.308462824691	3.46082165371706e-50	1.5475609983092e-48	104.012960356812
PTP4A1	1.72387098119846	9.46722900738722	29.3608797549278	2.95831911015093e-50	1.34078397827003e-48	103.978106851857
COQ10B	1.5097463964694	6.08882742419829	29.3004323489018	3.54508157501023e-50	1.58101184694589e-48	103.94812031187
OSBPL2	0.925240188953657	7.09270110579106	29.3123044954654	3.42123036147684e-50	1.53395862105466e-48	103.944634043039
FTH1	1.86018777406965	10.8881381620396	29.3373269169936	3.17430149681558e-50	1.43091693349714e-48	103.856845924575
MAPK6	1.89525562108323	8.55379525524906	29.2937523852994	3.6167465697198e-50	1.60868270297856e-48	103.817110840253
RANBP9	1.11545970561987	6.75306802567028	29.2174241538406	4.54723472170213e-50	2.01185062131604e-48	103.668025946151
CD9	-1.29038840131861	7.10275787304381	-29.205778244444	4.70908109282876e-50	2.07795968856116e-48	103.651460129691
COPG	1.27895615018717	7.68814792316545	29.2288442791723	4.39397652162885e-50	1.94920061930294e-48	103.643786679222
TMEM109	-1.89919875827041	6.29871698627068	-29.1725578576123	5.20342506676817e-50	2.29005475833239e-48	103.617722727937
CLK4	1.87889382392568	4.8696264889963	29.1609033213847	5.38899745393252e-50	2.36550113962119e-48	103.594372808743
ADCY9	-2.21950478748168	6.02902385324904	-29.1317324395472	5.88330018858465e-50	2.56229980088254e-48	103.519562674201
ISOC1	-1.3123022523193	6.60255765383283	-29.1494281508844	5.57823962350511e-50	2.44215914825915e-48	103.480216241446
SLC39A7	1.51651369122417	7.54671318821355	29.1364778452764	5.79987802502211e-50	2.53256292664412e-48	103.392879558112
LASP1	-1.11809969760866	7.67559208872058	-29.1045691586143	6.3846683328054e-50	2.77343358955422e-48	103.326460103565
PXMP4	-1.87083477789465	4.22271198366834	-29.0412665770605	7.72701996471033e-50	3.33919074650686e-48	103.28550083947
GRB10	2.15740986325985	3.92111678391079	29.0380862788095	7.80152250125997e-50	3.36269748224412e-48	103.275751343699
EHBP1L1	-1.71132013868005	5.83907575035715	-29.0343494695722	7.88998884066003e-50	3.39208671905394e-48	103.220351686666
SGMS1	1.39560562333002	5.59163674260125	29.0432024134052	7.68202245298815e-50	3.32834568662627e-48	103.198775871653
SCD5	-2.25171180126662	4.56937032534004	-28.9970326668054	8.83093932305391e-50	3.77720279383001e-48	103.151405821369
LOC642852	-2.30316702798065	4.99536145021344	-28.9523814270717	1.01069526273644e-49	4.31087229228202e-48	103.016670794819
GOT1	1.38234291735086	6.89533309893308	29.0023283771082	8.6908052622641e-50	3.7267955693873e-48	103.005015609273
PABPC1L	1.90115281763865	5.06274556345976	28.9516221489845	1.01301890149894e-49	4.31087229228202e-48	102.925344613088
GATAD2B	1.66901043011386	6.16612692807188	28.94821516066	1.02351194227053e-49	4.34447048795237e-48	102.884361237201
ZFAND5	1.30906753816291	7.3783348637856	28.9430258561596	1.03970541371027e-49	4.40203375668115e-48	102.821300088821
TRIP13	-1.21625364347466	6.92683617992374	-28.9378050535303	1.05625810754047e-49	4.46082338144114e-48	102.816152401045
LOC151162	-1.59393203948155	5.69774326684735	-28.8892467289303	1.22354287794799e-49	5.15428994730533e-48	102.784503404684
TUBE1	2.80905513206765	3.46267804486013	28.7613805519828	1.8036725163538e-49	7.54115479087525e-48	102.439333476131
FRMD4A	-1.48901845199337	4.89903179988247	-28.7457331400248	1.89157262644782e-49	7.8693185583864e-48	102.34964871279
MEX3A	-2.21926476503606	3.77985653759825	-28.7268358040041	2.00351385731565e-49	8.25289796791796e-48	102.334343262966
ATP5G3	-1.61047461066738	7.2949358482204	-28.7682614230258	1.76633480536419e-49	7.40355470799769e-48	102.31150167885
RXRB	1.65038088759677	4.95648858394394	28.7332250907237	1.96493703487756e-49	8.11397702994871e-48	102.272845852094
NDEL1	1.40764706807836	5.98443233750605	28.7390977912209	1.93014051047285e-49	7.99001730127423e-48	102.268224011116
EIF4A2	1.32698158488226	8.40691795017628	28.7757397787917	1.72663869517666e-49	7.25535315028506e-48	102.266170309242
AKT1	-1.53479639400532	8.26195157447052	-28.7566735792849	1.82967177940351e-49	7.6307807577916e-48	102.235365382411
PRKX	-2.27217818164634	4.36427127179871	-28.6763945545343	2.33617176956488e-49	9.55260065383937e-48	102.178958133242
TFRC	-1.79477991390614	8.93044521229387	-28.7423641217822	1.91105683484015e-49	7.93064876076097e-48	102.158907372855
MEF2D	1.9986650947906	5.28492277923607	28.6805788283558	2.30657309880823e-49	9.45468835893843e-48	102.156897590454
C1QTNF6	-1.90505161468122	5.85808558917953	-28.6731992044281	2.35903285611348e-49	9.62255255747361e-48	102.109899049011
EMP2	-1.32755665344754	7.29322696189787	-28.6965921644437	2.19675062342015e-49	9.02664801623555e-48	102.083211730185
GDF11	-1.88486657120177	4.68886380331697	-28.6007810004788	2.9422755473492e-49	1.18856560999681e-47	101.948380647964
SEC31A	1.46547276746056	7.40543108802831	28.664427628617	2.42295616604576e-49	9.85925034572977e-48	101.944506176153
ABHD15	-2.25512949865375	3.84903941280019	-28.6061917536258	2.89406196348035e-49	1.17191990986066e-47	101.943793124095
NDST1	-1.75492467378928	6.45830766881123	-28.6244291338414	2.7373482517458e-49	1.11115078063584e-47	101.937895096848
MNT	1.85630259731982	5.09078222795694	28.5814113454352	3.12161516255773e-49	1.25797330068953e-47	101.821748167872
GLB1	-1.57896786684737	5.86825041055091	-28.5629630287797	3.30267544517708e-49	1.32138622356798e-47	101.770799645694
ZNF184	2.21177039867515	4.33891009509977	28.5460357755491	3.4781194530681e-49	1.38825942083797e-47	101.756958592854
KLF5	1.57369356403106	5.03165585345524	28.5641564331136	3.29064861218423e-49	1.31973159209038e-47	101.753934700082
ICA1	1.81579174545048	5.12965418487781	28.5177033538131	3.79308120251022e-49	1.51036881025669e-47	101.615349126312
CDH1	-1.07760271586266	9.90594395045542	-28.5685650256796	3.24660178218867e-49	1.3051963510895e-47	101.587926614047
CPEB2	2.67858995876838	5.28189039417647	28.4936215824658	4.08333276841628e-49	1.622082119216e-47	101.546171688512
NAIF1	1.98466011513861	3.97815202648618	28.4315749316673	4.93877630314964e-49	1.9434375269147e-47	101.425373327289
ALG2	1.13479721491608	5.94856973581993	28.4551778143221	4.59387756141787e-49	1.81626497250952e-47	101.382705509255
UBE2J1	1.43093860629256	6.38597465633561	28.4339776812377	4.90250294008231e-49	1.93371365966832e-47	101.290250418688
PKM2	-1.2681465081923	11.1954919975134	-28.4840057891037	4.20539980934952e-49	1.66661389600856e-47	101.280006469285
SNHG12	2.62646975482444	5.03503808642324	28.3759444008254	5.85871882282487e-49	2.30002848809679e-47	101.200438435791
TSPAN17	-1.57887368385877	6.3790716472138	-28.3596649471356	6.15932229755403e-49	2.40113067842176e-47	101.141927727543
NCS1	-1.78878106975278	5.86554187983117	-28.3343647250346	6.65769421041046e-49	2.5714382904135e-47	101.09556994446
CDKN2B	1.90826395347679	4.25497621084595	28.3353937782093	6.63665101003416e-49	2.56924424749563e-47	101.093638761179
ZBTB10	2.62457009632795	6.30356853211256	28.3744719560708	5.88528790495695e-49	2.30504812464871e-47	101.08830157411
CCNA1	3.04720151409593	1.51574114096038	28.3468232840645	6.40739151845745e-49	2.49202827336471e-47	101.078090492909
AKAP1	-1.15526380827031	7.27772795720735	-28.3707674003439	5.95267263073361e-49	2.32599292234553e-47	101.071643888458
TUFT1	1.18034601885417	6.85772928098336	28.342864418475	6.48588182062453e-49	2.51670272779872e-47	101.00321084375
LYPD6	-2.24085258773934	3.87956511578535	-28.2789069433562	7.89725398245955e-49	3.03313285602e-47	100.962659611506
ZNF3	1.34929344025134	5.72735300360055	28.2896505691587	7.64015128513228e-49	2.94409885005881e-47	100.868639799969
ARPC1A	-1.25198049356344	7.43159212131734	-28.2784872097315	7.90747384133413e-49	3.03313285602e-47	100.791166335227
RGS3	-2.52517798220196	4.13064965480069	-28.2211653589043	9.43633595096615e-49	3.58666551008995e-47	100.789004339177
SGTB	2.99984965296934	2.96660671683024	28.2222327425233	9.40530391005836e-49	3.58301372646506e-47	100.774485345111
BCL3	2.57228057262207	3.91006539343708	28.2245169627223	9.33924029487986e-49	3.56596928519568e-47	100.754509971332
KIAA1467	-1.37410178194755	5.88642277267532	-28.20792656452	9.82992523380136e-49	3.71935904095235e-47	100.638727385634
SRSF1	-1.24453352925795	8.80616712877644	-28.2524414767124	8.56846760116957e-49	3.27915451171533e-47	100.633582738554
PDE4DIP	1.14675089071048	6.9796845788692	28.2179491362092	9.53046724427504e-49	3.61422980030058e-47	100.592409585916
STK40	2.18618335317057	6.58507542584907	28.1093235838003	1.3333213152629e-48	5.02217695415691e-47	100.313558198666
SH3BGR	3.64890133891262	3.12078081763602	28.0860462542818	1.43297973963803e-48	5.36133180440858e-47	100.299506719492
C1orf93	-2.64703534197457	4.96803013507743	-28.0603855323983	1.55158002969816e-48	5.77920365627441e-47	100.290127542056
SRXN1	1.42720588397729	7.38395025271885	28.118232631488	1.29705557280643e-48	4.89660437914554e-47	100.282051374757
ENDOD1	-1.89273206286185	4.91108499302651	-28.0506794198087	1.59898017079738e-48	5.94252097253677e-47	100.240288004522
NBR1	1.35603868181244	6.38796962162294	28.0898572826522	1.41616312907484e-48	5.3102942086654e-47	100.205239498526
C6orf211	-1.81407404705291	7.36031018031569	-28.0932204969967	1.40148801246957e-48	5.2670753978744e-47	100.20516381151
HN1L	-0.870405719494291	8.28707223330949	-28.0824479911417	1.4490424061861e-48	5.40932705380723e-47	100.139235894123
NFS1	-1.58874998596769	4.88506480226679	-28.0175158760932	1.77224256659437e-48	6.55729749639916e-47	100.119246228932
PVRL1	-2.68121750527831	5.02260466008418	-27.9843262650188	1.96462538728936e-48	7.23709140463156e-47	100.050274770436
ELOVL2	-1.82164673702162	6.88943468198251	-27.9744554790766	2.02580958377719e-48	7.44607461078896e-47	99.897914747574
C1GALT1	2.38852306220678	4.34956005769307	27.9354735191853	2.28682912062155e-48	8.36869370093542e-47	99.8656815165843
SAMD4A	2.56914925178544	4.1188008354356	27.9161166709871	2.42879826353915e-48	8.83026568683233e-47	99.8456075944072
TFDP1	-1.12380030209601	6.44328660379813	-27.9585051704992	2.12876872228435e-48	7.80735265602707e-47	99.8425915438627
TARS	1.30258982126654	8.24948070504023	27.985460879015	1.95771301065463e-48	7.22754798900398e-47	99.8295907623623
ARMCX1	1.99333190783412	4.15789737217489	27.9227395940239	2.37924965729487e-48	8.68789765689943e-47	99.8180240299696
ARHGAP29	2.17750987954031	4.58698170228349	27.9165245248987	2.4257170877939e-48	8.83026568683233e-47	99.7681369584541
TNFAIP3	6.14505303602038	2.20137851425741	28.0284562064864	1.71308563094542e-48	6.35247097382066e-47	99.5762835761919
TUBB2C	-1.87420012224668	8.86018168826057	-27.8925324743168	2.61385137250889e-48	9.48244042382618e-47	99.5276321590489
MIOS	1.67077884339232	4.85988204784384	27.836085442767	3.1166737382892e-48	1.12820890907248e-46	99.5013166501658
INO80	1.51272191823612	6.25402489263596	27.7990525071112	3.49854254948496e-48	1.26370681636256e-46	99.3122558333396
SCAMP5	-1.63738549826399	5.50800635801834	-27.7592070820627	3.96235402534212e-48	1.4220259381936e-46	99.3013614278058
CDC20	-1.76495702422803	5.81125085555403	-27.7892979197486	3.60676253415382e-48	1.29998915131872e-46	99.3003033194854
IVD	-1.130516983672	6.16211062861071	-27.7652293761341	3.88846125514073e-48	1.3985080866876e-46	99.2313893266226
RTN4RL1	-2.39595977290755	4.87012414618453	-27.7191707938726	4.49095999919346e-48	1.59801734098961e-46	99.2173661475622
PHF19	-1.71682268732532	5.52140512517691	-27.7307842149071	4.33068956539377e-48	1.5475737669155e-46	99.1714589731594
GCLM	2.15241879579708	5.81478530400694	27.7246441216666	4.41469325250464e-48	1.5742287836863e-46	99.1288693512842
CYB561D1	-1.42689177559375	5.15489512246265	-27.6911124546842	4.90332249275182e-48	1.72638242881645e-46	99.1069725648785
TUBA1C	-1.42775248591246	9.15662036246808	-27.7429325655859	4.16920711522506e-48	1.49305823972214e-46	99.0424173619213
EDEM1	1.73852628507775	6.51079358089727	27.7127601966858	4.58197916564441e-48	1.62330504726917e-46	99.0404082028112
NUP210	-1.6243057425093	7.99072446300042	-27.7175003829954	4.51449966464631e-48	1.60298285332367e-46	99.025339186499
AKIRIN2	1.2390490665989	5.78005429414684	27.6890967571532	4.93437762306912e-48	1.73366662538252e-46	99.0064565157394
APLP2	-0.891903563519203	8.62069555518424	-27.7121216878049	4.59114618128629e-48	1.62330504726917e-46	98.975206504857
DHCR24	-1.01818517494471	9.07048411004847	-27.7065191172275	4.67237953012987e-48	1.64854167219181e-46	98.9465532716363
CCNG2	1.82678285996989	4.84350507718494	27.6546935719367	5.49609789268097e-48	1.91892987802081e-46	98.9293386002466
LOC100507217	2.13119734894393	6.34756770405776	27.6690637492321	5.25401643439662e-48	1.84210001779558e-46	98.9234324584145
GNL2	1.1039057431286	6.4612478442944	27.6579971448349	5.43946764853175e-48	1.90313089862019e-46	98.8651242639111
CCDC163P	2.56115804958836	2.02982953442139	27.6025186284278	6.47366005150884e-48	2.24617200625381e-46	98.8102031745011
EPHB4	-1.54954056376035	7.24045292911959	-27.6359436097242	5.82897021896321e-48	2.03091037379043e-46	98.7939611468823
GYS1	-1.44134126601923	6.14260947677739	-27.6031377094124	6.46108861095673e-48	2.24617200625381e-46	98.7788930146851
HS6ST1	-1.86416802273822	5.8917314255609	-27.582989449634	6.88315972519995e-48	2.37348377823183e-46	98.741296772065
EPC1	1.87751319106212	5.50159202909776	27.5983084469976	6.55981173798628e-48	2.2713517910162e-46	98.7372206490455
GARS	1.3241243993106	8.05850279096622	27.59033658904	6.72611943878425e-48	2.32412441103776e-46	98.5954379636536
GMPPA	1.77026294954232	5.26836918653907	27.546196495255	7.72704548103089e-48	2.6589940046247e-46	98.5560329603268
TCTN3	-1.37390667344105	5.67462738198567	-27.5127477247938	8.58458084920839e-48	2.94801909901768e-46	98.4855614185745
SOX9	2.04581706128355	3.73098096654928	27.4574786041819	1.02172771667335e-47	3.4872192517643e-46	98.3971793223891
MAPKAP1	-0.989926608773379	6.80030334125198	-27.5016172303018	8.89073672183346e-48	3.04689919950702e-46	98.3891974066952
JPH1	-1.34298048983991	6.26305047837086	-27.4774337607534	9.59445012490466e-48	3.2813411838222e-46	98.3259046992116
ARAP1	-1.79860946538842	5.68088699390967	-27.406739568124	1.19910479821671e-47	4.08428281983223e-46	98.173404044019
CALB2	-2.13088972610272	5.36777152125608	-27.3407146162758	1.47731354537518e-47	5.00133435887745e-46	98.0089126166815
RBM5	1.04132040776685	6.13853871536479	27.378474389059	1.31107899041175e-47	4.45660264952155e-46	98.0006844145366
C10orf58	-1.32793181051098	7.37698826584933	-27.3518939794282	1.4259942079345e-47	4.83738887089181e-46	97.9071650652868
MAP1B	3.71246893953422	5.38473760063862	27.3184675386	1.58505224830443e-47	5.35523511124106e-46	97.9064312100585
TRERF1	-2.61244830882625	3.96149478365189	-27.2871387394981	1.75035740400031e-47	5.88993505523164e-46	97.8652999341655
PTTG1	-1.87384428353751	5.06623831650147	-27.2995889159716	1.68267705744014e-47	5.67360707835259e-46	97.8249047596639
CDKN2AIP	1.85280947821373	4.64731006199635	27.2632578903385	1.88796149810818e-47	6.34021447677936e-46	97.7635269929308
WDR25	2.18705904294871	3.60484917004106	27.2230895938183	2.1444970020282e-47	7.17291357238391e-46	97.6673815865382
FNDC3A	1.99291957968549	6.57555388784741	27.2394492760708	2.03602075749256e-47	6.82372968903919e-46	97.5446160468787
LPIN1	1.89001897461002	6.13705125804514	27.1789471627819	2.4672019484484e-47	8.23582542631758e-46	97.4064743615613
BRAP	1.37092442969257	5.70033974588931	27.164386784738	2.58405884949952e-47	8.608725139249e-46	97.3542858080224
GORAB	2.22432851028046	3.52532044876185	27.10965403248	3.0755600288328e-47	1.02054892702777e-45	97.3007015860412
NUCB2	1.94494976435596	5.80176201494718	27.1517669041225	2.68985167537646e-47	8.94335574930335e-46	97.2930637069521
SLC29A1	-1.71154208258045	5.92457577416255	-27.0815419410733	3.3636518159963e-47	1.10735655454178e-45	97.1365971906507
SLC1A4	2.18601985115152	5.25676281097074	27.0720851951368	3.46656465646862e-47	1.13676131989767e-45	97.1279548685264
MCFD2	1.34029842796617	6.96882120384403	27.1076438091984	3.09530804559285e-47	1.02506795553455e-45	97.0881242700635
PAWR	1.72116214626817	6.60306600600547	27.0754160171188	3.42995955949353e-47	1.1269674591939e-45	97.0008626180234
ZNFX1-AS1	2.198113719047	8.1288046619063	27.0915401964114	3.25819536486985e-47	1.07687864193841e-45	96.9977718699286
STARD7	-1.14260907469516	7.92112674946931	-27.0830265571588	3.347777782821e-47	1.10430445049109e-45	96.9970793331205
EVPL	-1.82518377329596	5.99401716026416	-27.024158800982	4.03909538412614e-47	1.31676084218568e-45	96.9369957566048
C17orf91	1.73098283340323	6.22040122393268	26.99730644761	4.40066057683719e-47	1.43184139079815e-45	96.9008634127851
SEPHS1	-1.10665562436613	6.51657750161483	-27.029473360743	3.97116786971732e-47	1.29714475494438e-45	96.8791258642067
H2AFZ	-1.29313481580424	8.967269612493	-27.0527685468145	3.68675882086823e-47	1.20660184971038e-45	96.8644397084192
ZNF227	2.30061274573208	4.55277220437063	26.9727229120916	4.76025878691898e-47	1.53985624666215e-45	96.8588480462631
WDR45	1.81866810894047	4.77189408127547	26.9594728527077	4.96622664531648e-47	1.60338174548789e-45	96.7629481584153
SFXN1	-1.08957761737999	7.55726500630619	-26.983763843136	4.59522692426102e-47	1.49224417633672e-45	96.6927378374644
HMGN2	-1.02444369125826	8.40567650510008	-26.9739936183533	4.74096465842362e-47	1.53658707262552e-45	96.6163589023334
TNFRSF12A	1.99161401250087	7.7135180348065	26.9481699728439	5.14901998447188e-47	1.65919480193271e-45	96.569267964961
TCFL5	-1.19729570371204	5.74981858799924	-26.8989404537996	6.02776055635849e-47	1.93119286483792e-45	96.547187491103
DUSP8	2.40061882429738	4.82636977027783	26.8739070672962	6.53116061229885e-47	2.08448721526882e-45	96.5145868352523
AAK1	2.18156303417055	6.12427573149058	26.8921641857566	6.16003008993891e-47	1.96979623755522e-45	96.4643277494876
XPOT	1.70041798296912	9.1336797238503	26.9373792219228	5.32986306774311e-47	1.71416596047954e-45	96.4589150797817
FIP1L1	1.20694037393608	5.67920125310976	26.8671563924596	6.67403203190679e-47	2.12602879431636e-45	96.3923166407463
LRRC59	0.819362155230467	9.0740788246689	26.8995373789021	6.01624707889429e-47	1.93119286483792e-45	96.3450137903269
C4orf34	1.91312644671301	5.25874128062407	26.8092788507096	8.03593464203219e-47	2.54836105235789e-45	96.2376275571331
MBD6	1.60626614584384	6.68676939051791	26.826614764033	7.6009194779065e-47	2.41668778229103e-45	96.2280791943046
PLEKHH2	4.14568996248982	2.57230749122459	26.8089071790449	8.04553118658795e-47	2.54836105235789e-45	96.1832297342503
NIPSNAP1	-1.19577049845607	6.41369729316043	-26.7786316985761	8.86736951045542e-47	2.80336271631109e-45	96.1142141247224
SPRED2	1.60139443079704	6.18700431150024	26.7735277292246	9.01403850144087e-47	2.84435433769995e-45	96.1069465817535
NOMO1	-1.26549576634251	5.95560523138574	-26.7517350520067	9.6683273706959e-47	3.03934411555485e-45	96.0527335196647
EIF4EBP2	-1.46057521049177	7.94082207506381	-26.7723026057551	9.04960672114894e-47	2.85020005281535e-45	96.0151653275069
ISG20	2.1523291465469	4.29683423423227	26.6802541072999	1.21703282905054e-46	3.8044218753348e-45	95.9037867014795
SLC33A1	1.76890954874281	5.55081566542771	26.6984767653831	1.14763136905955e-46	3.60093565030992e-45	95.862874843109
KLF9	1.91599569099499	4.30244567929376	26.6536692515759	1.32595143142573e-46	4.1294621488201e-45	95.7908684006405
RNF115	1.12052503843521	6.20175566908386	26.6869460564046	1.19106749167904e-46	3.73022710315361e-45	95.7703122430808
SPR	-1.85143470342936	6.61338943579593	-26.6575767524997	1.30934587652264e-46	4.08535455950832e-45	95.7400849202215
PIM1	2.36672526121815	4.25635696778527	26.6128322888555	1.51274059324681e-46	4.70243005231593e-45	95.7224966651094
FAM189A2	1.52289431221136	4.31607568809718	26.6120448260165	1.51659220888443e-46	4.70565641955162e-45	95.6726928716708
SKP2	-2.41511646113452	3.7838978800719	-26.558337936801	1.80404566950351e-46	5.56657929460824e-45	95.5454593179261
ZNF627	1.90934199392507	4.4216070066446	26.5739238475049	1.71538048524866e-46	5.31259689542566e-45	95.5006064933125
RAB3D	-1.73213703903858	5.92681046521122	-26.5702588154415	1.73582659460701e-46	5.36598224920659e-45	95.4564839461092
NFKBIB	1.69299961774509	5.41454238349698	26.5242861780837	2.01418734852521e-46	6.20354865869902e-45	95.3135341174948
GRAMD3	1.74330200649148	3.97659098573861	26.4892618328575	2.25614821717637e-46	6.92327023560691e-45	95.2786294922614
CDKN1A	1.46906484029107	8.02918651422638	26.4941286181406	2.22084731516937e-46	6.82747251817878e-45	95.1099977865784
MTO1	1.21660316460485	5.76421570180328	26.4707288948704	2.39583764332527e-46	7.32504364661277e-45	95.1079413312139
SCYL3	1.70203015605993	4.45056215626627	26.4289267512324	2.74381773839941e-46	8.31297243786081e-45	95.0775924977467
ZC3H7A	1.29886294290126	6.65598439605516	26.4777245051996	2.34211212144648e-46	7.17389800715586e-45	95.0722169210132
QSOX1	-1.33371749193714	6.98889426087305	-26.4654936682083	2.43685555517505e-46	7.43685625999043e-45	95.071999598402
ANXA9	-1.98438061176629	4.37022024699707	-26.3893568540779	3.12013238198286e-46	9.38844790633586e-45	95.002526491022
DSCAM	1.57859514699739	7.29996502471082	26.4627701202801	2.45847392237757e-46	7.48916536937022e-45	94.9778940182881
LAMB1	-1.25991849466616	6.06410924660997	-26.4211109355386	2.81433196300327e-46	8.51119127473178e-45	94.9520185320679
SUMO3	-1.00038901702831	8.03282714582445	-26.4463967605427	2.59257899558588e-46	7.86901835248246e-45	94.9394316562353
EIF1	1.47920277980892	9.3485305829146	26.4545048105853	2.52527233824694e-46	7.67866446997123e-45	94.8977869661932
INTS7	1.39659985921575	4.88886345563973	26.3892467427178	3.12124912456514e-46	9.38844790633586e-45	94.8732593028379
WDR77	-1.50960453532087	5.45407125873491	-26.3756546204822	3.26224309270332e-46	9.79492881191569e-45	94.8579249952308
SND1	0.938210657182249	8.11006845060991	26.4074703642873	2.94180601412503e-46	8.88064328162943e-45	94.785123874584
NR2F2	-1.38314534510454	6.03322532752457	-26.3634435026991	3.39438449789296e-46	1.01734204915344e-44	94.7598737642878
PPT1	-1.38659770806976	7.66596372975328	-26.354414486482	3.49555248170442e-46	1.04578926125268e-44	94.6807312127358
ICAM1	3.24366271880443	2.31956602951572	26.2944077122868	4.24979633493382e-46	1.26917131973988e-44	94.6342650235915
LZTFL1	2.33991247502601	3.59746930515885	26.2682536997209	4.6280373454563e-46	1.37966660544405e-44	94.6033906124048
YPEL2	2.12151879228077	4.5576105459056	26.2496385129573	4.91778018917214e-46	1.45566293599495e-44	94.5020862259057
INTS12	1.34418338360288	4.58596677077184	26.2578795957034	4.7873168905292e-46	1.42461010101798e-44	94.4852111227897
EXT1	1.66459317708976	4.43521941890412	26.2478745239088	4.94616841778599e-46	1.46147916288079e-44	94.4651707722166
LOC550112	2.18014474671291	2.85815244341581	26.2238566272622	5.34955672955761e-46	1.57510540044228e-44	94.4624314589307
GALNT10	-1.34472633055127	5.59917000247708	-26.2246340987587	5.33599297301978e-46	1.57388265398206e-44	94.3878502706306
APOD	-2.16344768683762	6.0054088277236	-26.2098922462408	5.59918959031516e-46	1.64282187207773e-44	94.3676183813885
RAB3GAP1	1.30465046586774	6.43124257941195	26.2538353435854	4.85089867602753e-46	1.43841186982065e-44	94.3499115304576
NCOA7	2.14091148047896	4.97066829548299	26.2159670608922	5.48918096760378e-46	1.61337543940607e-44	94.3270352137263
WAC	1.06395895243893	7.92247793743475	26.2547254406677	4.83683227515056e-46	1.43678832983336e-44	94.2921427614516
C15orf23	-1.5464991805345	4.88330018436232	-26.2080884340432	5.63228106435378e-46	1.64963692679952e-44	94.2892380588901
EXPH5	2.82270537750776	3.43366485095726	26.1524095606402	6.75684091866807e-46	1.96524186997921e-44	94.2267233477377
BET1	2.18688017352741	3.6680309812373	26.1637584831777	6.51056808959811e-46	1.90022235131656e-44	94.2266668075443
PRMT6	-1.04567590435242	6.70457695712868	-26.1906640521289	5.96227326918062e-46	1.74323528240868e-44	94.1392783633612
CYLD	2.58424410220729	3.98480340412766	26.1179540140934	7.56364645192787e-46	2.18093833210417e-44	94.1197223302495
SLC27A3	-2.62133688798314	5.12202744124664	-26.1224312970426	7.45354450609298e-46	2.15290290707943e-44	94.1143881555795
ERBB3	-1.2328668815216	6.85031377385106	-26.1569148543548	6.65797007915755e-46	1.9398587387427e-44	94.0427095866761
PPP2R2C	-1.41536058962691	5.53970165759182	-26.1136873119125	7.67009656224295e-46	2.20782607412997e-44	94.0283187337076
CTSB	-1.19958429978553	6.77310398040357	-26.1384298540298	7.0731623271913e-46	2.0501138086646e-44	94.0133629734447
MIA3	1.52339111417001	6.45505987361134	26.1452406592532	6.91722892520926e-46	2.00839820390972e-44	94.0081862505272
GRB7	2.33179629901343	3.72160351000575	26.074156135531	8.73115173126485e-46	2.50033872523413e-44	93.9721355642215
PRDX3	-1.16461285866658	7.27153338559189	-26.1340967198882	7.17421042519363e-46	2.07580441437609e-44	93.9427136534484
TSPAN3	-1.22007858035433	6.89976644583507	-26.0934882139983	8.19493010859893e-46	2.35484555216853e-44	93.8587241417044
AMBRA1	1.35831757403016	5.63848150057048	26.0882509904665	8.33682800442228e-46	2.39151134727201e-44	93.8496422083819
PEBP1	-1.21054101698119	8.25287597522817	-26.0605631266625	9.12925505127128e-46	2.60987455517027e-44	93.6699359250494
EDC3	1.06036881297799	6.56522465136617	26.0153885010716	1.05887094006164e-45	3.02193815726807e-44	93.5547185442991
SNRPD3	-1.41523432477304	6.70476708890019	-25.9599477685069	1.27058127841172e-45	3.60767424450893e-44	93.419202964862
DPP3	-1.2903345186177	7.43077687117908	-25.9720615797468	1.22094269996516e-45	3.4726268221458e-44	93.4114378930394
ATXN2	1.66337471711453	5.69179943522802	25.9465279219176	1.32795281194033e-45	3.75781435311168e-44	93.3927023157086
ZFAND1	1.82407970257564	5.98022829175515	25.9474186157339	1.32406527737229e-45	3.75316401674139e-44	93.3697590513251
ZBTB8A	1.63674990087507	4.12149678332957	25.894224190793	1.57764136444951e-45	4.44932110945254e-44	93.2999643704346
SRSF4	1.10990849847403	6.10312001468459	25.9241221665404	1.42962599629934e-45	4.03869343954564e-44	93.2908273811932
TRIM37	0.963172951700617	10.2582532277047	25.9746317839351	1.21066496540434e-45	3.44926079751655e-44	93.264505186233
ZNF140	2.02217837658951	4.08269633414748	25.8548635318424	1.79635531630291e-45	5.04911702686553e-44	93.2141118780437
IL6R	2.63709021113708	3.92623683264399	25.8249348014319	1.98293280753771e-45	5.53632191540246e-44	93.141997064429
KDM6B	2.29212795734072	7.18789582028028	25.8752458282821	1.67952582803676e-45	4.72868517644559e-44	93.109586918177
BIRC5	-1.38128434578113	6.29821784897138	-25.8509800941274	1.81952794425003e-45	5.10566868114724e-44	93.050831923988
MLF2	-1.28457899798358	7.12891386592856	-25.8429734818443	1.86825999053083e-45	5.2336315044619e-44	93.0254800536151
CDCA3	-1.78276189117784	4.15184000389501	-25.8010173947228	2.14600465694605e-45	5.95187095899929e-44	93.021998884724
RNF185	1.52331646070407	5.21577618788868	25.811477394613	2.07308504514603e-45	5.76876444176741e-44	93.0030406991224
CERCAM	-2.10279128323834	5.47431615394437	-25.7780380957432	2.31541844003274e-45	6.38994356288903e-44	92.966369862878
KAT7	1.21011522894272	6.78772194119572	25.8229818784091	1.99576613234861e-45	5.56286546623304e-44	92.9356735678023
GRPEL2	1.66489047764682	6.00372094482215	25.8079141241875	2.09764056771227e-45	5.82739881302659e-44	92.9290219835179
KANK2	-1.45402739257725	6.15835256199143	-25.7962919974689	2.17978997587044e-45	6.03556416497638e-44	92.9187145718375
TRIB2	-2.00663278543272	4.106327892923	-25.7490586248113	2.54844952379677e-45	7.01835224142816e-44	92.909227318386
MTHFD2	1.43929985360673	8.84962947346899	25.8324315222538	1.93443759268948e-45	5.40995556858509e-44	92.871129866781
RWDD2A	2.57892994823825	2.62904601446764	25.7375221275335	2.64767656099227e-45	7.26508329878847e-44	92.8423077408303
NPTXR	-2.5319280817691	4.60564353629494	-25.7222423214407	2.78512731899578e-45	7.6233173949076e-44	92.820702519169
MBOAT1	1.38744815203693	4.68888028349131	25.7372680983171	2.64990481479369e-45	7.26508329878847e-44	92.7521903608988
SYVN1	1.51385335493526	6.13939769695708	25.7486951696573	2.55151767686458e-45	7.01835224142816e-44	92.7057546883424
FBXO8	2.02902878238427	2.93906579496793	25.6889036260605	3.11054756503835e-45	8.4586662565368e-44	92.7038854301407
PTPDC1	1.99242575217994	3.70715557709246	25.6984255659137	3.01387383786542e-45	8.20912476619891e-44	92.6989902369475
ZNF79	2.28417730963886	3.08289472767789	25.6818030003207	3.18466937037505e-45	8.64617054385588e-44	92.6852880124675
TUBB	-1.00132821370744	10.4297180764044	-25.7892165323777	2.23138361637542e-45	6.1682081983905e-44	92.6545702530164
RASD1	2.56525506176157	5.29286842191389	25.7038438855829	2.96022194194981e-45	8.07614221160988e-44	92.6331983598933
ADCY6	-1.84275762877421	5.0833044932419	-25.6771512216602	3.23419171174406e-45	8.76638933342102e-44	92.6084051706376
TPM3	-0.835789344097971	8.49138991515555	-25.7174726600073	2.82949052076402e-45	7.73209141654534e-44	92.516989844058
PDK3	-1.93075643904864	5.32727022684619	-25.6394780239204	3.66497964081282e-45	9.87132026227465e-44	92.481518255763
MARVELD1	-2.12657971056576	4.83799172205415	-25.6145054227994	3.98200905455253e-45	1.06722947801821e-43	92.4341279848749
SELS	1.43124042576999	6.72181819333759	25.6661276026637	3.35467251878755e-45	9.07824323692604e-44	92.3977298131104
STMN3	-1.89988228500018	6.75213260089596	-25.6310370646711	3.76918392327174e-45	1.01207697607509e-43	92.3889054739711
IARS2	-1.09842153921676	6.96553155880434	-25.6642368743236	3.37578723912132e-45	9.12062452133521e-44	92.3784196266087
SLC27A4	-1.9497278292753	5.70661353343722	-25.5856268494811	4.38329886589322e-45	1.17102700053032e-43	92.2834435013669
C10orf47	2.02730436674465	3.69585134773962	25.5560878996911	4.83603768272143e-45	1.28786455741773e-43	92.2341708580054
GABARAPL1	3.98334599858918	2.73805509718253	25.6309579716072	3.77017433684991e-45	1.01207697607509e-43	92.1972296044925
ATP5B	-0.997230534376612	10.0010824166319	-25.6394398088209	3.66544479961287e-45	9.87132026227465e-44	92.1901371729372
ARID5A	2.70989418413935	2.71488723822679	25.5312388479035	5.25326124666464e-45	1.38792323995607e-43	92.1682583385506
DNAJB11	1.21013521335362	6.99690561336563	25.595397994424	4.24314868277783e-45	1.13539869713242e-43	92.1556457997133
TBCD	-1.37806980381606	6.66604866513878	-25.5776898189765	4.50057273533215e-45	1.20043984729976e-43	92.1374730834464
HINFP	1.4783354870658	4.32102279548087	25.5429826085313	5.05173658067901e-45	1.34103559643295e-43	92.1188603466676
FKBP9	-1.46548234014525	5.22608200600258	-25.5212417089993	5.43119309276318e-45	1.43041375249404e-43	92.0772433228626
LMCD1	1.62435573090191	5.11226271712881	25.5323413359024	5.23400235722984e-45	1.3868108138732e-43	92.0616225227169
TPM1	-1.21986671932961	7.78721092294453	-25.553851338044	4.87218044966788e-45	1.29542680191169e-43	92.0094098740365
PER2	1.81057908409315	4.84305961593661	25.5014206780771	5.80215701386148e-45	1.52571185377074e-43	91.9812087297219
SNHG1	1.69700345973884	7.67239125657485	25.5319541165902	5.24075839732038e-45	1.3868108138732e-43	91.9281454273081
SETD5	1.64278667740974	8.28030808659045	25.5216413230669	5.42396534079758e-45	1.43041375249404e-43	91.8585070072696
ERLEC1	1.50010060922445	5.61343179827363	25.4671404818036	6.50511273188628e-45	1.70787292508738e-43	91.7670218602058
FAM193A	1.37014796367354	5.23885432483298	25.4461067649869	6.97835628919698e-45	1.82638545509437e-43	91.7452812115832
USP15	1.39731332637868	6.4430505778096	25.4579820000632	6.70705826127015e-45	1.75813232541508e-43	91.7102114248014
AZI2	1.78537286372868	5.87323128721534	25.4017684174889	8.09289211108133e-45	2.11147469057292e-43	91.5955510006054
NEDD4L	1.3725798078998	5.39657279606342	25.3914498494519	8.37705884037528e-45	2.1822107795395e-43	91.5882615067678
ME1	1.31159321803637	7.38115810285174	25.4085649553878	7.9110508852935e-45	2.06725648446326e-43	91.5289211794683
UBE2C	-1.47972619460486	6.69494143592949	-25.3837830399297	8.59469750560886e-45	2.23542334500471e-43	91.4811924847675
IER5	1.84634653876873	7.83467038761343	25.3825680352224	8.62970783578553e-45	2.24104400381486e-43	91.4622528039667
ATP6V0E2	-2.29633940153599	4.81667011001244	-25.3161444439731	1.0779782002772e-44	2.78211534281418e-43	91.4614153922065
MYD88	-1.96169625319192	4.97061804629953	-25.3236802000015	1.05108955191043e-44	2.72111790497679e-43	91.4362018558811
C7orf64	1.86907870981149	3.81830594848114	25.309011992063	1.10406678594341e-44	2.8406789120181e-43	91.4119408134858
SCAF8	1.40971359393423	6.45835583891958	25.3349374653812	1.01217667117258e-44	2.62444072072717e-43	91.3009778837017
CCDC149	1.73859014401211	4.09097082016285	25.2786823637806	1.22231074140871e-44	3.13526454590785e-43	91.2994856996059
ITPKC	1.65421013880825	5.73158708083053	25.3108890700534	1.09713981025955e-44	2.82720588394157e-43	91.2768584080869
RAP1GAP	1.64321365594532	4.66629681578352	25.264165038283	1.28335057965964e-44	3.27675650293555e-43	91.2282948400227
ARF4	1.59792000434117	7.52824067241335	25.3177293982812	1.07226582247377e-44	2.77164970866327e-43	91.2082449751157
CSTF2	-1.0453890498309	5.37966617723225	-25.2761658878414	1.23267776065216e-44	3.1570142219214e-43	91.2048025210866
KIAA0355	1.94101127766925	4.01133618270962	25.2424093720929	1.38063223773063e-44	3.51441302036638e-43	91.1718431675161
ELOVL6	-1.41191721968719	5.7916723212754	-25.2403399594144	1.39026469586028e-44	3.52819222664148e-43	91.0897717402304
TP53I11	-1.54410005015224	6.03634681208103	-25.2405512747912	1.38927799020582e-44	3.52819222664148e-43	91.0765029331841
HNRNPL	0.904593358010079	8.8625239163169	25.2893133507929	1.17947631624443e-44	3.03004023239199e-43	91.0450072686449
GOLGB1	1.84380002344862	8.00530447578421	25.2715078609524	1.25210185335249e-44	3.20185801153929e-43	91.0163986936975
TAGLN2	-1.24178937362668	7.95918396106464	-25.2614686773275	1.29502190497499e-44	3.30151621018319e-43	91.01327700936
ZNF451	2.14643433002847	4.98833178342547	25.167761460878	1.77464918569555e-44	4.48326782198979e-43	90.848939682906
PRSS16	2.57054705239378	2.84865549993112	25.1166376005044	2.10825926763536e-44	5.27033303317396e-43	90.80215173872
CLSTN1	-1.21388985134364	6.91152862302526	-25.177718760086	1.71614755944483e-44	4.34203506568158e-43	90.7823542780953
CTNNB1	-0.790892641089921	8.10837575274041	-25.187364047354	1.66133399394643e-44	4.20971965375153e-43	90.7548914249073
KIAA0930	-1.94751299864653	5.01105197103267	-25.1017971740525	2.21646841690357e-44	5.5243245609978e-43	90.7142195460974
DNMT3A	-1.31399958605526	5.4020471221288	-25.1142025458276	2.12564198436802e-44	5.30585620098072e-43	90.6845555408661
APP	-0.858907540423106	8.8654038719346	-25.1597028182693	1.8234657433653e-44	4.59271703193394e-43	90.6473029864737
ESRP1	1.1649006538642	7.83660967142036	25.1648579109311	1.79208413220338e-44	4.52048492111152e-43	90.6460032967669
KIF1C	-1.14732840685604	7.90797503919896	-25.1466463034659	1.9054500669377e-44	4.77762322630676e-43	90.6407200678509
CHD4	-0.97416183966806	8.42000325701304	-25.1561288873249	1.8455468511467e-44	4.6343732039906e-43	90.6125349892042
SEMA4C	-1.49255727462411	7.40635665679288	-25.1293409449746	2.01987400184206e-44	5.0569420369471e-43	90.5808295734638
PCDH10	-1.90954924824292	3.8927787130444	-25.0482435381849	2.65572355766107e-44	6.57989937456649e-43	90.537092329625
HSPA8	-0.853695397401287	11.9936459746859	-25.1562093532735	1.84504674604675e-44	4.6343732039906e-43	90.508922728606
OSR2	1.51084739998653	4.80299369411626	25.0738526618286	2.43567275904062e-44	6.04601201682065e-43	90.5073997712151
COL18A1	-1.92446118688651	7.2583337654013	-25.0840999302885	2.35285925652658e-44	5.85553842353431e-43	90.4870884164433
RND1	3.91097218278554	3.32648936926284	25.0448438218507	2.68640662908826e-44	6.64607462498108e-43	90.4611211528859
USP36	1.39811409227903	6.77147942650839	25.0737368545906	2.43662526867802e-44	6.04601201682065e-43	90.4139484104389
DTL	1.68565454899612	4.94311691747977	25.01665251607	2.95501704151566e-44	7.27830706955933e-43	90.3509701727152
LOC730091	2.39452289021475	2.78743578833782	24.97883858328	3.35837455991989e-44	8.24749723055803e-43	90.3385977150221
LOC100128338	-1.27914030330312	6.44541154959426	-25.0366467438562	2.76186550257971e-44	6.82266450002113e-43	90.3167185328346
SLFN5	3.31700989388539	3.19270369167599	24.955002540887	3.64073321786358e-44	8.90169917186411e-43	90.2580684136735
CBLB	1.85538452938358	4.02030150071782	24.9733534106856	3.42132977947096e-44	8.38978287857367e-43	90.2499292914431
KAT2A	-1.47735517901901	5.8590835821966	-24.9865683839739	3.27163510144675e-44	8.04629785832286e-43	90.2134745533457
ERO1LB	4.14178443706374	2.05962900698487	25.0208075668228	2.91378649047859e-44	7.18734000984719e-43	90.1886143726979
FOXRED2	-1.37287767333892	6.10559898071736	-24.9572370414462	3.61327615217962e-44	8.84750078609838e-43	90.0772267282141
PTK7	-1.83287991032975	5.4163199586932	-24.9053318876387	4.30850661402538e-44	1.04884227966464e-42	90.0235872762302
RUSC2	1.72788089908471	4.35076949986825	24.8944537601513	4.4705255116921e-44	1.08670157932469e-42	90.0195229098725
POMT1	-1.5861618486916	5.17207098895381	-24.8887779654378	4.55748663060866e-44	1.1062323136473e-42	89.9434528601683
RNF19A	1.76169857046708	6.27694976876051	24.9097060508748	4.24503929085982e-44	1.03489850000495e-42	89.8925609949785
GCLC	1.23978939689489	6.46489134137479	24.9181545814318	4.12511145858333e-44	1.00712940194668e-42	89.8924169862441
CPEB3	3.15688550481747	3.68027321421474	24.8392864793942	5.39189128415077e-44	1.30309233867251e-42	89.8666719237988
XYLT2	-2.08895988605474	5.09208302407635	-24.8290323825075	5.58319081215295e-44	1.34737782312332e-42	89.7923053310062
ZNF766	1.40684044804981	4.7431256753811	24.8576831931906	5.06509636286284e-44	1.22588526154151e-42	89.7896515761897
PPP2R2A	1.2539253701282	6.26589380109262	24.867801555176	4.89394785944683e-44	1.186179478281e-42	89.7346112567589
HSD17B7P2	3.72360743207867	3.7190281721565	24.7766345313688	6.67306195994489e-44	1.59885799739425e-42	89.6105175005298
RNF19B	1.36606440912791	4.48151610863929	24.7893059841219	6.39125484508478e-44	1.53573773030457e-42	89.6027620446737
GDF15	2.54296049037758	6.51768134498928	24.8092255051139	5.97231226407325e-44	1.4392067767199e-42	89.5608541988164
TNIP1	1.17554995213334	6.23470875887052	24.8053145574887	6.05232210198163e-44	1.45638899041066e-42	89.5220079388286
PEX13	1.42437498397572	5.2695218393064	24.7819156918841	6.55411910334102e-44	1.57261245171127e-42	89.4836790100014
CTSA	-1.34524829892834	6.94812640400617	-24.7733554474831	6.74800705156888e-44	1.61450171574303e-42	89.4389704376022
PMAIP1	2.4881966423429	3.6131509531064	24.6997729073907	8.67243086960339e-44	2.05727282075528e-42	89.3840500325914
ZNF512B	-1.55337266323171	6.84656667537329	-24.752698225298	7.24005944263354e-44	1.72728607872473e-42	89.3360985293936
TTC33	2.19668761750345	3.30669451143254	24.6843600692912	9.14102688946431e-44	2.16229892078361e-42	89.3352394306786
BEX2	4.10667842511074	2.56334497472085	24.7478366337007	7.36102946340895e-44	1.75364468299218e-42	89.2763268899303
IARS	1.15840425524552	8.53186181069832	24.7575027854012	7.12247839232105e-44	1.70166183761682e-42	89.2512991243932
NCRNA00052	-1.46919560146801	8.27673631359526	-24.729840067574	7.82685215938282e-44	1.86196693475844e-42	89.1926590373366
GEMIN4	-1.36837366214328	5.6027002266946	-24.6854043143452	9.1084872225306e-44	2.15765354546178e-42	89.1683631738734
RHOBTB3	-1.64258279891509	8.47215413584687	-24.721534584983	8.05175048085626e-44	1.91274822502614e-42	89.1468700438171
ATF6	1.54332963686311	4.98736099430868	24.6542632462784	1.01310029577852e-43	2.38971640995768e-42	89.0744924900329
ALKBH1	1.32469689963044	4.61891619975284	24.6237534233327	1.12450952784202e-43	2.64504885283121e-42	89.0170731354323
RHOV	1.57419666328745	4.18024956653393	24.6192334375605	1.14203475008572e-43	2.6749844762512e-42	88.9929510716379
GDAP1	-1.26507596315055	7.61541455033792	-24.668621558995	9.64589965511687e-44	2.27850318971998e-42	88.9865699605233
PJA2	1.70626036209851	6.48815187283961	24.6355097173204	1.08018670380434e-43	2.54437217386252e-42	88.9123949053207
FOXO3	1.77190852830092	6.74892794370271	24.6232016610196	1.12663424268532e-43	2.64632458913895e-42	88.8830793011664
DDX43	1.59044348130386	3.80738846918721	24.5517005243926	1.43923639683328e-43	3.35701387735561e-42	88.8578729694281
ZNF292	2.98214848848444	6.86843242050528	24.6034416361843	1.20545540062898e-43	2.81958547134532e-42	88.8263849236031
ABCC2	4.15520629230033	2.00741849229129	24.6218846183429	1.13172226597565e-43	2.65454743003883e-42	88.7463165422162
HECA	1.80069871271734	5.00548681262752	24.5384642982424	1.50606603712097e-43	3.5080011705865e-42	88.7457804719115
PLBD1	-1.7173395427954	4.29860302018317	-24.4914998870126	1.76948684036353e-43	4.09307025148544e-42	88.66635679688
THAP1	1.75808765551294	3.49422830377498	24.4963730158582	1.74011971375157e-43	4.04191140177517e-42	88.6659999232935
FRMD4B	3.58208184622389	1.42991934730789	24.5692275887127	1.35532053449315e-43	3.1656956171597e-42	88.6247766308495
IKZF5	2.10847321164726	4.13452656721185	24.492201991951	1.76522509150556e-43	4.08886764963145e-42	88.620632562849
RBBP7	-0.974727474851424	7.50194037803346	-24.517006303694	1.62112470727805e-43	3.77074959729041e-42	88.4878036034653
ERGIC1	-1.12920168761977	7.28640180039824	-24.4959341412688	1.74274425678916e-43	4.04239319702383e-42	88.4488579382174
SLC6A9	2.17060871604393	3.98393855401789	24.4126280467751	2.32075508865568e-43	5.28778039546016e-42	88.3876537760074
C1GALT1C1	-2.01527137969939	4.57382274953506	-24.4175264081203	2.28195158337658e-43	5.22070564711216e-42	88.381822554908
DYNLL2	-0.826979870936068	8.21833639619391	-24.4904382163032	1.77595085800218e-43	4.10234836315311e-42	88.3683405702447
CD81	-1.79228632981211	6.90451563756784	-24.4380223527279	2.12655771378521e-43	4.88524055018459e-42	88.2943708786581
NR3C1	1.65431115237364	7.30856949087341	24.467372138287	1.92242313197188e-43	4.42845791447626e-42	88.2891201520575
SLC9A3R1	-1.73307157384221	9.1110023069425	-24.4695258571213	1.90824582232141e-43	4.40186250103492e-42	88.2691485030267
ACBD3	1.42748727684852	6.39420531773511	24.443135912883	2.08948055016997e-43	4.80666749945565e-42	88.2516083277658
GCC1	1.23284556004082	4.92904940620223	24.4148404241715	2.30314748876361e-43	5.2548210916893e-42	88.2482653240701
KIAA0913	1.39109590745959	5.90490653705513	24.4165911159276	2.2893098358177e-43	5.23038493090371e-42	88.2007771854905
MPRIP	-1.23005615556635	6.84496773962621	-24.4085694036798	2.35341030012953e-43	5.35488896045798e-42	88.1737362259186
SPAG9	1.78731886798439	8.51969115069591	24.4373365312189	2.13158065008277e-43	4.89006238573172e-42	88.1518128410846
PCDHB2	-2.45889438442901	3.86172583763867	-24.3378015370559	3.00347759332169e-43	6.78785936090703e-42	88.1380856046698
GOSR2	1.00403394548493	6.2895273832144	24.3904587411866	2.50486856784949e-43	5.69176928379277e-42	88.1013297187503
TRIB1	2.02905207423711	7.1775657704366	24.3872338626002	2.53285173756189e-43	5.74754578819337e-42	88.0940708582625
ACTB	-1.42642127863075	11.6494374774781	-24.4304309992202	2.18282827460705e-43	5.0007698718532e-42	88.0112539596717
SLC9A1	1.25715312870547	6.99598658463686	24.374815858623	2.64358311517908e-43	5.99068889136245e-42	88.0063413690344
RXRA	-1.21859996770971	6.64091515171787	-24.3454748856673	2.92501470788803e-43	6.61947848101752e-42	87.9419208546268
CDKN2C	-2.13598050746415	3.6309568204516	-24.2545917029447	4.00367337777573e-43	8.97552728819321e-42	87.868277751292
SDHC	-1.40824790449757	5.10660557422622	-24.2766627945799	3.70951261865547e-43	8.34964859143931e-42	87.8577766761699
SFPQ	-0.923194223486696	8.58640506453771	-24.3314439201136	3.0700925268162e-43	6.92904553555656e-42	87.7901121537765
ALDH3A2	-1.16334269505274	6.09228694588556	-24.2810297133587	3.65394568203854e-43	8.23565870436827e-42	87.7549131384551
PAX9	1.57493046496403	3.40087301778348	24.225566415419	4.42665626495625e-43	9.88782046114663e-42	87.7468880340096
RIT1	1.5167064948283	5.24427361328281	24.2483202775502	4.09147328865466e-43	9.16008022482738e-42	87.719167886974
EPN3	-2.18655469722252	5.12730079282592	-24.2254557107012	4.42835298098471e-43	9.88782046114663e-42	87.6916132322189
C2orf18	1.23735081828151	6.41428867052663	24.2573619046679	3.9654980130799e-43	8.91384257671347e-42	87.627271647421
DNAJC25	2.19133701626712	4.10579139264174	24.1850328603123	5.09389042406042e-43	1.12984381236056e-41	87.581281896243
LOC150776	1.3513817999067	5.59165854879744	24.2229036944927	4.46764882517918e-43	9.96226119363954e-42	87.565443402445
FUCA1	-1.97674236536734	4.0617197913237	-24.1623474641546	5.51070007810128e-43	1.21906016013447e-41	87.5479118629888
GOLM1	-1.14543947677252	5.69288622567819	-24.2044581514014	4.76232891326731e-43	1.05911155246652e-41	87.5449828622465
TPI1	-1.36567337335557	9.47040322818404	-24.2558112059783	3.98682229189556e-43	8.94974711539077e-42	87.5066892330886
ATP8B2	2.05277535460633	3.40048938104224	24.1390167802894	5.97529757614133e-43	1.3148799560972e-41	87.4563807312017
PLEKHB2	-0.861702084188313	7.6753928958714	-24.2093447939157	4.682403763269e-43	1.04272330941293e-41	87.4197424042844
NR1D2	1.97283593909126	5.89912400390389	24.1757037927077	5.26130527169222e-43	1.16543138230173e-41	87.3993258010114
TLK2	1.13306550529019	7.05630957373983	24.2006212132322	4.82604854793217e-43	1.07185705067221e-41	87.3790649985668
AKR1C2	3.47943574685431	3.47777373685442	24.1217232531414	6.34500132924314e-43	1.39074445911222e-41	87.3773010934762
JRK	-1.60768790688653	5.07276671929655	-24.1370169251844	6.01691517284272e-43	1.32229815178215e-41	87.3533466263517
SMAD4	1.27409662572416	5.02986274088026	24.1525344425071	5.70150182334946e-43	1.25794085084032e-41	87.3368235280723
PPM1H	-1.31527566100861	6.21259352111292	-24.1588691212271	5.57758392849939e-43	1.23222607160137e-41	87.3330613381227
C20orf108	-1.22036936746583	5.71290314326827	-24.1087317851187	6.63784034535742e-43	1.45112734556546e-41	87.2158802957899
SUPV3L1	1.26411795898374	5.28916807329548	24.1225120226352	6.32764719222079e-43	1.38876078271261e-41	87.2077363824174
C9orf86	-1.51108292620281	7.40571898227747	-24.1401271707597	5.95231548328473e-43	1.31154840767396e-41	87.2020979307018
DLX2	3.3914458079842	3.12502205100792	24.0518508700239	8.08927444029026e-43	1.75694838622616e-41	87.1583453525343
ALAD	-1.51410382619883	4.84501239410676	-24.0649566203305	7.72874058869028e-43	1.68082519642726e-41	87.1544994678688
CRYZ	-2.18050676921714	4.46341661007515	-24.0486318954362	8.18039247997506e-43	1.77213580097284e-41	87.1502892294598
NPNT	-1.12297841105668	7.23066268616307	-24.1152523366776	6.48919586870944e-43	1.42048837314525e-41	87.108067906455
CNNM2	1.93336537033818	3.77749601931137	24.0498742317836	8.14510420995738e-43	1.76677980294847e-41	87.1058762594327
KIF16B	1.43544609268819	4.90559403803181	24.0762127599676	7.43204841254195e-43	1.61840595900197e-41	87.07412608557
NUMB	1.04870825084419	6.31555665469487	24.089530433395	7.09581236712222e-43	1.54720164312584e-41	87.044431292041
PLIN3	-1.57926401596793	5.12996652478807	-24.028034705615	8.78844404063333e-43	1.90139635362939e-41	87.0028379069497
GBF1	1.26207968594905	7.31005331935503	24.0916846000398	7.04288519264311e-43	1.53766595250344e-41	86.9893013386888
SLC39A11	-1.238630288367	4.97723718526899	-24.0147235888361	9.20545469140182e-43	1.98391783838923e-41	86.9447973626287
IQCB1	1.48422529955	5.15234836956013	24.0260426071586	8.84961876846521e-43	1.91215793648336e-41	86.9188731457357
C17orf53	1.69031339108141	3.64486001246268	23.9873133538627	1.0128117073372e-42	2.17715462641483e-41	86.8795995322016
PCDHB16	-3.32688315170544	3.1904084246288	-24.020637739165	9.01776731941828e-43	1.94597600838647e-41	86.8665801805894
UPP1	2.93596033145607	3.55574840934802	23.9293535924115	1.23981865131185e-42	2.64473560261982e-41	86.7407994207119
ABCA3	-1.55727666956181	6.33736278367829	-23.9692206863122	1.07877090261545e-42	2.31299545837702e-41	86.6835966344017
AMMECR1L	1.08464782124192	6.15889270826687	23.9809515528394	1.03552761954883e-42	2.22312758784784e-41	86.6770927858343
FTSJ3	-0.914709927190125	8.42904102660954	-23.9917067115091	9.97418453983083e-43	2.14682448190644e-41	86.6218790131549
USP3	1.14936040586519	5.8756241777128	23.9512746261261	1.14847692319337e-42	2.45929936792393e-41	86.5874074805812
MLH1	0.959781236410794	5.79441470798011	23.9362463292102	1.21033420368135e-42	2.58844363457378e-41	86.5330112599073
ANKRD52	-1.61899534582498	7.02077170179801	-23.9352513029688	1.21454646640596e-42	2.59413475149084e-41	86.5095434953678
BCL2L13	1.11230986741384	5.70326956653724	23.9131139211222	1.31218225380139e-42	2.79553325000948e-41	86.4621580477649
AKNA	1.88921651032836	3.91174876225668	23.8705441963305	1.52275510748786e-42	3.23590297555617e-41	86.4387808114244
CBFA2T3	-1.60809697366629	5.74981133419748	-23.8779866629455	1.48362402533819e-42	3.15675931294605e-41	86.4279317113726
ZRSR2	1.73576921115229	3.52248992240778	23.7988617921641	1.95728764437514e-42	4.13304022279417e-41	86.2398866838578
POP1	-1.63431309010856	4.93006803315218	-23.8059927316949	1.90896732699447e-42	4.04121133881714e-41	86.2321621820572
ZBTB5	1.20795691029201	5.59405603989726	23.8219495747994	1.80515340499837e-42	3.8262846064883e-41	86.1743792149492
HNRNPM	-0.930346590681689	8.18261239098624	-23.8614288042355	1.57210340225359e-42	3.33653011412298e-41	86.1699487872962
PBK	-1.62834951219614	4.65003996862297	-23.7951024596398	1.9832561067702e-42	4.17732684252202e-41	86.1437615460677
DENND5A	1.21790596675577	5.43704737635107	23.7972576837928	1.96832618890058e-42	4.15110809371668e-41	86.1176775867334
UNC119B	-1.24318431657348	6.14375587749934	-23.8020107761629	1.9357993931496e-42	4.09283300265916e-41	86.1015435062958
CCDC130	1.94804372423251	4.29354989857695	23.7538800894173	2.29186019420355e-42	4.81520978490707e-41	86.045908348351
ZNF394	1.43816720051857	5.1974585255003	23.7488008189146	2.33309595876461e-42	4.89569596165361e-41	85.9677044355784
KAT5	1.09813356287263	5.06538790009227	23.75905788668	2.25058087143282e-42	4.73442949608081e-41	85.9599489745384
RFX1	1.96307386697177	4.62861158013481	23.7397209299782	2.40868406144585e-42	5.04165610057828e-41	85.9323119100909
RET	-1.98358261601723	6.20179262202891	-23.7059022840091	2.71261276479625e-42	5.67071698480657e-41	85.8341179484781
C21orf33	-1.41681515050987	7.11669940203335	-23.7452086692198	2.3627095806469e-42	4.95162343693469e-41	85.8314348457859
DCUN1D2	1.58769839382352	4.19826141499904	23.6678845094462	3.10074417953844e-42	6.45788862498143e-41	85.7727790896801
ZNF323	1.91940908458964	2.54704920582382	23.6441468354042	3.37102840120852e-42	7.00336384867221e-41	85.7444254589363
PIP4K2A	-1.03771387861601	6.49805518044206	-23.6910486916262	2.85805879284245e-42	5.9673127654803e-41	85.6688392240161
ADD1	-0.830912762420033	6.54493376618557	-23.6904153879955	2.86443201099087e-42	5.9731622134428e-41	85.6468285806715
GTF2IRD1	1.23491122444319	5.28094411299661	23.6449950175723	3.36097313902837e-42	6.99115855436696e-41	85.5582093203896
FOS	1.64582248671437	6.70296140946639	23.6020546994341	3.91009558321353e-42	8.10315223465465e-41	85.4501180616566
PHF21A	1.4578061475566	4.42886756841039	23.5916810400865	4.05580842619672e-42	8.38434364891396e-41	85.4278461186706
ZBTB42	-2.04109311591161	4.40954265276383	-23.5606085580271	4.52587768479584e-42	9.28721207368413e-41	85.4212182089653
FAM48A	1.19220435383023	5.90185353014021	23.6150379536607	3.73514059501946e-42	7.75018502619175e-41	85.3890625361067
AGTPBP1	1.53911427263034	4.48478049196724	23.5691223593905	4.39186669040588e-42	9.02328974574299e-41	85.3525562912984
RAB33B	1.75593806897599	4.01200661921048	23.5583983508117	4.5613366256636e-42	9.33875061337703e-41	85.3344795841538
IFI44	-1.78799443054754	5.74471430784175	-23.5826415640542	4.18723993389046e-42	8.64535810547952e-41	85.3304777939441
PRRC1	1.26619259570431	7.05396308266085	23.5959988956326	3.99450412133837e-42	8.2678325402553e-41	85.2648493074451
PRKCD	-1.29765417233428	5.48182143872023	-23.5516753405779	4.67092734505719e-42	9.5497052467893e-41	85.2443077313328
AKAP8L	1.43785511636015	6.39009095223907	23.5707304763084	4.36700712018347e-42	8.98325056309327e-41	85.2368353487943
MARK3	0.812006529777805	7.29644860353082	23.5820131633116	4.19653481932224e-42	8.65386539067141e-41	85.2123649026901
KIAA1370	1.68158450050487	7.10216389243496	23.5583471283589	4.56216171437995e-42	9.33875061337703e-41	85.1591107581974
CNOT3	1.28103708044951	6.44210161533304	23.5502836212532	4.69394321699079e-42	9.58504351171598e-41	85.1245144716269
NFE2L1	1.01536974167278	8.79368668156459	23.5798923955924	4.22805768923363e-42	8.70813261019006e-41	85.1231352253897
CDK2AP2	1.75903553114346	6.20187962953767	23.5393900900261	4.87809423092572e-42	9.94893267292703e-41	85.0884719137673
CTNNAL1	1.37492590250734	6.01549328447501	23.4878463594018	5.85329040011723e-42	1.18511414832398e-40	84.9735064049088
SDCBP	1.27927566006815	6.56038943911884	23.4999043912062	5.6088390473792e-42	1.14114628015048e-40	84.9719577947421
LUC7L	1.3168158805425	5.46915691997109	23.4902956791857	5.80278079733353e-42	1.17631158854068e-40	84.9667025985161
POGZ	1.22355458765093	7.18567957456833	23.5151846466478	5.31379205060341e-42	1.08243432709246e-40	84.9498756618917
LNX2	1.58845939844707	6.12976356194906	23.4919463178839	5.76898964898135e-42	1.17088086031024e-40	84.9476991585422
SUOX	-1.95672023330692	3.63859291070678	-23.4171365833849	7.51934267741621e-42	1.51510225225432e-40	84.9403121494358
PIGU	-1.47451781734826	4.92201333052386	-23.4386242374833	6.96785249580545e-42	1.40567388588481e-40	84.9381248788009
CBX1	-0.96838358221415	7.85181589264125	-23.4945754272806	5.71557693014914e-42	1.16144967897709e-40	84.8772643473626
CNKSR3	1.75472232032571	3.74606169615827	23.4076516698032	7.77658596029682e-42	1.56094241940965e-40	84.8648282578418
ZMYND8	-1.08680762837695	6.64717400229024	-23.4646961631878	6.35314768151011e-42	1.28321306552627e-40	84.846079643694
MARS	1.03544972298487	7.53403598710376	23.4704555024644	6.22490594671597e-42	1.25883104054266e-40	84.782588073795
C18orf10	-1.20089284568345	5.51930211796378	-23.4092096890272	7.73372917011502e-42	1.5545539259736e-40	84.7621189762609
PPAPDC1B	1.39572096174401	4.6067998422164	23.3787936557173	8.61515204756024e-42	1.7213835465161e-40	84.6883527687985
EIF2C1	-1.64299160097436	4.92133151143904	-23.3696670028376	8.89889976939758e-42	1.7759570375108e-40	84.6704203207253
FAM122B	-1.32619186263841	6.33810650355035	-23.4073765605921	7.78417829339661e-42	1.56094241940965e-40	84.6616416522291
RRP12	1.11927672974893	6.91011038418543	23.4158179308861	7.55458614995477e-42	1.52037182637598e-40	84.628209832281
ATF5	-1.22900039416656	6.4443887740544	-23.3954439096637	8.12078548993236e-42	1.6264912159716e-40	84.6196027470354
ZNF331	1.14264469596815	5.61077708740662	23.3465616450757	9.66011203189282e-42	1.92557465579709e-40	84.5031579623824
PTPRH	4.0873016377301	1.53162709653841	23.3890157780596	8.30816137528543e-42	1.66202979474011e-40	84.3468572496645
GEM	4.50771751750695	3.48719152573039	23.2472876935017	1.37536685621917e-41	2.7285451130972e-40	84.2460871473864
C21orf58	-1.82310158039942	4.4287465514767	-23.2322633193714	1.45104152881446e-41	2.86507892891298e-40	84.2452114423291
RHOQ	1.80921560295695	5.72282217288846	23.2684239207956	1.27559385395957e-41	2.53964662066903e-40	84.2164864578516
FBXO16	3.30508317160173	1.10268259024141	23.2349298647555	1.43731061550833e-41	2.841321836142e-40	84.1976784637939
GPATCH2	1.36926444432544	5.00278659778936	23.2457232827962	1.38305720499566e-41	2.74055079340609e-40	84.1444097947271
MASTL	1.19989238924001	5.95898111263858	23.2614548324629	1.30765769382871e-41	2.60038849840564e-40	84.1357681914177
FAM193B	1.4002623863264	5.84585340200606	23.2522904592353	1.35106242493917e-41	2.68351163832336e-40	84.1113897028533
STX1A	1.78917418203728	4.37818673689805	23.2056475611911	1.59555982493561e-41	3.13194160941586e-40	84.1067707246889
LOC100499177	1.76099630560473	5.47044019313164	23.2102425119703	1.56961167986187e-41	3.08462817085898e-40	84.036875073081
CLIP4	3.67199483384557	1.19125071765611	23.2356425405571	1.43366305466494e-41	2.83746519836882e-40	84.0295506030641
USP5	-1.15697744652714	7.28898173871667	-23.220547747295	1.51295356810117e-41	2.98028686371306e-40	83.9435088767213
MANEAL	-1.34476197336088	5.42409179943163	-23.1737249265926	1.78818007690563e-41	3.49772205920114e-40	83.9401201917485
CLIP1	1.4299232954732	7.55939946982018	23.2250436212133	1.48888575608806e-41	2.93633554066235e-40	83.9179934555598
PTBP2	1.85007692984576	4.26034280003371	23.1592721246837	1.88294175692742e-41	3.67020022643989e-40	83.9176692445533
NAMPT	1.42400175709403	6.73702207595148	23.1975720575762	1.64221575229403e-41	3.21974399078141e-40	83.8649411659631
OAT	-1.04782664155714	6.67562307442411	-23.1803401646244	1.7464252012734e-41	3.4200486025874e-40	83.8464499143073
TOP2A	-1.66209285473499	7.71246456677013	-23.2107878773897	1.56656033169688e-41	3.08225352791749e-40	83.8374564407745
OFD1	1.37533416375657	5.53347166363717	23.1624474876773	1.86169705783769e-41	3.63302469023076e-40	83.8200717634684
IQCE	-1.29847593473547	5.73577079164406	-23.1510459704231	1.93912281045471e-41	3.77530732037771e-40	83.8174881159388
MRPL16	-1.63511065241132	4.60766777799799	-23.1208834618167	2.15998035605221e-41	4.19066258406232e-40	83.7849950260085
SOCS2	2.3106648573045	3.57953149599024	23.0834854623998	2.46939461760106e-41	4.76333974449367e-40	83.7571273678582
STRA6	2.17792556874006	3.61804846003332	23.0781788196259	2.51678287657014e-41	4.84357615969609e-40	83.7265550718317
TADA2B	1.0461418579019	5.2510670866561	23.1263232284257	2.11835296749233e-41	4.1146730578794e-40	83.7005443068916
PHLDB2	1.64622453025111	4.69159662413782	23.1135526384199	2.21738700098174e-41	4.29208104217808e-40	83.6911852188841
NCK1	1.45906150112266	3.91836438167995	23.0867398918411	2.44077873613991e-41	4.71357778097042e-40	83.6374851557486
SSR3	1.26722614273255	7.78965665559579	23.1451246316441	1.98060659286815e-41	3.85158891385196e-40	83.6098237852124
HSPA9	0.770540164067762	10.1733356491746	23.1648126323444	1.84603031498616e-41	3.6066601621295e-40	83.5910046654252
PPP2R5D	-1.15150361512361	5.44205571298069	-23.0818747647165	2.48368224160416e-41	4.78538039269446e-40	83.5394711046147
RNF10	0.782616432794381	7.60975377557664	23.1185339874306	2.17821368386939e-41	4.22114086315547e-40	83.533013357766
PTDSS1	-0.779637613817468	7.31614614131706	-23.1007344939975	2.32148680115008e-41	4.4883867355415e-40	83.5251795991994
DYRK1B	1.82172647135824	3.9767890028409	23.0411902767112	2.87358070290081e-41	5.51753888350322e-40	83.4894316841896
C9orf156	1.49633806312746	3.81431023277735	23.0193392760007	3.1079035222977e-41	5.95378906150134e-40	83.4288056082337
EPC2	1.41965244432498	5.39496082218442	23.0297923922371	2.99349579426545e-41	5.74119537423112e-40	83.3501570358227
MDM4	1.58364128015101	7.21555288984375	23.0511567334769	2.77270051560758e-41	5.32995901414037e-40	83.3259194826773
ZNF398	1.17984237706244	5.07050675511272	22.9982437404137	3.35240030608042e-41	6.40749059644445e-40	83.2762298150142
THAP9	2.06019404863634	3.03957339298958	22.9308127300231	4.27191147367856e-41	8.11857357793185e-40	83.2045191610381
BOD1	1.22044813654991	6.67240291269485	23.011122685632	3.2009203569279e-41	6.12496476536181e-40	83.177894557111
SEL1L	1.70958841529477	7.47273144989167	22.9957044560723	3.38310963581251e-41	6.45880428645302e-40	83.0928513685699
CLK3	1.24397445059584	6.45405628094852	22.9614348688618	3.82641104623027e-41	7.28848500423178e-40	83.0362542261166
EDA2R	2.30339936597611	3.5382757331444	22.8811870237713	5.10774766489841e-41	9.66311899861549e-40	83.0305482347317
LIF	2.68664535490107	3.48109776012961	22.8731944944547	5.25701729103699e-41	9.92306514393935e-40	83.003692793925
EI24	-0.875007486601366	6.21423014598462	-22.9310230710677	4.26867950651973e-41	8.11857357793185e-40	82.9634110542983
ELL2	2.24714592239805	4.13746014717942	22.8563792234011	5.58558470078556e-41	1.05313775125071e-39	82.9250305593615
GPSM2	-1.30102472277991	4.66131659604327	-22.9010530172631	4.75497310294162e-41	9.0161190673011e-40	82.9240299900762
TMEM167B	1.36649624627426	5.59640216919028	22.9128209166512	4.55769595479787e-41	8.6518623323541e-40	82.9143035842284
LBR	-1.63577680683508	4.93519292721007	-22.8771605109522	5.1824054555307e-41	9.79328235460966e-40	82.8595712315165
ST8SIA4	-1.65610800404996	4.53281956330903	-22.8433315147275	5.85474317611609e-41	1.10264329816853e-39	82.7829582344518
SHC1	0.995046496538069	6.6871353097754	22.8891282817765	4.96366765664876e-41	9.4011752989574e-40	82.7665447357713
KCNMB3	2.06116293691357	2.72460700510279	22.7955976265728	6.95586930853815e-41	1.29832542763384e-39	82.7258573823627
RNF26	-1.41058223991272	5.15903092943668	-22.841245888735	5.89896368694742e-41	1.10972180765477e-39	82.6815124985545
TBC1D24	-1.60084325356265	4.5177806450595	-22.8066156754705	6.68445929634008e-41	1.25045746389252e-39	82.6785871954473
DOLK	-1.98839979031382	3.91094122627287	-22.7863562253764	7.19206767925191e-41	1.33942249296001e-39	82.667725086471
RLF	1.72632060624642	5.97421325445703	22.8355021519166	6.02249416265905e-41	1.13041742285421e-39	82.6429885405663
SMAP1	1.02111934497585	5.60488639825248	22.8341180756048	6.05264947606753e-41	1.13480392194791e-39	82.6287067895694
ZRANB1	0.974303347989511	6.31330475531038	22.830982901429	6.12152079472818e-41	1.14643128522995e-39	82.5627522014827
YWHAQ	-0.844338343349074	8.99963570545702	-22.8372936524876	5.98368699429982e-41	1.12439529542326e-39	82.4767496510625
ABCD3	-1.38369222412886	5.69504497332792	-22.7773796466555	7.42924031435023e-41	1.38205355970182e-39	82.4534411032375
FGD4	1.97354660726075	4.6391357025362	22.7626092265906	7.83678645648236e-41	1.45624907442457e-39	82.4483423020557
VEZT	1.24077920355514	6.51739512077917	22.7992226767377	6.86536759801749e-41	1.28286489060608e-39	82.4304390273709
MITF	3.5960936013018	1.40408751718086	22.7544087094548	8.07271337911542e-41	1.49676339858455e-39	82.4055818280672
LOC493754	1.72725874480711	4.00119447236721	22.7187807057959	9.18378395163157e-41	1.69900003105184e-39	82.4010125823979
NXF1	0.886278309572953	7.46721710303826	22.7893533372214	7.11459222104415e-41	1.32647090640739e-39	82.382881722538
KIAA1161	-3.139048284746	4.18273836219029	-22.6731572085251	1.08348585395052e-40	2.00002399795457e-39	82.2780049720905
ZNF592	1.06077233392007	6.83835890754674	22.759318479777	7.93061367583573e-41	1.47204864722172e-39	82.2603444529662
CARS	1.21548582838623	5.99171312796993	22.7292781372867	8.8412758663301e-41	1.6374473708583e-39	82.2441882790074
MGP	-2.24342403225982	4.54803787503195	-22.6433239816841	1.20733514301867e-40	2.2237304991018e-39	82.151616780281
YIPF5	1.31804492270702	5.97568277475636	22.7112054506027	9.43923153500023e-41	1.74432826730767e-39	82.1486032722088
NR4A2	1.95412624817608	3.36593399408852	22.6259705103969	1.28584638588713e-40	2.36313131401937e-39	82.0990552494318
GAS2L1	-2.62160281074763	4.04339360807552	-22.6203995218632	1.31212713405408e-40	2.40878311634693e-39	82.0958325377663
ZFYVE1	1.335968686393	5.08625321664799	22.6450160933935	1.19994310387888e-40	2.21255220168362e-39	82.00905237823
SLC10A7	1.99468521003437	2.89915128089518	22.5576071243729	1.64860804999527e-40	3.00014374625908e-39	81.8656472403536
BRI3BP	-2.40406824044347	4.70975557181072	-22.5689936543174	1.58170510038076e-40	2.88782053479997e-39	81.8584867532427
DMRTA1	2.29462937602192	2.08673541211107	22.5531147987892	1.67578176788755e-40	3.04297223519559e-39	81.8530568360401
BRD4	1.38332590075594	6.81666518610157	22.6335794717327	1.25080688017566e-40	2.3012644954959e-39	81.8250242552418
SEPN1	-1.49434968086446	5.46547538421449	-22.5737390437157	1.55463748150686e-40	2.84461238957557e-39	81.771289495019
PDIA5	1.49014598676866	4.20621605580222	22.5705022491101	1.57304897078342e-40	2.87515529916743e-39	81.7615856206038
TERF2IP	0.862562081524429	6.91696627912909	22.5948734495341	1.43964617345414e-40	2.63998274175954e-39	81.6766721720813
POFUT1	-1.07346625786413	5.71496897807028	-22.5563845095553	1.65595923994834e-40	3.0102459053148e-39	81.6314030297092
RRBP1	0.967371835252034	8.03318861079674	22.5740710839172	1.55276110604264e-40	2.84429098986388e-39	81.5482942958824
LMX1B	-1.56523369162143	5.39397291004562	-22.4969419502949	2.05626536595412e-40	3.70970679398238e-39	81.4793191405838
SLC25A3	-0.984339804234108	8.64972501071166	-22.5594994658498	1.6372948314099e-40	2.98605439045793e-39	81.4785408329664
LIN37	2.01064615316204	3.45896682184954	22.4632483043968	2.32515940069916e-40	4.18128664702073e-39	81.4742499401225
UHRF2	1.19376699946172	5.09810746123293	22.5124997076724	1.94291013064157e-40	3.52039317712347e-39	81.4669080549669
ATP1A1	-0.771249313756554	9.07784730150979	-22.5577043164358	1.64802507911935e-40	3.00014374625908e-39	81.4639135624364
GTPBP1	1.41498879492268	5.26605378730596	22.5013241429553	2.02367792827952e-40	3.65880969432938e-39	81.4618919994347
ZCCHC7	1.69664228635634	4.68923235010675	22.4868108665261	2.13364386614963e-40	3.84515732947052e-39	81.4440227656652
SHMT1	-1.03038654499493	5.84405806497962	-22.5064014601804	1.98657184932267e-40	3.59560904849268e-39	81.435310010928
EIF3A	1.05518457537446	8.95067983318079	22.5366641576726	1.77920362022788e-40	3.22726695712485e-39	81.352965581552
ZMIZ1	-1.59153107570319	7.51201177907251	-22.4998533709821	2.03455660781308e-40	3.67450590810648e-39	81.3491009993754
BEST1	7.52876619010866	0.732025524788218	22.983548785413	3.53409260557193e-41	6.73935743849315e-40	81.3478354743192
PCYOX1L	-1.88875936529632	4.39532493303107	-22.420378049529	2.71920230174143e-40	4.86894424992759e-39	81.3302192989591
LLGL1	-2.08121911479835	4.49801620057535	-22.4154565442464	2.76854940216067e-40	4.95200216061337e-39	81.3023949275506
ADM2	4.61989066267006	3.04721541830355	22.4683759680444	2.28205743603821e-40	4.10819467818116e-39	81.2978114318447
ADORA2A	-2.70328553217667	3.27458780037323	-22.3867995965478	3.07436828104824e-40	5.47558414613958e-39	81.2286484906388
FOXJ3	1.31774944119917	6.31973256222245	22.4532208277591	2.41183506426875e-40	4.32784652519642e-39	81.1925683659558
SNW1	0.99541706044661	6.72469376412423	22.4593677545136	2.35832330576301e-40	4.23636938405806e-39	81.1790528994755
GTSE1	-1.36893644068113	4.27573123689413	-22.4138062927738	2.78529755231833e-40	4.97663635309526e-39	81.1652283295215
C12orf66	1.47958733977348	4.18565419449355	22.3988092795383	2.94226121066919e-40	5.24588235471552e-39	81.1391456449143
TMEM14A	-2.25515864113493	4.216750534438	-22.3638252989947	3.3439878748906e-40	5.93682093627074e-39	81.1388678741647
DEPDC1B	-1.6545603037565	4.49785985292425	-22.4006094665815	2.92295839695302e-40	5.21702841308883e-39	81.1193282397443
DDX50	1.20267557502599	5.8599239739877	22.4264728358919	2.65931814960239e-40	4.76682065744378e-39	81.1010736118408
LTBP1	-1.41645582667075	5.06444533257948	-22.3537769752527	3.46929014025442e-40	6.1527474343176e-39	80.9895912102413
POLR3H	-1.78852302860702	4.28951084698222	-22.3258264505295	3.84330641936841e-40	6.79444572489612e-39	80.9766610501588
BRCC3	-1.50037246962653	4.78691297867671	-22.3307387905595	3.77474494355086e-40	6.6802999403116e-39	80.9217252386225
ESPL1	-1.30112690937824	5.89644998544105	-22.3797319662541	3.15489176502822e-40	5.61302232748212e-39	80.9207841987809
BCL2	-1.38010557582283	5.85471034630259	-22.3677989503841	3.29570467537737e-40	5.85731827747195e-39	80.9001688900514
FOXP2	2.33955000168621	3.24702023555024	22.2970677656889	4.27065365753724e-40	7.4944818225239e-39	80.8962159584689
PCGF3	-0.998869484488873	6.07729859077831	-22.3507412626041	3.50806867938184e-40	6.21493014766757e-39	80.8719885990683
PCLO	2.79160970777735	2.97609884942749	22.2925099053802	4.34265174703529e-40	7.60486992852546e-39	80.8690076159509
HSPBAP1	2.46016006391599	1.77730002526433	22.276915690196	4.59837200798745e-40	8.0358592958811e-39	80.8273558719405
LOC93622	-1.33116049795878	5.22360269152293	-22.3061519015068	4.13072568842744e-40	7.27181646455373e-39	80.7345456297568
ZNF193	1.38599211837149	3.34361628860148	22.2582563718033	4.92439435477197e-40	8.578705332209e-39	80.7143668775709
ASB13	-2.55118157609048	3.5211225909472	-22.2397308331955	5.2711443394945e-40	9.14466991013548e-39	80.6955601259494
TBC1D2B	-1.41020947576218	5.26675715408882	-22.2816669318606	4.51889074496517e-40	7.90522267979052e-39	80.6955062298569
HIVEP2	2.22263583691178	5.43559659733455	22.3024631639422	4.18697919864501e-40	7.36309570117132e-39	80.6912473311506
HELQ	1.40814158888164	3.50855750758307	22.2567185998486	4.95228077035015e-40	8.6183083874439e-39	80.6677835900383
LUC7L2	0.973291940585425	6.96970631719891	22.3237526773662	3.87262568400128e-40	6.83183459274656e-39	80.665991575158
KIAA0226	1.04111112050221	6.0613265729274	22.2980409493999	4.25543738857008e-40	7.47562341244181e-39	80.6511209288847
RNF114	0.736714595342759	8.5965685655864	22.3241497202248	3.86699483962101e-40	6.82910471993893e-39	80.6119571605323
ADCY5	-2.04190723117102	5.43082497474639	-22.2374392023438	5.31571501488526e-40	9.20290040465228e-39	80.6027407291431
DUSP14	1.2079087385737	4.8074212973877	22.2490855999	5.09307460198868e-40	8.85411430807263e-39	80.5850336396838
RABGGTB	1.29074530419822	6.37417012695059	22.2928536104965	4.33718001017874e-40	7.60324931763409e-39	80.578405630211
VPS26B	-1.31339000817149	4.86717310252526	-22.2329318277393	5.40449225513549e-40	9.32762935757338e-39	80.5713840095093
SCAND3	2.21760365114779	2.86759539162881	22.2031501173653	6.0298639908435e-40	1.03641773260911e-38	80.5589724033636
SNIP1	1.30848375753315	5.15271615888027	22.2391649272659	5.28211567115179e-40	9.15420751133082e-39	80.554995591516
CDH3	-1.18139708442886	6.4498614442693	-22.2715051226897	4.69060096255179e-40	8.18847708744427e-39	80.5485953217496
FADS3	1.73491781589947	5.39121417142674	22.2486481669114	5.10126443661868e-40	8.85914293229603e-39	80.5296023583177
ASAH1	-1.41486782680438	5.32974030201778	-22.2279676254613	5.5039982311383e-40	9.4895738574801e-39	80.5191637792278
PRKAR1B	-1.79452568543741	5.89341311751655	-22.2111281500613	5.8555101428641e-40	1.00748509906645e-38	80.4339717130989
SLC39A6	-1.08280954766757	10.4502144128769	-22.2702648629569	4.71200397415955e-40	8.21726323919128e-39	80.326926338162
ZNF7	1.09335535798939	5.2031959940249	22.190087360372	6.32671749910808e-40	1.08521049697521e-38	80.3049500434268
PARP2	0.915647964024985	5.92601925527114	22.202535565119	6.04350975529385e-40	1.03769668529296e-38	80.2824207988901
DNAJA1	-1.12850603574529	9.61681679901245	-22.2344281091809	5.37485695767421e-40	9.28606485125449e-39	80.2806681562265
PLXNA1	-1.71103926899808	6.46433671634349	-22.1878754425692	6.37842329453317e-40	1.0929585161657e-38	80.2699404852468
DNAJC12	1.55423579733676	3.89883102952775	22.1541391262009	7.22199497793543e-40	1.23497591013284e-38	80.2580522558006
LOC100505783	2.42745848542919	2.60123017261685	22.1052667808172	8.64771340953284e-40	1.46975974655515e-38	80.2187079181103
SLC3A2	1.21340184434133	10.5994171297276	22.2358649386361	5.34655337727175e-40	9.24671754720711e-39	80.1977206062083
PPIA	-1.19161655907264	9.24110541315034	-22.215981970498	5.75192960750114e-40	9.90682500060238e-39	80.1961850273103
NAA40	-1.11637839861855	4.82048226298398	-22.1417735230526	7.55863577412828e-40	1.29122190691033e-38	80.1699429089818
BNIP1	1.7286326560366	4.16452097427851	22.1386391064357	7.646452355931e-40	1.30489050204684e-38	80.1670739293413
CNST	1.30233411404711	4.95442719201002	22.1380073731741	7.66427572899847e-40	1.30659885108838e-38	80.1157786677133
AGAP6	1.49741062037808	3.59350053664879	22.0892476507614	9.17430146918923e-40	1.55609551491603e-38	80.102409635413
ZBTB43	1.70235141167519	5.73205727508709	22.1286151920517	7.93425683973983e-40	1.35124757014062e-38	80.0820904627953
ALDH4A1	-1.53038939746618	5.24660450439828	-22.1040017768918	8.68816554203528e-40	1.47513584289338e-38	80.0664980411343
PODXL2	-1.71340793353562	5.82102276968745	-22.1073107114129	8.58275374048683e-40	1.46020318978537e-38	80.0659864093645
SUPT16H	-0.968680193058553	8.55912447217095	-22.1750362759573	6.68707907634968e-40	1.144674621012e-38	80.0602018759136
ADAMTS17	2.72606913948133	2.10674038724496	22.0356434447313	1.11832526653576e-39	1.8853701368492e-38	79.9225560431446
EPB41L1	-1.39824784444277	5.6910242979106	-22.0633787686063	1.00938296382271e-39	1.70859521123188e-38	79.921159191177
ROCK1P1	4.83133054457362	-0.427880686506242	22.319640996317	3.93142571062946e-40	6.92825749047071e-39	79.8417257457733
WDR19	1.71784025117651	3.46382824418309	22.0176894082725	1.19509491778913e-39	2.00872034222165e-38	79.8354171609258
NRBF2	1.54091784876074	4.65816017142814	22.0514735011667	1.05477064202121e-39	1.78361822216003e-38	79.8330691232856
GOLGA3	1.12492162691495	7.45671698605241	22.0862738024639	9.27556066113874e-40	1.57167656025212e-38	79.7677472369121
PLA2G4C	3.46525834409258	1.40186035619931	22.0494768043995	1.06258191434704e-39	1.795012114701e-38	79.7494694866564
KDM6A	1.39440135258436	5.76318743269998	22.041991958163	1.09238608117665e-39	1.84349796383435e-38	79.7299508827538
MED15	1.41283963142975	6.01560659270685	22.0344304466735	1.12335163628981e-39	1.89193683437167e-38	79.6652443568182
TANK	1.26278047775813	4.89696477899519	22.0077040112861	1.24006884442512e-39	2.08222001547849e-38	79.652576396109
SCFD1	1.15712462869373	6.1750406762068	22.0280463960193	1.1501834452923e-39	1.93517786107328e-38	79.6041723220939
YAF2	1.63658881638626	4.40126391732332	21.9640418565121	1.45765367586134e-39	2.43534466284766e-38	79.5799140830049
KIAA1949	1.08542732435149	5.35395362941306	21.9911812482453	1.31826698770338e-39	2.20908788600714e-38	79.5626176737544
CNOT2	0.899821665359396	6.27829282783976	22.0024594063358	1.26436998775085e-39	2.12089505267254e-38	79.513504443136
TRMT2B	-0.933838262305486	5.72952541812629	-21.978026715922	1.38406542937918e-39	2.31702805214588e-38	79.511384483339
C7orf53	3.23664204372103	2.92084194703507	21.9198509463651	1.71714924942418e-39	2.85179781999702e-38	79.4604003003873
NUP210L	1.27237112487858	4.23445456774258	21.9314284451312	1.6449677014773e-39	2.73735719796084e-38	79.4383990976127
LRRC20	-3.5254601282302	3.25722868417873	-21.9659493165812	1.44738883730365e-39	2.42061309150662e-38	79.4340206901285
SCAPER	1.65630316217759	4.26645142354	21.928531004642	1.66274008040437e-39	2.76418142193665e-38	79.4309824607227
CEBPD	2.23322228337131	3.94936808156323	21.9148690261365	1.74918459759981e-39	2.90211936609715e-38	79.3733849880089
C9orf100	-2.26847006475482	2.36744256780786	-21.873888369079	2.03664734925786e-39	3.36570061946527e-38	79.3612960177036
FNIP1	2.09185638670758	7.0007693406014	21.9530106110877	1.5184737509021e-39	2.53442664771325e-38	79.3415778051849
KIF4A	-1.11801061963854	5.85465384270597	-21.939594072613	1.59590478017992e-39	2.66100812998295e-38	79.2953558691153
SBDSP1	1.22527511097378	5.90663461951134	21.9319143402009	1.64200611529184e-39	2.73515042551203e-38	79.29227653968
THBS3	1.66402752314399	3.47255963059702	21.8686963593744	2.07631713389332e-39	3.42787045875932e-38	79.2833764271503
MOSC1	-1.87146621799928	3.72016108418764	-21.8175036227079	2.51170937279705e-39	4.12225981851403e-38	79.1552848396317
BUB1	-1.29647187665204	6.51579343940632	-21.9033052621771	1.82588559431331e-39	3.02337729497978e-38	79.1342454842527
LMO4	1.61016447408416	3.9837022648086	21.8362435173899	2.34255463995953e-39	3.852200963489e-38	79.1192077547978
KIAA1609	-1.47378025223405	4.77077459560201	-21.83137359411	2.38537587747205e-39	3.918764850181e-38	79.083443901043
EIF2A	1.07361678809895	7.38137171483184	21.891466992333	1.90792238261693e-39	3.15609237654655e-38	79.0451967482655
MCL1	1.26411205121782	10.2091383836117	21.9132509785892	1.75971826343014e-39	2.91670250124932e-38	79.0388958300473
HSPA1B	1.7760350394253	8.83758207858262	21.8671942193566	2.08793894384513e-39	3.44365787937534e-38	78.948371971217
CBX4	1.71420356112749	6.74108366463695	21.8485955949364	2.23738566773938e-39	3.68287774677888e-38	78.94429232942
NGFR	2.81388936151964	2.44631929993237	21.7601895915292	3.1094514828142e-39	5.05860570025142e-38	78.9370734923309
EPAS1	1.53602240645133	5.21024414180528	21.7970177743966	2.7107525989016e-39	4.43587343092274e-38	78.9160298048617
AP3M2	-1.8265075990525	3.80401777990663	-21.7401323778649	3.3509478673565e-39	5.43562096349856e-38	78.8531363397692
CCNB2	-1.20997326160529	5.58944335452471	-21.8153808646325	2.53163095360823e-39	4.1508819674651e-38	78.8472598599251
PATL1	1.24945382159044	5.55871672395601	21.7959060975303	2.72199784443883e-39	4.44992101176881e-38	78.7963747113043
CLASRP	1.38368257361803	5.52322802982085	21.7889212350527	2.79373787276084e-39	4.56274142422386e-38	78.7773576944594
HSP90B1	1.12028980546928	10.1756265670718	21.8499256625926	2.22634882126005e-39	3.66832095435991e-38	78.7678409586503
DNAJC10	1.50785872962249	6.54443515325394	21.8024953459103	2.65602401246811e-39	4.35057253521221e-38	78.7367518143913
SNN	-1.36432259003241	4.56403565550414	-21.7122938114661	3.7178067259473e-39	6.01321080123236e-38	78.6890091428663
CDK7	1.28736474826691	5.93421669828692	21.7739917761868	2.953532908931e-39	4.80962846825336e-38	78.6843047416498
CCNK	0.818922366476611	6.93231206219604	21.7740253196747	2.95316374369027e-39	4.80962846825336e-38	78.6415723894337
BCL2L11	1.25802815581825	7.28439740389454	21.7782519410889	2.90701762284029e-39	4.74311831457375e-38	78.6193656623058
GPR115	2.33354982718536	3.31343546539151	21.6732327953477	4.30188840679454e-39	6.92442557413204e-38	78.6084853257269
TUBA1A	-1.13272313200733	7.11735079934647	-21.7428083649451	3.31766552554988e-39	5.38685808245595e-38	78.5369450192269
NGLY1	1.19998818793392	5.04652763995805	21.703728302587	3.83863645271284e-39	6.20264309518546e-38	78.514478480955
FKBP11	1.48007263328749	4.82588022156043	21.6897205060017	4.04483115069019e-39	6.52951314325702e-38	78.489525956373
FOXA1	0.887359990345489	7.78031688061499	21.7476511941185	3.25827821287071e-39	5.29557286997569e-38	78.4847167741689
CORO1C	-0.921479724383983	7.05419300735463	-21.7156533386468	3.67146889210869e-39	5.94401217343908e-38	78.4623402923803
TOB1	-1.19437085867274	7.27186238397556	-21.7219741953408	3.58585783012163e-39	5.81103549912347e-38	78.4530203232644
CA2	-1.70879378502524	4.851421931952	-21.6433273683191	4.81092373008899e-39	7.72148641669945e-38	78.4278462082438
PFAS	-1.26201973878692	5.73148861176771	-21.6780965170528	4.22439152245143e-39	6.80623543559516e-38	78.3645949887599
IFI30	-1.34561892665276	7.03316351715386	-21.6885138361801	4.06310744683106e-39	6.55269131541008e-38	78.3639013006022
RRAGC	1.44562506685306	4.75400251011141	21.6416850507089	4.84057593508848e-39	7.75419463011684e-38	78.3575133442035
LZTS2	-1.84833521451842	5.1207009625309	-21.6411550231441	4.8501849079411e-39	7.76215238281406e-38	78.3484358539639
ARL6IP5	-1.38474372126438	5.23496739255394	-21.6457553242276	4.76742187209543e-39	7.65901665599654e-38	78.3447253184919
ZNF624	2.14272443313526	2.28421520849388	21.6038346009406	5.57745914789466e-39	8.87511196854331e-38	78.3222861300958
TMF1	1.56374241245344	6.20072838051041	21.6611082209041	4.50137610825359e-39	7.23855904177242e-38	78.2448975435726
ZSWIM6	1.6739078179497	6.25705567903331	21.6283036631448	5.08914860537603e-39	8.1212711141516e-38	78.1714781114889
MTPAP	1.17172430108651	5.13540138813546	21.6268387294942	5.11713122011315e-39	8.15079153950312e-38	78.1629982832641
RASSF1	1.45858051745165	4.49104868860318	21.5853665519605	5.97707274654747e-39	9.46596255807385e-38	78.1512158433982
SEC22A	1.24545595342828	4.45360155811931	21.5950411386861	5.76425859739536e-39	9.15493454727825e-38	78.1423865645376
SETDB1	0.834684900486605	6.61177910537662	21.642392878995	4.82777349981203e-39	7.74110105569094e-38	78.1402704593068
CYB5B	-0.859267571185751	7.12258220334954	-21.6369984192026	4.92621060739061e-39	7.87628548738055e-38	78.1377779551898
NR1D1	2.77221792256335	2.21432050219991	21.5501273381359	6.82147842710921e-39	1.07422227132744e-37	78.1313396426275
CNP	-1.27735599987478	5.40862912728057	-21.5892479974762	5.89075626329405e-39	9.34696468190984e-38	78.1226396247578
PPIF	-1.05338571389559	7.21639483110668	-21.6268249674494	5.11739483166604e-39	8.15079153950312e-38	78.105456179972
HCAR1	-2.65385709056566	2.92152270118206	-21.5376367021948	7.14883607942029e-39	1.12365728000211e-37	78.1010742264049
SRBD1	1.38877662802676	4.96989986258541	21.5970267754649	5.7215338082257e-39	9.09571591338085e-38	78.0898876644057
ZDHHC3	-1.08313254719623	5.19965139030438	-21.5644853060864	6.46380037016772e-39	1.02174477684957e-37	78.049671686548
CCRN4L	2.27663124722141	4.71854127501256	21.5497769812353	6.83045138419585e-39	1.07462341438656e-37	78.0477762560917
SPTBN2	-1.81518688606671	5.59991805841695	-21.559180302521	6.59369915136487e-39	1.04031155290025e-37	78.0281765005232
MYL6	-1.82665418592171	9.2584375568175	-21.6285300312952	5.08483838730523e-39	8.1212711141516e-38	78.0197528943704
VDAC3	-1.09466503393111	5.97053570355437	-21.5824001007524	6.04390010210109e-39	9.56274222398663e-38	77.9983200238622
SORT1	-1.08023380049063	7.0322960235684	-21.5889226646731	5.8979425869017e-39	9.34949685529328e-38	77.9628929108174
STEAP3	-1.61721060667929	4.89739750492909	-21.5234995246719	7.53850101940646e-39	1.18379240421177e-37	77.9558511497616
CKAP4	1.16656486446354	5.52332540201357	21.5593475604214	6.58956375407244e-39	1.04031155290025e-37	77.9149376373066
PLXND1	-1.58173633103346	7.40018827667404	-21.558362202274	6.61396414124169e-39	1.04252531854973e-37	77.854476393984
CGREF1	-1.55875526747854	4.77509812976207	-21.4781285289471	8.93976889954838e-39	1.39727752407521e-37	77.8217325629063
AKR1C3	2.9982919876845	1.15545809591303	21.5020563799132	8.17081687893077e-39	1.27948259815766e-37	77.8180613890825
SORL1	-2.42002208579267	3.811216171802	-21.4567923266573	9.68680221107481e-39	1.50980503427787e-37	77.8110703176437
DUSP11	1.1606704539375	4.53643590321559	21.5107018879382	7.90968516829894e-39	1.23975234071819e-37	77.7901133875484
ATP1B1	1.09682630420934	6.57776403155621	21.5115030721271	7.88591603500509e-39	1.23718630177697e-37	77.6874666447522
USP42	1.2067352361218	5.4609559549118	21.4834494504504	8.7626958105704e-39	1.37088236422806e-37	77.6520610312979
SNX16	1.84406556111514	4.93669039968733	21.4615197526565	9.51603223099648e-39	1.48457204320135e-37	77.6269138000667
PLK1S1	2.0311191167683	2.92121121762079	21.41100235303	1.15095427580105e-38	1.78062528293218e-37	77.6111752428455
ATF2	1.89556814829984	5.05737828476337	21.4628675995748	9.46790193477612e-39	1.4784425019346e-37	77.6041489954602
IGFBP4	-1.52328323227872	6.36528655900299	-21.4359338201655	1.04779458488072e-38	1.62856102579415e-37	77.4807115875668
GMEB2	1.23551298592579	5.97096288018866	21.4390252137306	1.03567031653811e-38	1.61121398825892e-37	77.4505420993864
BACE1	-1.11125749551173	5.86680254149229	-21.4250351366868	1.09169161874456e-38	1.69207142093456e-37	77.4440210768171
TRIM27	1.19616570716264	6.34826463161881	21.4458282772935	1.00948477971422e-38	1.57193886926821e-37	77.4141977756563
LYSMD3	1.96655853128991	5.69529340430787	21.4195446359108	1.11450352258838e-38	1.72582934368222e-37	77.3740260495877
FOXP1	1.37768502303897	4.74287999494995	21.3950487607307	1.22227972926356e-38	1.8892242321815e-37	77.372710919336
MTFR1	1.07665792212925	6.45864656803402	21.4322242417799	1.06253237027631e-38	1.64993420246064e-37	77.3609123115251
NKX3-1	2.99211544944404	2.033588940133	21.3630092215537	1.3792745517553e-38	2.12403200769389e-37	77.3608128372402
ACOX3	-1.49010189219318	4.18222056324052	-21.3534535162522	1.42992318395541e-38	2.20000325008926e-37	77.3600855646885
PPP1R15B	1.17434152320021	7.73642597028438	21.4271658930669	1.08296606437418e-38	1.68010430988811e-37	77.2765967749838
MCPH1	1.43392665773582	3.63621707791338	21.3396656151436	1.50632745192347e-38	2.31542466047501e-37	77.245071307068
MXD1	1.50227771438162	6.88739720859648	21.374114524431	1.32267959725095e-38	2.03875516907142e-37	77.2108008078231
APEH	-1.16947064750814	6.38890778962354	-21.3781929449721	1.30248790427572e-38	2.00948410619069e-37	77.2066243060501
NCAPD2	-0.917117727904067	6.83603590534476	-21.3816020851155	1.28584832891205e-38	1.98564427079642e-37	77.1339252015817
MMD	1.84151494905691	2.9335719933352	21.2870535333667	1.83767944605306e-38	2.80413787005396e-37	77.1229326721584
GLT25D1	-1.23464996087747	5.72956491292621	-21.3138443103873	1.66066361460524e-38	2.54564053993199e-37	77.0435653331321
TOR3A	-1.22213963820997	6.29436687239036	-21.3243179711101	1.59622688394778e-38	2.44910994560942e-37	77.0233828662853
HSBP1	-1.12520640816041	7.29132213222202	-21.336156523947	1.52642132787503e-38	2.34415705118291e-37	76.9971102556293
COPS7B	-1.20620681137653	4.58196688021969	-21.2603372155399	2.03315937123044e-38	3.09677206962275e-37	76.9780896690778
CCT6P3	2.52237446047708	2.43296682557501	21.2336944122962	2.24899222214839e-38	3.3976644917082e-37	76.964554611422
KCNJ3	-2.0709080789957	4.39243411525582	-21.2530332322832	2.09016199493967e-38	3.17492000030619e-37	76.9326832845668
AREG	2.92672464458268	1.41141360316653	21.2235430301856	2.33718026253891e-38	3.51818206216928e-37	76.9256205056173
DCAF5	0.927444192430881	6.31001827104362	21.3046090136888	1.71965429708783e-38	2.63365370554e-37	76.9034999403607
AFG3L1P	0.99953478159134	5.64592494840414	21.291142898897	1.80947694922202e-38	2.76615105107761e-37	76.8971651522591
ARMCX2	2.29120078564785	2.33444558116006	21.2101142556293	2.4592202275724e-38	3.69192092333221e-37	76.8828237955203
RBM24	1.74170389094645	3.99414698370701	21.2144518868925	2.41911337219099e-38	3.63497322879803e-37	76.843072811745
RB1CC1	1.53057025620372	7.02420714720463	21.2998111707614	1.7511298840259e-38	2.67940495704018e-37	76.8379323063716
NACC1	-1.41837484757639	7.4701379407077	-21.2902559270415	1.81555670519616e-38	2.77291053312334e-37	76.8156976704666
GAB2	1.35574256949046	5.11564808388513	21.2499858872582	2.11441824330234e-38	3.20594113336249e-37	76.8020337511525
POFUT2	1.10443987888824	5.7830081776635	21.2620183711448	2.02026250316484e-38	3.07993346425968e-37	76.8005355702094
ALDH1L2	4.46491370309532	1.6663329266132	21.241689964261	2.1818997517422e-38	3.30227071928838e-37	76.7851976132184
HSF2	1.53305435227931	4.32621312815199	21.221787350216	2.35278224298417e-38	3.53848293450246e-37	76.7689555973107
BIRC3	4.03463265302687	0.495515033011693	21.2571975897932	2.05746744738741e-38	3.13094500364941e-37	76.7405642785065
INTS6	1.68936588450971	5.95357241848834	21.2531337552859	2.08936664901019e-38	3.17492000030619e-37	76.7277331994569
RIOK2	1.24068971707282	5.32329257859915	21.2393653535171	2.20119534339505e-38	3.32846210876482e-37	76.718397163918
ZNF317	1.1648007826104	5.29342913707984	21.2293645127251	2.28618955989364e-38	3.44763157796765e-37	76.7000170049889
TOM1L1	1.07641173786649	6.44013590747597	21.242514158881	2.17509948725447e-38	3.29496049138078e-37	76.6713142228853
ST14	-1.46648085556629	6.44718979967108	-21.229848287792	2.28200295160341e-38	3.44442394969454e-37	76.6635649571538
TRIP11	1.63032036971416	6.58564784350305	21.2513218809908	2.10374926489298e-38	3.19265904773777e-37	76.6560725866949
SP2	1.20755601276965	5.56318574658599	21.1907602663347	2.64650139057292e-38	3.96595781863275e-37	76.5305861241053
PHB	-1.41390340334214	8.67347402756369	-21.2258665073026	2.31669272870755e-38	3.4904837112527e-37	76.5056500026169
ZNF529	2.12849655144293	3.08904477979277	21.1020016308545	3.70760214419531e-38	5.50185787573401e-37	76.4504057255121
SYK	-1.63252121424025	4.06984705338157	-21.1074684977509	3.63130904844241e-38	5.39342917638995e-37	76.4438930283629
NOTCH3	-1.6470665201948	7.44404528761101	-21.1776287245165	2.78169565311323e-38	4.16482346487606e-37	76.4048584243733
GNA13	1.44829439909876	8.71232962940008	21.2039955690131	2.51693759013875e-38	3.77518065089511e-37	76.4009092382591
ERN1	3.47708583486192	5.72509399850033	21.1508598351042	3.07924968519626e-38	4.59387794248192e-37	76.4001533931048
ADNP2	1.22988989564206	5.7696899561954	21.1576004536505	3.00142772352003e-38	4.48577991493736e-37	76.3694566627603
EFR3B	-1.57368511323972	5.20196509402053	-21.1150107770265	3.52864286824128e-38	5.25026897940099e-37	76.3680910999576
SRP19	1.41463817836431	6.20803923856997	21.161588618474	2.95632010109464e-38	4.42231640167324e-37	76.3495176485659
MSTO2P	2.27920704953754	2.07242993931472	21.0569637666373	4.40090469296449e-38	6.48464582247914e-37	76.3024395203536
SEC24A	1.57941016245382	6.88569705192431	21.1556660397112	3.02355590009732e-38	4.51481686368104e-37	76.2965129557878
C9orf30	1.66399408424949	3.87668338748224	21.0820616997903	3.99983196623933e-38	5.91975131003421e-37	76.2760346963857
KIFC1	-1.08313404584503	6.24570977924549	-21.1291666461944	3.3437831162798e-38	4.97964637904394e-37	76.2384793125338
CRTC2	1.05495169240421	5.91226146487968	21.1139465848494	3.54294952551155e-38	5.2668700324138e-37	76.204436594925
PPP1R2	1.12769351538868	7.20086688097884	21.1322431313001	3.30491684904494e-38	4.92615235146414e-37	76.1890322716757
LOC100506190	1.19494992866584	4.68916858230929	21.0756663900707	4.09839270795734e-38	6.06025814746937e-37	76.1343777514773
SLU7	1.12610545089044	6.5170672437749	21.0976770394188	3.76909730147349e-38	5.58815454519882e-37	76.101599155391
PIBF1	2.02769798266744	2.62711516322751	21.0051130056466	5.36265278188288e-38	7.87401274137044e-37	76.0849137270613
SLC25A36	1.53981132290384	6.38274749293213	21.0868318494868	3.92787586117239e-38	5.81840530577919e-37	76.0750382063238
NBAS	1.17592157662531	5.26200018826921	21.0606649134883	4.33930324233782e-38	6.39951564593101e-37	76.0231886198177
SLC2A14	3.099467622174	2.08290236308146	20.9896603783743	5.68836504119026e-38	8.33031672056619e-37	76.0145805056349
PVRL2	-1.28843720252868	6.92687135549313	-21.0615276699139	4.32506898932532e-38	6.38415302537305e-37	75.9853984694664
KIF24	1.59091661227626	3.68719512264876	21.0052508594785	5.3598333204937e-38	7.87401274137044e-37	75.959434036645
OSGIN2	1.5470512871045	6.54102528339437	21.0615711812291	4.32435236257063e-38	6.38415302537305e-37	75.9541583507593
PPRC1	0.979728066217882	6.65524630667359	21.0523270095512	4.47932392271012e-38	6.59438497213064e-37	75.8952602932855
ZNF433	2.07532294746183	2.01918779826578	20.9454541170681	6.73460309619918e-38	9.81093224571734e-37	75.880671639828
MTHFD1L	1.02310974187193	6.01721332227849	21.0186491517843	5.09281366350745e-38	7.49096004472283e-37	75.8317274602261
SLC25A23	-1.70842204154535	4.76165566329062	-20.9491288289995	6.64068707779734e-38	9.68255019085289e-37	75.7937401687768
GOT2	-0.809862537495127	6.79143282820664	-21.000804097659	5.45153867333341e-38	7.99049366983593e-37	75.726007920594
PCDHB3	-2.84430490032378	3.09519625811943	-20.9164064619497	7.52570302497467e-38	1.09253348428539e-36	75.706285006194
SUPT5H	0.798841940376485	7.56296850753938	21.0035198488355	5.39534557122254e-38	7.91506660816893e-37	75.6696848082124
NEU1	1.17134666264693	7.01821897270495	20.9820169549463	5.85677387053725e-38	8.56943886359274e-37	75.6407437999439
VPS11	0.903491973203246	6.09604642294431	20.9600789720431	6.36858450445112e-38	9.29390988241192e-37	75.6084011343348
TLR2	2.92389325811924	1.57568784366838	20.8911538812809	8.28924658693017e-38	1.19817942886621e-36	75.5957882905729
KIAA0368	0.956851095371944	7.84508363049931	20.981121450849	5.87683077281783e-38	8.59126904236061e-37	75.5794389038902
GAS5	1.81546500737669	8.03420108179446	20.9788654601168	5.92766641215441e-38	8.65801686260876e-37	75.5605862681723
IFNGR1	1.18286396184445	5.45535014823063	20.9311649105676	7.11270158762614e-38	1.03437235957791e-36	75.5580072238688
DOCK8	-1.870894126023	4.69556485128562	-20.879857394638	8.65564636184597e-38	1.2489821376662e-36	75.5243477427481
KDM4C	1.18119326282836	4.8207029648249	20.905011283082	7.8610586555734e-38	1.13825406888147e-36	75.5210724819052
GRN	-1.60589979345312	7.64997412731735	-20.9436739643365	6.78057939548858e-38	9.86931329940392e-37	75.5097956138822
KIAA1267	1.13683464948706	5.59684137423669	20.9107223696045	7.69114157315106e-38	1.11558240823398e-36	75.4522808531427
LAMC2	1.9897240620052	3.32430864683001	20.8285787087384	1.05353815626916e-37	1.50592924149106e-36	75.416173534113
ZXDB	1.5647736569055	3.74127672274268	20.8681367459854	9.05307525074142e-38	1.30183689160275e-36	75.4078756071338
YTHDC1	0.862774491668393	7.2461261700118	20.9182809549481	7.47193516575949e-38	1.08567023207786e-36	75.3866772635584
FAM100B	1.58287902836413	4.68498883290866	20.8670122558466	9.09215901203006e-38	1.30633391165971e-36	75.3785927252697
MARCH7	1.35785947680933	6.75309653785251	20.9086306118635	7.75294192150527e-38	1.12357192976823e-36	75.3456935580851
DBI	-1.43727949796854	7.46975124629459	-20.9027248192083	7.93014203390967e-38	1.14726380082271e-36	75.3425199534375
OBSL1	-1.65471819298804	7.33388421668578	-20.8892387656162	8.35024400801942e-38	1.20595406554505e-36	75.3097068563198
USP54	1.27562384989637	4.91563915825401	20.8437405067481	9.94031826620116e-38	1.42208625050426e-36	75.2120431345522
RBM33	1.3010995617813	6.48375812059085	20.863531158989	9.21423262367798e-38	1.32273670728232e-36	75.2090357806848
ERMP1	-1.21012112705072	6.69181601897313	-20.8567721881996	9.45599193357801e-38	1.35627795109055e-36	75.1967020378648
ADAM15	-1.44874714871367	6.84571235320612	-20.8447750254969	9.90097266572538e-38	1.41767009299308e-36	75.165490979853
PNP	-0.932951806513898	7.16121744593254	-20.8518070419018	9.63765348589883e-38	1.38114924505717e-36	75.1651047521444
AP2M1	-0.92218375825367	8.67992228811995	-20.8729231681792	8.88859969361621e-38	1.28038709109421e-36	75.1446236902781
DDB1	-0.707671678938931	8.40806938392209	-20.8722907618248	8.91015715637135e-38	1.28238785097379e-36	75.144123147916
HNRNPAB	-0.802048636646841	9.35696146064522	-20.8750623206302	8.81606919306241e-38	1.27103397573082e-36	75.1214350339685
SLC19A1	-1.90934500294225	5.80430757074384	-20.7828164271804	1.25583437935963e-37	1.78441581651745e-36	75.0645337764364
ZNF160	1.4732786170484	5.0527576063994	20.7798967444158	1.26999751817236e-37	1.80300836111329e-36	75.002906493691
PIK3R2	-1.47830396898383	6.79772546449499	-20.8000187575327	1.17556032699178e-37	1.67605037584062e-36	74.9888863825934
C12orf23	1.58936222328038	5.64638951060232	20.7832126806251	1.25392449578076e-37	1.78321711457801e-36	74.9795131557323
IRAK1	-1.1468852304995	8.07675011205607	-20.8198317023669	1.08948833288094e-37	1.55598658233141e-36	74.974590034174
TMEM132A	-1.65718472024979	7.01734356838262	-20.7851782103488	1.24449411991504e-37	1.77131231161355e-36	74.935992633605
PNMA1	-0.796351579921262	6.82061972451353	-20.7952727239882	1.1971763555692e-37	1.70541544893861e-36	74.9254793195187
TCP11L2	3.08303060018575	1.95561334390867	20.7071558896235	1.67991358290767e-37	2.35893155000402e-36	74.9168537830568
PTPRF	-1.39330721250788	8.25509460155546	-20.8048096915302	1.15413872222701e-37	1.64691262717787e-36	74.911252643241
SPTY2D1	1.35794506688745	6.07387486308442	20.7710840620979	1.31373113727153e-37	1.86351480404826e-36	74.8908163085357
SELK	1.64745242518178	5.00840449855564	20.7389871942756	1.48625182870341e-37	2.10110529021436e-36	74.8755970740034
NACC2	-1.3822572912598	4.93205442639519	-20.7310764773386	1.53217183258711e-37	2.16054314740192e-36	74.8721082471139
ATPAF1	-1.13441104151088	5.27071496439512	-20.7405468692647	1.47736327551822e-37	2.09030654989566e-36	74.8574916243484
TRAPPC1	-1.51658571307771	5.62881504705954	-20.7263598716683	1.56022853557494e-37	2.19825290892631e-36	74.8078615073053
NETO2	-1.01143550194663	5.95173611883256	-20.7366374902813	1.49974462384771e-37	2.11838928118488e-36	74.8011751949167
ARAP2	2.29299850841263	4.16112846097201	20.6741075390999	1.90796399615817e-37	2.66350499764184e-36	74.7730513349012
NAB1	1.69005447677322	4.98113048776564	20.7088319986712	1.66910876550461e-37	2.34627902887945e-36	74.7379335562201
C11orf46	1.49214393920904	3.60178668024603	20.6782381539281	1.87783500876216e-37	2.62582881994468e-36	74.7183547215286
TBC1D17	1.41549635639841	5.18681493631049	20.7059924646841	1.68745487513149e-37	2.36554864473587e-36	74.7078959110932
TPM4	-0.638947369919684	9.31761628583811	-20.7654602501596	1.3424300930282e-37	1.90261024371218e-36	74.6932070078658
LMAN1	1.50958193864929	6.68945354492749	20.7337007442416	1.51678214922673e-37	2.14064680706058e-36	74.6768948492711
FOXJ2	1.35573249590747	4.89181244391308	20.6943680692988	1.76470354949494e-37	2.4717673502306e-36	74.6684814449937
PRC1	-0.72396366080017	8.17883707332906	-20.7499381726055	1.42496358506897e-37	2.01787392012646e-36	74.6670768937713
MYO16	1.36903962198867	4.11942501431953	20.678543044411	1.8756302138581e-37	2.62494056038182e-36	74.6566204369507
CDYL	0.812349339941536	6.1645562850102	20.7117077621132	1.65073346076627e-37	2.32381030284975e-36	74.6293738014138
SIRT1	1.53593513780488	6.10718448442681	20.7066071216555	1.6834664416117e-37	2.3619373128787e-36	74.6170163381261
CHID1	-1.59411207862974	5.28885608108833	-20.6608973147721	2.00763086044157e-37	2.80030179399707e-36	74.6141127328541
TMCC1	1.0539305075575	4.85969324240678	20.6753921125701	1.89854238913287e-37	2.65256665963727e-36	74.5943911155008
CCNI	0.828387122193965	7.4986155023831	20.7087710946636	1.66950014611728e-37	2.34627902887945e-36	74.5440046458609
C16orf45	1.60410563188844	3.4578093494305	20.6018626747139	2.52125132025911e-37	3.47899398349945e-36	74.5089292807996
TTYH3	-1.8599837354137	5.7038548215233	-20.6340236652976	2.22688344320806e-37	3.09836927655671e-36	74.4961210875381
PLAU	3.78191893482661	0.741722953955706	20.6582559052936	2.02818052955321e-37	2.82569204742929e-36	74.4505832647679
RRP1B	-0.83667396190601	6.70065163701951	-20.6581238814129	2.02921319598336e-37	2.82569204742929e-36	74.4043917429899
USP6NL	1.37853896236944	5.39879554718165	20.6331274478673	2.23459744117671e-37	3.10651767300409e-36	74.3993709312776
C20orf112	-1.55459137464084	5.17935275924777	-20.5842555791645	2.69871692525727e-37	3.71467834222244e-36	74.3609321554068
CSGALNACT2	1.4458930120502	5.1673856200781	20.6121149238692	2.42338402697741e-37	3.35224768132095e-36	74.3581815048701
DERL2	1.23865524833446	5.43177942282928	20.6253861143096	2.30236052574136e-37	3.19275932276107e-36	74.3460744770768
AHRR	1.74008516907146	4.34020831906099	20.5853190537365	2.68764920113444e-37	3.7024913706567e-36	74.3350161661503
LEPREL4	-2.43099245877854	4.08889311680683	-20.5398900241779	3.20379348495122e-37	4.39182313461674e-36	74.3195053332823
AFTPH	1.17133969068606	5.76598477549589	20.6246559358803	2.30885801599358e-37	3.19714505581494e-36	74.3156468624408
PIM3	1.90661555884095	6.6369311087757	20.6282647629544	2.27692392614517e-37	3.16010587061011e-36	74.2843193102176
ADI1	-1.04138751562636	7.00021445000915	-20.6246011150508	2.309346584205e-37	3.19714505581494e-36	74.2749725934434
LETMD1	0.94092547543854	5.85532477209732	20.6075276421106	2.46669150146744e-37	3.4093346008712e-36	74.2517978259639
AMFR	-0.84311296892036	6.58390573512216	-20.6029726138681	2.51046641321577e-37	3.46697277412225e-36	74.2226475991143
FGFR2	-1.52599200612217	4.57078414957656	-20.5395762796572	3.20768545182725e-37	4.39355704310884e-36	74.221352604064
VDAC1	-0.658486307082319	8.64857654914743	-20.6308444561896	2.25436971441535e-37	3.13140191892711e-36	74.2170317784813
C14orf49	3.60842844137328	0.815902930388926	20.5987325625512	2.55191778802901e-37	3.51840668483076e-36	74.1863747466963
CASP6	-1.56342100714088	3.56886141538712	-20.5035565064168	3.68772182866458e-37	5.03868136132241e-36	74.1319472962456
POC5	1.44739735017664	4.73120912453259	20.5416717197964	3.18178182903825e-37	4.3652271787396e-36	74.0593520179686
CWC22	1.11198416354926	4.8486872824422	20.5359799193088	3.25263976631047e-37	4.45148506152016e-36	74.0308640013011
GATA2	-2.42444578274286	4.39752348777436	-20.4642824467587	4.29410522837619e-37	5.8243808466637e-36	74.0281930129515
SMAD2	0.963018321423065	5.78368791463549	20.5438893823589	3.15459689781826e-37	4.33148427907328e-36	74.0081070408944
SP1	1.30645861882967	7.60760924317293	20.5585089211449	2.98114951045931e-37	4.09669222784893e-36	73.954728586912
PLK2	0.838957426891893	8.56393687860043	20.5711679260068	2.83874328735359e-37	3.90420581724518e-36	73.936374066902
RPP38	1.29341499492645	4.06649493019719	20.4897186411142	3.89084518918468e-37	5.31187713827956e-36	73.9157874399136
SHISA5	-1.50524636680687	5.77658275307985	-20.4893253919497	3.89677956487638e-37	5.3156395956764e-36	73.8747640746088
LRPAP1	-1.31327397898253	6.98012787851763	-20.514097685919	3.54018944571672e-37	4.84105709649767e-36	73.8674091447809
MYNN	1.24226478957947	4.99047211956877	20.4724565048327	4.16011946787796e-37	5.66101204074785e-36	73.7797586867224
CYBASC3	-1.35239111214325	5.39320075368036	-20.4512999623658	4.5159078740023e-37	6.12026282697038e-36	73.7664299704925
RBM38	-1.40752534887115	6.38128674773128	-20.4674465401503	4.24173230803529e-37	5.76269139882877e-36	73.7527523657614
ZNF805	1.91743718458137	3.22796186950783	20.3980608703324	5.55304539311586e-37	7.47137016528316e-36	73.7242078975937
RABGAP1	1.17942956504707	6.89971425378463	20.4864268784588	3.94080230035467e-37	5.3713103236456e-36	73.7142438626147
FAM136A	-1.02894910524159	6.88905390550421	-20.4697258981656	4.20440313399059e-37	5.71662097665518e-36	73.6926217264838
BAIAP2L1	0.920429872043714	5.59387859369574	20.4453763444711	4.6209135728148e-37	6.25750271998014e-36	73.6915557379159
TP53	0.756698897172159	6.90017374161109	20.4809032958159	4.02608741352199e-37	5.48308517131447e-36	73.6671989987542
ZFYVE27	-1.06884084115729	5.45246351938624	-20.4200815477536	5.09772327852245e-37	6.8864559054935e-36	73.654222043329
RBBP9	-1.34797845958505	5.13139545144086	-20.420083728905	5.09768009523307e-37	6.8864559054935e-36	73.643711406044
SLC35B4	-1.6578195702125	3.9369337884526	-20.3708780048082	6.17206919863624e-37	8.28424440433327e-36	73.6163717756668
PLOD2	-1.50855240566389	6.50207951176295	-20.4381913907467	4.75158730012365e-37	6.4292512950864e-36	73.6163205571232
YTHDF1	0.581334027312532	7.65698120226089	20.465416327297	4.27526241794684e-37	5.80352992514148e-36	73.6016096916744
C20orf27	-1.73104002482116	6.63203662736083	-20.4174255133261	5.150583027875e-37	6.94664117404689e-36	73.5246979247436
YTHDF2	0.742545142640432	6.52232847702124	20.4181541832524	5.13602646719391e-37	6.93259940575876e-36	73.4692993302284
RNF145	0.978399666902123	5.83240325891822	20.40983552299	5.3047022900109e-37	7.14298237505171e-36	73.468466381959
TGM1	2.24585304155404	1.68701588065809	20.3020362764951	8.06945756075839e-37	1.07618507373304e-35	73.4098124112137
TMEM64	-1.39186677501408	7.60419634400704	-20.4122438232013	5.25530338502451e-37	7.0821671080701e-36	73.4024194451291
PSME3	-0.783104313888458	7.2433986752176	-20.3909366337035	5.70896187713768e-37	7.67497415058284e-36	73.3415540941843
C9orf91	1.12671974397715	4.59045027618975	20.3326934156349	7.16096971483953e-37	9.58847538118305e-36	73.3160702240821
SHMT2	1.06262059250684	7.73571224256384	20.3865061413002	5.80814254386606e-37	7.80203822519005e-36	73.2759535094912
CHTOP	0.932024993108498	6.4561912349259	20.3544668500893	6.57900628383775e-37	8.82336015163613e-36	73.228488599456
SEPSECS	1.59440494526912	3.76913727272456	20.2855381718854	8.60556977496152e-37	1.14494470100602e-35	73.1745667167432
IL6ST	1.68699488740808	6.17789003100429	20.3172558323215	7.6047765338901e-37	1.01745826202222e-35	73.0921407919115
NAB2	1.66940951142374	6.74429635336419	20.3081246172329	7.8802295762351e-37	1.05178738573788e-35	73.0866111087774
NMD3	1.1503545483665	8.10263277593099	20.3462496801826	6.79281648361017e-37	9.1028095249917e-36	73.0833530745356
XRRA1	1.7608540017766	2.98944628026179	20.2311200140399	1.06419903487718e-36	1.40139091805401e-35	73.0825776202246
SLC30A7	1.65894017614083	4.50123490146217	20.2713514522184	9.0952045581426e-37	1.20625060293717e-35	73.0724966280902
LOC100505854	1.84322620510155	3.31691148566732	20.2219344369082	1.10308335960827e-36	1.45145288010139e-35	73.062811344505
SRPR	0.77104925018886	7.1701218275951	20.3162054037358	7.63596339622516e-37	1.02081416337706e-35	73.0386010987411
FAM53B	-1.23383890277407	5.64491973568919	-20.2757556549343	8.94026655158996e-37	1.18758552667824e-35	73.0364195287259
TBC1D13	-0.932324507613702	4.92440940990056	-20.2550075221516	9.69421511999411e-37	1.28162888274136e-35	73.0297268129053
NT5DC2	-1.44467434597676	6.14757385747346	-20.2695927716983	9.15782773625546e-37	1.21359359002485e-35	72.988607636602
FOSL2	1.55631803611088	7.29169908383506	20.2921054727096	8.38799007902397e-37	1.11688492103182e-35	72.9671602164703
LOC100507173	2.52163785039282	0.762581338119106	20.2024196467223	1.19051336677718e-36	1.56526301462119e-35	72.9650855560589
AQPEP	4.56326719806762	0.785770936203968	20.3113514185672	7.78175908619739e-37	1.03947395333518e-35	72.9590006976
KIF23	-1.09355899335395	7.00670045513379	-20.2994808495943	8.15023957999103e-37	1.08609248395036e-35	72.9569058136528
CLCF1	1.87041716276891	3.527128311005	20.1905990106444	1.24683557070709e-36	1.63417539847221e-35	72.9371328818396
GULP1	1.75899739094515	5.51657488410145	20.2554833075771	9.67622774138934e-37	1.28026291730218e-35	72.8985649351301
SLC35B1	0.940855961847605	6.92840787560841	20.2763603123345	8.91920364531806e-37	1.18572942578934e-35	72.8824885333097
QRICH1	0.71295053061707	6.02592021863149	20.2514940705428	9.82809093462494e-37	1.29830168081096e-35	72.8528533758803
IBTK	1.45291426359044	7.09347409231458	20.2730338120228	9.03570293404574e-37	1.19931028467445e-35	72.8524535780712
MDH1	-1.00417120972441	7.23478458503183	-20.2611112773745	9.46599354406231e-37	1.25343844838399e-35	72.8395119329833
AGPAT1	-1.24933510671771	4.88102807882211	-20.2012946447768	1.19576144518972e-36	1.56969500858343e-35	72.8323354447277
HECW2	1.97989524129134	3.77891822941879	20.183507315379	1.2819067975053e-36	1.67882609878455e-35	72.8294313005613
TMEM125	1.71609243610782	3.62086405551857	20.1998471083303	1.20254844812736e-36	1.57736629384173e-35	72.8291135142581
SIAE	-1.40668307644144	4.09370246612938	-20.1668281728657	1.36836212446014e-36	1.78924848862169e-35	72.8037715237358
PRKACA	-0.852994049795026	7.04077002122319	-20.2451921097324	1.00729057642146e-36	1.32959176006887e-35	72.7941932279225
CPSF7	0.687330548486186	7.20374879750809	20.2342835414056	1.05112947400007e-36	1.38527102625509e-35	72.7192422006922
CWC25	1.28739968329834	4.42434922387427	20.1652113032276	1.37704942567187e-36	1.7992011402294e-35	72.7135376746023
GLB1L2	-1.55199479724609	4.6446061418494	-20.1438302300107	1.49729570926589e-36	1.95173604378509e-35	72.7085806567543
RFT1	-1.39255923436623	4.08892704640918	-20.1449330566202	1.49084215725771e-36	1.94483964414805e-35	72.6758902816796
STIP1	-0.762917894468153	9.50524692810074	-20.2397770584622	1.02881711223796e-36	1.35693512500534e-35	72.6647876379044
CCNT2	1.40909052665347	6.1840903869911	20.2019428614137	1.19273470640538e-36	1.56695170698536e-35	72.6389295307317
RAB11FIP4	-1.0565298673932	5.43796445675601	-20.1599998966069	1.40542999679645e-36	1.83484865467789e-35	72.621487179584
ZNF641	1.29518580860497	4.05522731761906	20.1364925050551	1.5409576731609e-36	2.00708536806409e-35	72.5391169300884
SART3	0.879578035681175	6.59732420777682	20.177638510795	1.3116811191556e-36	1.71647535498891e-35	72.5131375022444
ADAP1	-1.98296068016901	4.67121798296193	-20.0884813294504	1.86010658375598e-36	2.40777263984017e-35	72.5009815935489
VWA1	-2.62809141576681	4.82331078577239	-20.0548039440986	2.12300498723309e-36	2.72906498128257e-35	72.3852995986059
ATP5G1	-1.46491570581825	6.4567044989377	-20.1195988907121	1.64642227451881e-36	2.1427833555683e-35	72.3718329028948
SLC37A4	-1.0538406004795	5.6861651015939	-20.1126185601278	1.69209640794811e-36	2.19880499817593e-35	72.368588732164
KAZN	-1.76742343254067	4.17848490180852	-20.039428469962	2.25518827420799e-36	2.88788428008074e-35	72.3587175741968
RBM15	1.27640790207225	4.88358698947256	20.0947922689597	1.81461931744915e-36	2.3525343771333e-35	72.3365442409104
ZNF622	1.11950899091984	5.98070081340362	20.1126578278538	1.69183592986542e-36	2.19880499817593e-35	72.3251278461204
ZNF555	2.1032910235376	2.50244231247388	20.0200737338169	2.43344255008968e-36	3.10900635658517e-35	72.3117198140435
GPHN	0.958486653968087	5.313625121364	20.0862074689147	1.87677600535524e-36	2.42747114567371e-35	72.273264817619
C17orf48	2.61304587981531	2.2560654916262	20.0073776623261	2.55801902409719e-36	3.26069437187511e-35	72.261918541973
KDM1A	-0.756801359217869	6.66648144044669	-20.0994959258701	1.78144737762864e-36	2.31132086450437e-35	72.2108140720476
CTPS	-0.78156052837505	6.52130529647733	-20.0828429830783	1.901717281851e-36	2.45782997076323e-35	72.1884980362675
SCAF4	0.889932189520921	5.97810960790718	20.077491643767	1.94207738681164e-36	2.50611899822823e-35	72.1851331715255
SREK1	1.27397359826974	7.11224955942412	20.0908578431212	1.84284405929359e-36	2.38727529416157e-35	72.1510240414628
PITPNA	-0.713192658736302	7.23986034943072	-20.0797603058597	1.92486264716139e-36	2.48582261861985e-35	72.145449097336
VAV2	-0.877833916010707	6.45162145386886	-20.0742968449928	1.96658314683895e-36	2.53578539304045e-35	72.1453174124176
ZNF335	1.23265926526068	5.66699956797043	20.0591929056832	2.0867256765299e-36	2.68449232417585e-35	72.1262315301572
PTPN18	-1.02492090561061	5.93765058790071	-20.0536757642662	2.13243282808156e-36	2.73697671656455e-35	72.1247622960669
CFL1	-1.12153096548695	10.0873016379161	-20.1117919230595	1.69758920354239e-36	2.20422995652507e-35	72.1169461241881
ZNF564	1.55896778375925	3.38686058049152	20.0089800511029	2.54194825182604e-36	3.24268059218449e-35	72.1146579814693
BDH1	-1.19516128701579	5.18169447453544	-20.0271973271417	2.36624078512874e-36	3.02545954820283e-35	72.1004862700486
ALDH7A1	-0.913255810604833	6.1630465346651	-20.0543373897324	2.12689872949601e-36	2.73197038034495e-35	72.0848554964723
AHR	1.584151270138	6.27736370736975	20.0685112892856	2.01175734787592e-36	2.59203620076093e-35	72.0783566444376
C14orf79	1.3341260469791	3.92331738925925	20.0054580041072	2.57740664932224e-36	3.28290546864167e-35	72.0694398819372
GGH	-1.27142353702303	5.51657692867777	-20.0283276133545	2.35575126927722e-36	3.01435227447531e-35	72.0633043926802
ARHGAP11A	-1.4701289265721	5.98473631103206	-20.059333351176	2.08557512260605e-36	2.68449232417585e-35	72.0633019679603
VPS37C	0.909329035694689	5.67715146236372	20.0458832447811	2.19871499296346e-36	2.81772486914336e-35	72.0624735905609
AHSA1	-0.883002401575501	8.50485570360405	-20.0524810648504	2.14246255626767e-36	2.74774108826844e-35	71.9655163284175
ZSCAN21	1.69763050995444	2.51385747602345	19.9354406600204	3.39561869447901e-36	4.28267926443943e-35	71.9522777699807
SUN2	-1.38266212692153	4.93409258436802	-19.9771476702793	2.8811459420646e-36	3.66141981269669e-35	71.9084099337471
SNX9	0.910186860488101	5.23882056930451	19.9853709945816	2.78937746576414e-36	3.55019396784166e-35	71.8962943120862
VASH1	-1.9758028822686	3.6980813532672	-19.9156753359555	3.67084364614372e-36	4.61587888256448e-35	71.8768087275176
ZNF211	1.61727148358397	3.16841014313406	19.9130868217627	3.70851537851128e-36	4.65974539370568e-35	71.8649630386531
EML3	-1.14064969557915	5.80532051824703	-19.9789692948873	2.86055855179346e-36	3.63802138556607e-35	71.8562521757847
WDR48	1.07805682233283	4.60103833688346	19.9746083793616	2.91009355789073e-36	3.69259519439791e-35	71.8459916256225
SLC12A9	-1.43955302942638	6.18512239035404	-19.972663369915	2.93246453117014e-36	3.7181604866785e-35	71.8156883114336
SLC35F2	0.991738333161085	4.8675895421705	19.9630024094099	3.04617747240009e-36	3.85941454912266e-35	71.8133013763174
CIDECP	1.63876858274978	3.82103500934201	19.9263377533478	3.51969127121062e-36	4.43247867618421e-35	71.8039093127654
GRB2	-0.577682756050486	8.66995505339167	-20.0110439697786	2.52139850903309e-36	3.2189212721427e-35	71.7749920200746
MGST2	-1.73677056154023	3.93813164040387	-19.8852134005514	4.13971373149191e-36	5.17820287550266e-35	71.7381159326751
ARIH2	0.776178464823195	6.06579498085914	19.9621643585456	3.0562486843488e-36	3.86924322460631e-35	71.7160150810921
SLC25A10	-1.77774918290605	6.03617520612586	-19.9370770055832	3.37378720642676e-36	4.25835601813443e-35	71.705829048175
R3HDM2	0.929016894709168	5.97462671969409	19.9590370788807	3.09412768444037e-36	3.91423535511201e-35	71.7033283158219
ZFYVE21	-1.13140162142802	5.97934366244299	-19.9445211061337	3.27624253237003e-36	4.14148753676163e-35	71.6921808829123
LOC338758	2.64339023729626	1.66817374233437	19.8635541915625	4.5093984002207e-36	5.62380155445869e-35	71.6617498770068
STC1	-1.27065668787246	5.67482290013966	-19.9322452150083	3.4386624181432e-36	4.33369934295606e-35	71.6592421113789
IER3	1.40107771051494	7.58200289967431	19.9753142393991	2.90201754793821e-36	3.68514361972047e-35	71.6587406927785
SSH3	-1.17982636766501	6.31199614497387	-19.9421199511906	3.30739181229256e-36	4.17770548857861e-35	71.6437670123851
NAT8L	-2.2543067064555	4.21563875125356	-19.8492967244621	4.77073641785393e-36	5.94086342905355e-35	71.6254240723613
BCAT2	-1.61680830394548	5.38021404997142	-19.9046841916197	3.83350865193409e-36	4.80957229519472e-35	71.6195742717628
ZNF618	-2.69266748038072	3.69996067729439	-19.8410104849625	4.92958205410613e-36	6.12044025782264e-35	71.6094872635102
TBC1D25	1.2881530967322	3.71213814455568	19.8764530821989	4.28541023721643e-36	5.35644251174944e-35	71.5847739818537
SORD	-1.21719651467528	4.79101008331398	-19.8738184061	4.33023138131963e-36	5.40842342204552e-35	71.5521069247855
TJAP1	1.10690352555538	4.75441567347551	19.8877933346507	4.09776488616137e-36	5.12956736198823e-35	71.5443838188963
PHF3	1.29153660164343	6.42062379904251	19.9195490055369	3.61518759801039e-36	4.54931507818854e-35	71.487029858035
NCRNA00094	-1.74159910680343	3.69340169497169	-19.8207327040995	5.34115807626526e-36	6.61180811750261e-35	71.4800101897072
CENPI	-1.66930120007399	3.99283539150963	-19.8470329436535	4.81361345187311e-36	5.98866342501402e-35	71.4632772408396
TGOLN2	-1.06914292543244	7.15191307441648	-19.9100901906478	3.75261349856216e-36	4.71161472597249e-35	71.4427931848506
HK2	1.17061214386532	6.44411868242831	19.899003679738	3.92040613367391e-36	4.91490795948744e-35	71.4223395382097
CYTH2	0.92020839061863	7.01919179624827	19.8954151742566	3.97632160892168e-36	4.98127360206788e-35	71.3780681460826
FAM160B1	1.45409004932752	5.38704470505915	19.8648801485619	4.48583932358751e-36	5.59859528714011e-35	71.3681672487916
C1orf55	1.38999675324123	5.56005813321422	19.8547399498987	4.66920782429629e-36	5.81876539892184e-35	71.3316135723556
CDKN3	-1.20354675484767	5.07413810182615	-19.8419169561417	4.9119486612657e-36	6.10307796515658e-35	71.3183965472773
MAPK14	-1.06697656947701	5.75579584032965	-19.8381151959812	4.98633192718845e-36	6.18630676189166e-35	71.2560768296199
TRIM4	1.14737613698911	4.50587004072818	19.79587627645	5.89323410846658e-36	7.28982597854993e-35	71.2050429109345
CAP1	-0.643737006051095	7.81296112891581	-19.846892652719	4.81628336919628e-36	5.98866342501402e-35	71.1686701272988
GNL3	1.14279192940764	6.43580240233139	19.835668089732	5.03481020045943e-36	6.24182103724859e-35	71.1536807653386
C1orf112	1.18505600844748	4.58712261159337	19.7876301156723	6.08881430765391e-36	7.52063002076838e-35	71.1016418416365
CLINT1	0.988153758352687	7.31358599294739	19.8280892921164	5.18798402523479e-36	6.42695146948345e-35	71.0936206194998
ESCO1	1.42288457429756	5.62658832893757	19.7945510053667	5.92423418433672e-36	7.32275628225035e-35	71.0687602554471
GPANK1	1.64113611535413	3.92834714531853	19.7264062444609	7.76099519407987e-36	9.53672914223304e-35	71.0201036729749
BEND3	-1.99778331723005	3.9450208812633	-19.6888049649812	9.0102838636264e-36	1.09991231631597e-34	71.0007164870778
WDFY2	1.60394936894597	4.07734051969247	19.7253891577283	7.79237410837062e-36	9.56825731192292e-35	70.9934665903634
DNASE2	-1.23409993182713	6.10412892718287	-19.7557671767535	6.90802307059671e-36	8.50734741035783e-35	70.9597755284824
TCP1	-0.721102252736482	8.46763496653647	-19.7796998864466	6.28307011808692e-36	7.75483871991776e-35	70.8889147596253
TBC1D22B	1.14621769336972	4.13940502456507	19.7047144313651	8.45868690076379e-36	1.03635955844962e-34	70.8719111770673
ABR	-1.02840739942227	6.90530862064035	-19.7571717454813	6.86967282836785e-36	8.47259648832035e-35	70.8681075488288
CYP20A1	1.17100016017312	5.09154023331216	19.730167151818	7.64606644659157e-36	9.4024128862351e-35	70.8673310496143
RAB31	-1.19338285400349	6.08225766522966	-19.7224962940228	7.88232478352911e-36	9.67160672631995e-35	70.8333473117054
PMS2CL	1.59928135648432	3.24023420135453	19.66504046716	9.90249684262661e-36	1.20443168869882e-34	70.8280834967837
MMP15	-2.13889873102266	4.23148958167668	-19.6516423726141	1.04442344321273e-35	1.2657201206007e-34	70.8081858003972
FAM18B1	1.31793878456539	4.79560042246094	19.7039042433764	8.48593651317206e-36	1.03893705890402e-34	70.793852304157
GOLGA4	1.4282273689191	7.68469765032794	19.7565498883833	6.88662543171045e-36	8.48724566838066e-35	70.7848163708226
EFHD2	-1.69154448403395	5.45283197910843	-19.6805688703244	9.30993578295472e-36	1.13566277194847e-34	70.7804612528301
SLC5A8	-2.33793764040519	3.40301580503311	-19.6290085961401	1.14281393169969e-35	1.37896249594124e-34	70.7458970637392
TNFAIP8L1	-3.65188789508073	1.37245973933917	-19.6983604553672	8.674783384991e-36	1.060504951247e-34	70.7428345988415
NR2C1	0.990157718185894	4.5547485352216	19.6780381467007	9.40401242886324e-36	1.14630250627047e-34	70.7246682754935
MTMR4	0.942265444256388	7.46852985721993	19.7371995485585	7.43574610107289e-36	9.15050903563966e-35	70.7082979612323
HTRA1	-2.04542937797214	3.69057591150556	-19.6018054342638	1.2735139601573e-35	1.53114647517403e-34	70.6607554966946
OTUD7B	1.12905784849707	6.4491001927891	19.7047525879255	8.45740573118934e-36	1.03635955844962e-34	70.6593840184098
MSL2	1.13516734877252	5.09746143422325	19.6775680884746	9.4215914921967e-36	1.14760885735978e-34	70.6562855799865
LOC100505876	-1.40023834556513	4.7016673744476	-19.636771079761	1.10805955961183e-35	1.3399268311604e-34	70.6256406707576
TEX261	-0.714391810010905	7.21302948008625	-19.701310348824	8.57377518732134e-36	1.04892330821333e-34	70.6232822427795
CDCA8	-0.913575094427994	6.04571543465276	-19.6759892356764	9.4808796147888e-36	1.1539900340446e-34	70.5715326303762
GZF1	0.976401057060312	6.16746116026674	19.6544207633877	1.03294910085191e-35	1.2536314051268e-34	70.5168264404895
LRP8	-1.15555865576326	6.4153142033819	-19.6527977396166	1.03963642943543e-35	1.26083246163003e-34	70.50891602938
KIAA1731	1.5353105726466	4.83056855955116	19.6354340008591	1.11396911974901e-35	1.34554849392709e-34	70.4853214061974
ACVR1	1.14089057889997	4.0465590978617	19.6050714197934	1.25705848397057e-35	1.5135382351277e-34	70.4710194079058
EZH2	0.763412646417157	6.87885584924154	19.6617673299905	1.00321710917304e-35	1.21843158560711e-34	70.4608975522708
DCAF10	1.20641557183523	5.37205208511329	19.6353553902724	1.11431754609485e-35	1.34554849392709e-34	70.4494514379196
MAPK1IP1L	0.895691288120928	7.27315686787576	19.6628914882464	9.98744269178619e-36	1.21388075274297e-34	70.4428204030055
CTSC	-1.72223227614009	3.53260246898881	-19.5406493736985	1.62506927866809e-35	1.93849205538125e-34	70.4015179943768
TCF12	1.22213354548971	5.59673719858049	19.627046000615	1.15177356047857e-35	1.38877152310337e-34	70.4010260430622
ITCH	1.3180145123679	6.93375074026342	19.6484871456632	1.05760990990111e-35	1.28077249335164e-34	70.4007953048003
HSP90AB1	-0.587603750466961	12.2065673647244	-19.6972283607502	8.7138654413426e-36	1.06450464310456e-34	70.3824913382642
KIAA2013	-1.44914784410805	5.57690727662758	-19.6018521237893	1.2732771950356e-35	1.53114647517403e-34	70.3735587304305
TAF4B	1.45300363532831	3.97407365925114	19.5775254608762	1.40285061492644e-35	1.67940398597206e-34	70.3735343299002
DNAJB5	2.33384881586144	3.26439722128384	19.5282181143612	1.70771759172659e-35	2.02984143596556e-34	70.368670249556
ZDHHC12	-1.86958292349905	5.69360716804077	-19.5956599453446	1.30506850056912e-35	1.56570771904719e-34	70.3620955489922
HSD3B7	-1.57079984880454	4.81657949317935	-19.5561878797381	1.52740485818351e-35	1.82459420344722e-34	70.3561804006437
DCTN4	1.0882370568374	7.14355106976632	19.6407289260667	1.09075135024566e-35	1.31995119981972e-34	70.3549326865718
FAM107B	1.23974481641811	5.86558592295604	19.5981181860365	1.29235298615672e-35	1.55156578180079e-34	70.3080748649246
STK17B	1.43058115917522	4.6011395147513	19.5691544691742	1.45044624242289e-35	1.73514041189417e-34	70.2548855044219
SLC9A2	-1.66809454434921	4.35400758315909	-19.5169510665377	1.7862804683224e-35	2.12020969142824e-34	70.2256862200721
APOBEC3B	1.41325440163476	3.56413057592905	19.5294204178359	1.69954248346317e-35	2.02156105927725e-34	70.2172128535362
SDR16C5	3.03847806776426	1.07955189273299	19.5033689224022	1.88584442750133e-35	2.23047116022151e-34	70.1957875595537
RRM2	-0.801748931833767	8.46918250407167	-19.6153905998482	1.20646048894683e-35	1.45366320008262e-34	70.1940731789817
KBTBD2	0.995195063099203	6.50568561243074	19.585136922147	1.36094065110512e-35	1.63156784581233e-34	70.1705121349639
SEL1L3	1.64403551839762	4.04952041529627	19.5130951451924	1.81399538628583e-35	2.14853107933741e-34	70.135226397107
C20orf3	-0.776018503439797	7.58888755794116	-19.5828979195809	1.3731362755759e-35	1.64500938916414e-34	70.1348231388906
CASC3	0.776379953806146	5.88581155741773	19.5571566444448	1.52151548910809e-35	1.81885811578583e-34	70.0954694703869
ZSCAN12P1	2.17345935258338	3.68751195985995	19.4792214556811	2.07687439593015e-35	2.45121011979787e-34	70.0886316033614
PTMA	-0.907256412035547	9.88301883756675	-19.598367204121	1.29107189723482e-35	1.55114126503989e-34	70.0778113137561
RNF13	0.979276754874183	5.47063899932704	19.5431754409952	1.60877402106894e-35	1.92042374934739e-34	70.0681493992191
PAPD4	1.11179520876904	5.34122902760903	19.530074123134	1.69511415076084e-35	2.01772875852842e-34	70.0515746650856
MATN2	-1.87078745798538	3.52198409224977	-19.4502027867646	2.33243104228545e-35	2.73737380710048e-34	70.0466609253335
TMEM41B	1.59853816825759	5.56291533965628	19.5208745763689	1.75851762581969e-35	2.08873925953185e-34	70.0307254621677
BATF	1.67135650777092	4.42843552007291	19.4961980337056	1.94064748057064e-35	2.2936670293331e-34	69.9834474050715
TACC3	-0.978658968478737	6.62707989160337	-19.537864833193	1.64322470624316e-35	1.95875195917396e-34	69.9827836292386
SHISA2	-1.5961548014489	4.29652836485117	-19.4607245867044	2.23629843814579e-35	2.63008826157174e-34	69.9500933788332
ALOX12P2	1.90041128068899	4.603024621712	19.4718179902483	2.13926238667305e-35	2.52128429561099e-34	69.9472110383707
AKT2	-1.09502415125917	7.10163000167214	-19.5112859656483	1.82714804118911e-35	2.16257776651427e-34	69.8940076444805
NFKBIL1	1.75802890256295	4.0840540460666	19.4559948108536	2.27900805822611e-35	2.67843505030032e-34	69.8871500841966
CALM2	-1.17531060399081	8.89394387982346	-19.5364151476788	1.65275753675777e-35	1.96871204022342e-34	69.8802909396248
RAPH1	1.53618963637095	6.9466852207179	19.5146126001827	1.80303714979731e-35	2.13858108462484e-34	69.8683342523473
SRP54	1.00208791139652	7.07507584745513	19.5143685795693	1.80479482282703e-35	2.13914873259811e-34	69.854358671921
SPRYD4	-1.39815739603452	3.97065490078992	-19.4188211349089	2.64461035616894e-35	3.08857986009562e-34	69.8474752974656
PPM1F	-1.76001613009634	3.81266194448018	-19.4119177962481	2.71874995990723e-35	3.16852782783892e-34	69.8449167146505
CA8	-1.30296761686342	4.392737592188	-19.4448297313949	2.38311746975837e-35	2.79294019370981e-34	69.8066062679209
BCL7B	1.08107188421436	6.05968814521704	19.4756636539966	2.10662332721135e-35	2.48456759691697e-34	69.7743849876149
BRPF1	0.926326523233835	6.1954628585131	19.4714753776252	2.14219482776129e-35	2.52296241545632e-34	69.7604624441309
NEDD9	1.31230953922826	5.50685095898442	19.4695527124408	2.15872633472369e-35	2.54064315425187e-34	69.7587977269609
RFX5	-0.952667892219618	5.34173778880487	-19.4541917745242	2.29550493410648e-35	2.69592868806157e-34	69.7574290473697
SCUBE2	-1.56702386174887	4.68785423483143	-19.4020919726486	2.82790322808934e-35	3.28657773360432e-34	69.7414205647796
ADCY3	-1.53088790793155	5.15666466020086	-19.4131700670104	2.70514716769097e-35	3.15487316823318e-34	69.7326490916554
NUP43	-1.05019203954294	5.31044317355698	-19.4358243266172	2.47057123332793e-35	2.8913809171572e-34	69.6839093636053
PRPF39	1.33692605304638	5.80492279785372	19.4489948507553	2.34373055750165e-35	2.74870616014429e-34	69.6685789937749
PCBP1	0.771678508424239	8.41368122347923	19.4850522006812	2.02903248108313e-35	2.39643638514367e-34	69.6577095951184
UBAC1	-1.41251310058073	5.61543063920828	-19.4115276036424	2.72300249516721e-35	3.17127393657217e-34	69.655001961889
CMTM4	-1.13975536299094	6.08699983494303	-19.4387076604186	2.44222405915471e-35	2.86020694434898e-34	69.6462962575856
SLC37A1	-1.15158712047817	5.06261098896252	-19.391296443052	2.95292805579416e-35	3.42474124862007e-34	69.5836905863562
HENMT1	-1.26655960129383	5.25366458772405	-19.3982518661311	2.87175295864648e-35	3.33290745873725e-34	69.5760338939132
ZNF740	0.885166324882036	5.5303507966761	19.4173437328782	2.6603039186582e-35	3.10473989781156e-34	69.5673107095454
SERPINE1	2.67726909646842	2.89863485033743	19.3164355340809	3.9875854068648e-35	4.58024576541256e-34	69.5291538425595
SLC9A8	1.04290247004138	5.37410308284502	19.3888649695266	2.98184736739601e-35	3.45349136927499e-34	69.4865695557648
CERS2	-0.547221151807135	8.29860383256812	-19.4324293307332	2.5043741029136e-35	2.92889178301588e-34	69.4861951139208
FBXO30	1.98343966207444	4.77927473717228	19.3663018177119	3.2642004043166e-35	3.77006129570378e-34	69.4658988952942
DAAM1	1.568436071487	6.64190631172231	19.4035886232104	2.81099642032791e-35	3.26920056561641e-34	69.4313464079569
BCAP31	-1.06890880272747	8.09995290624481	-19.4089580845876	2.75117443052186e-35	3.20185394405342e-34	69.4285090275012
DBNDD1	-1.40275114721874	6.20387114675998	-19.3752390407688	3.14927306908882e-35	3.64235427437355e-34	69.4223816680233
HMGB1	-1.12160896439812	8.78310513986692	-19.4195991685867	2.63638330001133e-35	3.08112329206076e-34	69.4127295169624
RAB8A	-0.764657104051532	6.70732118860304	-19.3907034898079	2.9599543257758e-35	3.43051116730939e-34	69.4006888020758
HSPE1	-1.71954034647125	6.60915666135536	-19.348596438644	3.50451473522926e-35	4.03646724738114e-34	69.3596592983848
LNX1	1.64943557312415	3.04694907177489	19.2879308347727	4.47159562964014e-35	5.1221209116508e-34	69.3556789060989
DLGAP5	-1.29324157970183	5.76555141353828	-19.3746059620879	3.15727819543317e-35	3.64908918731336e-34	69.346010985052
TEP1	1.12028373359504	5.9726411807551	19.3652337927424	3.27821430884507e-35	3.78363396143029e-34	69.3261688601915
CPOX	-1.55076677277496	3.45253525867076	-19.2818355941851	4.58254640686104e-35	5.24203188155568e-34	69.3241655198005
CTTN	-0.83179977384359	8.54640436263797	-19.3885957270708	2.98506716668948e-35	3.45482790973805e-34	69.3130469025209
RAPGEF2	1.53131469557008	5.39327795397791	19.3234210295593	3.87725193178066e-35	4.4596397047524e-34	69.2514310012111
ENO1	-0.927374143631678	10.9195286013002	-19.40024356262	2.84892515107055e-35	3.30871001572943e-34	69.2409101475887
NFATC2	2.83399583082961	3.33480405680828	19.2784209990652	4.64590980761895e-35	5.30725379935924e-34	69.2333537343145
HN1	-1.08036692539346	7.50060514726547	-19.3576337026011	3.37970388460168e-35	3.89808053559162e-34	69.2276441668865
METTL3	-1.01743694325705	5.55842004852143	-19.3172204486645	3.97503181933488e-35	4.56896440869804e-34	69.2179680074771
SLK	1.38022464949208	6.97488040555932	19.3522257865887	3.45384229216891e-35	3.98084483075346e-34	69.2113258330849
C16orf57	-1.33358357387833	3.98797266160462	-19.2576723191363	5.05037495747807e-35	5.76535636784049e-34	69.1897059851669
RNF146	1.32577339996335	4.15939658865005	19.2919359901996	4.40016789749804e-35	5.04721590656771e-34	69.1653777915332
MORC3	1.34324359353614	5.41611944338157	19.303095585874	4.20715339053057e-35	4.82913063165636e-34	69.1500003045431
GLCCI1	1.18560215371367	4.708550881535	19.2805661298427	4.60600107138197e-35	5.265260554873e-34	69.1044807313132
C8orf55	-1.5820662096159	7.06714210769728	-19.2898177117245	4.43780076218163e-35	5.08689375919983e-34	69.0286382278032
KLHDC2	1.02095246863351	5.69426121274669	19.2853761150047	4.51776550670326e-35	5.17146545750207e-34	69.0095281757594
B3GNT1	-4.34421644651071	2.36445574107963	-19.3240655966609	3.86722753340622e-35	4.45117090631009e-34	69.0013543483029
KLF11	1.32181541994616	4.71299190209244	19.2212825360439	5.84737164188302e-35	6.65700771537451e-34	68.95917233372
C7orf74	1.35404242868708	3.13352173692399	19.2019135771552	6.3220984677142e-35	7.18279719932421e-34	68.9299455569367
FILIP1L	3.40678877149825	1.42421844294577	19.1978803625333	6.42573662357549e-35	7.29558854668543e-34	68.9249505566751
TRIM5	1.73927073910899	2.47380709536421	19.1701771002249	7.18540836623398e-35	8.12500131960088e-34	68.9126098234102
UBL4A	-1.2765626795063	5.53792646967805	-19.2274179168552	5.7046160163565e-35	6.4989099630481e-34	68.8904623371272
FAM65C	2.99025562920352	1.99919296116087	19.1589027975352	7.51991107680582e-35	8.49749951679058e-34	68.8754900795216
HNRPLL	0.911395503780362	5.66318105799225	19.239810328925	5.42689170106027e-35	6.1867305254623e-34	68.8451451960772
RPN2	-0.697390430130877	8.97539690667134	-19.2441884401403	5.3320654296092e-35	6.08277368654736e-34	68.6990389525341
CRY2	1.18520133394392	4.60526039374383	19.1740044112934	7.07529592865327e-35	8.00590318746937e-34	68.6955248136463
NAAA	-1.60639212436307	4.46097365579703	-19.1342013987125	8.30868590238227e-35	9.36350829052837e-34	68.6824979767273
PRPF38B	1.06493521090277	6.43510947495446	19.2162175950992	5.96792949328027e-35	6.78963624800131e-34	68.66910300744
CAP2	1.02929611508737	5.9678699224242	19.1846047337308	6.77911601617784e-35	7.68116099285624e-34	68.5999243670461
C17orf59	1.71594208366959	3.04894457726617	19.1203340071946	8.78752054821646e-35	9.88980441779085e-34	68.59905940383
NDRG4	-1.96102608067322	3.74048752936697	-19.0875376499627	1.00336109116753e-34	1.12300615672065e-33	68.5941268647573
WDR34	-1.46558661799748	7.65596775764721	-19.1967356822124	6.4554611887611e-35	7.31939884209089e-34	68.586893475248
MEAF6	0.976537770058076	5.9895171123477	19.1787929633786	6.93991932319557e-35	7.85803728917554e-34	68.572101947613
RTN4	-0.640655676649119	8.20824084217759	-19.1968434599207	6.4526565653919e-35	7.31939884209089e-34	68.5663599860819
LFNG	-1.82636566657766	4.35135302518973	-19.0990079349153	9.5787470510813e-35	1.07369279947911e-33	68.5428020040675
PSMD2	-0.714570257956225	9.02996279976836	-19.2038358297913	6.27329820958294e-35	7.13219845391333e-34	68.5281362393083
PTPN2	1.02891000725318	5.15000396639092	19.1477332983449	7.86677932987796e-35	8.87147791725414e-34	68.4969341110433
ARFIP2	1.06943365012331	6.00782276751224	19.1494695156454	7.81182127376645e-35	8.81544527547032e-34	68.4829614174121
THSD1P1	1.79610920186136	2.59063231603983	19.0548192285047	1.14543057422403e-34	1.27793068200952e-33	68.4487337344014
DARS2	-0.961777784235131	6.67019946308872	-19.1565591336879	7.59139275207121e-35	8.57248159254821e-34	68.4336052200888
WEE1	1.10278067181341	5.09931219314206	19.1268605475353	8.55879306768201e-35	9.63887240834437e-34	68.427666303291
ZNF212	1.1552821662592	4.73444268745097	19.0999924060627	9.54068867601178e-35	1.07086226454779e-33	68.4178526387137
HERC2P2	0.894935148544906	5.05081879874127	19.1077871267359	9.24468372043416e-35	1.03903286653589e-33	68.3637588823524
ARL6IP6	1.09224381376234	4.67595242409264	19.0871285474841	1.00502302152448e-34	1.1235297467898e-33	68.3181082054933
ARID5B	1.3411250781108	6.25411291576095	19.1060413015023	9.31016707197286e-35	1.04568995373858e-33	68.3062172753048
FBXO38	1.0914998607213	5.03030070324262	19.0920207106988	9.85329602970289e-35	1.10372754722539e-33	68.2882859573906
PQLC3	-1.42203801771444	4.78084185880028	-19.0542208101241	1.14820964063235e-34	1.28017720199569e-33	68.2875911170532
EMB	-1.78791023107886	5.5078277905907	-19.0667237196325	1.09153269204932e-34	1.21861099745212e-33	68.2821283977697
MFSD5	-1.46393617326285	4.36227507684208	-19.0518483125206	1.15929458582332e-34	1.29167506018049e-33	68.2710422335838
SFXN2	-1.27587430932465	4.3790944591322	-19.0414205568784	1.2093086353576e-34	1.34650317028765e-33	68.2641990737727
ALOX15	-1.46967318316956	4.0228214322928	-19.0175044129398	1.33238525887278e-34	1.47568285227738e-33	68.2521676140082
LGALS3BP	-3.38907132646934	5.51392395510667	-19.0208517226438	1.31442760155591e-34	1.45772461594304e-33	68.2461814446906
DYRK1A	1.01214958169971	6.78295132721647	19.0992907249845	9.56779912256221e-35	1.07318492639658e-33	68.2212322618003
ATPIF1	-1.15049536689631	6.25571603250305	-19.0829346294653	1.02222110716805e-34	1.14199237116089e-33	68.2175851367281
SNX5	0.866880781491451	8.00270732256677	19.117982751044	8.87142278454089e-35	9.97751678874659e-34	68.2033237120412
ABCC1	0.93339911903884	6.53809043563341	19.0874090623548	1.00388316449257e-34	1.12300615672065e-33	68.1825100526703
A4GALT	-1.58783534318444	4.51185951912789	-19.0245620211878	1.29480736144938e-34	1.43882779487571e-33	68.1738172944224
C2orf42	1.39577356225842	3.97944226346768	19.0127151952304	1.35850920075335e-34	1.50163303855909e-33	68.1600788248907
IGDCC3	-3.15602192487178	2.62025930195828	-18.9922719045892	1.4759532577429e-34	1.62607656669909e-33	68.1152155697592
RPS6KA4	-1.4025546730564	5.70416762773684	-19.0283925002338	1.27486107907932e-34	1.41854801640203e-33	68.096865912463
SPAG1	1.22706238004067	5.15422704524782	19.0169950363578	1.33513955129027e-34	1.47775472242081e-33	68.0173920105778
FEM1C	1.44976021701984	5.23323881928208	19.020920631448	1.31406049232523e-34	1.45772461594304e-33	68.0035397386306
NDRG3	-0.987971310450295	5.3546085382671	-19.0010472231539	1.42433612309485e-34	1.57231665495962e-33	67.9758545733175
C1orf27	1.15647323618988	5.61495624854856	19.0211100268643	1.31305202696255e-34	1.45772461594304e-33	67.9550410438318
HCFC2	1.46866040350183	3.66596267205183	18.9776621395147	1.56610496946049e-34	1.72426198217625e-33	67.9357076003573
UFM1	1.38865756273118	6.56683065176251	19.0265188142653	1.28457886216977e-34	1.42841069753505e-33	67.9143396083442
SUSD4	-1.22423356422305	4.9502972989518	-18.9571325671624	1.70224315774649e-34	1.86922617006909e-33	67.9134806467668
TOMM5	-1.17788218600033	6.01541417089183	-18.9998806650821	1.43109169109492e-34	1.57777081882977e-33	67.8989212638652
METTL18	1.71573928639892	2.89113607135896	18.9412840478396	1.81544675846228e-34	1.98441382931524e-33	67.8771064821102
PAN3	1.22587279808873	6.0125632872374	19.0063713760494	1.3939094396324e-34	1.53974514322405e-33	67.8757727475252
ZNF85	1.48449890420971	3.63746457176739	18.9486620272324	1.76183280147342e-34	1.93085791427532e-33	67.8679336068386
PPAP2B	1.19982734520228	3.95100337738267	18.9446168527982	1.79102747369558e-34	1.95900218901797e-33	67.8566105740341
C20orf151	-2.09708934027652	3.2942983657795	-18.905925009397	2.09612427536564e-34	2.27485933687313e-33	67.8498678748751
HKR1	1.02565513027946	4.46990812291336	18.9551007293986	1.71634923911459e-34	1.88347930938008e-33	67.844938738118
LRRC45	-2.13242711050093	4.9448451437746	-18.9298754413882	1.90160520791883e-34	2.07317115366588e-33	67.8164950349141
ZNF621	1.38834967879001	5.01283031662875	18.9747485641875	1.58473674438448e-34	1.74248108567299e-33	67.8085389513645
TRAM1	1.25630142810095	8.12812384817054	19.0178169555804	1.33069811819488e-34	1.47479094292188e-33	67.7901516594369
TPX2	-0.881163788632879	7.80228233822554	-19.0159998122109	1.34053747485523e-34	1.48274793184384e-33	67.7844163764402
LSS	-1.15903402338322	8.00695044601306	-18.9998682439118	1.43116379584116e-34	1.57777081882977e-33	67.7747238033186
SNX33	-1.52012379924146	4.54198416784507	-18.9257155038755	1.93403632983334e-34	2.1057827851649e-33	67.7585790795289
AHI1	1.4817891550808	5.12348595093648	18.9454187127654	1.78520184264129e-34	1.95390809007415e-33	67.7346140422265
ALCAM	1.19103416532211	5.88230152208943	18.9750117363401	1.58304467135342e-34	1.74176572919175e-33	67.7343684464852
BTD	-2.21136111353295	3.04922389610487	-18.8671916127775	2.45406418490792e-34	2.64614889931658e-33	67.7223541701283
ZNF791	1.52379374087034	4.89624429547182	18.9262263986666	1.93002353622652e-34	2.10278264624445e-33	67.6728605963561
HMGN3	-1.67838473804762	4.83888430677065	-18.9017865062449	2.13171327237314e-34	2.30898787352127e-33	67.6571936079754
GPAM	-1.53289330757564	4.19476729610882	-18.9073087307767	2.08435900610617e-34	2.26355974143634e-33	67.6533504150922
FAM190B	1.60335732722067	5.87070423364512	18.939363593671	1.82966987589157e-34	1.99865440917117e-33	67.6146904545406
KRT80	0.809982181711332	8.6496177789288	18.9733568256363	1.59371531353777e-34	1.7512020304603e-33	67.596431515764
NSMCE2	1.21644780618233	6.23790556824847	18.9384947358712	1.83614157722411e-34	2.0044146042752e-33	67.5840677740842
TBC1D23	1.26904551817482	5.54680023551665	18.9231334790963	1.95444565480824e-34	2.12523726469526e-33	67.5668019767576
SRP72	0.917228807964156	7.34650624666554	18.9543668862044	1.72147286203696e-34	1.88786309145614e-33	67.566348192722
CHST14	-2.48131690235381	2.73756042446546	-18.8260637219614	2.9018573275068e-34	3.11693397207603e-33	67.5395213235982
MAP3K14	1.5090101943732	5.93432447964536	18.9031877764349	2.11959541355675e-34	2.29735020714991e-33	67.5384999670588
PODXL	-1.08990409716975	6.59558465271205	-18.9255423163953	1.93539852771745e-34	2.10589492371806e-33	67.5357252421246
NCKAP5L	1.29441821769637	4.56245889931273	18.8835621969799	2.29581998336542e-34	2.4851322590164e-33	67.5157514126835
ZNF75A	1.13714845465391	4.23456661213691	18.8819052060965	2.31135806736267e-34	2.50033326769556e-33	67.5154505470524
ATP6V0A1	-1.23675194447224	5.82785405225047	-18.8796361292613	2.3328078957296e-34	2.52115661080024e-33	67.4970495229557
UNC45A	-1.09492645965591	7.0537366584048	-18.9172489198176	2.00177405254861e-34	2.17528715106062e-33	67.4578490049284
SYNJ2BP	-1.40853076022356	5.37007646854334	-18.8795503605728	2.33362259837286e-34	2.52115661080024e-33	67.4450081775631
CDKN2AIPNL	-1.23668197593534	4.97226159241757	-18.8558451045403	2.57014963803327e-34	2.769534957891e-33	67.4193662385219
POLR2B	-0.930645436041694	6.99156746800968	-18.9044317236902	2.10889620760033e-34	2.28723606847652e-33	67.4119805540625
RPS6KA2	1.33393131764509	4.16601155792581	18.8326571269085	2.82488380304474e-34	3.03620544486634e-33	67.4118025817738
NSUN6	1.70286648130364	2.71838400882047	18.8065527009848	3.14224116975452e-34	3.3600282175815e-33	67.4080572985624
BMS1P4	2.05952595226256	2.83108729665291	18.801282146823	3.21055223312967e-34	3.43088022663646e-33	67.3931931449715
EIF4B	0.586916756430547	9.67145157041585	18.9348707484518	1.86338456689826e-34	2.03282736443617e-33	67.3809022889533
LMO7	1.34443450825921	4.02826096408761	18.8515524139194	2.61549675077725e-34	2.81658516806173e-33	67.3791882284773
NUAK2	1.9407982436702	3.12992701719194	18.7862427343128	3.4138160440515e-34	3.63879283114833e-33	67.3391010902717
LIMA1	1.0159939953945	5.6581598543697	18.8437489649667	2.70000567364975e-34	2.90572039164211e-33	67.237651982772
SF1	0.6832907921041	8.02865169716183	18.8763398452827	2.3643258361558e-34	2.55267819779661e-33	67.2245343235323
GLUL	-0.925852251978468	5.93517617953462	-18.8066508301005	3.14098331144098e-34	3.3600282175815e-33	67.1349868918932
SIAH1	1.98741282435809	2.73056633560873	18.7267204182814	4.35386744120333e-34	4.61432693831968e-33	67.1244221056859
TTC39A	-0.852937157708947	6.65836622623748	-18.8242672854857	2.92319344315685e-34	3.13783614527311e-33	67.1173738853808
SEC24B	1.12969831391012	5.38119821136391	18.8157286802881	3.02678697937041e-34	3.24487086173018e-33	67.1170641820605
AIM1	-1.34064409109169	5.30150106426174	-18.7875598151725	3.39550861987102e-34	3.62158712746957e-33	67.0986232671568
TGDS	1.68046230166497	3.1475253693191	18.7478478268894	3.99354131297743e-34	4.24320107485608e-33	67.0796201963097
ACTG1	-0.815328925637862	11.781669072289	-18.8730254550232	2.39644951596987e-34	2.58569172290839e-33	67.0541369807559
TMSB4X	-1.25646109730123	9.27866316114611	-18.8425248120749	2.7135102868964e-34	2.91837595100035e-33	67.0531124895801
THUMPD2	1.46491677510303	3.8382718378388	18.7521280968359	3.92428396333284e-34	4.1722647808505e-33	67.0489562036652
FAM179B	1.45454315323211	5.33935501788092	18.7959650298457	3.28098315766704e-34	3.50166958065243e-33	67.0465883326514
ELF1	1.13657435199195	6.65494909742551	18.811103963909	3.08443192023606e-34	3.30455089263471e-33	67.0236349832065
RCN2	-1.2612173948692	7.1483327689462	-18.8084294664401	3.11827176206546e-34	3.33866689812949e-33	67.0159930727379
SERINC1	1.02558025778581	7.55714135292819	18.8171640536925	3.00911736552058e-34	3.22799735862515e-33	67.0065996639401
KDM4A	0.87547037854592	6.2623672990728	18.7980055055117	3.25377264483149e-34	3.47484634177278e-33	66.9955633998864
HIST1H1C	2.06086411208409	4.6144766669984	18.7417384293027	4.09453391010261e-34	4.34774508651149e-33	66.9741136020734
ZNF384	0.78951281505214	5.8944593165992	18.7638268292228	3.74110130750263e-34	3.98003678541183e-33	66.9099071586067
CTSH	-1.0996722449631	7.29206540173016	-18.7709092932688	3.6344130812072e-34	3.87146015096237e-33	66.8876930968223
LRRC37BP1	1.47058490775991	3.29436266591978	18.6838385756718	5.18915790216275e-34	5.47529821802964e-33	66.8412089988076
C3orf21	-1.19464343240207	4.68044120910822	-18.7012299363654	4.83250236712374e-34	5.11187663426802e-33	66.8407124658345
PPFIA1	0.912735595880956	7.33156222407803	18.7653543195955	3.71782787856617e-34	3.95779461751373e-33	66.8105429386738
KIAA0090	-0.904759985380672	6.01801502801878	-18.7303921114034	4.28897442784018e-34	4.54843426323394e-33	66.7733009153735
IRAK2	5.48520921401417	0.507236492512935	18.9479386899385	1.76701781414455e-34	1.93527216265576e-33	66.7690729257186
FREM2	-1.97272927507364	7.32209809132437	-18.735248621652	4.20463529389853e-34	4.46182237659638e-33	66.7130610416474
SHPK	-0.99705502945465	5.22228770430165	-18.6961492647382	4.93406294870175e-34	5.21600940291328e-33	66.6979724832166
TAF1A	1.53088497017181	3.05595015219674	18.648619058087	5.9947812390662e-34	6.30545417875115e-33	66.6762879680204
ATF7	1.44493130138304	5.62088495940047	18.7068558949142	4.72249668962486e-34	4.99867307830925e-33	66.6473329540694
ZNF222	2.95950400470544	2.42746064166297	18.6220713755603	6.68439083195626e-34	7.00876189803363e-33	66.6411253269159
C12orf41	0.787485540074204	5.72047573967223	18.6928731408299	5.00068897196153e-34	5.28310311857767e-33	66.61861507628
HADH	-0.951065478677615	5.41089726963272	-18.6700349611649	5.49102878081774e-34	5.78651325333308e-33	66.6020106207051
SKP1	-1.05064077743829	8.44375521455257	-18.7203359708896	4.46906981680029e-34	4.73342138164459e-33	66.5953008390997
PP7080	-1.18593582066728	5.38811444379684	-18.665644425297	5.59070671020333e-34	5.88784502653908e-33	66.5902876795686
PCMTD1	1.42105814510506	4.3750109778415	18.6579648123173	5.76945969740172e-34	6.0722746368374e-33	66.5733417396133
ZMYM6	1.31099619359693	4.45706032878286	18.630454840813	6.45839384983825e-34	6.78029998397332e-33	66.4932836205147
TAX1BP1	1.00504883202797	7.69976966717735	18.6861015478803	5.14128890466715e-34	5.4282143713165e-33	66.4711292438491
LOC401397	-1.62015361133375	4.84938280156611	-18.6050755173076	7.16730739789077e-34	7.50570124748436e-33	66.3983514291776
PLD1	2.37221515730652	1.24401426096446	18.5366917092027	9.49302713001146e-34	9.83042636051465e-33	66.3752077258877
RAN	-0.792950694847223	9.30918477043376	-18.6765053786875	5.34738517838477e-34	5.63869292076336e-33	66.3562538742437
MTL5	-1.18663488876014	4.67089582850408	-18.5896762033566	7.63515734178932e-34	7.96571250056673e-33	66.3430557037278
NBEAL2	-1.46295100475286	6.86375704371298	-18.6299556237177	6.47163333727376e-34	6.78993700957129e-33	66.3398987297063
TRAF6	1.14086042599652	4.23574329964297	18.5862105336569	7.74462107623174e-34	8.07487798496881e-33	66.2951400988385
TSPAN13	-0.884884930789221	7.63165278677769	-18.6392763376865	6.2288928600223e-34	6.54758040169786e-33	66.2929849582496
IRX3	-1.60307480209315	5.12487321143807	-18.5815054605498	7.89576636973675e-34	8.22221648614429e-33	66.2708479628745
AP3D1	0.887196589686526	7.2237529489516	18.6332095262852	6.38582735796725e-34	6.70832768433695e-33	66.2582009863208
PPP1R9B	-1.08943025615816	6.19814652105331	-18.6047104404384	7.17805749668105e-34	7.51225491705218e-33	66.2362022037622
SNRK	1.44050265495422	3.95771970722384	18.5519094855264	8.91708080129481e-34	9.25119474695126e-33	66.2127551065653
MRRF	0.869934825460652	5.37188412271271	18.5901795414479	7.61938946902792e-34	7.95422406242341e-33	66.2119977726667
CXXC5	-1.10686398601552	5.95871777498232	-18.5853433341659	7.77225813827994e-34	8.09864455480335e-33	66.2023992559327
REEP5	-0.88434158852006	7.97896660035099	-18.6101099128811	7.02070722291167e-34	7.35678619022398e-33	66.163636220369
JMJD1C	1.65226312877863	6.84328872386418	18.5915754581039	7.57583156824017e-34	7.91369188927224e-33	66.1390536020145
COG1	0.857196701946502	4.94342374082878	18.565292104562	8.43973917701929e-34	8.7777486316213e-33	66.1313798316485
KPNA4	0.995084235681221	7.42720414100168	18.6007654858807	7.29526238871394e-34	7.63014185045978e-33	66.1238430382233
BMF	1.47273130960361	3.93161958495479	18.5262805337341	9.90851160500305e-34	1.02479868943767e-32	66.1011630406732
C1orf135	1.17573784720694	3.99191954326109	18.5193527901161	1.01950849256545e-33	1.05313527051666e-32	66.0892185635709
CC2D1B	0.945819247973578	5.22178762604916	18.5408316327789	9.332730796387e-34	9.67042068393905e-33	66.0291157288367
HEATR6	0.674839091952469	7.84462438321741	18.591951456165	7.56414194374372e-34	7.90641936669813e-33	66.0252420239832
ZFPL1	1.31870917003501	4.64515391618937	18.5266518420608	9.89338321100123e-34	1.02386720804941e-32	66.0212192001462
AMD1	-0.998031320263186	7.52030033171399	-18.5686052994679	8.3255907874163e-34	8.66441694640636e-33	66.019013003443
CAPN1	-1.09060305605022	7.33394508269837	-18.5646714296414	8.46129778308739e-34	8.79470131288711e-33	66.0063022715837
GOLPH3	0.763712134848423	6.57144478204751	18.5620742869752	8.5521106956723e-34	8.88357138350457e-33	65.9959092336863
PTPRS	-1.34539447127237	5.97532912713261	-18.5257716924888	9.92928142729892e-34	1.02631212972897e-32	65.9771703808346
DYNLL1	-1.04896915754628	7.46873458352603	-18.5563395925635	8.75612590729227e-34	9.08984790028281e-33	65.9738221073487
RNF113A	1.31386346245029	4.31054855661242	18.5076911329671	1.0696468134195e-33	1.10017056012471e-32	65.9667962123475
TCEA1	1.33030979627628	6.39819260367844	18.5509304026037	8.9530531667796e-34	9.28275642661017e-33	65.951821177942
ANXA11	-1.03008715945318	6.17130801280497	-18.511434044083	1.05328948831046e-33	1.08668805690957e-32	65.8825376731599
MEX3C	1.0385183073187	5.53849963606839	18.5105218559893	1.0572525756108e-33	1.0901043202537e-32	65.8745972129362
SH2D3A	1.49093845450635	3.60397535740056	18.4583579840441	1.31076091187356e-33	1.34238612922066e-32	65.8728285282048
NPY1R	-1.27536533380027	6.34622103429305	-18.5078683427885	1.0688666282943e-33	1.10017056012471e-32	65.8424673192906
SLC39A14	0.911766288609352	6.34528114217807	18.4956006424618	1.12425402500496e-33	1.15562534199034e-32	65.7891149033782
CACYBP	-1.20269102126198	8.1381518346533	-18.5132629642994	1.04538859495019e-33	1.07920239888562e-32	65.7879888583768
SNRNP25	-1.5093990733281	5.57658368414727	-18.4691545388683	1.25369368094239e-33	1.28472874510297e-32	65.7765327736325
GPR87	2.65703549457326	2.65467199176424	18.3832195525203	1.78747523119935e-33	1.81174156161079e-32	65.745617322697
ZBED1	-1.58136734251277	3.95037909907689	-18.4051072014531	1.63292305553984e-33	1.6601218954923e-32	65.7366111439571
CNOT10	0.906564804293149	5.27440763994079	18.4724527632032	1.23676441428084e-33	1.26815745336805e-32	65.7206865708036
MLEC	-0.804846335092848	8.34702195610411	-18.5084262722379	1.06641402602529e-33	1.09887296187597e-32	65.7155019011269
HSD17B7	1.96087347590869	4.381094666947	18.3987083788046	1.67665926513319e-33	1.70148358920433e-32	65.7033714250397
TRIP10	1.18579940086432	4.39316079787194	18.426478426643	1.49500692851275e-33	1.52547259746475e-32	65.6816622776021
ZNF350	1.77712374148706	2.39182530804837	18.3717035253784	1.87462494743943e-33	1.89777406906641e-32	65.6583022763627
CIDEB	-0.995990095315645	5.17338405518609	-18.4388070489596	1.42084606100991e-33	1.45157495613368e-32	65.6423934918963
USO1	1.13409187740887	6.51117983440497	18.4727451093586	1.23527500359119e-33	1.26740731043307e-32	65.6295864400729
SULF2	-0.697206808504468	10.0732937779421	-18.5078402811718	1.06899013434125e-33	1.10017056012471e-32	65.6261412031153
STMN1	-1.07698206155156	7.51624096900116	-18.476090471396	1.21835954070755e-33	1.2515875281814e-32	65.6136715437252
C1QBP	-1.0149015510595	7.61422268928336	-18.4740661345838	1.22856729708154e-33	1.26129892427205e-32	65.612071937199
ATP13A2	-1.40267588830937	5.41094893756166	-18.4224564919634	1.52003424521442e-33	1.54817617033898e-32	65.5996997742152
USP25	1.2765833343996	4.45553428706375	18.4110983911765	1.59301518673748e-33	1.62053442718963e-32	65.5763036922409
ID3	1.51062041424846	6.14561465115515	18.4484467635899	1.36545013858712e-33	1.39753905249272e-32	65.5530336996773
MRTO4	-0.954722640908717	6.34824176976519	-18.438806513413	1.42084920066422e-33	1.45157495613368e-32	65.542184181198
MID1IP1	1.25099812598733	5.46547745600833	18.4279013518484	1.48625224008755e-33	1.51746535184519e-32	65.533678945053
GGPS1	1.09747155120834	5.42659744694071	18.4248603734175	1.50502530341402e-33	1.53475873014e-32	65.5323014121208
LOC90784	-1.37507132946241	3.81436800709696	-18.3499299422064	2.05127339246107e-33	2.07033773177543e-32	65.5045599760904
FBXL19	-1.47481600085461	5.22636536097276	-18.3889402975188	1.74571138000561e-33	1.77048375495536e-32	65.4836277927799
PLAA	0.912311967744922	6.1961314729127	18.4227746342047	1.51803925875876e-33	1.54708644506286e-32	65.4589210516771
PRMT2	-0.813393666420063	6.48211157983645	-18.4200348946082	1.53530626159646e-33	1.56277917948504e-32	65.4472816106533
ZFX	1.2814269522553	5.20438872687319	18.3988448278557	1.67571442717143e-33	1.70148358920433e-32	65.4463930332689
MAX	0.825212760394049	6.03803109715883	18.4017946261766	1.65541923869289e-33	1.68197031275212e-32	65.3891162343353
DRAM1	1.40456392233686	3.2994570786493	18.3307516516285	2.22071326074176e-33	2.23730172124369e-32	65.3864199991279
PRPH	2.6220857036418	1.44139861338771	18.2944237618678	2.58130393151531e-33	2.58966568390294e-32	65.3748747514233
HDLBP	0.626262747946704	9.75426119787939	18.4421735620864	1.40124725564579e-33	1.43330025097371e-32	65.3559334480373
BCL2L2	-1.03042714814188	4.91901074529905	-18.3615455425268	1.95504469315345e-33	1.97559924158902e-32	65.3503460341218
ALDH3B2	-1.5798514311291	5.45835384611878	-18.3379813357095	2.15524327506843e-33	2.17396191388688e-32	65.3320895983174
BACH1	1.82131556619236	5.05750105779527	18.3553822437804	2.00552388819965e-33	2.02538535665766e-32	65.331594187226
RAB11FIP3	-0.908290498423551	6.05986866182442	-18.3795952414867	1.81445359418879e-33	1.83797225373793e-32	65.320059601885
DLG3	-0.871570481753899	5.66800529757694	-18.3667254959265	1.91361041454361e-33	1.93489846268605e-32	65.2835275941407
TBL2	0.784234095718204	5.89197207347537	18.3684245461608	1.90021333012224e-33	1.92251468438986e-32	65.2537166656574
C5orf34	1.52139582435959	3.24754279201779	18.3050495637438	2.47011967693963e-33	2.48109798661491e-32	65.2462765134154
ADD3	-1.7018261031265	3.6678256344939	-18.2842610320632	2.69235764097565e-33	2.69784237193989e-32	65.2286379784473
C15orf17	-0.887239030953372	5.57864842610019	-18.3309447649079	2.21893870489478e-33	2.23686141655578e-32	65.1929329982166
TRIM23	1.37067231934775	4.17029721273507	18.314442856335	2.37585468353394e-33	2.38928404855211e-32	65.1667439318049
ENTPD1	-1.09265361628695	4.70886282314448	-18.3048846381371	2.47180799237121e-33	2.48130353327828e-32	65.149261153255
SCP2	-1.22983757522635	5.19437730838053	-18.2847875510412	2.6864876030037e-33	2.69357426094927e-32	65.0440485265204
RMND5A	0.972529934299309	6.95778279543749	18.3288671271682	2.23810574901391e-33	2.25346661929612e-32	65.0419692400616
JUB	1.01463234292161	5.9178823686548	18.3088815676739	2.43121746938768e-33	2.44349044218988e-32	65.0046610333473
SPC25	-1.56894391711919	4.01090431781464	-18.2516764286943	3.08194744031595e-33	3.08084213938099e-32	65.0002400992269
HMGXB3	0.765597454297661	6.25995546056181	18.314823397994	2.37211313090118e-33	2.38695667877204e-32	64.9806960415987
MRPL28	-1.50359261195142	5.59798057689657	-18.2483292637765	3.1250540489061e-33	3.12206713942089e-32	64.871972946909
POMT2	0.810494345389968	5.91835515506091	18.2656630865576	2.90820421179513e-33	2.91238366694981e-32	64.8366275007741
SEPT7P2	1.67528588528723	3.06231843710954	18.181594271467	4.12340340352606e-33	4.08287735468145e-32	64.8347792265212
ZNF77	1.73776273886959	3.12848777181991	18.1681443321157	4.36064407207013e-33	4.30758484709397e-32	64.8214776071099
SP4	1.88866867750166	3.41282747234332	18.2073776572443	3.70433751717689e-33	3.67882070292555e-32	64.81730826311
PCNXL2	1.42117317463154	4.59136619678066	18.2142178032527	3.60054726041945e-33	3.57999716904012e-32	64.7916162628293
JUNB	1.70366061752259	6.40385295725961	18.2603240599772	2.97333046604275e-33	2.97582158672046e-32	64.7825854234156
EIF2C3	1.60457014441761	3.88373773333678	18.2014150833978	3.79726772844721e-33	3.76663733633162e-32	64.7705461157816
SMAD1	1.27149198475768	4.07689587973726	18.1901088459669	3.97998042204486e-33	3.94553601530991e-32	64.7427397324697
RELA	0.770971362434119	6.29892332391127	18.2540885112369	3.05125510929938e-33	3.05198507463653e-32	64.7355081144419
MAP7	0.723151960883421	6.37649271655651	18.2445921382982	3.17390082526759e-33	3.16708337719422e-32	64.7047094017788
ZNF329	1.42760843682177	3.79655865906476	18.1633384365415	4.4487089385421e-33	4.39198396034109e-32	64.6875231614541
CHSY1	-0.843628974216062	6.49737323682572	-18.2279898496187	3.40037360457773e-33	3.38700703769851e-32	64.6840934989095
STAT3	0.807868824184322	6.06455199240902	18.2350304053949	3.3024096922024e-33	3.29335120407829e-32	64.682438856195
MCCC2	-0.786145808937594	7.53536169198387	-18.2476062591676	3.13444476972192e-33	3.12957936291519e-32	64.6549868223193
LRRFIP2	0.824823344901861	5.53663830374299	18.2063719178306	3.71985039600981e-33	3.69203430402778e-32	64.6480321466004
ANO6	1.18528290012655	6.34967614916987	18.2265668332191	3.42052665884806e-33	3.40505284777232e-32	64.6357384373748
STK3	0.963888606366396	5.61008013206334	18.2115295405441	3.64098411894363e-33	3.61805219282313e-32	64.6088116368189
VOPP1	-1.48417463687484	3.93004473231304	-18.1254095400279	5.20965156288983e-33	5.12808785978632e-32	64.6031074691028
LAMA5	-1.61440187610415	8.36790487948416	-18.2291966776505	3.38337600691701e-33	3.37208464479619e-32	64.5847374062388
POMGNT1	-1.0276252902803	5.25615509842353	-18.1766843222909	4.20846374698778e-33	4.16463595885347e-32	64.5774567999012
NOP56	-0.917367724284118	7.76501818598893	-18.2258968522837	3.4300566830569e-33	3.41250850490444e-32	64.5715474799723
BNIP3L	1.29758153562274	4.95756539904368	18.1718916428188	4.29319709564163e-33	4.2459744664406e-32	64.5695700631096
U2AF1L4	1.57065758971789	3.23077250271808	18.1250595271032	5.21725254736665e-33	5.13254891777411e-32	64.5607360303682
ERCC6	1.48138703773986	4.48288898977376	18.1711176630853	4.3070411351963e-33	4.25714869651436e-32	64.5570364021374
DHFR	-0.999717574070208	6.0507610907861	-18.1873219575549	4.02636205285871e-33	3.98915159786784e-32	64.5532736962552
ZNF608	1.61771644257788	2.32421774443735	18.1197684532614	5.33352536355982e-33	5.2376910264342e-32	64.5277347557051
ADRA2C	-2.51251154814714	4.51121765600943	-18.0890268003695	6.06264062927432e-33	5.94323574935427e-32	64.4715829230427
CLK2	1.02501821179641	4.98783857814925	18.150006627947	4.70249862026734e-33	4.63979863866378e-32	64.3981996919422
PGR	-1.67342256006751	5.26038455899292	-18.119931278499	5.32990860182247e-33	5.23721453918208e-32	64.3521918878263
ZNF181	1.67916566480402	2.88298767978381	18.0599453999385	6.8446544000561e-33	6.70199064323994e-32	64.3030341008826
HEXIM1	-0.974457900269047	6.03291130128041	-18.126649539286	5.18281301326461e-33	5.10467401848277e-32	64.293181660063
LOC144438	1.12824200834287	5.85774262745301	18.1339687901803	5.02720802414676e-33	4.95725395022585e-32	64.2687331110803
PRDM4	0.805742208409734	6.03435358362917	18.1331764518815	5.04382321164628e-33	4.97070709437669e-32	64.2635584872312
CPEB4	2.47709579681239	6.30698841494047	18.1137993119553	5.46783565588249e-33	5.36643682564429e-32	64.2600386678124
ACOT7	-1.35027062222386	5.81688070966144	-18.0924606101443	5.97645288660846e-33	5.86218170531613e-32	64.2048400970472
HDAC11	-1.83083009764469	3.87081363919968	-18.0099274512945	8.4349460778898e-33	8.2350285000951e-32	64.1375268780105
CDK5	-1.96032776784613	3.67943216158542	-17.9997694264117	8.80086456167078e-33	8.58225416497855e-32	64.1193682884626
SEC16A	1.06239418100009	8.37132022874398	18.1222395480007	5.27890102128958e-33	5.19014348501158e-32	64.0766297606808
PCDHA6	-3.03604804024304	1.96883317269556	-17.9854912077654	9.34240280795846e-33	9.09443216299751e-32	64.0535501172545
CXCL12	-0.970752364417241	6.62471432582455	-18.0734299255034	6.47015226313532e-33	6.339005650186e-32	63.9936237120112
MCF2L	-1.7172371155501	3.58955102438166	-17.9761575385136	9.71442691353282e-33	9.44558579662342e-32	63.9691471388969
PPP2R5B	1.53260910983454	3.19140874052369	17.9697990609482	9.97637598202071e-33	9.68901927545379e-32	63.9145188945666
IQSEC1	-1.24287776448162	5.70133464801741	-18.0200535422745	8.08542561209595e-33	7.90301916637596e-32	63.9067587004724
TNKS	1.2892106123095	5.36318398130336	18.0326986574521	7.66936083829732e-33	7.50072459998154e-32	63.8898215304952
LRIG3	1.58494909082577	2.81683788506844	17.9492700725166	1.08716741161046e-32	1.05462806216783e-31	63.8765983860912
GATA6	1.72841064707796	3.00008123100227	17.9354733203069	1.15184272546785e-32	1.11607287026213e-31	63.8401161865093
COBLL1	1.50255066008965	4.55635414993453	17.9926633425494	9.06631040546666e-33	8.83595426695947e-32	63.8183296868432
TAOK3	0.946379860104166	5.74917247387595	18.0081763869716	8.496912777728e-33	8.29068665663495e-32	63.7700810172413
SMURF2	1.10971549708885	6.477942415966	18.0143339859375	8.28101387812536e-33	8.08946706178554e-32	63.7693522938794
GPI	-0.837695000642155	8.82152349288825	-18.0379451638607	7.50312714621812e-33	7.34243992939449e-32	63.729629640935
MOV10	-1.03484669144585	5.30221621657084	-17.9756212167392	9.73625158963162e-33	9.46130572835556e-32	63.7167501152038
HSPA6	4.9724967834066	4.58931929883194	17.8931905270178	1.37521942185323e-32	1.32407424358512e-31	63.7029262582705
DGCR2	-1.04916250061933	6.26826613005342	-17.9911714922897	9.1230543230156e-33	8.88607807210908e-32	63.6928017834823
KLHL28	1.49498080244987	4.88731207064286	17.9777674533674	9.64920974397648e-33	9.38763139954989e-32	63.6794208503727
P2RY6	-2.25518088416914	3.49180433999236	-17.8783913410375	1.4633159950875e-32	1.40727410591394e-31	63.6489059444025
SLC25A11	-1.12971144540744	5.80781081435804	-17.9680750819933	1.00486165660725e-32	9.75351500005781e-32	63.6400237819823
DGAT2	-3.15067569087868	2.50710092966355	-17.9072441813872	1.29650874869322e-32	1.24972981631962e-31	63.5837402518692
CIR1	1.36945008125931	4.50941903756504	17.9334090883393	1.16184712755131e-32	1.12511472849844e-31	63.5723644457923
CHRNA5	-1.15673121383148	5.88084625628283	-17.9290995255841	1.18301664305259e-32	1.14362834326078e-31	63.5281278217923
C14orf101	1.21571626639573	4.5336116321523	17.923269266031	1.21227588401243e-32	1.17123638845892e-31	63.521300351829
CRY1	1.13221893615252	5.18033355925275	17.9200944618276	1.22851409010262e-32	1.18555508614404e-31	63.4980224005724
FAM173B	-1.37633905738814	4.61084610009345	-17.883702843317	1.43106203681354e-32	1.37704726718468e-31	63.4478003652923
RINT1	0.88439338031064	5.97883665447342	17.9326986453805	1.16531053073612e-32	1.12781558541845e-31	63.4097581398375
GAPVD1	1.04022650263866	6.69375143344008	17.9395833594222	1.13218081922776e-32	1.09765750845015e-31	63.3944026544948
GGNBP2	0.847562080680612	5.76197957679384	17.9204218298926	1.22682961631459e-32	1.18461307755457e-31	63.3866461464102
EDEM2	1.09103054790268	4.31085615387928	17.8771117438304	1.47119514648681e-32	1.41322617058274e-31	63.3052532968249
SAT2	1.44743369442673	3.90571542958012	17.8369487126167	1.74147053167773e-32	1.66615292744728e-31	63.3028060961068
SSR1	0.991222595018717	7.78429732176004	17.9299058450158	1.17902649195145e-32	1.14043025167126e-31	63.2923228606732
KIAA1310	0.782789623792744	6.42800273101051	17.8999277637562	1.33690275117324e-32	1.28792405591137e-31	63.2531180563818
PDGFB	-1.3997185908964	4.24139838540757	-17.8225904761219	1.8497920567505e-32	1.76776699183402e-31	63.2336171242366
LINS	1.20565708540331	4.9123086035667	17.8649994251658	1.5479265825954e-32	1.48437638574114e-31	63.2319539310322
CREB3	0.990928196734077	5.15807030856176	17.8593701983872	1.5849474266663e-32	1.51900634748236e-31	63.2052408160034
UBE2Z	0.49062984334495	8.42376855782317	17.9113355302409	1.27445859712151e-32	1.22918371270243e-31	63.1958155750361
RNF41	0.958283439372912	5.75281830328092	17.869007519292	1.52209912985134e-32	1.46044669234847e-31	63.1779273226848
IFNGR2	1.28111031570001	3.71304896011338	17.7963990354532	2.06517522045936e-32	1.97022192737948e-31	63.146742372685
PBX1	-1.08693908179585	7.11795705542302	-17.8719119673787	1.50365498157103e-32	1.44357783649793e-31	63.1256362776887
MRPL30	-0.888898894446387	6.08969382870981	-17.8546703800257	1.61653824466327e-32	1.54750919311669e-31	63.1146468553888
HIF1A	0.970299865134673	7.82168050200141	17.8777516853418	1.46724936402254e-32	1.4102458829835e-31	63.092701421457
PCGF1	1.34241964624698	4.01658991423157	17.7990024141752	2.04268129941009e-32	1.94987454630904e-31	63.0467129937822
ALG6	-1.68273694974702	3.72950909457043	-17.7589464215376	2.41781384221471e-32	2.29877877755537e-31	63.0353753373609
GALNS	-1.13432612509302	5.8572066454237	-17.8080382496159	1.96650614487091e-32	1.87823236817939e-31	63.0014733501501
KIAA0040	1.41189342510409	4.46679643417325	17.7729998275597	2.2788893455935e-32	2.1703955248124e-31	62.9750726613127
PLEKHF2	1.19168959724204	6.45449281537412	17.8231710511654	1.84528316678301e-32	1.76446630539045e-31	62.9569509077638
IGSF1	-1.26958657665796	5.61789926540715	-17.7936802196268	2.0889329246501e-32	1.99175109645658e-31	62.9493339484348
TRIM39	1.26111901984479	3.88305308108488	17.7536893267929	2.47194814253086e-32	2.34757869027178e-31	62.9355434302752
KRT19	-1.45372295877026	10.415380613369	-17.8548016340329	1.61564744296514e-32	1.54750919311669e-31	62.8966159969076
CEP63	1.00877504257693	4.17640114448639	17.766174315458	2.3453290019347e-32	2.23240080980967e-31	62.8772534136338
CASP3	1.26469713829264	4.24171231251779	17.7518283860341	2.4914021198871e-32	2.36336977044764e-31	62.8670812420795
TOM1	1.33852039210755	4.55905102296071	17.7540344464414	2.46835716925879e-32	2.34550030106159e-31	62.8560278076832
JHDM1D	1.87961783327248	4.67150614644581	17.7367108123561	2.65526290615467e-32	2.51595562847199e-31	62.8340506633586
SLC25A4	-1.37224266052752	4.10372502896292	-17.708669508942	2.98850267702066e-32	2.82211850765068e-31	62.7624320175159
MEST	-0.802110674738874	6.6680476367913	-17.7784159698528	2.22751980033397e-32	2.12268040688235e-31	62.7465293491608
RDH10	-1.33342524075128	4.7202793840158	-17.7040264990721	3.04761135281334e-32	2.87468991903273e-31	62.727989175335
KIAA0922	0.87314752694104	5.73775556236957	17.7507595388013	2.50264531702766e-32	2.37268935838836e-31	62.7036552699162
PSMB2	-0.824802272681235	6.98496599528806	-17.7638017586362	2.36887761313021e-32	2.25353294664332e-31	62.6736956343839
PTPN23	1.11937137022588	5.7121382099114	17.7519742018658	2.4898722324892e-32	2.36325897935014e-31	62.6720247793113
EPB41L4B	-1.04606548155635	5.22900548610995	-17.7154175950784	2.90464696765627e-32	2.74603255438572e-31	62.6654605054255
KCNF1	2.26227901043517	2.30471965371779	17.6415289841476	3.96798062528238e-32	3.7239342299227e-31	62.6599992050434
CLGN	3.70450919249797	1.85927354492979	17.6438250204744	3.92966200251236e-32	3.69004308422328e-31	62.6566424218903
CUTC	1.24415715319657	4.20175070082503	17.7072656841942	3.00625151704188e-32	2.83727710897339e-31	62.6485013094601
SLC25A1	-1.49727786261009	6.67773893409107	-17.72620558292	2.77548239461066e-32	2.62689120359189e-31	62.5888570433792
RNPEP	-0.899762030031345	6.16114825568328	-17.7263078487431	2.77428605626476e-32	2.62689120359189e-31	62.5711507569022
HIST1H2BN	3.67826777715399	1.51154619744524	17.6610810296272	3.65335007028339e-32	3.43250711097862e-31	62.548318965151
NUB1	0.909858792800401	4.8237306858902	17.7024443070724	3.06802156885135e-32	2.89231075070293e-31	62.5350113924417
EFHD1	-1.0599672644636	5.57843313175217	-17.6804594369286	3.36629679139862e-32	3.16814561279406e-31	62.5157574126031
RAGE	1.61750978513682	3.65203643386363	17.6192059321033	4.36072131751028e-32	4.07422923542134e-31	62.4885096111239
CHIC2	1.71347942185027	2.8131449641373	17.6160128248886	4.42001397902242e-32	4.12732070268961e-31	62.4837913518411
LMNB2	-1.11989154621228	6.64803221172289	-17.7087253040442	2.98779943294954e-32	2.82211850765068e-31	62.4522333038997
PRKCSH	-0.897683515599195	8.33987818701658	-17.7245091141972	2.79540419998731e-32	2.64424999098347e-31	62.4351433038464
USP46	-1.34661075622829	4.3930399372105	-17.6226923214835	4.29689699961706e-32	4.02133774043625e-31	62.3869014495532
H2AFX	-1.78529961056798	7.58599476206663	-17.6993703304885	3.10807015169516e-32	2.9284149418e-31	62.3688716542074
ZNF44	1.48281240236565	3.48056619114085	17.6070354095998	4.5911021587356e-32	4.27514434870235e-31	62.3426103613936
ZNF550	3.12105959070576	1.1868649280513	17.5704439315902	5.36029527829678e-32	4.96926708615495e-31	62.3221342675524
CDKN1B	0.888754879836431	5.98032481162174	17.6798504765234	3.37496200045184e-32	3.17451431358586e-31	62.3220984648372
CDC37L1	1.2469968683801	3.94290068882626	17.6265870497863	4.22670906826093e-32	3.95786575910391e-31	62.3101031073178
WARS2	1.04060830767034	4.10552626544493	17.621076092213	4.32636702587647e-32	4.04665336357707e-31	62.2962284499205
MKL1	1.05302416939101	5.00269012922903	17.6385967281436	4.01746482521903e-32	3.76826033297605e-31	62.2912531693974
FHOD1	-1.27481850756649	5.80322089414269	-17.6199503678662	4.34701345885555e-32	4.06369217920068e-31	62.2742990634786
EIF4G2	-0.781072922290742	10.0673311403398	-17.6983827112073	3.12104854527151e-32	2.93898738013067e-31	62.2241254924929
FAM46A	1.51135982938247	7.12192462574512	17.6632889430121	3.61943732409897e-32	3.40255591951834e-31	62.2224590313597
SMPDL3B	-2.2647604334913	3.19705317103903	-17.5242519034083	6.51952362188492e-32	6.00730099462278e-31	62.1732885963441
UCHL3	1.11073899996829	4.53142881886	17.5928082316029	4.87600585938585e-32	4.53035122179828e-31	62.1444273458169
TSFM	-0.961525642480377	5.48546736962361	-17.6157762316473	4.42443944247738e-32	4.12914761361561e-31	62.1387334012351
OGDH	-0.972674232722349	6.65469609956134	-17.630004883492	4.16606711586261e-32	3.90326646754545e-31	62.1287297609356
SLMAP	1.05129164509689	5.54394602407125	17.6110266886266	4.51422943811819e-32	4.20590379515814e-31	62.1106388139247
C14orf43	1.14159088976519	7.39323037778474	17.6345150975688	4.08738209253923e-32	3.83169159840953e-31	62.0746752960966
UNKL	1.13000080842458	6.35500249406435	17.6131222423002	4.47438900697733e-32	4.17110823593583e-31	62.050574131978
FUCA2	-0.665650632672192	6.98899018486192	-17.6153336323025	4.43273022421241e-32	4.13457781760894e-31	62.0415782667123
HSDL1	-1.00786013109988	5.59076994059287	-17.5949252438815	4.83251027275952e-32	4.49243478608284e-31	62.0347602725764
TGFBI	0.956007965259445	5.63643999687925	17.5918156800754	4.89653411059515e-32	4.54689819353656e-31	62.0336678228022
CIT	-1.21494696593721	5.68466838926239	-17.600102001488	4.72778864397441e-32	4.39997425051909e-31	62.020934569372
FAM59A	1.62415676131979	3.70330010708734	17.5154336503258	6.76801412329817e-32	6.22940386340333e-31	61.9820719217305
ITGB1BP1	-0.991392105925258	5.77462187381665	-17.5678101654057	5.42042843495445e-32	5.02222964798771e-31	61.9600697386594
USP2	2.18208321024654	2.1780826726314	17.4714072134479	8.15892319370425e-32	7.48080216510471e-31	61.9490871220941
RUVBL1	-0.89907572626422	6.43990236237034	-17.5868211409929	5.00116123912697e-32	4.64147727875469e-31	61.9464910735068
METTL21D	1.21271030269284	4.53369976959027	17.5341462497822	6.25162814737432e-32	5.76680800533305e-31	61.9186960413746
FOXO1	1.81518682194413	3.64737883653893	17.4882423855637	7.59593458226061e-32	6.97225082073142e-31	61.9142873057264
ZC3H11A	0.691446968143382	8.21428128822859	17.5958254627725	4.81413321081248e-32	4.47784003435083e-31	61.8874144151689
ZZZ3	1.03045363786356	6.16464842755596	17.5741791401957	5.27616450043892e-32	4.89398641737884e-31	61.8826760002777
ZNF616	1.41174480599748	3.19315254791744	17.5001552940508	7.22134152346376e-32	6.63569866145098e-31	61.8606965775832
PMS1	1.15568956739487	4.41461732216473	17.5233595062722	6.54424701748402e-32	6.02676140530853e-31	61.8167904726194
EHMT2	-1.07600049978813	6.20872809095865	-17.545618174471	5.954861760545e-32	5.50824712850412e-31	61.816146471053
LGALS8	0.898626413902456	6.10074222130752	17.5432379450642	6.01524652808244e-32	5.55795485832324e-31	61.7779976788213
UBE2B	1.23179086332705	6.84805985928007	17.54461562248	5.98022104111014e-32	5.52864658327949e-31	61.7664961740741
SERPINA3	1.22341585351571	5.58812976872499	17.5344202473825	6.24436936878244e-32	5.76329102226918e-31	61.765269746761
TLE3	-0.950572944311356	6.71812340480612	-17.5406513593526	6.0815658231886e-32	5.61612958735539e-31	61.7375541421168
ZNF12	1.18501985900807	6.14830872012269	17.5314424272233	6.32371540893271e-32	5.83008911240302e-31	61.7233831549745
DNAJB1	1.18790703339307	9.70935114870328	17.5624143564567	5.54575370320128e-32	5.13266103665402e-31	61.715665370302
UNC5B	2.11256508278379	3.04825317397368	17.4269674641132	9.8554106025514e-32	8.98211917804194e-31	61.7079944598586
CEP57	1.46931584828932	4.67975567228605	17.4976062528531	7.29989793985127e-32	6.70420061208526e-31	61.7072233444003
SEPT11	-1.14311106341027	6.06627039418605	-17.5128840526889	6.84162144801908e-32	6.29368960927784e-31	61.6944187494634
C12orf4	1.31677860454934	3.90478492574811	17.4648066601171	8.39095696063923e-32	7.67671576639664e-31	61.6562983090176
AK4	-1.18708617704007	5.6135569913342	-17.4813239003584	7.82240189083661e-32	7.17618481746306e-31	61.643498175899
LOC338651	2.80855444842156	2.44611818490683	17.3893892489711	1.15646946347238e-31	1.0431928428863e-30	61.6038731833695
NCRNA00346	4.71474921542618	-0.269444580920543	17.5662501221428	5.45636666008633e-32	5.05272846197585e-31	61.6006037051685
FOSL1	3.6807415663046	3.29180561096025	17.42139595436	1.00917891895627e-31	9.18253984800039e-31	61.5984314297583
RCHY1	1.02225832636193	4.76477073729256	17.4656720331244	8.36016138769033e-32	7.65272791722677e-31	61.5698386414599
SVIL	0.968453506192446	6.60805039527917	17.5042980483867	7.09548184727953e-32	6.52363047904908e-31	61.5622734594823
SLC16A2	-1.81602025144242	4.06536676925081	-17.3932917776667	1.13741022425124e-31	1.02710845520398e-30	61.5520985154726
SIDT1	-1.21758286974948	4.82394379941878	-17.4426571655778	9.21927894882256e-32	8.42071114910478e-31	61.5321867638571
FAM76B	1.36384974652273	3.93170154157984	17.4248228647159	9.94573078992815e-32	9.05456732339458e-31	61.4893979992876
IGFBP3	-1.28941234839324	4.90329081735609	-17.4185791180931	1.02134617689808e-31	9.27306919785208e-31	61.4711656082288
ASF1B	-1.05539843696904	6.599448689336	-17.4663939331442	8.33455860379175e-32	7.63346977490762e-31	61.4625058549751
ZNF558	1.4546056005773	3.56031434010869	17.3962195303237	1.12331954182819e-31	1.01548086581268e-30	61.4574116195541
ARNTL	1.51626910476203	3.5738262981658	17.3936626300808	1.13561558753551e-31	1.02604187390297e-30	61.4477388651999
ARL13B	1.80987682639801	4.16312083713666	17.421065468776	1.01059885206236e-31	9.19045959863561e-31	61.4427308201805
HUS1	0.94694931022913	4.03375372216796	17.4193799176317	1.01787219036812e-31	9.24654780647278e-31	61.4426564934366
PIK3R1	-1.38316581984163	6.52822819377926	-17.463334455458	8.44361024968532e-32	7.72066363125955e-31	61.4321673023752
NCOA6	0.994742269128891	6.50258057207881	17.4677025072456	8.28835004780893e-32	7.59530773696201e-31	61.4247099026069
POLR2L	-1.92740274244695	5.67362406598123	-17.4176007304711	1.02560677633421e-31	9.30165278059294e-31	61.3992612274114
TOR1A	-0.769702345044863	5.54480274698314	-17.4249301310017	9.94119351090763e-32	9.05456732339458e-31	61.3411629243021
MUT	0.934609776752346	4.68549019656957	17.4178233542959	1.02463574273186e-31	9.29788831331936e-31	61.3254932247108
DMTF1	0.964531703796323	5.74805688487495	17.4278288074929	9.81936787442062e-32	8.95414985451529e-31	61.3179820246857
TSPYL4	-1.03936925301687	5.95264664965326	-17.4038690774542	1.08732779113591e-31	9.84008115744428e-31	61.3140523896092
C7orf40	1.57450994788834	4.06576129575513	17.3775904401725	1.21607147269286e-31	1.09577474726914e-30	61.2982416374606
DHX35	1.09758870515429	3.74586217814566	17.3710408398372	1.25048239639241e-31	1.12617488407467e-30	61.2898806674009
CCT3	-0.702388328574465	9.18550909693383	-17.4601964715866	8.55695312971875e-32	7.8200264558151e-31	61.2631225623853
TMEM43	0.63512968239307	6.96060159306672	17.4391385960908	9.35824314107948e-32	8.54297261416011e-31	61.253104390673
GLCE	-1.26049243681376	4.78542364696835	-17.3915598137519	1.14582946920887e-31	1.0341528355666e-30	61.2488702675481
TMEM55B	0.959928268048332	5.97362798219308	17.4085836827309	1.06572590084507e-31	9.64981048496639e-31	61.2313774629328
BRD1	0.913160845587748	5.13071396419932	17.3980706062472	1.11450152284115e-31	1.00805427084886e-30	61.2305378249599
CIRBP	0.858875794606394	7.26498725128766	17.4325594394662	9.62376888941352e-32	8.7805734264349e-31	61.2227115069338
SUV420H1	0.735686735508143	6.52962641078077	17.4129216943949	1.04623144785875e-31	9.47842618309302e-31	61.1722528314376
KIAA0174	0.532801144928529	7.48951513306439	17.4205565837723	1.01278921433711e-31	9.20537327205104e-31	61.1703196267428
DUS2L	-1.41323270563412	3.57201796654509	-17.3229436058933	1.53512075556449e-31	1.37880555940175e-30	61.1620084285247
LOC643988	-2.92957681725219	4.78586603219106	-17.3057648563981	1.65190294542279e-31	1.47893066698345e-30	61.1603321088386
SDHA	-0.920310356742058	8.20396736906472	-17.415744249462	1.03374048694811e-31	9.37033924320875e-31	61.1048937348359
EGLN3	-1.93923618111905	3.48343413305073	-17.2785512507377	1.85549636704109e-31	1.65588693929537e-30	61.085635915579
CEBPZ	0.950887849630083	6.05331387811805	17.3865301915946	1.17063640867656e-31	1.05540287324564e-30	61.066571027982
LOC113230	-2.00362453992134	3.77611971068103	-17.2713742423571	1.91328105979167e-31	1.70472628896941e-30	61.0542858315907
PIP5K1B	1.67684537519808	1.95732380746239	17.2565100886197	2.03878681410375e-31	1.81076317998253e-30	61.0094088751683
OSBPL10	0.819970304534928	5.36369867663059	17.3425437090202	1.4119921666217e-31	1.27026126920825e-30	60.9560270130669
DAPK3	1.37993726760229	5.51664349121404	17.3337305917231	1.46607586934522e-31	1.31820714187793e-30	60.9538915323075
CADM1	-1.02586055990263	5.30870069649347	-17.3155383443186	1.58440682973177e-31	1.42078390458092e-30	60.9525153774204
SLC41A1	-1.0802203086483	6.08141590892789	-17.328389887016	1.4998605661653e-31	1.34785965118477e-30	60.935781555413
OSTC	1.22324948472878	6.38642603277713	17.3549244129302	1.33939068504478e-31	1.20559579207152e-30	60.9319088765649
MRI1	-1.05643077054823	5.43361476493212	-17.3026738402304	1.67384663723131e-31	1.49777480797519e-30	60.8911738412362
PAQR4	-1.7164656665777	4.76176376255968	-17.2675209052903	1.94504985414284e-31	1.73118753383102e-30	60.8840611707262
THAP10	1.31593398293817	3.34673567493663	17.2739879721231	1.89203009314629e-31	1.68669036661933e-30	60.8734600739721
CDIPT	-1.15711555834446	6.13501434531559	-17.3163789339564	1.57873301048711e-31	1.41645551863661e-30	60.8467936289453
ZNF133	1.38117216318797	3.2461183522314	17.2583170494081	2.02309751781522e-31	1.79873912216597e-30	60.8425488667165
ERLIN2	-1.01913193115346	5.32119577026228	-17.2997278047995	1.69503425137308e-31	1.51592261069323e-30	60.8414488540412
CHMP4C	1.13527210795047	4.61242307191407	17.2967010277354	1.71708387458299e-31	1.53482152423976e-30	60.8197875310336
FLJ90757	-2.74395028299869	3.60262510937709	-17.2017571049497	2.57701849849683e-31	2.26831880888742e-30	60.7986333697403
EIF4E2	-1.02568568136646	5.449251697386	-17.2849613284991	1.80537352735203e-31	1.61287750381599e-30	60.7726133378491
ZSCAN22	1.29423447074323	3.48317624832796	17.2270874485829	2.31220540838482e-31	2.04599593914432e-30	60.7675131215675
ACADSB	-1.65665381714993	3.93180742663463	-17.2256054520154	2.32691536510267e-31	2.05574921109229e-30	60.7530558611271
INPP4B	1.10728162846945	6.30702118021225	17.3118302316697	1.60968198082855e-31	1.4419025949318e-30	60.7452936108186
SUMF1	-1.27866546891299	4.22862996949284	-17.2267720838969	2.31532778288141e-31	2.04659312055543e-30	60.7384168068016
ITPK1	-0.980281058958353	8.09924937171134	-17.3149080450465	1.58867469610098e-31	1.42384756793102e-30	60.7089475493909
TGFB2	1.45731709578445	4.09502236635785	17.2553974023077	2.04850882614748e-31	1.81843214482434e-30	60.7043291714076
SIK3	1.26696593628157	4.6755454596374	17.2467142189115	2.12599883370018e-31	1.88621774508233e-30	60.6577028725416
H1F0	0.807129507038663	7.72711080413696	17.3212166872799	1.54647452193688e-31	1.38825764384715e-30	60.6491489914388
C16orf46	2.03888215371346	2.16544087482405	17.1607713914419	3.071766580197e-31	2.68683181418486e-30	60.6315309845609
RUNX1	0.968163993264693	6.49232726011067	17.2821884142539	1.82688648037537e-31	1.6312252801814e-30	60.6260465717165
SPOP	0.828596432280874	6.20836675612073	17.2760314495561	1.87558124557339e-31	1.6729184400517e-30	60.6099909175968
LIMD1	-1.2119098491346	4.669994093616	-17.215903827566	2.4255670805355e-31	2.13838607563921e-30	60.6081483890468
ZNF669	1.26468744677318	3.83789989806106	17.1994766719046	2.60230849333662e-31	2.28937439466395e-30	60.5825039793038
LAD1	-0.942203239111271	7.04592390110244	-17.2677038835563	1.94352934795689e-31	1.73075531497503e-30	60.5777333743531
RBM22	0.671370605966123	6.30966805929613	17.2568109576375	2.03616598290851e-31	1.80939638141137e-30	60.5281965506015
PUM1	0.929124314895158	6.61320523244173	17.2592939971223	2.01466566687455e-31	1.79219513897926e-30	60.5110976640258
ZNF131	0.948741816585804	5.39867246072593	17.2315136651356	2.2688268693652e-31	2.0097383772915e-30	60.4952695120668
LATS2	1.10530269826693	5.77404174195723	17.2268053212744	2.31499850495551e-31	2.04659312055543e-30	60.4929476580978
LDB1	-0.976393274209212	5.77882721529126	-17.2226490054286	2.35654248534415e-31	2.0797264656937e-30	60.4813427838881
ABCA5	1.41375267235166	6.53186886060452	17.2414534785028	2.17437551713114e-31	1.92811538433198e-30	60.4485721110421
EXO1	1.10050519647317	5.45972727422791	17.2210899407221	2.3723188446701e-31	2.0925453775455e-30	60.4295853511223
CLPTM1	-0.990799217750784	7.30845115786053	-17.2400102532152	2.1878398349961e-31	1.93902667729067e-30	60.4270603819592
AIFM1	-0.775923744027219	6.43386970924766	-17.224233583292	2.34061619701772e-31	2.06676163035503e-30	60.3938400785783
ABCB10	-1.21886136426127	4.37050075571113	-17.163038566666	3.04205304849449e-31	2.6636280200535e-30	60.3926715689708
TBK1	0.9429346704629	6.53920782872109	17.2274539953909	2.30858161553345e-31	2.04387077491696e-30	60.3811932988606
ADH5	-0.862997761179382	6.0461110599956	-17.2091171948716	2.49707102563329e-31	2.20026426937256e-30	60.3747422831009
MPP2	-2.99839893591081	2.18507579363252	-17.1252232016788	3.57779297468944e-31	3.10992773953774e-30	60.3738639753831
GPX3	-1.32848931213786	6.04607965692865	-17.19012192592	2.70869510358389e-31	2.38046331646543e-30	60.3462800134074
ARHGEF19	-1.48583919602125	4.60843361123125	-17.1561297363901	3.13351480064137e-31	2.7351201213949e-30	60.3401502770252
PGAP2	-1.27982091183071	3.51965178948834	-17.1065081243039	3.87712491877319e-31	3.36138087825624e-30	60.294271907155
GBA	-1.25791591565457	4.93551383622473	-17.14771445298	3.24866888693087e-31	2.83120054533778e-30	60.2896116589139
ABCD1	-1.74166886279012	3.95374346934992	-17.1053067029939	3.8971805382491e-31	3.37701799594187e-30	60.2709524982513
STRN3	1.06008775153286	5.78474812672436	17.1882727904589	2.73023723824399e-31	2.3981348514912e-30	60.2611747109861
RAD9A	1.10154605850364	5.3619697797259	17.1606093051006	3.07390203880006e-31	2.68729418175077e-30	60.2598464769872
HRK	3.83704107784343	0.379941039091775	17.1681945416851	2.97555191995705e-31	2.60813051935858e-30	60.2455569326154
PHLDB3	1.28813445774461	4.01743206248479	17.1382123864598	3.38382588859111e-31	2.94591900889109e-30	60.2449205627768
PTTG1IP	-0.509812855615963	8.33775533888096	-17.2079782084589	2.50927772198782e-31	2.20985574631512e-30	60.227283705129
TRIM36	1.89365651430292	4.0318703001119	17.1135837356574	3.76110035199597e-31	3.26586927761062e-30	60.2117880595229
PATZ1	-0.880820666653629	5.48783334293799	-17.1656246682216	3.00851283091849e-31	2.63564005156002e-30	60.186065208552
TCTA	-1.30739772068813	4.27127903535849	-17.0920287498427	4.12591333486793e-31	3.56598318409981e-30	60.1809678581151
ITGB4	-1.17080549359038	7.85702076614358	-17.1821415431615	2.80290736025754e-31	2.46067310724132e-30	60.1573852086053
METTL13	-0.861580358665874	5.8357622102	-17.1618577854946	3.05749204013828e-31	2.67574551958517e-30	60.1561476831051
CEP192	1.19429230883992	5.68617173133991	17.1569975927563	3.12187540373642e-31	2.72638351185838e-30	60.1095932739035
CCT5	-0.642683395577304	9.8170032629112	-17.1982772880552	2.61570978895532e-31	2.29995428551466e-30	60.0992205287646
WNT7B	-1.31390745171132	4.97844470506465	-17.0934988659557	4.09993687430575e-31	3.54536423401703e-30	60.0861420556327
RIOK1	0.855850738589739	4.79327840856388	17.1327807125656	3.46361470701406e-31	3.01224609256907e-30	60.0756598452464
GNAI2	-0.941647529214026	6.47455173157029	-17.1445055401494	3.2936933837092e-31	2.86894417443504e-30	60.0734539939893
PSPC1	0.724985046076368	6.37735591671062	17.151285856779	3.19928649851913e-31	2.79059350545443e-30	60.0699928274661
SH3BGRL	-1.31560315098758	5.41849966754672	-17.1083945477072	3.84584386657947e-31	3.33599029173626e-30	60.057505379116
PPP1CA	-1.20825053886158	7.76322839316524	-17.1582432292636	3.10524538618959e-31	2.71327710755667e-30	60.0499202451218
PIP4K2B	-0.944706131501751	5.01105789878843	-17.1036778246921	3.92453873003556e-31	3.39896352776358e-30	60.0444081350492
YWHAB	-0.621490292445971	8.87282646012746	-17.1730700904137	2.91401458514191e-31	2.55687197911403e-30	60.0442977509416
B3GAT3	-1.63220566857158	5.44698646333368	-17.0965734589386	4.04614091398938e-31	3.50108573281498e-30	60.0422594377938
TXNDC11	0.82060852240985	5.41548323399981	17.1212899154854	3.63870865000204e-31	3.16123446559139e-30	60.0183229515766
CD24	-0.930342802267973	9.50274167090336	-17.1723734455228	2.92272828214839e-31	2.5631729308154e-30	60.012744979474
NBR2	2.12273513385929	2.30212939787658	17.009296227993	5.88944055676473e-31	5.05102583955556e-30	59.9829290916746
UBXN4	1.04991942370517	7.92240159012142	17.1512043080074	3.20040561077588e-31	2.79059350545443e-30	59.9821347916166
LYSMD4	1.35862822228673	3.6347694799667	17.0468067144488	5.01133335737231e-31	4.31119028131145e-30	59.9777269509871
SP6	-1.78486064276701	3.2079309044046	-17.0079006300593	5.92494634242959e-31	5.07367140966679e-30	59.9740512766518
HTR7P1	-2.89060495237769	1.76428885168397	-17.0400078055074	5.16008868383088e-31	4.4346003673375e-30	59.9366732446314
LOC652276	2.00870732795138	2.82576313506312	17.0086997081547	5.90459049025857e-31	5.06142344229033e-30	59.9263994586172
CLCN3	1.50205164900235	5.74522259743616	17.1099464894021	3.82029986512026e-31	3.31555241018532e-30	59.9235279492664
TXNDC15	0.782605894272804	5.14201830365395	17.096544815311	4.04663879546242e-31	3.50108573281498e-30	59.904543494869
C2CD2	-2.03888505607508	2.73284669925715	-16.9871992454057	6.47765323857391e-31	5.53280249039377e-30	59.891241416908
PYROXD1	1.5355323396499	3.43284821610058	17.0335690992444	5.30506055714234e-31	4.55684811287357e-30	59.8839235016913
TROVE2	1.22100038130489	5.15223290189955	17.0756104134033	4.42752896640019e-31	3.82271525214645e-30	59.8495578841013
ARMCX5	1.21007503339725	4.04728999087428	17.054458501571	4.84907448861062e-31	4.17589710337405e-30	59.8408600017881
CTSD	-1.26956774398633	10.2749289319325	-17.1365721179679	3.40772365834397e-31	2.965180565148e-30	59.8299318095053
GALK1	-1.72508423627648	5.75079139205768	-17.0500531955777	4.94183328570482e-31	4.25358825888458e-30	59.7955778847491
PPIL4	1.14410586807479	5.41685409212538	17.0665930174966	4.60253160402408e-31	3.96971317925212e-30	59.7916161295951
NCRNA00265	1.57897589479337	2.73511622418999	16.9910063560876	6.37224750016132e-31	5.44555274362278e-30	59.7859470228793
MLLT3	1.07043492311756	3.74568548998902	17.020255475478	5.61796708661556e-31	4.82314587045988e-30	59.7683945585601
LOC100129196	2.7192136803014	0.865361134539735	16.9796265938215	6.69256188588257e-31	5.71053086630102e-30	59.7674784622442
DGKD	0.885403130226032	5.66467908549137	17.0650795738061	4.63257863654319e-31	3.9935693359561e-30	59.7672633454807
C20orf177	-1.25443066854554	5.95687823904113	-17.0639318742546	4.65549601177971e-31	4.01125787228252e-30	59.759171449258
ETV5	3.23209679012848	1.88453392499071	16.9734942588475	6.8718455644288e-31	5.86051734928645e-30	59.7586352375298
ERC2	2.16957714528166	2.58818196690895	16.9631822844834	7.18429591578764e-31	6.12074197124974e-30	59.7536664143996
RFX3	1.79562487778702	2.40902304601766	16.9714039922377	6.93405488691338e-31	5.9105572848491e-30	59.7498901030686
AP3M1	-0.93136287903275	6.52620196276945	-17.0702253599447	4.53121532515963e-31	3.91021904530287e-30	59.7468789291816
FAM118A	-1.30584712480809	3.9486281143897	-16.9846797494579	6.54837296671195e-31	5.59035168429253e-30	59.7404344252256
CCT6A	-0.730570336376365	8.7798903199244	-17.0845503121575	4.26064312917553e-31	3.6805266370006e-30	59.6729104374646
GOLT1B	1.29564209944708	5.5031672374141	17.0437491407028	5.07768907634907e-31	4.36602941454303e-30	59.6720428956095
MAN2B2	-1.14579955941665	4.88376673358406	-17.0032540434189	6.04472220658879e-31	5.17358926217968e-30	59.6478829232758
TMTC4	-2.19894680393768	2.98174652506095	-16.9265918283418	8.4130420916745e-31	7.15301046981008e-30	59.6298318709877
SH3RF1	1.00080234671544	4.81804958847824	17.0019706775413	6.07823136063192e-31	5.19960824937126e-30	59.6186107104475
PACSIN3	-1.35190878020599	5.26012723355635	-17.0010395857185	6.10265952374813e-31	5.21783629218629e-30	59.6061277037877
CCDC93	1.05287713199437	5.84179648152979	17.0168596674123	5.70071029394308e-31	4.89167157290427e-30	59.5348934169682
INHBB	-1.40007427980415	4.93381378741238	-16.9491728115903	7.63182837808331e-31	6.49871170035974e-30	59.5028675102723
KIF14	-1.78189801778133	5.95272829908586	-17.0081223772664	5.91929044328498e-31	5.07142486544559e-30	59.4918867300142
SGMS2	1.70959907434492	4.26413602527668	16.9284190338421	8.34693840380091e-31	7.1004169819515e-30	59.4039878727477
CTC1	1.18316933595203	4.34386812602201	16.9428047515648	7.84443489474545e-31	6.67635263001135e-30	59.3316376316058
RAB3IL1	2.00550649457902	2.49070925131703	16.8556627119275	1.14309279437573e-30	9.62592341044297e-30	59.2827948790641
POLR3D	1.07394915652056	4.21651702584547	16.9186700883658	8.70578172766759e-31	7.38688450601282e-30	59.2303516968701
ZNF674	2.11568533496579	2.63855359617534	16.8472732063826	1.18534917526545e-30	9.97172012431558e-30	59.2260774001073
ARHGEF17	-1.19222560639633	5.2428038109204	-16.922832243109	8.55071714528686e-31	7.26268123604761e-30	59.2232903424993
BCL6	1.26546614498358	3.93574613382583	16.880386078295	1.02717898341674e-30	8.67603096902095e-30	59.2115185405616
TIFA	1.37484514161399	3.1081068548191	16.8713287909119	1.06820248071377e-30	9.01343001385325e-30	59.1799071721018
NDRG1	0.998385319834415	4.92172582393983	16.8883036333663	9.92618869037698e-31	8.3968426736401e-30	59.1174408125146
EXOC8	1.15048867158598	5.28691874534287	16.903012867285	9.31489833967636e-31	7.88771442191126e-30	59.0794283687714
SLC35A4	-0.830646125112328	6.76891029458392	-16.9164439578232	8.78987704402568e-31	7.45445759048101e-30	59.0631146900013
TYW5	1.3134947312045	4.57824384509556	16.8720836356496	1.06472141249481e-30	8.98859207600367e-30	59.0407896790898
RAB1B	-0.98632626626408	7.70119384187324	-16.9237927919627	8.51532781298775e-31	7.23629788335402e-30	59.0337215872274
UNK	0.690915807134512	6.19170090410666	16.906563624565	9.17310368288914e-31	7.77157983751966e-30	59.0150527614409
WDR1	-0.717980183799067	8.13897861364509	-16.9226217860301	8.55849073374265e-31	7.26559385944732e-30	59.0007380998134
NDUFB3	-1.43554782771888	4.9339818288534	-16.8457656974956	1.19310726624657e-30	1.00319386227791e-29	58.973549538318
CHPT1	-0.89330733800352	5.1992310306499	-16.858889188899	1.12724836010779e-30	9.50206732582795e-30	58.9689118977295
RACGAP1	-0.796333502476259	7.1665148058812	-16.912744747262	8.93143286423423e-31	7.57066818152323e-30	58.9681666536719
PMM2	0.706366109045022	6.17206834257338	16.8894549938623	9.87691621653243e-31	8.35939002051055e-30	58.9545059744196
CABLES2	-1.08393206538872	5.20169251558458	-16.8500813488373	1.17103279312422e-30	9.85624178772493e-30	58.9361247037063
HR	-1.59402205522817	4.12656706536675	-16.7977398030427	1.46894070570928e-30	1.22955777588999e-29	58.9197139969961
GMPPB	1.36500724937471	4.56405489384818	16.8443127502629	1.20063294425172e-30	1.00850755196714e-29	58.9180623387267
CBLL1	1.0471727321368	6.12927175905475	16.8836906122345	1.01260977220159e-30	8.55729450747823e-30	58.9176094994811
POLK	1.5804257678435	4.24805555468441	16.8168036332967	1.35249198313489e-30	1.1337882669648e-29	58.8391930758103
ZNF34	1.21005074155753	3.39495711523923	16.7726533305765	1.63770737946929e-30	1.3653548461737e-29	58.8365991085436
PIP5K1A	0.818965466681708	7.96176592513576	16.8839741517064	1.01136942114486e-30	8.55113356887088e-30	58.8351128976154
SPATS2	0.76792597049866	6.32241171021782	16.855771401933	1.14255541254679e-30	9.62592341044297e-30	58.8122278726765
ARPC5	-0.917085906707948	6.57350587174047	-16.8623407386692	1.11054333167364e-30	9.36597411947046e-30	58.8071568760152
C4orf3	-1.17832844166494	5.49109016771935	-16.8224014398218	1.32009732748012e-30	1.10718694607711e-29	58.7894034870058
MBNL3	-1.85746768983629	4.60665496154459	-16.785224640382	1.55082605145165e-30	1.29615266788993e-29	58.7754028185742
PYROXD2	-1.67781265377244	3.34871872106611	-16.7365885779573	1.91513227574136e-30	1.59188231508442e-29	58.7672114235526
PHF6	-1.37734799765952	5.4530757827577	-16.8047418134819	1.42504079141793e-30	1.19400712403174e-29	58.7254302107032
ING1	1.07620901661537	4.29817664606209	16.7798408090421	1.58745123051706e-30	1.3253727735552e-29	58.717566369611
RGS19	-1.6750151252325	4.51450047137818	-16.7696634761567	1.65908191262712e-30	1.38179710691115e-29	58.7161591266889
[truncated: 14,725 more rows]
