# Supplementary material for: The transcriptomic response of cells to a drug combination is more than the sum of the responses to the monotherapies
Source: eLife. 2020 Sep 18;9:e52707. doi: 10.7554/eLife.52707 (PMC7546737; doi:10.7554/eLife.52707)
Supplement: Source data 4. [file elife-52707-data4.zip › MCF7/limma_t0_MW_24.txt]

1	logFC	AveExpr	t	P.Value	adj.P.Val	B
C17orf91	5.79541700918856	6.22040122393268	91.5824912210742	1.72404171614749e-96	2.88328736608507e-92	209.536258780906
NXF1	3.32207160032628	7.46721710303826	88.5846371199306	4.2794356477591e-95	3.57846408865616e-91	207.12281451174
MAP1LC3B	4.08547750660118	7.62558097053956	82.7897100335165	2.90562858858457e-92	1.61979108384961e-88	200.655722511997
UBC	3.88769784002922	10.845093444045	79.9359799093463	8.50063566153042e-91	3.55411577008587e-87	197.461635466646
FOS	4.78565581081378	6.70296140946639	78.3952492427289	5.52482835352102e-90	1.84794458768571e-86	195.346717405796
IER5	5.31960505721969	7.83467038761343	75.9456660894386	1.16709579368858e-88	3.25308500894131e-85	192.459634327492
DNAJB1	4.80135779041831	9.70935114870328	74.264078586451	1.00158945776694e-87	2.39294029881348e-84	190.402323833752
STIP1	2.60758427642835	9.50524692810074	73.1033248095251	4.54048942464674e-87	9.49189314222401e-84	188.903363594778
SIK1	3.58468247434463	7.20892170867376	71.6074774723072	3.29606653297359e-86	6.12482407749448e-83	186.834703327292
PPP1R15A	7.33720264513298	7.73047738173972	71.0780299347577	6.71214082782597e-86	1.12253843204562e-82	185.969173401881
VPS37B	4.49068220979925	5.05825952820964	69.3310656849669	7.27659739790954e-85	1.01411512402199e-81	183.454300462799
GADD45A	5.08543776454034	5.41162096556908	69.4332286499343	6.31990798138405e-85	9.60855828006063e-82	183.395117688587
JMJD6	3.98945631246305	6.14538139994074	69.0268232237648	1.10853546900555e-84	1.42608824489607e-81	183.272475766467
DNAJA4	5.42866695834579	7.65985678493217	68.5212384129522	2.24014864288845e-84	2.67601756454761e-81	182.667438720261
HSPA1A	5.17267817339465	9.30862539928997	66.9372071675797	2.09754856977943e-83	2.33862681873274e-80	180.480061554583
HBP1	3.91396040988737	6.10881226071028	66.3916389127571	4.58561526016214e-83	4.79311435068448e-80	179.557691797707
RAB7A	2.03023002954188	8.60384147926901	65.6326797597667	1.37535911892839e-82	1.3530297591152e-79	178.598901779087
SDC4	2.3585125850133	7.92862480671931	65.013218068141	3.40160421840371e-82	3.16046827492131e-79	177.682430394812
HSPA1B	5.04801764848378	8.83758207858262	64.9220890111948	3.88901219654931e-82	3.4231494723732e-79	177.561679722565
SLC20A1	2.32643873295138	7.16096130707977	64.7246407644603	5.20130274735108e-82	4.34932935733497e-79	177.243403946288
TRA2B	2.16445580797413	8.20357597403313	64.656827831825	5.74863834475259e-82	4.57810607988773e-79	177.17094949754
SAT1	4.63677487206995	5.89732516241368	64.307478344876	9.64075968779113e-82	7.32873022811904e-79	176.366853141768
KLF10	4.00268585530772	7.44018767785237	63.8853739571951	1.80708808724148e-81	1.31398874656637e-78	175.999235478588
MCL1	3.58073856348355	10.2091383836117	63.6544207072446	2.55274288324586e-81	1.77883633247516e-78	175.688061888315
DNAJB6	2.8042136198179	7.80144613763983	63.5396545438892	3.03216319068117e-81	2.02839588803807e-78	175.505029419832
HSPH1	3.8501705050756	10.3379439314484	62.7985466854517	9.27995082474347e-81	5.74807028122258e-78	174.396079198074
ZFAND2A	6.47382909884557	6.89223470843203	62.8581019783054	8.47824914992347e-81	5.45347072243539e-78	174.392995286608
GADD45B	4.60064544429594	5.51505952483269	62.2594904277386	2.11026321036415e-80	1.26043006893321e-77	173.413511233303
STX5	3.39938328289265	5.97928525378897	61.1944157203555	1.09146679819751e-79	6.29437611484661e-77	171.855057486203
PARD6B	4.56383425603116	9.35984265063281	60.8479057164746	1.87388167284942e-79	1.04462656989112e-76	171.393057476076
SERTAD3	3.4045014703143	6.08400992785327	60.480082188652	3.33660034694695e-79	1.74379075632315e-76	170.766582577948
IARS2	-3.29958994941219	6.96553155880434	-60.5289554721109	3.0897864817439e-79	1.666889971635e-76	170.760468720366
SNIP1	3.49467383749957	5.15271615888027	60.2410334869077	4.86318452377252e-79	2.46460296895672e-76	170.277777534477
MAFG	4.14486921209629	6.70722584074029	59.7817274322812	1.00699428027114e-78	4.95322715978075e-76	169.671137519317
MXD1	4.05112868120809	6.88739720859648	59.635209484486	1.27159461435619e-78	6.07604238014081e-76	169.451269086861
PHF13	3.08684738467321	5.63553052157035	58.9446107503244	3.84693793468119e-78	1.78711638943356e-75	168.32647883972
CDKN1A	3.21170456508077	8.02918651422638	58.8516443519004	4.46931735619628e-78	2.02013144500072e-75	168.223055119539
SF3B3	-2.02212821765776	8.48671373457307	-58.4849194027255	8.09275440890415e-78	3.56166380880297e-75	167.628575511095
BHLHE40	3.48068897580732	6.82896665127999	58.1432140152043	1.41168719736344e-77	6.05360427915543e-75	167.05007801681
KIAA0513	4.28241261019978	5.82949933495263	57.992440394543	1.80628843387035e-77	7.55209194201192e-75	166.740707150628
CSRNP1	5.16640882339317	5.15068521785139	57.6928028412238	2.95332115345998e-77	1.20466690171865e-74	166.071994101452
VEGFA	3.85548643765562	7.06037922764422	57.2932307734587	5.71060390749244e-77	2.22102650578846e-74	165.658462851451
HSPA8	1.85946534162025	11.9936459746859	57.3004401319408	5.64284943567491e-77	2.22102650578846e-74	165.646821056855
TSPYL2	3.73439229345957	6.38540384366304	57.2671434285489	5.96271633674746e-77	2.26637427308556e-74	165.593247085508
ZNF473	3.94052730860715	6.17128838010622	57.2354478858423	6.28420785502861e-77	2.33549093705552e-74	165.548502528874
RTN4	1.8302796126482	8.20824084217759	57.2100530118222	6.55438437940877e-77	2.38294618176592e-74	165.540038077864
STX3	2.59945930805877	7.26471962093819	56.5294726744807	2.03864239687001e-76	7.25409690324556e-74	164.400380425104
C20orf111	3.23515625487729	6.43378349403498	56.2046162650107	3.5200011288491e-76	1.22642705997651e-73	163.834225937705
SLC25A25	2.63108191684837	6.24587187674517	55.9183932018457	5.70961267413899e-76	1.94872576249593e-73	163.353376948184
SESN2	4.84186995151945	6.73073296517458	55.6886793487298	8.43198651422448e-76	2.82033084927781e-73	162.953059498481
BAG3	4.6965411591311	8.79206796542452	55.4315205233159	1.3069629498851e-75	4.28581340664282e-73	162.544677696064
NUCB1	3.23671840852221	7.6619737684796	55.3631271859804	1.46900570122617e-75	4.72454833602047e-73	162.431655634233
MRPL18	3.07127012612682	6.42466694507529	53.5812239795411	3.24097033715689e-74	1.0226790173323e-71	159.338428570025
HEATR6	-2.24925231553572	7.84462438321741	-53.4476586337308	4.10269047793726e-74	1.27061843616709e-71	159.105057810011
RSRC2	3.12991628777676	7.26264497055346	53.2217146302798	6.12106935436775e-74	1.86125025240811e-71	158.704998985911
EGR1	6.64477711755362	7.31746040913881	53.128087735424	7.22822304901842e-74	2.15865718342472e-71	158.466092842896
PI4K2A	2.62901930994114	6.12383947389819	52.9199738397619	1.04701685177384e-73	3.07198418053785e-71	158.153982388839
PRMT6	-2.42029417840125	6.70457695712868	-52.7996858336597	1.29788085911638e-73	3.74237232549351e-71	157.940381024879
PRNP	2.98414669656649	6.66236760372295	52.768871953373	1.37139427912802e-73	3.88732168205713e-71	157.895659308705
TRIB1	4.30196633401716	7.1775657704366	52.5994446853547	1.85762830675253e-73	5.1778293003549e-71	157.596223607424
APP	1.71166149601979	8.8654038719346	52.573641819821	1.94565328295163e-73	5.33427959083328e-71	157.529718648584
DNAJA1	2.47368684975715	9.61681679901245	52.2515112647228	3.47424029967166e-73	9.37148302769497e-71	156.935843816259
C16orf72	2.53831620575639	7.06883648947183	51.6929458673231	9.56999136834717e-73	2.54045294673394e-70	155.956660658159
HSPA5	2.71303939221374	10.5527548020853	51.6168270863696	1.09956798819879e-72	2.87330859916196e-70	155.770901051544
GGCX	2.73606853376259	5.16091299174218	51.3634101470737	1.74826588088234e-72	4.49815362951942e-70	155.350182221954
AKAP17A	3.59700004774012	6.15632656702606	51.0161427008334	3.31191193670674e-72	8.39218412567933e-70	154.712975664123
PRSS23	-2.47926944443737	7.51479796878689	-50.6180706448403	6.92323244470744e-72	1.728121483661e-69	153.979727426992
EIF1AD	2.61202704378949	6.43120715503031	50.3426222725973	1.15681579453161e-71	2.84508637466861e-69	153.467687784438
AEN	2.15768988618535	7.40668228714742	50.2224542713252	1.44839089339462e-71	3.51056366683067e-69	153.235793902255
KLHL21	3.33658413627518	6.12074249085	50.0332092443213	2.06568146765541e-71	4.93520812358129e-69	152.888528163118
DUSP1	3.44627188681689	5.4953577980922	49.9223348476105	2.54474053528718e-71	5.99411841016097e-69	152.593955436213
DEDD2	4.59059817042771	6.41955434437307	49.8693426314925	2.81191313604582e-71	6.53144934544866e-69	152.57693481477
PXN	2.13736562712132	7.72764029444019	49.0900678147675	1.23473771282471e-70	2.82873335743569e-68	151.081498360018
MYC	2.28625398812823	8.01379775868194	48.8565020384947	1.93198190911979e-70	4.36627911461073e-68	150.63239327454
MAP2K3	3.03407591963839	6.22149018862219	48.6774769559873	2.72653468968641e-70	6.07980882004207e-68	150.308716809485
YTHDC1	1.99885755946971	7.2461261700118	48.6077687001975	3.11890511607726e-70	6.86323278437842e-68	150.162959048797
RBM14	3.09241630587176	7.3102521493805	48.5373344298816	3.57338546915902e-70	7.7612076085994e-68	150.018351483112
ATG16L1	2.01145319753452	5.91666001766437	48.4587795627534	4.15970051532262e-70	8.91882454080198e-68	149.888380506598
KIAA0415	3.21294327844201	7.22889417836739	47.9759284424518	1.06367518294939e-69	2.25175996957539e-67	148.938456612603
CCDC9	3.09007597746967	5.80123188275644	47.8091226552955	1.47416776341946e-69	3.08174770942837e-67	148.620253360416
ZFP36	3.68073516256786	5.86929075058073	47.7273895917915	1.73046549100593e-69	3.57287714463991e-67	148.45140773678
SLBP	2.40917245546909	6.60477268788022	47.6375892708127	2.0643181485641e-69	4.21020203860805e-67	148.281484323881
KDM3A	2.74598598237622	6.19680587958183	47.5403504927385	2.49969022033518e-69	5.03672521022718e-67	148.096604596367
CLU	2.78090253839502	8.66636336964224	47.4830209496624	2.79871491033463e-69	5.57210811433766e-67	147.942214696304
MED26	2.84757366712515	4.98128420755523	47.4309762428001	3.10137710656778e-69	6.10205067414582e-67	147.866331538386
TNFRSF10B	2.33199485962932	6.47513920581161	47.4116599724197	3.22194166368741e-69	6.26555260273351e-67	147.842188238751
ATP6V1G1	2.61417932814258	7.82261612554127	47.1959142172983	4.93781477987954e-69	9.3840925430347e-67	147.385657575243
GEMIN5	-3.23642434462634	5.94301462918895	-47.204737131289	4.85218039711787e-69	9.32734080016083e-67	147.38218487563
MYO10	3.08645337067786	5.94259595832245	47.0570684796097	6.50539482475768e-69	1.22242947246345e-66	147.140887044853
EIF4A2	2.18400265330501	8.40691795017628	47.0001249373596	7.28575773705587e-69	1.35385569327247e-66	146.984845923123
SERPINH1	4.33977810337474	9.03932703530522	46.9459615378057	8.11566976056653e-69	1.4914995722606e-66	146.855294195374
TES	3.75325710162353	5.93738087172614	46.8087122030637	1.06724167824437e-68	1.94005976379988e-66	146.635012157769
USPL1	4.74636792970319	6.33987128627438	46.7593104657542	1.17801770943562e-68	2.1184051798496e-66	146.546516003393
SPSB1	3.20761873415976	4.81058564964061	46.7301563424322	1.24876863882801e-68	2.22174539529359e-66	146.454206889492
HSP90AB1	1.36654960142082	12.2065673647244	46.6986338846267	1.33010560176941e-68	2.34154590357806e-66	146.284141885442
MEF2D	3.33095114883607	5.28492277923607	46.175343953464	3.81328148516722e-68	6.64305412061839e-66	145.354847423673
ZMYM5	3.25026826369033	5.37768604896849	46.1387947769938	4.10604378358258e-68	7.07932744707578e-66	145.297364021201
POFUT2	2.41678722356716	5.7830081776635	46.0095385919722	5.3360431887395e-68	9.10612104984484e-66	145.037648734425
DUSP5	3.83850629624813	4.47402428634682	45.7791958283473	8.52581314523985e-68	1.44025958627264e-65	144.491470662055
NAPA	2.47499191803695	6.83151133216405	45.7052512965242	9.91440466505531e-68	1.65808503618385e-65	144.399384845034
PNPLA8	3.14525830716501	6.42752123418809	45.6639235532559	1.07878293569648e-67	1.76878096241058e-65	144.329718330661
TFE3	2.3810122349675	6.72470095457409	45.6651325540579	1.0761206633261e-67	1.76878096241058e-65	144.32869652716
MORC4	3.16662743591785	5.20734580627586	45.6049870802648	1.21696177518294e-67	1.95696814693841e-65	144.205904067879
LOC283624	5.21463437265734	4.97776380664974	45.6130918653322	1.1969478591213e-67	1.94347145591696e-65	144.19607995846
MAPRE1	1.55372163024414	8.06349737179606	45.2994291312847	2.2784632637812e-67	3.62904948795017e-65	143.537064561163
TRIB3	3.37828182988177	7.80822936799348	45.2420860607982	2.56414291036753e-67	4.00773140495201e-65	143.442793898033
AZIN1	2.97823462627855	9.65199339190434	45.2571045000219	2.48599774458299e-67	3.92224776230245e-65	143.40916917701
EPHA2	3.30979349264853	6.00704891373219	45.152435579328	3.08506210194251e-67	4.77727579563764e-65	143.283564491495
CRISPLD2	2.91271711253751	5.05799981764307	45.1460142355222	3.12624227921743e-67	4.79663081446167e-65	143.257332472761
PRKCA	2.99392792047819	5.39076568654577	44.8841655986314	5.37635121497517e-67	8.10036916389592e-65	142.730602314728
STC2	2.32427300851024	8.15963986627405	44.9064950257375	5.13286061409895e-67	7.80381462819917e-65	142.729299454009
DUSP3	2.13491508593992	6.61964217285845	44.7822020118103	6.64531031382601e-67	9.92287229360948e-65	142.503772325643
IVD	-2.11407456309113	6.16211062861071	-44.6014752933725	9.68499405827059e-67	1.43337912062405e-64	142.142261495219
PAK1	2.93524939705547	4.41516151120314	44.5546505730428	1.06802321151742e-66	1.56680878854539e-64	142.008337215691
IFRD1	2.7751524341747	7.38493088016067	44.5233610957333	1.14022455051429e-66	1.65818394633052e-64	141.949051930158
NAB2	3.48447808582528	6.74429635336419	44.3225512734395	1.73680271784668e-66	2.50399040114378e-64	141.534395064999
KIAA0907	2.51128076583865	5.76640808236478	43.9599621090588	3.72955620536973e-66	5.33103401526525e-64	140.787475324024
KLF11	3.02674538080051	4.71299190209244	43.8847565221714	4.37329702204807e-66	6.19822198277389e-64	140.612448028156
WBP2	2.50265406938778	6.83470217058966	43.8480461995396	4.72719148974644e-66	6.64349163651425e-64	140.525939639131
FAM102A	2.02388919575848	7.83060391766275	43.6465283139007	7.25387885557804e-66	1.01094891650573e-63	140.075890139842
DAGLB	2.3533907132721	5.65656858871749	43.5748689047946	8.45058801439997e-66	1.16799697481674e-63	139.974272399137
TAF7	1.92910709754857	8.41777406796868	43.5086815341826	9.73255958294541e-66	1.33415841364901e-63	139.76128725219
UBB	2.59836488209619	10.3065917317109	43.3671085662667	1.31739276235724e-65	1.79122573639532e-63	139.400136725354
C9orf25	2.90693499929526	5.43788231189545	43.2258637008799	1.7835499822507e-65	2.40549112122263e-63	139.232413625525
ZFAND5	1.98418705739866	7.3783348637856	43.1896425609058	1.92791482802436e-65	2.57939580671035e-63	139.10963669324
HERPUD1	3.63554405750248	6.39996889195011	43.1532664601075	2.08478247798383e-65	2.76713509220648e-63	139.075947678215
NFIL3	3.02260182695656	5.16866681969889	43.0875107432915	2.40180560422411e-65	3.16281865551528e-63	138.925917880092
FAM53C	2.37598044402636	7.2283258284205	43.0753248321696	2.46569942607923e-65	3.22159040638665e-63	138.865966954447
SS18L1	2.00205372319286	7.04079053803401	43.0618692794471	2.53824644730823e-65	3.2906692701382e-63	138.833819719269
YPEL5	2.56762225187215	5.7418497596113	43.025782332332	2.74363722318855e-65	3.52958376312349e-63	138.799875409175
PHF1	2.62079089682396	5.47884563925387	42.9931010838174	2.94409911440452e-65	3.75855828925963e-63	138.731172899557
ZCCHC8	2.13647586474554	6.2093422356505	42.9576465748144	3.17834270573455e-65	4.02686389475035e-63	138.640107542681
ITGA5	4.21177962910954	3.80200093223678	42.8786236397497	3.77046868125225e-65	4.74115174626034e-63	138.296032336051
PPM1D	1.95774708644711	8.86931357002667	42.701053539487	5.54071578036602e-65	6.86392079339565e-63	138.005868651939
VMP1	1.86545651816077	9.31950109052612	42.702563033786	5.5225817064185e-65	6.86392079339565e-63	137.995576862231
BCL10	2.92986489314635	5.00470492733472	42.6222725403366	6.57556890025495e-65	8.08601575646057e-63	137.923497012426
BAIAP2L1	1.93384968275661	5.59387859369574	42.5731167993425	7.31809200932213e-65	8.9334139243725e-63	137.818647976165
OTUD5	2.34315753938011	6.08311652434137	42.5526491649539	7.65172136457099e-65	9.2729991377598e-63	137.761580347119
TUFT1	1.84034322707467	6.85772928098336	42.5168513178059	8.2726016881878e-65	9.95330867865128e-63	137.668823855852
ELL	2.79218651969362	5.28431657852036	42.5001871235846	8.57874307613475e-65	1.01752410783885e-62	137.661120109829
HSPB8	2.07547541306944	8.67105303983863	42.5013007250833	8.55793276833638e-65	1.01752410783885e-62	137.580940215978
RNF114	1.4144540215145	8.5965685655864	42.4424394159669	9.73096056098e-65	1.14606045367486e-62	137.450542586112
CCDC84	3.76016233135855	4.8243065118648	42.2948234886394	1.34390180902042e-64	1.57170726252151e-62	137.19895959982
ZFAND3	1.80668058164513	6.50130552472739	42.2758048297414	1.40108407987806e-64	1.62720348276949e-62	137.14525539481
WDR37	1.79981753918371	5.93147661887449	42.2374799276706	1.52388911614883e-64	1.75762217782573e-62	137.074164134491
PCF11	2.46045663633694	7.04757745321562	42.2254449681422	1.5646528350795e-64	1.79227767218285e-62	137.003513407714
PEA15	2.1260932948184	6.23329816051976	42.1170000474849	1.98543713472989e-64	2.25880616606958e-62	136.80222031511
SH3KBP1	2.48648717427745	4.95510558532694	42.1024308866359	2.05008023122483e-64	2.31659066128405e-62	136.793196586236
NCRNA00201	4.87926246240674	4.91844219444141	42.0872964411665	2.11948350058659e-64	2.37894242038994e-62	136.755797859452
RIOK3	2.33273874849642	6.51400172432763	42.0757152238104	2.17419093103372e-64	2.42407794204052e-62	136.704472241631
ABHD3	3.395021016398	5.45873201339997	41.9885551509923	2.63439140127075e-64	2.89852380229289e-62	136.540448883445
ZC3H12A	4.48942749149901	5.32240791917296	41.9924201242438	2.61203833410168e-64	2.89296219202096e-62	136.537220795625
MTCH1	2.27037543520883	7.9373870977252	41.9657510963077	2.77026711030433e-64	3.02810112109344e-62	136.409919932125
DDIT3	5.72968746429256	6.72634808064563	41.8703793025777	3.41965704710521e-64	3.71365873089529e-62	136.267378564581
CLK1	3.44149433565891	7.00246078561596	41.8411602897709	3.64788158362635e-64	3.93594655513336e-62	136.185714885749
SETD8	1.63164793421835	6.32380107707798	41.8192439854858	3.82911004286196e-64	4.1050023305656e-62	136.137016766559
PVT1	2.45888554649483	6.47447278254972	41.7939030567966	4.05002451318064e-64	4.31417897824414e-62	136.093489844695
ATP5A1	-1.68862346095814	8.05728225302529	-41.6605924111979	5.44283327653798e-64	5.72490212055479e-62	135.754327934075
YKT6	1.75637587768009	7.19490619110533	41.6433714363083	5.65502118184172e-64	5.91091089032006e-62	135.719076141592
H1F0	-2.38390252711865	7.72711080413696	-41.6222815090472	5.92629575033391e-64	6.15598572227232e-62	135.697870607034
SERTAD2	3.18819567139813	5.54606232701982	41.607282850218	6.12718118061349e-64	6.3253690163321e-62	135.693290973005
IL6R	4.88171946553452	3.92623683264399	41.7785532366226	4.19005385086078e-64	4.43509244315163e-62	135.588288996144
LMNB1	-1.81568204356062	7.53408584336184	-41.5274403864999	7.31824608768853e-64	7.48260815556094e-62	135.464320631199
WHAMM	1.98188629040421	5.47808293282616	41.495897366652	7.85093549622978e-64	7.90958103849077e-62	135.449303333806
ANKLE2	1.49709068967917	6.9967190703404	41.5059756024388	7.67661167184334e-64	7.78082749090352e-62	135.424091548683
ELL2	4.17668882690875	4.13746014717942	41.526251560126	7.33764492652472e-64	7.48260815556094e-62	135.417197745091
MAP3K12	3.38332164295374	4.05999004046435	41.4762876543794	8.20166639167221e-64	8.16456361513845e-62	135.393400363273
HDAC5	3.17341180805297	4.9457181551372	41.4636201664583	8.43660113100647e-64	8.3487406695238e-62	135.376150435414
CHD2	3.00375227687288	8.27233738318604	41.4772925092447	8.18331526880845e-64	8.16456361513845e-62	135.321484785886
AKAP8L	2.51348556273721	6.39009095223907	41.3152402901092	1.17513451593997e-63	1.15605586144588e-61	135.010200520727
MICB	3.92995340249568	5.17514329826187	41.1395346410471	1.7422486050375e-63	1.70393951290334e-61	134.655760919487
NUDC	2.32055806686653	7.81231681290727	41.0813038793382	1.9857869627773e-63	1.93083146310974e-61	134.434822621227
PIM1	3.46662640700246	4.25635696778527	41.0128939096662	2.31622129168543e-63	2.23910317237845e-61	134.287690023096
FKBP4	2.20511769562378	9.34824450160857	40.9782716876218	2.50408661026931e-63	2.40680140633011e-61	134.152721567735
ZBTB5	2.14531543757581	5.59405603989726	40.8638381796412	3.24172373411394e-63	3.08037430280236e-61	134.024255450601
CARS	2.24014956678809	5.99171312796993	40.8662722563675	3.22394839951784e-63	3.08037430280236e-61	134.020031923761
GATAD2A	1.89877257215448	7.59687202381238	40.8498525267323	3.34579166368744e-63	3.16130055274061e-61	133.91760073513
LATS2	2.67338789044295	5.77404174195723	40.7490650067968	4.20258725204943e-63	3.9264843130321e-61	133.764432021967
EIF5	1.94658879020432	9.97274882645205	40.6585193693382	5.16010571913094e-63	4.79431155815255e-61	133.415984104325
SNX3	1.72863952665292	7.54798487332864	40.5331527078753	6.86078175899533e-63	6.3392107258253e-61	133.202380285341
SNAI1	5.89112452927472	2.99637033650272	40.7941014428025	3.79528292882811e-63	3.56586020796187e-61	133.16867949409
TXLNA	1.63743675680012	7.00944894442058	40.424685705875	8.78387979405484e-63	8.02741014621711e-61	132.972993492277
ZNF77	3.81700861133462	3.12848777181991	40.4775354702406	7.78694455839375e-63	7.15543191178994e-61	132.947755767461
RNFT1	2.84501411941748	6.72540781486655	40.3949047330864	9.4014581287255e-63	8.54510792091333e-61	132.929372786385
FHL2	2.58717895046895	5.71095113597258	40.2309061622812	1.36786148652643e-62	1.2365467838199e-60	132.583207629799
ME1	2.11385073274815	7.38115810285174	40.1823767977273	1.52877534842183e-62	1.37458273801111e-60	132.415181838289
MBTPS1	-1.56925444675971	7.80558467755534	-40.1357023806178	1.70156219658691e-62	1.52176075805987e-60	132.31870219883
PKNOX1	2.69366544095704	5.48048323289609	40.0704903506849	1.97652521937831e-62	1.73975830362541e-60	132.219229753832
CHORDC1	2.91754733760711	6.49101414277378	40.0735525148532	1.96266189958607e-62	1.73669616977129e-60	132.182711421909
MORF4L2	1.8870755113738	9.25235499048998	40.011147637465	2.26560071195254e-62	1.98376472809918e-60	131.950083901635
TSPYL5	-2.20029130418131	6.31818720587716	-39.899254275128	2.93205872073787e-62	2.55394531487605e-60	131.827604457601
STK40	3.1653813590396	6.58507542584907	39.86587086952	3.16693077368486e-62	2.7442357647205e-60	131.720452035179
ERRFI1	2.89025053789944	6.55432031024979	39.8301600775735	3.43926068417023e-62	2.94965106061862e-60	131.655942147841
YARS	1.73612570765372	7.61691073457606	39.8362180364214	3.39145064279628e-62	2.92364023454252e-60	131.603120632662
MAP3K14	3.32618910579107	5.93432447964536	39.7833743867529	3.83217616820966e-62	3.26986297128257e-60	131.561271575597
GFRA1	-1.84254076574887	8.7630723594974	-39.621212155621	5.58035357581885e-62	4.71342591929265e-60	131.08065690457
CACYBP	2.38828276534908	8.1381518346533	39.602818638181	5.82387542262583e-62	4.894396611457e-60	131.027898534284
ZBTB43	3.0709145996922	5.73205727508709	39.5517131017389	6.55833198679993e-62	5.45679324115632e-60	131.014327970573
TXNRD1	1.99155686180916	8.70475445202849	39.5696832849314	6.28997910589525e-62	5.25968052834961e-60	130.953354906067
MCCC2	-1.8611056084925	7.53536169198387	-39.5268900313113	6.94814420475692e-62	5.75251305348291e-60	130.912988617935
BRD2	1.37076473879068	9.33574667072424	39.4526310731381	8.25973028939066e-62	6.80471573200834e-60	130.653469256276
RUSC2	2.84964436928149	4.35076949986825	39.3274627263672	1.10619030294923e-61	9.06859148358964e-60	130.490518533754
UMPS	-2.47282445736262	5.72626335828532	-39.2965673983332	1.18904569435927e-61	9.70029277681192e-60	130.437179589062
MAFF	7.69716740405954	3.55005147507574	40.1204429793402	1.76222748600489e-62	1.56763257850775e-60	130.378171400605
C7orf53	6.54439144583187	2.92084194703507	39.703636013991	4.60923053916921e-62	3.91293256533329e-60	130.289750343255
SLC39A14	1.92046302125996	6.34528114217807	39.1701129458026	1.59888664761246e-61	1.29804758711994e-59	130.089238937653
DENND5A	2.03143703950115	5.43704737635107	39.1380933574889	1.72362772220013e-61	1.38586298202284e-59	130.052451443847
CCNL1	2.1873800657474	6.92425604820124	39.1568126438926	1.64955548485939e-61	1.33271332989317e-59	130.043804575422
CBX4	3.05816691944534	6.74108366463695	39.0177916692468	2.28682712293266e-61	1.82989936860889e-59	129.711568879754
MAFK	3.159310868404	6.07218346794894	38.9572262738937	2.63740999894195e-61	2.10038308677644e-59	129.605087319081
DYRK1A	2.09988612633593	6.78295132721647	38.9176747431689	2.89517916847608e-61	2.29473821865374e-59	129.480834610957
KCMF1	1.59899323881251	6.89472621982433	38.906653112402	2.97144175275803e-61	2.34407508835497e-59	129.453893702226
ABTB2	2.51977058138966	6.24925487726627	38.8948203996926	3.05557602442464e-61	2.39912926913041e-59	129.437519876089
THOC6	2.72463351461701	5.55206224421253	38.8197492921425	3.64837795743777e-61	2.85119032524249e-59	129.293334719743
MIDN	2.71424463031435	7.32255438856202	38.8032609992659	3.79341880056408e-61	2.95075051258761e-59	129.178942285058
DNAJC7	1.74916618096175	6.70994357068624	38.7800184970995	4.00781859689369e-61	3.10309065807639e-59	129.14514247886
ETS2	1.83679933405893	6.36117609938898	38.6753882262915	5.13513507775537e-61	3.95760364241386e-59	128.938018791105
KLF6	2.83329956211852	7.1115296895036	38.6718658707485	5.17821560734532e-61	3.97249898244235e-59	128.920882896421
ZNF263	1.96490647305195	5.54161663871086	38.6611521090727	5.31150741445429e-61	4.05614840179605e-59	128.917090332698
EPAS1	2.95610929290536	5.21024414180528	38.6231964540501	5.81222701476033e-61	4.41834929976599e-59	128.852836811453
SPRED2	2.31038949841558	6.18700431150024	38.6080308046393	6.02538496793517e-61	4.53912334251116e-59	128.77472055948
SRSF5	2.26548636163072	7.61341204794608	38.599377357623	6.15053083742044e-61	4.61262231950759e-59	128.691187134203
NEAT1	2.94136375636301	9.32769474472601	38.613472046901	5.94801349585002e-61	4.50111211333013e-59	128.681915393749
DFNB31	3.33509485111289	4.98474938845129	38.5385175097293	7.10806974591746e-61	5.28334926358771e-59	128.648646927615
MBD6	2.34542152402277	6.68676939051791	38.5395393382533	7.09081087354711e-61	5.28334926358771e-59	128.584336084479
SERTAD1	3.89286231611918	5.45539804975964	38.4126659732978	9.59340655748634e-61	7.09912085253989e-59	128.346480590466
ATXN7L3	1.82771668387036	6.40371953744931	38.3656087986633	1.07339615345234e-60	7.90813976666826e-59	128.170416204978
NDRG1	2.32330293139978	4.92172582393983	38.3143209405432	1.21336995613996e-60	8.86130967095405e-59	128.114253445638
CAD	-2.40776803493959	6.79935492127865	-38.3207012485538	1.19499894941965e-60	8.7654221184624e-59	128.105098899173
UBAP1	1.641290377468	5.95128342001884	38.1901482546554	1.6335592439035e-60	1.17757089633802e-58	127.778741895427
CORO1C	1.51743919461751	7.05419300735463	38.2051105039957	1.5759935133561e-60	1.14099201373885e-58	127.752541447322
SLC3A2	2.10099551331509	10.5994171297276	38.2384886592197	1.454843890131e-60	1.05786127037178e-58	127.726092283479
DNAJB2	3.11490509097428	6.43803462702827	38.1531672471489	1.78511762068582e-60	1.28130073340556e-58	127.659631390507
SNHG1	2.55280581960441	7.67239125657485	38.0811705973368	2.12215370284688e-60	1.51025100112388e-58	127.447018452841
DARS2	-2.17054178403486	6.67019946308872	-37.982003478096	2.69423801497524e-60	1.90119985495553e-58	127.277988245293
HCFC1R1	2.5791586975509	4.61353253023999	37.9615943930043	2.8300811678979e-60	1.98866711982876e-58	127.264537999822
HSP90AA1	1.8126027748249	12.9413910624577	38.081791444792	2.11898854915804e-60	1.51025100112388e-58	127.262940546847
SNRPA	2.24706592324869	7.08013302582142	37.9871236834741	2.66120315456869e-60	1.88584582868673e-58	127.233857860385
SLC6A6	2.35248222530378	7.03464887144035	37.948518068251	2.92073150779053e-60	2.04377881741794e-58	127.143161398096
BCL2	-3.20583647021341	5.85471034630259	-37.8984349339814	3.29589888402669e-60	2.28716236250881e-58	127.119118900364
ZC3H11A	1.49691470441851	8.21428128822859	37.9267651299951	3.07807467787183e-60	2.14490503803035e-58	127.052468411952
PMEPA1	2.06106219012779	7.04533868046243	37.8819347890949	3.42987031970624e-60	2.37029550523831e-58	126.993629648774
C6orf48	2.85948813640594	7.08450567528741	37.8234426151092	3.95068103753843e-60	2.7189789988392e-58	126.840990435723
ARID5B	2.62556702320098	6.25411291576095	37.7080264722409	5.22466130796924e-60	3.58103425059335e-58	126.597860901489
RYBP	2.65919412367763	6.66934960841198	37.6920289553808	5.43136184531033e-60	3.70751410208041e-58	126.542070714897
STK10	1.75268397980064	6.01085645498563	37.6176712197028	6.50599404662683e-60	4.42301806649541e-58	126.379811218268
MED29	1.53299243744251	6.44563771724156	37.5697174871862	7.31053545303414e-60	4.94985404520417e-58	126.239411509828
MAT2A	2.0128871022169	8.13497013508879	37.3599923970347	1.21917815578509e-59	8.2215868860282e-58	125.645626642169
ETF1	1.49968342272765	8.8558183009287	37.2828131662204	1.47258515580106e-59	9.8766657778366e-58	125.449153360775
SGK1	3.9795064510525	2.48940250612863	37.2817509386149	1.47642097850942e-59	9.8766657778366e-58	125.383922607348
RAGE	3.34551611238376	3.65203643386363	37.2093592743735	1.7630811897289e-59	1.17473186522016e-57	125.381477075453
SOCS3	2.89772864340346	3.95414021495709	37.1147912284464	2.22401737573948e-59	1.47597089650266e-57	125.21343483944
LOC440944	2.90927742445857	5.24147644460346	37.0750403529532	2.45246590680283e-59	1.60843293432826e-57	125.094490460479
MT2A	3.73419496404982	7.21193164564443	37.0898953554853	2.36444462490861e-59	1.55680991759731e-57	125.093388944822
TCP1	1.31096040412146	8.46763496653647	37.1030831304051	2.28897747139402e-59	1.51307743998394e-57	125.020877478035
KIF20A	-2.30458725761999	5.81745294395838	-36.9816753929968	3.08672563307428e-59	2.00086819719125e-57	124.85906654618
DHTKD1	-2.14600877740039	6.59864021468245	-36.9847674297403	3.06327668522506e-59	1.99339452465774e-57	124.858755143595
DLD	-2.15331380009793	7.34903439944144	-36.9954719489136	2.98347731375762e-59	1.94904978887822e-57	124.847816944377
TP53INP2	3.26792104156879	3.91068928026686	36.9057729662526	3.72280829586615e-59	2.38545003601784e-57	124.656134888848
PI4KB	1.43290683699245	7.61115600738703	36.9243489975253	3.55584212638024e-59	2.29605805874838e-57	124.61295604848
CD2BP2	1.93472435640399	7.29517073737979	36.9195710500438	3.59805153489111e-59	2.31437745651996e-57	124.607862684403
BBC3	4.29593607154257	4.62839357349707	36.8325092784473	4.46223300657856e-59	2.83750512555208e-57	124.497041824114
SLC26A10	2.72682661531856	4.36412220708606	36.805129086139	4.7752054156988e-59	3.0136051083829e-57	124.444752583821
LRRFIP2	1.69586069085237	5.53663830374299	36.8086934567663	4.7332396081541e-59	2.99843557601399e-57	124.420141423798
YWHAG	1.84874709666229	9.44887194602258	36.8634266383632	4.13363371198383e-59	2.63858359538998e-57	124.39289491974
CLN8	1.9793029673323	5.5671226272807	36.7846253528274	5.0240109957216e-59	3.14687490233888e-57	124.358899308045
RMND5A	1.95164184576727	6.95778279543749	36.7914558707109	4.93970398549913e-59	3.10569960351456e-57	124.306501842048
YY1	1.56268487044744	7.74003554407063	36.6851711095687	6.42980545749765e-59	4.0123905399698e-57	124.007371801671
IGSF3	-2.50937028240494	5.8661127774805	-36.6083833986512	7.78211261598285e-59	4.82029819961842e-57	123.957295006329
CTNNAL1	2.19255484889491	6.01549328447501	36.6268502219004	7.43270795616056e-59	4.62098913973343e-57	123.951027012077
FXR1	1.80556177768315	7.71544633407064	36.4835343357345	1.06219890243378e-58	6.53096119275831e-57	123.504833249932
CALR	1.57534848277291	10.0989302397095	36.5143435363854	9.83621062348718e-59	6.07013972203688e-57	123.499569083341
ATP6V0D1	1.98488293700552	6.98907235629793	36.4006219072378	1.30662991766038e-58	8.00442444796784e-57	123.321035464152
C6orf106	1.21616007183	7.60235659503405	36.3667982973895	1.42199043843219e-58	8.67933142056201e-57	123.218995108734
ARID3B	4.38358060501756	4.39100698485396	36.2500610895898	1.90520018355178e-58	1.15444086484492e-56	123.065024911931
LASP1	1.32076927621993	7.67559208872058	36.2719279692863	1.80350041060678e-58	1.09679057698138e-56	122.972784908734
C5orf41	4.74781719614312	4.81563713303347	36.1830603516095	2.25432464464095e-58	1.35616278262501e-56	122.889524502671
GZF1	1.81192489506036	6.16746116026674	36.1897378942951	2.2168086765541e-58	1.3384082421188e-56	122.845325786028
FAM83G	3.312816751251	5.92678586782077	36.1197627596516	2.64338668307196e-58	1.58451608916471e-56	122.691184839851
CCT6P1	3.03030370658916	3.91847941886556	35.9924360137836	3.6438903276182e-58	2.17644363711024e-56	122.392512238597
ANKMY2	2.18996780773072	4.97012883350875	35.898031157317	4.62593619774544e-58	2.73371579403162e-56	122.162799471896
NOL11	-2.28170744143439	7.63294480300249	-35.9180027709961	4.39800733977243e-58	2.61751867438982e-56	122.13028839146
UBE2B	2.53440485514059	6.84805985928007	35.9160086002705	4.42024723040891e-58	2.62142605253044e-56	122.124941765653
NDUFS1	-1.62893287026095	6.82750974743609	-35.8727095134596	4.93215539038268e-58	2.90441432213944e-56	122.050950839002
RABGEF1	2.02914587766782	5.88654567599332	35.8493728982955	5.23246841928795e-58	3.0704491875148e-56	121.991234573111
LOC284454	3.77479233368089	4.08158548463672	35.7778606288247	6.27275694855327e-58	3.66802752474143e-56	121.855988642404
KLHL25	3.00117252735699	5.35644968361588	35.7446518142635	6.8245687406861e-58	3.96298915344563e-56	121.752361218358
ZNF410	1.45756543527636	6.63252422262764	35.7478070807633	6.77009699703884e-58	3.94505582503406e-56	121.697906573302
SFXN1	-1.50966742816168	7.55726500630619	-35.7426599790977	6.85918288091862e-58	3.96930707614128e-56	121.665245583414
WDR3	-2.12546535133416	5.65497584333086	-35.6507589917939	8.66486630105057e-58	4.97976714841133e-56	121.541642872925
NPLOC4	1.63777996171773	8.17867565927953	35.6850660914257	7.94052228108876e-58	4.57921705616995e-56	121.476673219559
NAT10	-1.74797136200324	6.02194690774374	-35.6025994182018	9.79571044216472e-58	5.61039251488914e-56	121.396483437878
FAM102B	-2.62797284295044	8.44299714775629	-35.5741328781432	1.05330633859742e-57	6.01211440501815e-56	121.219568367671
AKAP1	-1.55645425136071	7.27772795720735	-35.5418286175093	1.14379684345145e-57	6.50641442512996e-56	121.175730483326
SLC25A44	1.5567239710189	5.80640047222915	35.5213602376937	1.20515523047529e-57	6.83220883880299e-56	121.149785238622
AFG3L2	-1.64457237025876	6.61138523632066	-35.4534971726432	1.43339461065765e-57	8.09867955021571e-56	121.001015590515
HLA-A	2.33163073930468	6.20126595258188	35.4057370853747	1.61975726856117e-57	9.1208150031707e-56	120.838958585663
KDM1A	-1.44975764711956	6.66648144044669	-35.3551463726938	1.84394198283374e-57	1.03483509130575e-55	120.712588433667
FASTKD2	-2.77735911807806	5.46614120634112	-35.2520735653555	2.40248359020398e-57	1.33930451875238e-55	120.535829492078
FNIP1	3.44700940458709	7.0007693406014	35.2730987472058	2.27612794686579e-57	1.2731091566349e-55	120.488201698984
ZSWIM6	2.719319164125	6.25705567903331	35.1842091224921	2.86073636274077e-57	1.58946694121185e-55	120.27605544671
SPATA2	1.82839264110348	6.15744549492513	35.1470408127882	3.14814621786065e-57	1.74336415057952e-55	120.178827225945
PARP1	-1.53293056066545	7.64298698925072	-35.0353980269373	4.19920126819358e-57	2.3177373600419e-55	119.845503084711
C9orf7	3.13860251341721	5.62157754286197	34.9761894331549	4.8939182769209e-57	2.68320403381531e-55	119.778689576522
HMOX1	5.2718575647639	6.75584619051977	34.9457237847872	5.2954937345368e-57	2.88475039792813e-55	119.749167805993
UBE2O	1.96396354848417	6.86682134214454	34.9749630193743	4.90947401547168e-57	2.68320403381531e-55	119.691864483206
ATP6V1C1	2.08057437827874	7.56354704981343	34.9797644479897	4.84885637107519e-57	2.6675090115086e-55	119.677647906536
ALDH18A1	-1.37967448005129	6.62955257920379	-34.9304839376927	5.50869580299114e-57	2.99115027952025e-55	119.624117810921
USP30	2.16829072910421	4.02405733036505	34.8078459321985	7.57232443374566e-57	4.05896005865264e-55	119.391786947304
KIAA1370	2.50650022034723	7.10216389243496	34.8449396637468	6.87686816145504e-57	3.70995945587658e-55	119.353624770888
RASSF1	2.60797481500453	4.49104868860318	34.7834180987787	8.0686792872559e-57	4.31120103514593e-55	119.328317231127
GDAP1	-1.92247051752674	7.61541455033792	-34.8338459336429	7.07781949660496e-57	3.8060917447338e-55	119.32349897645
SLC38A2	2.53570875499636	9.49740242822239	34.8478335979607	6.8254012649668e-57	3.69411038043057e-55	119.253779773233
CPEB4	4.78653174914132	6.30698841494047	34.7235876258875	9.4277196738593e-57	5.00537091509914e-55	119.107578830053
IDS	1.4867579491302	7.86335909299443	34.7486214885374	8.83299731784366e-57	4.70455564151647e-55	119.067334804512
RBM39	1.33980969319293	8.49383738115439	34.6291672373686	1.20586064931937e-56	6.38190300608137e-55	118.728095832056
SLC5A10	3.60209761388546	4.04434784924464	34.5269382209028	1.57509771618477e-56	8.28618530125512e-55	118.645250240418
MAGEF1	-2.93264647184215	5.02894836281411	-34.5268201995713	1.57558414601718e-56	8.28618530125512e-55	118.643456595329
SDCBP	1.90840919460557	6.56038943911884	34.4467859411872	1.94298499249298e-56	1.01863576847814e-54	118.331528187794
KLF4	2.27569879714908	4.91206510458347	34.4055529195804	2.16489300043863e-56	1.12439970619055e-54	118.328546786593
ATXN7L3B	-1.71599920194658	7.35809121352165	-34.4391211664056	1.98242373669539e-56	1.03606420539043e-54	118.302487563817
ZNF394	2.17940753274541	5.1974585255003	34.380593348066	2.3114802163357e-56	1.19681718693493e-54	118.246529798931
RIT1	2.18883339251089	5.24427361328281	34.2864699416715	2.96038514258996e-56	1.52336864998999e-54	117.993104734726
EHD1	2.21311333468159	6.36387943427329	34.2908520483647	2.92644075385696e-56	1.51054923356493e-54	117.914413637707
HBEGF	5.16766572937725	3.73757462923029	34.2801700731282	3.00988242862483e-56	1.54408815142091e-54	117.700596773201
VCL	1.9569995041065	7.3146997792152	34.1678318092396	4.04716629038818e-56	2.06987183609945e-54	117.556909325069
AURKA	-1.87479378594301	6.86782300198997	-34.1343746454993	4.42100567029846e-56	2.25417374481925e-54	117.518731588639
RRP1B	-1.50242134548545	6.70065163701951	-34.114563808461	4.65860572969317e-56	2.3681009794343e-54	117.476063458347
KIAA0174	1.05539061934583	7.48951513306439	34.0989254133041	4.85523719266005e-56	2.4605753578802e-54	117.363418146043
ZNF57	3.38083202215025	3.21288217856176	34.0355962027677	5.74103618711012e-56	2.89196051786836e-54	117.347035605446
TMEM159	2.10620427696718	4.46897593340211	34.0234648825036	5.92850295691387e-56	2.9774259294723e-54	117.322779323742
MKNK2	2.68853574708687	7.02638550019131	34.0729572175061	5.20043930599488e-56	2.62755730977216e-54	117.320565727266
TSC1	2.04061544562229	6.11680651684933	33.9356635958172	7.48288778670656e-56	3.74682081870899e-54	116.994898370259
MTMR4	-1.86940837547676	7.46852985721993	-33.8954141789137	8.32721986738094e-56	4.14477455541901e-54	116.875963411183
ISOC1	-1.64541204276395	6.60255765383283	-33.8852515009497	8.55521306459886e-56	4.2330586772885e-54	116.871624562768
MCM3	-1.7694699579829	7.3432593757179	-33.8856915961819	8.54521050339887e-56	4.2330586772885e-54	116.843158831554
PIM2	2.49712782346834	4.39130425918353	33.8345849496099	9.78948199969195e-56	4.80115240360259e-54	116.813714949789
BAIAP2	2.19132055587392	6.22364885424888	33.8663013163245	8.99731665360809e-56	4.43867621577999e-54	116.803590399093
WDR5	-1.7340621546712	6.34106655747517	-33.8399502445859	9.6506894011519e-56	4.74700381014307e-54	116.784397776757
ULBP2	4.3128167203394	3.07382504766307	33.9041012894079	8.13719717392432e-56	4.06228315034956e-54	116.781166808518
SEMA7A	3.7883850099819	3.49678053315631	33.7902977880297	1.1014883847338e-55	5.35502667043259e-54	116.700862655958
CAMLG	2.03623317014395	6.20047810164307	33.8054812781164	1.05782325802844e-55	5.17281759276832e-54	116.647846531555
YY1AP1	1.47796058718001	5.81444452404521	33.7948566469896	1.0881900950769e-55	5.30579916911546e-54	116.637612960876
FOSL1	8.13823473676197	3.29180561096025	34.4354587465297	2.00155288594591e-56	1.04280281821057e-54	116.549283661055
METTL13	-2.14289104715536	5.8357622102	-33.6502222797858	1.60087609268985e-55	7.73787623530205e-54	116.323347011911
KIAA1467	-1.79119170565439	5.88642277267532	-33.6577416106497	1.56901365581273e-55	7.60585054487308e-54	116.302123032052
FBXO32	4.37836746747683	3.56794980153143	33.6201740679261	1.73485955509871e-55	8.36132311223945e-54	116.08167317333
ZNF761	2.91357507435304	6.40608484460987	33.556843348032	2.0555163670492e-55	9.87829187429046e-54	115.973088108914
CTCF	-1.53388591170529	6.59581948611356	-33.5149122039525	2.30013477040723e-55	1.10221930946391e-53	115.889888317406
RRBP1	1.45303857710491	8.03318861079674	33.4943269703675	2.43077826294992e-55	1.16149530484498e-53	115.721012270138
RBM12	-2.25552379206615	6.1636483520479	-33.4340724702292	2.85787521958549e-55	1.36168390804409e-53	115.70957310478
PATZ1	-2.18708275449194	5.48783334293799	-33.369610618551	3.39913098346143e-55	1.61497348202867e-53	115.575607879142
RNF185	2.06218866694497	5.21577618788868	33.3567912820618	3.51853654597236e-55	1.66696898568957e-53	115.509290090776
XPO5	-1.61415244334898	7.05506275230538	-33.3340366011944	3.74101165383935e-55	1.76736381070083e-53	115.377391388469
SPHK1	3.45136266095777	5.19976702210234	33.2968802307318	4.1352466728096e-55	1.9371951080131e-53	115.372417745704
RBM4B	1.91703375890986	4.70177685790817	33.3006605035271	4.09329108284717e-55	1.9229269682454e-53	115.358042011389
ZNF295	3.49326713769414	6.42766817643158	33.2552453439716	4.62707852534764e-55	2.16154361055625e-53	115.199054964388
SERBP1	-1.21449731993292	8.73601758771206	-33.3022397111809	4.07589162851458e-55	1.92014680550079e-53	115.196164645458
TGOLN2	-2.01182682650636	7.15191307441648	-33.2216104735339	5.06724583637237e-55	2.35916596604846e-53	115.080046059769
RP9P	4.50519832258635	3.01290106646334	33.2208021400816	5.07832903478501e-55	2.35916596604846e-53	115.036797062761
MAP3K8	2.04429578219419	4.93944866183709	33.1604181021575	5.97939762723948e-55	2.77006775395992e-53	114.974301034792
VANGL1	-2.61611403137189	5.58619610547376	-33.1312771128554	6.47038012603523e-55	2.98924412231528e-53	114.941161396956
PFKFB3	1.82772984006336	6.24497642160985	33.1285911501136	6.51763440099551e-55	3.00278010254129e-53	114.801084788253
POGK	-2.04185497631016	6.10432731781591	-33.0716317619887	7.60600891890662e-55	3.49458497691743e-53	114.744406086105
ST13	1.21184585061135	7.76029882398676	33.0659688890418	7.7237795430523e-55	3.53897230350703e-53	114.566480160463
NLN	-2.03391063237673	6.26961414777045	-32.9827785777037	9.6821205892795e-55	4.38817844810597e-53	114.492326797993
ATP6V0A1	1.87657812413646	5.82785405225047	33.0030298847714	9.16348565366893e-55	4.18716213311364e-53	114.486435530398
NDEL1	1.67392770824155	5.98443233750605	32.9914533296452	9.45642764853408e-55	4.29753521723054e-53	114.471245553086
LMNA	2.03667946342226	7.79646867083952	32.994712316074	9.37301661380544e-55	4.27123514575701e-53	114.366405536737
EIF2AK3	2.61319437144563	6.65200598416381	32.9542385762275	1.04637467294958e-54	4.72961352173209e-53	114.339446912717
SFMBT1	1.99221552155997	5.0492979590026	32.903753787163	1.20057439557539e-54	5.41196932388215e-53	114.287455549969
TPD52L2	1.1907232044773	9.07026353119499	32.8653903171405	1.33293159549346e-54	5.99245914060015e-53	113.97164839915
ELMO2	1.61563762094673	5.6646228651449	32.7770369598857	1.69659748797773e-54	7.60694273161916e-53	113.870551616449
PWP1	-1.79017041953393	6.0524726264437	-32.7510571199797	1.82150786957827e-54	8.14515978899119e-53	113.861200081644
PLEKHA6	1.57376469944642	6.64507385984049	32.7413623802301	1.87046346012248e-54	8.34176824189021e-53	113.740073822903
KDM6B	2.93308047045276	7.18789582028028	32.712289856163	2.02538198356308e-54	9.00864050348643e-53	113.646785530036
PSME4	1.64258666989331	7.93060708745304	32.7040641343131	2.07152073778426e-54	9.18941984581006e-53	113.569487723109
CLDN15	3.5504892230551	3.05322504562683	32.6068205376399	2.70452454152465e-54	1.19657323895392e-52	113.435004910518
CSTF1	-1.73191993437846	5.78059363327777	-32.5866451892769	2.85859492169784e-54	1.25808267027565e-52	113.427344234696
IKBKAP	-1.82771370676453	6.16608683079779	-32.5764012849547	2.94018420891951e-54	1.29059424435617e-52	113.368951526749
INTS3	-1.48190208998486	6.2585639365588	-32.5586747290526	3.08696371884974e-54	1.35147594853516e-52	113.290211073634
ATF4	1.92486240711359	8.53654337283652	32.5886123510703	2.84319062755006e-54	1.25460475079544e-52	113.241297982566
KLHL15	3.8578503879101	4.21521050031973	32.5032935576242	3.59494203030561e-54	1.56567214882373e-52	113.23931324371
FER1L4	2.9611906072689	5.46837949356021	32.4879566847907	3.74999316774732e-54	1.62895807110146e-52	113.149545607902
PTGES3	1.94105119523426	10.1325666744171	32.5253155956972	3.38354787885822e-54	1.47745312600587e-52	112.984686893376
EFTUD2	-1.46970055028913	6.97395837854957	-32.4476584965646	4.19034844493689e-54	1.81552817080634e-52	112.953519877382
GADD45G	4.28143151564099	3.35211297867269	32.4229483478608	4.48582419553076e-54	1.93852516398079e-52	112.947169736008
CWC25	2.20263055582575	4.42434922387427	32.399441898164	4.78641405353369e-54	2.06309249049736e-52	112.944575389164
TARS2	-2.4263763640361	5.42959396772546	-32.3312505879368	5.7785764158792e-54	2.47163457747222e-52	112.747521614765
PPM1E	3.00478874965542	6.25267488242941	32.3494502367929	5.49505856094015e-54	2.36245139776769e-52	112.697348977142
GOT1	1.60099180179211	6.89533309893308	32.3428536635514	5.59616200987066e-54	2.39974906289941e-52	112.621546450551
OVOL1	2.59959140989871	5.29803650258219	32.2730491358076	6.78828248997912e-54	2.88140193813226e-52	112.543172694221
RBM4	1.31094881602443	6.33642798675766	32.3005204214904	6.29122752434103e-54	2.68404308972141e-52	112.530653671539
NAA16	2.67761755007734	5.5562210056561	32.2735247451908	6.77934844094345e-54	2.88140193813226e-52	112.517180804797
DAG1	-1.84038511118873	6.73914512981625	-32.2512915567454	7.20995043403837e-54	3.05263825465463e-52	112.431165594616
AK7	1.71745764060242	5.01320588523332	32.2152305393073	7.96787796042971e-54	3.36501997500572e-52	112.372607996875
MTRF1	2.67735113521021	3.28599872122711	32.0950810624931	1.11242464694266e-53	4.6861939031408e-52	112.110919377606
JHDM1D	3.36994102589296	4.67150614644581	32.0791770005183	1.16275511418038e-53	4.885908675767e-52	112.045650755711
PRPF4	-1.31371918599882	6.24915890261258	-32.0540232788897	1.24709302984303e-53	5.22716386744233e-52	111.898775553407
SH3BP2	1.84005153839307	6.14612145530408	31.9575274063443	1.63209338863579e-53	6.82378245788624e-52	111.59526444651
POFUT1	-1.78344925536332	5.71496897807028	-31.9038254043188	1.89626434282816e-53	7.86926175420797e-52	111.531718036098
LOC147804	3.19985591874813	4.73925526218779	31.8782509929845	2.03684920615394e-53	8.4275425271792e-52	111.480288141456
TRIM26	2.03633191609539	7.15230588866758	31.9229398078975	1.79762031583036e-53	7.47845824924053e-52	111.447618834942
LOC100128338	-1.83854532073656	6.44541154959426	-31.8775456405698	2.04087223362089e-53	8.4275425271792e-52	111.404950025741
PIAS3	-1.42847489512901	6.15438540270609	-31.8603858022127	2.14125449836775e-53	8.82028084500057e-52	111.359038954964
ICMT	-1.2176839973418	6.74517217962077	-31.8587188350539	2.15126774397671e-53	8.8397547297952e-52	111.319102503436
LHFPL2	2.14669641434458	6.06432015976165	31.8451406513705	2.23461050940344e-53	9.15971229393703e-52	111.318992502237
CSRP2	5.07626995848807	2.03592486968443	31.953300029238	1.65146958274143e-53	6.88757538697448e-52	111.248948647981
RELT	2.55759659309813	5.04485782771521	31.7935971131094	2.58177097024096e-53	1.05568551849168e-51	111.222741754045
DCUN1D3	3.47652222348193	3.72981848959359	31.7546512529086	2.87979125578943e-53	1.16614113709013e-51	111.160917208244
CYTH1	1.63034268531886	5.13530455808604	31.7747753816636	2.72169895082193e-53	1.10748645385757e-51	111.142133275955
SMURF1	1.64069278703441	6.9358845987722	31.7907314614096	2.60259729303609e-53	1.0616057836277e-51	111.077675090753
ZHX2	-1.45542921906124	6.42587084609066	-31.7609768637826	2.82912393534453e-53	1.14840457996849e-51	111.063050857024
NCAPD2	-1.55934246852395	6.83603590534476	-31.7482810438953	2.93174151713236e-53	1.18431026890149e-51	111.001708136418
TSC22D2	2.09370827967581	6.65892648416831	31.7425951686343	2.97890940214933e-53	1.20046459859146e-51	110.96820979343
DHDDS	1.57676369182151	5.58624410581678	31.7158721887556	3.21106322288497e-53	1.29090916681558e-51	110.950681372946
ANKRD10	2.57712631232345	4.02282578137825	31.6426096638561	3.94563341688101e-53	1.57863093932818e-51	110.834566297625
ZNF34	2.32133392934145	3.39495711523923	31.6254653201815	4.14074022670077e-53	1.64880332265104e-51	110.796778091741
DIDO1	1.44552244513231	7.79862456797086	31.671697576758	3.6355847730145e-53	1.4580700178392e-51	110.681610025165
ELAC2	-1.5710731288216	6.81938325219402	-31.6275018279565	4.11706375545552e-53	1.64328816816797e-51	110.653580649855
SLC7A2	-2.72397471225009	8.72812458512862	-31.5900421359451	4.57527539567228e-53	1.81750369874639e-51	110.484547989038
RLF	2.42788048612822	5.97421325445703	31.5493276621853	5.13191800757269e-53	2.03379613172146e-51	110.463008646199
AHDC1	2.79359278720576	5.19796688569927	31.5351319262792	5.34167539518242e-53	2.1119191326012e-51	110.453756266382
MYLIP	1.55362776764784	6.59466243794412	31.5172476008583	5.61830172702066e-53	2.21604901138428e-51	110.329075171752
MT1X	3.95202078743131	5.90502223325212	31.4610141923683	6.58594858802399e-53	2.58552591986181e-51	110.323186461176
WDR12	-2.0190278601644	5.27024151286484	-31.4490287914976	6.81303643016715e-53	2.6621780667784e-51	110.283465436401
CYR61	3.61524929206404	3.93787813596911	31.4404583788921	6.98025171314405e-53	2.71483092210747e-51	110.240936559543
NEDD4L	1.77210151643353	5.39657279606342	31.4572475733247	6.65647951029437e-53	2.60709515995698e-51	110.237888673556
OSBPL2	1.02121690169218	7.09270110579106	31.493883267095	6.00159894501572e-53	2.36166448838689e-51	110.233158091745
NFE2L3	2.39736969075579	4.66702106985142	31.44213631436	6.94719096644263e-53	2.70827090262906e-51	110.210177390057
KIAA0391	-1.91856861772266	5.20473822148508	-31.37286187383	8.4529630376066e-53	3.27998500791027e-51	110.061469032894
URB2	-2.62712518297059	4.90625582190586	-31.3242803624718	9.70177023359457e-53	3.75584271728323e-51	109.951011981507
RRAGC	2.17607301301007	4.75400251011141	31.2540476092228	1.18439759877412e-52	4.56402429536831e-51	109.717367786449
CALCOCO2	1.41450011511261	6.78997461024697	31.2996159145141	1.04054644635373e-52	4.01896045469279e-51	109.688466866109
ALDH1B1	-2.5813503923236	4.11482585509358	-31.1878155124124	1.43006199258504e-52	5.46035542556901e-51	109.562339632376
SRXN1	1.64492316083784	7.38395025271885	31.2401157633418	1.23226551965147e-52	4.73756518405776e-51	109.505253309848
SMURF2	1.93508260756604	6.477942415966	31.2145634253963	1.32519422627401e-52	5.08315326610242e-51	109.468681357166
HSPA14	1.65896969740961	5.66677762438753	31.1729007632298	1.4921342696774e-52	5.68438576903981e-51	109.389360501618
SDHA	-1.76953947516983	8.20396736906472	-31.1962062535019	1.39629354230316e-52	5.34361858157394e-51	109.361257231068
PPP4R1L	2.14793684758426	4.47616486810607	31.0782420564521	1.9547526140023e-52	7.3795220579175e-51	109.229608887204
FBXO21	-2.00815045224471	5.94089758256349	-31.0873893738345	1.90434377268566e-52	7.20548535167306e-51	109.222524291825
SRRT	1.48982388744141	7.99199310007308	31.1504452542341	1.59075860842353e-52	6.03261835992635e-51	109.194805498461
P4HB	1.5416599785397	10.3706265426246	31.1654170721514	1.52429740624402e-52	5.79371586864203e-51	109.139509647466
TMEM185B	-1.50060902666869	6.16088150644227	-31.0307356862566	2.23904753554026e-52	8.43374571720164e-51	109.027515667891
HSPA12A	2.37498669546864	4.31092339411542	30.9257857859988	3.02415370523972e-52	1.13398983332801e-50	108.801688339502
MBD1	1.37025593873059	5.7623391564597	30.9437448455758	2.87236796174368e-52	1.07949397285846e-50	108.737393540877
LEO1	-1.93957267930946	6.09344048592923	-30.9156020331102	3.11379519616466e-52	1.16499129442187e-50	108.689347904275
ZFP36L1	1.40126184075022	7.3820901280373	30.8842151050313	3.4073056138506e-52	1.27195935459905e-50	108.474062950552
ESRP2	-1.89629590661503	6.16609645880334	-30.8267232888882	4.01933140803437e-52	1.49376218817704e-50	108.424511425242
MAVS	-1.61917455755961	7.42158692710207	-30.7932530283052	4.42558693533944e-52	1.64109791367221e-50	108.229731266059
ZFYVE1	1.89247093639679	5.08625321664799	30.7243125944998	5.39784658485686e-52	1.99720323639704e-50	108.15931084893
ATF3	4.54195072716926	5.18042201633573	30.6788792395412	6.15385562807499e-52	2.27190025439131e-50	108.088770140042
ALOXE3	6.66516473503969	3.29953266055531	30.8629916894734	3.6214509393237e-52	1.34888965499442e-50	108.083743547651
CCNA2	-2.19500889409747	5.48221964919826	-30.670420497522	6.30599260348635e-52	2.3229387731433e-50	108.025869447602
UPP1	4.46501297442365	3.55574840934802	30.6094892046008	7.52010186885969e-52	2.76409194845735e-50	107.810868423588
NR4A1	4.31178436146331	5.57460740685181	30.5458522645783	9.04111363539965e-52	3.30861235095019e-50	107.717127036907
ZFP62	-2.50962983472008	5.10861255286615	-30.5261587850299	9.57207538894082e-52	3.49527049791804e-50	107.664229413467
ZMYM3	-2.28909842437638	4.781226718806	-30.5021374843389	1.02625298420426e-51	3.73922764876514e-50	107.582013055781
ANAPC5	-1.17042251590331	7.38334839209261	-30.556041172977	8.77817661469749e-52	3.21943477421493e-50	107.546980784554
IER2	2.49438199602402	7.16835375609479	30.4832435742943	1.08407615369874e-51	3.94132382488213e-50	107.32726961032
SLC44A1	-2.08245748791443	6.62818885041445	-30.4271436756587	1.27589060222283e-51	4.62863219773854e-50	107.257820729541
ABHD4	2.33843690482747	5.63082817987983	30.3950831326481	1.40054154930508e-51	5.0698391494758e-50	107.207037706854
EXOSC10	-1.41842298843022	6.05105674113971	-30.3809236765589	1.45943931137317e-51	5.27163348669652e-50	107.15178018422
WASF1	2.10023369221998	4.06747764756595	30.3392870542088	1.64752433359345e-51	5.92541870000364e-50	107.093481564906
TIPARP	2.89499748932701	6.20178252492669	30.3665844214029	1.52163379189503e-51	5.48444041716648e-50	107.080181138475
RRAGD	2.82666366198243	3.73804306801649	30.3231478743172	1.72684810753953e-51	6.19738363744443e-50	107.071611488232
NAA40	-2.01422236497439	4.82048226298398	-30.3197815634918	1.74387331999101e-51	6.24508295578793e-50	107.062298873006
STX1A	2.51711521822024	4.37818673689805	30.3118351481756	1.78473754796046e-51	6.3641686038573e-50	107.021946941249
C16orf88	-2.57402504789356	4.31303628989895	-30.2721486035959	2.00376067740703e-51	7.11483939892891e-50	106.919077629339
MCOLN1	3.33155893002677	3.38349687925609	30.2674977068442	2.03114391796048e-51	7.19679044151931e-50	106.912303308915
DDX18	-1.94036351855105	6.98914265000298	-30.3179359896216	1.75327915254539e-51	6.2653505442669e-50	106.908355343383
SERP1	1.31487917046695	8.51458877572485	30.29225477159	1.88960237506857e-51	6.72376811077591e-50	106.698900474552
TNFRSF12A	2.3393227153224	7.7135180348065	30.2248715352728	2.30039300745944e-51	8.13356715787563e-50	106.555450254335
TLCD2	2.97645508646873	3.12090655419565	30.0792547296481	3.52329653712238e-51	1.23013802268966e-49	106.366328241941
CAND1	-1.83420707112395	7.99711854722279	-30.1538084453553	2.83182384814368e-51	9.97040463923261e-50	106.350154648566
HSPD1	1.442771891213	11.0907695448554	30.2138373256717	2.37578101193805e-51	8.3823969712346e-50	106.349142587784
CRTC2	1.55993767572252	5.91226146487968	30.0929223384787	3.38485841897195e-51	1.18427556901437e-49	106.24096036385
SENP5	1.74872056255193	6.51027706434417	30.1009339580321	3.30627463926937e-51	1.16164153502397e-49	106.223534246639
GRHL1	1.62558296100423	5.83160566853736	30.0642123690484	3.68227582446801e-51	1.2829662685084e-49	106.156651464541
UBE2D3	1.33156806591027	8.18873705349795	30.0946965461479	3.36729475993251e-51	1.18060036824133e-49	106.129974527423
C1orf52	2.13845728889658	4.96612374176476	30.0126158802127	4.28469499356126e-51	1.48666471104395e-49	106.090849867603
TOP2A	-2.48140224491063	7.71246456677013	-30.0442433644783	3.90456785930679e-51	1.35758820954359e-49	106.055153207741
VPS33B	-2.13988460945416	4.8829707625448	-29.9637242086379	4.94718517120721e-51	1.70240174492324e-49	106.024086304566
HSDL1	-2.1909222995749	5.59076994059287	-29.9777905521977	4.74663679507603e-51	1.64013954051346e-49	106.020614960321
PPP2CB	1.33621237006404	6.0253940905605	29.9974046750344	4.4806079350969e-51	1.55142209330353e-49	105.963403199692
NUP133	-1.52330013279836	5.96121212751974	-29.9762294206727	4.76848344453134e-51	1.64429107476994e-49	105.958668745954
PCDH1	2.08577405391295	5.18765022408441	29.9054477240106	5.87339041767299e-51	2.00462410908496e-49	105.778803474626
NTAN1	1.70001555966844	4.65812826670432	29.9063486365905	5.85781685399436e-51	2.00339732241721e-49	105.759863469148
TRAF3	1.57146960827689	6.29270560375123	29.9224436254506	5.58650858402236e-51	1.91845522708809e-49	105.724895336693
UTP20	-2.70263742312261	6.50677921066467	-29.8965792054011	6.02894346039394e-51	2.05352444870933e-49	105.711320411381
ZSCAN12P1	4.33058115810026	3.68751195985995	29.866548518699	6.58722946638698e-51	2.23912247146048e-49	105.703416649486
ZNF274	1.86016168763169	4.49182173425522	29.8482333514816	6.95304582696268e-51	2.35867623549947e-49	105.627402024532
CHD4	-1.21311938478601	8.42000325701304	-29.911793517406	5.76457724303717e-51	1.97554897156872e-49	105.589412475325
GPD1L	-1.67661655850196	6.51239164915513	-29.8465646580228	6.9873778236575e-51	2.36552442758802e-49	105.531311687038
SLCO4A1	2.34349842358597	5.75165218506243	29.8230298074123	7.49021580485107e-51	2.53063371960261e-49	105.440269583386
TMEM64	-2.17074310100303	7.60419634400704	-29.8017626514161	7.9759591127541e-51	2.68931331051814e-49	105.323361162238
CCRN4L	3.17954784042749	4.71854127501256	29.7377609053463	9.63829519493023e-51	3.24327663661998e-49	105.322477406144
PLAUR	3.76958987119949	2.52076719031073	29.648315608703	1.25643786786978e-50	4.21095529103291e-49	104.961193214756
NEU1	1.69528515775076	7.01821897270495	29.6526011875473	1.24056047204532e-50	4.16609103102126e-49	104.877882507023
GINS1	-1.60184453532387	6.00348475754953	-29.5687081348073	1.59166786820064e-50	5.32381068555749e-49	104.727940378795
ARPC5	-1.85368385608215	6.57350587174047	-29.541612033053	1.72529369323683e-50	5.7592438574237e-49	104.630774159526
ANKFY1	-1.92794195596538	6.43613337409827	-29.5314018944884	1.77853378412787e-50	5.91335964329115e-49	104.611993884185
IPO8	-2.68901647466948	5.16234630245566	-29.4810150543077	2.06658327651438e-50	6.84386905275771e-49	104.592906483789
IRS1	-1.79835472651138	7.1920280968264	-29.537558760477	1.74623398784909e-50	5.81753330932034e-49	104.562971731288
RBM24	2.36888643457576	3.99414698370701	29.4460812583497	2.29352153761914e-50	7.56545447635948e-49	104.482941171981
PDCD7	-1.78374927998937	4.98968290523386	-29.439215987255	2.34099501756116e-50	7.70685052631749e-49	104.45507822493
CSE1L	-1.33155183068894	9.06587088157329	-29.5239055888457	1.81867560846583e-50	6.03482755475845e-49	104.416822550346
HNRPDL	1.40551566256097	7.83858154181736	29.4616010763933	2.18975047842725e-50	7.23742826111014e-49	104.267237642285
JOSD1	1.32858631876661	6.37289351410987	29.4192374911726	2.48486537661956e-50	8.16441818439793e-49	104.243297453019
NFKB1	-1.96686726205383	5.20171368164666	-29.3281636283259	3.26256901126483e-50	1.06777307523274e-48	104.123795574925
ZNF10	3.15475756176935	3.83154458244615	29.3047938261555	3.49906502076759e-50	1.13848956045364e-48	104.071894959873
CLIP2	4.34322145001043	2.88362105814901	29.3141014563745	3.40286853298894e-50	1.10934840829838e-48	104.030253470815
TRIP13	-1.34285345459595	6.92683617992374	-29.3317052450167	3.22816362676952e-50	1.05858448027634e-48	103.955043449658
DOT1L	2.25859358330119	6.19982461663379	29.3243249198708	3.30027857438816e-50	1.07800505621226e-48	103.936796261547
TCEB3	-1.32396072135663	6.14385835806823	-29.2836036369945	3.72843407981057e-50	1.20841727811535e-48	103.864053430105
KCTD5	1.48513569375461	6.66709474526224	29.3006710130441	3.54254778387864e-50	1.15039940072983e-48	103.840822865594
MKS1	-2.52943886614049	4.44844225067739	-29.2188170706672	4.52825660478507e-50	1.46197998954489e-48	103.813461757763
GPR89A	2.07734964500552	4.0681620461924	29.2136899867457	4.59850869827087e-50	1.48180076049869e-48	103.772169179817
C18orf19	1.68109401582803	4.87833271353439	29.2079812811247	4.67802523866125e-50	1.50163712267506e-48	103.678686349702
ELP2	-1.19823771520005	7.35783619628385	-29.2458863323214	4.17490698217457e-50	1.35050569380827e-48	103.657955696036
AZI2	2.11456948635585	5.87323128721534	29.2097931220522	4.65263894116365e-50	1.49636026253886e-48	103.629952730231
GTPBP1	1.96969499526429	5.26605378730596	29.1724103659051	5.20573278333332e-50	1.66464005867049e-48	103.57140959274
MEX3B	2.22861742894743	5.01910550738762	29.1515719133039	5.54238342428721e-50	1.7655394359577e-48	103.49728527443
UBTF	1.11386041047476	7.6600751653003	29.1972810794268	4.83082566262544e-50	1.54771510309862e-48	103.457330846291
C6orf211	-1.97332121785178	7.36031018031569	-29.1715248285199	5.21961000064491e-50	1.66589232157988e-48	103.43094699101
LYPD3	2.12316685181823	6.02702950220772	29.1313200318604	5.89060707545967e-50	1.86934559259938e-48	103.402500494179
SEPHS1	-1.29458297637866	6.51657750161483	-29.1266872150047	5.97332157217114e-50	1.89200435554905e-48	103.354616687902
ABCE1	-2.18946426115262	6.99811126334909	-29.1179277568459	6.13293015853702e-50	1.93888703159496e-48	103.336378766164
SLC9A1	1.55210775319029	6.99598658463686	29.1386517035142	5.76206217900902e-50	1.8320290471815e-48	103.331932520147
BSDC1	1.21142748631493	6.38980004229096	29.1169736115304	6.15057381554045e-50	1.94079616020941e-48	103.315140853621
SNX8	1.72515989677761	5.98024001615395	29.105665178574	6.36362722012135e-50	2.0042429685369e-48	103.292164953989
TBC1D20	1.41727888820378	5.74804865415092	29.0916197337805	6.6386479642136e-50	2.08301592032849e-48	103.2721912699
CAMTA1	1.54047399706316	5.40860868095648	29.0671784831435	7.14614225564255e-50	2.23387071183862e-48	103.213554321511
CD55	1.59764496184686	6.76048435142546	29.0903184522969	6.6647274502575e-50	2.08728280670611e-48	103.208669241913
PRR13	1.41256602124932	7.60896470127923	29.0989969765246	6.49273242477474e-50	2.04106122315663e-48	103.167334245905
PRICKLE2	1.82569625324757	6.71688334057554	29.0556706221903	7.39847330033517e-50	2.30843409467921e-48	103.087673349828
TBC1D9	-1.4871307472806	7.75291635078837	-29.0403096371839	7.74936167496974e-50	2.41341386689374e-48	103.026529883778
MPZL3	3.45970122390659	3.76701602578403	28.923280521373	1.10372120978289e-49	3.41194704480757e-48	102.920593040389
MRPL3	-1.43986028162228	6.66839344348267	-28.9734556164476	9.48303541227573e-50	2.94238004146381e-48	102.898010849099
GNA13	1.99977832272748	8.71232962940008	29.0140971945296	8.38736144612837e-50	2.60725339823515e-48	102.864645034741
KCNN4	2.57484875821395	3.92265707385004	28.890255481288	1.21980925402303e-49	3.75001653755168e-48	102.80261948448
FAM117A	2.54069954265097	4.06986327858689	28.8891832199121	1.22377832488518e-49	3.75531535878528e-48	102.792844116427
CAST	1.42065781738525	7.14501785278049	28.9491379183722	1.02065919690746e-49	3.16101933501489e-48	102.750824141984
SHB	2.03512002391841	5.51057837888022	28.9111762553847	1.14491598472173e-49	3.53276290193473e-48	102.739089923738
PTGFRN	-1.80646605376295	5.05538912584792	-28.8718690961991	1.28970281504392e-49	3.94314257381983e-48	102.737356726214
SELK	2.48387712250753	5.00840449855564	28.8737361349912	1.28242489917242e-49	3.92807216369222e-48	102.700012404091
ERBB3	-1.46002411853434	6.85031377385106	-28.8965966918129	1.19660081452463e-49	3.68544236134619e-48	102.64426959882
THADA	-1.87439548392196	5.61594142806665	-28.8320504417067	1.45524319588072e-49	4.44114730071336e-48	102.588521552932
DNAJB9	2.65662019215561	6.3183972105024	28.8275835508239	1.47510381396997e-49	4.49355850361272e-48	102.489602513571
TMEM150C	-2.18042614459508	5.04427325230211	-28.7677988857316	1.76882004223837e-49	5.36873800116053e-48	102.448937141108
DDIT4	2.45355495657256	7.79816807553139	28.8250304164337	1.48657813024415e-49	4.52027866367329e-48	102.385607580065
POLR1B	-2.1651458189681	5.64900739588353	-28.7612549438517	1.80436145606236e-49	5.45680668918388e-48	102.365018273458
ZNF211	2.30848152231402	3.16841014313406	28.7184368074977	2.05538999739615e-49	6.20475493076774e-48	102.30939244491
CHMP7	-1.5901718861861	5.06014184010945	-28.6960896549338	2.20011540607907e-49	6.62968109031828e-48	102.197444318304
FAM32A	1.51775829556139	6.87321034343708	28.7653013892244	1.78230031059009e-49	5.39985333230229e-48	102.18730810687
ERCC3	-1.63483834983632	5.93549098159827	-28.678869216232	2.31862054229013e-49	6.9742104225288e-48	102.061210276427
MRPS6	1.95769151419187	5.51773987487171	28.6503443366613	2.52926595898716e-49	7.56698459715587e-48	101.939824487129
PRDX3	-1.33664121552754	7.27153338559189	-28.665474859686	2.41523344794859e-49	7.25177094856234e-48	101.896500346931
C1orf63	2.18703126536071	4.95707570510012	28.5903874118532	3.03717555271682e-49	9.0059794226305e-48	101.79238918926
DDB1	-1.0042114186457	8.40806938392209	-28.6512988861322	2.52191396325594e-49	7.55851059524952e-48	101.788609339865
RNF216	1.05837833503493	6.79280833678202	28.6271203553381	2.71495890116177e-49	8.09357801480025e-48	101.780815565438
P4HA2	2.03452163101784	6.64601258243971	28.6181792694075	2.79006481329634e-49	8.28792965143305e-48	101.761026205205
NPY1R	-2.30987529201933	6.34622103429305	-28.5699416301272	3.23297019856311e-49	9.5695917877468e-48	101.735422834824
DSCAM-AS1	-1.86139220554471	8.91590219087414	-28.6182472051062	2.78948631503925e-49	8.28792965143305e-48	101.691446203934
C2orf42	2.18091629854702	3.97944226346768	28.4937749557444	4.08141502549951e-49	1.19331442109185e-47	101.599677918443
RAD9A	1.8001858217791	5.3619697797259	28.5233239435279	3.72838928905164e-49	1.0958450346239e-47	101.566288584296
TIMELESS	-1.11340254248725	7.45215654472676	-28.5510307431868	3.42539231138626e-49	1.01212475292622e-47	101.54726407762
SAMD4B	1.78699660897357	7.10170880201613	28.5467166028337	3.47088467586104e-49	1.0237579421358e-47	101.512027098417
GALNT6	-1.19193663292349	6.41830539979134	-28.507788738731	3.90997046393966e-49	1.14518994814233e-47	101.465671825457
BUD31	1.9831868920998	6.14762266155461	28.491414579214	4.11102950292293e-49	1.19987534741506e-47	101.395163103684
KDM2A	1.27581550574329	8.38949262813076	28.5268105749846	3.68881948918869e-49	1.08612354114774e-47	101.387740531456
TSFM	-1.91907243645967	5.48546736962361	-28.4386937654871	4.83208577530871e-49	1.40542265228283e-47	101.381192546133
PTK2	1.10781823589456	7.56201686438247	28.5100052819167	3.8835267536022e-49	1.13944037591655e-47	101.374444815193
SCO1	-2.10249006254229	5.03048838922527	-28.4120425884553	5.24387964481325e-49	1.52254588853918e-47	101.341109998443
HIF1A	1.54782028027973	7.82168050200141	28.477719172453	4.28718895751368e-49	1.24911059452019e-47	101.255320469911
FOSB	8.54443254408643	3.51542458263948	28.6384584403122	2.62264378513772e-49	7.83233833261486e-48	101.193325064957
MCMBP	-1.2131365929762	6.87255094490843	-28.351339054438	6.31902910764076e-49	1.82836406221772e-47	100.963888428996
HSP90B1	1.4697863413732	10.1756265670718	28.4084883752193	5.30141012853529e-49	1.53658202754981e-47	100.939791924953
DKK1	-2.40716313815466	6.41450477589382	-28.3021306670267	7.35207490884242e-49	2.11628400646266e-47	100.938392298966
FNBP4	1.35090581792627	7.36923738425112	28.3359951174366	6.62438525058629e-49	1.91340619915035e-47	100.861987293757
MCM6	-1.48737982279366	7.29767108050462	-28.3125510403299	7.11995387939968e-49	2.05300187377724e-47	100.821046478021
UBTD1	2.62213737842386	3.74704610363313	28.2150322517469	9.61665670909444e-49	2.73518651025332e-47	100.758972453535
ENGASE	3.95293991871469	5.02638530531169	28.2342508311705	9.06292774254392e-49	2.58649152843523e-47	100.728391724296
DCUN1D2	1.9950552526098	4.19826141499904	28.2093604895815	9.78650673585328e-49	2.77876975637369e-47	100.718624362664
DUSP8	2.76299904704009	4.82636977027783	28.2085358489818	9.81145272271719e-49	2.78113110736817e-47	100.690643445177
SPPL2A	-1.41984356012039	6.9074306974699	-28.2577326303733	8.42981925477201e-49	2.4140461852193e-47	100.677919264294
C1orf51	4.11361414537473	3.10303162599022	28.2016986749377	1.00207692263473e-48	2.83565726804455e-47	100.65213180711
CEBPG	1.80583446754145	6.83050828518834	28.2275970680634	9.25089897823406e-49	2.63563942950573e-47	100.584195830762
LENG8	1.96974611321289	6.75822154555915	28.2357684298048	9.02059755819647e-49	2.57881151390218e-47	100.57064173028
HYOU1	1.26066632653948	9.2049344201938	28.2694046737236	8.1319179020541e-49	2.33273061739199e-47	100.56839182752
CMTM4	-1.96658636081338	6.08699983494303	-28.1837912796137	1.05906048669195e-48	2.99184587490476e-47	100.556671421816
CPEB3	3.83198289278671	3.68027321421474	28.0989308231594	1.37692199311303e-48	3.84434781516231e-47	100.410970050691
CCNK	1.08968787500117	6.93231206219604	28.179899066476	1.07187239019584e-48	3.02293319622853e-47	100.394466198645
LIF	3.63000809083355	3.48109776012961	28.0974741044321	1.38314726159438e-48	3.85529246715073e-47	100.363108100316
COL1A1	2.79153116961445	3.5588227672271	28.0681613692806	1.51463111327184e-48	4.21475719440237e-47	100.25662430756
PDCD11	-1.27359621142754	6.63751552640649	-28.1160767204697	1.30573923989644e-48	3.65170285084082e-47	100.246285495582
LDLR	2.3356027877246	8.50263837961225	28.150655944655	1.17326925657252e-48	3.30332576547455e-47	100.238869704271
CPT2	-2.71217238297947	4.10236336514052	-28.0401375820422	1.65211871471805e-48	4.56694766693302e-47	100.2126918786
KLHL24	3.02701667995956	4.98928081901282	28.0530964776285	1.58704146834682e-48	4.40160555831381e-47	100.202965152979
PAPOLA	1.4334014027913	9.01237394068776	28.136620333199	1.22532074307037e-48	3.43254005144202e-47	100.141995007538
FLJ43663	5.5939406914375	1.85939094048972	28.2747766523994	7.99840256308604e-49	2.29837258531015e-47	100.137946549692
HSPA9	0.960119648620159	10.1733356491746	28.1393924445455	1.21485881321667e-48	3.4089427503751e-47	100.118707973206
RAB11FIP5	3.42375031320781	2.24320004553972	28.0090140715948	1.81963382813776e-48	5.01343593768961e-47	100.07001833831
MCM3AP	-1.22237855138726	7.19904591247064	-28.0563656514833	1.57103681820748e-48	4.36445510759169e-47	100.032332596931
GEM	7.35149533014902	3.48719152573039	28.1478749311215	1.18340243031126e-48	3.32625583941605e-47	100.005186017539
DDX23	-1.27387972640206	7.07871594119148	-28.0471031276151	1.61681118617307e-48	4.47674673469509e-47	100.003531366906
MTHFD1	-1.01133744058487	8.23684255502739	-28.0093265566835	1.81786952490611e-48	5.01343593768961e-47	99.8140675426477
ANAPC7	-1.274622969529	6.18574737576513	-27.9276487218998	2.34318183296879e-48	6.44529160765954e-47	99.6984148007545
ENTPD1	-2.19278241558207	4.70886282314448	-27.860322924188	2.88979544412425e-48	7.88400310073964e-47	99.6613530371661
ARRDC2	1.70453439415837	5.26973208127485	27.8810893249181	2.70870278090356e-48	7.4262861160379e-47	99.5945770185459
CYLD	2.92635814653513	3.98480340412766	27.829163658539	3.18470664079951e-48	8.6182902687267e-47	99.5707854103946
DLAT	-1.94469495493673	5.52575244720246	-27.8515057192485	2.97033516261982e-48	8.06426708760614e-47	99.559628988478
COG2	-2.26773334017701	4.98700966558031	-27.825177061423	3.22456817702931e-48	8.7120643283745e-47	99.5448448994344
KAT7	1.33610247863393	6.78772194119572	27.8998504059657	2.55495747696662e-48	7.01627403034315e-47	99.5299143754913
PER1	1.90364994268737	5.39870026442163	27.8534049124356	2.9527979487709e-48	8.02968990166579e-47	99.4988613706327
NPNT	-1.39526675577806	7.23066268616307	-27.8658829134959	2.84014477519513e-48	7.76120608175872e-47	99.4449062519267
CKAP5	-1.92896614010325	8.24560914721192	-27.876012549284	2.75188878070202e-48	7.53233845637652e-47	99.4178287474794
ASNS	2.41270516306728	7.81572324876419	27.8552164502489	2.93616750061556e-48	7.99746991535743e-47	99.390033688679
PDCD4	-1.62248226378911	7.07097770314287	-27.8326892696189	3.14986887512095e-48	8.53782934643805e-47	99.3384347897056
SCML1	2.09743984667622	4.74985003949804	27.7831467883844	3.67673509024989e-48	9.90172586945881e-47	99.3382747362616
ZBTB9	-1.96915249979933	4.52789890907697	-27.739247033199	4.21754463186799e-48	1.12674467129969e-46	99.2783319221539
GLA	1.4977901265864	6.44184010006067	27.8215439820338	3.26133323563976e-48	8.79718339239343e-47	99.2767481549184
PER3	2.10988164551696	4.45770638853322	27.7520267592771	4.05230987465222e-48	1.08433328549894e-46	99.2452490005941
RBM15	1.83626574175976	4.88358698947256	27.7661291807186	3.87754078415852e-48	1.04257221984352e-46	99.2381706577132
LOC100499177	2.08776069732423	5.47044019313164	27.7644924949809	3.89742751579654e-48	1.0462372034379e-46	99.1994668080364
HECA	2.18669910075961	5.00548681262752	27.7218779530506	4.45307301616507e-48	1.18399353135683e-46	99.1565581518577
GATAD1	-1.63948431797936	5.63700698578649	-27.7166009708956	4.52722582761255e-48	1.20179880541258e-46	99.1332171313539
RRS1	-2.11397878465316	5.67198306238433	-27.7127994124558	4.58141675061467e-48	1.21425695304722e-46	99.0987331624611
FURIN	1.85066944495769	5.91731207930634	27.7350175387338	4.27371373212467e-48	1.13992964044742e-46	99.0921472051657
GABARAPL1	4.93551925324884	2.73805509718253	27.7624702229484	3.92214154975238e-48	1.05118421919966e-46	98.9695248390454
RELB	4.48008755633353	3.64715081169715	27.6414927418469	5.7283894919044e-48	1.50868639153715e-46	98.9449185892361
TTF2	-1.79012161732775	6.34928208960455	-27.6742007285112	5.17011311835938e-48	1.36811664226966e-46	98.9215206280806
SAE1	0.985145336999075	8.08798758973043	27.7314309896354	4.32193534690453e-48	1.15095615830623e-46	98.9196416547233
BAHD1	1.40028633629777	6.0367747920429	27.6565572693689	5.46407742871231e-48	1.44134433624266e-46	98.8087397821322
PLK3	2.85234070234922	2.92695390155255	27.587769025074	6.78058425988783e-48	1.77462427484138e-46	98.8085430325697
RFX5	-1.56075172186895	5.34173778880487	-27.6145323461477	6.23405084418454e-48	1.63670747752186e-46	98.7952991796472
SMARCE1	-1.44137857055326	6.44572415145924	-27.6381946865998	5.78795529885951e-48	1.52197742795796e-46	98.7934470255655
BRD4	1.71933187146045	6.81666518610157	27.6565601258502	5.46402849582378e-48	1.44134433624266e-46	98.7533191742786
TUBB2A	2.24015667802966	4.21846319067234	27.5628009516322	7.33399302781632e-48	1.90752254116952e-46	98.7146422652212
C15orf44	-1.42138435136826	5.85020389605411	-27.5854116810026	6.83098151874605e-48	1.78502085811733e-46	98.6838640030326
ACOX1	1.39765692626036	6.0810167866881	27.5980465292223	6.56520934695237e-48	1.72094923383121e-46	98.6115816568386
MAPK14	-1.70204849277744	5.75579584032965	-27.5346694547062	8.01234394787049e-48	2.07427925981712e-46	98.5155537905448
ZNF222	4.21843732483834	2.42746064166297	27.5713541983853	7.13946015781082e-48	1.86186519233523e-46	98.4910675728434
ATP6V1H	1.24123239815991	6.30749764747114	27.5437342105077	7.78711447032212e-48	2.01909616126616e-46	98.4399355520463
VPS11	1.23098894001035	6.09604642294431	27.5155613073036	8.50888895914546e-48	2.19942285862053e-46	98.3669032858189
ARHGAP11A	-2.59153864343526	5.98473631103206	-27.482834031113	9.43258464700601e-48	2.4306709651237e-46	98.3657043296312
ACSL3	1.41397838527553	8.15169099903447	27.5511440393612	7.60775664379262e-48	1.97565407004329e-46	98.3606983848071
CTNNA1	0.769210328410885	9.67448531254551	27.5710041724651	7.14731794713717e-48	1.86186519233523e-46	98.351884820093
SLC6A14	-2.00375937837569	6.59289653066167	-27.4864754337175	9.3249967041884e-48	2.40665501359332e-46	98.3496114583225
SLC6A8	1.88212319508377	4.91254033630892	27.4579758615051	1.02012720789349e-47	2.62470883458625e-46	98.2671659409099
FAM100B	2.44882854957491	4.68498883290866	27.4282339324452	1.12045316892781e-47	2.87399674802893e-46	98.2614061598039
TPP1	1.77902665153694	5.58243130947494	27.4310288370325	1.11061593548188e-47	2.85313992396298e-46	98.1554892888161
ELOVL6	-1.64842705258043	5.7916723212754	-27.4162389497005	1.16368021020621e-47	2.98030441584819e-46	98.1472491787116
TMEM48	-1.78226156903668	6.0292879533948	-27.340287012516	1.47931306277287e-47	3.7713462899106e-46	97.8950973618229
GEMIN4	-1.71249076990816	5.6027002266946	-27.3362349707164	1.49839687208793e-47	3.81418406222201e-46	97.8885357243548
DNAJC3	1.80570113739187	6.45664733779249	27.3646401927781	1.3696723016984e-47	3.5016561252745e-46	97.8644845551876
RHBDD2	1.99606293915862	6.6076234257322	27.3642337525517	1.37143312727505e-47	3.5016561252745e-46	97.8554376212523
MAP7D1	1.77181971042075	6.10102926028063	27.3080787946196	1.63804523148981e-47	4.16332347286254e-46	97.7115231877441
GLCE	-2.93992833243609	4.78542364696835	-27.2297921950589	2.09936601252165e-47	5.3116183348581e-46	97.6891257863138
FERMT3	4.70621985559196	1.7714443001012	27.2892926682117	1.73845497564909e-47	4.41182412940143e-46	97.6333512914541
DENND2C	4.1808777126663	3.27858958828125	27.2067804849456	2.25844427454188e-47	5.68828645292747e-46	97.6165971100158
PRR15L	-2.82111954132818	4.15669579772605	-27.1632912053935	2.59307431939967e-47	6.49200223317966e-46	97.484053928822
PEX11B	-2.77679633829781	4.51829503180979	-27.1626760664818	2.59815017222693e-47	6.49498706731289e-46	97.4808184276119
SPAG9	2.04029277060631	8.51969115069591	27.2660039137528	1.87159875074003e-47	4.74251780414792e-46	97.4361060150632
GART	-1.2084225395869	6.6259837385485	-27.2165212258724	2.18967383097673e-47	5.5317379379539e-46	97.4174121270684
SCAF4	1.24000374493348	5.97810960790718	27.2094493963044	2.23938763443377e-47	5.64879619883414e-46	97.397673647416
MTMR3	1.4640406054432	6.04672671378461	27.1937063317735	2.35418754029639e-47	5.92051615397245e-46	97.3520256760386
HSPA2	2.62013252417064	2.51220158784937	27.1061125170145	3.11043694478588e-47	7.67241113047184e-46	97.3018564160041
PAPD5	1.77416808125067	5.34130422391183	27.155059175416	2.66183823793749e-47	6.63436403744657e-46	97.2726724935538
UNG	-1.4839470556964	6.80955489163731	-27.1647879990264	2.58076519305064e-47	6.47087212722323e-46	97.2335530580157
WDR75	-1.80057780428425	5.9980542409801	-27.1275316798171	2.90543100325234e-47	7.19858194050254e-46	97.2150882153808
C12orf49	1.67022342561462	5.99791299320746	27.1578556032176	2.63827514517644e-47	6.58544978028817e-46	97.2137300781746
EID1	-1.95638651104307	6.83220132274515	-27.1465602542249	2.73476274412176e-47	6.80597799593636e-46	97.1946969035933
AHSA1	1.16792740651001	8.50485570360405	27.1868846993829	2.40575833373505e-47	6.04112648249024e-46	97.1754270885505
PITHD1	1.43227765486228	6.09058161481001	27.129213544907	2.88992278767657e-47	7.17078170639511e-46	97.1402336069708
PRR11	-1.74526759134204	7.51245931439233	-27.1220041871678	2.95699306839886e-47	7.31549586921636e-46	97.0468215239337
B4GALNT1	2.04164845226267	5.77097223270007	27.0629461862883	3.56903788164183e-47	8.76484427791159e-46	96.9699578497235
DNAJB4	3.83137371887156	4.68788398282454	27.0140897245619	4.17102386276975e-47	1.01833873110892e-45	96.9679417589711
GPD2	-2.09512335778839	6.61229560588828	-27.0505134641421	3.71336827681562e-47	9.09258727107824e-46	96.93107622097
ADRM1	1.96735868643954	8.83553894590644	27.1155273815369	3.01858665067805e-47	7.45684536867647e-46	96.9308507281169
F11R	0.916480542137108	7.50430516468715	27.0838847205365	3.33863649338096e-47	8.21108186989752e-46	96.9001031886504
EIF1	1.55790542740693	9.3485305829146	27.1020914442589	3.15052058134173e-47	7.75983891050945e-46	96.8825437584547
TMEM57	1.57470774044294	5.62966247294595	27.0357365338091	3.89259348183728e-47	9.51750488161502e-46	96.8815129956599
PIP4K2C	1.00593890477092	7.01245278458541	27.0546181577108	3.66507749247745e-47	8.98750087744764e-46	96.8309129748141
GPR137C	2.74091150798801	3.55345952921702	26.9311971403681	5.43634264850584e-47	1.32147375659319e-45	96.7353057303497
MLF1	2.21855633621401	4.61242468865032	26.9520461538577	5.08558084705251e-47	1.23800952090402e-45	96.699385226328
HSPA4L	3.05136847102428	6.18105800431187	26.993039001856	4.46105700519484e-47	1.08756147747636e-45	96.6947231998194
HSPA6	10.539747900809	4.58931929883194	27.1311302847753	2.87235062095317e-47	7.13776995316803e-46	96.5578003197452
LRRC8A	1.83967623730994	6.19215348883171	26.9140847964348	5.74241299923586e-47	1.39384782292047e-45	96.4463897588358
ARMC1	-1.9234945678377	6.35407233498483	-26.8721630419345	6.56777291550049e-47	1.58957213080796e-45	96.3900664955662
TXNIP	-3.53013610451231	4.83387758930209	-26.8093455121265	8.03421466918544e-47	1.93329792989147e-45	96.3559364380273
ID2	2.14275859460515	5.2086215221925	26.8456450292092	7.15067898105479e-47	1.72814964276243e-45	96.2860323859349
DNAJB11	1.30858746865076	6.99690561336563	26.8732627931806	6.54466180687636e-47	1.58627426171305e-45	96.2501545507912
ARHGAP10	1.31210310526854	5.04960388756496	26.8093944234763	8.03295291313563e-47	1.93329792989147e-45	96.2076153542702
PFAS	-1.83173200347365	5.73148861176771	-26.7816615466799	8.78144424311038e-47	2.10101392735018e-45	96.1256499152248
MEST	-1.28491278264969	6.6680476367913	-26.8094817851238	8.03069976004778e-47	1.93329792989147e-45	96.0979593997309
HMGB3	-1.4887463465593	6.88906522595635	-26.8030227222139	8.19901749727711e-47	1.97012023885722e-45	96.0620194507589
PTPRA	-1.18797552172501	5.66876376628055	-26.7549697437894	9.56826364356161e-47	2.2827338256052e-45	96.0367941389281
GET4	2.10821958748806	6.53367534429701	26.7937320067679	8.44738787073402e-47	2.02688830344556e-45	96.0091988162472
CCNB2	-1.80851016475419	5.58944335452471	-26.7274915074217	1.04526876008573e-46	2.49018158741792e-45	95.9472439102018
BLM	-2.15919093132	5.39932825669596	-26.6713005790129	1.25266884325554e-46	2.96737021736624e-45	95.8450347430722
MAGED1	-1.43661426936952	6.12169042175384	-26.7017976115998	1.1354207101264e-46	2.70110611040595e-45	95.8110432802386
PSAP	1.22933386673588	9.71350771373971	26.7695182097661	9.13097179893668e-47	2.18151960522024e-45	95.7836457862465
ALDH5A1	-1.89585814930195	5.03617592831211	-26.6401985229075	1.38484361027146e-46	3.26198937157463e-45	95.7484639732275
RFC5	-1.38523969452358	5.77464915640594	-26.6686831894592	1.26328385645554e-46	2.98828277445013e-45	95.7405497750263
C14orf135	-2.78731181151543	4.82617177898395	-26.6135886225031	1.50905052679269e-46	3.54457317557316e-45	95.7236327661035
PGM3	1.64772964503896	6.38652846022921	26.6829058421685	1.20667624394092e-46	2.86654169086193e-45	95.6866499200198
PGF	7.47999257781571	2.09179710814936	26.7830290184097	8.74293888752339e-47	2.09479813689028e-45	95.6454441032105
TBX3	3.25038338392619	4.71689793940831	26.6069933493043	1.54153624903462e-46	3.6107356062822e-45	95.6249468815027
FHOD1	1.6308312988004	5.80322089414269	26.6481621315855	1.34971622766862e-46	3.18373119767702e-45	95.5926559668951
RNF157	3.74236183736063	2.16270070610623	26.599747071147	1.57804271711423e-46	3.69107502112145e-45	95.5563645768411
PTPN1	1.03718247139054	8.13011315368175	26.6746013137788	1.23941065995099e-46	2.94012820950644e-45	95.5510644615591
ZCCHC6	2.01114656107063	5.8028085348642	26.6245983158937	1.45635221172519e-46	3.42560258634206e-45	95.5229395123888
ADIPOR2	1.13688976204421	7.46796626190616	26.6534190432545	1.32702194167151e-46	3.13462075600484e-45	95.5090606076396
HARS2	-1.27033901690292	6.1950710523576	-26.6075065622238	1.5389832423575e-46	3.6098114649631e-45	95.4834716040124
DDX39A	1.66525276193979	7.452817000436	26.590037967845	1.62832802744334e-46	3.80337401270425e-45	95.3030690156401
MMP25	4.59547615931855	1.48905669319109	26.5466855505582	1.87334245083779e-46	4.35741017354815e-45	95.2844180489042
CRAMP1L	1.63479069719294	6.45963118159196	26.5665148711052	1.75696683622778e-46	4.09811901939657e-45	95.2815117482201
CBFB	1.51859801800541	6.2470643586116	26.5591579297182	1.79926768703829e-46	4.19094050111816e-45	95.2741653442173
EFNA3	2.35913917562498	3.60054700483845	26.4751925705379	2.36141531538067e-46	5.46984899368785e-45	95.2488011767617
GTF3C2	-1.08057472769702	6.21584353906524	-26.528083752865	1.98957762880887e-46	4.62134670336105e-45	95.2348946731608
NAIF1	2.01359927552495	3.97815202648618	26.4534041839774	2.53430444615811e-46	5.84602862862734e-45	95.1554698666055
PPP1R3D	-3.2017316327757	4.11804415707143	-26.4194273668008	2.82975885277883e-46	6.50961307481061e-45	95.0781844847186
TCTN3	-1.45226033528068	5.67462738198567	-26.4632345900175	2.45477352135676e-46	5.6782340762338e-45	95.0778723214095
ACLY	-1.05679320513647	8.29079337750006	-26.5021519573528	2.1638627285354e-46	5.01920114729904e-45	94.9996281964535
SH3BGR	3.50130838770008	3.12078081763602	26.3696093734264	3.32699960631668e-46	7.6220193720603e-45	94.9378585001508
TMEM168	-2.72806280966733	5.0359289750157	-26.3667465858488	3.35811664988961e-46	7.68278287999367e-45	94.9116666098999
PRSS8	2.05733928118353	6.27473831540239	26.4385544512078	2.65940136045391e-46	6.12614715595471e-45	94.8969482136567
OAZ1	1.72580794383817	8.52708953514507	26.4618160809952	2.46609235333964e-46	5.69653708801825e-45	94.8162824145124
AMIGO2	-2.2531950784897	4.88248939908602	-26.3307495100932	3.77538909555686e-46	8.59042275293782e-45	94.8014953484522
NSUN2	-0.922583617551436	7.34499913509004	-26.4158696952994	2.86263974205589e-46	6.57620701183279e-45	94.7653761615175
BEX2	5.09575323826647	2.56334497472085	26.396409910563	3.04943413924632e-46	6.99571146018594e-45	94.673325199899
SYNPO2	-2.51088642169999	5.70477138016374	-26.3383965252058	3.68257540494221e-46	8.40209973700593e-45	94.6732637376001
RAI2	3.85410737364751	2.49121336842014	26.3366914862948	3.70306846002212e-46	8.43734563016485e-45	94.6666331150415
FBXL20	2.06297607948887	4.18747512850111	26.3113780184937	4.0212077382907e-46	9.11255802373626e-45	94.6662619957805
LOC388796	2.12128306425831	4.9906836176705	26.3228548413291	3.87368558153944e-46	8.80210837848717e-45	94.6487653011995
TMEM55B	1.50678515565593	5.97362798219308	26.319084512338	3.92153692320602e-46	8.89874945776085e-45	94.5362104956587
LITAF	1.1841263851284	7.27925257888602	26.3395910343171	3.66828665338031e-46	8.38093251244976e-45	94.5115845397131
ARHGAP26	2.19259484061532	3.91408310998741	26.2390205242501	5.09117481138422e-46	1.14595972470511e-44	94.4585533827603
INPP5K	1.38336621161511	5.26609152641276	26.2722105756842	4.56870314569302e-46	1.03252691092662e-44	94.4543244386475
DKC1	-1.09204629655057	7.29390422865692	-26.3054894796911	4.09908561246013e-46	9.27646925342127e-45	94.4216203995294
ST8SIA4	-2.65156135172523	4.53281956330903	-26.2113269233673	5.57301009534913e-46	1.2476977354032e-44	94.4178187693687
NR2F2	-1.44830302817325	6.03322532752457	-26.2630037379687	4.70796344289711e-46	1.0625638410123e-44	94.3542336910347
SNX9	1.25097642395989	5.23882056930451	26.238017579291	5.10786867194738e-46	1.14663081435769e-44	94.3328184824572
TMEM164	-1.54404091791155	6.7415023422082	-26.2623154945548	4.71854408335994e-46	1.06351659366727e-44	94.3028635849646
KCTD7	2.53713786552976	3.49414559330975	26.1483634898749	6.84689579400871e-46	1.52676647012002e-44	94.2098202242035
ATIC	-1.22405606665632	7.46809081448698	-26.2383615199119	5.10213762223463e-46	1.14663081435769e-44	94.1957525201664
ARF6	-1.12082849695046	7.25380671598134	-26.2342541904072	5.17100357075621e-46	1.15924750291323e-44	94.1901421645556
B3GALNT1	-2.07440065564286	5.32832180549795	-26.1440064743652	6.94522606913757e-46	1.54663063622179e-44	94.1330075831065
EDA2R	2.86495972959661	3.5382757331444	26.1106858851739	7.74588362760306e-46	1.72034738098318e-44	94.0956663158114
DIS3L	-1.59832674504337	5.20778320739319	-26.1365823236588	7.11606971881446e-46	1.58256848374273e-44	94.0671026077065
CKS2	1.89274132845129	7.17545906184564	26.1877223199378	6.01987976099112e-46	1.3459421005724e-44	94.0042451165508
PDP1	2.16928533944685	4.59322370481625	26.102756848444	7.94974873872316e-46	1.76328379186215e-44	93.9482457752222
SLC25A15	-1.48260493011277	5.31552236697348	-26.085796033733	8.40419358609329e-46	1.85914991446857e-44	93.8776825751129
SQSTM1	1.73698595211352	9.89584571507719	26.1558368079921	6.68149468655544e-46	1.49187339303008e-44	93.7959755324066
AAK1	2.22069919906952	6.12427573149058	26.0917913719161	8.24063569419512e-46	1.8253826668837e-44	93.7793891551052
TMEM41B	2.16361327206977	5.56291533965628	26.0770906682532	8.64753180094015e-46	1.91045339285235e-44	93.7682705760731
CYTH3	1.75806498119394	4.34084456202662	26.036125468142	9.89160791087348e-46	2.17954216997955e-44	93.7277098556826
UBE2T	-2.03576899957311	5.84285336206609	-25.986632785951	1.1638183974996e-45	2.54427436337036e-44	93.5456437937109
CPSF2	-1.68974222900026	6.68307773950429	-25.996788080199	1.12560748842516e-45	2.46718999166742e-44	93.4794729866896
HM13	1.24661051233898	8.05030996666073	26.0403435944006	9.75557671332529e-46	2.15240455083974e-44	93.4764340157896
GNPAT	-1.74337379396558	5.11151188550375	-25.9456577377735	1.33176194929932e-45	2.8925177714392e-44	93.4678279491943
FOXN2	2.55093043277086	5.58610146744435	25.9844516415554	1.17219453368492e-45	2.55924038920973e-44	93.4486490487082
MYBBP1A	-1.64779004476786	6.64946499983702	-25.9883981976066	1.15708300897686e-45	2.53286076467656e-44	93.4372595323538
HEATR1	-2.71474706472915	6.02576605344135	-25.9473177331156	1.32450501390303e-45	2.88049698992384e-44	93.4349834666418
PTTG1IP	0.766505325896528	8.33775533888096	26.0293527563718	1.01140370393518e-45	2.22562046639632e-44	93.4243858589222
SEMA4C	-1.63230119869897	7.40635665679288	-26.0003023408382	1.11268136821622e-45	2.44205816299842e-44	93.4127290450068
FTL	1.84096369919003	9.64335702188715	26.0262629088056	1.02171831749296e-45	2.24536361915272e-44	93.3512146031273
TBC1D15	1.69989901972402	5.48706992044039	25.9396376663711	1.35841780659148e-45	2.94658617346769e-44	93.3417204894823
ZNF331	1.32352954768663	5.61077708740662	25.934793588565	1.38025689147139e-45	2.99007982551393e-44	93.3134277509607
XRN2	-1.29228274858731	7.70167692644184	-25.9731016050662	1.21677328576431e-45	2.65310514095467e-44	93.3133448460728
TOP3A	1.46784455379839	6.10978545094583	25.9578398898676	1.27942439041975e-45	2.78607988351301e-44	93.305821328925
PITPNA	0.897150848283091	7.23986034943072	25.8789127314192	1.65933567700744e-45	3.5900038631659e-44	92.9847342374092
FLCN	1.67282077177009	5.96977715283135	25.839702402028	1.88854624017696e-45	4.0806262688268e-44	92.9725763472155
MED31	2.85327920317275	2.82669786044373	25.7473072359685	2.56326841938976e-45	5.51003869484247e-44	92.9011141636699
ENO2	1.31718157015525	5.90942740079228	25.7893899720114	2.23010429900774e-45	4.812421199562e-44	92.8080198411007
DSE	3.1281484298184	2.91740037318943	25.7190541954771	2.81470202499767e-45	6.01957502123544e-44	92.8008082974711
STK17B	2.15313840154341	4.6011395147513	25.7338714753421	2.67988117427618e-45	5.74594009725576e-44	92.7327479822024
SDC3	1.56328343066573	5.40564362840751	25.7512440739025	2.53007908524905e-45	5.44569403110747e-44	92.6771278079924
ERMP1	-1.63330527286163	6.69181601897313	-25.7419481542692	2.60915496784212e-45	5.60147723776529e-44	92.6342558429064
DNHD1	3.38423668721519	3.43539379440954	25.6528863117884	3.50539329915231e-45	7.46805064140424e-44	92.5896036006969
XPO7	-1.48619706439025	6.11682987364792	-25.6708668067081	3.30233099493014e-45	7.05340786196828e-44	92.4413334800897
GFM1	-1.35816311530218	6.27904193204025	-25.6644052410198	3.37390157787897e-45	7.19708290668979e-44	92.4055279188284
DDX19A	-1.32108328839934	5.43069330746878	-25.6318851474912	3.75858060088378e-45	7.98710317270398e-44	92.3734010973768
ASNSD1	-1.69018710390452	5.67031085932067	-25.6130837771176	4.00086771032521e-45	8.46968501107327e-44	92.3111708815771
PWP2	-1.45798350630688	5.85111854713084	-25.6261295540499	3.83113627078092e-45	8.13095469448478e-44	92.3058355974787
C5AR1	4.92071453611172	1.49008371404036	25.7323695983723	2.69324459539055e-45	5.76719879811929e-44	92.2965223705557
SLC26A11	1.62681810040592	4.66177915381953	25.5843222198854	4.40236160372565e-45	9.29609791170552e-44	92.2320140951796
JUN	2.33310733119175	7.6900384754173	25.6133391651788	3.99747326685567e-45	8.46968501107327e-44	92.1525914769918
NUP205	-1.57330559858222	7.2541538499304	-25.6088061703381	4.0581569045117e-45	8.58010316953902e-44	92.1385033107692
FBXO45	-1.69902962061988	6.44056047750177	-25.5803690154634	4.46063645253058e-45	9.40727415285263e-44	92.1286196563375
THNSL1	-3.19728715745555	3.96572506525649	-25.5175904494428	5.49768439805137e-45	1.14499718397274e-43	92.1266366285271
MATR3	1.26820678321688	9.28222431718364	25.643049700707	3.62176657538991e-45	7.70616084056245e-44	92.0941494001449
PDS5B	1.57837208514469	6.29945109836577	25.5661808950143	4.67626950477265e-45	9.83722405003998e-44	91.9859620303625
TARDBP	-1.00581233235341	7.49775969058879	-25.5704510316486	4.61028776771169e-45	9.71063635103404e-44	91.9628122228821
NPC1	2.2139541346804	6.80927077703324	25.5463675978558	4.99511063415707e-45	1.04553479656624e-43	91.9226671279494
LAMP1	1.12015783614128	7.33888421132596	25.5626793009902	4.7310860957586e-45	9.94003566149081e-44	91.9193282131947
TNXB	6.73119518083839	0.521061823147776	25.783534043739	2.27371054307691e-45	4.90019782505389e-44	91.8897807048734
USP36	1.48460378237539	6.77147942650839	25.5350337934047	5.1872677808028e-45	1.08439832957682e-43	91.8772822840073
AGPAT3	-1.18200505789712	6.69446436768674	-25.5238069713774	5.38496405759174e-45	1.12432133457134e-43	91.8635460092076
RHOBTB3	-1.74822249413493	8.47215413584687	-25.550577464533	4.92557809615151e-45	1.03227278295787e-43	91.8494419343918
EWSR1	0.900254490948122	8.51988229127562	25.5543439689055	4.86419622227409e-45	1.02068779951458e-43	91.8405361301401
AIFM1	-1.26197158529459	6.43386970924766	-25.504007411891	5.75233025158621e-45	1.19654192944686e-43	91.836332161674
LAMC2	2.88355688251956	3.32430864683001	25.4252827176339	7.48110657288716e-45	1.54271302496874e-43	91.8331044301357
PLEKHG4B	4.1090565207936	1.82651490616517	25.501285142495	5.80477972870235e-45	1.20595200227103e-43	91.8291374924802
CDC6	1.31882212552908	6.83796578638287	25.5219362282615	5.41863766329477e-45	1.12994135013643e-43	91.8162145631058
DLG3	-1.38861660848343	5.66800529757694	-25.4647471623904	6.55728610656156e-45	1.35891019635856e-43	91.7841508729169
RBM28	-1.42641178162475	5.5431918332777	-25.442709619597	7.05798382531919e-45	1.4590571260153e-43	91.7360992025183
PRPF3	1.04052278078046	7.398790160737	25.4935443339875	5.95657188867576e-45	1.2359517154617e-43	91.7002248437444
EXOC2	-1.72003125148092	5.02130767694873	-25.3991261657534	8.16471851156112e-45	1.67131887867011e-43	91.665787004087
PBK	-2.48818567979454	4.65003996862297	-25.3780878597071	8.76005186058233e-45	1.78662325995584e-43	91.6564423740405
VRK3	1.52696511112402	5.00260363704112	25.4244353602139	7.50232067607137e-45	1.54518240131302e-43	91.6410479529885
RPL7L1	-1.73450847197656	5.92858574261188	-25.4153141758358	7.73455355386835e-45	1.58909918470386e-43	91.60963650206
NFS1	-1.58114456515695	4.88506480226679	-25.3862171939551	8.52498784851751e-45	1.74080460047139e-43	91.5857477465646
MDM4	1.80012871351487	7.21555288984375	25.4546511826509	6.78206137651129e-45	1.40375240669276e-43	91.5827061671901
IWS1	-1.34046494938541	6.02389683169355	-25.4073265832486	7.94387370371971e-45	1.62810470368883e-43	91.5574282496827
RMND5B	-1.50908302433273	6.93258682165149	-25.4255707421609	7.4739094932482e-45	1.54271302496874e-43	91.55721897492
GATAD2B	1.52711992286056	6.16612692807188	25.4204403273211	7.60315914136637e-45	1.56402501205672e-43	91.5331667351038
MAT2B	-1.66100534901833	5.62937861011364	-25.3754867740375	8.83663590757081e-45	1.80004748986863e-43	91.5119597024293
PTCD3	-1.33631162976147	6.28864477002435	-25.3920269194677	8.36090420318726e-45	1.70938584222621e-43	91.4622833585476
GREB1	-1.87494806823975	9.10257794404363	-25.4137752860689	7.77444391113426e-45	1.59533496895472e-43	91.3506322061745
WDR82	-1.32435510291036	6.38225436892523	-25.3439783774419	9.8197949294807e-45	1.99303701942519e-43	91.31231963786
NAA15	-1.81515135732249	6.54542409864365	-25.3388837001236	9.98882482165981e-45	2.02488613718107e-43	91.2828726369434
CDC5L	-1.80306661795189	6.24108119548661	-25.3159229075791	1.07877908725041e-44	2.17367487411758e-43	91.2658565909083
WDR45L	0.84712996238587	6.93273853775608	25.3530823062181	9.52489797112869e-45	1.9355333374138e-43	91.2545005265304
ING1	1.67631927350198	4.29817664606209	25.2659505481423	1.27568036486278e-44	2.56424019494773e-43	91.1928790088803
XBP1	-1.20192953711344	9.01451172394694	-25.36319750873	9.2077055722439e-45	1.873353625185e-43	91.1914848463573
ZFAND6	1.24428566517094	6.85943508391009	25.3166457831051	1.07616799848214e-44	2.17102938559895e-43	91.1286611532126
TAX1BP1	1.3838479962578	7.69976966717735	25.3295153166717	1.03073456665932e-44	2.08692553181725e-43	91.1241517711214
ARPP19	-1.72511788671286	8.54021066618756	-25.3280240953109	1.03589835094578e-44	2.09484450075179e-43	91.1155458737992
HMGCS1	1.76048095704383	8.60651286618243	25.3265054096873	1.04118406024432e-44	2.10299060670605e-43	91.0995313556738
INTS5	-2.08572549624255	4.46359879775323	-25.2079480131113	1.55018829180393e-44	3.10111830049389e-43	91.0773214769152
IL4R	1.91248491135357	3.96943917364284	25.1983680034418	1.60095189241161e-44	3.19884342278276e-43	91.0110541793206
JPH1	-1.32145634305575	6.26305047837086	-25.2509683473219	1.3415026305112e-44	2.69008273293397e-43	90.9822653216528
NNT	-2.22371705245746	4.9759871099018	-25.1658666784844	1.7860072853816e-44	3.54320116734542e-43	90.9108044872837
GDI1	1.24067011147392	7.27899061506526	25.2536701148584	1.3293845696893e-44	2.66898289837742e-43	90.8816868213704
SURF4	0.996496624831741	8.5714851421643	25.2674152110513	1.26942298297439e-44	2.55473284804617e-43	90.8758795277986
C9orf3	2.12859085667211	3.9251588041393	25.1497955298956	1.88534138558162e-44	3.73141412218544e-43	90.8489468043315
L2HGDH	-1.58870854100622	5.61626492453375	-25.1703535538458	1.7592290342006e-44	3.49827305980215e-43	90.810869521137
STX6	1.0331688388667	6.87595809617351	25.2220507327215	1.47839771174757e-44	2.96104471033131e-43	90.8018625672044
NR1D2	2.08197660640466	5.89912400390389	25.1866952171176	1.6650772773451e-44	3.32300147808109e-43	90.7625289372503
ACRC	4.60543022814977	2.06861432598525	25.1592419433124	1.82629817064137e-44	3.61884011917135e-43	90.7484970859794
NOL6	-1.33924950476517	6.16014971751033	-25.170009363923	1.76126878519099e-44	3.49827305980215e-43	90.7452836585584
FEN1	-1.48863947045281	6.839869433912	-25.1830560447244	1.68559444835569e-44	3.35993820671044e-43	90.7428805646728
HIC2	2.2058648050671	2.87385651626399	25.0952106032311	2.26627317883897e-44	4.45895913445916e-43	90.712097171224
IMP3	-2.24700114686902	5.54859429173805	-25.1199138436141	2.085097702791e-44	4.12188817747952e-43	90.6578558870544
C10orf26	-1.75982616534684	5.45827224900059	-25.1146943909506	2.12211931913289e-44	4.19012083744729e-43	90.6578033548001
LOC100507062	2.72686354582109	3.58556872952299	25.0738666861635	2.43555743497657e-44	4.76958577781594e-43	90.6401367358494
LTV1	-2.17642312261158	5.22853483858171	-25.101180728463	2.22108250267933e-44	4.38035186023693e-43	90.6395053365403
SCYL1	1.34432076986246	7.13204877664268	25.1737111964466	1.73945541871325e-44	3.46317290744767e-43	90.6253973965946
GNPTAB	-2.00010688803198	5.87542754765043	-25.0989345163052	2.23797749221378e-44	4.4084729775952e-43	90.5810824239301
DNAJB5	3.36184891885115	3.26439722128384	25.0504160993237	2.63630115592353e-44	5.15064258547489e-43	90.5629661051805
PRSS22	2.24023145580538	4.2905442660984	25.0604263332918	2.5486453565669e-44	4.9852099348801e-43	90.5420573584007
DENND5B	2.27886242351648	4.75141329344435	25.079804815838	2.38721890711768e-44	4.68589777026246e-43	90.5168892617568
B4GALNT3	2.72125448366779	2.94537404382442	24.9967089787368	3.16125964699969e-44	6.12617686401191e-43	90.3804212637797
CHP	0.996078036894589	6.50432153657051	25.07608301532	2.41740128928342e-44	4.73958020656223e-43	90.3326955584104
NDUFS2	-1.57227873181991	5.46576191971257	-25.0232852781314	2.88947684569248e-44	5.63869437192078e-43	90.3289717227137
ENDOD1	-1.84522908029452	4.91108499302651	-24.997355142309	3.15435511077712e-44	6.11988803626873e-43	90.3015398125504
HIBCH	1.81552694158663	4.88448316190255	25.0172339216975	2.94921253305164e-44	5.74855832199949e-43	90.2608463753226
LOC100190939	3.7812470219721	1.95275960654982	24.990729166949	3.22588429084132e-44	6.2441769537072e-43	90.2374598455911
ELOVL5	1.42649892219589	8.83050399386075	25.0800572389036	2.38518566982053e-44	4.68589777026246e-43	90.2254572808545
ECT2	-2.08875267078789	6.53742018848149	-25.005944989834	3.06400092724986e-44	5.95149262570577e-43	90.1857689481378
ETV5	4.77129604268348	1.88453392499071	25.0086584240753	3.03600516053387e-44	5.90397096567075e-43	90.1291425747265
APEX1	-1.18963679744685	7.5145030522683	-25.0116826953588	3.00510625256065e-44	5.85068649217979e-43	90.0880532955034
EXOSC2	-1.52136217758362	5.36734431609077	-24.9454414716337	3.76061468647093e-44	7.26241570629789e-43	90.0539285393423
DSN1	-1.90166378088329	5.06807143088216	-24.9160107813978	4.15521550732044e-44	7.98756599361231e-43	90.0482647401638
MEX3A	-2.39497976327997	3.77985653759825	-24.891379015259	4.51742509433053e-44	8.67387109960777e-43	90.038828644933
CDK11B	1.61145469924721	4.95199520055486	24.9317743016555	3.93892919055874e-44	7.58924559710879e-43	89.9838270095453
PCDH10	-2.88051493038132	3.8927787130444	-24.8534743769009	5.13805323405179e-44	9.83167074213754e-43	89.9132507555684
CA12	-1.31429650456493	8.30245847554294	-24.9530066887322	3.66543572226874e-44	7.08679156291589e-43	89.8311324087179
BDH1	-1.6924293679193	5.18169447453544	-24.8610348251125	5.00774617803992e-44	9.59330436214658e-43	89.8128574605613
TOP2B	-1.48547486261628	7.91381086810665	-24.931026072364	3.94893394473038e-44	7.59976654679757e-43	89.7968589558083
MRFAP1	-1.09014163021972	8.30685138581827	-24.940639223555	3.82232200719658e-44	7.37306957881841e-43	89.7902782507019
SNHG10	2.19793086345072	3.87801231211482	24.8234525488371	5.69014912831833e-44	1.08508613480041e-42	89.7087367422109
NR1D1	3.41537273053141	2.21432050219991	24.8049953551683	6.05889984471564e-44	1.15277634815727e-42	89.7020361576738
PDHB	-1.83229955454596	4.85284230283458	-24.8044735651445	6.06966780548425e-44	1.15351277703317e-42	89.6742141311938
ISY1	1.85894039589295	4.14748256299392	24.8072093054638	6.01342538295343e-44	1.14542740437942e-42	89.6462623330756
DNAJC14	-1.19085283402599	5.84385301595599	-24.8311317683313	5.5434752971632e-44	1.05832284097897e-42	89.6209562560407
CBX1	-1.05805995361394	7.85181589264125	-24.8845233250038	4.62379089802465e-44	8.86792190121149e-43	89.6151952818757
GABARAPL2	1.43384729987251	6.43357056070026	24.8395054835784	5.38787848206267e-44	1.0297929112459e-42	89.5338947399502
RND3	1.62230753692919	6.2953687090789	24.7693068831531	6.8417113451602e-44	1.29581857912185e-42	89.3426723185196
TMEM203	-2.55543263209114	4.28716173814934	-24.6848617738428	9.1253786915186e-44	1.70899029380691e-42	89.3276681164145
WDR11	-1.88565276858683	5.75285696492735	-24.7219300905464	8.04089451123861e-44	1.51096539107814e-42	89.3053761940888
ANXA5	1.23211202145031	7.62388541665215	24.793767906287	6.29490728847525e-44	1.19496060717889e-42	89.3033510577729
HNRNPR	-1.29469016191173	7.36994626233016	-24.7756960265525	6.69442578707068e-44	1.26936028189308e-42	89.2938152350538
EYA3	1.58737503454063	5.43835097876898	24.7473584712267	7.37303706055741e-44	1.39329572656228e-42	89.2907328642399
AGPAT5	-1.79435317837406	5.12464618326814	-24.6960966401449	8.78195221956038e-44	1.64651758878843e-42	89.2530509538151
CREBZF	-1.75024176818241	6.40057225325991	-24.7285467451188	7.86145210424161e-44	1.48057347963217e-42	89.2375708551448
GPAM	-3.50175220423615	4.19476729610882	-24.6559170024396	1.00738987644409e-43	1.88241209984927e-42	89.2366123319794
FUBP1	-1.00965975292915	7.09185198545167	-24.7583184237479	7.10270952956061e-44	1.34372979833e-42	89.2346064213538
EHMT1	-1.33300805675488	6.31521667348796	-24.7271154350947	7.89992347582954e-44	1.48614533419317e-42	89.2218592060043
ARID4B	1.97643456049023	6.60412853295851	24.742278458486	7.50183256888068e-44	1.41603440047359e-42	89.1738848621715
ARF3	-0.992812473633333	8.18663045276772	-24.7297468692391	7.82934032864809e-44	1.47618813592233e-42	89.075114999375
CEBPZ	-1.67733791497845	6.05331387811805	-24.6501053904817	1.02760202836137e-43	1.91803753597272e-42	89.0057329514107
COX15	-1.30437087702872	5.5510635800972	-24.640254961691	1.06279950697397e-43	1.97711445546525e-42	88.9982284778013
C16orf53	-1.7846669163413	5.6574931876578	-24.6388658891204	1.06785982486592e-43	1.98432085678418e-42	88.9926157750943
WDR36	-2.20866573293566	5.5940050922268	-24.6166867164198	1.1520301573082e-43	2.13361598569462e-42	88.9760669054672
DDX5	1.09176855762827	10.6663508200944	24.7052861405066	8.5107600964221e-44	1.59746298375492e-42	88.8577415395213
THUMPD3	1.30508730858161	6.68266370324284	24.6463561663529	1.04085799183617e-43	1.9406141644892e-42	88.8516202638068
BRPF1	1.22433520397911	6.1954628585131	24.6290401951141	1.10435509578385e-43	2.04985955847826e-42	88.8488807719586
KLHDC5	-2.06186985684417	4.74370147033036	-24.551940160983	1.43805444406892e-43	2.6545278722526e-42	88.8268451707999
TNFSF9	4.12923931333803	2.00851173642848	24.6612297340128	9.89263748267098e-44	1.85060927584104e-42	88.8211774919381
TMEM2	1.55753059965845	7.15589074241024	24.6432708217597	1.05189598866495e-43	1.95900985684105e-42	88.8196402147373
MRPS27	-1.18010942914508	6.30344814855565	-24.5892837053259	1.26532997713119e-43	2.34086045769271e-42	88.7230629576988
ERLEC1	-2.05323117137558	5.61343179827363	-24.5385981076756	1.50537501072049e-43	2.7757322689404e-42	88.7225530568977
AKT1S1	1.46677160139253	7.17021150402235	24.6170755105212	1.15049852467651e-43	2.13314161049777e-42	88.7175114715598
C14orf167	-2.23197216124054	4.60192865894042	-24.4936523320971	1.75645433611116e-43	3.22093665757928e-42	88.6523226149109
SLC9A5	4.48953698116354	1.49132036549449	24.5781482621447	1.3145231096257e-43	2.42918060611936e-42	88.6286515732278
WIPF1	-1.41792660891044	5.3569262305969	-24.5222327739653	1.59230815412929e-43	2.92956672933534e-42	88.6154129427827
PCMTD2	-1.85549306952589	5.77822558846573	-24.5128848222163	1.64421933339822e-43	3.01843294530756e-42	88.5834445108622
UBIAD1	-2.04336986517662	4.61249133123114	-24.465805831239	1.93280036227429e-43	3.53269434521041e-42	88.5746757118127
ZBED5	-2.34934595291516	4.39100257826557	-24.4588464570579	1.9795957476065e-43	3.61033361864461e-42	88.5648288459008
CSRP2BP	-2.3508218248101	4.08780438253035	-24.4549992352758	2.00595354619521e-43	3.65441907478962e-42	88.5564056636088
MARK3	0.869187054413009	7.29644860353082	24.5225472634358	1.59059076244326e-43	2.92956672933534e-42	88.3961159226193
OXTR	2.46325183974724	3.23973268991765	24.4058612537738	2.37545705919124e-43	4.29482636301776e-42	88.3871061774144
SGMS2	2.65803811095397	4.26413602527668	24.4281030645133	2.20038307354974e-43	3.99557074072158e-42	88.386901297003
MLH3	-2.57118327209815	4.46751291565911	-24.4031792915576	2.397495933074e-43	4.3299915750248e-42	88.3624710399323
FUT8	-1.11443327991753	7.00088483209045	-24.4877150224385	1.79264022134502e-43	3.28369277785039e-42	88.3379030762189
ACTL6A	-1.2221380006484	6.5589143102422	-24.4759090633561	1.86684336648045e-43	3.41587401105242e-42	88.3313294423469
C20orf43	1.04675657622612	7.80404764686319	24.5162658448755	1.62524960776457e-43	2.98688730112688e-42	88.3302293712657
ATXN10	-1.25829981646239	6.28225137903944	-24.4606243992416	1.96753313000863e-43	3.59225153561837e-42	88.3230469961849
C2orf29	-1.4067129243724	6.05318670238769	-24.4510474938022	2.03339602746602e-43	3.70038249873142e-42	88.3082808107353
NXT2	1.96199107346501	4.55964224170849	24.430028431894	2.18585387466397e-43	3.97350219563916e-42	88.2939532457809
DROSHA	-1.25445739993566	6.25796287661037	-24.4264280029903	2.21310262951163e-43	4.01430893448508e-42	88.1787204573559
RNF43	-1.57660171753851	5.8019603209555	-24.3893056556581	2.51483821870076e-43	4.53212870361547e-42	88.1497998694223
LOC100507217	1.95811919255395	6.34756770405776	24.4204288696197	2.25926848059336e-43	4.08917814604365e-42	88.1132474983922
RANGAP1	1.6521543687458	7.71914518767947	24.422070550158	2.24653937025513e-43	4.07054435841244e-42	88.0180581737067
GRIP1	1.97002734671028	4.01233867931719	24.3025591026887	3.39202277965626e-43	6.08019174351246e-42	87.9525332732711
C1orf9	1.82792959189823	7.50916732736272	24.3963230096876	2.45477920534872e-43	4.42866531070679e-42	87.9400223286636
ZNF251	1.53197539330572	4.51721813635287	24.3190902950917	3.20382544590389e-43	5.74901038168419e-42	87.9313907394639
SFXN5	1.34919071943237	5.80539228472666	24.3377503550644	3.00400801345278e-43	5.39624382566963e-42	87.8787495996593
ERF	1.69893637300741	6.72839574017194	24.3576570062821	2.80467118921742e-43	5.0490119449378e-42	87.8632268984963
SAR1A	1.14468023547044	7.15215334268853	24.3549855826582	2.83062662523444e-43	5.09025803015276e-42	87.8132807168154
PANK2	1.46562561841524	5.00566720439522	24.2932783652337	3.5025256580366e-43	6.25814520352608e-42	87.7776853776622
NUP107	-1.25762399765287	6.69078537724798	-24.3013723431431	3.40595474152533e-43	6.09862816887254e-42	87.7225521432781
ZNF432	3.46982137774937	2.230327106766	24.2196537126905	4.51820148682667e-43	8.02148637640014e-42	87.7104705611401
PIK3R3	-1.16101395364198	7.13435326416146	-24.3003645467767	3.41783107197454e-43	6.11334832595745e-42	87.6669090774571
RIPK4	1.78910607584312	4.34495636946216	24.2286693266486	4.3793652910205e-43	7.79154309861987e-42	87.6578815988742
LARS	-1.26871889537692	7.38945903074655	-24.277798638281	3.6949780636612e-43	6.58793317022067e-42	87.5832605676148
TNKS1BP1	1.32853200347007	6.34177662112063	24.2697099146358	3.79974898853861e-43	6.76751885881998e-42	87.562182527599
BTBD9	1.57803600909292	4.3793126061075	24.1998755809126	4.83853061984205e-43	8.58108017881638e-42	87.5204099474006
PIP5K1A	1.18934141041942	7.96176592513576	24.2812697268304	3.65091607905114e-43	6.51632022476534e-42	87.518825387848
MRPL19	-1.88244749356876	6.0701090730076	-24.2204884864899	4.50516198489223e-43	8.00683624179997e-42	87.500432585495
KCNK1	1.4783481012938	5.33115680705028	24.1728828975399	5.31301227175526e-43	9.4125865712749e-42	87.3414452085171
E2F8	-2.38582868852959	4.16675113350399	-24.1017971849775	6.79969420813984e-43	1.19577377431052e-41	87.3328387860088
TMCO3	1.60176128524343	5.21897340767022	24.147918818263	5.79353727992362e-43	1.02421900073407e-41	87.2834988002575
SKP2	-2.29859907655552	3.7838978800719	-24.0899195354601	7.08622265786854e-43	1.24224305796848e-41	87.2781283323009
TFDP1	-1.02525474888203	6.44328660379813	-24.1405107077935	5.9443980308394e-43	1.04867207455441e-41	87.1670587102583
GLG1	-1.01996087630622	7.2178795839263	-24.1554178239917	5.64475697863518e-43	9.98972653023225e-42	87.1519647507978
TRAF3IP2-AS1	3.11211019261145	2.34589417576228	24.0629850447634	7.78192418671758e-43	1.36134832739189e-41	87.1465774435295
MRPL16	-2.02474113683623	4.60766777799799	-24.0640476106593	7.75321558869477e-43	1.35774636131237e-41	87.1227300286241
CKAP2	-1.77981533105587	6.2742623298305	-24.1160363307046	6.47155127089653e-43	1.13926551004709e-41	87.121789328591
SLC39A10	2.32317194513536	4.6909599946473	24.1011557414848	6.81486519061087e-43	1.19718283033378e-41	87.1113693727547
SNHG7	2.02528279883697	6.34225597804457	24.1244084657206	6.28611819104544e-43	1.10778757246622e-41	87.087768585852
MICA	1.48075970477571	5.37297634120052	24.0954762875424	6.95068992308494e-43	1.21976220643938e-41	87.0605931983639
RINL	2.40957045581785	2.77185831141965	24.0217819819004	8.98190243314395e-43	1.55339541149844e-41	87.0472638978806
QRICH2	4.50852804501234	1.64872743054376	24.0519980254129	8.08513353270397e-43	1.40996635246028e-41	87.0306792967767
PMAIP1	2.34548003135368	3.6131509531064	24.0017566246677	9.63087226045405e-43	1.66048152251375e-41	86.977002414571
AGPAT9	1.85030788491441	4.46689572032955	24.026197177301	8.84485679191285e-43	1.53127727730798e-41	86.9625391320853
VCP	0.854248714554126	9.48783807709923	24.1436840585942	5.87929590412325e-43	1.0382824150006e-41	86.9617719012612
ATL2	-2.01882210067026	6.0082617690437	-24.0423732529238	8.36052679773291e-43	1.4537274893041e-41	86.9437733219542
ZNF212	1.50788255475393	4.73444268745097	24.0391758916344	8.45409086071441e-43	1.46818500056685e-41	86.9436501715138
C14orf169	-2.27934128537998	4.136359232241	-23.990311354518	1.00228170363062e-42	1.72450197649367e-41	86.9356969257186
KIF3B	-1.50681246887305	6.39927239232461	-24.0575897939628	7.92935680556762e-43	1.38569031573995e-41	86.9084953422182
NUP85	-1.43995370096909	6.03843711857227	-24.0473531932194	8.21687475297736e-43	1.43144805592493e-41	86.9068436386008
AARS2	-1.64609119767371	4.55778452254022	-23.9905642388784	1.00139855267238e-42	1.72450197649367e-41	86.8639872634111
HSPA1L	6.00207062984067	2.40146108599216	24.0291823464141	8.75339530354241e-43	1.51858696116642e-41	86.8593859312317
ARMCX3	1.64442592093212	6.30152197409971	24.0543424013828	8.01945109050497e-43	1.39997181667646e-41	86.8436961819347
DIMT1L	-1.61948613292242	5.05186913977341	-23.982049728008	1.03157001801422e-42	1.77307060444706e-41	86.8050997322838
TMEM97	0.910009814888552	6.90322733202814	24.0423175012125	8.36214927475811e-43	1.4537274893041e-41	86.7594513490567
PSPC1	1.05305787510545	6.37735591671062	24.028422000676	8.77660032712723e-43	1.52103485876555e-41	86.7293083596855
TIMM44	1.50266523666946	5.70938183537735	24.01244466164	9.2788243414142e-43	1.60308944510135e-41	86.7267506520399
EFNA1	2.11105648893509	5.65652920779477	23.9659298791232	1.09122569666824e-42	1.86984206465979e-41	86.6381476093581
MMS19	-1.04164015799355	6.34652019019701	-23.9727642469289	1.06551974914377e-42	1.82766690099286e-41	86.5967650083907
GARS	1.19414463521301	8.05850279096622	24.0097424836213	9.36658514383362e-43	1.61658173318342e-41	86.5808884055838
MRPL15	-1.57380759920133	6.09636036644537	-23.9362393552677	1.21036367526986e-42	2.07186510800544e-41	86.5177626344915
CELSR2	-1.94901027766264	7.77183815370962	-23.9740614262072	1.06071009436181e-42	1.82128497105821e-41	86.4906434260517
NSMAF	-1.45286042414866	5.66490889076136	-23.9111649064137	1.32114858869694e-42	2.25228226272861e-41	86.4830132273156
NFKBIB	1.6097251422562	5.41454238349698	23.9274359849662	1.24814949353207e-42	2.13436115846935e-41	86.4690980530502
SIRT2	1.57313985782914	5.03230571146516	23.9170577374024	1.29422622496377e-42	2.21089268501471e-41	86.467834843224
LYPD6	-2.23284479490183	3.87956511578535	-23.8533904115171	1.61695802423041e-42	2.72052374217599e-41	86.4661190155131
TMEM19	-3.3939393082977	3.53673570560947	-23.8573244253693	1.59484701938011e-42	2.68745274392503e-41	86.4393318402078
FRMD4A	-1.41224178521175	4.89903179988247	-23.8571725126154	1.59569515350248e-42	2.68745274392503e-41	86.3411175347619
NUP188	-1.39562547286602	7.42209549334546	-23.9143541070545	1.30650882158001e-42	2.22959729919429e-41	86.3153223641703
KIAA0226	1.15741443910053	6.0613265729274	23.8983494329954	1.38166450272435e-42	2.34588397396568e-41	86.3136261385029
ESPL1	-1.68786322931939	5.89644998544105	-23.8732050548082	1.50864667382626e-42	2.55370515921766e-41	86.3089186801224
LSM14B	-0.9548809969197	7.07057389452587	-23.9057039955086	1.34660171138489e-42	2.29100376614454e-41	86.2916580601728
ZKSCAN5	1.31614589048505	5.08868034185867	23.8655841231064	1.54941066511511e-42	2.61929701093509e-41	86.2904180413411
FAM46C	1.77790252012531	4.75801050615648	23.8646268425458	1.55460903889199e-42	2.62354001679412e-41	86.2884864243135
SEPW1	1.61516698234921	6.51279178891458	23.9102160708622	1.32553599199947e-42	2.25746068535633e-41	86.283663996395
MRPS16	-1.1144461971939	6.91624752425523	-23.8951892850805	1.39701193571983e-42	2.36953626906475e-41	86.2660225287266
SYNM	2.45148780578478	4.57188479613868	23.8307079904823	1.75061149348076e-42	2.94243483587661e-41	86.2462998321867
PPP1R13B	1.46344097569983	6.25294511761924	23.8653779811637	1.55052860609049e-42	2.61929701093509e-41	86.1772352822419
UBQLN1	0.943386148223304	8.43630710521782	23.9003556568759	1.37200951953356e-42	2.33185845576008e-41	86.1711468601096
CCNB1	-1.24389652914545	7.20924674371709	-23.8797361944403	1.4745734979194e-42	2.49855797155056e-41	86.1691259005164
LYST	2.87163916843552	3.93692072545227	23.7780860364833	2.10521701805314e-42	3.50673798903592e-41	86.1437007921758
FGFR3	1.97138710095145	4.07282220460842	23.7925926351807	2.00078646201879e-42	3.33943640626769e-41	86.1140194389059
TGIF2	-1.61107832805736	5.3328654609979	-23.791773389357	2.00654240750705e-42	3.34570440908752e-41	86.0841014571853
METTL17	-1.64301378482149	5.28718437429502	-23.7704771720383	2.16217254320969e-42	3.59445065731997e-41	86.0572440084514
DVL2	1.45388141890429	6.03267457614498	23.8302610527242	1.75335407055119e-42	2.94408569035122e-41	86.0559594842765
NECAP2	1.34907372271476	5.53944140407605	23.8135173254367	1.85928316621949e-42	3.11882163208172e-41	86.0552685637119
ALOX12P2	2.59742098412241	4.603024621712	23.7583016509108	2.25656278184653e-42	3.74392420273823e-41	86.0286433007577
SS18	-1.22282679885493	6.29422048315841	-23.8028078140657	1.93039834396206e-42	3.23162982026241e-41	86.0093193634821
MCU	1.25828179069366	5.79098820702973	23.8085719744599	1.89178778986658e-42	3.17016623223734e-41	86.0050214544434
MAGED2	-1.46194122639393	6.24977744217637	-23.7746669167836	2.13062094316198e-42	3.54552285108864e-41	85.9360160212846
POLG2	1.48977472256563	4.54270257618389	23.764057498044	2.21143370229602e-42	3.67269287360463e-41	85.9088403928935
TRMT12	-1.42981664911714	5.5186409453195	-23.7414126953986	2.39441561760761e-42	3.96085131442825e-41	85.8730281861865
PREP	-0.972942692729912	5.74248186230235	-23.7469761632592	2.34809131386716e-42	3.88806724090242e-41	85.853332923104
SMAD3	1.1261399172759	7.41659674120542	23.7928219188395	1.9991785205632e-42	3.33943640626769e-41	85.8513649142251
YLPM1	-1.72587564961342	6.48466446726377	-23.7534407830472	2.29539745513703e-42	3.80458147073457e-41	85.8203781219479
TARS	1.1397247132048	8.24948070504023	23.7965482008635	1.97322844424539e-42	3.30002725015599e-41	85.8172456477804
LIN54	1.77856779888611	5.70043383530086	23.7297837186656	2.49424339028866e-42	4.12190972916872e-41	85.7568692907532
CCDC88B	4.03869558284509	1.47679544461015	23.6722930076164	3.05300758711839e-42	5.02050136548357e-41	85.7404090693131
HSBP1L1	2.08258424915266	3.29826137097172	23.6516453574183	3.28317396545937e-42	5.38840052976865e-41	85.7329724217583
ADCY7	2.81498541566657	2.95255139754783	23.6425426895521	3.39012869308458e-42	5.55303744007312e-41	85.7259473632034
GNPTG	1.70367595401781	4.8856491987331	23.6941564959667	2.82699022767775e-42	4.66258230450519e-41	85.6931931032223
PSMD5	-1.50367510986177	5.81611199680719	-23.6806303721545	2.96474456175739e-42	4.88496433998331e-41	85.6453729609161
YAF2	1.85873913778215	4.40126391732332	23.643119319891	3.38325032108284e-42	5.54720376174406e-41	85.5993049195981
LONP2	-1.73978836714645	5.24538308447658	-23.629117251247	3.55432344154748e-42	5.81629209749903e-41	85.5327170480024
TATDN2	-0.889285366854427	6.75286634590381	-23.6797804915401	2.97362272217456e-42	4.89477031551647e-41	85.5073022283497
KDELR2	1.0839221882437	8.42693283280035	23.7026813033135	2.74350528793601e-42	4.52935660764481e-41	85.4678864444794
DGKE	2.0307648678165	6.24282021972757	23.664439883439	3.1385669901736e-42	5.15612911037949e-41	85.4617300838591
DHX57	-1.66096720786614	4.93326144457999	-23.5977222123724	3.97029839605117e-42	6.4590729937315e-41	85.4592096529416
SERPINE1	3.81364555867694	2.89863485033743	23.570831967372	4.36544295827149e-42	7.09501147076117e-41	85.4380380820857
RBM15B	-1.48233003518278	5.36503644085418	-23.6099423100828	3.80284535547584e-42	6.20475958292467e-41	85.4313152831482
LYRM2	-1.46230265837618	5.91829196237125	-23.6229729961711	3.63212118893164e-42	5.9377902994812e-41	85.4293806364584
CENPBD1	-2.33206358561889	3.86213691734717	-23.5470573554062	4.74773918033043e-42	7.70885340309186e-41	85.4016802750667
TOPBP1	-1.72073748491404	6.25214942668344	-23.6206772969399	3.66162776663531e-42	5.98018191105556e-41	85.4005952744764
PNRC1	1.63145873774349	5.19933224060621	23.6021972834305	3.9081300066541e-42	6.37032809271766e-41	85.3797570147007
ACHE	4.10766374659867	2.79625871926519	23.521103831855	5.20374926007854e-42	8.42473403925978e-41	85.2794886881552
IPO5	-1.00262223711949	7.16834019652753	-23.5992299143149	3.94924254334802e-42	6.43107422540919e-41	85.2042694293398
NEMF	-1.86100488999235	5.78167515807778	-23.5310794689746	5.02346774943315e-42	8.14863963545296e-41	85.1333660058815
SLC39A8	-1.60352824094593	5.43917794409434	-23.5231200584586	5.16679294028076e-42	8.37300824934646e-41	85.0561593647943
LANCL1	-2.1730250126154	5.08102965984459	-23.4570399717339	6.52776133794031e-42	1.05072454875567e-40	84.9740402131577
TRPV3	3.60634967344328	2.72892811198053	23.4147564629956	7.58307686309172e-42	1.21474499481174e-40	84.9280503306187
NCAPH2	1.57758087272755	5.5670285524583	23.4593807612815	6.47386767399765e-42	1.04405943085763e-40	84.7982300439633
STX7	-2.31786294163027	4.38197338703001	-23.3762569250199	8.6930908554934e-42	1.38197007098167e-40	84.7691598207619
BLVRB	2.17540539058259	7.1315400404619	23.4842631301656	5.92798327952454e-42	9.57870457649936e-41	84.7603925356243
SYTL2	-1.59461690035768	8.68384586484311	-23.4938852083203	5.72955088286922e-42	9.26702214362717e-41	84.7590223248499
EDC4	-1.36259991393291	6.64200468463503	-23.4557055440303	6.55868706958091e-42	1.05468733222761e-40	84.7430458721673
LOC100216546	3.11853356172034	4.9905240869775	23.4010712223584	7.96025394939425e-42	1.27151181518309e-40	84.7221584350681
UCK2	-1.46611864981758	5.09382635205579	-23.3932105318914	8.18539895435908e-42	1.30498200298095e-40	84.7094716566629
ABCD3	-1.56361593162762	5.69504497332792	-23.4135887856234	7.61454351019275e-42	1.21807398652279e-40	84.6913596313751
IDI1	1.51166876854783	8.24081320584377	23.4792432936684	6.03424190703505e-42	9.74099050707086e-41	84.6848822211634
MAPK8IP2	3.13524135251994	2.78618890198873	23.3400064210882	9.88780166578687e-42	1.56446163726225e-40	84.66815368631
ZNF639	-2.47962839787928	4.79033837144753	-23.3436379912317	9.76100188664587e-42	1.54586170030554e-40	84.6508790614219
PURA	-1.74515659162427	5.29946391269619	-23.3776016042526	8.65168862309685e-42	1.37669686520144e-40	84.6214355705035
SEC23B	-0.904708717625469	7.54555934387463	-23.4394855119212	6.94661824258631e-42	1.11492556131491e-40	84.6200442382731
PSMC4	1.19686199835286	8.002986269397	23.4579141298893	6.50758224041049e-42	1.04848560104648e-40	84.6155478812622
ZNF512B	-1.54437350715634	6.84656667537329	-23.4134450885223	7.61842495756303e-42	1.21807398652279e-40	84.567414373518
TMX1	-1.76232541947723	6.64035044800814	-23.3971993473008	8.0703604320891e-42	1.28786934986888e-40	84.5521799725075
PRKX	-1.89704556591883	4.36427127179871	-23.3236146670737	1.04811300284289e-41	1.65208688591371e-40	84.5422512331401
CNOT7	-1.60273021554419	5.8379108435187	-23.3699541093288	8.88983164057505e-42	1.4119045048146e-40	84.5325591304974
CD24	-1.31482549246097	9.50274167090336	-23.4413984498613	6.89968892652129e-42	1.10845722965554e-40	84.5152857973595
EI24	-0.946655574278394	6.21423014598462	-23.3785527794713	8.62252237927478e-42	1.37336251686658e-40	84.4915609860608
PTPN9	-1.36237478915633	5.47308423480857	-23.3444630282393	9.73242425268468e-42	1.54279680760093e-40	84.4869574141222
OLFM2	2.51120723727442	2.93816048155572	23.2642360683845	1.2947652690418e-41	2.02559909817166e-40	84.4043040654201
DUSP14	1.38684208227378	4.8074212973877	23.3094005269681	1.10246388728307e-41	1.73448786932474e-40	84.3843733687824
STXBP1	1.22645305145543	5.34729694318977	23.3340264383349	1.01002288627654e-41	1.59656169660575e-40	84.3742681681701
ZNF799	2.21065776781087	3.51939873139466	23.2669427388164	1.28234156391307e-41	2.00804122798523e-40	84.3473255901169
PNO1	-1.41235053335557	5.37154395269287	-23.3051970359384	1.11907502569064e-41	1.75896717383931e-40	84.3460826727425
KIF4A	-1.38795388501805	5.85465384270597	-23.3236652591842	1.04792445893356e-41	1.65208688591371e-40	84.3363818222809
SEPT8	-1.37109702615055	5.55832857071249	-23.3096799618006	1.10136848581806e-41	1.73439609762912e-40	84.3078627648234
SYNJ2BP	-2.04953571462196	5.37007646854334	-23.2886968826178	1.18675637566545e-41	1.86184930831416e-40	84.3072594142214
C7orf41	2.99803431522005	2.10409703748166	23.2420048887782	1.40151061453738e-41	2.18646114902268e-40	84.3036931188032
ARHGEF2	1.99922255801281	4.42797576243594	23.2768534868376	1.23786794133528e-41	1.94021588105822e-40	84.2837732243775
PALB2	-1.97825554941194	4.21619340713579	-23.2328997806088	1.44775221058326e-41	2.25649654890908e-40	84.2756901256017
SPTSSB	-1.64179636283383	8.69099426422077	-23.3462658498983	9.67027137742321e-42	1.5343986576473e-40	84.2346216059361
HLA-E	1.19345892216195	6.75293681099558	23.3316116001666	1.01873103646672e-41	1.6088062184957e-40	84.2302335792024
NPIPL3	2.53077444577383	3.80528956175699	23.2214283748551	1.50820859379992e-41	2.34853636151861e-40	84.1662509609864
NUDT19	-1.96459559128594	4.4377960455381	-23.1965095396962	1.64845597925104e-41	2.55977509721397e-40	84.0989161225176
FLJ90757	1.86430482008247	3.60262510937709	23.2190268790892	1.5211837476696e-41	2.36653739497919e-40	84.085547342168
PNP	0.997430005841383	7.16121744593254	23.2907420643779	1.17814810382905e-41	1.85007970783447e-40	84.0565465434598
CDK1	-1.80137919655915	6.71044490359801	-23.243881902429	1.39216466345212e-41	2.17390866774727e-40	84.0204628243491
CDAN1	-1.78879676641225	4.16868585050288	-23.1595677807778	1.8809533969048e-41	2.91539060332121e-40	83.9799848111436
RHEBL1	5.34952039337185	1.1899085314852	23.43125375432	7.1522657760315e-42	1.14683118732839e-40	83.9483345516632
GLYR1	0.95942591378977	6.83705050801479	23.2480849527253	1.37146428187619e-41	2.14358585514928e-40	83.9191248685301
HIF1AN	-1.30408770082157	5.9860865791625	-23.2036349439866	1.60706109646806e-41	2.49781503506802e-40	83.8914866667588
COL6A2	2.55253780661623	2.73453278784845	23.1276026921915	2.10868006025289e-41	3.25628488713474e-40	83.882456625854
RERG	-1.60699071005445	5.41567838506433	-23.1637758092146	1.85288180971506e-41	2.87454502650043e-40	83.839736503002
PTPN3	-1.47303818781843	5.5354658404599	-23.1501583762036	1.94528485220261e-41	3.0123096174293e-40	83.8057873383621
PGR	-2.43752314171414	5.26038455899292	-23.1426227564398	1.9984021319516e-41	3.08888839226088e-40	83.8033687297359
ORC5	-1.92928308746129	4.95855158602421	-23.0864020167595	2.44373401645386e-41	3.75634261867411e-40	83.6642751948885
NFKBIZ	1.96270941156163	4.85809908122177	23.1137456018886	2.21585639099466e-41	3.41863305193678e-40	83.6563955274427
SPTY2D1	1.56073992425627	6.07387486308442	23.1426186127214	1.99843173907335e-41	3.08888839226088e-40	83.622825612327
ZBTB46	1.54438006638829	4.74399275514296	23.098206075133	2.34259568260194e-41	3.60751106775644e-40	83.6073375757299
KLF3	1.51253103663096	5.2233000364952	23.0847442919527	2.45828594603538e-41	3.77524096983432e-40	83.4969760108423
NUMBL	1.64629793715178	4.94581569502748	23.0702356429886	2.58943477544906e-41	3.96935904533547e-40	83.4535776551985
FREM2	-2.58445291407193	7.32209809132437	-23.1004864685322	2.32354896593618e-41	3.58147768721813e-40	83.4298514930562
GABPB1	1.14191752698266	6.57968601663427	23.0916032445066	2.3986377052246e-41	3.69041554573838e-40	83.3913131735483
PGBD5	1.91868157530697	3.64240791077555	22.9994265916721	3.33819138108126e-41	5.07988286234786e-40	83.3526295846801
PBX1	-1.48272682762956	7.11795705542302	-23.07527819903	2.54307192639945e-41	3.90186558689031e-40	83.3420338003454
TACSTD2	-1.5056715383643	5.95613205094542	-23.0428041278065	2.85699766652339e-41	4.36350949542805e-40	83.3377830095411
ARID4A	1.94061139384121	6.15095727306166	23.0648350140222	2.64003568796599e-41	4.039520296939e-40	83.3175115775311
C20orf112	1.38994252695665	5.17935275924777	23.0241795079677	3.05438977995192e-41	4.66073126641568e-40	83.2207244852261
APH1A	-0.892623562367657	7.76335300060856	-23.0445084569964	2.83958967884959e-41	4.34088645238396e-40	83.1778012458756
PNPT1	-1.73678274115796	6.20087749835042	-22.9983912904569	3.3506245466221e-41	5.09416771979164e-40	83.1762143178593
TOP1	1.18101823247032	8.97123687510408	23.0653893216586	2.63479653768175e-41	4.03519572309428e-40	83.1529836847981
ZNF292	2.89242436313463	6.86843242050528	23.010552411562	3.20747944495051e-41	4.88541769010495e-40	83.1140130665579
TFG	0.934765152883433	7.35289928305611	23.0229087900934	3.06834827028032e-41	4.67776266838359e-40	83.1004060058613
MRPL35	-1.5558974451271	5.38344463924323	-22.9582531042111	3.87043131858014e-41	5.86845814795415e-40	83.0955424293952
E2F6	1.20750024712039	5.61187630113256	22.9833377338104	3.53677319056601e-41	5.36742239918565e-40	83.0851212395993
SC4MOL	1.77246254403714	7.0304553009857	22.9851746943687	3.51351035938514e-41	5.33696160312053e-40	83.0090490071727
FAM40A	-2.08793661908799	4.52380416241723	-22.8796105948251	5.13684705034297e-41	7.74649504688331e-40	82.9777281928681
FAM129A	6.20030327338002	3.18334967343605	22.8842042013223	5.05251610297807e-41	7.63308756153616e-40	82.9221714940393
FADD	-2.57706757650813	4.88321823771336	-22.8617858978636	5.47774048182927e-41	8.24570043367352e-40	82.9020768602938
AP3B2	2.49267683607195	3.18784909839729	22.8421708723819	5.87931029938563e-41	8.81880829887158e-40	82.8803736751207
AKIRIN2	1.10692101935169	5.78005429414684	22.9246278880519	4.36805489161371e-41	6.61360034364467e-40	82.8728614230268
SMAD7	1.78415336927008	3.90186535043691	22.8421592385797	5.87955707560501e-41	8.81880829887158e-40	82.7599537243655
CDC42SE1	-0.747183802637494	7.60652502966232	-22.9245178550134	4.36978496754805e-41	6.61360034364467e-40	82.7460492580349
RFC3	-1.54745731535189	6.02680742576856	-22.8633958718094	5.44603464683752e-41	8.20535886790186e-40	82.7009553672366
DOLK	-2.72612258924418	3.91094122627287	-22.7858326839351	7.20568827149305e-41	1.07308932014648e-39	82.6931094054491
ADAM9	1.21500403390943	6.45437901013212	22.8822399716391	5.08840388988689e-41	7.68036702657656e-40	82.639656791541
FMNL3	1.94028352700516	4.04750853480677	22.8105563537563	6.59000183373345e-41	9.84907870128313e-40	82.6330956766079
EXD2	-1.53198969490239	5.56115957155215	-22.8203908290483	6.36009903375753e-41	9.51397998573891e-40	82.6066146590247
P4HA1	1.55325767929871	6.25435272595389	22.8589384481518	5.53427282096891e-41	8.32330743326296e-40	82.5820630718886
XRCC5	-0.924401693187214	8.93006266288899	-22.8946723580694	4.86551602029654e-41	7.3572233203833e-40	82.5656698048974
TXNL4B	1.10362339344201	5.52016717910127	22.8327275196199	6.08309929485114e-41	9.10776657180756e-40	82.5579597863088
CLCN7	1.55344676006732	6.49568832004912	22.8482231601719	5.75233480430106e-41	8.64349032049695e-40	82.5463775609007
TNK2	1.69403904142162	5.33683893974082	22.8343082127847	6.04849789231987e-41	9.06407515691375e-40	82.5339208574485
CUL2	-1.60569077242695	5.78194350161247	-22.7924073147679	7.0365123038007e-41	1.04976477938236e-39	82.4664367872116
CAMKK2	-1.1240548066274	5.84129098194555	-22.7934586271985	7.00983417614817e-41	1.04671845323127e-39	82.4267269715754
MSH2	-1.42818692358302	6.37059422702856	-22.7916783524351	7.05507055138605e-41	1.05159536453993e-39	82.3839466009196
PAIP1	-1.44600551616629	5.79790807651291	-22.7698720335588	7.63364791068801e-41	1.13581074429134e-39	82.3732048278591
TTC5	-2.53809571980737	3.41591422292995	-22.6949126873539	1.00131900842793e-40	1.47802816389663e-39	82.3650379965114
WDR77	-1.39743628043428	5.45407125873491	-22.7553560113963	8.0450978638794e-41	1.19384398114924e-39	82.3328776205775
SHPK	-1.42136928179545	5.22228770430165	-22.737218805005	8.59076993294475e-41	1.27143395007582e-39	82.3199763740869
FTSJD2	-1.15935333513981	5.98635174477475	-22.7595805076336	7.92310129269731e-41	1.1767846005246e-39	82.3083558307466
RC3H1	1.86826611839114	6.40594676653663	22.7665133611371	7.72692056151295e-41	1.14866683973993e-39	82.2260040456664
IDH3A	-0.995630620962557	6.99980384423068	-22.746451310333	8.30849199722467e-41	1.23074597131608e-39	82.1494404878562
CNNM4	1.07172576013524	6.50036737152991	22.7494119916757	8.21996616833245e-41	1.21871200531199e-39	82.1398311952849
MBTPS2	-2.55371997696718	4.62706981508797	-22.6280890993508	1.27599195831151e-40	1.86862430042046e-39	82.0907009760478
GUSBP11	2.01745341641216	3.30376287071426	22.6177215431924	1.32495240588715e-40	1.93862677480811e-39	82.0488920548842
AHCYL2	1.38145770423822	5.51123942134129	22.6928096977403	1.00897945901457e-40	1.48802226389415e-39	82.0483510470723
ALDH7A1	-1.08899577757707	6.1630465346651	-22.696682021844	9.94919387822406e-41	1.46987913798074e-39	82.0170793023396
SF3B2	-0.882494821880428	8.35391675499261	-22.7348760956195	8.66392238548042e-41	1.28112677254443e-39	82.0152006714255
RND1	4.13722353042305	3.32648936926284	22.5827916477189	1.50428992318184e-40	2.19526567847235e-39	81.9266708445352
SH2D5	3.15343523368132	1.53604736302231	22.5989066560987	1.41869600867113e-40	2.07397482945944e-39	81.9235499194778
KDM6A	1.50210206737773	5.76318743269998	22.6529984908305	1.16568243467813e-40	1.71157796642293e-39	81.8897743012303
RBM8A	-1.13765171384896	7.5436132251581	-22.6793433981295	1.05945305051993e-40	1.5597088747267e-39	81.8690682716406
TOX4	0.743308365935606	6.94047330140866	22.6697120981427	1.09710735327774e-40	1.61372237257845e-39	81.8392955687063
ASAP1	1.47773470421248	7.13559131245031	22.6686398542635	1.10138199554428e-40	1.61858633510391e-39	81.8349551738072
IGF2BP2	5.05079458678034	1.35774346763297	22.68348485616	1.0436649215533e-40	1.53781957251607e-39	81.7912806834928
CD59	1.05504063888374	6.39186167417558	22.638765132564	1.22747992553714e-40	1.80073458549852e-39	81.7765713279853
MYADM	1.22174310371963	6.35003951405345	22.6366034805388	1.23715001833471e-40	1.81333014080892e-39	81.773841698971
APC2	2.60850440448958	2.81186055241801	22.5311011359829	1.81561443115001e-40	2.63579303355492e-39	81.7498514118678
LOC93622	-1.64547107392307	5.22360269152293	-22.5626814362087	1.61844785392646e-40	2.35569381279948e-39	81.6959387989638
PLIN3	1.24457513169599	5.12996652478807	22.5965158481554	1.43107747438859e-40	2.09024800713316e-39	81.6699958025943
MTR	-1.71769074350147	6.00828168285008	-22.5729207033527	1.55927172994812e-40	2.27351878044048e-39	81.647211080436
SYPL1	-1.47836109331591	7.00172799110351	-22.5685570209458	1.5842193991301e-40	2.30788198876757e-39	81.5131041939758
MARS2	-2.09518220620655	3.72991524945803	-22.4567697763445	2.3807922585953e-40	3.43837389747391e-39	81.4844947843916
PUS7	-1.305999042458	6.17105250787834	-22.5387821535697	1.7655353255894e-40	2.56754893783975e-39	81.4785146011812
HMGXB3	-1.11766961479685	6.25995546056181	-22.5366026619659	1.77960206716366e-40	2.58575716518203e-39	81.4739841880232
SLC22A4	1.8366497163031	3.54552668627184	22.4569895017306	2.3788836076792e-40	3.43837389747391e-39	81.4540730829726
KRI1	-1.29356216967366	5.26551773339153	-22.5008433490542	2.02722768997123e-40	2.94044717147258e-39	81.4379663649325
MT1F	4.37563841479888	3.917475381179	22.4280133209734	2.644393826375e-40	3.79938508181232e-39	81.3931291973902
ATG7	1.02539164094798	5.10198380123499	22.4996947108047	2.03573366819424e-40	2.95022615830853e-39	81.3795633768209
MSL2	1.39450403469126	5.09746143422325	22.4901352990223	2.1079343709063e-40	3.05221596701618e-39	81.3430463942063
ZNF329	1.91587889105223	3.79655865906476	22.4313418011822	2.61243499918399e-40	3.75669500656518e-39	81.3244091337488
MAFB	1.98208199855292	3.61131839454748	22.4114316790672	2.80957657170934e-40	4.02633749659528e-39	81.1925752543258
ABHD15	-1.8665048073913	3.84903941280019	-22.3793853138005	3.15889553735008e-40	4.51147471961082e-39	81.1840710334915
SLC25A13	-1.38078517352157	5.63826888279369	-22.4358869549621	2.56942210448721e-40	3.69802196862685e-39	81.1809207477049
ZNF503	2.17389751565768	3.42243459405491	22.3886523023686	3.0536048329415e-40	4.36856178153239e-39	81.1793689282202
LOC401588	2.38576148043787	2.65141615082101	22.3677250984395	3.29659559645682e-40	4.70411815316928e-39	81.1793520988095
INTS8	-1.37700313671297	6.32010815301697	-22.4531031812877	2.41287108280979e-40	3.4816959438232e-39	81.1456487904766
GGA3	-1.63357003379812	5.44277251990578	-22.4115536562158	2.80832424420301e-40	4.02633749659528e-39	81.1349510094702
CIAO1	-0.912080015228358	6.66255701133664	-22.4455408601553	2.48041659465207e-40	3.5760764766346e-39	81.0739194261787
IFNAR1	-1.51665694891186	5.70685658059171	-22.390476689102	3.03329692267252e-40	4.34322412112802e-39	81.0168447160774
CD68	2.77553399494294	2.37374155924625	22.3207707361435	3.91518049455408e-40	5.55835981247219e-39	81.0029760328445
TSSK3	5.07161606257151	1.36870546852506	22.4830950612218	2.1627544521655e-40	3.12888455519168e-39	80.9735949762868
BAZ2A	2.071152652387	8.05185219577192	22.4386116440059	2.54398016685782e-40	3.66455851081225e-39	80.9168240566232
CMIP	1.19363870781265	5.45387756311431	22.3674586730893	3.2998116667393e-40	4.70469312144485e-39	80.8274496839616
UNC45A	-1.38353463700902	7.0537366584048	-22.384227749353	3.10342739761358e-40	4.43604442715294e-39	80.8253986152499
NUP93	-1.35075973293964	5.27801403466811	-22.324255959771	3.86548955547159e-40	5.49247640830134e-39	80.8093603137706
KIAA1543	1.66422059956465	5.59394778036657	22.3662779262363	3.31410280330052e-40	4.72104389117529e-39	80.8082476895967
NUP37	-1.84737276069636	4.72982033255202	-22.2924881748978	4.34299792708482e-40	6.1396701041899e-39	80.7974212211894
HSPB1	2.14725681221448	9.38502091054657	22.4155620583191	2.76748201613185e-40	3.97282139380164e-39	80.7646143036917
FTSJD1	-2.24724647890794	5.42496338941817	-22.2873592216548	4.42548859432203e-40	6.24046131968311e-39	80.7427379328365
KIAA1949	1.18814260654718	5.35395362941306	22.327461586846	3.82034653926197e-40	5.432948598862e-39	80.7404967363145
TMC7	1.82778740672332	3.15996122701493	22.255486247728	4.9747435002563e-40	6.96214312119551e-39	80.7366821055858
ZBTB7B	1.53729916587737	6.03309266039056	22.3466206165066	3.5614065299209e-40	5.06901811118273e-39	80.7187414305186
ULBP1	5.1821045131615	3.02515929318583	22.26034940145	4.88669294146529e-40	6.84464428417634e-39	80.683943163076
DPY19L4	-1.91555274424628	6.08317392779011	-22.2997241906116	4.22924789635814e-40	5.99461172709777e-39	80.647191626556
AGGF1	-1.51968577626619	5.64309859580954	-22.2850654919209	4.4628889094713e-40	6.28789840960388e-39	80.6332138969722
ABCG2	-1.1731985055216	6.45212908677705	-22.2996992242169	4.22963515784225e-40	5.99461172709777e-39	80.616977189752
GPATCH3	1.74516604775733	4.12696275573674	22.2461435932768	5.14841261397022e-40	7.19315393116441e-39	80.5970631288192
BNIP3L	1.60918166158655	4.95756539904368	22.2684238119702	4.74395647773062e-40	6.66145492305347e-39	80.5432166629808
MICU1	1.02073224787253	5.8790124012366	22.2904677370056	4.37530661711647e-40	6.18012059667701e-39	80.5251394037197
PARP4	-1.8485737089236	6.20922585528723	-22.2684391112085	4.74369005246708e-40	6.66145492305347e-39	80.5102327636677
ZMYND11	-1.27389445862946	7.32536813335684	-22.2970049094691	4.27163833347603e-40	6.04389843393005e-39	80.4966347314712
SCRN1	-1.20764463614484	7.34542308444588	-22.2979432028486	4.25696323762987e-40	6.02823481677578e-39	80.4927062111612
EIF2B5	-1.04194858141358	6.05701592655702	-22.2614359616688	4.86723579601232e-40	6.82882981984144e-39	80.4729097336364
UBR2	1.57194054394348	6.60141317499687	22.2879433020822	4.41601547970348e-40	6.23235804916127e-39	80.4556473841815
RHEB	1.20680534912026	6.52045172170003	22.2822526075675	4.50918963310246e-40	6.3424463771241e-39	80.4517653300864
CLPX	-1.18194732414933	6.24736414820491	-22.2606484885899	4.88132934811906e-40	6.84286270058199e-39	80.4426529012415
ESR1	-1.5096463088382	7.43343341406204	-22.2829967996306	4.4968931476545e-40	6.33047483176548e-39	80.4079587963096
TFAP2C	-0.931077486841104	7.03079446698842	-22.2470428151714	5.13143456865774e-40	7.17542740185887e-39	80.3253566780287
RUVBL1	-1.22083179243954	6.43990236237034	-22.2366160609418	5.33181715332114e-40	7.44318114124731e-39	80.3213807175682
RRAGA	-1.94453978119161	5.00165503738385	-22.1612043983858	7.03647828323574e-40	9.79833995077723e-39	80.2788157332244
ARMC8	-1.64431509909669	5.0359726475894	-22.1542289961316	7.21960451931387e-40	1.00282945166948e-38	80.2315837402283
ARHGAP12	1.39810884538974	6.42974152332915	22.2204796075913	5.65759952745544e-40	7.8913840281205e-39	80.2258202845067
RNF26	-1.67661292290143	5.15903092943668	-22.1591640448136	7.08955402435456e-40	9.86403506683075e-39	80.2071831648752
SWT1	2.95128336333003	2.178888566928	22.0977866749863	8.88969991369872e-40	1.23072302447597e-38	80.1759985316089
UTP15	-2.37606999087868	4.4763113139691	-22.1006054992787	8.79771752903118e-40	1.21899774611033e-38	80.1590133773486
NFYA	-1.35506575139801	5.74578385712089	-22.157711449408	7.1275862174028e-40	9.90870755609679e-39	80.1129644954873
ACSS3	-1.86318131395414	4.34850039196725	-22.080164915665	9.48711660360544e-40	1.31126064527849e-38	80.0457202941429
CHKA	1.00729439995875	5.9599809994682	22.1520251527972	7.27845549711549e-40	1.0101650600312e-38	80.0057397523185
ARHGEF10	1.49013634066371	4.20285923673789	22.0904537651242	9.13355175881209e-40	1.2634368868021e-38	79.9619537093916
SETD5	1.46272823189942	8.28030808659045	22.1772554734083	6.63267244075607e-40	9.24373449160038e-39	79.957837395352
EXOSC9	-2.15137023862598	4.36707329030734	-22.0237297985153	1.16869113840232e-39	1.60733475317766e-38	79.8848181914244
HSD17B7P2	3.33546464080129	3.7190281721565	22.013226771882	1.21498762157482e-39	1.66552893305059e-38	79.8739029264111
KIAA0528	-2.24442472208199	4.73617663816191	-22.0217342119339	1.17734855427478e-39	1.61658269472015e-38	79.8338358765876
CDKN2AIP	1.63053615681602	4.64731006199635	22.0427861149211	1.08918423676325e-39	1.49921952062786e-38	79.8038281647681
SAMD8	1.83546261373271	5.51162066046042	22.0757276913085	9.643825733355e-40	1.33181950094656e-38	79.7850727896236
FANCF	-2.92438458177943	3.46324363470904	-21.9836704058089	1.35543971911333e-39	1.85047949897562e-38	79.7585913735973
POLD3	-1.57636118354724	5.37918489606341	-22.0221925026595	1.17535465797016e-39	1.61517101889014e-38	79.7194079589247
ANKAR	3.91969025035414	1.9192539874932	21.9909683082265	1.31930658166752e-39	1.80409511625573e-38	79.705835363847
ATXN1	1.67764500616878	6.3451333757966	22.0733803588055	9.72777917003889e-40	1.34230510593837e-38	79.6900342954168
TTC33	2.07629750679703	3.30669451143254	21.9797123328496	1.37545244596772e-39	1.87474056286587e-38	79.6825090838718
BZW1	1.05350341810501	8.44603001808009	22.1008505674055	8.78976607663413e-40	1.21890586953258e-38	79.6556923275843
MEF2A	1.60711167271269	6.44753232767533	22.0612421440114	1.0173811512779e-39	1.40153891054132e-38	79.6552024829747
EMP2	-1.04983458482396	7.29322696189787	-22.0613230316236	1.01707719804243e-39	1.40153891054132e-38	79.6042477220077
NARS2	-1.49634355282489	4.71850997992812	-21.9804864209918	1.37151521978912e-39	1.87089890177433e-38	79.5898448249195
GRWD1	-1.50297369039816	5.92448624033336	-22.0161608191459	1.20187152748777e-39	1.64890069119815e-38	79.5795809400469
CRIM1	1.39530975003635	5.58421201848345	22.0092565792746	1.23296567931351e-39	1.68878935469608e-38	79.5381150288795
PLK1	-1.53514557827176	5.46930024210235	-21.9860176250255	1.34371068886058e-39	1.83596548696931e-38	79.467240215479
PGM2	-1.30672336256679	5.62856307349519	-21.9742041347459	1.40379967281042e-39	1.91026409504324e-38	79.4533473918657
OSBP	1.18593748973789	6.48658979409687	22.0048355243667	1.2533011947135e-39	1.71523806713491e-38	79.428537763433
USP13	-1.59165872099338	5.6789503506341	-21.9490507476149	1.54092490911829e-39	2.0951567626093e-38	79.405594844902
KIAA0020	-1.56428508173405	5.45711405694675	-21.9460370806062	1.55823546736224e-39	2.11697237661787e-38	79.4054493288576
AGK	-1.41330704674372	4.79882512377531	-21.9294863494561	1.65685887678369e-39	2.24366865225347e-38	79.4039184906266
BEX4	4.65494818438721	1.39873456731818	21.9759580531388	1.39471001405728e-39	1.89944057614772e-38	79.3383321707535
TRAK1	1.32450783685677	4.78295709143911	21.9300400578278	1.65345979446583e-39	2.24088019470393e-38	79.328931136997
SERINC4	4.22494887671384	2.28809141663781	21.882652104247	1.97141306963904e-39	2.65031448365299e-38	79.2726581327226
C15orf23	-1.61208752917616	4.88330018436232	-21.8995602565141	1.85144572994572e-39	2.49304173813303e-38	79.2585434651568
LIG3	-1.78760166067716	4.19466655370709	-21.8625514928469	2.1242752182782e-39	2.84894777469805e-38	79.2437899877543
TBC1D8	1.35807796285012	5.02067885924772	21.9077617512314	1.79593259196608e-39	2.42513869787392e-38	79.2294662396619
OTUD1	1.8291573850821	3.6527587197849	21.8556729982739	2.17928518012825e-39	2.92038183913982e-38	79.2247476502906
RECQL5	-1.32737050777526	5.78379456296915	-21.9050053242352	1.81440015066392e-39	2.44512716516546e-38	79.2086616405025
ARAP1	-1.4767859821682	5.68088699390967	-21.9076515048577	1.79666757155333e-39	2.42513869787392e-38	79.1840085606424
EIF2AK4	-1.47765134875493	4.9329422696295	-21.8721374132445	2.04993947763735e-39	2.75366970473952e-38	79.1737780766157
PNPO	-0.842961110491639	6.73192620088704	-21.9315813134819	1.64403537117118e-39	2.22991464294134e-38	79.1530157233946
VAMP1	1.99010893172056	2.82993376118291	21.8191376017782	2.49648257492868e-39	3.33742402742664e-38	79.1158660091316
HSD17B4	-0.950058999984424	7.05575037703167	-21.9237171785315	1.6926962886787e-39	2.29034407215717e-38	79.1134154495838
WARS	1.21790144881535	7.92809396458491	21.9347452815093	1.6248577871021e-39	2.20569169086814e-38	79.0796398983458
ARL1	-1.75170817812193	6.01515774942117	-21.8665596964994	2.09286782475696e-39	2.80907877216977e-38	79.0633976769951
HSPE1	1.6704381998274	6.60915666135536	21.9123733546323	1.76545841900191e-39	2.38686552945739e-38	79.0549126243483
PTAFR	3.87490554130557	1.57695652701347	21.8159247336859	2.52651174315126e-39	3.37487079811994e-38	79.0122998807416
FASTKD1	-2.32646029868232	4.14075812339872	-21.7772606222913	2.91777513187324e-39	3.88201044593859e-38	78.9644252743908
KRT80	0.991460198460532	8.6496177789288	21.9064156040279	1.80492773696785e-39	2.43432350589116e-38	78.9591066298823
SORBS1	3.62918027456717	1.79828579333058	21.7636698312123	3.06937069086465e-39	4.08045750667889e-38	78.9223527074351
HENMT1	-1.69268474753615	5.25366458772405	-21.8046830162108	2.63447866586841e-39	3.51347856522993e-38	78.9121103590484
SH3D21	1.76749344438195	4.49225841047951	21.8069909744506	2.61193961791448e-39	3.4861993750999e-38	78.9103153620884
ALKBH5	1.05060896489873	7.2766710604757	21.8848075247592	1.95569420810497e-39	2.63129766181397e-38	78.9041103363717
SH2B3	2.44492837444909	3.21496390269789	21.751964209102	3.2062907154229e-39	4.24560616981255e-38	78.8959687790136
PTRF	2.4516641487465	2.28144075355889	21.7446977169266	3.29436778158188e-39	4.35533650428264e-38	78.8842079568711
DBR1	-2.35984568798003	3.49596380162148	-21.7400040222448	3.3525527119915e-39	4.4287592065834e-38	78.8690283250412
KIAA1683	4.56356283210075	2.97071222917776	21.7605617424004	3.10514046656348e-39	4.12473146646606e-38	78.8183397603758
CXCL12	-1.24951668035276	6.62471432582455	-21.8266739393531	2.4274481489179e-39	3.24773142740024e-38	78.7834016694357
PHF23	1.31443441018355	5.84695349273671	21.8274339861393	2.42059368492139e-39	3.24115362583069e-38	78.7831978675275
FOXRED2	-1.28903045252418	6.10559898071736	-21.7976859585604	2.70401608292926e-39	3.60334382238318e-38	78.7304815588184
TRUB2	-1.4452868951817	5.54687148066469	-21.7559455856204	3.15904315495749e-39	4.18635798126062e-38	78.6517397833881
CMBL	-1.30840099701997	5.31800989874283	-21.7495455067034	3.23534101413735e-39	4.2806837911735e-38	78.6446359036931
CENPF	-2.28523862111866	6.1175578189544	-21.7601303194657	3.11013865050742e-39	4.12809196754651e-38	78.6420186474905
LONP1	1.53781381152286	6.95418626282104	21.7936877802908	2.74457814981507e-39	3.65448447273147e-38	78.6083724602265
ATG4A	1.52425566133395	4.64652723961849	21.7337500076533	3.43169332718561e-39	4.52972685113277e-38	78.6062953007873
LARS2	-1.94472116516094	4.03295239911592	-21.6835929974468	4.13850489818011e-39	5.45838769062809e-38	78.5971783398673
KIAA0494	-1.38449034796806	6.17898938852866	-21.7587451051467	3.12624173497688e-39	4.1461750020423e-38	78.5944016349357
ANK1	4.39108617144013	1.30388068158591	21.6796514979574	4.19991310365267e-39	5.53501550397851e-38	78.5021061927883
BDKRB2	1.89038373798289	3.96173119965721	21.6661889273018	4.41667138728947e-39	5.8069506510243e-38	78.5017309046632
LCMT2	-2.28718276909665	3.75982623379	-21.6356183388131	4.95171750666963e-39	6.4798531753946e-38	78.4728759647312
SLC35D1	-2.6354764551455	3.85706670634482	-21.6305682153987	5.04619520788984e-39	6.59832436722045e-38	78.4577089877827
DHX37	-1.55687668893583	5.63471954045759	-21.6728753788887	4.30763957730376e-39	5.66805383877483e-38	78.3305574929807
NEDD1	-1.9866679428267	5.1680090931998	-21.6177897130525	5.29345402457222e-39	6.89468264072787e-38	78.2361958348836
STK19	1.85409227697698	3.61101426838231	21.5917373842474	5.83605922705912e-39	7.56606624134393e-38	78.23040833644
WDHD1	-1.77826718459154	5.79854128681008	-21.6404100499922	4.86372318941088e-39	6.37467920217144e-38	78.2281877037319
PRX	2.16321965820129	2.69678638049966	21.579241862155	6.11587613259618e-39	7.91043406353739e-38	78.2238468138227
WRB	-1.67024884673126	5.04386938278034	-21.6240758268309	5.17033002097232e-39	6.75535931802665e-38	78.2110409013239
ZNF146	-1.41915760119754	7.09779199075344	-21.6745569143323	4.28064945133842e-39	5.63697491529006e-38	78.1946473883423
ADO	-1.31936384442184	5.03007161729773	-21.6126804005178	5.39570320297175e-39	7.0223922464202e-38	78.1898064448925
DSCR3	1.10738649525244	5.09309710089739	21.622165141875	5.20744543676725e-39	6.79323849333038e-38	78.1379255771819
RPE	-1.44668202689803	5.61572678780462	-21.6192115995606	5.26534780165578e-39	6.86341984683486e-38	78.1321372451224
ZBTB2	1.10160998504362	5.97859175594434	21.644903598122	4.78263696850385e-39	6.27824338000459e-38	78.093893467097
CATSPERG	3.58678542114247	1.53159602704957	21.5574162800271	6.63747366752906e-39	8.55860521324255e-38	78.0902436669202
TSKU	-1.88443591682049	6.67585422351375	-21.6236175008056	5.17920870556088e-39	6.76167731395786e-38	78.0704957787727
ST3GAL1	1.29005854016942	7.13246190133523	21.6495914992348	4.69949562505556e-39	6.17394853365509e-38	78.0600682063226
C9orf64	-2.06653974176785	4.40624268181464	-21.5409247254806	7.0611571157305e-39	9.09790382153134e-38	78.0539207709343
SMARCA5	-1.30032413153076	7.28584963020418	-21.6429200331283	4.81826108646603e-39	6.32004693412219e-38	78.0452207760177
CSTF2	-0.951050430354829	5.37966617723225	-21.596140453331	5.74056514249894e-39	7.44803812592338e-38	78.0268781290633
ARHGEF1	-1.38462984947755	5.90520143563137	-21.584699125512	5.99204309712899e-39	7.75626383563353e-38	77.9724777033526
TBCD	-1.23097579322725	6.66604866513878	-21.6031225486163	5.59235551222926e-39	7.26137838404676e-38	77.9477105542605
SIKE1	-1.4106203016797	6.89004775519202	-21.6048402611084	5.55648853048912e-39	7.22041291250195e-38	77.928557789461
AQR	-1.61506340352119	5.72303570004872	-21.5589175467572	6.60020098651117e-39	8.51711121129729e-38	77.9169211932003
MFSD11	1.2281489264269	5.25902536417998	21.5609879823015	6.54914317350479e-39	8.45775061264047e-38	77.908462790596
HMGA1	1.21413385361695	7.53643111183987	21.6108026345628	5.43378003068521e-39	7.06644924052718e-38	77.8806836116115
CYB5R1	1.30970697483	6.31904988487576	21.5772206475137	6.1623923287216e-39	7.9644396681252e-38	77.8510887391732
CPOX	-2.38014239620529	3.45253525867076	-21.4506878548921	9.91189459751321e-39	1.26636000954019e-37	77.7893439572572
CRISPLD1	-2.60226625099174	4.18609057840886	-21.4579834830043	9.64348478358539e-39	1.23395286549871e-37	77.7865234654572
RNMT	1.49756760371149	5.9378078842753	21.5389637306171	7.11331799029773e-39	9.15101000536455e-38	77.7278597574934
PHLDA3	1.71814438360128	6.10035128560476	21.5407018888647	7.06706491759148e-39	9.09850605710545e-38	77.7267436521743
PDGFA	1.22771969480036	4.86708171486793	21.5127871376415	7.84797110877054e-39	1.00806043642917e-37	77.7266114402156
ARHGAP21	1.43359254079458	6.51639693985972	21.5294892796013	7.37085584324616e-39	9.47503406014211e-38	77.6565960867874
MAST1	3.45141729698359	1.47828691233949	21.4253956016674	1.09021053142274e-38	1.38968604630442e-37	77.607653986887
LDOC1L	-1.69920075693358	5.30836239892004	-21.452686678621	9.83761652928896e-39	1.25783103085496e-37	77.6045404734582
MIR21	6.64305740958872	1.67711411106925	21.6367196828594	4.93135156693713e-39	6.45825556816418e-38	77.5989622518626
CTPS	-0.885836787748262	6.52130529647733	-21.5031398905255	8.13761958995034e-39	1.04446316210537e-37	77.5830243498044
EN2	3.15167870625259	2.14312627039645	21.3828269317861	1.27992247701709e-38	1.62285242650749e-37	77.5353622136351
SLC35E3	-1.93734018026618	3.92600568629105	-21.3922057028621	1.23545066324427e-38	1.57123018190854e-37	77.5346129258723
MELK	-1.33770953709798	5.7281265570078	-21.4436449571336	1.01781500606691e-38	1.29839345243806e-37	77.4877787325582
DNMT3B	-1.42657378599146	4.40797339945686	-21.4136348820902	1.13959469267232e-38	1.45042478236316e-37	77.4669207681039
ZBTB1	1.33959867090012	6.55732838748259	21.4814372961554	8.82923803989616e-39	1.13236332039282e-37	77.4496148992689
APEX2	-1.83139096025617	4.80340317143835	-21.3918564333717	1.23707854911701e-38	1.57210498901465e-37	77.4269517909902
PCYT1A	1.43593806442004	6.36236449965616	21.4663774522507	9.34371689990021e-39	1.19742775045158e-37	77.4112359501171
CYB5D1	-1.26130937892628	5.10415776385948	-21.391338300659	1.23949746194024e-38	1.573982957744e-37	77.3394443917157
SHC1	0.981219907325841	6.6871353097754	21.446094481017	1.00847381972184e-38	1.28745924893344e-37	77.3313383086054
GIPR	5.53566707121798	0.300058944952396	21.5862705281579	5.95685669370627e-39	7.71669026688951e-38	77.3225166046609
DLEU2	2.76352380337998	2.3228452801753	21.318841844357	1.62959671536344e-38	2.05066783052959e-37	77.2899037159711
SUPT16H	-0.964927441974929	8.55912447217095	-21.4602057925	9.56318989407859e-39	1.22461552671187e-37	77.2666076238122
NOP2	-1.11430439164039	6.17632602304561	-21.3882160646101	1.25417495599136e-38	1.59141289559935e-37	77.1776924796619
TOR1A	-1.03178014826705	5.54480274698314	-21.371512317773	1.33572736717331e-38	1.68976584633937e-37	77.1761737147421
COL4A5	-1.59977797604725	5.34856059351932	-21.3445335804851	1.4788930720726e-38	1.86523436933199e-37	77.1698741721562
SNHG12	2.15510524336983	5.03503808642324	21.3566297579611	1.41288326107154e-38	1.78467217961937e-37	77.1561243733595
CDKL3	4.99477965739954	1.15619834559463	21.3561732367462	1.4153197554311e-38	1.78640057281734e-37	77.1452838834623
ILF3	0.673106545678783	9.16051707682252	21.4198457666658	1.11324002110774e-38	1.41796086161507e-37	77.0706591255135
C5orf15	-1.57400539489969	5.88388028722034	-21.3407837110993	1.49998115607288e-38	1.89040579157219e-37	77.0692329571116
BANP	1.93768325437985	4.57536973070825	21.3158424619371	1.64817120767604e-38	2.07248235166722e-37	77.0460769110453
PQLC1	1.90898365227101	4.42858290541973	21.3088093820288	1.69256686076363e-38	2.1267083530737e-37	77.0138200229978
C14orf43	1.40996198687079	7.39323037778474	21.3788867633677	1.29908396305741e-38	1.64590001501304e-37	76.9940304797755
C12orf11	-1.69084852514353	4.79132436950135	-21.27676909099	1.9105810194857e-38	2.39704103299916e-37	76.9649195297556
PPARG	2.4897944390248	2.51808023458422	21.2235479290689	2.33713687448188e-38	2.90820514053832e-37	76.9358877913582
MTF1	1.52692454353609	5.77195664019767	21.3255114209934	1.58904627400117e-38	2.00114532277074e-37	76.9252329686366
SRSF6	1.03900536981287	8.60262921524544	21.3715152604366	1.33571253926941e-38	1.68976584633937e-37	76.9163922650033
C1S	4.07183523943053	0.745507342888173	21.2671647712741	1.98129259625466e-38	2.48203276252906e-37	76.9014033140772
SRSF3	1.0800646952427	8.8537905020091	21.361534681913	1.38697050061728e-38	1.75326490191409e-37	76.8581127421403
MAD2L1	-1.78265239918973	5.66309740108799	-21.2703223769849	1.95775836384169e-38	2.45438912120603e-37	76.8121691656101
SH3RF1	1.31817201332745	4.81804958847824	21.2476862294357	2.13291075910108e-38	2.66199996531391e-37	76.7680341309469
GLOD4	-1.18456641632797	5.73258210822829	-21.2584563353646	2.04768681266709e-38	2.56136980217236e-37	76.7515496814021
EGR3	1.54785616945746	4.86247048957442	21.2594674257371	2.03986444840433e-38	2.55349498765823e-37	76.742874079653
RAD18	1.14706151602625	5.87271310681873	21.2768576269994	1.90994115000292e-38	2.39704103299916e-37	76.7381396025907
TM7SF3	-1.07549197229656	5.72103102091751	-21.2521610365578	2.09707570131793e-38	2.62118789453221e-37	76.6992898755722
C1GALT1C1	-2.07117893143871	4.57382274953506	-21.1880315775244	2.67403819790325e-38	3.31755302831854e-37	76.6907911325098
ICOSLG	1.65944721148491	5.4823191347562	21.2481152934393	2.12944814558009e-38	2.65966324023013e-37	76.6371833830207
SPRY4	4.07362960524902	1.96300687608153	21.1553038283558	3.02771755726189e-38	3.73970077013648e-37	76.5783646053314
TACO1	-1.41466134483608	6.21473657985486	-21.2257972040013	2.31730119146144e-38	2.88566977855556e-37	76.5656263732672
PHKA1	-1.44515140850113	4.84872771044221	-21.1635060359119	2.9348772671266e-38	3.63307826909143e-37	76.5408788470718
CEP95	1.17227273185949	6.92846822411002	21.2374509663899	2.21721494739575e-38	2.76515307831815e-37	76.5102404882826
C18orf25	1.27311351436744	5.61062281430336	21.2052519809247	2.50497552249225e-38	3.11473685042084e-37	76.4890475372375
ST6GALNAC6	1.63948525834658	3.38681852569879	21.1367616716314	3.24865661704437e-38	4.00667649435472e-37	76.465771828607
CREM	1.35306926242496	4.75965648454658	21.1565823037736	3.01305413292538e-38	3.72433978706904e-37	76.4371911228234
CIDEB	-1.31968249262415	5.17338405518609	-21.157972936572	2.99718559171668e-38	3.70746537247558e-37	76.436437971901
CAP2	1.19584234112568	5.9678699224242	21.1963045674786	2.59142780539706e-38	3.21983942180241e-37	76.4158592836706
ALDH3A2	-1.06719733717884	6.09228694588556	-21.1868989056114	2.68555331962338e-38	3.32936943790818e-37	76.4069167942964
SRSF1	-0.960282212791826	8.80616712877644	-21.2308842304195	2.2730638393192e-38	2.83269147904428e-37	76.3702607788792
VPS53	1.04199178036961	6.02298251014887	21.1910604488127	2.64348957820171e-38	3.28208758024093e-37	76.3658378416236
HOTAIRM1	3.04726287397398	1.95076983618813	21.0727642052964	4.14392354168466e-38	5.09206299126629e-37	76.3588748587343
GATA2	1.62486161099063	4.39752348777436	21.1357331454334	3.26137730975536e-38	4.01940118852975e-37	76.3025769046151
DDX1	-1.0098455577525	7.57814837760242	-21.180974336237	2.74660407241781e-38	3.40253381534188e-37	76.2784488860931
PPP3CB	-1.64393264810077	5.39568187545557	-21.106522683676	3.64439426894674e-38	4.48483073979877e-37	76.2688723855124
MBOAT2	1.38939916697729	4.56783407020297	21.1099834023256	3.59674557106782e-38	4.4294530876685e-37	76.2411311471285
GLE1	-0.801581374062214	6.65938836008222	-21.1543105896075	3.03915910620203e-38	3.75106250126367e-37	76.2323510824714
FSTL3	1.70722389632964	5.34146303318137	21.105337935921	3.6608521881065e-38	4.5017714701392e-37	76.1736627226568
GTSE1	-1.83965813483829	4.27573123689413	-21.0460509634207	4.58771630436581e-38	5.62087673803764e-37	76.1553515975025
MMGT1	-1.56602119613171	5.83352546181643	-21.0718375793045	4.1585680083255e-38	5.10630626807898e-37	76.0548250076275
GABPA	1.86381052135687	5.31237380509844	21.0630605952336	4.29989390857145e-38	5.27596667108943e-37	75.9763885890802
CRY1	1.42106308798672	5.18033355925275	21.0340471208776	4.80245340391108e-38	5.87966549978103e-37	75.9283143154588
ADH5	-1.13309511876436	6.0461110599956	-21.0463959091103	4.58169072176919e-38	5.61760965035688e-37	75.884585723868
CREBL2	-1.44448604863853	5.13662358027294	-20.9831796481195	5.83083555956919e-38	7.11268372707769e-37	75.8073631672908
LIMK2	1.26832541052048	4.33630654215541	20.9701392830014	6.12850742796217e-38	7.45947294215715e-37	75.728484252055
SLC38A10	-1.55860403149252	6.39038564165009	-20.9869213343692	5.74814624368932e-38	7.01693414448614e-37	75.6738484633088
NBN	-1.36532674893874	6.92057807757651	-21.0027459685048	5.4112986080921e-38	6.61539166094535e-37	75.6480999309506
TM2D2	1.15167467262777	4.92664328998717	20.9601110993183	6.36780292978433e-38	7.73947210739195e-37	75.6401375250131
CCDC43	-1.76323363548628	4.75978001637399	-20.9264234410975	7.24283426026006e-38	8.7838404763299e-37	75.6335641013259
GOPC	-1.70304377287131	5.37942569591999	-20.944094474254	6.76969035474053e-38	8.21598704591296e-37	75.625827635819
LPIN2	1.25047620444605	5.53314388175899	20.9653348121677	6.24200061260908e-38	7.59208859965631e-37	75.5921475534283
SEC61A1	0.775947708757254	9.06710080628817	21.0303646116171	4.87033964677134e-38	5.95841698994908e-37	75.5914495251663
CHMP2A	1.32397704429102	5.35078827466719	20.9714063514734	6.09892437049256e-38	7.42887189891606e-37	75.5818976298248
DNAAF2	-1.91971264963445	4.47034952167136	-20.8931193741421	8.22711158259214e-38	9.9343114878896e-37	75.5592319209941
CEBPB	2.59116732406125	6.98346303410079	20.9768329561096	5.97384556943985e-38	7.28182166933761e-37	75.5360723409394
COG3	1.19865088150216	6.30664353123723	20.9586172235839	6.40424759328868e-38	7.77811450618445e-37	75.4906748632779
SDAD1	-1.7263838724095	5.43452705715602	-20.9058148752714	7.83692319931393e-38	9.48369779922765e-37	75.4900801892468
MBOAT7	1.63362858355312	7.90453215489587	20.9901071257459	5.67867414048983e-38	6.93719111216596e-37	75.4858784035475
PHAX	-1.12234946227663	5.99160294082077	-20.9222980837442	7.35800846759927e-38	8.91705316029929e-37	75.4279750819341
LOC493754	1.64259392448585	4.00119447236721	20.8589499249557	9.37740698783096e-38	1.13151337997464e-36	75.3909896650478
EFHD1	1.13868273971489	5.57843313175217	20.9091610054188	7.73722439319072e-38	9.3698291637742e-37	75.3547880848083
BPNT1	-1.45224096432817	4.73782363862647	-20.8543061848509	9.54578094288956e-38	1.15099957093645e-36	75.3292519114183
KIAA0090	-1.08568804658787	6.01801502801878	-20.8978951025317	8.07808578765023e-38	9.76846758587581e-37	75.3177884409724
LOC541471	2.08290799951232	4.4198201854024	20.8387890494779	1.01308294195937e-37	1.21890641160637e-36	75.284827024178
C9orf152	2.92477015890559	0.70593269021001	20.771552177733	1.31137035227735e-37	1.56652555510617e-36	75.2165425805385
RNF44	1.03620583971241	6.7776380790311	20.8952268947089	8.16100812594476e-38	9.86161126432805e-37	75.1848025545769
GTF2E1	-1.81647386607903	4.36765628236331	-20.7665184642484	1.33698204960263e-37	1.59598057084614e-36	75.1136426644054
DYNC1I2	-1.15568411744117	6.13055504247428	-20.8321414342553	1.03924026809858e-37	1.24947909731709e-36	75.0920346544388
ABCB10	-1.90140132312514	4.37050075571113	-20.7592053573072	1.37509254673821e-37	1.64030297800641e-36	75.0856756809782
LAS1L	-1.29505931862732	5.84645109538498	-20.8237135444799	1.0733838127769e-37	1.28867701973302e-36	75.0784341547985
CMTM6	-1.52986041740638	6.29526731247474	-20.8299790750591	1.04789472116334e-37	1.25897926125975e-36	75.0547304218454
FAM63A	-1.75078494853398	3.6770584428586	-20.7253356480645	1.56638924058482e-37	1.86053222013783e-36	74.9828474552328
PSME3	-0.832316365764756	7.2433986752176	-20.8402339134434	1.00748599727163e-37	1.21304505531826e-36	74.979103678894
GPR115	2.54683972941825	3.31343546539151	20.714839338917	1.63095540099994e-37	1.92763944355639e-36	74.9672764595003
AMOTL2	1.09391706380266	6.53606103651251	20.8064875180081	1.14673007924077e-37	1.37574704772041e-36	74.9203826625044
COASY	-1.53480306966533	5.1711784634987	-20.7492038094294	1.42899264873515e-37	1.70095893647307e-36	74.8812297210372
TSC22D3	1.24715892895527	6.02488184372022	20.7852353137958	1.2442212156299e-37	1.48843745423423e-36	74.8607003288637
TTC37	-1.7326078874796	5.77264824612302	-20.7521991827856	1.41263036860465e-37	1.68387956411577e-36	74.8536981010363
IFI44	-1.61433932503009	5.74471430784175	-20.7757418214567	1.2904307618932e-37	1.5426135855541e-36	74.8389556558785
KIF23	-1.25764647698118	7.00670045513379	-20.7921905551511	1.21142837669691e-37	1.45128425299994e-36	74.8301657049427
TUBB	-0.842790531125324	10.4297180764044	-20.8422083029315	9.99888196876513e-38	1.20476442395986e-36	74.8121389390753
KLHL9	-3.37879674628379	4.16583091222029	-20.6652038187299	1.97457606093682e-37	2.32391344427216e-36	74.8115060441407
RANBP9	0.827298761909637	6.75306802567028	20.7870974106772	1.23535500701557e-37	1.47888884304427e-36	74.7909960299907
FANCG	-1.45786976655501	5.18711141595287	-20.7153296770125	1.62788027878887e-37	1.92672822239668e-36	74.7479633510036
PKD1L3	4.91599896357022	0.382922314792992	20.7924898602427	1.21003691788717e-37	1.45065644550144e-36	74.7342293962574
DPY19L1	-1.61513583502739	4.88826099605774	-20.6939443589838	1.76758564044849e-37	2.08470396691541e-36	74.7213499081164
CACNB1	2.02003523438292	3.11512888330648	20.6566395127271	2.04086019395306e-37	2.40023529421034e-36	74.7136753165204
PPME1	1.14136069033567	6.25077707339023	20.7511591218106	1.41829020813575e-37	1.68942203994746e-36	74.6857645089277
SHMT1	-1.03948127250364	5.84405806497962	-20.7148447212925	1.63092161403256e-37	1.92763944355639e-36	74.6346539279808
CDC20	-1.47644993662209	5.81125085555403	-20.7183342791395	1.60916432316712e-37	1.90592522242542e-36	74.6192276854521
MKL2	-2.09592937942938	6.22486110224701	-20.6997291074251	1.72864407999929e-37	2.04165562103871e-36	74.6002844185425
GNN	4.55425773292587	0.444098818016982	20.7188570035331	1.60593044124773e-37	1.90344299783324e-36	74.5876463436388
SUN1	0.81150795293949	7.32711737152408	20.7410773769448	1.4743521518311e-37	1.75370308586225e-36	74.5633446051701
GPSM2	-1.50752226868726	4.66131659604327	-20.6506946440403	2.08818550340398e-37	2.45416826134421e-36	74.5576354665006
COL5A3	4.31056859850627	1.51464635167508	20.6143805866553	2.40227797071838e-37	2.81145533815914e-36	74.5446558308825
USP10	-0.721569850835198	7.06648276851704	-20.7242932369424	1.57268452140027e-37	1.86668388473372e-36	74.5394978243354
TUBA4A	3.11822130166963	3.03833415829327	20.5928148675425	2.61092601787151e-37	3.0407469862732e-36	74.5322125195927
ADM2	4.35563823062139	3.04721541830355	20.6018002612459	2.5218591559743e-37	2.94111384410838e-36	74.5210441060295
FEM1A	-1.97147192311285	4.20572809812362	-20.6110816000619	2.43307204496599e-37	2.84351480642985e-36	74.4990265423241
RCN2	-1.46760023105857	7.1483327689462	-20.697166176265	1.74578929245578e-37	2.06045025596546e-36	74.4513445431243
KIF3A	-2.63032032010175	4.51091220511192	-20.590232337625	2.63710692760603e-37	3.06910064420899e-36	74.4477451647723
ATP9A	1.21445132454558	8.31036647434388	20.7230259357021	1.58037230719347e-37	1.87447847273075e-36	74.4447801751015
ZADH2	-1.59352704825421	4.55769711246714	-20.602093358511	2.51900600543164e-37	2.93983645742071e-36	74.4342696135262
MRPS30	-1.35071847125444	5.04137921848672	-20.6323417323519	2.24138247210903e-37	2.62867324428832e-36	74.4303559061507
ULBP3	4.62832599500998	1.07491449265786	20.6241666839889	2.3132219599319e-37	2.70912633458691e-36	74.3717135048807
ZYX	1.34805635114891	6.65092186325384	20.672625614975	1.91889161673356e-37	2.25996784494733e-36	74.3690506490458
SNAPC1	1.77739588630614	4.00957747644353	20.6098460073717	2.4447077146486e-37	2.85511814383961e-36	74.3578039407277
EEF2	1.13224845615534	12.0112983554467	20.7389087250236	1.48670044474462e-37	1.76713420312075e-36	74.3246647868812
PRKDC	-1.78125459020529	9.34062622607688	-20.6757641286477	1.89582263216484e-37	2.23437193096017e-36	74.2352062478751
PRPF4B	-1.37639338262173	6.7157916565465	-20.6260982833692	2.29604104553025e-37	2.69088930942171e-36	74.2016251503276
PPP2R2D	1.03316115528769	5.77947082922626	20.6140101084097	2.40571649180521e-37	2.81351067195456e-36	74.197735516519
CSNK1D	0.923881737722222	7.58743158524797	20.6376966228776	2.19554863898987e-37	2.57672669743625e-36	74.1436875548856
DAZAP2	0.753186744691183	8.15338932302024	20.6386367368974	2.18760000010199e-37	2.56920101135574e-36	74.1166286820309
GRHL2	-0.879723723761083	6.68022964022593	-20.598545282975	2.55376448669734e-37	2.9762478937649e-36	74.0906300622454
RFWD3	-1.19848062734137	7.05403156818072	-20.5789314060494	2.75482089379177e-37	3.20386819386464e-36	74.0074290764267
METTL14	-2.10294912772868	3.90265465300848	-20.4622769771599	4.32763727889831e-37	4.98110157276637e-36	73.9957709206714
NQO2	1.42284233334383	5.74796359865635	20.5491745141265	3.09074972347332e-37	3.58209967951267e-36	73.9561992991087
ARAP2	2.37383062213039	4.16112846097201	20.4795852848508	4.04671117279782e-37	4.67383961698003e-36	73.9557212230762
KRT17	2.43028739495208	4.85955005466614	20.4759002317604	4.10494037781103e-37	4.73455330196632e-36	73.9327964039479
SPG20	1.44701543121997	4.94569391506652	20.5144353152304	3.53556365372072e-37	4.09195616227165e-36	73.911247390506
DLG5	-1.10829846450575	8.20821559901882	-20.5754332421886	2.79232163879249e-37	3.24522495393784e-36	73.8880633628181
AHI1	1.69643492205449	5.12348595093648	20.5096712216318	3.60140283067966e-37	4.16527392394791e-36	73.8838436488612
LPCAT1	-0.828741573650186	7.98981511790218	-20.5679832355359	2.87391048730385e-37	3.33772770761594e-36	73.8832303004183
OSBPL6	3.72033652359135	1.86653560221512	20.4482830700385	4.56908316165199e-37	5.24816942276565e-36	73.8677390986478
PSAT1	1.72925860758381	5.20356157244925	20.4918031438369	3.85954051076679e-37	4.46074329661809e-36	73.8490759915863
SNX33	-2.03059754797971	4.54198416784507	-20.445053284155	4.62671059642375e-37	5.30905174751096e-36	73.8360712749443
PYGM	6.39144772303102	1.07518313113155	20.5546735212789	3.02570079475455e-37	3.50914147652394e-36	73.7801007711885
SPAG1	1.43685225604386	5.15422704524782	20.4764254932294	4.09658915363402e-37	4.7281819879486e-36	73.7663622697177
EXPH5	2.84875024545787	3.43366485095726	20.4066955072256	5.36981372015319e-37	6.10501459251135e-36	73.7661404547233
SF1	0.761083987951305	8.02865169716183	20.5345318539347	3.2709193359975e-37	3.78828635562481e-36	73.7214555672178
NECAB1	-1.79994174580091	5.65823528389614	-20.4562218652409	4.43049058166254e-37	5.09247590980924e-36	73.710488736456
TMBIM6	0.630565311376285	10.0969532654542	20.5568622061633	3.00019587256207e-37	3.48197611191728e-36	73.7072000115261
TRIP10	1.38026450102435	4.39316079787194	20.4444895543224	4.63684377592738e-37	5.31504971272169e-36	73.705859247959
MTPAP	-1.5016234952125	5.13540138813546	-20.4353271822323	4.80471165190976e-37	5.49241269080921e-36	73.6965464499188
MYD88	-1.7147750183213	4.97061804629953	-20.424022037701	5.02030616252715e-37	5.73103073461462e-36	73.6522952308484
TRIM32	-2.38022418193928	3.6771765590789	-20.3643476843886	6.33086766428402e-37	7.17117008110985e-36	73.6441430115573
CSTF2T	-1.45097995997219	4.76289094094297	-20.4116360424722	5.26772623560959e-37	5.9971037143863e-36	73.6372950352125
C6orf89	-0.983638287549626	6.42202804841229	-20.4655905245236	4.2723750048739e-37	4.92088151387818e-36	73.6162843859746
SLC25A24	-1.62246449757929	6.92160016944165	-20.4602474713166	4.36183992476716e-37	5.01701588045433e-36	73.5769568201775
TBRG4	-1.37649852894397	5.90537271963809	-20.4397369794253	4.72316658463681e-37	5.40288905345185e-36	73.5724968643864
DHX34	1.269271401764	5.79996670656441	20.4449571725176	4.62843664665808e-37	5.30905174751096e-36	73.5171412235051
KIAA1279	-1.26117012296423	5.53699962827944	-20.417904243254	5.14101481369874e-37	5.86082697643475e-36	73.5138599269768
TUBGCP5	-1.90414254330968	4.67922892474168	-20.3587153431699	6.47113399776919e-37	7.3222763855678e-36	73.5102843358593
NCRNA00152	1.88140483910173	4.00558113925182	20.3642487705386	6.33330435888498e-37	7.17117008110985e-36	73.4962076031654
SARS	0.996079928335569	8.09179085661791	20.471933564332	4.16856371854563e-37	4.80462161467657e-36	73.4890835137322
TOB2	1.30549342900841	6.11490189206337	20.4434098981062	4.65631334299476e-37	5.33371125672907e-36	73.4812103340953
POLA2	-1.43330482687136	5.71036706321497	-20.4005110384589	5.50042027758285e-37	6.24925466863421e-36	73.4746826690697
SAMD4A	2.19712298518181	4.1188008354356	20.3314752193628	7.19502191611547e-37	8.10846000843094e-36	73.4283734785631
PCGF5	1.71999630250351	5.65856711936342	20.4090156974794	5.32162505901133e-37	6.05434404672826e-36	73.3986266922509
ANP32A	-1.02053933571631	7.42246470932065	-20.4410622023485	4.69893448196256e-37	5.37884875265858e-36	73.3944491289594
KYNU	-1.18138245513117	7.56202136624953	-20.4226376375771	5.04736892234504e-37	5.75799439681435e-36	73.3774243395964
BBS2	-1.92454615351376	3.60542275488877	-20.2887036870926	8.49999268456206e-37	9.54693604141141e-36	73.3296311044161
BNIPL	3.22038763350422	1.54310235488333	20.2840761347367	8.65477723656849e-37	9.71426137613231e-36	73.30327640374
TFRC	-1.29364315948023	8.93044521229387	-20.4278753405033	4.94574790244777e-37	5.64977376506397e-36	73.2810740969212
ESF1	-2.00087645306155	5.50541500023546	-20.338947134335	6.98869995393283e-37	7.88125543018022e-36	73.2809059068554
EZR	0.628054289702087	8.16263350951487	20.4141675977881	5.21617633248047e-37	5.94246137495936e-36	73.2693273425304
ABCC3	1.23167432329494	6.29910219990547	20.3572165656633	6.50898400560405e-37	7.36012498375403e-36	73.2366119053802
ITGB5	-0.978619503425537	8.01977848395767	-20.3969673272155	5.57669619597778e-37	6.33161352216785e-36	73.213524851444
DEPDC1B	-2.04254936005051	4.49785985292425	-20.2911134165192	8.42049867039052e-37	9.46400670454375e-36	73.2133849011121
U2AF1	0.979354684576566	7.65128368329932	20.3928190815901	5.66733990845008e-37	6.43016232217904e-36	73.1903393991979
IPO4	-1.05896725445436	7.68471462064834	-20.3788785115058	5.98298043802505e-37	6.78368575223939e-36	73.1570808287474
ASH2L	-1.50421847069308	4.82824392966052	-20.2758766832074	8.93604658949233e-37	1.00165176382486e-35	73.1249702854374
CTPS2	-1.45459246146575	4.54863645851934	-20.2687138228284	9.18928807242094e-37	1.02865899413098e-35	73.1063741150092
LRTOMT	1.825848417805	3.42467578949789	20.2427482137937	1.01694905213565e-36	1.13307501318565e-35	73.0546446505393
STARD7	-0.873271219180822	7.92112674946931	-20.3534440086758	6.60524653435487e-37	7.463928583821e-36	73.0324873930023
C7orf49	-1.79003143629867	4.22114793115494	-20.220029488531	1.11132496597918e-36	1.23329785872832e-35	73.0038744230476
LRPPRC	-0.934834414381542	8.47160249384469	-20.3447255434089	6.83323776725769e-37	7.7111382199472e-36	72.9874209427407
LDHA	-0.843716076427048	8.3863213486298	-20.3485496566299	6.73227506449014e-37	7.60233411063694e-36	72.9821523143099
POLR3B	-1.83689878221853	4.01245764589296	-20.2153294351766	1.13192582274298e-36	1.25532675461231e-35	72.9672935817725
DDA1	1.30956726851492	4.80546713448422	20.2648193039403	9.33000096004314e-37	1.0430142784476e-35	72.959502448987
HPS6	-4.01485428261686	3.34199510115506	-20.1895533392272	1.25194540451564e-36	1.38567405328388e-35	72.9255782705229
NIF3L1	-1.48371276043217	4.84199746930476	-20.2273052961452	1.0801769024696e-36	1.19952712595628e-35	72.9223121334117
CDC16	-1.43533667623055	5.14053791643082	-20.2364960166636	1.04208525933997e-36	1.15953651877589e-35	72.9080559679277
SLC39A7	1.0899959314113	7.54671318821355	20.3136898082039	7.71117557648736e-37	8.67844551421094e-36	72.8960612007673
MORC3	1.48088012421592	5.41611944338157	20.2670612958644	9.24873241726936e-37	1.03462074211647e-35	72.8931149002945
ZDHHC6	-1.45774440929537	5.29989684685288	-20.2413993386635	1.02231983643535e-36	1.13830072866477e-35	72.892839838905
GFPT1	1.42075647377776	7.3653618920997	20.3088664600164	7.85748057540753e-37	8.83715569220683e-36	72.8849406033638
GNPDA1	0.924255366179525	6.09217817796005	20.280990053023	8.75957789794341e-37	9.82529716735115e-36	72.8783154306314
CLCF1	2.13136463785965	3.527128311005	20.1745783786061	1.32748162067023e-36	1.46443289077104e-35	72.860439670856
PROSER1	-1.33162490952165	6.21419685985599	-20.2586532934509	9.55723993610493e-37	1.06699119286661e-35	72.8489073413556
RRP15	-1.67484041517175	5.91442562057235	-20.233360474275	1.05492616159018e-36	1.1722647924541e-35	72.791655301208
CECR2	2.47288667320949	2.87448429930002	20.1553865052625	1.43104545431183e-36	1.57556314535293e-35	72.7894137385724
MTFMT	-1.50943372299073	4.17949531909742	-20.1751538783193	1.32449554415791e-36	1.4621032000328e-35	72.7841875084797
METRNL	1.97348794071012	6.53680402504205	20.2714351075541	9.09223653129111e-37	1.01847664935909e-35	72.7810292299047
NCAPG2	-1.09106223833939	7.58413702219708	-20.2619238739948	9.43602147938368e-37	1.05416181176495e-35	72.7257423964893
HIST1H2BK	1.40266480820577	6.8692401322211	20.2571396221331	9.6138716462168e-37	1.07259766118299e-35	72.725027293266
SLC35B4	-1.82413618731713	3.9369337884526	-20.1459192216686	1.48509503337124e-36	1.63399535119083e-35	72.7091453107624
TYW1B	3.33695352623568	2.11123333797628	20.123120272257	1.62385451299268e-36	1.781977878956e-35	72.7076473848049
GRB10	1.64412822294369	3.92111678391079	20.1408741261924	1.51473354680882e-36	1.66550978545895e-35	72.6288515392308
UVRAG	1.08147023419223	5.78379693961943	20.2046995239274	1.17994893169688e-36	1.30771808705757e-35	72.6171625220987
DCLRE1A	-2.13433720172963	4.78715017293638	-20.1171176743589	1.66251343015134e-36	1.82081693555016e-35	72.5853138045966
MEX3C	1.21013615976565	5.53849963606839	20.1937997672823	1.23132484502953e-36	1.363753424389e-35	72.5814607963707
PDIA6	0.686515039404178	8.32363954336066	20.2436776670147	1.01326482686195e-36	1.12972273096262e-35	72.5700811646019
OCRL	-1.24616855469343	6.2561930594402	-20.1843735987664	1.27756992850813e-36	1.41123378364399e-35	72.5462107541039
COBL	1.15220797721036	5.14899854914715	20.1583904924419	1.41431316446934e-36	1.55919402521985e-35	72.4993174490072
C10orf118	2.30525256092088	6.27634671947306	20.1875600873024	1.26174427038911e-36	1.39467357422256e-35	72.4822700631291
DLGAP5	-1.60935737588446	5.76555141353828	-20.15765076628	1.41841507166232e-36	1.56268601175762e-35	72.4725125006779
HUNK	1.85585240878251	3.59910370022762	20.0818118938511	1.90942752296246e-36	2.08577830790491e-35	72.4244954817652
COX19	1.20112833563606	5.24135578641095	20.1350941656285	1.54942271853852e-36	1.70253255879358e-35	72.4113305066587
TRIM29	4.14082416353359	1.29012680024644	20.1173729251174	1.66085079314832e-36	1.82081693555016e-35	72.3839490606318
ANXA2	0.955294652790272	8.84583289471465	20.1886295197003	1.25647734757996e-36	1.38977031487615e-35	72.3388769056711
TARBP1	-1.40033693661298	5.07918989944095	-20.0826870639396	1.9028811915199e-36	2.07998595078293e-35	72.3046896363171
BRF2	1.55895436129301	4.41080853683862	20.0621862579235	2.06234151118588e-36	2.24987602303148e-35	72.254628412989
FOSL2	1.57844960759524	7.29169908383506	20.1326038869539	1.56461419381931e-36	1.71809637409285e-35	72.2185868663467
YARS2	-2.00159374853651	4.05237776896321	-20.0170718265025	2.46233461362451e-36	2.67576894595557e-35	72.2130421260476
MFSD5	-1.96883395678966	4.36227507684208	-20.0219391120218	2.41566144418809e-36	2.62675695660609e-35	72.1979515859838
STAT2	2.09513683747796	6.25723977256287	20.114880923029	1.67715498969665e-36	1.83565052668108e-35	72.1961388868614
CENPB	-1.347657219491	7.20816565036469	-20.1172249010741	1.66181477901251e-36	1.82081693555016e-35	72.1755769710341
PFKFB4	2.07470612916152	3.03173890299121	20.0068302237668	2.56353286191625e-36	2.77671784861965e-35	72.1667709960109
ZNF425	2.33298694731473	2.8282071791279	19.9736673791057	2.92089513115478e-36	3.15358619583167e-35	72.1116388828057
C17orf67	5.88064047600722	0.455775288016741	20.2342073429656	1.0514423653065e-36	1.1691703535496e-35	72.0989046712462
LTBP1	-1.37414276468418	5.06444533257948	-20.0301514647568	2.33892390973166e-36	2.54496834524087e-35	72.0834792737226
LYAR	-1.49096596611111	4.95589247244248	-20.0140249652668	2.49201290177315e-36	2.7062612837178e-35	72.0392857647233
FNIP2	2.53568036888713	3.43736267479405	19.9671871802231	2.99638555384094e-36	3.23091889119509e-35	72.0317279137611
ADAR	-1.51828301644513	7.7771958254672	-20.0797067015964	1.92526762019142e-36	2.10170859530557e-35	71.9867647792654
HDLBP	0.696553751040348	9.75426119787939	20.109998599302	1.70956724830347e-36	1.86990207067542e-35	71.9733525774087
QSOX2	-1.26837666232348	5.30065902828757	-19.9968680125107	2.66599170569365e-36	2.88582817385247e-35	71.9387381013175
RPS6KA4	1.29207599291652	5.70416762773684	20.0438283418212	2.21653712395499e-36	2.41651674452564e-35	71.9324495168046
KIF11	-1.27607689749412	6.87691715976098	-20.0364405712949	2.28182236521051e-36	2.4844529450378e-35	71.8898841400849
ARC	5.91881659325949	4.0042190707178	19.9109274226309	3.74023994859025e-36	4.01230101989887e-35	71.8754847478276
SPIRE1	1.15923934532844	6.07691686645815	20.0120679220252	2.5112655788097e-36	2.72363200648596e-35	71.8416048400189
ADARB1	-1.24803487663916	5.72516316747435	-19.9926706564348	2.71038700773951e-36	2.93198656645767e-35	71.8383551001061
LOC730101	1.98136561344714	2.41996953598406	19.9145828620837	3.68669561471864e-36	3.96248698332613e-35	71.8338134926464
UQCRFS1	-1.30594771295879	6.58417489616339	-20.0128601209663	2.50345422167297e-36	2.71692202487078e-35	71.821445939121
RAB11A	-0.935128192054921	7.71670937954676	-20.0374043726272	2.27319659555303e-36	2.47667360677713e-35	71.816929232564
ALOX12	3.68794704459633	1.44625626647231	19.8930125461067	4.01420747096453e-36	4.29243003480888e-35	71.7585043582565
SEMA4A	2.05998902250519	2.98761499976395	19.9104208367181	3.74772192014355e-36	4.01775008926158e-35	71.7576583416926
QKI	1.56240104298452	5.89340814366679	19.9919910524576	2.71764491964704e-36	2.93793753304312e-35	71.735868983115
SSRP1	-0.795751802667353	7.3508631354423	-20.0071257751215	2.56055456284647e-36	2.77528933953625e-35	71.7174229362651
PPAPDC2	-4.03264913408875	2.95072915487275	-19.9005702194913	3.89624568294261e-36	4.17162693991883e-35	71.6235812791557
ARFGAP3	1.44540218099883	4.64348884344272	19.9137635124661	3.69862976354262e-36	3.97276070427019e-35	71.6210024978863
ZNF436	1.60521889213891	4.74438896135475	19.9182129725283	3.63428670392886e-36	3.90866950717083e-35	71.5928823520246
NRP1	-1.0600739336024	6.93797427135241	-19.9567488934653	3.12214262811786e-36	3.36435008457752e-35	71.5877531570751
RAB3A	2.01047304934037	2.83598768072042	19.8683402235235	4.4249445510704e-36	4.7135523994969e-35	71.5872659383096
OSBPL1A	1.5305529204912	4.97606689719498	19.9134096626607	3.70379575489613e-36	3.97575611071135e-35	71.5726120069523
ATP1B3	0.957074870898183	6.92077092927149	19.9672491622825	2.9956542661257e-36	3.23091889119509e-35	71.5588883097024
HMGN2	-0.783461364368168	8.40567650510008	-19.9824691964215	2.82141893934356e-36	3.0481531228412e-35	71.5458288771767
PCYOX1L	-1.71005580956346	4.39532493303107	-19.8684689101117	4.42269589911967e-36	4.7135523994969e-35	71.5430458469998
ZNF697	2.71392582322665	3.57992203113564	19.8403806857679	4.94187095003948e-36	5.24415290409011e-35	71.5108376303788
LPHN1	1.12466625311612	6.45178878817301	19.9396161361791	3.34019079952781e-36	3.59699619647799e-35	71.4679039185782
GPR125	-1.15831590976729	5.28422736580118	-19.8803237910868	4.22040820802881e-36	4.5071588040277e-35	71.4581166354234
MOCS3	-1.48179527303439	4.65299512582891	-19.8505937177804	4.74634441429424e-36	5.04627234486057e-35	71.4451361407315
PCCB	-1.02878680795246	5.91507909443945	-19.8946969303899	3.98760932956687e-36	4.26671647010085e-35	71.4224186368507
MMP19	2.23689353189762	2.43825443957424	19.7942559016679	5.93115944201736e-36	6.27801965242394e-35	71.4128128631927
SH3BP4	1.01449665970419	6.36225326389235	19.9076297374141	3.78921610462196e-36	4.0596316549454e-35	71.4047785001114
EPHB4	-1.1438791724824	7.24045292911959	-19.9228710871175	3.56813443872201e-36	3.83999230071988e-35	71.3943989035611
SFXN2	-1.40066297018126	4.3790944591322	-19.8373268139609	5.00189854886085e-36	5.30156685360661e-35	71.385137032904
MUC20	4.49615212013	0.623909025137143	19.8617590333094	4.54149286878921e-36	4.83154750239381e-35	71.3505883288628
ERLIN2	-1.35102666821321	5.32119577026228	-19.8330863486746	5.08647066405422e-36	5.38734232967972e-35	71.2816001271571
COPG	-0.965811997113627	7.68814792316545	-19.8877826737087	4.0979373450271e-36	4.37916320499893e-35	71.2412602612951
OGT	1.17670891893671	7.63751474337117	19.8747244740072	4.31476429334829e-36	4.60498519731696e-35	71.152354727413
STK38	-0.954210265828077	6.21808512207383	-19.8373057296102	5.00231553156615e-36	5.30156685360661e-35	71.1465836201664
FYN	3.17233335655533	2.00367648368103	19.7324600890058	7.57684019978974e-36	7.94451884020587e-35	71.1354593821074
HSD17B7	2.16305615166136	4.381094666947	19.757411738998	6.86314155683629e-36	7.23720276557884e-35	71.1327864511366
WDR43	-1.17627389902545	6.92341434819325	-19.844794747165	4.85638770468854e-36	5.15671288718801e-35	71.1238812490581
WDR96	8.3132641573936	-0.107223290916696	20.323787666028	7.41370890282131e-37	8.34928401958139e-36	71.0921686227551
AFF4	2.06480163845325	8.32144747449202	19.8714891772619	4.3702495633376e-36	4.66122791436594e-35	71.0921261820679
ANAPC4	-1.91589961985855	4.47082528619588	-19.745684510887	7.18972730475006e-36	7.55757381801634e-35	71.0900588381798
CEP78	-1.39707420355279	4.73799421147951	-19.7702469501649	6.52280369657037e-36	6.89117934437415e-35	71.0889975733675
SUOX	-1.77808750914859	3.63859291070678	-19.7299774643206	7.6518217829225e-36	8.01811199859624e-35	71.0789293847038
ZNFX1-AS1	1.65795667442598	8.1288046619063	19.8630033865636	4.51922150373988e-36	4.81091409475147e-35	71.0740516150549
TMEM66	0.816346011777667	7.32478704235801	19.8462138702269	4.82922256876192e-36	5.13112568233637e-35	71.0622758740147
PGPEP1	1.17248004853623	5.42588814112395	19.7931124926058	5.95806918096971e-36	6.30251416714342e-35	71.0225701521717
BTBD10	-1.56108666916217	4.68813100840541	-19.73893237948	7.38482314032801e-36	7.74804154321491e-35	71.0184983631763
MBNL2	1.5546464594637	5.24355390412766	19.7784893525752	6.31326749917288e-36	6.67402564198276e-35	71.0055940327936
C7orf60	2.44925242026798	4.99139854126231	19.7552961341967	6.92093263281525e-36	7.28877061405556e-35	70.9349909865346
KRT16	4.28302487308161	2.3369330673701	19.6980632207765	8.68502735532829e-36	9.06103540177856e-35	70.89669801474
SNHG4	1.91887857148817	3.98917436760832	19.7229681433757	7.86758200537795e-36	8.23903828791114e-35	70.89223674539
SLC25A33	1.58190330678568	4.09901192317021	19.7147291883608	8.12904583680467e-36	8.50219903531716e-35	70.885068585322
MZF1	2.06667728907727	4.29761623988998	19.717790106593	8.03090032634857e-36	8.40480457183063e-35	70.8799422940156
NCRNA00263	1.72872864948155	4.04512980841165	19.7004479171305	8.60318275540035e-36	8.98685998758997e-35	70.8783381324992
FOXO1	2.09767311153801	3.64737883653893	19.6781685656364	9.39914092981183e-36	9.78165730617132e-35	70.84719909846
SEC23A	-1.26148370019982	6.13725933427378	-19.7542995973679	6.94832426086045e-36	7.31301289733355e-35	70.8456273789076
NOP14	-0.806819014589937	6.12441546707497	-19.7559080534502	6.9041668689756e-36	7.27569544528972e-35	70.8392461231838
EXOSC3	-1.5500979353925	4.39757736265478	-19.6946073716857	8.80502926007539e-36	9.18050557016838e-35	70.8386089100604
IPO9	-1.0562190715897	6.33694277628325	-19.757405459957	6.863312357216e-36	7.23720276557884e-35	70.8298202489469
SPTBN4	4.33678718345107	0.969827256501355	19.6786283200095	9.38198813803507e-36	9.76988602867363e-35	70.7903932916959
POLR3E	-1.27139014321479	5.19878788465193	-19.7027999168303	8.52322161561519e-36	8.90889739372178e-35	70.7688431207952
ARHGAP5	2.06644264700276	7.16533623783207	19.760266656959	6.78592505994209e-36	7.16463451404492e-35	70.7270647692179
SLC25A36	1.49536998946269	6.38274749293213	19.7414699072373	7.31088584167713e-36	7.67528278821145e-35	70.7134275306489
MTCH2	-0.787633155191477	7.28054030559639	-19.7443299238285	7.22844576919564e-36	7.59350044246406e-35	70.6816190256561
NUP210	-1.17999368166601	7.99072446300042	-19.7503131290781	7.05899666395616e-36	7.42482139672974e-35	70.6700184804864
TP53RK	-1.24877278757462	5.07441607840429	-19.66423091262	9.93441148698266e-36	1.03130414468217e-34	70.662794548274
ITGA7	3.64526676378946	0.721205119194912	19.614378300985	1.21133194314198e-35	1.24897135740484e-34	70.6451878439131
SERPINB9	3.64090387807452	1.02175147269841	19.6229895762229	1.17051691354359e-35	1.20837807790759e-34	70.6297595157615
ADCY6	-1.4802273393952	5.0833044932419	-19.6545948847127	1.03223424998731e-35	1.06892170877942e-34	70.5791445323821
C21orf59	-1.32385690736221	5.37597691668205	-19.662787662948	9.99156529234792e-36	1.03595125820971e-34	70.5777143254424
SPIN4	-2.40231188638763	3.92305617380524	-19.5852358827874	1.36040414813308e-35	1.39836502602198e-34	70.5436468906222
JMJD1C	1.79015248756814	6.84328872386418	19.699908745256	8.6216192857612e-36	9.00049693727031e-35	70.5161471360452
NCOA5	-0.857379741556778	5.95491214796502	-19.6633839690526	9.96791104803088e-36	1.03413985339497e-34	70.4884025491827
PPIL1	-1.26495158955207	5.62471423935062	-19.643294085	1.07967931686533e-35	1.11658410285231e-34	70.4621450787522
C5orf43	-1.39580058675991	6.25141944383729	-19.6573086749506	1.02115706320244e-35	1.0581059928747e-34	70.444298423093
SNAP47	-1.65709293514192	4.3711609291377	-19.5872510507539	1.34952539948206e-35	1.3880358413861e-34	70.4424528204108
METAP1	-0.828291975319152	6.35424150670766	-19.6645751264981	9.92082907688706e-36	1.03053382286869e-34	70.4393241184986
HDAC2	-1.06015491608955	7.01460670582668	-19.6752590753314	9.50842515191886e-36	9.88923521397332e-35	70.4314042378865
AHSA2	1.36038581428874	5.44662855817385	19.6431580251053	1.08026373978416e-35	1.11658410285231e-34	70.4185288545227
GOLPH3	-0.911252311899498	6.57144478204751	-19.6445297837492	1.0743861409017e-35	1.11188328096782e-34	70.3555694202217
PIGO	-1.2074239601516	5.410900416917	-19.6026911502359	1.26902999885613e-35	1.30765605057733e-34	70.3273728450711
HLA-F-AS1	5.49186417488963	0.224770558450697	19.673365843859	9.58022417630279e-36	9.95771716124847e-35	70.2660472867992
GRTP1	1.41452513581653	3.37595189320032	19.5434750312397	1.6068523659487e-35	1.65067561229275e-34	70.2557592601375
CAMKK1	1.57456099105476	3.11298590751455	19.5277303997271	1.71104511263088e-35	1.75447691377307e-34	70.2427916415402
ATP6V0C	1.52943391975316	7.0087544456259	19.640327412436	1.09249473627842e-35	1.12852884308341e-34	70.2414708835534
TMCC3	3.52938572263158	1.37957144892377	19.5183227982622	1.77652420260694e-35	1.81938706456819e-34	70.2375633834145
DHX36	-1.4415482895168	6.14150019024231	-19.5962297619307	1.30210988345798e-35	1.34009142713546e-34	70.233034746108
GNAS	0.722346186652352	11.5935382908645	19.6863567164877	9.09832843262078e-36	9.48040153938629e-35	70.1998594030394
AMIGO3	1.79516879917194	3.06987965005594	19.528017976608	1.70908227797004e-35	1.75353938753196e-34	70.1997245539345
NOTCH1	2.0200209312798	6.54490725631639	19.6192583498379	1.18802894293975e-35	1.22569994088368e-34	70.1965842783208
AGL	-2.59537173941698	4.33094552163542	-19.4753894042937	2.1089342424203e-35	2.15453978437613e-34	70.0801644914615
HAPLN3	5.29276076240802	0.355250793094466	19.5238580018274	1.73769818911744e-35	1.78071473742648e-34	70.0695583884994
E2F2	-1.77072413079283	4.25721772623301	-19.4698965112366	2.15576086570109e-35	2.19969156302532e-34	69.9972253411943
PKP2	-1.83954773806703	3.69906955807334	-19.4335277222464	2.49338708314501e-35	2.53646019334046e-34	69.9501691777326
GPBP1	1.11635166589922	7.30618719798919	19.5400238461794	1.62913008524388e-35	1.67253355098948e-34	69.8332253976278
HLTF	-1.49654153541243	6.80670064866546	-19.5001172386041	1.91049927752347e-35	1.95539717976147e-34	69.7643087615229
DDX20	-1.75410404902881	4.44330296245784	-19.4023081792269	2.8254545483637e-35	2.86554893067523e-34	69.7151010599027
CNN2	1.09662406509019	5.99793295657929	19.4835296667673	2.04141686604438e-35	2.08683714350405e-34	69.7066621010078
GLIS2	1.26918108113783	4.8418097925155	19.4424910383703	2.40552471772737e-35	2.45006061993134e-34	69.7053703082297
TROAP	-1.33346156267965	5.50946870171262	-19.4516763984203	2.31872059259249e-35	2.36452946283639e-34	69.702290511941
PIK3R4	-1.44238098516827	4.88699764985408	-19.4201700276467	2.63036334907273e-35	2.67417608813935e-34	69.6907835307965
RNF149	1.03708697453962	5.94249774711901	19.4737064843226	2.12317110053666e-35	2.16776028604244e-34	69.6858804916467
PLEKHA1	-1.67206145484282	4.96979194246342	-19.406933009346	2.77358394360369e-35	2.8146491427687e-34	69.6834510083143
DHDH	5.98362820861271	-0.121210364284088	19.596468587059	1.30087186005492e-35	1.33964168642601e-34	69.6392255568186
MAPK8IP3	1.59555843876895	5.79984712686494	19.4490868493658	2.34286802861683e-35	2.3876980445209e-34	69.5874957697036
PRR24	2.51359195540202	4.21814488484242	19.3835957334515	3.04550148666426e-35	3.08310937427197e-34	69.5680430266573
HSPA4	0.858120916477816	8.84384494079825	19.4895752126812	1.99268670366393e-35	2.03826865027985e-34	69.5441947266902
PLEKHO2	1.80646259402296	3.7030997790889	19.3548528773231	3.41762439959296e-35	3.44730702405263e-34	69.4798068545565
PLA2G4C	3.59694412784136	1.40186035619931	19.3325859653245	3.73714565177453e-35	3.76053091939093e-34	69.4758447426233
ANGEL1	-1.39507841680071	5.48120509698869	-19.3866295276515	3.00868687637261e-35	3.04768499821051e-34	69.4756773900594
LPIN1	1.42570339180225	6.13705125804514	19.4071922522741	2.77070492281155e-35	2.81343467693384e-34	69.4463491186052
MYEF2	-1.76032125732139	5.06031457887335	-19.3536985829995	3.4334904904877e-35	3.4612233250703e-34	69.4147379926674
STX4	1.17532876263433	5.43591799579694	19.3967130815256	2.88951585875285e-35	2.92874322556259e-34	69.4046086879367
LARP4	1.66227036907442	7.80018338450558	19.4353010177948	2.47575152209312e-35	2.52005285791147e-34	69.3676382072937
ATP5G3	-1.1057860862668	7.2949358482204	-19.407695418987	2.7651255991983e-35	2.80947512278204e-34	69.3371325806526
TWISTNB	-2.27728460385898	3.96940647724225	-19.2799876576547	4.61672902399226e-35	4.6233638441465e-34	69.3316531135018
PARD6G	2.07122023620089	2.82989977727469	19.2839730640814	4.54332601583153e-35	4.55258144330536e-34	69.3035048819526
NUDCD1	-1.11559516323649	6.50792796365586	-19.3816563387974	3.06927322800854e-35	3.10341750091988e-34	69.3010883760462
POLR1A	-1.72400496143959	6.0362024112708	-19.3649520239961	3.28192158477598e-35	3.31642637968541e-34	69.2941999317977
FHDC1	1.30470170799814	4.42444679770896	19.3306524312539	3.76627310309139e-35	3.78756171834639e-34	69.2789256620323
PLEKHF2	1.33668688982036	6.45449281537412	19.3820962568664	3.06386467736442e-35	3.09982291979689e-34	69.27571950883
FAM111A	-1.77535113726463	4.70355572744352	-19.2890714844637	4.45113517700049e-35	4.46287678058491e-34	69.2507594880934
CDCA3	-1.86173613513128	4.15184000389501	-19.276006216815	4.69125227698411e-35	4.69237458614128e-34	69.2493302245714
GNL3L	-1.23769594818531	6.23133358001061	-19.3551381866758	3.41371414425066e-35	3.44544087799928e-34	69.2146755087671
MED14	-1.55084686358594	5.92467093191696	-19.3279346546287	3.80760183697598e-35	3.82682290394149e-34	69.2031789530697
STRBP	-1.07792287167199	6.66124835322593	-19.3581370402609	3.37288560805297e-35	3.40628858146606e-34	69.1953630331506
NES	1.87141580495323	3.13325033491875	19.2622965999237	4.9572625494689e-35	4.94956769416824e-34	69.1320368922927
EPM2AIP1	1.36423982312706	5.80195457039897	19.3328146515959	3.73371568398606e-35	3.75934142679006e-34	69.0909851486856
COQ9	-1.53876647221221	4.58513079141823	-19.2429918475807	5.3578156042257e-35	5.32723591944534e-34	69.0432134053868
PAK1IP1	-1.67928318101425	4.74442874892802	-19.2479072725762	5.25283092468647e-35	5.23530061885915e-34	69.0355086654397
MKI67	-1.62729092640153	8.60821405145354	-19.3517483230856	3.46046616648446e-35	3.48631543182446e-34	69.0257930130279
ATG12	1.12032537393744	6.24355145202002	19.316137039469	3.99236987943847e-35	4.00770671450954e-34	69.0152959914302
LOC652276	2.49906923441346	2.82576313506312	19.1949149151547	6.50302780772859e-35	6.42769722555869e-34	69.003801514666
CCDC99	-1.49830524108572	5.30355428214087	-19.2689152095337	4.82699426813629e-35	4.82526312853027e-34	69.0009205019926
KCNJ3	-2.34096368561908	4.39243411525582	-19.2187537013681	5.90725416050269e-35	5.85960371175842e-34	68.9986001992413
CCDC120	1.39886898032168	5.01838315834593	19.2624657893426	4.95388882339951e-35	4.94915392368778e-34	68.9740230305589
RAPGEF2	1.61228297481059	5.39327795397791	19.2764712024447	4.6824866919676e-35	4.686409780758e-34	68.9733632103158
FBXO10	1.57031118819468	4.15312414902704	19.2464620295565	5.28348177056076e-35	5.25958030540822e-34	68.970735172911
ARF4	1.26054597685834	7.52824067241335	19.325145146378	3.85049668466684e-35	3.86761000326536e-34	68.969708060022
ZXDC	-1.58128824132141	5.58620778486359	-19.2443311855328	5.32900194474913e-35	5.30173875811924e-34	68.952246093257
BUB1B	-1.3689788624181	5.57212879944281	-19.2589564436664	5.02434307572396e-35	5.01355093069257e-34	68.9334982700402
HJURP	-1.37560114863275	5.26193072498475	-19.2477459121586	5.25624416707106e-35	5.23558233770675e-34	68.9330103129749
NRAS	-1.19445476104934	8.2634430709185	-19.3153232960452	4.00544250631705e-35	4.01841754502978e-34	68.8911563843285
MIPEP	-1.4752776882897	4.42563689111432	-19.1937449439323	6.53377892628384e-35	6.45427754064802e-34	68.8792659810964
BTG3	2.15686797689515	3.05181267214706	19.1667991306535	7.28402692235128e-35	7.16998624187186e-34	68.8643650068545
RIOK1	-1.26144548918129	4.79327840856388	-19.2074030602894	6.18374027566093e-35	6.1193415603641e-34	68.8227972686243
ZNF789	1.65507012315671	3.90921764019886	19.1913900542605	6.59611900466758e-35	6.51201264663876e-34	68.8198558665681
FBXO22	-1.08941334026567	5.69424821810446	-19.2340070845913	5.55520953710503e-35	5.52022128927774e-34	68.8030317955793
L3MBTL1	3.84828459748033	1.14832903525563	19.1417151126997	8.06031180320137e-35	7.92013246749352e-34	68.7729951049322
GFPT2	2.35000226550894	2.27046026403457	19.1304743614302	8.43473423880774e-35	8.25892830268271e-34	68.7639952234762
ATG14	1.32148901936939	5.31706686627491	19.2084250023529	6.15832185736031e-35	6.09779601790964e-34	68.6970678575204
RNF220	-1.29530120311962	4.93467194671289	-19.173382690315	7.09306660553132e-35	6.99024430824431e-34	68.6860935191077
DDX43	1.37862172410012	3.80738846918721	19.1448889552001	7.95765708716134e-35	7.82385991332665e-34	68.6611501637093
PELP1	-1.08075447815814	6.4264402387841	-19.2201591062944	5.87389845632716e-35	5.8299749426478e-34	68.6439398646873
DIS3	-1.58257284017798	4.97359021184278	-19.1565445515833	7.59183964222681e-35	7.46858389274125e-34	68.6422209884186
SMC3	-1.24941002768646	6.64488355256542	-19.21750913213	5.93695192128997e-35	5.88557106885913e-34	68.6289998080022
USP46	-1.68017406866735	4.3930399372105	-19.1313157922261	8.40610970802193e-35	8.24054975128715e-34	68.6201071089927
RRM2	-0.823528990693693	8.46918250407167	-19.24936054221	5.2221904979422e-35	5.20786606366042e-34	68.6128332900265
SLC35B2	-1.02950407001926	6.212066058356	-19.2087429191674	6.15043590933991e-35	6.09359538790288e-34	68.6118213632299
COPA	0.987993957316485	7.24135662179762	19.2275664374206	5.70120417743074e-35	5.66193222466459e-34	68.5845942807644
PPP2R5D	-1.04287694917033	5.44205571298069	-19.1821940495715	6.84535548614357e-35	6.75408407966166e-34	68.5777582419712
ERO1LB	3.79512151658138	2.05962900698487	19.089219441588	9.9655804964003e-35	9.69542572552639e-34	68.5707717870237
HDHD1	-2.23237063374059	3.66006371030444	-19.0803204698257	1.03309075421029e-34	1.00450056822168e-33	68.5495944245731
LOC440354	3.08653965355464	1.72472224239463	19.0732619183367	1.06302547278502e-34	1.0318071971478e-33	68.5439010741326
ARRDC3	1.84256560087532	5.74063066255581	19.1698168042464	7.19586265877531e-35	7.08737379890213e-34	68.5345972952527
SERINC5	1.27876649749271	6.62586389664445	19.2050050354304	6.24380138405532e-35	6.17512326120291e-34	68.5225604551252
BRCC3	-1.36483019627337	4.78691297867671	-19.1332562702307	8.34046938595593e-35	8.18099765458809e-34	68.5022842245222
TRMT1L	-2.04322659189169	3.9295347116919	-19.0792758287436	1.03746685864823e-34	1.00816942150104e-33	68.4843447740313
PDCL3	-1.54848091933407	4.80799672262286	-19.1133938105122	9.03750677052106e-35	8.82330783597165e-34	68.4669752000596
C1orf131	-1.82075927394198	4.19537927460718	-19.0689961208832	1.08153849194425e-34	1.04916761828745e-33	68.3964688187449
RNF19B	1.17725773382487	4.48151610863929	19.1061257927723	9.30698719284304e-35	9.07051595647477e-34	68.393369166577
FBXO33	1.0745637850577	5.33069272094965	19.1310423626002	8.41540072573518e-35	8.24482494066756e-34	68.376045604694
TBC1D24	-1.38693309669972	4.5177806450595	-19.0955671648458	9.71296839220907e-35	9.46066880555064e-34	68.3609812449828
HEATR2	-1.16586388556955	5.91293450262047	-19.1341234207121	8.31130357936853e-35	8.15717377120653e-34	68.3521669422347
MRPL30	-1.01915749014325	6.08969382870981	-19.1390599822543	8.14721366738195e-35	8.00082215932447e-34	68.3479122834232
NDUFV2	-1.33257301583479	5.64584126966117	-19.1166765688634	8.91838086028849e-35	8.71718302206106e-34	68.3401056710296
HMGCR	1.41357172570277	8.35253993627647	19.1763854333056	7.0076529416544e-35	6.91014078987195e-34	68.3269703637736
TRNAU1AP	1.59726048063153	3.57336851744654	19.0601456559178	1.1209912282956e-34	1.08617944971122e-33	68.3236710663515
PIGX	-1.22186244006525	5.42886317100015	-19.0936722219103	9.78769596292158e-35	9.52790612828292e-34	68.3014436228953
EVI5L	1.57317777535992	4.02337995436506	19.0647155327246	1.1004422842677e-34	1.06688676881698e-33	68.2992483941691
CD14	4.98335962071781	0.49353661743081	19.1111957106245	9.11816711652021e-35	8.89686271042497e-34	68.286111702495
ANKRD50	-1.65937861984986	6.90734822406679	-19.1219719403225	8.72954542903781e-35	8.54259319808241e-34	68.2402160125257
MUT	-1.51038279482332	4.68549019656957	-19.0336999057761	1.24773461729674e-34	1.20688916944307e-33	68.2193488073785
SLC26A2	-2.21039603592828	6.77387793201248	-19.1071715368762	9.26772046117764e-35	9.03751352727317e-34	68.219203609216
DIABLO	0.865852799725495	6.21030918236092	19.1156496846256	8.95547377342071e-35	8.74832613239999e-34	68.2037930035369
ZSWIM4	2.3857718115841	3.33699522534536	19.0054159953533	1.39932066766807e-34	1.34883221014875e-33	68.1971420615698
AMPD1	4.99815029418606	-0.279472142306051	19.1204336822243	8.78398146190403e-35	8.59083660636742e-34	68.119615705119
GALNT7	-1.5926892428489	5.51073900433694	-19.0425777349369	1.20365295779957e-34	1.16559884575796e-33	68.109918215504
SLC5A8	-2.66469803845253	3.40301580503311	-18.9685198945249	1.62532047132384e-34	1.55948706611704e-33	68.0929412083987
LTA4H	-0.903437009685175	6.17739595532068	-19.0763316192826	1.04990120442776e-34	1.0196601476684e-33	68.0722852444807
MFGE8	1.59814364030132	4.05005976546664	19.0175959031913	1.33189116112355e-34	1.28605934056757e-33	68.0464457809203
DND1	1.74948697605079	3.93161962691208	18.9891112762983	1.49500252346276e-34	1.43940254475482e-33	68.0082780644145
PHF12	-1.18112901319979	5.43731971700432	-19.0123929530814	1.36028536713146e-34	1.31196150403152e-33	67.948749852873
TBCK	-1.82161223415397	4.25449515962614	-18.9553338627152	1.71472474253591e-34	1.644326639574e-33	67.9361074880052
PGGT1B	-2.35814306163192	4.69146988759158	-18.9503579635725	1.74973604322976e-34	1.67597855595501e-33	67.9062106201773
C19orf26	3.30071633343378	3.12297038383394	18.9142694061505	2.02617636792171e-34	1.93411949641111e-33	67.865723070469
PLS1	-1.86808550517833	4.90457122293471	-18.9531823784165	1.72977551357477e-34	1.65780892200713e-33	67.8506403455319
HIVEP1	2.08187991645738	5.08990496097001	18.9907235305685	1.48525463475933e-34	1.43084092809418e-33	67.8110798278313
ZFYVE21	-1.14346011395449	5.97934366244299	-18.9867097760077	1.50964193818529e-34	1.45266120680155e-33	67.756906619745
DNMT1	-0.923150151900091	7.9176775363645	-19.0266140332694	1.28408321808625e-34	1.24061280989454e-33	67.7512719756839
DHX16	-1.30002978389987	5.80399052362303	-18.9764560952971	1.57379047954851e-34	1.51177897644855e-33	67.751173777907
TPX2	-0.94789142303852	7.80228233822554	-19.0275382851152	1.27928220478613e-34	1.23668876259209e-33	67.747556198345
PARG	-1.61227369113633	4.30417524986252	-18.9089025954015	2.07088939462671e-34	1.97342189377419e-33	67.7416401029338
CROCCP3	2.74644879328224	2.17079906382536	18.871968695341	2.40678399853119e-34	2.28829196085478e-33	67.7258343553532
AP4B1	1.68148308911459	6.59918364442524	18.9844425224773	1.52359552221307e-34	1.46524505540491e-33	67.6737096489029
C22orf28	-1.11850600034242	6.28497925626528	-18.9722873806834	1.60064946821403e-34	1.53669699807184e-33	67.6723230984651
ATG9B	5.90184987664014	1.06684098945175	19.0347173076235	1.24260142037193e-34	1.20261956911459e-33	67.6608878000925
PRDM2	1.3391006905072	6.03785104562374	18.9778871498484	1.56467528338075e-34	1.50388674938274e-33	67.6468308034815
DHX33	-1.10340573401885	6.23658796130106	-18.9501138145969	1.75147233698622e-34	1.67668136026088e-33	67.5803937464268
SMARCAD1	-2.37083656520731	4.67641610480435	-18.8655933916674	2.47009026283985e-34	2.34581428482304e-33	67.5728063121615
ZNF22	-2.29597223144836	4.36126254887644	-18.8507253216626	2.62432617225246e-34	2.48805163859128e-33	67.5609965457892
DFFA	-1.2758719812548	5.25470202451184	-18.9133461194797	2.03379877456531e-34	1.93918191025258e-33	67.5402980715302
SIX4	2.03370642396529	6.01766894805944	18.9416875059561	1.81247288656648e-34	1.73309299913881e-33	67.5184063987395
C7orf68	-1.47830509658156	4.56621751933632	-18.8587805131513	2.53959738865085e-34	2.40908829993176e-33	67.4979197457592
ABCC10	-1.47093944611554	4.77181703544777	-18.8646390308201	2.47971030359862e-34	2.35361379780836e-33	67.4763953441404
PCDHB16	-2.05797558498465	3.1904084246288	-18.8188769556432	2.98816728803652e-34	2.82180179136775e-33	67.4687702216456
C9orf5	-1.50408610471694	6.33085053280397	-18.9139465009176	2.02883890843818e-34	1.93555629804451e-33	67.4645610481027
TBP	1.16290167690688	4.70142201575562	18.8850869104525	2.28161528563994e-34	2.17051956979763e-33	67.4428957464511
MRPL42	-1.49897854092011	5.68768405103461	-18.8889206419282	2.2462890305488e-34	2.13812963841196e-33	67.4236440684829
MLF2	0.887650607221943	7.12891386592856	18.9416910832437	1.81244654050156e-34	1.73309299913881e-33	67.4100466241271
CPEB1	3.44145791083066	1.99619911014924	18.8092371619844	3.10801292760862e-34	2.93166430915547e-33	67.4009585240431
BYSL	-1.53823951989644	4.79260143478262	-18.8350638954596	2.79730174222971e-34	2.64754240730332e-33	67.3087069838884
RXRA	-0.976245772145547	6.64091515171787	-18.8988140050947	2.15765035296416e-34	2.05492850244719e-33	67.3049837800333
NTN1	1.55827156446679	4.36012675818485	18.8356823003362	2.79025861415421e-34	2.64237174762826e-33	67.2839339011335
PAICS	-0.815668934457898	8.36509181310262	-18.9173475298031	2.00097151501935e-34	1.91224272098192e-33	67.2675040857558
ADAMTS1	2.49250049967887	1.53235807816317	18.7528470539441	3.91277006642859e-34	3.66594770817657e-33	67.2547216836337
MRPL46	-1.84822602574728	4.91558621106829	-18.7984669809069	3.24765028641841e-34	3.05820401971067e-33	67.2049828308825
EEF2K	-1.16354209310693	5.39004872071908	-18.8240180383112	2.92616618899532e-34	2.76637667296538e-33	67.1565840489158
SGSM3	1.16982670248212	5.05832770709585	18.8237107319192	2.92983559416255e-34	2.76828081789686e-33	67.1508438947384
SNX4	-1.33068933121777	5.30281866254569	-18.8106975306896	3.08955049314799e-34	2.91589404330739e-33	67.1432420153884
MOBKL2C	1.7615605372176	3.60419556258614	18.7447204140044	4.04492215076646e-34	3.78552199493107e-33	67.1283174792301
C11orf95	1.66989105744775	3.30164696645861	18.7640557568529	3.73760395022778e-34	3.50575930811045e-33	67.1103914057683
GPR3	5.86319357589524	0.488488090500028	19.0164228433031	1.33824034581426e-34	1.29144440527396e-33	67.1072909038976
FAM43A	2.24126055224643	3.1591437026077	18.7339054723294	4.22779213945903e-34	3.95224123758037e-33	67.103496159569
MOGS	-1.42643127627148	5.80607782341495	-18.8031988104253	3.18553914618014e-34	3.00309789631999e-33	67.065000467587
C11orf73	1.1958721016077	5.08876327003697	18.8029846979287	3.18832361518844e-34	3.00402952903727e-33	67.0279117680934
ZNF207	-0.725334700274014	7.08678737453412	-18.8375757420658	2.76880475228284e-34	2.62354054828205e-33	67.0259548354032
PPIP5K2	-1.80024411162356	5.4656733239784	-18.7820394060409	3.4729100965543e-34	3.26114252974588e-33	67.0227476091071
COMMD2	-1.88461458974843	4.75090042887861	-18.7404196297031	4.11667006743101e-34	3.85051399372014e-33	67.0122167289273
C18orf55	-2.1314049770606	3.6517569203603	-18.6868598174499	5.12534881820114e-34	4.76996848278219e-33	66.9400787848659
GMEB2	1.13882928672073	5.97096288018866	18.7861131520512	3.41562260213446e-34	3.21095404148941e-33	66.8999108136094
SRPK1	-1.09864256531574	6.47943325309557	-18.7939434194981	3.30816818570194e-34	3.11343864590204e-33	66.8957114923981
HNRNPL	0.698182116627946	8.8625239163169	18.8272924307789	2.88735448215548e-34	2.73122830088056e-33	66.8645876682106
GFM2	0.998344201958928	6.15922520331209	18.7890483867211	3.37493650883742e-34	3.17449033598409e-33	66.8617193097199
MIR5047	1.28331030455858	6.1313391332758	18.7846831985882	3.43562222678613e-34	3.22794079330176e-33	66.8451035049842
HYAL2	-2.76533789178086	3.54068997673634	-18.6423590622958	6.15064442536083e-34	5.69564658747145e-33	66.804969250927
C10orf137	1.18058994182421	5.70640561798565	18.7658887503326	3.70971957728315e-34	3.48155725086888e-33	66.8029720837503
AASDHPPT	-2.047544578217	4.39132120961421	-18.6694747125758	5.50364772880345e-34	5.11066100036141e-33	66.7787539471359
SLC35C1	-1.43250269245005	4.65868134736539	-18.6936836450558	4.98412196417629e-34	4.64629073182187e-33	66.7765874583035
SPDYA	6.08645776956718	-0.600872912355654	18.915937521195	2.01247775714558e-34	1.92214037752728e-33	66.7239803255995
DNTTIP2	1.10966051246791	6.25344134451659	18.7456059885184	4.0303056616216e-34	3.77395475279729e-33	66.6951016174304
UBE2H	0.845909811128235	6.99962125479111	18.7598691069299	3.80208783838004e-34	3.56424422696568e-33	66.6892726034756
JAG1	1.15823253792471	4.93408118501558	18.7000779836208	4.85534325392417e-34	4.53129244300379e-33	66.6728887153982
MED22	-1.12919297859297	5.3247359166319	-18.6961507065767	4.93403382400327e-34	4.60216294883607e-33	66.6415425264903
IFFO2	1.31870294091691	4.39055457438701	18.683152016802	5.2037693745772e-34	4.83756748306999e-33	66.6143760210379
TOLLIP	1.45130770365411	4.80665776786176	18.6889939697435	5.08075213568015e-34	4.73109681052978e-33	66.6127317988163
CPSF3	-0.93359028441126	5.92875691022717	-18.7011351878512	4.83437694551981e-34	4.51676648250689e-33	66.5869517002537
APTX	0.995794932928343	5.26716393426418	18.6864271950091	5.1344371513053e-34	4.77576901659788e-33	66.5648986423735
RASAL2	2.01458870680173	4.20763128104999	18.645379245793	6.07494378608999e-34	5.62866259715064e-33	66.5565691252387
DCAF4L1	3.7175987996414	0.250240261305635	18.6090524232062	7.05124832037087e-34	6.51160005024199e-33	66.5527058681905
NAALAD2	7.89918497079634	0.938421821144471	18.8668739740471	2.45724092795409e-34	2.33493734540364e-33	66.5278289342924
NECAP1	-1.24623288967494	5.08511856170046	-18.6474292368489	6.02409637417473e-34	5.58774197236263e-33	66.5199743139294
SKIL	2.48828148932741	6.80962767617549	18.7005265193961	4.8464367978421e-34	4.52550580720889e-33	66.4635502632422
SLC15A4	-1.57697564857949	4.40659499504521	-18.5974340215666	7.39574084164533e-34	6.81843273625559e-33	66.4632780434407
C2orf67	1.98695041724899	4.26442179058151	18.6322616823617	6.41070318598141e-34	5.93318207428628e-33	66.4612071960785
MAPK9	-0.727499892042424	6.78725467283402	-18.68919787632	5.07651167983521e-34	4.72978168989214e-33	66.4488635956507
ARHGEF19	-1.8646006380371	4.60843361123125	-18.6090683954576	7.05078603567972e-34	6.51160005024199e-33	66.4398898352271
ETV3	2.47743416296927	3.74005556195577	18.5977152181897	7.38720621951593e-34	6.81432083922694e-33	66.4307653155572
DUSP10	3.35630698922758	2.65135397352581	18.5507155734451	8.96096571559662e-34	8.22069065428623e-33	66.399995030779
RHOQ	1.52411084102633	5.72282217288846	18.6466972467478	6.04220305316696e-34	5.60143036924413e-33	66.3692874357517
CDK2	-0.830016248484982	6.36332338174798	-18.6578293862779	5.77266304887919e-34	5.3574926098477e-33	66.3519944171875
C3orf63	-1.57063614731939	6.02779065717435	-18.6311664374226	6.43956910363897e-34	5.95660142086604e-33	66.3469793954737
PRKAG2	1.28670010795333	4.41008786867615	18.5985439831913	7.36210997326504e-34	6.79491871925411e-33	66.3223911473456
CD276	1.02828113639324	7.17463095333264	18.6755100229607	5.36923324441208e-34	4.98861426553043e-33	66.3106908605443
ISCA2	-2.03350850539481	3.72469505363064	-18.5303961219411	9.74212250046162e-34	8.91774804037877e-33	66.3030624281488
ARL5A	-1.63234494223932	5.54980995861007	-18.5918014468979	7.56880348976817e-34	6.97414157371255e-33	66.2283620871169
KDM4C	1.11131574345314	4.8207029648249	18.5908634491352	7.59801751781014e-34	6.99720511937537e-33	66.224692395256
ATR	-1.56287926363952	5.77203917061326	-18.5899679862872	7.62601277338199e-34	7.01912149818605e-33	66.2028522895456
SUGP2	-0.961372211212919	6.54591623882319	-18.6202509880147	6.7345073099285e-34	6.22597569105827e-33	66.2014051376755
UBA5	-1.52751314414496	4.94538056261357	-18.5503352869957	8.97498963404351e-34	8.22453296656129e-33	66.1600311451635
CASP2	-1.06964760081022	5.256814790949	-18.570392297655	8.26467089106969e-34	7.59859021342768e-33	66.1238897070465
PTPRH	4.39765220565108	1.53162709653841	18.5505187889841	8.96821982715621e-34	8.22283488976756e-33	66.1119951590992
MAP2K7	1.19425089389607	4.83971909281177	18.5534041601932	8.86244573430949e-34	8.13923901485952e-33	66.0441767319674
RSAD1	-1.13599721612251	5.50301827863441	-18.5507925926345	8.95812814896243e-34	8.22069065428623e-33	66.0375852024199
TRIM65	-1.35528360611765	4.9865493757166	-18.5196921872319	1.01808528338687e-33	9.29899414492735e-33	66.0093675839939
FBRS	1.0288581572819	6.23983556289841	18.5828057997668	7.85369969389031e-34	7.22471252368655e-33	66.0060875444944
COG8	-1.89922387247747	3.6956455660919	-18.4663351964104	1.26834987640146e-33	1.15281974635532e-32	65.9903812706053
TTC8	-1.28675664210872	4.60950368108189	-18.4944786827633	1.12946167172646e-33	1.02937967291299e-32	65.960933738806
CDCA4	-1.17536431011075	5.49911883196406	-18.5260930025591	9.91616113300678e-34	9.06713388673621e-33	65.9477546853095
GNL1	0.968121649361933	6.14946125262005	18.5645813897993	8.46442984342705e-34	7.77797388469637e-33	65.9378379546129
ADAT1	-1.80738400861627	5.2583278592598	-18.4964820229012	1.12018001143566e-33	1.02147712711287e-32	65.923800124516
DLL4	3.1897170455428	1.26589582522027	18.4266963163902	1.49366297949998e-33	1.34808524927996e-32	65.9041627754322
CCDC64	1.14659365827281	5.48310057579343	18.517157036627	1.02876459720696e-33	9.39140781860765e-33	65.8455065582179
NCBP1	-0.862055542240542	6.96798286461661	-18.5336493142844	9.61259313565924e-34	8.8039982256717e-33	65.7959042229275
FAM20B	-1.0039567115313	6.49485814155596	-18.5233579662232	1.00284036797896e-33	9.16475536288533e-33	65.7946220708939
ZFP64	-1.61510195984842	4.14791326369587	-18.4324005453904	1.45890884871426e-33	1.3181410905401e-32	65.7776921286921
TLCD1	-2.25296897314048	4.24695771602929	-18.4178713361536	1.54908163511201e-33	1.39584274060417e-32	65.7701991971968
FAM127C	-1.82018872075226	4.38465662595435	-18.4346347453312	1.44551959375858e-33	1.30674971275775e-32	65.7573523190981
VDAC3	-1.0093542216618	5.97053570355437	-18.4898466359663	1.15122013874098e-33	1.04863864925404e-32	65.7052000675278
PODXL	-1.11918739266567	6.59558465271205	-18.4993807125173	1.10688595824958e-33	1.00990511542641e-32	65.682998198829
RGS2	5.31879113809612	0.964428922652136	18.4517596212556	1.34691896022793e-33	1.21959245754477e-32	65.678518581495
SUPT6H	0.82419175486835	7.8708802858679	18.5287384645442	9.80879870777206e-34	8.97387032761378e-33	65.6728768000904
TRERF1	-1.6940216481878	3.96149478365189	-18.4042133081598	1.63896310203816e-33	1.47444964596483e-32	65.6509258269573
GPN1	0.814224175332911	6.02167675371047	18.4895276603729	1.15273393588161e-33	1.04944596318367e-32	65.6350847772077
SHCBP1	-1.23458842178659	4.97380975477561	-18.4212257416981	1.52777686002215e-33	1.37738761223776e-32	65.602522333148
ELF4	0.94878980170937	6.4714403128305	18.475564601421	1.22100300676833e-33	1.11099316023904e-32	65.5764654624181
GATS	1.48401998711658	3.57264729877937	18.3826955989324	1.79135026850262e-33	1.60721791257714e-32	65.5387788264404
MFAP1	-1.36716499029159	4.92860460851467	-18.4011203892434	1.66003618203012e-33	1.49260457571354e-32	65.5277099575651
TOM1	1.58768820032398	4.55905102296071	18.3973528353014	1.6860748886743e-33	1.51520238786615e-32	65.5247755084161
TSPAN17	0.915105917106095	6.3790716472138	18.4680688330078	1.25931735511246e-33	1.14523237884181e-32	65.5202871623484
NFATC1	1.9017670032211	2.96991869472497	18.3567649607694	1.99408598565539e-33	1.7862396370702e-32	65.5086775447138
RAD50	-1.3818311422268	6.61836320206857	-18.4499926733238	1.35677101375091e-33	1.22784840010662e-32	65.5061468690236
ARHGEF18	1.22220958283862	4.78388780600274	18.4248927629223	1.50482409798826e-33	1.35742600942587e-32	65.5017171069387
MAP1B	2.86471171353317	5.38473760063862	18.3954221472709	1.69957750832365e-33	1.5256969537952e-32	65.4638216119758
SRGAP1	1.665893043276	6.57473790269006	18.4588929776922	1.30787243390335e-33	1.1874516061129e-32	65.4618520586897
CHAC1	5.12296316233716	3.60301126371288	18.3188168362848	2.33320509721581e-33	2.08331671360583e-32	65.4611898720334
WDR73	-0.767044552057935	6.02879305559962	-18.4279630832451	1.48587360256212e-33	1.34177916464627e-32	65.438114001273
CAMSAP1	0.948312711773893	6.81536870301302	18.4538767105649	1.33520945789563e-33	1.20964479814987e-32	65.4351722602565
THOC4	1.20128686984118	6.98527459642465	18.4593914806594	1.3051867435108e-33	1.18565687661459e-32	65.4257264541103
SAP30BP	0.835669287587609	7.21346322438719	18.4551627105525	1.32814678272786e-33	1.20455134459548e-32	65.4108468940109
AHCTF1	1.28674181147606	7.38769551340807	18.4565221276851	1.32072181431308e-33	1.19846726112707e-32	65.4039380486687
CXCR7	-1.39928412485405	5.6958442201875	-18.4045002786962	1.63702159025205e-33	1.47349564453042e-32	65.402734269937
TERF2IP	0.730211586556417	6.91696627912909	18.4429624156153	1.39669431328207e-33	1.26329452111029e-32	65.3894574802553
TSC22D1	-0.822717084505284	6.6636823389189	-18.4163505331524	1.55883904106597e-33	1.40387852034396e-32	65.3573261662089
BCAS2	0.970353752075258	8.31544222196583	18.4544328528895	1.33215050900041e-33	1.20752764837522e-32	65.3476285043544
AFF1	1.75884463262188	5.68294809212349	18.3958759101762	1.69639427460633e-33	1.52365724213299e-32	65.3033746239524
ZC3H4	-1.1747679300165	5.78772096602613	-18.3613851919668	1.95634165396002e-33	1.75336858632516e-32	65.2196651823051
KIAA0922	0.948751770586361	5.73775556236957	18.3735358961741	1.86047702806672e-33	1.66834411889479e-32	65.2163078628145
ERGIC2	-1.49933133444905	5.19941268609822	-18.3291627139358	2.23536869953683e-33	1.99916075567133e-32	65.2044692086536
ADCY1	-1.72865742661787	5.64394485720561	-18.3477598859027	2.06977320812649e-33	1.85304534971667e-32	65.176613604753
THUMPD1	-1.35624012323864	5.77851949993096	-18.3453511087833	2.09050502296747e-33	1.8706049226382e-32	65.1533410830966
ZNF430	1.3802510146369	4.94730398352912	18.3190031340215	2.33140577606263e-33	2.08282212600809e-32	65.0747911702274
HIST1H2BO	3.60882413129607	0.870765794074285	18.2284955433693	3.39324070391443e-33	3.00256918160132e-32	65.0255566690774
BEND6	2.60800260161916	1.87490949485267	18.2070802204304	3.70891848896825e-33	3.27670115211332e-32	65.0219877706311
TMEM9B	-1.51138338230618	4.45038019939574	-18.2348980339433	3.30422505800651e-33	2.92689935752653e-32	64.9439988799445
CTC1	-2.16247244119046	4.34386812602201	-18.2056452480131	3.73109951268869e-33	3.29281837731956e-32	64.928560222001
DDHD2	-1.52026360965674	4.47096430362636	-18.2381296731491	3.26019171396839e-33	2.89095685177133e-32	64.9225374218001
LOC729082	-1.08202828659836	5.33361302462014	-18.2857498041883	2.67579295458211e-33	2.38412154354988e-32	64.9197834297113
MRPL39	-1.73328495495244	4.51717972034771	-18.2366681094454	3.28003285362063e-33	2.90700950948338e-32	64.9179259181403
TTC35	-1.5227793441211	5.41800177294883	-18.2644301278271	2.92311527270534e-33	2.59756534647843e-32	64.8974655211193
C5orf32	1.15776082929245	4.94288231985785	18.2724338070377	2.82767602431676e-33	2.51676710115346e-32	64.8843115969374
PRKD2	1.32421705350542	5.93997643722983	18.3018363167992	2.50322328101438e-33	2.23155150062284e-32	64.8747025844445
CBFA2T2	1.35181852548896	5.45836325527376	18.2809665859725	2.72938113238432e-33	2.43057348551626e-32	64.8416487874364
WDR89	-1.74035138803029	4.8275621205987	-18.2150759089139	3.58773511267061e-33	3.1713151175636e-32	64.8193731198087
C16orf46	2.40012566157556	2.16544087482405	18.156799167076	4.57142136047783e-33	4.00065153493623e-32	64.8120172452417
AARS	0.896172171636769	8.92408223154677	18.3279053168529	2.24703522513587e-33	2.00852042251055e-32	64.8076903309249
NPTN	0.647832560684119	7.14596170852361	18.3038953067562	2.48196003812701e-33	2.21377598280726e-32	64.7831793104792
NUFIP2	1.67137388581569	8.49565913741	18.3168533815966	2.35225402314987e-33	2.09920471094762e-32	64.7597029442685
URGCP	-1.61258446547756	4.24923284042271	-18.1775478638296	4.19337661650136e-33	3.68523544584176e-32	64.7579115073833
ITSN1	1.10933039214792	5.3162028485768	18.258561543843	2.99515087031611e-33	2.66016479846876e-32	64.7465453998866
FYCO1	-1.66805084737981	4.56661146555968	-18.1798603712231	4.15324201502254e-33	3.65380428507296e-32	64.6900422166576
HK1	-0.762499412163456	7.32736660014957	-18.2706241183455	2.8489771759252e-33	2.53437735586027e-32	64.6698086876386
DUSP4	0.871681757454428	6.12907799082694	18.2306373767732	3.36319647691372e-33	2.97755944308655e-32	64.6542323448683
FASTKD3	-2.38799464784506	3.35042053768727	-18.1217097378286	5.29056499135684e-33	4.61551428875596e-32	64.6520680961816
FBXL5	-1.69767756956096	4.54999410167224	-18.1655693293217	4.40760868769749e-33	3.86335679732982e-32	64.6508008089071
LOC401397	-1.75366274549715	4.84938280156611	-18.1918106931516	3.95192196638684e-33	3.48218877586162e-32	64.6354954395611
PDSS2	-1.38033413574892	4.43925793434983	-18.1657901091749	4.40356206566252e-33	3.86266493455545e-32	64.6068508852159
PXMP4	-1.28070146707236	4.22271198366834	-18.1579641950504	4.54931212012659e-33	3.98338721973807e-32	64.6057546053594
C10orf2	-1.13599222067609	5.01253274646526	-18.1976267714913	3.85752722885453e-33	3.4008057657018e-32	64.595150249956
SLC1A4	1.64976122056484	5.25676281097074	18.1861159045242	4.04660258350834e-33	3.56373784131614e-32	64.5879612565434
KIAA0895	2.01657263950929	4.12689809536623	18.1657383885682	4.40450970473406e-33	3.86266493455545e-32	64.5789197389897
C6orf47	-1.50651306363854	4.5642809848619	-18.1556881777278	4.59260589790465e-33	4.01708896634715e-32	64.5741268626923
ANKRD13A	1.13985004079548	4.63203813202369	18.178930370805	4.16933586671669e-33	3.6660343341204e-32	64.5451327295098
GFOD2	-1.22055799442684	4.4297916845962	-18.1504845156197	4.69315414607045e-33	4.10289126706127e-32	64.5438198221007
PTPN11	-1.29879651963832	7.98744395717424	-18.2457257762059	3.15900268783969e-33	2.80271410882923e-32	64.5357029228628
GBAS	-1.3782356181021	4.829460265642	-18.1579951415411	4.54872630594977e-33	3.98338721973807e-32	64.535171598802
IL16	3.74189573496682	0.854060945764203	18.1196092781425	5.33706343644622e-33	4.65365218514737e-32	64.4763035964452
MRPS23	-1.28338616933821	7.00639133585102	-18.2156088469977	3.5798010826835e-33	3.16597532029607e-32	64.4760434113562
ARFIP2	1.05553568860423	6.00782276751224	18.2019113009194	3.78944510087998e-33	3.3425464064935e-32	64.4738367420617
MRPS35	-1.21476772870512	5.84811778593709	-18.1706866792165	4.31476955008011e-33	3.78793732050077e-32	64.4182962513436
SLC39A6	-0.9013130834807	10.4502144128769	-18.2477992153511	3.13193578767085e-33	2.7801748467626e-32	64.3818825791016
FANCI	-0.94876313378178	8.04946192272722	-18.2061244488054	3.72367746653776e-33	3.28800327087526e-32	64.3609797492586
STK36	-1.16944750772399	5.14141000060703	-18.1299669438947	5.11169375677196e-33	4.46179365283164e-32	64.3432703093866
ATP2C1	1.00012293426691	6.66731297686491	18.1749883666223	4.23825350055994e-33	3.72271804324393e-32	64.2894941068725
NGFR	3.36617769805174	2.44631929993237	18.0319954985036	7.69192031552917e-33	6.64804523808319e-32	64.2882047884603
PARN	-1.05095795451283	5.6237699578565	-18.1312671879017	5.0840877143303e-33	4.44001477464542e-32	64.2846495474611
LCLAT1	-1.79836271749326	4.47159312834447	-18.0765110058594	6.38752009699406e-33	5.53783753769459e-32	64.2677961288817
PANX1	-1.9582364141013	3.69873796472568	-18.0443472403153	7.30518708079616e-33	6.32216748797866e-32	64.2559256012939
ADM	5.51024128537371	0.451843120421157	18.2668943962089	2.89338955581666e-33	2.57251711491111e-32	64.2444195484156
C4orf41	-2.15484232325881	4.18272743291191	-18.0294121128542	7.7753785965031e-33	6.71670618016105e-32	64.1721006610291
WWTR1	1.15998972846341	4.57899390364186	18.0773994200597	6.36389155225274e-33	5.52021381327151e-32	64.1459818375652
SOCS1	3.26310816472947	1.69538940590711	17.9968543593011	8.9087959194791e-33	7.66019038341226e-32	64.1450565815561
XPNPEP1	-1.01275738671727	5.15320167642862	-18.080001247285	6.29519776081392e-33	5.463460682504e-32	64.1437749790006
NAPG	-1.27602745447712	5.42431599503292	-18.0852753162957	6.15823372979106e-33	5.35014550114419e-32	64.135815012769
GGA2	0.658076966353761	6.7687346337235	18.143977742385	4.82200790860258e-33	4.21333648189496e-32	64.1319596443455
PIM3	1.78386401697588	6.6369311087757	18.1190470675466	5.34957893228335e-33	4.66213434411187e-32	64.0769382008991
NIPSNAP1	-0.79405563837006	6.41369729316043	-18.1077328037237	5.60782846344214e-33	4.87703188885109e-32	64.0338240508279
DLG4	3.16989017922915	2.5767782422636	17.9821796776769	9.47272328819059e-33	8.13671413824856e-32	64.0142633296862
RB1CC1	1.35546537175156	7.02420714720463	18.1111398152342	5.52876851321358e-33	4.81077651482746e-32	63.9960706124656
TESK2	1.46301777293735	3.97116581227823	18.0114840773072	8.38024241626654e-33	7.22056538741069e-32	63.9774087937235
ZNF654	1.83099317027037	5.12790179426344	18.0478316876193	7.19967355897571e-33	6.23549148629258e-32	63.9380485610104
CERS6	1.32406771545764	7.60168492198361	18.1072276203892	5.61964783512049e-33	4.88477081052781e-32	63.9299081224306
SMC2	-1.5584002773157	5.93604092713083	-18.0442775666422	7.30731269688038e-33	6.32216748797866e-32	63.9123100510264
WRAP73	-2.04821320243863	3.81123244707462	-17.9567656990339	1.05357631948307e-32	9.03127133113011e-32	63.9040026888601
SULF2	-0.697131723302663	10.0732937779421	-18.1137085861932	5.46990312606331e-33	4.76203330974924e-32	63.8508234255684
TMPO	-1.20572356768561	8.05075256678754	-18.0827583037052	6.22322038309589e-33	5.40379738768929e-32	63.8378563003224
NEURL4	-1.17644444997026	5.80958515589995	-18.0288819431614	7.79261861751768e-33	6.7281235807623e-32	63.832371618085
PLCG1	-0.846832627424173	7.60204017253098	-18.07445394704	6.44257002758652e-33	5.58267052545891e-32	63.8286855354953
TIPIN	-1.72138208633786	4.56857102498103	-17.9747913147613	9.77012037416742e-33	8.37925605833723e-32	63.7978689641502
AHNAK2	1.75742406031593	3.10914222034678	17.9514781822854	1.07716136446954e-32	9.22871242796549e-32	63.782381859541
C9orf167	2.27196515887054	1.71859253936822	17.9101410755424	1.28085673347628e-32	1.09235328968166e-31	63.7590274766912
DDX28	-3.07734416303202	3.13860981729376	-17.8979947451689	1.34778507504179e-32	1.14534337372962e-31	63.7354128335963
LOC285074	2.47009409445824	2.02251530650919	17.896367355142	1.3570159477373e-32	1.15201699035323e-31	63.7312568269723
ZNF574	1.46080556149751	5.27668616686641	18.0107350135993	8.4065216079994e-33	7.2394782374965e-32	63.7305852911199
PCDHB3	-2.4470699098292	3.09519625811943	-17.896617030498	1.35559561620716e-32	1.15139568742756e-31	63.7278588033373
UBQLN2	-1.13238781525496	5.13530812112549	-17.9803798125181	9.54432083960132e-33	8.19400522184253e-32	63.7198203488815
RABIF	-0.886212471436612	5.77071802092671	-17.9983919949358	8.85169931856339e-33	7.6150112861962e-32	63.710587858397
COPB1	-1.01137548640905	7.38689817627415	-18.0334199989537	7.64628725550837e-33	6.61202213346029e-32	63.6870350936815
TXNDC16	1.57261284413574	4.59763619865411	17.9754576189149	9.74291874148849e-33	8.3602141114753e-32	63.667694997191
ALAS1	-1.30534661070599	4.40124924860953	-17.9244005691274	1.20654198197134e-32	1.03213340698152e-31	63.631452824773
PTPN12	1.09053871523676	6.37503917397059	18.0130387172053	8.32596518515238e-33	7.17749699775714e-32	63.631233989372
ABCC2	3.51969417022711	2.00741849229129	17.8774760470335	1.46894759967831e-32	1.24577483047769e-31	63.6171586633296
ATP5F1	-0.920105569252407	7.247802172371	-18.0190859683783	8.11818313823069e-33	7.00559828708824e-32	63.6166298795355
PCYOX1	-1.13879358379779	6.60818016322384	-18.0130493907335	8.32559376609766e-33	7.17749699775714e-32	63.6160434554319
ASB6	1.05043952335881	5.49017596845542	17.9899473653894	9.16988222075828e-33	7.88063259300933e-32	63.6151772610398
FAM98B	-2.01403450008329	4.36019402042883	-17.9024620309253	1.32276952092356e-32	1.12465670909637e-31	63.5787091008295
KLHL13	-2.24868484844515	2.70281798162897	-17.8557469235966	1.60924648656479e-32	1.36061871796307e-31	63.5623945349382
METTL1	-1.80692391713468	4.533020593793	-17.9033822551748	1.3176748917327e-32	1.12089495876591e-31	63.5406777167504
RANBP6	-1.56034771494677	4.16235686138574	-17.8847923989993	1.42453475895687e-32	1.20872244083179e-31	63.4839799104155
LOC400027	-1.8918685768747	3.35166459263235	-17.8399064195959	1.71996299140641e-32	1.44764273116662e-31	63.4724978560974
RBL2	-1.35122898966627	5.15278361148702	-17.9112191476132	1.27508058655573e-32	1.08798202701827e-31	63.4657114802925
DCAF7	-0.91447379690532	8.57153516857596	-17.99911212885	8.82508565418361e-33	7.5960232877286e-32	63.4532454297187
B7H6	3.69691001565347	1.88104196573665	17.8337982870141	1.7646774893537e-32	1.48378412930876e-31	63.4448167554674
VPS33A	-1.13460066244583	4.9196674589944	-17.9098155927194	1.28260579518943e-32	1.09328742705138e-31	63.4306890058948
AIM1	-1.42788992194811	5.30150106426174	-17.9049969058575	1.30878342763596e-32	1.11389791571419e-31	63.3872915391496
C13orf15	7.01056368291306	0.554684192769863	18.1176619001283	5.3805407435649e-33	4.68667517684267e-32	63.3855108212425
SPRYD3	-1.30229035365297	5.55953868100769	-17.9084087786969	1.29019336664157e-32	1.09863512544367e-31	63.3852309765169
RPP14	-1.63961618757579	4.16256876843934	-17.8406813214813	1.7143725014692e-32	1.44366393326138e-31	63.3589883172164
ENPP4	-2.98325841167629	3.41623619595774	-17.8063012365525	1.98092427503322e-32	1.65893728470984e-31	63.3556580587253
LTBP4	1.53799472152115	5.51133443203955	17.9147363814174	1.25641756680166e-32	1.07370093956009e-31	63.3207871114085
NHLRC2	-2.62139118873153	4.80360060091971	-17.8415611950141	1.70804688293382e-32	1.43906176675996e-31	63.3182055591562
AMZ2	-0.803200621227277	6.7514097930775	-17.9384938149019	1.13735989499492e-32	9.73948125135437e-32	63.3062640840456
GPRC5C	1.74058643474293	3.97022296548261	17.8503694101199	1.6460036086791e-32	1.38958931608023e-31	63.2878697266866
SUZ12P	1.96621675830903	2.68625074621752	17.8000488285548	2.03370965810977e-32	1.70229030641781e-31	63.2527276726602
AMMECR1L	0.855438703130864	6.15889270826687	17.9143915805227	1.25823490799129e-32	1.07470483152433e-31	63.2431906280348
TRMT5	-1.32269981343646	4.7194195898873	-17.8421223094778	1.70402517934346e-32	1.43639703121674e-31	63.2245890720328
POGZ	-1.06318020045118	7.18567957456833	-17.9091039450661	1.2864383926493e-32	1.09599570446596e-31	63.1892144808901
ZBTB24	-1.62814261807124	4.46330496750989	-17.8201089953267	1.86918926246731e-32	1.56929323421202e-31	63.1852155353333
SMEK1	0.916905331111693	7.93413837052654	17.9279028802181	1.18896344530261e-32	1.01761641040128e-31	63.1689422817688
TTC27	-1.11364888001618	4.93955561000691	-17.8382639736847	1.73187311102007e-32	1.45693389882795e-31	63.1463195417578
KCTD3	-0.837765213163221	7.9191399635575	-17.9147883711433	1.25614377414733e-32	1.07370093956009e-31	63.1361081128824
CASZ1	1.36808592652344	5.28093266681095	17.8713779769865	1.50702901733251e-32	1.27612928029716e-31	63.1330139691213
GDF15	2.00642059472003	6.51768134498928	17.8730086459141	1.49674942063855e-32	1.26806673306784e-31	63.1221634613665
CXCR4	1.76254641265273	3.32903424644855	17.8068906122163	1.97602024938036e-32	1.65565945143473e-31	63.1211693314241
DNAJC25	1.74509660526721	4.10579139264174	17.8141592969088	1.91653540093488e-32	1.60742918983124e-31	63.118271632695
SNRPD1	-1.35735201453736	5.86617615806505	-17.8551875520662	1.61303113667398e-32	1.36244104695634e-31	63.0957281951628
APEH	-1.02637478125787	6.38890778962354	-17.874828838637	1.48535846540549e-32	1.25905397746789e-31	63.0899162350134
MCM10	-1.34495682027487	5.93288640430284	-17.8460934753083	1.67583372214614e-32	1.41334559602481e-31	63.0269981479601
ADAM17	1.26941553035909	6.22474546346199	17.8553773486645	1.61174598868616e-32	1.36204345198521e-31	63.0186627316007
NUCKS1	-1.02315222157779	9.82212021101813	-17.9122777511336	1.2694342778455e-32	1.08371714459868e-31	63.0158721317332
GPATCH1	-1.51100340499177	4.02653401876029	-17.7554351938727	2.45383623229212e-32	2.04270568187423e-31	63.0093035575397
TPST2	1.77106934312408	3.35097079048294	17.7629039417786	2.37785079819607e-32	1.98241160264363e-31	62.9832091501362
HCN2	1.58005939844229	4.62260869225681	17.8183853028121	1.88278344858965e-32	1.57991321596655e-31	62.9758752896057
NDUFA9	-1.06212416682719	5.36363589172701	-17.8138667441423	1.91889436956635e-32	1.60860097426705e-31	62.9662244936061
C12orf44	1.30388178836427	6.3847631006826	17.8477077073342	1.6645089403723e-32	1.40450290205784e-31	62.957785781081
DDX24	0.549614032537131	7.90688043684919	17.8691369278358	1.52127251577881e-32	1.28753854017636e-31	62.9139146198509
MTA2	0.691264901759451	7.60093414852825	17.8570937099138	1.60017091656838e-32	1.35362966154221e-31	62.8768905770429
FAHD1	-1.10165529818032	5.097960961438	-17.7781951097046	2.22959156668072e-32	1.86159207993851e-31	62.8662575705115
SF3A1	-0.751577125681001	6.80701185759114	-17.8259552951543	1.82381338093943e-32	1.53273643129804e-31	62.8392997154861
[truncated: 14,725 more rows]
