# Supplementary material for: The transcriptomic response of cells to a drug combination is more than the sum of the responses to the monotherapies
Source: eLife. 2020 Sep 18;9:e52707. doi: 10.7554/eLife.52707 (PMC7546737; doi:10.7554/eLife.52707)
Supplement: Source data 4. [file elife-52707-data4.zip › MCF7/limma_t0_W_0.txt]

1	logFC	AveExpr	t	P.Value	adj.P.Val	B
EGR1	4.26931831823773	7.31746040913881	35.103531475547	3.52186672568408e-57	5.88996991203406e-53	112.072985141998
IER2	1.15270581939347	7.16835375609479	13.5032050606453	4.58091132838782e-24	3.83055805279789e-20	44.0164099133193
JUN	1.14936242977844	7.6900384754173	13.1039509991033	3.05939608060828e-23	1.70551133506976e-19	42.2163428041597
C17orf91	0.78173111006948	6.22040122393268	11.5966136433269	4.57194684892564e-20	1.91153097753581e-16	34.7749340801523
ZFP36	0.99881000960646	5.86929075058073	11.2974122659473	1.99492548591712e-19	6.67262676529557e-16	33.2770566505281
PDCD7	0.545321852892481	4.98968290523386	11.1379991040731	4.38399147997925e-19	1.22196455851955e-15	32.7239172121481
JUNB	1.15191364930536	6.40385295725961	10.904039363244	1.39601708203371e-18	3.33528423999025e-15	31.6789245761495
AEN	0.464182810985307	7.40668228714742	10.1965353545881	4.70642764964624e-17	9.83878700158547e-14	28.3249618001311
MCL1	0.592996814885128	10.2091383836117	9.73782141632514	4.63898949215545e-16	8.62027336297865e-13	26.0929769987024
DUSP1	0.623352995443145	5.4953577980922	9.53007383270567	1.30819969976815e-15	2.18783317789225e-12	24.9709982763639
SCAF4	0.436598189725567	5.97810960790718	8.99004820010589	1.93108824451467e-14	2.69129331677195e-11	22.4342108871768
ZNF250	0.699424905270619	3.99647501663474	8.96439247099917	2.19408496011493e-14	2.82260591330477e-11	21.9150815034008
ATXN2	0.660370508045935	5.69179943522802	8.79516934486882	5.0896694625467e-14	6.07997372083078e-11	21.470605177543
BRD2	0.310464687789416	9.33574667072424	8.63232266115852	1.14221065040969e-13	1.19389568234072e-10	20.6894029494576
SDHAP1	0.7301126659828	3.94204080606583	8.65675594062452	1.01185272970215e-13	1.12814833676925e-10	20.6023105536054
C12orf41	0.397949034565468	5.72047573967223	8.52795680128837	1.91584081355141e-13	1.88473657446081e-10	20.2042708734677
SERTAD3	0.544500676618067	6.08400992785327	8.37143929219939	4.15506614563979e-13	3.86051812331555e-10	19.4448102200177
PPRC1	0.406768195739091	6.65524630667359	8.35580016072559	4.48876657471454e-13	3.9510595892382e-10	19.3778400825689
SPATA2	0.465391601888642	6.15744549492513	8.04108464557026	2.1145557091963e-12	1.76819148402994e-09	17.8786481911643
ZNF526	0.638723097062154	4.17043248515249	7.97195892018475	2.96812281298845e-12	2.36375647259137e-09	17.4442439272916
KIAA1949	0.437679878737864	5.35395362941306	7.77828408312827	7.65242886589853e-12	5.81723728878577e-09	16.6263403982905
C22orf29	0.501236917366558	4.50193245682719	7.73753660170668	9.33424731933921e-12	6.78721531167952e-09	16.4154760232604
MIR21	2.92902601344024	1.67711411106925	9.31668979106463	3.79294844630233e-15	5.76666089236002e-12	16.3988779191504
BTG2	0.471509377896117	6.3572558223354	7.64257301898022	1.48178316015446e-11	1.03255589876763e-08	15.9933483975433
FOS	0.454204202734449	6.70296140946639	7.57657982708499	2.04145511536217e-11	1.36565181397268e-08	15.6640929657427
ZNF574	0.692995232940902	5.27668616686641	7.54296864360034	2.40274652116043e-11	1.54552049307258e-08	15.5166545682611
CNOT4	0.507889921870711	5.07432998761044	7.23051323482732	1.08364031171021e-10	6.71214836038578e-08	14.0669221571403
ZNF408	0.591054621472647	4.39084973746782	7.05893000226063	2.46033844888245e-10	1.46952500782536e-07	13.2622863178752
C17orf63	0.47723196607544	4.74746875162807	6.95027831550913	4.12308058135383e-10	2.34752161989962e-07	12.7880248506452
ORAOV1	0.461653914175178	4.72936991133321	6.94582473632836	4.21105289386442e-10	2.34752161989962e-07	12.7665731067552
LOC150776	0.399873795779547	5.59165854879744	6.90182282490097	5.1866196770597e-10	2.79809766061763e-07	12.5454165398525
MED9	0.472688936038334	4.22632311772818	6.86247353059638	6.24683407517862e-10	3.26475165854023e-07	12.3834777006017
ZFP3	0.591079523141936	4.65029735174212	6.84028385147501	6.93660884437266e-10	3.51138985665079e-07	12.2853700807905
RUNDC1	0.378284426153703	4.60975506841224	6.82138974228445	7.5830213125944e-10	3.52273467866191e-07	12.1984109203904
SDHAP2	0.700072240299453	3.11186020305018	6.83382397121951	7.15123105911098e-10	3.51138985665079e-07	12.0866728105461
ATXN2L	0.319673313199293	8.0395155461045	6.81340430053728	7.87383422681621e-10	3.55897307052093e-07	12.0651691043383
ZBTB43	0.646013238075543	5.73205727508709	6.77004634919008	9.65653642298489e-10	4.19423138356715e-07	11.969818386298
ZNF623	0.446501720892579	5.41888114244304	6.76732580794056	9.78085529533119e-10	4.19423138356715e-07	11.9370759281144
ZNF2	0.822448100359353	2.8545682376841	6.82804951473495	7.34863937950118e-10	3.51138985665079e-07	11.8886434059074
ZNF786	0.441187874017314	4.11947226189107	6.72623257717821	1.18632220090653e-09	4.96001312199022e-07	11.765454409309
KLF4	-0.436009303001607	4.91206510458347	-6.7081115564693	1.29155997114777e-09	5.26830462377447e-07	11.6916835055242
CBLL1	0.474183617091921	6.12927175905475	6.64571627263087	1.72965194054136e-09	6.72713931479388e-07	11.3860193013175
CDC25A	0.412383037878912	4.53893069053416	6.56270089977078	2.54740865266185e-09	9.46730273491482e-07	11.0300379412234
DSCAM	0.428582724780245	7.29996502471082	6.57602564229895	2.39419476762279e-09	9.10011665766445e-07	11.0070804082732
MAST3	0.460950182804548	4.14150263195612	6.49443111757745	3.49802116778775e-09	1.24470012787409e-06	10.739540694341
PRDM1	-0.735624398692902	0.877325767900967	-6.52698252857388	3.00758550041954e-09	1.09345347628296e-06	10.6488399024573
AMMECR1L	0.321645764117631	6.15889270826687	6.42101020416522	4.9132085863991e-09	1.71184375831122e-06	10.3698524304571
ZNF696	0.424658270482771	4.20701607329465	6.39977230752872	5.41914137806162e-09	1.84958613074903e-06	10.3167626199628
POGZ	0.356171999052931	7.18567957456833	6.35787195273879	6.57288120530582e-09	2.19849730555069e-06	10.0240172263158
ZNF646	0.503697751231786	4.85167112697909	6.32836127730423	7.52786518021398e-09	2.38369661263323e-06	10.0065729800261
HERC2P2	0.312371784393772	5.05081879874127	6.32760181802466	7.5541688872017e-09	2.38369661263323e-06	9.97488010795034
NR4A1	0.904382719658536	5.57460740685181	6.30956248763243	8.20632714095899e-09	2.54152990935922e-06	9.91788272543165
PPM1D	0.30698654656045	8.86931357002667	6.33212795774492	7.39873730114797e-09	2.38369661263323e-06	9.87432753763033
MTF1	0.504886604371575	5.77195664019767	6.23711109857252	1.14338061433156e-08	3.43837578551015e-06	9.58896285939497
ZNF746	0.397824803988774	4.74777326949805	6.2290027592528	1.18651028763214e-08	3.48126281585261e-06	9.5747229641363
ENC1	0.327646838441206	5.94843226424206	6.17561154990872	1.51340594833989e-08	4.36382777242005e-06	9.27343520990639
MORC2	0.238046704806192	6.40223222674042	6.13769493816219	1.7980081469175e-08	5.09659122865225e-06	9.0789680162157
MAFG	0.478272962891165	6.70722584074029	6.10111639291156	2.12233191640952e-08	5.91564649500547e-06	8.98149779644158
MIRLET7BHG	1.94609298460306	0.890790173432081	6.69527893520511	1.371621705725e-09	5.46166700155829e-07	8.89349933738205
JPH1	0.285312165055274	6.26305047837086	6.05696320842832	2.59130444901041e-08	7.01798767817698e-06	8.70066546264642
N4BP3	0.307013033691051	8.04852358241973	6.05607290788863	2.60174142577716e-08	7.01798767817698e-06	8.64420021317679
BLOC1S3	0.470541992544211	4.49985095779502	6.0035346318674	3.29681589927577e-08	8.75173795229969e-06	8.59369177418424
RASD1	0.688189130294749	5.29286842191389	5.98894768167866	3.52029938434695e-08	9.09033435793431e-06	8.52383462472806
PARS2	0.652889516736977	2.5120305586074	5.98814149614586	3.53307661603522e-08	9.09033435793431e-06	8.33725477768535
PRR14L	0.472038957088349	6.41510421438018	5.96116221638536	3.98803089980078e-08	1.01054286012528e-05	8.31461599968161
ATF7	0.532044992387418	5.62088495940047	5.94171761025357	4.35121955564671e-08	1.08611635594978e-05	8.28806589041837
SNORD104	-0.782521825142134	2.5844983232407	-5.92897767502043	4.60663137256876e-08	1.10059004392628e-05	8.28655894830797
NFYA	0.328831354847154	5.74578385712089	5.93618150839737	4.46044867366919e-08	1.09700799438888e-05	8.22719447038822
KAT7	0.298604012084065	6.78772194119572	5.93259076957439	4.5327333090474e-08	1.09862944725375e-05	8.19343857105279
ZFP36L1	0.266985850190282	7.3820901280373	5.9255688947067	4.67743700132905e-08	1.10176699169334e-05	8.10831558313588
CLK3	0.349403920655463	6.45405628094852	5.90358913394978	5.16040584865275e-08	1.19864760295651e-05	8.0847275627856
RPL36A	-0.538144925733504	2.97608876416387	-5.86156992099709	6.22415609605862e-08	1.36964192829585e-05	7.99342457584696
ANKRD27	0.308953945412401	5.99955273520732	5.88363271466369	5.64121864895133e-08	1.274915414663e-05	7.99196948463104
C15orf42	0.475638874424093	6.5532288179871	5.8838417511487	5.63596084966868e-08	1.274915414663e-05	7.97339043452553
YEATS2	0.336247806220798	5.63862412319021	5.86933567288867	6.01251166803722e-08	1.34070993515006e-05	7.96291688395801
SNORA44	-1.28900483339218	-0.540509001059862	-6.23559348679432	1.15133367608568e-08	3.43837578551015e-06	7.79472309593867
C15orf39	0.360500550563168	5.55523690732691	5.83759472040301	6.92487215157581e-08	1.50404625796044e-05	7.77948798565345
NFX1	0.264442917989793	6.64449583398903	5.81880358945753	7.52779256850155e-08	1.61403593481564e-05	7.69501257134502
C2CD2L	0.393757225516622	4.59719204361652	5.78549839721941	8.72573826788328e-08	1.824115584901e-05	7.6578234702264
ZNF3	0.311577752889355	5.72735300360055	5.79676437743259	8.30090967435368e-08	1.75727105561887e-05	7.65692840070895
ALOX12P2	0.705375986843496	4.603024621712	5.72805105342653	1.1247235325823e-07	2.18699260810239e-05	7.44332175314525
SAP130	0.334868521554356	6.20989664743881	5.74209860446521	1.05714100629786e-07	2.15854266467293e-05	7.39281244887835
C16orf72	0.322097102046634	7.06883648947183	5.73819200209405	1.07552443124437e-07	2.16711693832902e-05	7.38575857391732
GZF1	0.312304218058478	6.16746116026674	5.73083519681488	1.11100019069816e-07	2.18592555167483e-05	7.37877369596738
ZNF620	0.507729546710911	2.42132850612561	5.72544966710211	1.13769646558783e-07	2.18699260810239e-05	7.37353150317364
HIST2H2BE	0.405655145486537	6.55361154601822	5.7418370251128	1.0583622249652e-07	2.15854266467293e-05	7.34691973339586
DDIT4	0.554933451630996	7.79816807553139	5.70700897729972	1.23396866733671e-07	2.34510136278853e-05	7.26641104414582
DNAJB1	0.410465340272646	9.70935114870328	5.7334152363784	1.09842982761738e-07	2.18592555167483e-05	7.25624969377295
KIAA0226	0.284838188693556	6.0613265729274	5.70096348392137	1.26723838855297e-07	2.38126907979325e-05	7.23310876402016
JAG1	0.354206886141482	4.93408118501558	5.6511511526708	1.57706714031263e-07	2.86683378854222e-05	7.09014409258237
KIAA1267	0.347704696776246	5.59684137423669	5.65769154252178	1.53249532057625e-07	2.81642326827662e-05	7.09007491070239
CLK4	0.43400285098436	4.8696264889963	5.6112300524643	1.87804655181392e-07	3.30615268763537e-05	6.9455267379034
PGBD2	0.374021502986785	3.78549207826793	5.60346421723363	1.9428266928742e-07	3.34967356820908e-05	6.92869058060716
ZNF398	0.314883171138013	5.07050675511272	5.6130728811188	1.86298819879023e-07	3.30615268763537e-05	6.92035425925329
SERTAD1	0.709727063144095	5.45539804975964	5.58984408677795	2.06177689298738e-07	3.48294512710312e-05	6.8730584984445
ZNF592	0.282380596563677	6.83835890754674	5.62777022641166	1.74705768617793e-07	3.14169814447739e-05	6.86788312441434
SENP5	0.364682476228886	6.51027706434417	5.5995215640685	1.97654916472209e-07	3.37304165620533e-05	6.81254662737926
ID3	0.481267945677296	6.14561465115515	5.60458599960646	1.93333542154214e-07	3.34967356820908e-05	6.78623756673326
ZNF317	0.334704923901705	5.29342913707984	5.53079210819532	2.66561692799279e-07	4.41383935680707e-05	6.56658948817396
ZNF629	0.246948329144688	5.63905159075656	5.52178490593509	2.7718191237963e-07	4.50057310935625e-05	6.46522944762478
TMEM39A	0.455993510354103	5.11649237460324	5.47071587767766	3.45715747278128e-07	5.50642872140897e-05	6.37810272021397
ZNF253	0.512630623487068	3.5733310928316	5.46770133873931	3.50243473153991e-07	5.52591683493146e-05	6.36890739266717
SNORD96A	-0.84594535592807	0.409229182389197	-5.56528890765868	2.29454171211412e-07	3.83739155933965e-05	6.35264169766294
PPP1R10	0.245401187626597	6.9101267595695	5.50286864453581	3.00854029546567e-07	4.83796422128537e-05	6.33308453192944
MYH9	0.25538891897202	9.51044568756664	5.52794183994591	2.69878492543872e-07	4.42494893068992e-05	6.31532135987588
BTG1	-0.351860979235329	5.49652482144106	-5.46511733593796	3.54170760910483e-07	5.53565589295974e-05	6.30524441083
TCHH	0.41199361580896	3.58666408587459	5.44404023835586	3.8785770577291e-07	5.84372276697851e-05	6.2732238499649
TOB2	0.401688946373761	6.11490189206337	5.46265719064107	3.57949886030629e-07	5.54292027220022e-05	6.26972235652065
OVOL1	0.543370448875073	5.29803650258219	5.43929495839181	3.95864293932276e-07	5.91110218903873e-05	6.25346575471543
ZNF594	0.565849342345419	3.81477338982	5.42291332525821	4.24768549975773e-07	6.23142914894284e-05	6.19667963766484
LOC284454	0.842893664032661	4.08158548463672	5.45698479243494	3.66814696627377e-07	5.62808163889564e-05	6.16609685085601
SLC20A1	0.202845184192251	7.16096130707977	5.45070597997135	3.7687812367421e-07	5.72991794575226e-05	6.11609807104533
PFKFB3	0.316831203992211	6.24497642160985	5.42554228617826	4.19994504774916e-07	6.21591867066875e-05	6.06003141601671
IFRD1	0.365145280387086	7.38493088016067	5.40131399065705	4.66056912209765e-07	6.77768330417053e-05	5.94662963202661
KIAA0664L3	0.695569932249426	2.66511556316731	5.38403561060895	5.01892159561051e-07	7.09351205368301e-05	5.93930396396057
RNF111	0.505838249046539	5.19626130152162	5.3575554790387	5.62105877653207e-07	7.7054579490756e-05	5.87969453661421
FRMD4A	0.264749093101407	4.89903179988247	5.36481098819513	5.44937901004809e-07	7.53185244330945e-05	5.85357997467411
FNBP4	0.263208898047936	7.36923738425112	5.38750752404689	4.9448131245023e-07	7.09351205368301e-05	5.85113531479665
SRCAP	0.475883149922339	7.61305927519756	5.38425747198502	5.01415358531773e-07	7.09351205368301e-05	5.80664069663667
MYC	-0.246436376468029	8.01379775868194	-5.38271454733599	5.0474045347302e-07	7.09351205368301e-05	5.75960330088487
PARD6B	-0.432473926807965	9.35984265063281	-5.35032978575986	5.79729045228029e-07	7.88242971739314e-05	5.62254959231585
ZNF324	0.431474347815772	3.90153782678875	5.26546930392163	8.31790275501588e-07	0.00011218435941523	5.56512507539918
BCL3	0.560496954416389	3.91006539343708	5.24574344161358	9.04235523760881e-07	0.00012001932459823	5.46163817815042
ZSCAN22	0.453749044604541	3.48317624832796	5.23092928492421	9.62662384607801e-07	0.000125777857188913	5.42690157236901
ZNF142	0.377341458343763	5.64333513599344	5.26090730953445	8.48022719130547e-07	0.000113458655637914	5.39744245386168
PPP1R3D	0.369842111185099	4.11804415707143	5.23338729029187	9.52718986529331e-07	0.000125458837249736	5.38055538049386
CITED2	-0.278759866341567	5.89856687004644	-5.20126719400617	1.09095008364249e-06	0.000140346532298747	5.12859910251451
MED26	0.366640468065024	4.98128420755523	5.14262531369154	1.39558608688872e-06	0.000171471154791962	5.05420381207571
UBAP2	0.27284266438904	6.57748535849325	5.18645245925235	1.1611334733812e-06	0.000148235085563567	5.04944942779411
LOC144438	0.374003205613026	5.85774262745301	5.15022760173716	1.35184303257952e-06	0.00016746831760637	4.99602570560924
WHAMM	0.268318184715093	5.47808293282616	5.13782546694745	1.42391255586491e-06	0.000172561692639744	4.98956678136761
YY1AP1	0.243687778164237	5.81444452404521	5.14107734210945	1.40466085903485e-06	0.000171471154791962	4.95645396409856
SPECC1L	0.307542367314972	6.5149450825746	5.15836824878239	1.30648660783944e-06	0.00016552789416293	4.93219367620535
SETDB1	0.210871569611489	6.61177910537662	5.15420974826757	1.32946725049426e-06	0.000167173009753879	4.91253501545648
LRIG3	0.518378006053815	2.81683788506844	5.08676772894152	1.76219243093311e-06	0.000205114725422021	4.85023349205132
NAA40	0.249347443386085	4.82048226298398	5.10954288582529	1.60257965304055e-06	0.000192816849765828	4.82111314028406
ICOSLG	0.442927347204525	5.4823191347562	5.09519321689006	1.70141522371825e-06	0.000202769244406793	4.79604906122352
KLHL21	0.381978576700681	6.12074249085	5.08631498390014	1.76551759035375e-06	0.000205114725422021	4.73114263273822
CEP85	0.276142918428123	5.96555624657131	5.09404905947932	1.70954696611802e-06	0.000202769244406793	4.73069352961832
PRDM2	0.390807804480946	6.03785104562374	5.08623362298671	1.76611578933096e-06	0.000205114725422021	4.72305820559871
ZNF273	0.562713171125535	3.66086495358953	5.04709704537094	2.07801194137374e-06	0.000234815349375232	4.71684245929188
ZFP41	0.430862823241505	3.87305445037903	5.0443280753235	2.10200813282517e-06	0.000235932778613209	4.67671579396724
CLK2	0.308468391274034	4.98783857814925	5.05901266424543	1.97776270968983e-06	0.000226548654498991	4.63247985776385
USP42	0.316252658940334	5.4609559549118	5.05348649665914	2.02365511253906e-06	0.00023022862654492	4.62812772657051
ZNF616	0.553791020902561	3.19315254791744	5.01699308208752	2.35386988453089e-06	0.000258987631242728	4.59448784559379
FBXL12	0.424681978189073	3.59289466228506	5.01057315612364	2.41715857392069e-06	0.000263912676221995	4.57623909353603
CEP250	0.266881383553515	5.5343734042157	5.0383040825589	2.15514975272501e-06	0.00024028482976382	4.5300128294025
POLM	0.401313762657145	3.47396734503215	4.97846114850527	2.75946106392352e-06	0.000286641160453769	4.44111700177546
PDGFA	0.310810515673889	4.86708171486793	4.99344638184861	2.59422059574435e-06	0.000278329646943297	4.438811310368
CENPO	0.26990018832723	5.43901420701494	5.00927129961803	2.43019326346492e-06	0.000263912676221995	4.42978864142079
LIMD1	0.332754784036753	4.669994093616	4.9886380628671	2.64616203444058e-06	0.000278329646943297	4.40320494421614
ZNF276	0.306526385613807	4.80661798559601	4.99213618088996	2.60827461782377e-06	0.000278329646943297	4.3713968992219
POFUT2	0.291693538836643	5.7830081776635	4.98239324311845	2.71513584052022e-06	0.000283799573730376	4.34504062212266
ZNF34	0.369412429273664	3.39495711523923	4.92842635443103	3.38888020995228e-06	0.000345583125800256	4.26250187934984
YLPM1	0.323419110514203	6.48466446726377	4.99097391565527	2.62080386629136e-06	0.000278329646943297	4.24648810498212
MEPCE	0.250452830191072	7.48686322051248	4.98935583910214	2.63834447222615e-06	0.000278329646943297	4.22270066411926
KDM2A	0.230540123830714	8.38949262813076	4.9685779498649	2.87400690551232e-06	0.000296696861035729	4.10595071310513
ASB1	0.27721056440281	5.2290767633216	4.92139859119549	3.48779601294111e-06	0.000353514548608649	4.10311248669852
ZNF79	0.614949501894726	3.08289472767789	4.90218804178865	3.77274437469643e-06	0.000377571502298075	4.07297107696059
FLJ22184	0.455705724977551	3.87967128425889	4.89048599809331	3.95729167673257e-06	0.00038930438824515	4.06531725298765
NT5DC3	0.293094161430566	4.87361987314964	4.90088492917834	3.79287325915311e-06	0.000377571502298075	4.04499516485312
ZNF845	0.437836498570507	4.28769701421099	4.87612804554372	4.19575040045091e-06	0.00040796354475082	4.03912635586084
C2orf49	0.479571304631242	3.30146105922829	4.86324037481085	4.42165364233055e-06	0.000418215039079501	4.01767069879729
MIR106B	1.88456569835609	-1.356930700212	5.66054134750633	1.51346334414031e-07	2.81235121860029e-05	4.00962529477759
TAF1A	0.603500708312272	3.05595015219674	4.86814722895373	4.33428204579041e-06	0.000414208759621707	4.00727724326717
PER2	0.379822246843362	4.84305961593661	4.87300718727802	4.24940187454343e-06	0.000410791889883609	3.95353007517578
POLR2A	0.374264538156503	8.72057074096349	4.93461940732707	3.30398092806682e-06	0.000338992497183985	3.94842362507574
SNORD87	-1.58723192884507	-0.455004502881981	-5.37986032394942	5.10948473428313e-07	7.12091855801259e-05	3.92329338688596
ZNF217	0.352109013904952	8.52367354987428	4.91571557971469	3.56983462251888e-06	0.000359650085704854	3.86329087475474
MSL2	0.3257308637734	5.09746143422325	4.84730737761069	4.71733190053006e-06	0.000438292548358137	3.85753609226164
FBXL18	0.348070353390519	5.66887542190782	4.87040466010092	4.29465240259417e-06	0.000412780268856235	3.84830740419133
CNOT3	0.287491502774109	6.44210161533304	4.87830576606975	4.15870361504972e-06	0.000406726077532699	3.84298640019201
ZNF498	0.268638654678091	4.73968471583976	4.83866900873272	4.88558771435116e-06	0.000451417507927121	3.83416538508051
GATAD2B	0.324423440064605	6.16612692807188	4.85002659388063	4.66554370946352e-06	0.000435902530709877	3.81271870864711
BRD8	0.196547442103287	6.24906115220017	4.86298666261933	4.42621752673234e-06	0.000418215039079501	3.79212465160833
SEMA4C	0.276430133748402	7.40635665679288	4.85951936788501	4.48904978529852e-06	0.00042176892477153	3.6607056303371
TRIM32	0.353605303020757	3.6771765590789	4.77053447354591	6.43349256796461e-06	0.00056661589947803	3.61753698111842
NDUFB5	-0.378536829242118	5.93404140003159	-4.81252265405837	5.43119511552578e-06	0.000499073116000292	3.60539179554142
PDE4B	0.464399985926156	2.81924528340757	4.75157720279958	6.94286068979527e-06	0.000598517536990392	3.60138497647046
FOXI1	0.422684935724122	2.18027610184999	4.76455558024882	6.59008994358716e-06	0.00057402429279454	3.56283624691063
ZNF202	0.373838664780406	3.04521099892608	4.7423854018819	7.20372959657474e-06	0.000617254688058161	3.55658617955671
EIF1AD	0.277072571145481	6.43120715503031	4.78995117037568	5.94946809822475e-06	0.000538801881586783	3.55482405410211
PHF13	0.287566406783042	5.63553052157035	4.77038832369734	6.43727702109697e-06	0.00056661589947803	3.53509877034396
ZBTB11	0.366379589312016	6.40274706816158	4.78838467350541	5.98716827590055e-06	0.000538801881586783	3.52448316544277
CASP2	0.24381277202746	5.256814790949	4.78086467072593	6.17140435561427e-06	0.000551928162798358	3.51398975823738
VPS53	0.244303682960214	6.02298251014887	4.7881674208852	5.99241509059685e-06	0.000538801881586783	3.5138583216176
USP36	0.28251158509875	6.77147942650839	4.79264013494119	5.88529111700857e-06	0.000537844855960936	3.49553467354918
DDIT3	0.755173099219876	6.72634808064563	4.7292859148879	7.59201037061577e-06	0.000638034077578785	3.49494712428956
TMEM63A	0.267934877433286	5.0588253751509	4.773508986664	6.35693745588221e-06	0.000565496925596671	3.49112245768899
C1orf55	0.424686695316321	5.56005813321422	4.73343144886642	7.46698624666795e-06	0.000630696353481186	3.45019670795593
DPF2	0.264779806884608	5.9988023619051	4.76603321554001	6.55104720915012e-06	0.000573611065580244	3.44345892119862
ZFYVE27	0.232833823205429	5.45246351938624	4.74133877964486	7.23403006812961e-06	0.000617254688058161	3.38567076985355
ATG16L1	0.211424311256169	5.91666001766437	4.73766891860826	7.34125595648008e-06	0.000623224185868898	3.3606693194664
ZMYND8	0.21672883205702	6.64717400229024	4.75237366748775	6.92069342653294e-06	0.000598517536990392	3.31385466010122
RGAG4	0.36811798331608	3.70991942728295	4.67838884009143	9.30270084062215e-06	0.000747972927204639	3.30603530222267
GTPBP5	0.309146954236211	5.94359240600083	4.71408068463589	8.06821242774401e-06	0.000671307386276571	3.26304086801849
MECP2	0.276175323251391	6.20899532172072	4.71452042803647	8.05404203186638e-06	0.000671307386276571	3.24212787894072
ABCC10	0.283891353195585	4.77181703544777	4.68218167905666	9.16327848493917e-06	0.000740322074309772	3.1777282331877
RNF43	0.244187566624198	5.8019603209555	4.70530468722402	8.35612504842146e-06	0.0006918209668802	3.1717683713569
ZNF7	0.243292398688839	5.2031959940249	4.68242944700433	9.15424156421069e-06	0.000740322074309772	3.17165601534129
RBM5	0.19169666718518	6.13853871536479	4.6985256154055	8.58532562690353e-06	0.000707295496474555	3.16990074839196
SLC25A25	0.231262102377865	6.24587187674517	4.68368664500006	9.10852043528389e-06	0.000740322074309772	3.14657778988823
RFX1	0.496398484065375	4.62861158013481	4.6297592405265	1.12831303755075e-05	0.000877670104185984	3.10627657809508
FUT1	0.358196612924131	3.9371789669864	4.62373724701835	1.15551370521358e-05	0.000886459229632657	3.08947614545078
SNORA70	-0.548458802340922	1.70991159373415	-4.60854845736744	1.22697266737371e-05	0.000932722313143545	3.08044395189764
ZBTB9	0.241635390610523	4.52789890907697	4.65482552782086	1.02161078232484e-05	0.000809735484530839	3.07152644009929
SLC9A8	0.281696390045227	5.37410308284502	4.64269246447094	1.07197657358604e-05	0.000841677756650372	3.05366657461686
TSC22D2	0.322300167924028	6.65892648416831	4.66370323201396	9.86219893839701e-06	0.000789164665290677	3.03872264682641
LOC388796	0.384447477409187	4.9906836176705	4.62740736592743	1.13886151729387e-05	0.000881774074778825	3.02984558820972
HIST1H2BG	0.670054907347908	3.1745000519762	4.59272981871842	1.30594130838738e-05	0.000975025108994217	3.02416808621329
MIR93	1.49556340011565	-1.17978681705325	5.15126477868596	1.34597994495974e-06	0.00016746831760637	2.9865947767645
ZNF765	0.394108051538663	4.22341565708615	4.59597803379393	1.2893342976952e-05	0.000966942905589888	2.97664638077789
TRIM4	0.312509576524031	4.50587004072818	4.59110423758	1.31432995132174e-05	0.000976926849151324	2.94619030262849
KDM6B	0.466234666466694	7.18789582028028	4.62472596853954	1.15100456650096e-05	0.000886459229632657	2.91362802351811
PRSS23	-0.20468682610545	7.51479796878689	-4.6624755791154	9.9104212089354e-06	0.000789247068086836	2.89345255558957
TNPO2	0.20326785845866	7.47521809216542	4.65302529304422	1.02893609440863e-05	0.00081169468126839	2.88783870994455
KCTD21	0.300069860988535	4.43145845309895	4.57606396542136	1.39445974670509e-05	0.00103190021256177	2.88684974601822
FAM65A	0.295834517102672	4.93234953983332	4.60644142166934	1.2372177682284e-05	0.000936254749133561	2.88591395421991
ZSCAN2	0.400922801104989	3.89411826456174	4.56173411284963	1.47519300676916e-05	0.00106801419243322	2.88479510952779
HIST2H2BF	1.06103508087434	2.94749073722386	4.56995568567341	1.42833607471069e-05	0.0010476970400641	2.88020230675321
FOXC1	-0.383866722766258	3.07472443214213	-4.56687611003115	1.44571609160253e-05	0.00105581466881924	2.85066088230769
DBF4B	0.352114611419484	4.20055347742758	4.56279888936278	1.46904171360914e-05	0.00106801419243322	2.84976445400972
AFG3L1P	0.223757814430908	5.64592494840414	4.60933444699102	1.22317201641127e-05	0.000932722313143545	2.84748681395208
ARRDC3	-0.404531358296308	5.74063066255581	-4.60521257318781	1.24323104581041e-05	0.000936567387843842	2.83305273210785
CLCF1	0.466008048840149	3.527128311005	4.53294729402623	1.65127285700757e-05	0.00115626066875962	2.80862899393327
HIST1H4I	1.71552034056725	-0.932351718987944	5.2125702050011	1.0402073351e-06	0.000134856026916375	2.75832738747381
SNORA33	-1.02026199485017	0.000781733551487449	-4.69005384055681	8.88034245818525e-06	0.000728013957209265	2.74578729059058
PPP1R3B	0.384602672166768	3.54032445579826	4.5327737668175	1.65239356513722e-05	0.00115626066875962	2.73931588515785
TRIM35	0.30196657156501	3.89059685664905	4.52098438701629	1.73028218608195e-05	0.00119254475703866	2.70158849863162
MIR17HG	0.992410071498644	1.32126226387716	4.63920196773318	1.08690645679176e-05	0.000849412316980626	2.70114466232068
TNS1	0.457111169975366	2.53423530045637	4.49966951572081	1.88021046184365e-05	0.00126798281230035	2.68251264238122
AKAP17A	0.371472577581219	6.15632656702606	4.53668767930137	1.62729397432549e-05	0.00115245214657591	2.66545908304658
AKIRIN2	0.230317195047765	5.78005429414684	4.54638213219447	1.56670264931447e-05	0.00111972372252715	2.66090353122285
SMURF1	0.254218172174971	6.9358845987722	4.55300203222156	1.52658837672193e-05	0.00110045965570248	2.61542284801533
ZNF14	0.491066330151202	3.49788471919119	4.45801116236449	2.21032366035078e-05	0.00142188072511692	2.54439892939168
RBM3	-0.236915510951613	8.68421240797967	-4.5702913950755	1.42645372590736e-05	0.0010476970400641	2.53928310504238
EPHA4	0.312571167037987	6.04658292354693	4.52336892135668	1.71424712957078e-05	0.00118958792510131	2.50599953305071
NEAT1	0.364312458726572	9.32769474472601	4.55091277927534	1.53913991653036e-05	0.0011047457495302	2.4884612038079
SMARCC2	0.199430771649275	6.62720021094615	4.53576636823639	1.6331688515815e-05	0.00115245214657591	2.48823160936461
CPSF7	0.15785372618671	7.20374879750809	4.53700494198159	1.62527563929014e-05	0.00115245214657591	2.48139109069369
CRCP	0.175710893297289	6.45032470836586	4.52383541047203	1.71112703140749e-05	0.00118958792510131	2.48049873059473
FAM107B	-0.308794936044502	5.86558592295604	-4.49899564334231	1.88514966951196e-05	0.00126798281230035	2.48011992397612
RPAP1	0.321464924566687	4.2956550404668	4.4743284702633	2.07484055002357e-05	0.00136076993563114	2.47257634068167
FRAT2	-0.289682186008209	4.13779920121514	-4.46695967034682	2.13499934286612e-05	0.00138932797704642	2.4630562938281
C10orf137	0.309026223760442	5.70640561798565	4.48647335875965	1.97924863690998e-05	0.00131876311568456	2.44410551790868
KIAA1467	0.205534609406892	5.88642277267532	4.51879923494007	1.74510381894583e-05	0.00119611132246107	2.4417487220281
IL20	-0.452082682821688	1.19951673500705	-4.44777380607817	2.29964756443971e-05	0.00146791243769808	2.43522773779307
NAB2	0.430239107016845	6.74429635336419	4.47891238282588	2.03824776147842e-05	0.00135268474456211	2.42673046195454
GCC1	0.285089704094323	4.92904940620223	4.4522934126122	2.2597908377932e-05	0.00144799777667638	2.41535344047278
TRAF6	0.339947926063968	4.23574329964297	4.43967629227248	2.37276132280926e-05	0.00149743624010046	2.41116909577957
BCL7A	0.246406193447308	4.8387587184499	4.47453681996227	2.07316363268178e-05	0.00136076993563114	2.40607697538216
DIDO1	0.212548714998063	7.79862456797086	4.52061641692592	1.73276952858404e-05	0.00119254475703866	2.39175395608607
SLC29A2	0.263285248273901	5.97841868426443	4.49817700268747	1.89116685106453e-05	0.00126798281230035	2.38931626907918
MAPK7	0.402194274971255	3.78233511343694	4.42500913957854	2.51094998979773e-05	0.00156108281150101	2.38664594848361
MLL4	0.281790050706014	6.58385942924974	4.49759528842058	1.89545385718182e-05	0.00126798281230035	2.36921222520988
POM121C	0.260802708919566	5.85446977730006	4.47525235293625	2.06741458431241e-05	0.00136076993563114	2.35669480991247
UBAP2L	0.20198701168453	7.46204275666857	4.50433349754526	1.84636682879874e-05	0.00125522922133456	2.34494776198143
FEM1C	0.417342977580254	5.23323881928208	4.43121374577359	2.45156916171812e-05	0.00153558212211887	2.32896142893462
BCL9L	0.284836587263582	8.28330800294759	4.5121056771925	1.79127376789217e-05	0.0012227454079277	2.32680662904059
PTPN23	0.311119794223321	5.7121382099114	4.45798709041315	2.21052970898348e-05	0.00142188072511692	2.31189674841409
ZNFX1	0.354862029842337	6.77840763109538	4.47181913489825	2.09514038508111e-05	0.00136871592969127	2.28887554198385
ASB6	0.266241890346676	5.49017596845542	4.44389486274907	2.33439537284417e-05	0.00148442692834395	2.27392247275974
CRAMP1L	0.286336473926411	6.45963118159196	4.44024187261154	2.36758249456582e-05	0.00149743624010046	2.19118400676444
RDH13	0.314748022906688	4.664614285689	4.40833084788131	2.67753524504719e-05	0.00164026005268019	2.18776211348488
CENPBD1	0.294632599655914	3.86213691734717	4.38550818363503	2.92287101269047e-05	0.00178401805898669	2.18072670132777
IRX2	0.25870581194237	6.10342162157957	4.41225835700535	2.63737177086292e-05	0.00162159579029087	2.13415641694627
HEATR6	0.167644326438039	7.84462438321741	4.45880296800423	2.20355637956766e-05	0.00142188072511692	2.12664424748764
KLHL25	0.449622507077142	5.35644968361588	4.36776750488157	3.12842423151961e-05	0.0018736704034217	2.11714333718174
RGMB	0.341565954458452	4.57470986699069	4.3695477816236	3.10718344149866e-05	0.00186922790919509	2.11657405887798
SF3A1	0.177391139659677	6.80701185759114	4.43535884753986	2.41265691357418e-05	0.00151689000836897	2.11641958600841
ZNF267	0.41500438027679	4.95040301988491	4.36705411335538	3.13697508346135e-05	0.0018736704034217	2.10859347812056
ZNF296	0.728851180983847	2.86148585043369	4.33774874791779	3.50839324377324e-05	0.00201511778123193	2.10249949505183
TNKS1BP1	0.255593185989136	6.34177662112063	4.41268116942852	2.63308285248507e-05	0.00162159579029087	2.10136881179445
DLX3	0.493372745427365	3.17900412244008	4.32235530688326	3.72012552877688e-05	0.0020877644074921	2.07325238064533
PDGFB	0.275786684593128	4.24139838540757	4.38270855116821	2.95441981619868e-05	0.00179671698204024	2.05849833145067
ZNF133	0.407056735394115	3.2461183522314	4.32623287533818	3.66565874382866e-05	0.00206412379905018	2.05475814968792
URGCP	0.269134319611618	4.24923284042271	4.3599943108028	3.22281991494591e-05	0.00191129220771473	2.03282270589374
IFFO2	0.304204844277578	4.39055457438701	4.35265620706105	3.3144489822374e-05	0.00195868709466213	2.01081138540824
TRIM11	0.321560684213251	5.67022686872239	4.37333545012303	3.06245403762175e-05	0.00185566961323138	2.00335057527258
CRY2	0.296524595952254	4.60526039374383	4.33839354438694	3.49978270733559e-05	0.00201511778123193	1.98615665397843
HIST1H4E	1.58451863485015	-0.286080325972936	4.89445349451898	3.89375893145648e-06	0.000385320854258451	1.97961929631269
SMYD4	0.276435856711216	4.41742917216779	4.33700256978917	3.51838311480342e-05	0.00201511778123193	1.97213810151622
ZFP62	0.254476007092987	5.10861255286615	4.36357929384571	3.17894835515914e-05	0.00189198335557585	1.97000019189595
NQO1	-0.199260280047355	9.07442080604924	-4.42536087593243	2.50754689738721e-05	0.00156108281150101	1.96764836186104
PRRC2B	0.263336267579406	8.40916947722773	4.41604250310152	2.5992249631071e-05	0.00160997919566679	1.96706978678723
OBFC2A	0.42879722400432	3.33592979522094	4.29394484925761	4.14367864375315e-05	0.00229466495490489	1.96518362208468
ZNF114	0.364351511653101	3.32139832603564	4.30023909846436	4.04601252529543e-05	0.00224802370342328	1.95305082245279
FXR2	0.217240519938362	6.52455350565511	4.37145657302996	3.08456389600232e-05	0.00186231937172357	1.93335227966909
RNF214	0.406132656879726	2.94253321418098	4.28087741402663	4.35374559699095e-05	0.00237739409823295	1.91812758638503
ZBTB7B	0.310623457995264	6.03309266039056	4.34877438387984	3.36393126880546e-05	0.00196707645243016	1.89121598835751
MYADM	0.239471613692447	6.35003951405345	4.34707097958023	3.3858690681302e-05	0.00196918113416081	1.86533851851943
NUP214	0.312630363712303	6.39400705375282	4.35050007268751	3.34184627711802e-05	0.00196583366718642	1.84334724328698
TMEM79	0.433028550828122	3.02487234015552	4.25520163570921	4.79676372462777e-05	0.00256297369107587	1.84057950319546
GTF2E1	0.273266478234758	4.36765628236331	4.30329882027982	3.99934048295792e-05	0.00222949900789961	1.83937982715802
POLDIP3	0.20953846478593	5.93311901121062	4.33325828389982	3.56892731899476e-05	0.00203709011886923	1.82826793677111
IER5	0.354799906005496	7.83467038761343	4.33193021857306	3.58702252035473e-05	0.00204045457926573	1.82437358084277
HSPA1B	0.388289509948852	8.83758207858262	4.34985765640428	3.35005139409309e-05	0.00196583366718642	1.82052678657411
ZNF434	0.322796374420993	4.32782642949577	4.26795546904077	4.57153884611277e-05	0.00245834133962669	1.81181091023208
SEPT7P2	0.47769970070738	3.06231843710954	4.24064170363952	5.06694347569026e-05	0.00268163173061531	1.79487416376869
CCDC142	0.298911180527967	3.84482710322959	4.27474542343141	4.45582158791667e-05	0.00240384387859092	1.78087993977073
ZNF707	0.311364855485134	4.84126755912714	4.27682393554899	4.42096618597495e-05	0.00240052722383913	1.76698912712722
PIP5K1A	0.220023215922015	7.96176592513576	4.34152843239344	3.45820930192287e-05	0.00200121426869751	1.74645061853504
GBAP1	0.421930329326176	2.60542328126341	4.22443109825541	5.38497898742672e-05	0.00277848641897983	1.73996579415375
CSRNP2	0.324626142729135	5.9041558622079	4.28766430102691	4.24339381574977e-05	0.00233442679733623	1.73846982083965
ZKSCAN5	0.267272386674937	5.08868034185867	4.26433929718532	4.6343425193199e-05	0.00248412641965083	1.73819162528828
TFAP2C	0.167337160037991	7.03079446698842	4.3291567080491	3.62509791722889e-05	0.00204818032323432	1.70849330023413
ZNF193	0.359647969018143	3.34361628860148	4.21336523208274	5.61301654089475e-05	0.00283601476223335	1.69844881449467
MAFK	0.377982021142405	6.07218346794894	4.2821430135255	4.33296002620399e-05	0.00237588273699133	1.6968168465921
ZXDC	0.28700128232114	5.58620778486359	4.28766409079084	4.2433971920008e-05	0.00233442679733623	1.69363206677045
MAVS	0.211631373063553	7.42158692710207	4.33058727696133	3.60541033971927e-05	0.0020439621193717	1.68323472279154
PWWP2A	0.257687951543534	5.26183950075894	4.27504672000611	4.45075267559578e-05	0.00240384387859092	1.66885853785011
SPEN	0.373058530168397	7.44585349781596	4.31399235829443	3.84026486661028e-05	0.00214797958626055	1.66600843971184
ELL	0.320705158580486	5.28431657852036	4.25105985032101	4.87217551074148e-05	0.00259497653635798	1.66549479972865
RIPK1	0.205014927362638	5.86580891226731	4.28024625663896	4.36414726236256e-05	0.00237739409823295	1.65967756857575
PRICKLE3	0.386519630846299	3.87034102282557	4.2225163877479	5.42378786116865e-05	0.00277848641897983	1.64681218661774
ZNF343	0.390376658983667	2.65327715499275	4.19581181481259	5.99390809770485e-05	0.00295699466153439	1.63359673320785
BCORL1	0.501156295273628	4.67288363612168	4.2167680549556	5.54192264793143e-05	0.00280950812971122	1.62449069995496
NHSL1	0.29130828122648	4.4585685565951	4.22792167653029	5.31491549992588e-05	0.00275190857030218	1.6118193373054
C3orf19	0.306153110439374	4.87382880388032	4.22292062606708	5.41557209918078e-05	0.00277848641897983	1.61008302989744
PLK3	0.475248037521622	2.92695390155255	4.18292463056934	6.28923931902232e-05	0.0030604396304314	1.59921692596561
PDP2	0.426034963288537	4.25434908823646	4.19598175042365	5.99010426289638e-05	0.00295699466153439	1.5893897794119
SOCS7	0.323189147351802	4.89417231889289	4.23801459993641	5.11722782599261e-05	0.00269031823134914	1.58394553638172
E2F2	0.261577056660878	4.25721772623301	4.23512410246286	5.17310845471666e-05	0.00269517338930472	1.52459649867918
COMMD10	-0.311398786999504	5.0652776626981	-4.22920751932228	5.28932754262066e-05	0.00274716502555242	1.52438844803077
HIST1H2AK	1.96318586720567	-0.0236964107654077	5.0710034602308	1.88164767596606e-06	0.000217025349881768	1.50882661801372
DHX34	0.275727946576046	5.79996670656441	4.23588655161034	5.15831163567625e-05	0.00269517338930472	1.50144322198677
PLEKHA6	0.217277954004496	6.64507385984049	4.24381195626831	5.00689586901163e-05	0.00265826433375716	1.49614080564441
NCOA5	0.16760424945653	5.95491214796502	4.23726744323575	5.13161633461119e-05	0.00269031823134914	1.45254013694015
HJURP	0.253704593365696	5.26193072498475	4.22207845993697	5.43270185964126e-05	0.00277848641897983	1.4510262993596
RAD52	0.382194105738951	3.00534491078378	4.14501698593417	7.24125424896988e-05	0.00341134467774006	1.44776741954962
KCTD13	0.351994861129462	4.1336736830302	4.16556647625854	6.70920759398501e-05	0.00320585108005158	1.43623707340573
FOXJ2	0.30923923725928	4.89181244391308	4.19039723085909	6.1163310873558e-05	0.00299969270102459	1.4354104525293
POLR3D	0.294847925156794	4.21651702584547	4.18103830341129	6.3336240875227e-05	0.00307024722433999	1.42393868492118
CSRNP1	0.450918491628925	5.15068521785139	4.14545701265965	7.22944836498228e-05	0.00341134467774006	1.41950145670579
ZFP90	0.262818379064236	4.97991745918214	4.19443607255506	6.02478829559118e-05	0.00296348704280785	1.40299278768918
TBC1D2B	0.244844587273362	5.26675715408882	4.20392824752916	5.81479887444737e-05	0.0029115777358161	1.38405797903616
CCNF	0.253554527269486	5.4746434462604	4.19728523689718	5.96100412667979e-05	0.00295699466153439	1.38159519861364
RREB1	0.294332777339537	5.89834306758192	4.20208999406153	5.85490804149854e-05	0.00292290991301557	1.37748182789636
ZNF564	0.463607361405052	3.38686058049152	4.11776165479034	8.009718196333e-05	0.00369020735855298	1.37417463479267
CMIP	0.23909348022275	5.45387756311431	4.18856642082415	6.15826655259808e-05	0.00301142835747515	1.36929539330457
ZNF473	0.328309029266192	6.17128838010622	4.17879112623053	6.38689254754766e-05	0.00308712112616148	1.3610316552596
EIF4A2	0.204038641553072	8.40691795017628	4.23947437295123	5.08922791209064e-05	0.00268492894642915	1.35449447813359
MDC1	0.257300778633375	6.82127650215791	4.21667979801336	5.54375557764113e-05	0.00280950812971122	1.34402100168386
ZNF425	0.614086384466103	2.8282071791279	4.10731762866411	8.32444883140764e-05	0.00379340823587088	1.29082700293735
SMCR7L	0.228904333256791	5.41409881235113	4.16654303034971	6.68488199218825e-05	0.00320338012714488	1.28506172824437
POLG	0.232873327881581	6.67263461649087	4.19824133340077	5.93974587641233e-05	0.0029564377987238	1.26999797692723
C12orf65	0.322599379953048	4.24407530164076	4.11621892602416	8.05547861900632e-05	0.00370109407758961	1.26485693256086
ZNF619	0.382334140558889	2.88270505512615	4.08619813159202	8.99752755886568e-05	0.00407790381827831	1.26463052089546
MCM3AP	0.169561314403055	7.19904591247064	4.20509206176935	5.78954213787267e-05	0.00290763671813161	1.25497294611758
CBX4	0.375202682128275	6.74108366463695	4.15007945428625	7.10654040884191e-05	0.00337641425561	1.20574650905233
FOXK1	0.274730777498632	6.11598624365109	4.15594365979816	6.9535005823494e-05	0.00331311520624534	1.20060049786805
KIAA0913	0.26015275675487	5.90490653705513	4.14713017518857	7.18472608566659e-05	0.00340389119140759	1.18627237437013
ZC3HAV1L	0.842976287161891	1.00992558863582	4.12905512368876	7.68224847129165e-05	0.00356883120649671	1.17868032329994
LRCH3	0.43569627923739	3.93931501873746	4.08123538790832	9.16310213292212e-05	0.0041305584924795	1.16922713545435
LOC389906	0.38674211557931	2.72010638488831	4.05223469261575	0.000101906523733033	0.00447318819661745	1.14974002072898
MKL1	0.269726534220322	5.00269012922903	4.11006044869671	8.24066376659879e-05	0.00376548800089066	1.14894887666647
AMBRA1	0.240328104215084	5.63848150057048	4.13067010058731	7.63648355436669e-05	0.00355745267307043	1.14833439605889
MLL2	0.480681617552601	7.69276112307923	4.17557206680223	6.46394981652129e-05	0.00310641082561788	1.14354787825005
SPTAN1	0.201472139066164	8.40198309763078	4.18267515208616	6.29509227976801e-05	0.0030604396304314	1.14122486681548
CD24	-0.218358807784446	9.50274167090336	-4.20883282050493	5.70907380547161e-05	0.00287585994947913	1.13222157761385
HNRPDL	-0.193874615442866	7.83858154181736	-4.17783926834454	6.40958554520398e-05	0.00308916163279514	1.1271388527708
CDR2	0.199792966185822	5.46570733320829	4.11159667815485	8.19409064859174e-05	0.00375446498649447	1.1231383378342
DNASE1	0.402967236830957	3.14122249140073	4.0449278855217	0.000104664627683743	0.00453648998985285	1.1196121591349
FAM53C	0.24975628222982	7.2283258284205	4.14163666196994	7.33256752975833e-05	0.00343501006632152	1.11892531383198
MICAL3	0.294234956677308	5.49448671547542	4.12287840757629	7.85972428434921e-05	0.00363849269617989	1.11700764557573
DHX35	0.288225995096027	3.74586217814566	4.06380836947737	9.76798272294453e-05	0.00434467401751394	1.10992858775054
C5orf25	0.312968526585471	3.44140142845406	4.04923306032332	0.000103031015957508	0.00451070866720776	1.10596164539726
PRDM6	0.442413545739707	2.4602101219123	4.02777733044023	0.000111422207720108	0.00477801282541302	1.08966333926492
NAPB	0.32178647253731	4.79732661030956	4.07337859743518	9.43122174629895e-05	0.00422862607198669	1.07533148001162
RASSF1	0.346447740526387	4.49104868860318	4.04246227061996	0.000105611359349575	0.00456393895029018	1.06242354474705
SNORD81	-0.753300149282101	0.38177330787419	-4.07028409143692	9.53887569393235e-05	0.00426545874613167	1.04569612974742
TULP3	0.285714837629088	5.60455577328972	4.08029479123177	9.19481139197641e-05	0.00413371036880144	1.04202278482689
AUTS2	0.314979308984446	3.74977410500246	4.04655242849752	0.000104045295390126	0.00453138937527203	1.03639381798983
EPS15L1	0.186276280111517	6.17091598653785	4.12232851773097	7.87571368103994e-05	0.00363849269617989	1.02932910487741
ZBTB3	0.684789023230947	2.3828265964696	4.03430026728331	0.00010880423940243	0.00468979922620164	1.02901243275191
PMS2P3	0.450968002668982	2.2398061700537	4.01156520907697	0.000118192787643035	0.00499155601146999	1.01963206730833
BRPF1	0.209243237083174	6.1954628585131	4.10375952225505	8.43435704444716e-05	0.00383304856552539	1.01940576307049
ZNF394	0.282118200811208	5.1974585255003	4.05905408683091	9.93953437783849e-05	0.00440837435387136	1.0137832936956
SMAD3	0.193568863562569	7.41659674120542	4.13403192231423	7.54205492190942e-05	0.00352327727692774	1.01295502425282
SNORA61	-0.667051050125117	1.21742928498979	-4.01487194865748	0.00011678060065541	0.0049569511811195	1.00545775955835
ZSWIM3	0.468204611543936	2.54716057098733	4.00091439245688	0.000122853346999717	0.00513649843805818	0.997543421300592
CCDC93	0.276984020874987	5.84179648152979	4.08443717427711	9.05594812590659e-05	0.00409328855290978	0.979971290424319
TSPAN31	-0.257189958550622	4.68892075031764	-4.04756198466843	0.000103662188265591	0.0045264920014458	0.969407173281371
HIC2	0.486923640388211	2.87385651626399	3.98287098801427	0.000131152764565779	0.00538093803309968	0.941283738216589
DDX31	0.207064138998636	4.91696266440225	4.05645286553974	0.000100346142259819	0.0044279390056813	0.924650620468085
HIVEP3	0.398096146153271	3.68126559487548	3.99273900723538	0.000126549513948305	0.00524565358313763	0.890776816333113
LRIG2	0.389483339935987	3.83819839617093	3.98193936745282	0.000131595530706635	0.00538093803309968	0.862444851238956
EPC1	0.303327177504478	5.50159202909776	4.0326201273899	0.000109472869685496	0.00470648913269985	0.830725707517417
ZNF503	0.491687528848656	3.42243459405491	3.94816898982153	0.00014864627979486	0.00585266613935903	0.829947180306162
PIM2	0.390996963681775	4.39130425918353	3.96334703666527	0.000140736668241066	0.00564431664187911	0.817078198396221
ZNF764	0.32809409799055	3.48766465944677	3.9607851077876	0.000142042897649766	0.00568307516816911	0.812892228987502
C1orf109	0.269094105424099	4.34384395326132	3.99427101011348	0.000125848875379193	0.00523556366129757	0.808390171788839
GGA3	0.235356723661141	5.44277251990578	4.04482250745211	0.000104704923229084	0.00453648998985285	0.804987259560412
C19orf54	0.329836753653211	4.01708924045533	3.97503935111971	0.000134919667793023	0.0054597572883192	0.799495585884498
EP400	0.285891200430065	7.16285600916235	4.06793095243203	9.6215259411101e-05	0.00429094399571001	0.7936702686104
ZBTB40	0.267851772944712	6.18122886377875	4.02669194373795	0.000111863639160457	0.00478467391641811	0.772846195880867
MTMR3	0.238369272284553	6.04672671378461	4.01320135050494	0.000117492020427423	0.00497452291045119	0.764855917839298
PLAGL2	0.243615195900524	5.70054178017062	4.01511655886654	0.000116676780849067	0.0049569511811195	0.75511933707482
C19orf55	0.384683830083601	3.61319273779505	3.95079501154267	0.000147248062182205	0.00582972595519239	0.751532276455417
ARPC3	-0.234104543202628	7.78909247578853	-4.05502745810536	0.000100870847992407	0.00443937911006584	0.7054013536945
PRRC2A	0.209642897969539	8.39279346703817	4.05838474944673	9.96391715955139e-05	0.00440837435387136	0.691311455035162
ZNF286A	0.347440652131402	4.39317908113509	3.95041199421391	0.000147451212571537	0.00582972595519239	0.685124422857042
PQLC3	-0.259027753109155	4.78084185880028	-3.98197847011807	0.000131576917882435	0.00538093803309968	0.665399723684479
DNMBP	0.274977094555353	5.61070575171225	3.97455615479859	0.000135155436340836	0.0054597572883192	0.649759354886099
RNF168	0.221815527587846	6.0866241546472	3.99237021876806	0.000126718730422602	0.00524565358313763	0.632407074020012
ZBTB7A	0.246477844105596	5.73047223285714	3.97877503928024	0.000133110125727984	0.00541323072157296	0.602795122245624
CEP170	0.437298234406637	3.80267702278848	3.89199458962872	0.000181778819729123	0.00680104917483189	0.589969819173532
KIAA1549	0.286956983852246	4.72434932361905	3.93564323541489	0.000155492048246807	0.00600565592350948	0.573476981339911
SCYL3	0.294141365597874	4.45056215626627	3.9112967402686	0.000169669657901916	0.00641980850396299	0.571870943006118
PIAS1	0.341582852230239	4.91080351522541	3.9253289331428	0.000161354365081044	0.00618919816884263	0.566719561791238
OTUD7B	0.254325666921252	6.4491001927891	3.96892034791169	0.00013793461206456	0.00555859867992215	0.55506852585419
NCRNA00052	-0.229464721277131	8.27673631359526	-4.02430954108817	0.00011283845315094	0.004814056863511	0.554556916146937
RFWD3	0.214740802629729	7.05403156818072	3.99962366746316	0.000123429946510766	0.00514773672181061	0.549637500717244
GLO1	-0.210191876171362	7.60220142894022	-4.00558785570005	0.000120787084775288	0.0050754854416631	0.544847392946922
MIR3153	2.49901092136345	-1.25007327584512	5.02895402362603	2.24023700394442e-06	0.000248117375191831	0.53763358533148
TOMM20	-0.19887900165247	8.11415112242496	-4.00936865812278	0.0001191398754485	0.0050188797909338	0.536280795318542
HIST1H3D	0.990014620355214	1.33092399218058	3.97886214212418	0.000133068211947201	0.00541323072157296	0.53260489652874
C17orf80	0.268290462988483	4.66596078763522	3.92697794233468	0.000160403147168143	0.00617673758056693	0.531866602419579
ZNF766	0.260232176267059	4.7431256753811	3.91852028925735	0.000165339244441216	0.00630842533715603	0.529877614393391
ARL6IP1	-0.198350436539554	8.4301061839726	-4.00225643641072	0.000122256556350754	0.00512435751481204	0.528227508934225
IER3IP1	-0.268425337367043	4.87969822293979	-3.93970803742846	0.000153238125693795	0.00594891949399311	0.526654801815019
C1GALT1C1	-0.27021157832208	4.57382274953506	-3.94511818497216	0.000150286609850254	0.00587241416620479	0.526506488004723
TCEANC	0.872161458914027	1.39729119231852	3.98549540078095	0.000129913124216734	0.0053513967719228	0.52052255555234
C19orf76	0.397479050357944	2.85689306653859	3.8626045512543	0.000201813275930213	0.00741317001580965	0.516751720324466
SLC22A23	0.265968048994989	4.119373920586	3.90229442751053	0.000175218138714322	0.00658505202664791	0.516672450422758
ST3GAL1	0.229639341212093	7.13246190133523	3.99062795766322	0.000127521088992074	0.00526583380815666	0.514922168691258
PPP1R15A	0.421173362782977	7.73047738173972	3.94206047734596	0.000151948003694117	0.00592349280601495	0.513184267623442
CCDC9	0.294768048362875	5.80123188275644	3.91049314970747	0.00017015803992565	0.00642375408513899	0.502392499812514
PPARGC1B	0.329938762303842	4.37955353400378	3.91364515274594	0.000168250071487355	0.00639503226262394	0.499483223096066
CCNL1	0.231477808949626	6.92425604820124	3.96413801045877	0.000140335707116338	0.00564176530243662	0.498506285022827
UBE2N	-0.210910050517557	6.68122111797332	-3.97826394612785	0.000133356317704381	0.00541323072157296	0.494995538921758
TTLL4	0.221288492003018	4.99003437830875	3.92653143722746	0.000160660179834167	0.00617673758056693	0.486373889196654
PRR12	0.33106411949925	5.2863603386366	3.93957451317136	0.000153311665983678	0.00594891949399311	0.481175182700949
USP11	0.20303973621617	6.35090720091238	3.95771876993657	0.000143621549193957	0.0057325221687822	0.478270350605515
ZNF384	0.171320368204457	5.8944593165992	3.94696575172263	0.000149291172019468	0.00586090507242627	0.475451774273168
MAPT	0.175995677052009	5.48531719468382	3.9480099793646	0.000148731350707222	0.00585266613935903	0.468217347902089
SNORD4A	-0.909146894188541	-1.0231125093018	-3.95581005743236	0.000144612673508783	0.00575833893276403	0.460737131981971
PCGF1	0.357155496098811	4.01658991423157	3.86245031750661	0.000201923768522522	0.00741317001580965	0.440720393246559
METTL9	-0.198341272334004	6.49403803641037	-3.95192692827615	0.000146649262066444	0.00582556356009313	0.427485165508603
CAV2	-0.395490908029267	2.61660960566223	-3.83250476089544	0.000224505279625432	0.00800559977922329	0.42554399806463
ZNF445	0.368358701701648	4.19938172406892	3.86111079662136	0.000202885826980937	0.00742464457424332	0.416958112674956
RNF216L	0.286489970745547	4.27860037301585	3.86216404276523	0.000202129007845563	0.00741317001580965	0.411488923733838
GLCCI1	0.279637120430825	4.708550881535	3.87108523484591	0.000195825725513292	0.00726161736914478	0.396265089653974
PVT1	0.222025280917248	6.47447278254972	3.93732740206009	0.000154554364610318	0.00598325739292352	0.395824155650378
GBF1	0.221318053453936	7.31005331935503	3.9460849999172	0.0001497649175862	0.00586573414920751	0.383644451610909
MEF2D	0.324071830037029	5.28492277923607	3.84424082261062	0.000215382445120469	0.00774134037773644	0.35037412815289
ESD	-0.204172307853436	6.20048659888591	-3.92105792263521	0.000163843183255442	0.00627028237245771	0.337392321186846
ZNF263	0.217127281655876	5.54161663871086	3.87546197017951	0.00019280233556588	0.00716539168889726	0.333875416806654
IRGQ	0.248812560050459	5.68843892624819	3.87694221577089	0.000191789918908538	0.00714364054304319	0.324320657595953
FAM110C	0.284674409166651	4.18093396982896	3.82341092195841	0.000231826250745394	0.0081943968189068	0.318783095696075
PER1	0.320639990700567	5.39870026442163	3.83846449954392	0.000219827499076457	0.00787236636949606	0.311703681347433
ZNF182	0.485612235379506	2.64844664790849	3.78276884719947	0.000267416012382781	0.00916447826042956	0.309685845163806
ARL4A	-0.271535865769858	5.18361733021358	-3.89361826410046	0.000180729244870218	0.00677694146011103	0.307764911737411
C1orf226	0.281721808867177	4.45595842770565	3.84616191546231	0.000213923190396542	0.00772710893345953	0.283925590782997
EID1	-0.250378547609243	6.83220132274515	-3.91808988653332	0.000165594279060721	0.00630842533715603	0.26644776520496
MIER2	0.344333441589189	3.9601477217661	3.81331197142233	0.00024022283068877	0.00840478372476774	0.261966028718871
RUSC2	0.305403895482293	4.35076949986825	3.79724597406682	0.000254180372554833	0.00881932064441291	0.257054845673771
HINFP	0.272147178229204	4.32102279548087	3.82038068240356	0.000234315863119853	0.0082325598630597	0.254906850436835
CDON	0.425972959198303	3.18399418722074	3.77227753078769	0.000277414827662219	0.00942984873541249	0.24544584938141
PHRF1	0.238933036341509	5.49675744865777	3.86785729601304	0.000198084466907533	0.00731294619108515	0.236167662091421
SRGAP2	0.201722520373868	6.0888857876521	3.86850241721778	0.00019763106714527	0.007312349484375	0.229141625280393
DENND4B	0.199237571228259	6.48585485053678	3.89135776427544	0.000182192062490535	0.00680129476136542	0.220514708362571
PERP	-0.175291675451687	7.43167216163364	-3.90322481948139	0.000174636771510579	0.0065779850602318	0.210867345734495
JRK	0.237022279266355	5.07276671929655	3.85493531007783	0.00020737794584646	0.00752318604411323	0.210229812478588
KHDRBS1	-0.147512426111433	8.11853157504398	-3.91130266804392	0.00016966606027635	0.00641980850396299	0.207349708066866
SMG6	0.202872138078526	5.76267979387115	3.85747413069937	0.000205519815453658	0.00748624758747478	0.188499229778226
GOLM1	-0.172816177345552	5.69288622567819	-3.85745175647149	0.00020553612129876	0.00748624758747478	0.179179000771541
C20orf30	-0.210574672461787	5.29537700280632	-3.8449641208815	0.000214831920154459	0.00774134037773644	0.172558959076102
SNORD76	-0.527163482040393	1.12663016368927	-3.73314473085104	0.000317939178258318	0.0105291382518656	0.163213093945758
TOP3A	0.225989661128638	6.10978545094583	3.85386972708671	0.000208162596083483	0.00753530575086617	0.151173624289738
TMEM104	0.279685223052586	4.99567733220112	3.82654687422746	0.000229276334743671	0.00812376572511262	0.146426760083447
ZBTB34	0.406095827331427	4.35910538022702	3.76233528667503	0.000287217846740334	0.00970804493750235	0.138792380992363
ZKSCAN2	0.382350824637784	3.38821776967116	3.76221296462122	0.000287340483380989	0.00970804493750235	0.138368183242359
ZNF689	0.298549133377561	3.60206149414142	3.77671618161108	0.000273141881706127	0.00932249965235361	0.131826643992384
EIF1AX	-0.219630280650177	6.4127075837988	-3.85693632826557	0.000205912095804736	0.00748624758747478	0.108451251499744
CEP152	0.301155875189119	4.39071257715089	3.78495641688701	0.000265374802239554	0.00911319957423881	0.105306031784539
ANKS1A	0.213971249299424	5.85103461621583	3.83310159455042	0.000224032586089276	0.00800559977922329	0.0885297204193094
LOC654433	0.331661894369967	2.858726701973	3.71938458990455	0.000333480996788346	0.0108928441216568	0.0870464053138331
MIDN	0.294645954480785	7.32255438856202	3.84381674527635	0.000215705848841496	0.00774134037773644	0.082884790564516
PTPRA	-0.145797263524449	5.66876376628055	-3.82752763119681	0.000228484359989712	0.00811289264642875	0.0638144900248721
S100PBP	0.300286698765409	4.62471861842503	3.77341829160493	0.000276310621443577	0.00941144365177675	0.0558585575766566
C20orf108	-0.174576974788745	5.71290314326827	-3.82958008868561	0.000226835400356668	0.00807147922460622	0.0532804919847827
CDK5RAP2	0.170798826373559	6.26084176132657	3.82229554762964	0.000232739684823052	0.0081943968189068	0.0266264948040122
SRGAP1	0.374668526098534	6.57473790269006	3.80526915742568	0.000247116293835553	0.0086099435377204	0.00103536791044956
ZNF808	0.620445437130663	2.46186233675543	3.67667597062194	0.000386446095551408	0.0119305837817946	-0.00936191056050539
PRKRIR	-0.226478324508391	6.35066422243574	-3.82250294750233	0.000232569575891381	0.0081943968189068	-0.0125350974776834
ZBTB26	0.390737909772113	2.7971001372936	3.68554931094762	0.000374824159337157	0.0117608991383764	-0.0160531492283305
SLC9A1	0.207984127834778	6.99598658463686	3.81873440269173	0.000235679086602735	0.00826309652902336	-0.0190259990868373
LOC253039	0.277076025771601	4.62945342384573	3.75306733792073	0.000296652040051255	0.00998231130345511	-0.0218804133818518
CCT6P1	0.351329206102927	3.91847941886556	3.67996092790705	0.000382104288461309	0.0118558666423505	-0.0523543413829231
ZSCAN20	0.612974355949814	2.33267397235455	3.67487423855717	0.000388847325420402	0.0119762111792464	-0.0575686382109284
ZBTB4	0.19294343027877	5.93437042870985	3.79188269700388	0.000259009290258793	0.00892239018677708	-0.0648044051557157
ZNF513	0.506498964483523	2.46405070483723	3.65511991199084	0.000416119984495379	0.0124097145751728	-0.0688706844973517
SLX4	0.334330849668843	3.63508011267108	3.69852607978279	0.000358423458876528	0.0115005159688829	-0.0743898366880416
SEP15	-0.233092352651822	6.42122283731572	-3.79467235574282	0.000256486777013888	0.00886257202227329	-0.0757248612850878
TRAF2	0.314337942696317	5.4264563724228	3.75437385234548	0.000295304470807789	0.00995699993909165	-0.0986377851361944
SNORA64	-0.589524732895715	0.137179674247866	-3.64976975162977	0.000423812834870072	0.0125538943810898	-0.105738913659816
AKAP10	0.268464127968222	5.28104539205326	3.74434546777239	0.000305798928614448	0.0102277370651016	-0.108625887803583
ITM2B	-0.186771451164334	6.77127331261363	-3.79157940461253	0.000259284957592302	0.00892239018677708	-0.115529599247497
IARS2	-0.160145601884896	6.96553155880434	-3.81168386291725	0.000241603318293297	0.00843543610675803	-0.115804652591994
ZNF234	0.427226255526253	2.74612556469618	3.63489058460697	0.000445922325068267	0.013000047162566	-0.132915818570861
MCPH1	0.296044449920462	3.63621707791338	3.67652068100212	0.000386652499984014	0.0119305837817946	-0.138677261710368
HMGXB3	0.164662480942201	6.25995546056181	3.78093227319502	0.000269141240781278	0.00920474051293678	-0.140798641043132
CAD	0.195778104102457	6.79935492127865	3.79962389618561	0.000252066908684806	0.00876417251734864	-0.145889696244382
ANKMY1	0.286417873041498	3.84000094386994	3.69515597832985	0.000362616018951364	0.0115953925448234	-0.155176520291835
DCAF15	0.264200348336184	5.49943036834066	3.73667672118395	0.000314062323392701	0.0104213855087689	-0.164196770614025
GIT2	0.221723921357255	4.63453182530684	3.71712350805317	0.000336102907685883	0.0108933818374781	-0.166364823203765
AMOTL1	0.258425666787144	4.55791686181616	3.71726251252454	0.000335941157207134	0.0108933818374781	-0.175256938293307
C20orf94	0.635920828382285	2.33680204712162	3.61805285813558	0.000472259462827964	0.0135240877676967	-0.178866096200678
C2orf44	0.455761443372222	4.62554940813733	3.65228130733674	0.000420184895160872	0.0124867268142535	-0.180200765856331
SETD4	0.222829359477873	4.32430794256682	3.68351673544131	0.000377456680488015	0.0117992252794048	-0.208079383060574
CBX2	0.215267765470342	6.35237729928262	3.76302566431921	0.000286526626522941	0.00970804493750235	-0.209555256598618
LOC389332	-0.843136525507316	0.0439705847510245	-3.66442245152466	0.000403058417084693	0.0121454936348188	-0.209888117778564
ERCC4	0.313092365009083	4.14760060382817	3.67908906427062	0.000383252117293465	0.0118694600178073	-0.213366314111285
JUB	0.233065899017414	5.9178823686548	3.7219747760837	0.000330501343308052	0.0108406913906302	-0.222670959590123
MB21D1	0.540623071582665	3.03344462828764	3.60252113138569	0.000497854352301865	0.0140643854525277	-0.228077085316203
NFXL1	0.238238882556915	4.76136816676635	3.691521585416	0.000367189531233515	0.011713620992649	-0.228108432269511
GADD45B	0.314879133032141	5.51505952483269	3.68071174401953	0.000381118436496266	0.0118472578661033	-0.228746763267369
THAP3	0.431252213576696	2.78152250301993	3.60367951805987	0.000495901000369878	0.0140329074960843	-0.236509128097191
ZNF443	0.394841618981809	3.57745123115816	3.61441645966431	0.000478137715458044	0.013634831999953	-0.238346309252434
ZNF500	0.331620639350651	2.76379917653939	3.62031892634675	0.000468631042078481	0.0134946094298987	-0.239464012898483
MED4	-0.228901121998971	4.90009296062218	-3.71142826826299	0.000342794066023621	0.0110673512744769	-0.241316814246124
SIK1	0.192910572621536	7.20892170867376	3.75111289354642	0.000298678821233464	0.0100303305347559	-0.243643545143353
OSTC	-0.28436063732747	6.38642603277713	-3.73677735463472	0.000313952525167132	0.0104213855087689	-0.251420859857191
NFIC	0.390512302819039	4.29424021482813	3.68709764211567	0.000372830517426939	0.0117482686246745	-0.252744783769587
MAP3K9	0.457509965878256	5.40103454426469	3.68192393310048	0.000379531875713466	0.0118199089188678	-0.255012473622196
STARD13	0.268265810929539	4.02489058818708	3.65500838024087	0.000416278992864862	0.0124097145751728	-0.259861563349761
RBM24	-0.309489320868818	3.99414698370701	-3.63409284929368	0.000447138059283891	0.0130041763149054	-0.268514980277056
ZBTB5	0.219530680876078	5.59405603989726	3.68242533930536	0.00037887744975809	0.0118199089188678	-0.2704402647941
ZSWIM1	0.281320609876113	4.02636541443166	3.64900019710617	0.000424930386307959	0.0125557169268804	-0.270610222436704
TAOK2	0.210530970163131	6.84554405854945	3.74966874144072	0.000300184875621488	0.0100607051300476	-0.273542206406756
ZBTB25	0.400203540682096	2.78297762823149	3.59478070398877	0.000511094948174949	0.014293565072371	-0.289176112095173
TBC1D24	0.230583805448779	4.5177806450595	3.68716404099998	0.000372745247227736	0.0117482686246745	-0.293403219789289
BCL2L2	0.205694300526146	4.91901074529905	3.69110746204667	0.000367714124679546	0.011713620992649	-0.29698948896925
SRD5A3	-0.21294769897526	4.47777610314217	-3.67040985896359	0.000394858298898253	0.0120513186668102	-0.298710393575673
ARHGEF2	0.375295772382844	4.42797576243594	3.6185947600833	0.000471389358344537	0.0135223252640721	-0.305477632346438
FAM105B	0.270764583176262	6.17208654978361	3.70418058751441	0.000351492206826404	0.011326311497042	-0.310489819330495
ZNF134	0.408005444782293	3.73358390106881	3.59490109300018	0.000510886485619215	0.014293565072371	-0.310892544371987
TLN1	0.196696054888699	7.39840349104486	3.74378875003893	0.000306391788424773	0.0102277370651016	-0.312951750242996
ZNF607	0.337086228388892	2.29955230221669	3.5815389758555	0.000534521885686672	0.014751392766046	-0.316563934142588
PDRG1	0.251045728171558	5.63239140955284	3.68747886108587	0.000372341203588932	0.0117482686246745	-0.317772144014834
STK10	0.181691273898978	6.01085645498563	3.70136810084908	0.000354923666989355	0.0114148911667884	-0.323209848578871
KIAA1543	0.294743119320239	5.59394778036657	3.68842911511164	0.000371124156437441	0.0117482686246745	-0.324655729695134
EP300	0.346505775671189	7.01024967716224	3.72145789743357	0.000331093913625031	0.0108406913906302	-0.332077619282115
OSBP	0.214334898849081	6.48658979409687	3.69809163430906	0.000358961333159345	0.0115005159688829	-0.333316367249371
ZNF324B	0.368371287525479	2.30512563343839	3.57932926529949	0.000538528831663887	0.0148374895893688	-0.33340038676637
DCUN1D3	0.606389951085162	3.72981848959359	3.55874641622897	0.000577242196064444	0.0155957972326038	-0.352203397045752
NXF1	0.153361698941304	7.46721710303826	3.71498484234559	0.000338600878976798	0.0109531162475976	-0.353151107560339
GATA2	0.302636924543621	4.39752348777436	3.64302551635233	0.000433702386797037	0.0127697864732282	-0.362194131321092
SNORD12B	-0.940694783105116	-0.723721732900237	-3.7270708186289	0.000324712728975558	0.0107131984789232	-0.365684878441723
SNX14	-0.207806716229364	6.70048215994192	-3.71741145605524	0.000335767923361267	0.0108933818374781	-0.368493066727451
ZNF233	0.69343115178742	1.3485174460874	3.58943604905236	0.000520431162179598	0.0144339813537174	-0.370176643522699
KCTD2	0.171522259970147	5.31508076920916	3.67278408975206	0.000391650674598423	0.012018286021989	-0.373891811004143
SHROOM3	0.226719462672508	5.27600487408539	3.68364999226373	0.000377283554779795	0.0117992252794048	-0.379105409794961
PAPOLG	0.348661082635263	4.53715991728265	3.60369866629999	0.000495868772322078	0.0140329074960843	-0.379260880420166
LENG9	0.367615076476359	2.31745171206217	3.56874754029169	0.000558114029160132	0.0152017899408372	-0.379475420757969
ZNF227	0.382711705717953	4.55277220437063	3.58526535988189	0.000527828520230532	0.0146149075700918	-0.385442424877205
SIN3A	0.176701673904645	7.59889264490215	3.72133396410813	0.000331236145695528	0.0108406913906302	-0.388530030271706
ZNF8	0.446491063775095	2.8469778194102	3.54692621031232	0.000600648595753742	0.0160211277757346	-0.394325646738915
ACTN4	0.211306079245377	8.91629831341281	3.74242814169209	0.000307845329579717	0.0102557874340462	-0.407974183609852
RPL32P3	0.799320377163349	1.48027624413553	3.6168033473509	0.00047427154005997	0.0135584910016461	-0.409003090502718
LOC100129361	-0.231726453318759	4.92433407358435	-3.65216266549467	0.000420355608492271	0.0124867268142535	-0.411371226726202
TNRC6A	0.243327405243507	6.33340717295955	3.68612771295409	0.000374078223933081	0.011759556798979	-0.413568182005762
CBL	0.413193387110657	6.63259100370006	3.67155057059016	0.000393314080919759	0.0120472247056814	-0.425745199218387
LAPTM4A	-0.164519089068139	7.78139173730267	-3.71714069559823	0.000336082903647852	0.0108933818374781	-0.426252341532669
ENO2	0.180472674455707	5.90942740079228	3.6737231930682	0.000390388766573335	0.0120015840664935	-0.428799655812075
MGC23270	0.671857966038202	0.469944731430404	3.55266310420969	0.000589178544455131	0.0157907403485058	-0.429633643850403
INPP5E	0.275662711313555	4.68156357331765	3.63360465060424	0.000447883613811619	0.0130041763149054	-0.431170331038951
KSR2	0.405964685463289	3.31808124739271	3.56797479485975	0.000559570348159725	0.0152166739880053	-0.433941237434355
PAPD7	0.189441748218974	6.12064249415158	3.664645322938	0.000402750308152928	0.0121454936348188	-0.438183923996596
INCENP	0.2130186202408	5.94577499150899	3.67038726741273	0.000394888939811768	0.0120513186668102	-0.438635263504367
ZFC3H1	0.353113008650715	6.13585261209075	3.64955938500337	0.000424118053415196	0.0125538943810898	-0.44334451952696
KRT24	-1.02976074885101	-1.17540341839162	-3.72292686191271	0.000329412470615672	0.0108406913906302	-0.444772330703265
CACNB1	0.396966749207317	3.11512888330648	3.53598504903821	0.00062311116335763	0.0164806859192094	-0.446986800100827
DSTN	-0.206117961582422	8.86659553044338	-3.72701264600023	0.00032477826051268	0.0107131984789232	-0.447375599654463
TMEM128	-0.275778862707332	3.71000482690925	-3.57743175711162	0.000541992310482575	0.0148594744270665	-0.450517589889191
AP3M2	0.257699626085244	3.80401777990663	3.59223902181608	0.000515514897391762	0.0143452098901495	-0.452343960800581
E2F8	0.231567987156319	4.16675113350399	3.62299721605817	0.000464376621636499	0.0134131858726232	-0.470689684511129
HEBP2	-0.238018538526621	5.47081120719708	-3.64509924541887	0.000430638476422478	0.0127019362957487	-0.477037966305992
ATN1	0.21274426706542	7.2344538583335	3.68695274435073	0.000373016661068056	0.0117482686246745	-0.47990203905586
BRF2	0.290499147193237	4.41080853683862	3.57357108616045	0.000549104257330444	0.0150298193119384	-0.492763089563731
C14orf109	-0.214055237037281	4.9139632345002	-3.63031697766501	0.000452935158417968	0.0131280547476293	-0.501545322157321
SETD1B	0.27251948852089	6.60713592051012	3.6594618352103	0.000409974372554451	0.0122684273616944	-0.505524570999022
KLHL18	0.239569848006621	4.42247740418764	3.59413408437101	0.000512215996436003	0.0143010022110112	-0.509666291580894
BCOR	0.232179748989678	5.45138612834402	3.62621989298818	0.000459305946138055	0.0132896758533094	-0.514675366686517
UCKL1-AS1	0.684850293348926	2.7823965543431	3.50613768230492	0.000688491959685287	0.0174724423881286	-0.516230059983562
ZNF579	0.470326715504204	3.70470316797061	3.5543678134857	0.00058581033516685	0.0157256694146555	-0.523472111620044
OAT	-0.161711499607391	6.67562307442411	-3.66531958855726	0.000401819528316692	0.0121454936348188	-0.523963386090802
TMEM66	-0.15376472135966	7.32478704235801	-3.66677144638695	0.00039982225506083	0.0121454936348188	-0.535541782549756
POGK	0.181417600661986	6.10432731781591	3.65939209167829	0.00041007240463927	0.0122684273616944	-0.541867483304814
OGFRL1	-0.399617718686567	2.91161669842533	-3.51821512864412	0.00066129240133016	0.0170510255823171	-0.543046987703059
NDUFB6	-0.267065915897603	4.92761538495523	-3.61126403991898	0.000483289622843304	0.0137330304363429	-0.543395364147928
RIPK4	0.299599016097278	4.34495636946216	3.54215153642653	0.000610355403345021	0.0162025139135589	-0.549747604029121
MASTL	0.198326786574675	5.95898111263858	3.63704922498413	0.000442648283068618	0.0129874559404203	-0.551134099011516
C14orf153	-0.22631261699737	5.23261238204239	-3.60172250188228	0.000499205296371196	0.0140773024319987	-0.565850068323964
SNORD36C	-0.514524777077078	-0.631056870402241	-3.48462946814845	0.000739563064577441	0.0183236336177676	-0.56599532294775
SMG5	0.161534418097749	7.4051548234157	3.666142068902	0.000400686910009295	0.0121454936348188	-0.56896219723417
TSPAN13	-0.174641724576243	7.63165278677769	-3.66656213268164	0.000400109618984156	0.0121454936348188	-0.57538697874933
MAL2	-0.194951975740564	8.79610042678119	-3.68923990144689	0.000370088720119993	0.0117482686246745	-0.576062453762257
CDC42	-0.199382843660208	7.36830463737162	-3.66496493155826	0.000402308854586952	0.0121454936348188	-0.579962309446649
NBAS	0.230503209201884	5.26200018826921	3.59356302301601	0.000513207983719188	0.0143048171995328	-0.588172233170617
ZNF467	0.323003002370296	4.38253959859379	3.57802310041222	0.000540910691248681	0.0148594744270665	-0.593308670293458
IFITM10	-0.263227750792654	5.91759119139192	-3.61964759085795	0.000469703220270226	0.0134971076560125	-0.606991709854223
ING1	0.274271479961827	4.29817664606209	3.52249990336308	0.00065188887768551	0.0169288658236219	-0.608633148051129
C10orf58	-0.165076059395366	7.37698826584933	-3.66070819585762	0.000408226220818116	0.0122570472476879	-0.610140542308582
SH3BGRL	-0.252558793674737	5.41849966754672	-3.6110377237287	0.000483661500060152	0.0137330304363429	-0.610156146345617
ZC3H18	0.154210017798134	6.61088063736415	3.63987574221138	0.000438395697096464	0.0128852893466454	-0.611888698426992
CISH	0.320170906621709	2.72232946506911	3.51717031971038	0.000663604720979483	0.0170510255823171	-0.615597461677718
REEP5	-0.170059680949224	7.97896660035099	-3.66370169804564	0.000404056355146314	0.0121536663371708	-0.616509607826785
RNF219	0.317196290287367	3.39619798279504	3.51619553967134	0.000665768937171315	0.0170510255823171	-0.617118152006816
ZFP64	0.237121538050885	4.14791326369587	3.56415811175826	0.000566816141535803	0.0153653088934475	-0.627585932999305
EYA3	0.26720499239915	5.43835097876898	3.5633965821426	0.000568272446369015	0.0153782983706722	-0.630969025809241
SNORD36A	-0.40444829650911	1.60825390646901	-3.46899655947426	0.000778903045982886	0.0189612438733883	-0.633726534399104
CREBBP	0.286784468756525	7.43844363884613	3.63471690547118	0.000446186741886684	0.013000047162566	-0.635641166436791
TUBD1	0.250273088757623	6.67799234563979	3.62020716044432	0.000468809380457494	0.0134946094298987	-0.642285532827858
PGBD4	0.65476499150922	0.866357359332362	3.49151038318598	0.000722847965857956	0.0180710909392697	-0.648112898499688
PABPC1L	0.257223555516621	5.06274556345976	3.57770493541993	0.000541492389168299	0.0148594744270665	-0.664147611744393
IPO13	0.178697999524395	5.31071399475067	3.59088122198422	0.000517890891734858	0.0143873874972986	-0.667871911021073
CDAN1	0.209128868786439	4.16868585050288	3.54695095899683	0.000600598664367758	0.0160211277757346	-0.672709016234718
GCA	-0.250642666645776	3.78772514521162	-3.52381008246126	0.000649038810240584	0.0169057253751184	-0.673705612251917
WIPF2	0.262775377010534	5.62346951518872	3.57264006264761	0.000550832506787866	0.0150524883064057	-0.67595358183783
UPF1	0.205418798630324	7.68510738645013	3.6359005107089	0.000444387708630394	0.013000047162566	-0.677588419980729
C11orf95	0.362370005386557	3.30164696645861	3.4680686438303	0.000781299075841632	0.0189919269540341	-0.692237426821537
ANKRD17	0.317834526293864	6.99767652112944	3.6141491819116	0.000478572493660153	0.013634831999953	-0.701151107628039
UBE2O	0.213154743521353	6.86682134214454	3.59995834058189	0.000502201822669285	0.0141156693820523	-0.704704072454369
SNORD24	-2.1934485919491	-2.15299279033353	-4.3466679551278	3.39107968571104e-05	0.00196918113416081	-0.705494662628981
E2F7	0.344921958990462	4.9662162280399	3.54438106247613	0.000605804522937122	0.0161329217222937	-0.707983862229004
SDC2	-0.238688455771426	4.35516141212655	-3.53344448718548	0.000628439375189717	0.0165512127727131	-0.716384739776854
ZNF189	0.400460746965345	3.6232423510435	3.45087652008153	0.000826968319702864	0.0196451962765777	-0.722817602051906
SPESP1	-0.384480932385475	2.38207499331746	-3.43506300231792	0.00087118508193272	0.0202622841332003	-0.747570908651413
RPL24	-0.266138371730998	9.05976785531236	-3.63551494423892	0.00044497299817839	0.013000047162566	-0.752507215207346
ALKBH1	0.227391317178038	4.61891619975284	3.50062033528741	0.000701265812707441	0.0176892450252176	-0.753867429083615
PGS1	0.258171895708133	4.10933484713545	3.51397612522361	0.000670721384825605	0.017125411358509	-0.756785934596302
SNORA72	-1.02498505564082	-0.46387492083162	-3.60125655998116	0.000499995075616315	0.0140773024319987	-0.75756695525523
ARMC7	0.322720548981047	3.29521842135572	3.49105227257591	0.000723949641207021	0.0180710909392697	-0.761034279685171
STK35	0.203610366004282	5.6622094291631	3.54755789939623	0.000599375366616038	0.0160211277757346	-0.769462145584276
WDR4	0.228366014569575	5.09772326094408	3.55687139735833	0.000580896666005511	0.0156692191004454	-0.770301313914781
KLHL11	0.830024310618191	3.23444741040291	3.41099927691081	0.000942761642802178	0.0213931420817145	-0.772522545934716
ZNF549	0.68829485641342	1.08912223169529	3.44866528801008	0.000833021514192373	0.0196849418892597	-0.779938805981485
SERPINB1	-0.220153939083325	5.16737633485782	-3.53518900581134	0.000624776062711001	0.0164806859192094	-0.787301994769314
SNORD18B	-1.79154403225118	-1.73718026472757	-4.14273627478024	7.30274283118678e-05	0.00343064806485302	-0.792787266724211
ACADM	-0.263437976368216	4.67679944488599	-3.5214976070615	0.000654077173239157	0.0169593591399251	-0.796648950493497
SP6	0.279826300458388	3.2079309044046	3.43856723147803	0.000861198947337517	0.0200874354187903	-0.80533877827875
CRELD1	0.272899342056292	4.36434247216151	3.47839571411879	0.000755020156163619	0.0185964021968783	-0.805922897784179
LSM3	-0.237551843744416	6.20414662819455	-3.56412798361173	0.000566873689742712	0.0153653088934475	-0.807591735543221
JMJD6	0.239167892577675	6.14538139994074	3.51565654836854	0.000666968469933167	0.0170556279681381	-0.813953429807463
UXS1	-0.16608271375541	5.39145242163697	-3.54083817295411	0.000613051322817303	0.0162482889426253	-0.815267535710931
MLH3	0.251901595078706	4.46751291565911	3.51092730052705	0.000677581315398635	0.0172478994196754	-0.824161689279837
UBN1	0.186352016393074	7.0266364249627	3.56916296515241	0.000557332599984812	0.0152017899408372	-0.829561150867873
NXT2	-0.337861852828071	4.55964224170849	-3.45548077284538	0.000814496988428909	0.019459496620693	-0.838539415960487
NDST2	0.291932800094771	4.38993511670513	3.48330996067749	0.000742809779481804	0.0183599159530724	-0.843371577620887
IFT43	-0.280249539841544	3.66624556520199	-3.44394114637349	0.00084609383131279	0.0198180297407214	-0.848381956675778
FADD	0.257151669783261	4.88321823771336	3.53532953793224	0.00062448183909078	0.0164806859192094	-0.85048126282319
ZNF346	0.238553543476208	4.32352898613977	3.48968892221704	0.000727237636057267	0.01809869378783	-0.85113985575517
ZNF397	0.50293389796472	3.49787770586083	3.40944639316163	0.000947565660502498	0.0214555401841352	-0.852870404093456
IQCC	0.303926340831159	2.88351232108226	3.42879515185982	0.000889319212668304	0.0205711957298267	-0.853700187403558
MYNN	0.231937018409324	4.99047211956877	3.51124206327433	0.000676870037770949	0.0172478994196754	-0.85688789509411
DAZAP2	-0.132199406852621	8.15338932302024	-3.58406920843707	0.000529968367888162	0.0146499024538209	-0.864288120010091
WDR47	0.36874366851922	5.346608176403	3.47087470772193	0.000774074539611854	0.0188711699715286	-0.865441267565415
TWF1	-0.263938472191914	6.64243458831155	-3.55496557033349	0.000584633587537237	0.0157193120867729	-0.871828218641977
THAP6	0.332204346381185	3.84417196012109	3.43466370774177	0.000872329859836414	0.0202622841332003	-0.87258511230234
SNORD35B	-0.581660277066913	0.0749743281977523	-3.3769904650203	0.00105339713560617	0.0229687271132693	-0.876854522989813
DCP1A	0.313742776752985	4.70614712715726	3.46417055637766	0.000791440666145078	0.0191549257606516	-0.878665205231125
AMIGO1	0.339907702968215	2.28561687496885	3.39870565757221	0.000981429007665303	0.0218554177419368	-0.879133765161052
DSCR6	-0.375616581108643	1.87527992124762	-3.38103470907135	0.00103962877896328	0.0228172594480078	-0.896431315643048
ZNF416	0.529054902125781	1.89446236756909	3.37747604371864	0.0010517350127782	0.022962423438254	-0.899036243176239
ADCY6	0.209598918382208	5.0833044932419	3.52389249306779	0.00064885993414752	0.0169057253751184	-0.910769928196132
SHPK	0.178669550163672	5.22228770430165	3.51798744788227	0.000661795644031053	0.0170510255823171	-0.911925852970767
LOC340037	0.659903867771631	0.995683952489112	3.38671762214969	0.00102056719137791	0.0225759113543271	-0.915606514107673
POLR3A	0.167391141995232	5.64434231666091	3.5174596915465	0.000662963534354276	0.0170510255823171	-0.915618310869865
ZNF436	0.350694948778847	4.74438896135475	3.41964193770197	0.000916440485552203	0.0210240750073732	-0.9197924168686
PTTG1	-0.290999373156089	5.06623831650147	-3.4530489647376	0.000821061670609372	0.019560449258221	-0.922165532395075
KIAA1737	0.204703726768517	5.32309179375624	3.49464077180729	0.000715362148203953	0.0179635383882326	-0.925999855298829
NIPSNAP3A	-0.236690141657007	4.09012659582998	-3.46130423286494	0.000798976941582593	0.0192172633563497	-0.926318676404981
SOCS4	0.326119805459864	6.36592819862019	3.51709769409378	0.000663765735824244	0.0170510255823171	-0.926959776325398
BRAP	0.196288561270729	5.70033974588931	3.49358712946125	0.000717873560358715	0.0179995763469852	-0.927079800307589
HCN3	0.37803147293216	2.97247063578676	3.38367157391531	0.00103074300137065	0.0226714275874221	-0.931431208235092
SAFB	0.150316291179786	6.68636350888845	3.53218198513467	0.000631103146126866	0.0165952343016127	-0.944391878463381
ZNF721	0.263573960215027	5.40704198748163	3.48314237279762	0.000743223098554773	0.0183599159530724	-0.94509722993448
NEU3	0.451749372376329	3.86865200445897	3.42058974470576	0.000913596394725414	0.0210164870775623	-0.947153727304595
CASKIN2	0.234426481738163	6.58735898796288	3.52946727948456	0.000636867105705035	0.0166943032536223	-0.950167355386261
KCNIP3	0.580339127443513	0.73760480013208	3.35663750925429	0.00112532584175223	0.0238766838414132	-0.953955044052108
ITPKC	0.264295246152517	5.73158708083053	3.47350169271929	0.000767368171112313	0.0187349858301932	-0.956570626608628
AGAP5	0.537199601514878	1.46097273290202	3.35224014913916	0.00114146052794926	0.0241032649866458	-0.960078225801816
ACTN1	0.156608629535555	8.34948804641199	3.55535236895239	0.000583873324582432	0.0157193120867729	-0.977872888120086
TECPR2	0.222417821353322	4.80796851613764	3.46100721220573	0.000799761737384562	0.0192172633563497	-0.979101261109227
ARID1A	0.247343313932422	7.48423521922054	3.53156434314235	0.00063241019925311	0.0166034979157127	-0.982242946048007
PDCD11	0.146123002351492	6.63751552640649	3.5257543108868	0.000644831155379446	0.0168766138381312	-0.990024032820774
PLCG1	0.155922633251536	7.60204017253098	3.5431767293117	0.000608258795485238	0.0161725279740781	-0.992825883233854
LCP1	-0.291822037298144	3.67310493155494	-3.40553096057004	0.000959780895287291	0.0215212017311225	-0.999071256905347
CNOT7	-0.205716069657604	5.8379108435187	-3.50167880395288	0.000698798022728129	0.0176536225560502	-0.999154807659995
CCNT2	0.265519322991994	6.1840903869911	3.4910448900359	0.00072396740787555	0.0180710909392697	-1.00362930507985
TP53I11	0.193846963522252	6.03634681208103	3.50724682995712	0.000685950692290909	0.0174344063493513	-1.00626864567422
ZNF780A	0.36325614075658	3.72202775083501	3.38382346474397	0.0010302333355576	0.0226714275874221	-1.00816207443389
STMN1	-0.21166508742834	7.51624096900116	-3.52337362883273	0.0006499869299331	0.0169057253751184	-1.0110364634622
ERN1	0.753192285051504	5.72509399850033	3.40730784775674	0.000954219183060106	0.0214782794313556	-1.01548890318234
RPRD2	0.223255221211627	7.07975689570908	3.51737679228792	0.000663147161729729	0.0170510255823171	-1.01584958404366
RERE	0.228111859042604	6.09105966451616	3.48693699133641	0.000733917428679194	0.018237793576866	-1.01646523788287
HIST1H3G	0.802207691109454	1.3087641177765	3.36669418333096	0.00108922726239661	0.0235048215952528	-1.02170652042455
TOP3B	0.226188280067071	4.06675682252709	3.42612956549579	0.000897138450485838	0.0207234025496204	-1.02187303798284
EZH1	0.245348928651469	4.31823339275535	3.40554920706761	0.000959723628587508	0.0215212017311225	-1.02478918461919
FAM46C	0.342052357539432	4.75801050615648	3.37923413741434	0.00104573769116863	0.0229212544522991	-1.03139759453335
SNORD83A	-1.43439561495058	-2.51606877510381	-3.79596006653863	0.000255330287289911	0.00884087727668007	-1.03508937018636
RNF139	-0.16305272158328	7.32646573647491	-3.5164644760842	0.000665171177273958	0.0170510255823171	-1.03973825738614
NCDN	0.20749185260072	5.64671609739591	3.47696475707329	0.000758611061179755	0.0186272881575279	-1.04715593389625
HEXB	-0.155632927509649	7.09893722104968	-3.50392312472595	0.000693592533355113	0.0175752144361074	-1.04785018271459
TIRAP	0.366424045119133	3.10707066217011	3.34393077436039	0.00117254349741732	0.0244887852994488	-1.05016609431908
ZNF740	0.182713234109793	5.5303507966761	3.44297032509595	0.000848804040893525	0.0198537045872774	-1.05021526608353
SIN3B	0.217952569685762	6.37823226244561	3.48611042899706	0.000735935025638293	0.0182607972830487	-1.05878694409397
LOC641298	0.921586291670473	0.931089808126847	3.38428939622354	0.00102867139125627	0.0226714275874221	-1.06423682462741
DTL	0.229038066010864	4.94311691747977	3.4477565748446	0.000835521172872233	0.0196849418892597	-1.07215710085842
NIPA1	0.179593044003227	5.3418264107692	3.45768442842828	0.00080859094001853	0.0193460298724891	-1.07454165691635
ARHGEF5	0.323452348279513	3.07865854133242	3.32404713517014	0.00125017595859447	0.0255911171744602	-1.08644590084943
RGS3	0.26435497058316	4.13064965480069	3.40546541542905	0.000959986635459062	0.0215212017311225	-1.08991424255218
KIAA0182	0.160468868427611	8.55770659538401	3.52489231406258	0.000646693480766122	0.0168989090192697	-1.09106020880233
MYBBP1A	0.191994515775418	6.64946499983702	3.50329070950547	0.00069505564587523	0.0175856439056238	-1.09157294004331
ZNF525	0.56339161656783	1.85427446439516	3.30210910579049	0.00134140863083496	0.0267705464702672	-1.09278538455207
GPATCH1	0.207128548154713	4.02653401876029	3.40138303160131	0.000972882908779602	0.0217229556294126	-1.09505951910668
ZNF627	0.337598139499734	4.4216070066446	3.3632537861669	0.00110145245466016	0.0236162703227391	-1.09866115182253
IGFBP3	-0.200568836929061	4.90329081735609	-3.46299884891963	0.00079451324496365	0.0191756122385051	-1.10168863863972
FZD8	0.369664229267544	2.38720120587665	3.31838606510804	0.00127314477499622	0.025934315733297	-1.10185174171019
PPP1CC	-0.170222128760268	7.37997964171684	-3.49753639659418	0.000708502893321269	0.0178180487036164	-1.10442463386578
BRD1	0.204853074250779	5.13071396419932	3.41647363542355	0.000926008213560911	0.0211854464618231	-1.10468692203326
SOX4	-0.180934556059922	6.64624701805417	-3.47656561492742	0.000759615553900623	0.0186272881575279	-1.11205843628762
LOC645781	0.724272967563795	0.943478196051946	3.31021100247415	0.00130701253440319	0.0263355152112759	-1.11337910800692
PDDC1	0.224690735123019	4.97836416952291	3.41965310352863	0.000916406931744057	0.0210240750073732	-1.11711603740171
RARG	0.191131117150343	5.8051917189934	3.45252850716647	0.000822473109310345	0.0195662023899093	-1.11816441522273
FAM131A	0.340033746126275	3.79643891826634	3.34389330897773	0.00117268542612716	0.0244887852994488	-1.12033215062206
LSM5	-0.241566181805622	5.54937301326402	-3.44800530347024	0.000834836276968994	0.0196849418892597	-1.12602716658645
LOC100507217	-0.288418620436564	6.34756770405776	-3.448191996569	0.000834322548711143	0.0196849418892597	-1.12772082434057
NEURL4	0.192741701535177	5.80958515589995	3.46256446290959	0.000795655192595114	0.0191756122385051	-1.13140633325305
GFER	0.281447895897527	5.16132171931177	3.41153422920965	0.000941112020548572	0.0213847247712695	-1.13384106844182
NUAK2	0.403226880492694	3.12992701719194	3.30095119019007	0.00134639318328284	0.0268060471395502	-1.13476983622525
PPP1R2	-0.194853413830768	7.20086688097884	-3.4753447373275	0.000762695839176262	0.0186754395525385	-1.14058374242575
MLXIP	0.244991989625773	5.48691414309765	3.43334584370884	0.000876118235085265	0.0203220545957919	-1.14097256755392
ZNF550	0.932142898651552	1.1868649280513	3.37863291955533	0.00104778497974408	0.0229360680644502	-1.14485298796717
GOLGA8A	-0.307963254491396	4.31331898813823	-3.38340782075519	0.00103162858132194	0.0226714275874221	-1.14902021067133
SSH2	0.341774256686778	4.5708974383537	3.35769516719522	0.00112147717464845	0.0238620664997719	-1.15149278651199
PRPS1	-0.192170641196666	5.26881254283371	-3.41317463149793	0.000936070454528926	0.0213281229993757	-1.15509653576448
FBXO10	0.294336465117863	4.15312414902704	3.35593885969167	0.00112787492434325	0.0238766838414132	-1.15802930282462
FAM82B	-0.177702145850262	5.59348558550013	-3.43982303867023	0.000857646531717601	0.0200325147995044	-1.15917090997379
C10orf32	-0.310353618789036	4.05839193294121	-3.37097151763386	0.00107420574176001	0.023240642723408	-1.16899733856975
MADD	0.157975119428394	6.55873776975909	3.46054152012316	0.00080099366359829	0.0192192511191073	-1.17407651794623
MAU2	0.207162093766891	6.37293325725096	3.44769031885434	0.00083570370374159	0.0196849418892597	-1.17910391489888
BRD4	0.225986876663184	6.81666518610157	3.4450757008949	0.000842936859807387	0.0197972998245528	-1.18413434611227
TRAPPC9	0.195606270521004	5.44742439221129	3.42301393095019	0.000906359860882239	0.0208825197857198	-1.19309582608933
TMEM214	0.148341545161431	6.57851948414562	3.44635266701734	0.000839396888791573	0.0197441259748949	-1.19427921691497
GFM1	-0.159298294955192	6.27904193204025	-3.44933476164827	0.00083118445565044	0.0196849418892597	-1.19569810933532
MAPRE1	-0.122109340469058	8.06349737179606	-3.47383653499794	0.000766517306290812	0.0187349858301932	-1.1973531882874
MKI67	0.281883594623954	8.60821405145354	3.4904700633126	0.00072535203739155	0.0180786698559408	-1.19753079619328
GLIS2	0.229436362185976	4.8418097925155	3.36676136597873	0.00108898980716751	0.0235048215952528	-1.19854260733653
TPCN2	0.247381061622894	4.17709293049577	3.35989490942912	0.00111351216445209	0.023813781890405	-1.20667917338487
MAP4	0.134537700444593	7.4862817620823	3.46253406431853	0.000795735164644974	0.0191756122385051	-1.21098743088448
INTS3	0.136970686140769	6.2585639365588	3.45388758580908	0.000818792197501476	0.0195342092881807	-1.21135639578342
SKA2	-0.207801298393068	7.56254632996849	-3.46466699554944	0.000790142229425126	0.0191512154273997	-1.21488509264132
CNTROB	0.166980858990144	5.88406018971327	3.41228075732112	0.000938814503568404	0.021361542527453	-1.21860608458713
ZNF230	0.675960697271831	1.6185977197058	3.33080093591076	0.00122328184871695	0.0251947852684017	-1.22173504847441
GGCT	-0.229807720668372	7.27613550174045	-3.4598238273203	0.000802895725705696	0.0192372895654757	-1.22729364041864
VPRBP	0.301533107648337	5.21388937587239	3.37568420886177	0.00105788067115021	0.0229818566655562	-1.2300179638538
PRPF3	0.142309778149311	7.398790160737	3.44468417859864	0.000844025040355544	0.0197972998245528	-1.2399123061185
EPCAM	-0.143194402365179	8.9149527350502	-3.47731394344773	0.00075773331573336	0.0186272881575279	-1.24251567931923
CAV1	-0.328979313051604	3.27420579911804	-3.32200728411084	0.00125840716023724	0.0256967049423781	-1.24594205682122
SKIV2L	0.169575985025915	5.87719762526798	3.4133866130396	0.000935420813157287	0.0213281229993757	-1.25263191523489
RPS27	-0.241198624613835	9.17922285784006	-3.478994803368	0.000753521540182331	0.0185868646578308	-1.25313508825505
LSM11	0.450204169886281	2.51022244528921	3.26475132920895	0.00151126065182435	0.0290509461392073	-1.25330654293189
BET1L	0.208343868937841	4.99598537884243	3.37751057303061	0.00105161691374723	0.022962423438254	-1.25955377573668
C16orf70	0.250278884229644	3.68185388749338	3.32356119032573	0.0012521322493027	0.0255998285297535	-1.26243521950506
MED22	0.176723068137533	5.3247359166319	3.40466546569158	0.000962500948293986	0.0215486825425283	-1.26443820610342
FLNA	0.214914583619356	10.5615685601662	3.49994279120214	0.000702849801719074	0.0177025001264304	-1.26963103998914
VPS11	0.154572862717695	6.09604642294431	3.40390100376603	0.000964909505238298	0.0215737253550873	-1.27196789480399
MXD1	0.255257462259456	6.88739720859648	3.39098665273411	0.00100646459526654	0.0223237584764424	-1.2723135535912
BRPF3	0.207405588442455	6.39370725580584	3.41351116345224	0.000935039312173155	0.0213281229993757	-1.27393352737554
GAB2	0.24489569649595	5.11564808388513	3.34888169985583	0.00115392922988294	0.0242746068434745	-1.27699746298245
URB2	0.190618232678116	4.90625582190586	3.39877968779508	0.000981191759560901	0.0218554177419368	-1.27818250704768
ASXL1	0.176738503257826	6.52026547593204	3.40928145480385	0.000948077265969618	0.0214555401841352	-1.28656231929305
TSPAN3	-0.149034179606824	6.89976644583507	-3.43603284315208	0.000868410433907534	0.020227431889512	-1.28727327593438
TUSC1	-0.273392554220365	3.25583367849732	-3.31214273428491	0.00129893439287647	0.0262359647179543	-1.29372472011059
SPTSSB	-0.222609284166911	8.69099426422077	-3.46545571992069	0.000788083448209884	0.0191290385890596	-1.2949266974423
ANGEL1	0.203091045768415	5.48120509698869	3.39199030795089	0.0010031757514379	0.022280360248403	-1.303870114147
SLC7A5P1	0.948848776495253	1.14984939782107	3.32724714630018	0.00123736491699356	0.0254084943554662	-1.31170885078119
TNPO3	0.140217441455111	7.21037287143516	3.41735449587398	0.000923338777375769	0.0211533119353868	-1.31550140158305
GATA6	0.396555926429375	3.00008123100227	3.21921645230263	0.00174548124183754	0.0322557218657359	-1.32021925829258
ZNF828	0.251515867903191	4.8977825856617	3.34237442869978	0.00117845293478113	0.0245435204000991	-1.32166020574722
MED30	0.410310900455069	3.11415605203139	3.22678243893702	0.00170434959989649	0.031741138873796	-1.3219464957736
BANP	0.328920322624564	4.57536973070825	3.30558590594352	0.00132654550744862	0.0266008957632743	-1.32252384678719
AARS2	0.176340638407402	4.55778452254022	3.35895478569419	0.00111690972255044	0.0238159691171362	-1.3355906118502
HYLS1	0.279475618165856	3.47560211100157	3.25520825852453	0.00155776787935856	0.0296383504145535	-1.33738640614501
TNFRSF10A	0.255459548640184	4.10594765265139	3.30319010471431	0.00133677079283936	0.0267220263809609	-1.34313060093026
FUT11	0.341209477064287	3.00099731845123	3.22421802486966	0.00171818826160875	0.0319277560968276	-1.35039257084894
PCDH10	0.216810533050575	3.8927787130444	3.34600622013769	0.00116470629141747	0.0244415979966598	-1.35295472908864
VIPR2	0.406082196424337	1.82090537127492	3.2098399135286	0.00179774167915107	0.032894345560309	-1.35430198766679
RIC8B	0.296915890394833	3.82968115928982	3.28603477872119	0.0014121755315493	0.0277194284212492	-1.35755850797617
EXTL3	0.242257162742239	4.1080448074171	3.29199904664594	0.00138551969102646	0.02742181220441	-1.36141984865481
KDM4A	0.172239411549777	6.2623672990728	3.37359284126549	0.00106509633117451	0.0231033346855545	-1.36280793556202
UGDH	-0.162823999431454	7.27819462632599	-3.39783824176862	0.000984212876613839	0.0218882661549067	-1.36317741203536
MAP3K8	-0.21255156013916	4.93944866183709	-3.33489327024698	0.00120725086236567	0.0250273255629635	-1.36442857060783
IRF1	0.303287308628243	4.07008065927904	3.26556333338363	0.00150736397374837	0.0290428054112531	-1.36607162990692
SHROOM2	0.299182937554447	3.83697365577378	3.26031975420016	0.00153269361626485	0.0293617045113556	-1.37063293618957
VAMP3	-0.157082759062652	5.95642348397361	-3.37606226219023	0.00105658121783842	0.0229818566655562	-1.37667818072127
SULF1	-0.433354236132976	2.30911022013362	-3.21818929993751	0.00175113615322432	0.0323245044442865	-1.38817060027694
DNAJC15	-0.217303016981105	5.38467084027334	-3.3563068545268	0.00112653158896373	0.0238766838414132	-1.39005581844915
TMEM184B	0.217664763926844	5.12395054783242	3.34019268467357	0.00118678405900988	0.0246862893070662	-1.39309324233626
SERTAD2	0.297935517977089	5.54606232701982	3.30445446934601	0.00133136531612287	0.0266655731099867	-1.3941280165382
RBM33	0.230220594481954	6.48375812059085	3.36165856522872	0.00110716456352399	0.0237083484767929	-1.39514581531412
KAT5	0.171708711757117	5.06538790009227	3.32635144999665	0.00124093832010502	0.0254331525311721	-1.39549990808314
TMEM63C	0.370855015246898	2.23126133269818	3.18841917778273	0.00192265777998316	0.0344635891880368	-1.4020163484497
RPL9	-0.284321945723146	8.88019749628316	-3.42295870401233	0.000906524118896951	0.0208825197857198	-1.40522542821606
DOT1L	0.272016118353879	6.19982461663379	3.35288878789172	0.00113906698373105	0.0240831305131707	-1.40850669365291
PELP1	0.173641747155687	6.4264402387841	3.38632225767016	0.0010218826175093	0.0225759113543271	-1.41053417640202
CROCCP2	0.30487365009005	3.77383688820377	3.25610516271451	0.00155334058337056	0.0296215141576845	-1.4131969374322
MYH14	0.195232243170882	8.08314021849899	3.40776118811482	0.00095280507432729	0.0214782794313556	-1.41359172370804
LOC220906	-0.242142866812613	4.26041000322235	-3.30766824956062	0.00131771762849754	0.0264873913689818	-1.41371144450946
SLC26A10	0.250900925174474	4.36412220708606	3.25791284005538	0.00154445325929466	0.0295193557810788	-1.42012052698184
HPRT1	-0.195556697383384	6.4755668773525	-3.37561409331991	0.00105812183882315	0.0229818566655562	-1.42371708713641
URB1	0.211896480958553	5.89593537352429	3.36412669927995	0.00109833848416501	0.0236162703227391	-1.42613992496048
NCRNA00169	0.914267787177547	0.919547349317128	3.32889747515626	0.00123080614071412	0.0253185755194378	-1.43285569935151
AGAP6	0.253712124153683	3.59350053664879	3.22812341212538	0.00169715465572894	0.0316423795567567	-1.43364789980802
ZNF192	0.602660450703569	4.52598450537236	3.25293887356812	0.00156902275875489	0.0297509485458241	-1.43494836444162
ZNF562	0.351979003409559	4.88878306842944	3.29040712238677	0.00139258794062907	0.0274877930727169	-1.44093856687204
NRARP	-0.224470279111016	4.29744083225351	-3.28670872370341	0.00140913961574462	0.0276926567963726	-1.44352397782778
CLCN6	0.319177293934977	4.38614004906444	3.24734466712753	0.00159709239424262	0.0301124838797222	-1.44573163528098
FKRP	0.308486124459386	3.34412008196635	3.23040754433577	0.00168496449814697	0.0314853030916312	-1.4473662527655
HMGB1	-0.196208359514904	8.78310513986692	-3.40763804692503	0.00095318899467814	0.0214782794313556	-1.45334956555317
LACTB2	-0.26597948777422	4.24660068229382	-3.27792139357388	0.00144920762031462	0.0281735959413237	-1.45828921361362
PHF12	0.17798065748605	5.43731971700432	3.3340183113435	0.0012106617065557	0.0250273255629635	-1.46307891565702
AK3	-0.197330866072979	5.71703872306605	-3.33414731964348	0.00121015822726053	0.0250273255629635	-1.46808745447201
RGS12	0.218419238273469	4.16495959734539	3.2776507629097	0.00145045838946901	0.0281735959413237	-1.47105863282343
SLC22A20	0.69377907607606	0.250420087471792	3.22500060519246	0.00171395404294226	0.0318845021292173	-1.47220835778507
RAI1	0.207627854306463	6.55204597434528	3.36355750597091	0.00110036804628075	0.0236162703227391	-1.47527307636356
PTP4A1	-0.21009303177976	9.46722900738722	-3.4078793059825	0.000952436951966449	0.0214782794313556	-1.47703078113192
EPN2	0.135316804703963	5.65031334848761	3.33213463200513	0.00121803553366629	0.0251486744012778	-1.47996593279415
AKR1E2	0.2489781645939	2.95122718762722	3.1968440366803	0.00187259208630222	0.0338199028631948	-1.48691760426442
C9orf91	0.196761816943294	4.59045027618975	3.27193852403284	0.00147709540063135	0.0285913697687023	-1.48801952647734
ERCC6	0.338933544275219	4.48288898977376	3.23740943133895	0.00164810389107066	0.0309347805547315	-1.49202060459244
RELT	0.279896262752545	5.04485782771521	3.2676515703673	0.00149738597718761	0.0288838328517712	-1.49435302447423
RTTN	0.340321574152697	3.18878618188285	3.18283242463563	0.00195654292668224	0.0349212635067597	-1.50146459682264
AGR2	-0.313048101079118	7.17959158593851	-3.35868497077199	0.00111788661545993	0.0238159691171362	-1.5030813788173
CDC42SE1	0.104776204660702	7.60652502966232	3.37266071516052	0.00106832723458589	0.0231433998331792	-1.50955239280411
C14orf118	0.380010383343489	5.12853598015956	3.26430471864334	0.00151340787859503	0.029058821310704	-1.5103941994555
NAP1L3	-1.40414672183438	-1.02236981547626	-3.59601296609119	0.000508964994463641	0.0142817626969965	-1.51351004549098
WDR33	0.123306925135712	6.50806939654901	3.3352756662679	0.00120576300356912	0.0250273255629635	-1.52201171079127
C4orf34	-0.285453117120122	5.25874128062407	-3.25936897362106	0.00153732887629785	0.0294168056375347	-1.52220945130523
SCCPDH	-0.168958282747344	6.83969223462957	-3.35728264786037	0.00112297680181844	0.0238636137657073	-1.52291334899199
MEX3B	0.353469913035347	5.01910550738762	3.20028710336015	0.00185248344648429	0.0336018797819992	-1.52349658606159
C20orf151	0.288686802219213	3.2942983657795	3.22192663648001	0.00173064225338469	0.0320878725561037	-1.53069045208843
PCNA	-0.228330135657436	6.98449839496626	-3.36516765768543	0.00109463584696449	0.0235910952379305	-1.53314139809284
DHX38	0.153889889785562	6.9257697730014	3.34274118274883	0.00117705786021128	0.0245435204000991	-1.53485781484043
C14orf43	0.226470614422689	7.39323037778474	3.35079868869411	0.00114679657788675	0.0241549445448086	-1.53519991620569
MLX	0.179214997445404	5.23028690795437	3.30164298518472	0.00134341308740975	0.0267785941285348	-1.5366054589013
NCOR2	0.268019421222268	7.71701104692565	3.36343283933997	0.00110081303762967	0.0236162703227391	-1.54157438837368
C17orf53	0.290423178178055	3.64486001246268	3.18629479552625	0.00193547773447665	0.03460884182407	-1.54429280914221
STXBP3	-0.21906656014924	5.94363793993645	-3.31602421727043	0.00128284401104336	0.0259771375065125	-1.54744439969221
ZNF555	0.465738345868065	2.50244231247388	3.11598926475314	0.00240752119496139	0.0407112077497819	-1.55863515237261
DLGAP4	0.178602781907684	5.71146212767599	3.29379887158692	0.00137756881314659	0.0273291350309177	-1.55870100726964
RAB2A	-0.165907037018449	7.23336458802678	-3.34383766276052	0.00117289625836274	0.0244887852994488	-1.56193524927409
LDLR	0.289640179247011	8.50263837961225	3.34598389368127	0.00116479033743948	0.0244415979966598	-1.56490299205127
ARGLU1	-0.174358748772645	5.50778934134197	-3.29885459936839	0.00135546268455386	0.0269344471162962	-1.56503187341162
SAFB2	0.15242444928298	5.99792962947341	3.30853694899147	0.00131405116341167	0.0264454773247856	-1.56595228474395
ZNF282	0.196981169538404	5.42088046302119	3.28371528965977	0.00142267098341796	0.0277628349202823	-1.56667299256816
ZNF587	0.326189936312013	5.16052140959549	3.25534418493366	0.00155709616213599	0.0296383504145535	-1.57103605666939
DLD	-0.171170780880408	7.34903439944144	-3.35093535885535	0.00114628964457523	0.0241549445448086	-1.57451742840281
C6orf115	-0.231839858556912	5.34428507586129	-3.28994279587056	0.00139465593243944	0.0274877930727169	-1.57476755689915
MIR4737	0.435495540847961	1.14348500385453	3.11230773670684	0.00243497132595019	0.0410508673943458	-1.57750128681066
KCNMB3	0.393347724447446	2.72460700510279	3.11857660051821	0.00238840194445931	0.040634419246325	-1.57764447330752
TMEM201	0.22558921825931	4.91970793236712	3.28399325870319	0.00142140936203339	0.0277628349202823	-1.58529895002065
WDR6	0.166690488087947	7.19005737391838	3.33158206653737	0.00122020657638902	0.0251624349981874	-1.59306164030524
CRTC2	0.180583230620546	5.91226146487968	3.28130533288213	0.0014336531036778	0.0279120075738154	-1.59347823993526
LOC401397	-0.263285206055402	4.84938280156611	-3.27240207233611	0.0014749168595069	0.0285822822229356	-1.59361209575387
PACS1	0.167267760464547	6.76073102940552	3.31658489621994	0.0012805352610299	0.0259771375065125	-1.60300561238192
CLASP1	0.221463313443335	6.47429742939684	3.29268640257164	0.00138247818043733	0.0273940344663908	-1.61054202579654
ATP13A1	0.211392476296534	6.57907957493744	3.3160969475904	0.00128254430385971	0.0259771375065125	-1.61093422590905
ADK	-0.172956506100395	6.97207530018907	-3.31598312604369	0.00128301336883397	0.0259771375065125	-1.61467448923421
ZNF737	0.289802326065205	3.69671361989272	3.18604846861356	0.00193696938216513	0.03460884182407	-1.62705858981441
GLRX5	-0.17622399625592	6.56638043524164	-3.30717336222125	0.00131981065171572	0.0264976150531737	-1.63224798909291
SPG21	-0.117552077705672	7.07488410820871	-3.31615236282394	0.00128231599275426	0.0259771375065125	-1.63355197802367
ZC3H10	0.436677386547381	2.26467310394603	3.09705687881631	0.00255181104993334	0.042421956261516	-1.63463102447963
TBCCD1	0.254735738186645	3.4715322722243	3.16472155827778	0.00207025575729999	0.0366873084875442	-1.63687697031046
SNORD52	-0.877529062757132	1.26138100740737	-3.13465793600372	0.00227269774223951	0.0393765788014139	-1.65001944560175
PCDH1	0.23742730714386	5.18765022408441	3.21667632144911	0.00175949690122682	0.0323991521748185	-1.65017869253712
HN1L	-0.102608594887885	8.28707223330949	-3.33438216787973	0.00120924219168606	0.0250273255629635	-1.6535653354654
MYO18A	0.20561063470039	5.86261174811141	3.28155518723002	0.0014325108470016	0.0279120075738154	-1.6560164946396
CENPK	-0.253046095615286	4.60474689520807	-3.22966962697531	0.00168889370938643	0.0315235026738601	-1.66108436517965
MAML1	0.187911407411188	6.94268204872288	3.29871619439829	0.00135606341018425	0.0269344471162962	-1.66142564124103
CEP72	0.245417454487475	4.66849872650954	3.21605714194526	0.00176292923218637	0.0323991521748185	-1.66269402803087
GTF2A2	-0.22746707531148	5.38067199923161	-3.25094712125889	0.00157896332998304	0.0298845696380676	-1.66409583308678
DDX20	0.225424738889183	4.44330296245784	3.21955984587985	0.0017435945195311	0.0322557218657359	-1.66412107346549
RAB3A	0.400394699192335	2.83598768072042	3.10318270883651	0.00250426787664576	0.0420073981635142	-1.66499245145622
ZNF684	0.714003558909854	1.49364353788771	3.10637105100839	0.00247984964785858	0.0416734027890153	-1.66946034915283
WASH3P	0.307947785092506	3.65334968352058	3.15587975946939	0.00212797987214404	0.0374614056649862	-1.67162296236722
ZNF93	0.390342341912728	2.73610330269405	3.08833028780726	0.00262098772044378	0.0430160928721313	-1.67304412406536
STRAP	-0.158755661251617	7.58915460815699	-3.31114917729239	0.00130308340098583	0.0262880178505271	-1.67443990363371
HIRA	0.16381510977102	5.66368615447387	3.26850296497446	0.00149333560846049	0.0288389661846341	-1.67613965448228
CCNC	-0.23329426535929	6.70525837306275	-3.28428323237134	0.00142009437124121	0.0277628349202823	-1.68066852741593
ERF	0.241213481435154	6.72839574017194	3.26953492929257	0.00148843994953437	0.0287776528508818	-1.68620577964172
TACSTD2	-0.179271302817897	5.95613205094542	-3.2855259640608	0.00141447164100437	0.0277194284212492	-1.69977496486979
ZMYM3	0.185131921658507	4.781226718806	3.24622823155386	0.00160275013873419	0.0301511735885159	-1.70019480679444
DHX16	0.19470407034257	5.80399052362303	3.26509672058146	0.00150960202383031	0.0290509461392073	-1.70964516190802
SNORD73A	-1.1730507508547	-0.801849891321477	-3.38900928661658	0.00101297383185867	0.0224383766410654	-1.71327186256365
ENOX1	-0.454595347401233	1.07096185188391	-3.05887103980154	0.00286757832331738	0.046068568567877	-1.7134132975179
MAST2	0.172399486949698	6.063499614704	3.25382856482144	0.00156460135856064	0.0297007867429831	-1.72292033758147
SOX13	0.182119705402729	5.62286183479078	3.23465225173424	0.00166252789220393	0.0311505736489317	-1.72731137064135
ZNF260	0.288760302679829	4.82325175898239	3.1941523124114	0.00188845423648302	0.0339962418201745	-1.72830357972915
WDR37	0.146172502033997	5.93147661887449	3.23450036492419	0.00166332589503085	0.0311505736489317	-1.7283405473503
CDK2AP1	-0.137844851028714	6.97555780155385	-3.28530402297003	0.00141547428077893	0.0277194284212492	-1.73244997524295
SMG7	0.164965088407881	7.53529312564601	3.2900261227523	0.00139428460420441	0.0274877930727169	-1.73595630186075
FAM193A	0.195201630993425	5.23885432483298	3.21285256857849	0.00178079341461784	0.0326556897654262	-1.73671276303125
CHD8	0.197046426500807	7.42409740538009	3.28769883305802	0.0014046905563098	0.0276376998396766	-1.73683481663211
ZKSCAN4	0.375497914195139	1.92372609688081	3.05053206544827	0.0029411890968755	0.0467892929675259	-1.74481500987803
UNG	-0.159958892597198	6.80955489163731	-3.28976962949469	0.00139542790712369	0.0274877930727169	-1.74712607489119
CLPB	0.191114101814572	4.9410216705075	3.21609142550871	0.00176273902293705	0.0323991521748185	-1.75649925710349
AMOTL2	0.166625093243856	6.53606103651251	3.24845751914122	0.00159147139178165	0.0300403697022081	-1.759660007494
IKBIP	-0.287265159254005	3.92123986128532	-3.13293429334762	0.00228484503628262	0.0394689657884745	-1.76243731462917
SNORD29	-0.578830106541137	0.578206415966697	-3.03778356461609	0.00305711483324776	0.0476576374721212	-1.76416145386643
PPP2R5C	-0.156788194874606	6.67170939269109	-3.2544763170223	0.00156138962664866	0.0296735001319001	-1.76579914080092
SNORD83B	-0.975882198524772	-1.61993781601925	-3.20190463835803	0.00184310621862616	0.0334680872967469	-1.77286214424452
FLVCR1	0.261461934664652	4.05223976904692	3.13569751844245	0.00226540040117696	0.0393422183897025	-1.77578954007896
CSTF2T	0.185465126063669	4.76289094094297	3.19505597202994	0.00188311511136393	0.0339366563819507	-1.78322827484872
MIRLET7F1	2.75018162900872	-2.0899867629788	4.21813968813811	5.51351123398025e-05	0.00280950812971122	-1.78347514769416
ZNF304	0.602150380776387	1.20167232740371	3.04868585599607	0.00295772114859324	0.0468417883419255	-1.78426199414275
SLC25A30	0.22982505606745	5.27457276032143	3.20447462401293	0.00182829843648553	0.0333381960723828	-1.78454793233187
SPAST	-0.239679110157313	5.21751362664421	-3.20919965857359	0.00180136289641691	0.0329245826007393	-1.78878347738431
PGCP	-0.588339500639578	0.50286924667235	-3.0537529460334	0.00291255225254055	0.0465229454359963	-1.79540414251429
GGPS1	-0.209775128486161	5.42659744694071	-3.19629671452143	0.00187580731919714	0.0338414256809633	-1.80240917109727
COX7A2L	-0.184461082513415	6.98009201184998	-3.25081124726838	0.00157964359962041	0.0298845696380676	-1.80438199134977
UNKL	0.226190708766942	6.35500249406435	3.22310075480704	0.00172425027737986	0.0320048408866824	-1.80516597483006
PSMC3IP	0.270372002612481	3.32537301069759	3.09135518118373	0.00259681430165856	0.042829509251418	-1.80734383178245
ZNF17	0.352761466577363	2.32897067245297	3.03900993706439	0.00304578184490099	0.0476576374721212	-1.81336691214691
NACC2	0.197429698982921	4.93205442639519	3.19833277912251	0.00186387248623938	0.0337352851297266	-1.81433330433007
BCKDHB	-0.231030463081014	3.90861007864874	-3.14858422129604	0.00217673379192776	0.0380791798495815	-1.81455251571971
GPATCH8	0.259283939821847	6.38745158645768	3.21782540289733	0.00175314366103482	0.0323258815734799	-1.81477552955786
EYA4	0.478336364861117	1.50897317137043	3.01156198990705	0.00330897055011411	0.0504919922263762	-1.82014053966584
CHD7	0.239610732259311	7.22723631364631	3.24294895852931	0.00161947696890642	0.030431609919091	-1.82019126791559
CEP97	0.398517224924733	3.58594467736913	3.07800558435711	0.00270507957123858	0.0440933243171482	-1.82195736702541
FOXD1	-0.422831286108947	2.5868495721887	-3.02063902826827	0.00321969157227707	0.0496277620781215	-1.82917981826214
RAC1	-0.124045233329875	8.42505273526123	-3.27383293417116	0.00146821117495749	0.0284853407076439	-1.82983442107445
IRX5	0.253540218244307	4.88201621279976	3.17142761358955	0.00202745114261921	0.0359947907740591	-1.83208410761461
ZNF767	0.380682233215075	3.33714200738474	3.02848248013534	0.00314434622308531	0.0487811189562883	-1.83427103967936
GGH	-0.201342512897295	5.51657692867777	-3.19867053897883	0.00186189949654967	0.0337352851297266	-1.83572901075044
PYGO2	0.163788425751693	5.25740273730987	3.19210117500177	0.00190062547862166	0.0341052151335501	-1.83893065192225
CDK5R1	0.29671585276805	2.8049030101877	3.03839271022392	0.00305148080678507	0.0476576374721212	-1.84460924197058
NOS1AP	0.428632218452617	2.90929607413709	3.04717470386179	0.00297131692810936	0.0469535197592063	-1.85030156325315
KIAA1530	0.283261029060789	3.75223079235805	3.09521755780675	0.00256624898717755	0.0425351318746852	-1.85548123672964
SNORD31	-0.392503322812952	1.21163227665357	-3.0142009495573	0.00328278129050219	0.0503056436511162	-1.86566034896306
ZNF772	0.417761635706788	1.86896600763123	2.99666648188228	0.00346045342233002	0.0520905697885214	-1.86849748118545
STK36	0.169546851795899	5.14141000060703	3.19350554425606	0.00189228422466471	0.0340076915423493	-1.86990577621006
ZNF319	0.437948405332312	1.71164543441782	2.99673747458554	0.0034597164894405	0.0520905697885214	-1.87136505014841
XAB2	0.261930665315479	4.72913061994104	3.15373135545052	0.00214223036342556	0.0376726189252671	-1.87765238152798
SNORD50B	-1.26285581660216	-1.15826802520005	-3.34409827089615	0.00117190917361239	0.0244887852994488	-1.87864325654275
PHF15	0.158869178567581	6.05596245852044	3.21425143405998	0.00177297463390953	0.0325479997557661	-1.88120479499191
FLCN	0.21973768213406	5.96977715283135	3.16463007906627	0.00207084544440575	0.0366873084875442	-1.88638671118985
BTF3	-0.173503545765705	8.96561866272248	-3.26039454132614	0.00153232956792994	0.0293617045113556	-1.89758452877079
PLEC	0.270055704777405	8.66422064119126	3.25681119952046	0.00154986372517309	0.0295889508445146	-1.89760783766173
TPCN1	0.167739821445462	5.72599748968301	3.19745569040898	0.00186900502118787	0.0337916107830767	-1.90612582078793
ZNF600	0.280924194217488	3.60534905405724	3.04778653320896	0.00296580536194879	0.0469253820938804	-1.90844052889284
TMEM39B	0.304322906113087	3.39346416934086	3.04672778756709	0.00297534889700738	0.0469535197592063	-1.91044506885413
C16orf88	0.167990154125254	4.31303628989895	3.15883619674738	0.0021085139080439	0.0371970322765045	-1.91710224973727
ZNF281	0.403426266563005	4.91519521695779	3.09655823974325	0.00255571769753935	0.042444709805013	-1.91772588915966
SH3PXD2B	0.233928221796122	5.04844406453002	3.15095569256573	0.00216077304960089	0.0379189595818733	-1.91846540034456
KAZN	0.196343272342971	4.17848490180852	3.1321646785471	0.00229028833970882	0.0394689657884745	-1.91998218112329
ZNF557	0.273909987810186	3.3746034924902	3.02383071508231	0.00318883241078005	0.0492428746425537	-1.92161789716134
GLUD1	-0.119871186403276	6.81277059655267	-3.20725405132295	0.00181240886833841	0.0330903121332877	-1.92890151752879
ZNF74	0.243162697163215	3.51376777998542	3.09544188190249	0.00256448408008027	0.0425351318746852	-1.92929581562997
SLC7A5P2	0.745111892030322	2.40285203485863	2.96646650976008	0.00378743208690025	0.0553036024017529	-1.93042605990025
KBTBD2	0.182504750225563	6.50568561243074	3.1739083922959	0.0020118263937254	0.0357611519293709	-1.93795420814879
LXN	-0.203901738453581	7.4633103033385	-3.23295728840637	0.00167145342101714	0.031267770708155	-1.94220810753519
LOC283922	0.434235316972841	2.31517447450413	2.98446705798538	0.00358926441315348	0.053453886021962	-1.94237585160594
ESRP2	0.166811974063617	6.16609645880334	3.20205796447545	0.00184221965281525	0.0334680872967469	-1.94957954772681
CALHM2	0.269495281042065	3.98657380008433	3.09003293357943	0.00260735546119791	0.0429609977665752	-1.95124136917621
ARFRP1	0.217234039384114	5.47069669532182	3.16334068287113	0.00207917372285538	0.036795874434956	-1.95731069445132
ZCCHC4	0.305663248506372	2.79844558264355	3.00392327807768	0.00338587081490339	0.0515243889976745	-1.95966730018806
CDT1	0.242991805674888	6.28237707882779	3.18791226068893	0.0019257096474516	0.0344813363425917	-1.96042936932511
RAB11A	-0.142457672486664	7.71670937954676	-3.22100103167081	0.00173569689409363	0.0321459522223942	-1.96726925201313
HOMEZ	0.238730819504791	4.02264161163073	3.07188249502052	0.00275612588284001	0.044664195023853	-1.9689975172682
WASF2	0.173694924567399	7.08418033240778	3.1933582980908	0.00189315718882607	0.0340076915423493	-1.97142423296723
SNAPC4	0.212307290641355	5.60064499186533	3.15971219727023	0.00210277801122165	0.0371350152689239	-1.98098489054268
USP19	0.19955296712413	5.20812292231138	3.14160684559144	0.00222433233627535	0.0387497229081968	-1.9825923797595
PLRG1	-0.153319200797381	5.63292617341647	-3.13683124850285	0.0022574670410028	0.0392451962512794	-1.98964615796832
INTS5	0.180839173405509	4.46359879775323	3.1323727792869	0.0022888153039087	0.0394689657884745	-1.99074053180361
IGHMBP2	0.243782434677208	4.60532890122188	3.09728676743317	0.00255001182821342	0.042421956261516	-1.99172494570667
C2orf42	0.289098466476491	3.97944226346768	3.0054810515659	0.00337005558487911	0.0513304276880859	-1.9922264704658
ZNF773	0.645652661337677	0.948510710914734	2.98841165341088	0.00354713768302837	0.0531562102248803	-1.99308745860021
SNORD65	-0.96426152574623	-0.809774826364064	-3.0556789616152	0.00289555172580186	0.0464287699542764	-1.99831769351333
PPCS	-0.200239067309322	5.10762023390512	-3.13831137002184	0.00224714867449202	0.039106466630806	-1.99876119995879
DNM1P35	0.842490211151475	-0.435401344180164	3.05067949398626	0.00293987263288949	0.0467892929675259	-1.99987909080946
MED17	0.19322370087151	4.94617766214141	3.09972562871493	0.00253099650253208	0.0423283855083465	-2.00015724435091
THOC7	-0.194306222612328	7.99650138143401	-3.21085862935498	0.0017919939263432	0.0328250891830928	-2.00506470311757
SVIL	0.184076839692604	6.60805039527917	3.17385637954331	0.00201215283218955	0.0357611519293709	-2.00832256290886
KIAA0195	0.184728293152165	6.54603250708026	3.17919747553086	0.00197888790933333	0.0352824321915679	-2.01008494996475
ZFP30	0.410748644609034	2.9670785502965	2.97060341346086	0.0037410154657778	0.0550118212880323	-2.01118011203818
CBX8	0.291885163002251	3.76947258085776	3.01260378188459	0.00329860871977632	0.0504438386271381	-2.01193986674451
NFRKB	0.176274737266459	5.03234816326879	3.11926959093654	0.00238330507131239	0.0405889959395401	-2.01353506423092
SNORD22	-0.432876883762598	2.12025611280593	-2.96663735246518	0.00378550473617268	0.0553036024017529	-2.01559474382583
ARTN	0.36879050643592	1.23582248291402	2.94652995036774	0.00401866499174998	0.0572471493373311	-2.01637763343003
NFKBIZ	-0.28224253167441	4.85809908122177	-3.07368716448798	0.0027409888057817	0.0445483933798767	-2.02083753588725
EPHB3	0.22963655593199	4.83723919957128	3.09165616833234	0.00259442032053847	0.042829509251418	-2.02308810564964
CLEC16A	0.172215109913299	5.24480931782054	3.12417717186567	0.00234749862680734	0.0402185939357166	-2.02733690137176
SMCR8	0.282071527654442	6.40469979313825	3.1528222164321	0.00214828744742084	0.0377394530154057	-2.02978706228308
POLR3E	0.167580359939328	5.19878788465193	3.13323644013478	0.0022827113147182	0.0394689657884745	-2.034121189549
CHD3	0.11964754345856	8.40579148808309	3.20418306726077	0.00182997273346373	0.0333381960723828	-2.03737294106648
VCPIP1	0.278518444812001	5.68512270545537	3.10190558974788	0.00251411131510388	0.0421302581500975	-2.04565949110523
POLR1A	0.243972460353679	6.0362024112708	3.16048951957217	0.00209770041249804	0.0370845049668258	-2.05010526131937
RRP8	0.245085673778489	3.25240509403715	3.01431304901451	0.00328167306241586	0.0503056436511162	-2.05665965722145
SMYD2	-0.178128814283246	4.5740112189021	-3.0941124778035	0.00257495986197765	0.0425950828206867	-2.05961361526697
CPPED1	-0.202988669031449	4.03353395063886	-3.04472596863082	0.0029934710872523	0.0471401228467113	-2.05999302443077
LOC440434	0.339500927152519	3.04458277729967	2.95292609622172	0.00394309889907267	0.0565076143856824	-2.06004485844332
RNF165	1.05096128556014	0.432553467298889	3.05530782315152	0.0028988205150185	0.0464333389418031	-2.06040848924571
TMBIM4	-0.207844427809471	5.46612773851307	-3.12508798463125	0.00234090847617024	0.0401531829286882	-2.06152907810685
KIF7	0.37637185327256	2.57271133252787	2.95013717823818	0.00397588551268772	0.0567343936127896	-2.07681818352137
NKRF	0.188151892294105	6.12214882722389	3.11640728124126	0.00240442263702526	0.0406999637465693	-2.07953719579889
FAM201A	-0.395603462616321	1.28173025187946	-2.90939723988404	0.00448436676890049	0.0609641472673254	-2.08434673272222
IFT52	-0.182636693808749	4.64786650053514	-3.05902704052568	0.00286621767064652	0.046068568567877	-2.09031526183075
ZBTB8A	0.264137041497147	4.12149678332957	2.99756780928706	0.0034511080417695	0.0520435806046466	-2.09373079743672
SUMO1	-0.208258395757305	6.71069601585222	-3.14593745969649	0.00219467686633945	0.0383529528867931	-2.09541943720728
RNF145	-0.161026614630005	5.83240325891822	-3.11824350381698	0.00239085544006134	0.0406348235564897	-2.09872918674966
DNMT1	0.144892195370858	7.9176775363645	3.1778349388938	0.00198732489278753	0.0353951240755896	-2.10725341304577
RELA	0.138684964378337	6.29892332391127	3.13478975172851	0.00227177125383291	0.0393765788014139	-2.1093237638592
SNORA24	-1.48548446672784	-1.78049792488431	-3.32703361934861	0.00123821591124761	0.0254084943554662	-2.11210886060038
ZNF791	0.297097834127932	4.89624429547182	3.02728734580999	0.00315572048225935	0.0488771622389681	-2.11670859294584
POMP	-0.217854063233159	7.0698914076552	-3.1490109508567	0.00217385369654912	0.038068616985432	-2.11938938992395
MIR3916	0.469680092483028	1.12789332757461	2.88602399255872	0.00480245042540224	0.0636924511613221	-2.12097727695271
KDM3B	0.185306466340119	7.25530640513172	3.14919919565204	0.00217258431715879	0.038068616985432	-2.1210810444693
FUCA1	-0.198512451721307	4.0617197913237	-3.04069138010073	0.0030303067515461	0.0476304982263693	-2.1251077188602
EIF4ENIF1	0.157768060378205	4.75954768150944	3.07231471828678	0.00275249346680725	0.0446485943151159	-2.12651817941564
CYB561D1	0.144707221836753	5.15489512246265	3.08903083487276	0.00261537078888978	0.0430083196395209	-2.12702631385655
NCOA6	0.18934918213953	6.50258057207881	3.12040193825972	0.00237499852545727	0.0405289590597142	-2.12750425291002
MRPL33	-0.257616980588166	5.23799881353472	-3.08739242871115	0.00262852493153809	0.0430975009363167	-2.13001373524915
CAND2	-0.886765491642004	-0.439786156454771	-3.01408336417853	0.00328394412501206	0.0503056436511162	-2.13155463780104
ANXA3	-0.178897548197852	5.61694673814747	-3.11280016917064	0.00243128288698406	0.0410300454106169	-2.13200973881599
SF1	0.11908524372476	8.02865169716183	3.15807494822321	0.00211351025709628	0.0372458857109359	-2.13312851626581
TRIM26	0.210118569288583	7.15230588866758	3.12171085270345	0.00236543027525772	0.0404080244365782	-2.13557417919002
SNORD48	-0.806211524350533	-0.345694311272043	-2.97007072626245	0.0037469626984331	0.0550118212880323	-2.13774517366132
ARRDC2	0.201542597391931	5.26973208127485	3.05204947386715	0.00292766547276736	0.0467197303116044	-2.13931416217245
MOBKL2C	0.29765196452644	3.60419556258614	2.93013878687676	0.00421844999965308	0.0589877573530084	-2.14014009143009
SRGAP3	0.280477541460412	3.04371404963425	2.95742255620533	0.00389076295658234	0.0561615648141152	-2.14112292683294
DMWD	0.248595153975777	5.05483804949709	3.07334276906871	0.00274387153375202	0.0445519490587075	-2.1419113552392
SGK223	0.270548813140882	4.37552879906659	3.03571252252622	0.00307634215967435	0.0478592988636222	-2.14230321825281
ZNRD1-AS1	0.965819965285859	-0.306614225682042	3.09439445398682	0.0025727345588378	0.0425950828206867	-2.14910833121538
TMC7	0.25243477656946	3.15996122701493	2.93645684459882	0.00414038248245447	0.0583842804692821	-2.15013477524203
ACVR1B	0.17495941909655	5.36476129608848	3.07132334512726	0.0027608315900259	0.0446735760517251	-2.15254924500555
PRMT10	0.248313934245789	3.89125892024684	2.98555948845193	0.00357755165588778	0.0534205124045243	-2.15270833583365
RRP12	0.154942939692731	6.91011038418543	3.13440984761628	0.00227444242538662	0.0393765788014139	-2.15369296332237
TXLNA	0.132244778894018	7.00944894442058	3.12172121081332	0.00236535469991267	0.0404080244365782	-2.15653545792496
KIAA1191	0.116271735292605	6.7053941235984	3.12008013608384	0.00237735642415568	0.0405289590597142	-2.15810169400965
C1orf135	0.221816844685904	3.99191954326109	2.98964849589928	0.00353402304392611	0.0530071761314979	-2.15896882908553
FAM49B	-0.180457102983751	6.81852336076294	-3.13198245685127	0.00229157891536766	0.0394689657884745	-2.16053316979856
ISCA1	-0.191903739703801	5.5479462573599	-3.0783341895558	0.00270236504681644	0.0440920517492275	-2.16477996001195
INO80	0.184505347519984	6.25402489263596	3.09860335866543	0.0025397302079294	0.0423896686600911	-2.17348610466653
AP3D1	0.15475953701626	7.2237529489516	3.13006080772374	0.00230523013255616	0.0396632394412234	-2.18176546942301
LOC100288748	-0.360327962465733	1.69273654110287	-2.89557781817285	0.00467000799354	0.0625309957437653	-2.18497602802481
PCMT1	-0.147572058961138	6.97849550236662	-3.12536521784002	0.00233890598322891	0.0401531829286882	-2.1873016554626
CXADR	-0.595098847729335	1.94520432080583	-2.85900671799212	0.00519588410327878	0.0666380105392901	-2.18884935538892
NPY1R	-0.197315246040286	6.34622103429305	-3.12741203606723	0.00232417075398493	0.0399480284580102	-2.19136316352651
C6orf120	-0.202241562910741	5.25363652591126	-3.04973780425832	0.00294829085977229	0.0467892929675259	-2.19683063163938
ZNF572	0.305326730404661	3.1732754128536	2.92337824296634	0.00430348470236262	0.0596778425889821	-2.2004278000509
NDUFA5	-0.246465404581776	5.74338630809472	-3.0822533420594	0.00267018415249662	0.043652160084412	-2.20125999110246
SIPA1L1	0.186671658546195	7.36294739929803	3.11735624767651	0.00239740215181119	0.0406938501586821	-2.20371677908292
AFAP1	0.186907619545426	4.62077157801755	3.03772248643022	0.00305768028029096	0.0476576374721212	-2.2062011160113
ZNF776	0.278388457443338	3.97643180252055	2.96787312401366	0.00377159038718933	0.0551846698472041	-2.20712871557255
PRPF40B	0.307335072400747	2.81615620393118	2.8945988695627	0.00468342287688511	0.06261036306397	-2.21066514060963
DYNLT3	-0.230817106225135	5.71295817746805	-3.07858241749961	0.00270031617441702	0.0440920517492275	-2.21162811167314
ZNF430	0.263827033857905	4.94730398352912	2.98682584211313	0.0035640183240835	0.0533613629829655	-2.2221464588388
TFPI	-0.202148528048933	6.95960958877684	-3.11154723867825	0.00244067785838952	0.0411056359553941	-2.22381815771772
CCDC121	0.48540031830943	2.10248804426594	2.84108338418175	0.00547297831804091	0.0688713990902304	-2.22618746837619
ZSCAN12	0.419480454432002	2.32422487920278	2.85476409791221	0.00526028676106851	0.0672576726239371	-2.22664753177164
ZNF691	0.400149610187338	1.91951115965885	2.85663195871386	0.00523184308245823	0.0669451749893125	-2.23228857018952
APC2	0.409569785751608	2.81186055241801	2.86757265585681	0.00506805323641837	0.0661655911989546	-2.23517206744572
WDR62	0.1825472527812	6.50067091391038	3.08947271153729	0.00261183360522335	0.0429924263914915	-2.23689563040281
POM121	0.210930573327521	5.79437955618612	3.06822081834107	0.0027870775699791	0.0449480089492097	-2.2383423757241
CAPZA2	-0.197669421482277	6.63386511906914	-3.09792914882021	0.00254499047760024	0.042421956261516	-2.23896455089445
MYO19	0.16567840482546	6.36473226616884	3.09742879350363	0.00254890085089844	0.042421956261516	-2.23905703943636
APOD	-0.20196868390652	6.0054088277236	-3.08518674583112	0.00264633051664483	0.04330453185946	-2.23993862079013
ANKRD52	0.198309624282297	7.02077170179801	3.11392988761297	0.00242284063069404	0.0409288754623506	-2.24061170063055
PI4K2B	-0.235262835870933	5.55835503203789	-3.04190608201751	0.00301917262982549	0.0475001345825038	-2.24120198992203
FLJ14186	0.496474915040328	2.02423716025335	2.83474258477303	0.00557420636211921	0.0698823292354435	-2.24200680052301
ACIN1	0.102691032671541	7.69219263218098	3.1171136686283	0.0023991949447776	0.0406938501586821	-2.245838188366
HIST1H2BF	0.900994635371824	0.294439518354003	2.91000183898378	0.00447640212997803	0.0609140351682283	-2.24637311188636
XRRA1	0.340977013738565	2.98944628026179	2.86999236775853	0.00503246997925331	0.065855264423343	-2.24925805187761
ZFP161	0.249963042032117	3.09635376308799	2.96038930167693	0.00385658352785791	0.055745464926444	-2.25197044528678
ACAT2	-0.154998509621016	5.63602881946114	-3.06289434605966	0.00283267739027323	0.0456393994941518	-2.25459845635091
PTK2B	0.282283009304247	2.99963223223681	2.89331146801868	0.00470111852503397	0.0627529456844865	-2.25482974853328
HOXA5	-0.358106614965546	1.98641805445245	-2.86634303999252	0.00508622380591672	0.0662249271182361	-2.25995201373692
ASB7	0.21126953782182	5.56036776769383	3.03790839141341	0.00305595951815618	0.0476576374721212	-2.26040045771917
NUFIP2	0.301101762272025	8.49565913741	3.1080281891074	0.00246724582618185	0.0415112869185767	-2.26387483156732
SELK	-0.287303605075349	5.00840449855564	-2.97058516293637	0.00374121908113907	0.0550118212880323	-2.26426293953068
HSPA1A	0.271469315872685	9.30862539928997	3.09888605457296	0.00253752758485728	0.0423896686600911	-2.26823916634332
ANKRD13D	0.236037534455521	5.28999909381692	3.05103580004835	0.00293669324977694	0.0467892929675259	-2.27108447900531
HMG20A	0.185315301211401	5.7918930036935	3.03927206226467	0.00304336458074104	0.0476576374721212	-2.2729693343822
HIST1H2BO	1.15953954800536	0.870765794074285	3.09245555124713	0.00258807215966465	0.0427696826069482	-2.27875899025332
HIST1H2BC	0.440487133260444	2.17937831943654	2.8265851851037	0.00570695825254529	0.0710671405923808	-2.28334529849364
TOM1L2	0.152339795134613	6.06342546005452	3.06852377059821	0.002784504573223	0.0449480089492097	-2.28389077945248
TRAM1	-0.215818022954599	8.12812384817054	-3.10610680883954	0.00248186493529414	0.0416734027890153	-2.28517414096609
C6orf35	-0.332955941438931	2.59266113796663	-2.84865536821861	0.0053543034893703	0.0679919298073112	-2.28653340632544
SRRM2	0.236754900421188	9.9238142855924	3.1427455660544	0.00221649860582057	0.0386833729948537	-2.28879023194102
FAS	-0.393333711041352	2.75711111398467	-2.84179717562616	0.00546168908843295	0.068781090598609	-2.29103683059576
NRF1	0.210887236376991	4.27938055066707	2.96252219305375	0.00383218217901077	0.0554886707894166	-2.29881889946357
GOLGA3	0.16561569397023	7.45671698605241	3.08682069575832	0.00263312959351666	0.0431307143212268	-2.2988975961297
BRE	-0.174064623776603	4.62115653960434	-2.98445672321354	0.00358937538882225	0.053453886021962	-2.30213120959588
GTPBP1	0.216445268132344	5.26605378730596	2.98604679731136	0.00357233825084853	0.0534205124045243	-2.31015114409994
HIST1H3E	0.732378864380276	0.829559745687142	2.8654219665372	0.00509987405850588	0.0662249271182361	-2.31706097168683
C19orf44	0.382421377502948	1.83008681568041	2.81827170763953	0.00584522333739235	0.0719906999521899	-2.31903594569035
LOC100288637	0.2540855112902	3.61318420708587	2.91491371061294	0.00441217672158568	0.0604704271175091	-2.32043383898079
C9orf163	0.564534476902135	1.07358756402679	2.80537852458391	0.00606572974203275	0.0734381684517678	-2.32143146693961
CASC4	-0.168724578808146	5.94300092561227	-3.04967970397785	0.00294881097750373	0.0467892929675259	-2.32242983244872
AP3S1	-0.18959384178232	5.76262272125971	-3.03740468202488	0.0030606239997156	0.047659102207862	-2.3239494399488
TRIB1	-0.26535682413142	7.1775657704366	-3.04539234508123	0.00298742715122293	0.0470892852752613	-2.32774030177441
TRIM68	0.559786036000136	0.897253334615375	2.79894208590617	0.00617863309227314	0.0741258678875008	-2.33282457477886
KLHL20	0.239383747594945	4.24757298182104	2.94394841511422	0.00404954043205823	0.0574423360354045	-2.33360984303482
TTI1	0.15084351807546	5.75763330241319	3.04665496163767	0.00297600639468779	0.0469535197592063	-2.33926492971345
TOMM40L	0.274788155746233	2.31832713313441	2.86432621805552	0.00511615677091372	0.0662249271182361	-2.34567268999992
PELO	0.20941598903245	5.03637643839586	2.98571200933007	0.00357591917777617	0.0534205124045243	-2.34795962235233
RSBN1L	0.237437492656504	4.79177449806121	2.96358044026079	0.0038201282374876	0.0554581811143599	-2.35029478042861
TXNIP	0.227594483236111	4.83387758930209	3.0315975849138	0.00311487744831131	0.0484137643546081	-2.35044645238073
SNORD30	-0.613754963207367	0.173206109358074	-2.79054625992188	0.00632879413248095	0.075440308675418	-2.35051160211804
DERA	-0.181845569191101	4.13274549542443	-2.94410807517836	0.00404762455577331	0.0574423360354045	-2.35134309345674
COX19	0.182665330945308	5.24135578641095	2.98193302952833	0.00361657009707237	0.0536201403399275	-2.35328800717528
LOC645513	0.396891635798817	2.27454187699487	2.81137133151517	0.00596230785847103	0.0727836763686639	-2.3538687813768
PPL	0.208126395515894	6.58824410705934	3.04926226796372	0.00295255039395615	0.0468042206526281	-2.35417568827145
SNORD101	-0.94447571704961	-1.48608353799625	-2.91895544253612	0.00435996599746229	0.0602030022661827	-2.3595875509631
PPM1F	0.20667902048311	3.81266194448018	2.96921920764003	0.00375648767704693	0.0550118212880323	-2.36158186968851
SMAD6	0.285184404003361	2.86086918789797	2.89684666566347	0.00465267308454489	0.0624488801492205	-2.36180071535934
ZC3H3	0.24586614031687	4.91601661267524	2.99472958185091	0.00348061527959982	0.0523469513813196	-2.36488743433482
PEX5L	1.23079650210866	-0.804373966012715	3.12389667977399	0.00234953158784951	0.0402185939357166	-2.36503111891253
COPS2	-0.195672725501677	6.84605744768172	-3.05501640447509	0.00290138957152501	0.0464333389418031	-2.36879656240112
NR2C1	0.165593661685094	4.5547485352216	2.9509003820616	0.00396688837236791	0.0567027702046846	-2.37015251390352
ZNF510	0.282600676528141	4.20572523694959	2.89108773378036	0.00473182911530185	0.063005660926997	-2.37146376028292
RPP14	0.194289439988059	4.16256876843934	2.95506908403549	0.00391807543999728	0.0562454022819868	-2.37369495554758
LIPA	-0.192651837345313	5.78375945557788	-3.02622109863842	0.0031659002343077	0.04893393301161	-2.37393818028302
SNORD18C	-0.565176354584197	0.448681577669124	-2.7811280620739	0.00650120415561412	0.0766797529258879	-2.37462327866907
NUDT21	-0.161802751754208	6.67330366064522	-3.0569085872132	0.00288474623298002	0.046299900192282	-2.3746490236318
GOLGA2B	0.234088904476439	3.68081533374496	2.9160197328954	0.00439783233767255	0.0604349613929627	-2.3750466115114
LFNG	0.231709564369375	4.35135302518973	2.96945335563854	0.00375386630245257	0.0550118212880323	-2.3812922131767
PATZ1	0.150923518746574	5.48783334293799	3.03773277872398	0.00305758498994532	0.0476576374721212	-2.38271056481511
ZNF211	0.296417252675021	3.16841014313406	2.80762351074779	0.00602679581544902	0.0730377776938909	-2.38556824408068
SYNM	0.354081005413609	4.57188479613868	2.89308995404061	0.00470416947838953	0.0627529456844865	-2.38665245268045
TICAM1	0.308166445116341	2.70419836135317	2.85174053130106	0.00530663022648079	0.067591838467376	-2.38763756114962
SPTBN1	0.166153126478239	7.9482966255927	3.07595842553348	0.00272204768367757	0.0442835850795949	-2.38919987797777
ZNF565	0.399696780712689	1.9174408606394	2.77230552646981	0.00666659034130571	0.0781360173465251	-2.39265663965172
CBFA2T2	0.234635408526399	5.45836325527376	2.97805247465947	0.00365875742350585	0.054101732228746	-2.39267140785554
ZNF16	0.253884491254606	3.90986490177396	2.85971501555633	0.00518520293258435	0.0666380105392901	-2.39832316884466
NDUFV2	-0.183432042805209	5.64584126966117	-3.0124856350877	0.00329978231631721	0.0504438386271381	-2.40367132511717
FLNB	0.184753193130772	8.19740184100451	3.07621356997218	0.00271992751640899	0.0442835850795949	-2.40384547584605
GPT	0.489074068546535	1.75104424934645	2.76333877048621	0.00683860707524537	0.0794250665582706	-2.40578179373076
RNF40	0.136252179114059	7.22099267468817	3.04984169770879	0.00294736101030037	0.0467892929675259	-2.40643093767089
C14orf142	-0.223022768389235	4.81096182644636	-2.97128783607551	0.0037333869574981	0.0550118212880323	-2.41074462480979
RHOA	-0.112126711068614	8.41644261722628	-3.07117904355074	0.00276204721582658	0.0446735760517251	-2.41828055077784
SH3BP5L	0.17362221965512	5.29460560107196	2.95701806838841	0.00389544458170137	0.0561615648141152	-2.41998404626063
USP35	0.226280822581366	3.43794674547091	2.91040507264687	0.00447109739940793	0.0609140351682283	-2.42209881695419
C10orf88	0.290841333897019	3.25938298020486	2.84253776936571	0.00544999852111246	0.0686855879932817	-2.42372672525491
BUB3	-0.139345580677636	7.72877791604802	-3.05916847032596	0.00286498462415555	0.046068568567877	-2.42633552078063
HSPA14	-0.166318512076629	5.66677762438753	-2.98306334619471	0.00360436663987668	0.0535136992791222	-2.42889539430816
AGAP7	0.605226299508528	0.76422091283824	2.75990631543854	0.00690551954435452	0.0798671568878182	-2.43155657674497
MLL5	0.287892966089186	7.02070179988907	3.01843789024927	0.00324113423959456	0.0499122735018227	-2.4323432881983
TAF8	0.252698611777693	3.96975664349834	2.86507303977358	0.00510505390684756	0.0662249271182361	-2.43525174771951
GLI3	0.333592689462484	3.8206089120095	2.85102558735934	0.00531764306609732	0.0676455731588788	-2.44012901826494
ATP6V1D	-0.179893651367155	6.12448192645986	-2.98974963322171	0.00353295263590925	0.0530071761314979	-2.44038062919301
CAMK2G	0.127376491834648	5.94659043656209	3.00017190145872	0.00342423849097071	0.0518596183571691	-2.44242426619307
TXN	-0.196926100975038	7.99740228798552	-3.0544428030666	0.00290645242843367	0.0464698952324328	-2.44342215433276
CRTC3	0.184660201136264	5.85048151266024	2.98375250045092	0.00359694486272912	0.0535136992791222	-2.44419346920087
HTT	0.209318331535882	7.18232661952729	3.04004656342785	0.00303623266771196	0.0476341042540476	-2.4449248224445
IL17RA	0.179256029925967	5.25852525261865	2.9625939262246	0.00383136399658866	0.0554886707894166	-2.45092364265076
NPRL3	0.200174642586233	5.08275474788541	2.96552357001814	0.00379808609952875	0.0553303065579432	-2.45734578774849
SIPA1L2	0.178760862497571	6.65547542993911	2.99984326731723	0.0034276187110152	0.0518596183571691	-2.45866832112638
ATMIN	-0.143908734411856	6.98248095715611	-3.02691946076642	0.00315922935294246	0.0488771622389681	-2.4592042408725
SOX3	-0.318134617928517	2.27084667339098	-2.80970233224781	0.00599094760141197	0.0729203840509561	-2.45967674785367
SLC26A6	0.190757947193354	5.00697985485628	2.94333346755855	0.00405692744303966	0.0574983513198265	-2.4611090288619
GUSBP2	0.72547329217124	-0.108265160172107	2.81414781372703	0.00591494130186844	0.0725762863774379	-2.46200538353562
GLTSCR1	0.283799297898259	5.07277760806711	2.93026766176299	0.00421684413558801	0.0589877573530084	-2.46306749725215
FOXA1	0.127884159448188	7.78031688061499	3.04037273073162	0.00303323382439839	0.0476317394171255	-2.46947942470876
RNF11	-0.177862565251038	6.94035462127849	-3.01400429124174	0.00328472631350269	0.0503056436511162	-2.47295898472534
ZBTB17	0.253682655130334	4.51926520481044	2.91100076697745	0.00446327133958944	0.0609140351682283	-2.474321717547
ITPRIP	0.298829069346287	2.94285734134533	2.81859966561584	0.00583971134068168	0.0719906999521899	-2.47434135203887
SARM1	0.34029734771473	2.24374310797623	2.76325217345055	0.00684028790347124	0.0794250665582706	-2.47446920200507
MLL	0.36287692737659	7.7675847399618	3.02691156158748	0.00315930473453268	0.0488771622389681	-2.47783881240432
KLHL8	0.24522815915644	4.46318349906036	2.91007338724239	0.00447546045626416	0.0609140351682283	-2.47845925809004
LATS1	0.361689518349635	5.17570138728393	2.94887510726192	0.00399080490943679	0.0568987393908107	-2.48157597410534
ITPKB	0.251442979923675	2.80019746262175	2.84752396261093	0.00537188464076478	0.0681318543207296	-2.4836976414671
ZNF695	0.310004717315263	2.96596103382575	2.82449240121846	0.00574147931963788	0.0713376672671797	-2.48374682197242
GOLGA7	-0.161367846830515	5.09385889223736	-2.93854563890962	0.00411486701020098	0.0581224965190889	-2.49119947426551
ZNF136	0.608132180497427	1.76005324800094	2.72382014449318	0.0076460065911777	0.0850395615926023	-2.49418372926687
DPM1	-0.198980094161461	7.56602075516037	-3.01703424129448	0.00325487697017013	0.0500689150460746	-2.49869991558109
PRDM15	0.180601887154901	4.4137389308206	2.91485749781532	0.00441290691318052	0.0604704271175091	-2.4996177926152
MASP2	-0.522626510223373	0.313773680510623	-2.72084903720146	0.0077100840708918	0.0853650550540805	-2.49988264541373
OTUD3	0.243160859517512	5.2258554636183	2.91470592869909	0.00441487631610133	0.0604704271175091	-2.50933048747242
SMURF2	0.202681920101365	6.477942415966	2.95663647489118	0.00389986598534203	0.0561768809120242	-2.51192120414525
WWC2	0.270627153017238	4.25082785987605	2.87752184925712	0.00492320672597994	0.0647293311991262	-2.51346273800276
ADAM1	-0.245558326258908	2.56552073811646	-2.82150548328867	0.00579108063086633	0.0715816943611298	-2.51403750933189
LHX1	0.300054673249502	2.53046701078459	2.78669883874548	0.00639871410376052	0.0760569258502423	-2.51416518650553
ARHGEF18	0.210251378675206	4.78388780600274	2.90179163866287	0.00458567822501808	0.0618974032568219	-2.51528248020496
TMEM50B	-0.179231627380781	5.38750879805939	-2.95056440390776	0.00397084678478216	0.0567108809809538	-2.51547014934848
ITPR3	0.200093162725127	7.62527927170025	3.02253986336432	0.00320128003685663	0.0493894901627217	-2.51595871037963
GPR160	-0.217306676395056	4.02774941342676	-2.89684753353505	0.00465266124801346	0.0624488801492205	-2.51752480214571
ZNF507	0.251184174420413	5.05189070610121	2.92717488774078	0.00425553787186262	0.059258630615346	-2.51901827076617
SCP2	-0.185448179477966	5.19437730838053	-2.95091338887804	0.00396673520241246	0.0567027702046846	-2.51925748180259
WDPCP	0.378709592884039	2.18473277337389	2.72815392301839	0.00755340941467813	0.0844419350892248	-2.52162736339317
GLYATL2	-0.480483988697383	0.352086965930446	-2.71432878637629	0.00785242157038093	0.0862837702648165	-2.52440319954412
TONSL	0.219323297603146	6.53346575724565	3.006597078733	0.00335876718835311	0.051205125303571	-2.52837666492361
HAT1	-0.160878358766529	6.84893852445026	-2.99913156285895	0.00343494963758006	0.051893493892402	-2.52878042668596
ZNF706	-0.139517649826372	6.14097192192035	-2.97941494648662	0.00364389386774993	0.053929629242699	-2.53132116014216
CCT8	-0.12698150072489	8.27494871275217	-3.03060023197713	0.00312428442984095	0.0485148865410028	-2.53164163129936
LOC100134229	-0.375563736056157	1.71802231909243	-2.71287507246285	0.00788448031649244	0.0865223417408265	-2.5324356282246
CYP26A1	-0.312886824497534	1.37578316097701	-2.79789329579234	0.006197211211375	0.0742422351712289	-2.53331057780651
PSENEN	-0.223494870549312	4.95413147979385	-2.91728317844901	0.0043814987995389	0.0603592964773382	-2.5392845728841
VBP1	-0.210761174653211	6.38062179371185	-2.97623190373729	0.0036787058776724	0.0543006858766048	-2.54127258630366
ATP5J	-0.198240399638622	5.74676658201641	-2.96090414299079	0.00385068039712334	0.0557082862988674	-2.5412793326561
PIK3C2B	0.170590161863582	5.59098538026407	2.96627095452238	0.00378963934180871	0.0553036024017529	-2.54270820021694
KAT6B	0.227050452081966	6.29537197739031	2.96452980089478	0.00380934434223225	0.0553496740047716	-2.54431053466926
AHDC1	0.290567467436231	5.19796688569927	2.89530367362425	0.00467376112916838	0.0625311848993696	-2.54744179190861
GLS2	-0.3062587294634	2.04377001293719	-2.74310356525102	0.00724177103302515	0.0820621124616845	-2.55350752883504
ZNF335	0.197350102239803	5.66699956797043	2.93366776653434	0.00417467948121301	0.0586663269733128	-2.55482979277412
YEATS4	-0.231423097808638	4.59324160863053	-2.91359402120608	0.00442934855823038	0.0605927505147154	-2.55488299289743
PLEKHG3	0.182814104321749	5.2877566326056	2.94458076346803	0.00404195732479721	0.0574321956668722	-2.5579648556542
CETN2	-0.214626264898147	5.2600842611684	-2.93048792900245	0.00421410076737743	0.0589877573530084	-2.55799166601336
TNRC6C	0.282209334737273	4.95864868651445	2.87026968968588	0.00502840648281045	0.0658536178688504	-2.55818985936334
SRSF5	-0.176439385958603	7.61341204794608	-3.00187447545696	0.00340677566579384	0.0516800465425303	-2.55924449273972
NR4A2	0.302878471400827	3.36593399408852	2.75810923250568	0.00694078965840892	0.0800536318946419	-2.5639163452074
ANKRD43	-0.853594359238695	-0.832938369983336	-2.8130353079819	0.00593387905975557	0.0726238217124936	-2.56460838550329
PHF23	0.189395135374417	5.84695349273671	2.93926255926938	0.00410614298651283	0.0580482969623336	-2.56539093303628
LMX1B	0.182763925269522	5.39397291004562	2.95523575287529	0.00391613541493041	0.0562454022819868	-2.56547629989245
FYCO1	0.197847208505189	4.56661146555968	2.91655094049278	0.00439095819087999	0.0604349613929627	-2.56649261077447
SAMD4B	0.193396001426108	7.10170880201613	2.97755362607898	0.00366421347611468	0.0541345460905847	-2.56683663288668
ARID1B	0.181520747401243	5.62381054096287	2.93600825015109	0.00414588122519349	0.0584125674895838	-2.56780944893849
KIAA1310	0.14024506454644	6.42800273101051	2.95720387484272	0.00389329337485283	0.0561615648141152	-2.5685546675517
MGC57346	0.297840162008383	2.17720439350523	2.73536566103002	0.0074015811558235	0.0832282345500302	-2.5734525739406
DDX1	-0.134191058882301	7.57814837760242	-3.00261683387304	0.00339918730581011	0.0516330685761747	-2.5748950758025
IP6K1	0.185745342540895	5.22856101019955	2.90280393424894	0.004572073430951	0.0617691290515504	-2.57534804262394
NUP188	0.160713637447781	7.42209549334546	2.99965015592324	0.00342960642806918	0.0518596183571691	-2.57555309457008
CHAF1A	0.165969583168882	4.89135304869752	2.93036704884461	0.00421560609309373	0.0589877573530084	-2.57753859041982
KANK1	0.193904533526833	3.93422270238385	2.85950641287035	0.00518834657917613	0.0666380105392901	-2.57825759158486
NUDT15	-0.157869068727415	5.4588439419555	-2.93488545264648	0.00415967366279666	0.058508311468975	-2.57849769831497
EXT2	-0.140728275917264	5.26702413858899	-2.92911644120054	0.00423120905484319	0.0590673958540881	-2.57899708549725
TMED2	-0.154163027010195	8.40970513781738	-3.01203579129388	0.00330425431903342	0.0504660723575479	-2.58222570848924
ZNF81	0.441994862305429	3.17901881218403	2.75301642420902	0.00704163711261071	0.0807157910015775	-2.58343468010702
ZNF45	0.258903771552092	3.57174623580882	2.79795171576777	0.00619617502659678	0.0742422351712289	-2.58596772447059
POLQ	0.269960187872767	5.90466355967894	2.92666827335407	0.00426190720746882	0.0592853107524279	-2.58891855089209
FAM162A	-0.194046354108297	4.71516447481633	-2.90098735823096	0.00459651391775007	0.0619936280326227	-2.58984098962691
MAP3K3	0.165999673629707	6.71082191239127	2.95543717101731	0.00391379209019319	0.0562454022819868	-2.59460286595111
ATP8B2	0.301537209295523	3.40048938104224	2.75217375317315	0.00705845186759475	0.0808531157764758	-2.59479582679681
NDFIP1	-0.149765732457295	6.80290797769394	-2.97050424336437	0.00374212199856814	0.0550118212880323	-2.59484653597998
TEC	0.413265385736418	2.12350918035231	2.6757807557352	0.00874386418625196	0.0925615954883857	-2.59955639958008
RNF34	0.144183501994824	5.32818772888312	2.91872295530018	0.00436295376384916	0.0602030022661827	-2.60010242984003
RNF216	0.110051532998369	6.79280833678202	2.9656162109037	0.00379703815244268	0.0553303065579432	-2.60139696377121
ZBTB49	0.353024137131955	2.4465452185556	2.69838389559161	0.00821062294642676	0.0890108484882754	-2.60253866910163
OLA1	-0.171395138348039	7.55108561159569	-2.9849590800262	0.00358398470335459	0.053453886021962	-2.60254524892041
HMGN2	-0.115640128041488	8.40567650510008	-3.00351225188828	0.00339005516632425	0.0515411660014607	-2.6060128376598
IRS2	-0.228524011904548	4.59334795482459	-2.86685595480681	0.0050786369835359	0.0662249271182361	-2.60743268648506
SEC24C	0.116290988246714	7.43563473716331	2.98289414018586	0.00360619104804896	0.0535136992791222	-2.60850650708592
TTC32	-0.39794087882104	1.76475829860717	-2.68990956317418	0.00840698262976651	0.0903752124657519	-2.60923828045129
LRRFIP2	-0.147714614145609	5.53663830374299	-2.88454972674806	0.00482319250465845	0.0639168553469951	-2.61307694877809
LOC401233	0.226284226705117	3.79070147184798	2.82154622158628	0.00579040149254973	0.0715816943611298	-2.61419841236951
TMEM59	-0.171294908317086	6.60560013549707	-2.95384704797292	0.00393232703295369	0.0564015757282312	-2.6165348692404
LOC284023	0.388708640804957	1.73632230718651	2.6718775866055	0.00883906489592349	0.0931299892294968	-2.62033799990134
CCT6P3	0.393315090722816	2.43296682557501	2.68206093458362	0.0085926379940637	0.0915307501991856	-2.62144797545377
ZBTB39	0.222487393454287	4.18383408659348	2.82819214742754	0.00568058007428731	0.0708747311984735	-2.62342309295686
ZNF28	0.286223761526125	4.04365937792509	2.81056251748673	0.00597617128929892	0.072846566065769	-2.62442534815375
KIAA0649	0.174107866133087	5.46214933454769	2.91346327237812	0.00443105320972835	0.0605927505147154	-2.62654851651161
TRIM56	0.32839175022624	5.00240898135929	2.87993448083304	0.00488865967238827	0.0643763341425366	-2.62717755887334
LRRC1	-0.13907760825276	5.1476266799341	-2.90828294221481	0.00449908004681326	0.061073550895215	-2.62998842092601
NUBPL	-0.243449042530465	3.06635432930752	-2.78633959879767	0.00640527853875499	0.076080879461746	-2.63167745358369
ZNF687	0.164861142945438	6.43838451805292	2.94602972850268	0.00402463069687743	0.0572833393826197	-2.63416559830405
BRD9	0.1217278200272	6.74763193113263	2.96290488978852	0.00382781903590669	0.0554886707894166	-2.63681930364333
SNORD44	-0.39821064963943	0.918342639298143	-2.68123644691809	0.00861235528657029	0.0916823868953542	-2.63927898112261
LRRC8A	0.208184483846708	6.19215348883171	2.91553787262708	0.00440407646539756	0.0604704271175091	-2.63994823534227
TM9SF4	0.123910468811185	6.66534950332097	2.95119237494286	0.00396345113889974	0.0567027702046846	-2.64233303807184
MAP3K14	0.261059610065862	5.93432447964536	2.86479052992023	0.00510925132707903	0.0662249271182361	-2.64305232813925
PPHLN1	-0.147357961621164	5.66530551895383	-2.90656026862639	0.00452191378592559	0.0613337276202916	-2.65719231358352
WDR53	0.217904097792047	3.90372890478688	2.80251671925748	0.00611569443773586	0.073704378243893	-2.65895550630289
SCAF1	0.231851831911893	6.55124205359139	2.92645877181274	0.00426454369978299	0.0592853107524279	-2.65951099333271
C7orf73	-0.185224461351483	6.20039901931205	-2.93340503870958	0.00417792366809468	0.0586663269733128	-2.66368152483596
APOLD1	-0.478343556783821	1.25248175846988	-2.64564222002437	0.0095037384453924	0.0974497374376103	-2.66488634821728
POLR1B	0.171383494078998	5.64900739588353	2.92797904663256	0.00424544569824696	0.0591673615479018	-2.6665701746988
SLC15A2	-0.302117927457744	2.29410590483924	-2.68272300553293	0.0085768345041589	0.0914415093733874	-2.67087359166026
LOC401431	0.535461377256908	0.0420003411068782	2.63900275099955	0.00967897436708232	0.0987621521141457	-2.67130067599144
TMEM56	-0.497046805056078	1.36013376883138	-2.63793497416585	0.00970742768079492	0.0989920856912282	-2.67463871815727
ETFA	-0.133473128571783	8.27996256176559	-2.98064535716922	0.00363051893003336	0.0537792724409902	-2.67482837140123
ASCL1	-0.472888459991355	-5.77031168981624e-05	-2.67726916550327	0.0087078066542788	0.0923482431192542	-2.67657786974516
SDR16C5	-0.552728851976155	1.07955189273299	-2.63721766496599	0.00972658448298705	0.0990666253918851	-2.6766800810565
LOC100131691	0.322474368941846	2.66417090928298	2.69778984998742	0.00822425061224912	0.0890818440668745	-2.67751316570869
PRMT6	-0.112832919862935	6.70457695712868	-2.96484847955105	0.00380573073624763	0.0553496740047716	-2.67833325639959
PVR	0.113448891853777	6.09758130895939	2.92220703237118	0.00431837568812772	0.0598347266016967	-2.6799969486005
RAD54L	0.17482374297285	4.55451467445634	2.86447422639761	0.00511395459838315	0.0662249271182361	-2.68114075857485
USP33	-0.17516802675463	5.78985592400347	-2.89807011573512	0.00463601443073082	0.0623754668861965	-2.68441939554674
CTCF	0.119553234439614	6.59581948611356	2.94175890085876	0.0040758984517117	0.0577183113517582	-2.68463807855675
MBD1	0.134498206194221	5.7623391564597	2.88197113716568	0.00485966977027106	0.0641967750695207	-2.68555069888324
RPS20	-0.183542101116728	9.7416242389677	-2.99767280353162	0.00345002093083405	0.0520435806046466	-2.68568158486285
FAM168A	0.347163199042336	4.23844402527859	2.81290004437632	0.00593618537915443	0.0726238217124936	-2.68942240896825
TSR1	0.1169226586728	6.68458162611307	2.94458925268981	0.00404185561132971	0.0574321956668722	-2.68982006978107
C2CD3	0.300398417279329	5.24942404877402	2.86114719322622	0.00516366712913128	0.066569598439444	-2.69104355494716
ONECUT2	0.281725304652068	4.87755157969733	2.86329761946381	0.0051314850418004	0.0662694639683937	-2.6920973218
C9orf21	-0.287611763842585	2.77847764450232	-2.72643353028841	0.00759004510602869	0.0847369254694418	-2.69265855147808
ZNF490	0.281611369493052	3.73119685942915	2.71980653715484	0.00773268308604873	0.0854734910317773	-2.69495196086609
N4BP1	0.181231432925989	4.45137889059472	2.84381922211187	0.00542982444324473	0.0686382343075018	-2.69861058460552
MORF4L2	-0.14737556937065	9.25235499048998	-2.96929322816468	0.00375565880698194	0.0550118212880323	-2.69869674846382
LOC100506746	1.16879679301849	-0.940410161165787	2.90393712205774	0.00455688793976967	0.0617580177509789	-2.69989313076094
RBBP5	0.188051604930706	6.12447845106448	2.9027735255041	0.0045724815693506	0.0617691290515504	-2.69997230132073
PLEKHO1	-0.311932537699432	2.99391595414818	-2.70915614919765	0.00796703621645504	0.0871900987275548	-2.70237999782176
NPTN	-0.104655839854961	7.14596170852361	-2.93804622221011	0.00412095437528507	0.0581593594702679	-2.70329671063127
TMEM165	-0.173149965682842	5.65415432781606	-2.90023921523781	0.00460661442880128	0.0620298065275947	-2.70721766793927
BNC1	1.46625121103851	-1.49643428962206	3.06880536945101	0.00278211490811118	0.0449480089492097	-2.70936484123451
ZNF595	0.275792797810578	3.57889710167576	2.75666296562113	0.00696929378095776	0.0802858581830762	-2.71255619882604
CLN8	0.160785236780654	5.5671226272807	2.86819309822107	0.0050589073241365	0.066097786006921	-2.71348540101966
RGS10	-0.216863308083236	4.68859872890356	-2.82372428659325	0.00575419748210599	0.0714022100610219	-2.71810384783095
PRPF38B	0.170251844066606	6.43510947495446	2.92009353153626	0.00434536721467126	0.060158875246823	-2.71990324967962
COMMD8	-0.288475446145377	3.65121375086349	-2.78097352737922	0.00650406850892687	0.0766797529258879	-2.72128173148159
IFT46	-0.165827716637493	5.07802652846826	-2.85718179282717	0.00522349715748978	0.06688956084369	-2.72341970014067
SNORD12C	-1.10169376819347	-1.83522059412227	-2.75407179449109	0.00702062964826571	0.0806962269674198	-2.72555884178611
C14orf166	-0.157965426526502	7.05739537749664	-2.93173299020622	0.00419862475210135	0.0589075506326703	-2.72587530965057
TRPV3	0.565173502515714	2.72892811198053	2.61402561820226	0.0103646953514951	0.102945586480607	-2.72744358629673
KCNJ8	0.357967159156812	0.0141440281027055	2.6447474647368	0.00952718508759392	0.0975705103520641	-2.72777338768251
ZFYVE26	0.246625747306332	5.68075851470897	2.85836482330581	0.00520558134655843	0.0667112202604162	-2.72945938084501
SLC30A9	-0.180055212000024	6.04098059023909	-2.89300462289652	0.00470534524565571	0.0627529456844865	-2.73424278499034
CENPL	0.202363717626644	5.08205591474073	2.80875294046405	0.00600729510678663	0.0730130838414968	-2.73432213868836
SELRC1	0.146806198488252	4.87121352270971	2.86450374410266	0.00511351551719885	0.0662249271182361	-2.7347277654031
ANKRD11	0.190251151731776	7.31202657725285	2.9261298164573	0.00426868650066295	0.0592936154793083	-2.7349656612309
MEST	-0.12831669177223	6.6680476367913	-2.92869598940972	0.00423646667374496	0.0590914667653967	-2.73568679757378
ZNF70	0.430916781308043	1.85245581798469	2.62457919989403	0.0100697726032504	0.101146078329008	-2.73613715634714
CAMTA2	0.185849121910353	5.93913523214158	2.87255515719688	0.00499503288898437	0.0654783957752565	-2.73615726427168
TSC22D3	0.180548440876572	6.02488184372022	2.86359185216851	0.00512709606119888	0.0662694639683937	-2.73979885514518
LOC100129196	0.497313948389177	0.865361134539735	2.60817467688127	0.0105315437298085	0.104157029767781	-2.74011884749188
TRIM3	0.261304022168002	3.34780211706706	2.73276249042683	0.00745606201569315	0.0835758586799278	-2.74082364213569
TMED7	-0.257534851342572	6.51868407746026	-2.91014595177841	0.00447450559309019	0.0609140351682283	-2.74107760391048
IFNGR1	-0.175626512869805	5.45535014823063	-2.84724250506016	0.00537626648269261	0.0681318543207296	-2.74295536003815
FGF18	0.406150496558494	1.21968065926512	2.60836254111506	0.0105261490238215	0.104157029767781	-2.74660422226091
FKBP3	-0.203907363258247	6.47317830880809	-2.91024129054414	0.00447325133297626	0.0609140351682283	-2.7471065076782
MARCKS	-0.310159956672669	3.47989106476173	-2.73918927579227	0.00732221525750423	0.0827410324097978	-2.74760531753295
LOC100329109	-0.34723404762204	1.54339189710338	-2.63439740089059	0.00980223594035886	0.0996550722593079	-2.74880988846076
SIK2	0.221956275292873	4.43278797639734	2.78774491275492	0.006379634058913	0.075884068279702	-2.75110499100628
CLK1	0.275804615636907	7.00246078561596	2.84689904729847	0.00538161800751518	0.0681318543207296	-2.75142469652385
ARL6IP5	-0.170336988985079	5.23496739255394	-2.85936754507449	0.00519044028897646	0.0666380105392901	-2.7526868477191
SNX27	0.166462607923553	6.10031738871289	2.88371337891803	0.00483499600030312	0.0639718932824915	-2.7529472396675
NCKAP5L	0.22845173307671	4.56245889931273	2.78296517120132	0.00646724085871845	0.0765017527687827	-2.75342017924532
ADNP	0.146658928524804	7.94872990208242	2.93934622632883	0.00410512597437678	0.0580482969623336	-2.75712218034007
DNAJC12	-0.231546797895349	3.89883102952775	-2.76916393715109	0.00672640341132844	0.0785561247563246	-2.75776770774808
MEX3A	0.194756675400273	3.77985653759825	2.79343714913803	0.0062767175793931	0.0749798748555502	-2.76082560891474
PCMTD2	-0.174547127743473	5.77822558846573	-2.89122437806184	0.00472993670333365	0.063005660926997	-2.76107020535066
WDR5B	0.27983079346651	3.14908777647601	2.72221043298455	0.00768066261488473	0.0852364973930539	-2.76196920997493
YWHAZ	-0.148820355927695	10.8240921618895	-2.98978042023431	0.00353262685458718	0.0530071761314979	-2.76274405489696
NPHP4	0.190935002243192	4.44225012327812	2.81332865335823	0.00592888017555098	0.0726238217124936	-2.76361493092705
ATP6V1G1	-0.170484206781892	7.82261612554127	-2.91623427616249	0.0043950548269957	0.0604349613929627	-2.76517797476152
C14orf182	-1.10390126787215	-0.703164134942715	-2.8050727485514	0.00607105046140095	0.0734381684517678	-2.76731100101623
LOC220729	0.259585788994208	3.31943921467431	2.70094922582111	0.00815200846633162	0.0885862180577843	-2.76801184954694
ZNF420	0.497285954920178	2.14975016660156	2.59742571874066	0.0108444007287835	0.106183698939213	-2.76807316761194
UBE2A	-0.138556855187008	6.72013276878552	-2.89589115411259	0.00466572170706437	0.0625236617219107	-2.77178062995642
CBX3	-0.201857279013682	9.04802823171856	-2.95586732615792	0.00390879193864985	0.0562454022819868	-2.77231241929861
RANBP3	0.180304893320771	4.79405602851356	2.81939138912196	0.00582642442763562	0.0719122672529728	-2.77241535194303
C11orf84	0.243958342493768	5.4605654269691	2.83614727549485	0.00555163430915234	0.0697038529926906	-2.77247493211318
DPP4	-0.498924282858055	0.66250682023194	-2.59103640344462	0.0110343179625641	0.10753958834844	-2.7728514306721
PHF8	0.210700404638931	6.08387395299281	2.85914438071994	0.00519380656185119	0.0666380105392901	-2.77317793961803
NAV2	0.264986013852485	3.62499504992883	2.74895976919943	0.00712292068083613	0.0814213489935541	-2.77499906286315
PIGX	-0.15170004445087	5.42886317100015	-2.8691813126523	0.00504437137811808	0.0659593955650092	-2.77573125263207
MED12	0.236598524159923	5.11949441162587	2.82960942688436	0.00565740824603217	0.0707133748181181	-2.77833225345149
ANAPC16	-0.156479438844038	6.79658545332878	-2.90028716603375	0.00460596644422783	0.0620298065275947	-2.77907572717509
ZNF829	0.628879233862327	1.28519965188958	2.6021715305969	0.0107052501826351	0.105376459125597	-2.78066883185074
P2RY2	0.180878976320662	4.51173080635961	2.86495955665462	0.00510673961393389	0.0662249271182361	-2.78104434725394
SLC36A1	0.226884951687896	5.12029155534131	2.8079416333284	0.00602129726807886	0.0730240576587025	-2.78321070181773
PRX	0.372782043564801	2.69678638049966	2.61540197325427	0.0103257951633452	0.102729683707189	-2.78581091439739
WSB2	-0.122049016560767	6.09947220194719	-2.88010249309183	0.00488626217686417	0.0643763341425366	-2.78738806741476
PDXK	0.157350863700199	7.55898603304042	2.91943725243389	0.00435378010208146	0.0601757177084383	-2.78799428886939
USP4	0.152695188112889	4.81000706812748	2.82366303232903	0.00575521281764276	0.0714022100610219	-2.79092988831603
SYF2	-0.218363995567657	4.99577011605482	-2.80036608599372	0.00615349005807604	0.0739302929103906	-2.79385262077298
C5orf13	-0.347452295099496	1.31915124767242	-2.61877538987846	0.0102310090025998	0.102230401980316	-2.79526947548554
SEPT7	-0.179141812060882	7.02271602720203	-2.90304362432396	0.00456885754465986	0.0617691290515504	-2.79653788158284
ZNF747	0.300498455827794	1.90909403263035	2.62712921691473	0.00999965957182907	0.100925954543916	-2.80695893794429
ARPC5	-0.156495470976695	6.57350587174047	-2.89746064603187	0.00464430618196304	0.0624367978996382	-2.81081613317059
SSH1	0.184927050222649	5.31469822526993	2.85007654635193	0.00533229426180035	0.0677638975944902	-2.8117601853823
PRDM4	0.137571000305894	6.03435358362917	2.85200016546928	0.00530263605851549	0.067591838467376	-2.81525832740873
S100A10	-0.171125567970439	8.45677814703861	-2.92923530754177	0.00422972375812419	0.0590673958540881	-2.81653092038968
LOC100131089	-0.461883924817903	1.43652104420791	-2.56740112036645	0.0117632110025659	0.112031856951545	-2.82039827542592
DLG3	0.134448847063914	5.66800529757694	2.86094736767041	0.00516666699201138	0.066569598439444	-2.8219657769707
SLC39A6	-0.14368450880681	10.4502144128769	-2.9647340953217	0.00380702741400919	0.0553496740047716	-2.82249218614882
ZCCHC2	0.222939214547191	5.41732321229426	2.8182437734444	0.00584569304801924	0.0719906999521899	-2.8231671292038
PI4KA	0.17887238282418	6.7178614216229	2.88784407395842	0.0047769559767795	0.0634549735946469	-2.82324357868115
PHEX	-0.383572799029648	1.21102190143059	-2.57459404405083	0.0115369242540954	0.110696225602692	-2.82348395080915
GTF3C6	-0.201858319110316	5.34270372513755	-2.84289802449185	0.00544432004643989	0.0686855879932817	-2.82439617662664
MRPL15	-0.160365360947794	6.09636036644537	-2.8775859381887	0.00492228612965371	0.0647293311991262	-2.82467322024537
KIAA1462	0.414238389207821	2.06053460221033	2.57672864442864	0.0114705293444586	0.110266594670007	-2.82497950634738
DMTF1	0.173188450069423	5.74805688487495	2.82547507248583	0.00572524613450045	0.0711888597422941	-2.82818035497851
MTHFR	0.227144977044076	4.80990430897259	2.74444391913691	0.00721441048583897	0.0819916044319555	-2.83736160755573
ZNF322	0.368945487481116	3.11932193092112	2.62872264469014	0.00995607251507961	0.100729193431453	-2.83758191575554
RNF31	0.170032432519064	6.04242362883357	2.8610005928826	0.00516586779718202	0.066569598439444	-2.83926335568769
EAF1	0.163561812092031	7.14650894669207	2.87249970005505	0.00499584028995619	0.0654783957752565	-2.84163166979087
CCDC137	0.172708032948477	5.78932658433159	2.85945505089746	0.00518912087334581	0.0666380105392901	-2.84221408728377
FAM123B	0.239129068669431	3.07916938395084	2.73616916100677	0.00738483835560631	0.0832237443794878	-2.84502468060775
ARL4C	-0.22588816193983	3.6853069014941	-2.69232263160352	0.00835063928646331	0.0900426121384993	-2.84544194912427
ZNF606	0.390552340883022	2.47311322151347	2.58187657160395	0.0113118219342205	0.109541928215346	-2.84598856845041
UGP2	-0.17872407583264	6.28200841828279	-2.86351715578222	0.00512820995830772	0.0662694639683937	-2.84856182197396
LOC387647	0.190320878118392	3.77619687379283	2.73407109132501	0.00742862927660484	0.0834361289603353	-2.85086174983444
TMEM50A	-0.153650252447796	5.86557298674134	-2.84569952464087	0.00540034648790797	0.0683172425595861	-2.85289630891065
HUS1	0.181724996111795	4.03375372216796	2.71673174103485	0.00779968910811361	0.0859868165089598	-2.85296438714301
SNORD67	2.01254881685048	-2.58486378294996	3.25005499319285	0.0015834348862878	0.0299224463709347	-2.85429957374467
CARKD	0.172246544607705	4.91503089349875	2.78470556020398	0.0064352152333333	0.0762494182562178	-2.85481409819813
KSR1	0.309263830064757	4.22191232030983	2.74482842067738	0.00720657908968885	0.0819883188407866	-2.85634439213728
SEC16A	0.178423879815627	8.37132022874398	2.90338327778488	0.00456430402681902	0.0617691290515504	-2.85798291353195
EIF5	0.14622149895423	9.97274882645205	2.92367810946256	0.00429967975358922	0.0596745595012664	-2.86178416540598
ZNF862	0.246551853688228	3.09594221615369	2.65528764128506	0.00925428218021594	0.0956145312713692	-2.8657220184573
MINK1	0.159224023166521	6.84552592662441	2.87478832932011	0.00496261949382131	0.065196267411365	-2.86679399984261
KIAA1522	0.139322737568577	7.90563550538039	2.89005615672102	0.00474613808851246	0.0631459135976789	-2.86789918031077
MNT	0.20111263383801	5.09078222795694	2.78086218100467	0.00650613306636181	0.0766797529258879	-2.87694559771596
RABL5	-0.179340466665281	4.90697321833199	-2.79564141471779	0.00623727337450712	0.074561944185316	-2.87887688284687
METTL17	0.149395023987794	5.28718437429502	2.8255379419556	0.00572420899747767	0.0711888597422941	-2.88147529806994
POLH	0.266973687640568	5.51816998546782	2.78291543341199	0.00646815824055601	0.0765017527687827	-2.88646081762279
LOC100288778	0.293562621209298	2.95636748169744	2.64000218563215	0.00965241060007065	0.0985512300827726	-2.88780129655286
CD59	-0.134408102601548	6.39186167417558	-2.83552421797578	0.00556163589991094	0.0697770433534213	-2.88944344199409
ZFYVE1	0.200761837646839	5.08625321664799	2.72811796137731	0.00755417356608296	0.0844419350892248	-2.88967199871585
TTC30B	-0.285935502211747	1.14031130136749	-2.61939037590063	0.0102138141396291	0.102162576358347	-2.88970531770969
ZNF12	0.211857470970693	6.14830872012269	2.81369164902132	0.00592269971882841	0.0726182038839343	-2.8917673591966
SVIP	-0.21378605663243	4.62745479339469	-2.78012283484034	0.00651985703201567	0.0767873866221339	-2.89385017142799
EIF3E	-0.16314013121592	9.63692308885479	-2.91772502287369	0.00437579992404177	0.0603304846905808	-2.89582930637187
SNORD68	-0.346446678857471	1.11868055313559	-2.57251486804495	0.0116019279530965	0.111192345608931	-2.89700742923746
C17orf39	0.21713861239838	3.56337911019175	2.69112212112102	0.00837862729581623	0.090286187432494	-2.8973159350952
TUBGCP6	0.192804372144882	4.90573805021289	2.79026484909692	0.00633388450520781	0.0754472111574754	-2.90148244881368
ATP11A	0.223334719915516	6.36697261931789	2.85374964048093	0.00527579423019591	0.067359624439696	-2.90193511028876
PKIB	-0.189699373912077	5.58859179671093	-2.81602634655429	0.00588308926115219	0.0723446947084627	-2.90193580267931
VASN	0.253261167356675	4.82206514379635	2.75484348708176	0.007005305060967	0.0805754620630069	-2.90372476208239
CCRN4L	0.337980151425782	4.71854127501256	2.68728850890434	0.00846857326718165	0.0907292884819641	-2.90374703196516
PMS2CL	0.259491800624009	3.24023420135453	2.64132692326629	0.00961730237851913	0.098312814778945	-2.90475741779375
TRIM62	0.236407547238947	4.03473984914578	2.70179164005523	0.00813284349264852	0.088435419096914	-2.9082447549288
TRIM13	0.285781821770845	3.68834555471175	2.67257194752692	0.0088220605504637	0.0931299892294968	-2.90860281003672
GNPAT	-0.152000290851974	5.11151188550375	-2.79896831465943	0.00617816913318627	0.0741258678875008	-2.90895836046371
TMEM145	1.93313640518952	-1.94720852824295	3.11663625893463	0.00240272690560326	0.0406999637465693	-2.91012043781683
C1orf183	0.267890181226902	2.94877710867774	2.6310580741063	0.00989249901057468	0.100328777109067	-2.91262207756925
PI15	-0.456512798364082	1.182736977371	-2.55948748674786	0.0120167824236087	0.113413470232749	-2.91314011219588
LOC148413	0.234974275167833	3.90326170626969	2.71827258467741	0.00776604526391013	0.0857289379495928	-2.91320445785846
ARNT	0.162119522871768	6.08281818475831	2.81177502711691	0.00595539935105719	0.0727836763686639	-2.91359516853078
MYO16	0.215455825997803	4.11942501431953	2.71611790897018	0.00781312883319603	0.0860229717139793	-2.91536350512741
XKR6	0.718251946244135	0.351766735828974	2.56476434269826	0.0118471591682129	0.112546161224272	-2.91587598890376
SLC26A11	0.182400917326216	4.66177915381953	2.73303715291637	0.00745029651523281	0.0835672427369239	-2.91707536755692
SFMBT2	0.274900499291865	3.86840207722677	2.68097658268431	0.008618578341822	0.0916902698400962	-2.91818802902641
KIAA0889	0.363637755233933	5.76259112190533	2.80922046533597	0.00599923973838897	0.0729682075525942	-2.91859891612925
ABL2	0.262908537715481	5.50340775783509	2.77028107225352	0.00670507826148015	0.0784165935978979	-2.9218454122519
ESPNP	1.09529416988196	-0.981989315185832	2.68961395678598	0.00841390850329919	0.0903752124657519	-2.92245895918267
GNG5	-0.170606343976775	5.57076165870316	-2.80308462227633	0.00610574949934392	0.073704378243893	-2.92430112313055
SETD5	0.196011375757239	8.28030808659045	2.86531272489267	0.00510149524137271	0.0662249271182361	-2.92533343323316
SF3B3	0.0917672091164263	8.48671373457307	2.8964274871852	0.00465839331845806	0.0624755171274199	-2.92557787881405
NAGPA	0.257523196007775	3.24183016178925	2.65108817843822	0.00936215307576011	0.0963523987932382	-2.92857925431256
DERL2	-0.182875259982564	5.43177942282928	-2.78967662518646	0.00634453683186151	0.0755203088797523	-2.92869590226715
ATP2A2	0.122131230060635	8.73758178726334	2.88792772038822	0.00477578730961616	0.0634549735946469	-2.93033754626766
SNORD15A	-1.12629929240546	-1.31187334884603	-2.7211681815333	0.00770317777713181	0.0853650550540805	-2.93323285897938
TEX22	0.844394160414826	-0.125333692120141	2.62457628758686	0.0100698529309853	0.101146078329008	-2.93344623087024
WDR81	0.194645777791687	5.52111251255703	2.79149918376217	0.00631158467338356	0.0752888317244413	-2.93989125625417
C12orf51	0.295757107094266	6.70874378529552	2.82872080220146	0.00567192668122218	0.0708418982948168	-2.94070306881227
ACTR6	-0.237073290855513	4.98338745613741	-2.7710369199792	0.00669068479667562	0.0783030178723604	-2.94098849245272
TTC23	0.204526045466368	3.69002304575648	2.66511764454383	0.00900617075518481	0.0942548183414961	-2.94130054539465
CAMKK1	0.213022845811087	3.11298590751455	2.653560834014	0.0092985013212205	0.0958743132528309	-2.94184537026544
RBM7	0.282488683869894	3.62252784108895	2.61767782193718	0.0102617617700067	0.102397197996176	-2.94317972185699
UBA1	0.131160488737914	8.66204945008938	2.88398922480874	0.00483110001838796	0.0639709554295489	-2.94322295550538
ZNF461	0.39033990318234	2.89388354012064	2.53762687867423	0.0127430087438747	0.116801453135967	-2.94406902517457
TSN	-0.139952362349799	6.89330949187953	-2.84690377758876	0.00538154427019905	0.0681318543207296	-2.94611567875404
SNORA16A	-0.767816696847887	-0.625784348089278	-2.52869997661359	0.0130507394980597	0.118426786416468	-2.9480317464826
GBA2	0.15117205125999	5.40620927613604	2.79578047234919	0.00623479262351651	0.074561944185316	-2.95032587703507
CCDC134	0.297046474511234	1.93468078890456	2.54098005918012	0.0126291121178436	0.116467134372637	-2.95328970443718
WBP1	0.551547803159766	0.879688348035082	2.5027229126357	0.0139845477119864	0.12351785257143	-2.95417967658868
IRF5	0.234713125673178	2.79152311827173	2.61667884338429	0.0102898247592295	0.102534896507477	-2.95537979068117
EFHA1	-0.186524775685982	6.06160395856588	-2.81456782618605	0.00590780598471135	0.072541958361463	-2.95744953093047
RPL22	-0.169238298808489	8.09217493539299	-2.86657836553589	0.00508274167793308	0.0662249271182361	-2.95874609806191
MRPL47	-0.186343454491767	5.38005993973178	-2.78115710574052	0.00650066594996892	0.0766797529258879	-2.96256902401667
ZNF514	0.253259019225802	3.13507831005062	2.65998915749825	0.00913485226937353	0.094872470888255	-2.96854331219904
SPCS3	-0.211888175056748	6.92641413679307	-2.83885198033346	0.00550840797197084	0.0692651240024363	-2.96991163153647
SNORA78	-2.62049764034906	-2.04239908721214	-3.43110567700251	0.000882593451691796	0.0204438959641185	-2.97025227905258
SYNGAP1	0.227530703536563	4.58831247334221	2.74709926078987	0.00716048517197013	0.0816305102314622	-2.97271718760318
ZNF512	0.200289003063996	3.96419966104124	2.6847902234108	0.0085276601146781	0.0912454176313989	-2.97284902111162
ID1	0.251788267719845	5.48612224946422	2.76226116097636	0.00685955007914379	0.0795058822452547	-2.97469584032294
DROSHA	0.129783342227246	6.25796287661037	2.82330220174825	0.00576119718604736	0.0714234705259125	-2.97726672854567
ZNF641	0.209183549162268	4.05522731761906	2.68971881119084	0.00841145123712328	0.0903752124657519	-2.97776741767056
C5orf43	-0.177628409756001	6.25141944383729	-2.82259891494354	0.00577287756147935	0.0714623274153816	-2.97900719766439
BTN2A1	0.200984817398518	4.76888759770632	2.70483555598843	0.00806393504197718	0.0879008374380304	-2.98021519170411
TPD52	-0.166887234235666	7.95039562200676	-2.85279485305162	0.00529042784734896	0.0674882649268222	-2.98110482550555
NBEAL2	0.202344820743933	6.86375704371298	2.84353309913192	0.0054343229697188	0.0686432155178076	-2.98316240276216
SRF	0.161994744845248	5.89401892950516	2.80040967565977	0.00615272188951503	0.0739302929103906	-2.98371103435073
STOM	-0.126435490887006	6.61374965498926	-2.82262412580617	0.00577245847833277	0.0714623274153816	-2.9837943364125
MRPL3	-0.125135855922873	6.66839344348267	-2.83209898482608	0.00561691468205219	0.0702597465539573	-2.98463528772475
ACVR1	0.17663267920575	4.0465590978617	2.69033071284931	0.00839712429765087	0.0903690519651951	-2.98561596246548
KCTD8	1.23372714541061	-2.04700171547458	2.75844911378585	0.006934106469268	0.0800317436798054	-2.98994255090202
TRMT5	0.165724483154064	4.7194195898873	2.74385215888913	0.00722647841023095	0.0819916044319555	-2.99173002462217
FASN	0.238484785682482	10.6803730458047	2.90916911456533	0.0044873753459745	0.0609641472673254	-2.99274527035293
GATA3	0.163414680366689	8.8585694612958	2.88161925363354	0.00486466719188497	0.064212071126349	-2.99462837662524
PEX11A	-0.191785187317793	3.59210308313408	-2.7054555251609	0.00804996534698859	0.0878197132831292	-2.99798518482451
HIST1H2BJ	0.588004679831569	2.44799596448047	2.47769019744313	0.0149406180819187	0.128664725438727	-2.99869372305456
MIRLET7D	0.978550526512502	-0.573186348710218	2.64377159775183	0.00955281692693396	0.0977133396244914	-2.99910980045329
EXOC2	0.147351919545488	5.02130767694873	2.76064685658631	0.00689103307493869	0.0798099980230434	-2.9996083645642
LOC100216545	0.598736084204562	2.71804641414438	2.50584072629134	0.0138693926124269	0.122920891388568	-3.00104086361867
ZNF609	0.232507691790716	7.25612061339727	2.82774161654693	0.0056879642215143	0.0708833931748175	-3.00132552050492
TCEAL1	-0.221345477542288	4.27879905411123	-2.71753659418494	0.00778209888309867	0.0858494866233127	-3.00291515257439
DTX2	0.292620606924298	2.92885276408984	2.58600496530838	0.011185979472037	0.108637816893349	-3.00642927115207
RCN2	-0.185016559938012	7.1483327689462	-2.83408043926138	0.00558487554693976	0.0699636394359704	-3.00699465169273
ESAM	0.591017781322391	0.481589561664754	2.48081934511201	0.0148179916687154	0.128085378387681	-3.00903440339554
ZNF710	0.175793634182392	5.20761327410611	2.76308419273943	0.00684354944453886	0.0794250665582706	-3.00933495549635
RASA3	0.192036407388617	3.54755125543059	2.66165324469426	0.00909291630165939	0.0948658342039624	-3.00995373029233
RANBP10	0.174915755689459	5.46147289494557	2.75937664798588	0.00691589793519342	0.0799319122793191	-3.01015406935325
VEGFA	0.195236620709619	7.06037922764422	2.78259590189173	0.0064740546311075	0.0765173778449765	-3.01228879862486
RND3	0.185293093655946	6.2953687090789	2.77228017398349	0.0066670710806919	0.0781360173465251	-3.01314875745332
TUSC3	-0.142789967151241	5.42637867454103	-2.76753912285442	0.00675753022034181	0.0788645746022305	-3.01333388297563
DQX1	1.28562251935399	-1.19401733385105	2.81463223376877	0.0059067125032052	0.072541958361463	-3.01379968858666
SUCLG2	-0.163726734100777	5.65024556899229	-2.77624072318518	0.00659235278443134	0.077423109527268	-3.01570699302391
ZNF530	0.321737467155169	2.06608870300111	2.53745077633953	0.0127490157998869	0.116801453135967	-3.01583389626076
RNASEH2B	-0.191215684671859	4.25387707558585	-2.70556720421622	0.00804745123519552	0.0878197132831292	-3.01716032522683
FAM102A	0.132551840296577	7.83060391766275	2.83294673266922	0.00560318646765736	0.0701404868900461	-3.0174108430032
PILRB	0.147403519504696	6.9553094564451	2.80798532307845	0.00602054247691301	0.0730240576587025	-3.01805290771795
STX1A	0.236005319247017	4.37818673689805	2.65851631772858	0.00917211484435322	0.0950653661363487	-3.01964558491417
ABTB2	0.190129369112875	6.24925487726627	2.77776548697506	0.006563791551831	0.0771960969851066	-3.0219380093401
ATXN10	-0.12311185555011	6.28225137903944	-2.81058762211114	0.0059757405417971	0.072846566065769	-3.02208015928049
C1orf174	0.179751559699231	4.17783395511038	2.70896063646728	0.00797139804798082	0.0871900987275548	-3.02272858170552
MGC12982	0.460414465063381	1.05998682327432	2.46437043741059	0.0154728153601985	0.131181431862283	-3.02365093232318
CASZ1	0.224776680300703	5.28093266681095	2.72964365702228	0.0075218157249	0.0842000309124682	-3.02380015501616
CCNT1	0.599057019421078	4.76574765889353	2.66624647769712	0.00897806825253475	0.0940784545459845	-3.02672909411454
SDCBP	-0.169267276278396	6.56038943911884	-2.76332007113916	0.00683896999329981	0.0794250665582706	-3.02710745536657
FAM83G	0.278661297142576	5.92678586782077	2.72473523817161	0.00762636873743957	0.0849198138258026	-3.03119187268975
PRNP	-0.166888559625921	6.66236760372295	-2.76392760137748	0.00682718799388549	0.0794250665582706	-3.0318446755787
ALCAM	-0.188536769043215	5.88230152208943	-2.77180189433189	0.0066761462556618	0.0781875840193893	-3.0325037939003
C15orf40	-0.173849629787305	4.51480442175703	-2.69974869739739	0.00817939148616536	0.0888029611777655	-3.03688945497019
C15orf27	0.926386446848643	-0.668629534272238	2.59570501733245	0.0108952547668285	0.106432383598387	-3.04009029535592
TSSK6	0.528604114865655	1.68673014292282	2.45754251785277	0.0157521429399153	0.13227648061889	-3.0405890955855
GLRX3	-0.168291784263746	6.85975820067396	-2.80496030854058	0.00607300807036563	0.0734381684517678	-3.04070316781026
TNKS	0.232535873528163	5.36318398130336	2.70800966252893	0.0079926449790905	0.0873653559675226	-3.04750865969648
ARL4D	-1.32970248974992	-0.873422940958477	-2.81674279612012	0.00587098268790499	0.0722489436883908	-3.05071347827663
NOX5	0.822709335137216	-0.756938945392354	2.56815014116661	0.0117394620242612	0.111882985930022	-3.05123364066412
TRAF3IP3	1.11773944116027	-1.27205025321826	2.6837023919295	0.00855350514222055	0.0912883343959773	-3.05164793357711
MAP2K4	-0.153840876465547	5.67735166401697	-2.74724556554559	0.00715752468582429	0.0816305102314622	-3.05433467507255
ZNF417	0.328062007245505	3.7747213438197	2.56510123291211	0.0118364034824515	0.112546161224272	-3.05468784912072
TPM3	-0.0914456175231617	8.49138991515555	-2.83814913218989	0.00551961106518838	0.0693538508296097	-3.05476707184876
SARNP	-0.214128283947154	5.7159501158797	-2.74979771538004	0.00710606091926481	0.081287115467705	-3.05820157863684
SNX3	-0.124909854797034	7.54798487332864	-2.80253281690682	0.00611541233691384	0.073704378243893	-3.05833865453304
FBXO31	0.173449702238065	5.54425505004986	2.73526475469638	0.00740368621684273	0.0832282345500302	-3.05846081604503
NAA38	-0.179793012584175	4.93536298771308	-2.72050897245105	0.00771744928316868	0.0853650550540805	-3.0592949105878
STRN3	0.192315519294707	5.78474812672436	2.73559491141962	0.0073968006667129	0.0832282345500302	-3.06370193137266
CD47	-0.157465739469735	7.78641215915386	-2.8280425340921	0.00568303124474724	0.0708747311984735	-3.06682821219175
TPM4	-0.0867836348640463	9.31761628583811	-2.85371555826643	0.00527631595407808	0.067359624439696	-3.06958353126967
MAF	-0.555482855464172	1.48343280762295	-2.44042517110063	0.016472301893977	0.135438926683811	-3.0703366169075
SV2B	-0.645634598216993	-0.868345587595294	-2.44051723183236	0.0164683514483798	0.135438926683811	-3.07072212956101
LOC100505876	-0.169107309867814	4.7016673744476	-2.72791097896163	0.00755857311818761	0.0844419350892248	-3.0708388895961
WNK2	0.256950382413011	3.77602792511623	2.6718058457129	0.00884082346666843	0.0931299892294968	-3.0710714383846
SMPD4	0.139498912298577	6.7601230812507	2.79651510118356	0.00622170200341372	0.0744822793880395	-3.07403530184253
IER5L	0.319388006511328	6.09873313764664	2.75350723201605	0.0070318603159627	0.0807143664544683	-3.07544609058577
ERC1	0.207491502831235	5.60590107210152	2.73381908432638	0.00743390504597957	0.0834393476435988	-3.07635284490437
PVRIG	0.660774426879115	1.42949986034847	2.43707808849263	0.0166165047430906	0.136073313652006	-3.07713562529972
CCNDBP1	-0.184291862723599	4.6398558204646	-2.7034478319321	0.00809528437414946	0.0881416249174971	-3.07760423840207
LARP7	-0.189650636604537	5.02733917919386	-2.7247180279167	0.00762673764448431	0.0849198138258026	-3.08027040999723
MON1B	0.169790510407529	5.96039216246954	2.73707767025253	0.00736594899955449	0.083147186876627	-3.08093558588481
HBP1	0.200051764196512	6.10881226071028	2.6652112057318	0.00900383850503267	0.0942548183414961	-3.0860400598681
TUT1	0.169650793641491	5.06166466059674	2.70235167311707	0.00812012537712471	0.0883545717677513	-3.08842819204958
KIAA1826	0.263088085503143	3.44452176203236	2.56482818160316	0.0118451203473655	0.112546161224272	-3.08844402147299
MIR4639	-1.84170541670241	-4.1677623844718	-3.1424963836543	0.00221821063753077	0.0386833729948537	-3.08882052735342
SCOC	-0.231070480737968	5.57742316895788	-2.74394603952182	0.00722456265062013	0.0819916044319555	-3.0899228875211
VPS35	-0.151497819015679	6.77823154238615	-2.78585241662211	0.00641419070727785	0.0761326652863838	-3.09150305962224
MAPKBP1	0.230724506386329	4.19653494133712	2.60122640892341	0.010732832588492	0.105461746304313	-3.09363667183468
SIX4	0.365982449964445	6.01766894805944	2.66689117765294	0.00896205402878202	0.0939695244999063	-3.09409760137878
SSB	-0.202714221257326	7.49473090418151	-2.80243892262257	0.00611705794083494	0.073704378243893	-3.09435039977989
AMPD2	0.159166440147004	4.82362622664552	2.72561107526718	0.00760761633372494	0.0848198503768106	-3.09522198528243
SNORD37	1.75464830222551	-1.80231492177671	2.93545719665127	0.00415264508976536	0.0584586165666969	-3.09762544013553
PTP4A2	-0.123326765088914	7.60881061099092	-2.80062839954419	0.00614886870298949	0.0739302929103906	-3.09992403332621
ZNF782	0.290886912120961	2.94922452131865	2.51963290449312	0.013370117861422	0.120475135298719	-3.10021985536619
CWC22	0.17362924195131	4.8486872824422	2.67502204084604	0.00876229654574348	0.0926074058287625	-3.10143885362821
EHBP1L1	0.140909339701142	5.83907575035715	2.75856708726042	0.00693178809343923	0.0800317436798054	-3.10616635483592
DEGS1	-0.142977972989656	5.52887463871231	-2.73519493469532	0.00740514308840259	0.0832282345500302	-3.10648230458393
HIST2H2AB	0.672116263816685	-0.0570265565935124	2.44895923883099	0.0161096660397175	0.134105552438146	-3.10713082686665
SEMA7A	0.346552422428212	3.49678053315631	2.52563889040018	0.0131577888173624	0.119022960447346	-3.10848756428019
HIST1H2AL	1.11369431675609	-0.749014598012617	2.64895624844383	0.00941735035972281	0.0967779020511662	-3.10857870350409
VAMP2	-0.182156598663062	4.81630415979893	-2.6996094178997	0.00818257373684146	0.0888029611777655	-3.11116342121276
OGDH	0.147697488606513	6.65469609956134	2.78456997339953	0.00643770500943432	0.0762494182562178	-3.11167585840616
RXRB	0.17847912778417	4.95648858394394	2.68380045899471	0.008551172322575	0.0912883343959773	-3.11203790440929
LOC100293516	0.227912013499885	3.66950617223613	2.62152921750996	0.0101542158497138	0.101751541862282	-3.11247076770974
TBP	0.174079513958083	4.70142201575562	2.65521437771422	0.00925615439657658	0.0956145312713692	-3.11446949100882
NAPSA	0.632834265989554	-0.017490027640612	2.43433394293758	0.0167355697725037	0.136396524793057	-3.12901885653772
MAFB	0.280150471869686	3.61131839454748	2.55781617290945	0.0120709604242821	0.11366821066199	-3.13269797310116
TLN2	0.181649265993428	4.16360187143955	2.65656267358594	0.00922175422657051	0.0953770053711597	-3.13672225649842
ZKSCAN1	0.37314664167412	6.83295894363443	2.75129851351961	0.00707595525034454	0.0809981352544573	-3.13761015890202
ATP6AP2	-0.142469784911539	6.72099415984825	-2.76411440276466	0.00682356902795811	0.0794250665582706	-3.13910544868461
SNORA75	-1.02904324239836	-2.58567431016564	-2.57511500209009	0.0115206884358045	0.110603899770605	-3.14015103863433
SUB1	-0.201178100270057	7.3419401286232	-2.77947288747791	0.00653194338102833	0.0768755954287951	-3.14037989910002
BTNL9	-0.278682730377724	2.60655346954476	-2.53856274877456	0.012711127778888	0.116738550782055	-3.14302746719969
USP22	0.128288744300773	8.47140961677449	2.80085500794368	0.00614487894487274	0.0739302929103906	-3.14338811337932
SUPT6H	0.125736988622657	7.8708802858679	2.78505670488159	0.00642877126342151	0.0762494182562178	-3.14357164310518
AIFM1	-0.123059986010349	6.43386970924766	-2.76223697415074	0.00686002081319676	0.0795058822452547	-3.14404138090377
USP20	0.164779488809154	4.93209369754087	2.68374627909113	0.00855246108287506	0.0912883343959773	-3.14700215437186
CNBP	-0.126079035378126	8.97419885832853	-2.81025510305806	0.00598144823914272	0.0728577861263094	-3.14747602564342
IGSF9B	0.41325935784936	1.93588165005897	2.42999819330057	0.0169252430677818	0.137099606729402	-3.14886845975985
RBM22	0.112174853278186	6.30966805929613	2.74037365690315	0.00729778905811795	0.0825207736362168	-3.15037726524445
CDK13	0.158309919071177	6.07624326165754	2.72309414601573	0.00766161920122796	0.0851381525058714	-3.15093464393178
TAB1	0.183707244467647	3.50737664240685	2.6046687775444	0.0106326782717388	0.104909092281157	-3.15850192071432
ZNF672	0.210288177046271	5.10097464140479	2.69405925649466	0.00831030287001735	0.0896654872246259	-3.15879832545312
SELT	-0.150571203202636	7.12230934055577	-2.76923839851983	0.00672498008458674	0.0785561247563246	-3.16154046456355
TMEM184A	0.187684383541104	5.81573612526526	2.73032934693152	0.007507314357168	0.0840939888206816	-3.16173184344505
SS18L1	0.132959024462023	7.04079053803401	2.75373725474535	0.00702728256860589	0.0807143664544683	-3.16233842558209
SF3B14	-0.160257397733196	6.54554146727867	-2.7416836534382	0.00727085869821445	0.0823275835267018	-3.16301982054713
EVPL	0.170478452976525	5.99401716026416	2.73697403153912	0.0073681015876083	0.083147186876627	-3.16426147095564
FAM200A	0.272004413918121	3.28147712335506	2.50966329169582	0.0137293682926878	0.122068025160506	-3.1644445515408
FAM165B	-0.248251634318935	3.38903438469536	-2.59846486540158	0.0108137933775351	0.106008136251991	-3.16480421923333
LOC399753	0.881163463784832	-0.625802713942929	2.56717598251932	0.0117703578334162	0.112036120891322	-3.16752747075793
TSC2	0.16314231149356	6.34636416647165	2.74601935905357	0.00718237159773512	0.0818242388286936	-3.16859237737756
GUSBP9	0.666690089335129	0.257052221909899	2.41080636636152	0.0177880175705813	0.141189751234172	-3.17025573886459
ZFP1	0.164995620747751	4.88217917084118	2.67711538707588	0.00871152576005498	0.0923482431192542	-3.17379967740689
ZBTB48	0.242398314003674	3.78682891298787	2.5808509259777	0.011343283135927	0.109656108188001	-3.1757683910468
SLC23A2	0.204325196926095	4.16300244692155	2.65416501151965	0.00928300814754831	0.0957736139787773	-3.17909572357182
SNORA71C	0.773074740782661	-0.980338879203126	2.51195947948299	0.0136458674219325	0.121713859607679	-3.17961471876392
ZRSR2	0.226696424828889	3.52248992240778	2.54974568834358	0.012335682666889	0.114867459310163	-3.18018620063974
ZNF584	0.19385838852565	3.78113267272762	2.58896554782805	0.011096513251819	0.108030503627135	-3.18071477262606
GPR156	1.04278900417504	-0.709787347476732	2.58668131486515	0.0111654836423733	0.108501771316125	-3.18160477576577
NAV3	0.435997194973507	1.17122659871394	2.39070366199124	0.0187334926657061	0.145031265048734	-3.18263817560684
SBNO2	0.217765784177291	5.78696928394447	2.72049423247041	0.00771776867028042	0.0853650550540805	-3.18413466314943
ODC1	-0.135441696511856	6.8973706332747	-2.75305728949868	0.00704082261118293	0.0807157910015775	-3.18521129604994
PRKAG2	-0.184336478285079	4.41008786867615	-2.6156451276537	0.0103189365723763	0.102722556688346	-3.1861028787071
RBM39	0.109272888059474	8.49383738115439	2.7774867068628	0.00656900508769854	0.0772031209323052	-3.18929469047881
PRPF8	0.15321567722404	9.08181889535798	2.80323588451782	0.00610310313803394	0.073704378243893	-3.19219827077236
RNF223	0.288915676477586	4.80921584590639	2.65841948407793	0.00917456953743523	0.0950653661363487	-3.1930547005252
SNORD1B	-2.50529680566568	-3.46685051858772	-3.31989334730395	0.00126699089991692	0.0258404339148909	-3.19403601448466
IQSEC1	0.165126784675374	5.70133464801741	2.72613987813377	0.00759631455254647	0.0847503432800448	-3.19520713010463
ST5	0.390931087504071	1.46389417871353	2.40379075332656	0.0181130426546676	0.14282061544397	-3.19694298369453
ZNF827	1.12843139398167	-1.30358161790087	2.55264004049789	0.0122401495191674	0.114472487313816	-3.19741427043925
ZNF850	0.295295104696053	2.96742128743182	2.46066371326925	0.0156239019333158	0.131780500455419	-3.19832553948356
ABHD6	-0.431373630831553	0.932721901083569	-2.37559316554377	0.0194732931623946	0.148099752090899	-3.20099309494815
MZT1	-0.244845281564897	5.02048950982328	-2.66334882402654	0.00905036628585712	0.0945989536029216	-3.20439029638214
PSIMCT-1	0.281899433073812	2.80245516388515	2.4965968057821	0.0142133118627986	0.124844237181431	-3.20484448150553
FUCA2	-0.103026299786554	6.98899018486192	-2.74709924751407	0.00716048544065744	0.0816305102314622	-3.20547717972211
COX7A1	1.75774106649788	-2.39536104145033	2.87394696191695	0.00497480878495744	0.0653051037045747	-3.20637233069061
NOL6	0.125097642828933	6.16014971751033	2.7363009958438	0.00738209456521648	0.0832237443794878	-3.20854250684086
IGDCC3	0.20337848439404	2.62025930195828	2.59628068095344	0.0108782175554565	0.106328059846554	-3.21098853351183
EHD2	0.299204035196909	2.29561370972031	2.45039200803271	0.016049487228223	0.133906056056674	-3.21115168952922
CACNB3	0.163659465937157	5.27753474309444	2.68421229558949	0.00854138185696727	0.0912883343959773	-3.21270902047725
FKBP1A	-0.135691753183858	7.50281602286855	-2.7566005984681	0.00697052535767918	0.0802858581830762	-3.21390590273678
MGRN1	0.173456536844371	6.02188103409902	2.71611210359249	0.00781325604123024	0.0860229717139793	-3.21448180522196
PIK3R3	0.124731780090712	7.13435326416146	2.74432260981007	0.00721688288172027	0.0819916044319555	-3.21537737420213
LOC254128	0.376586472684834	1.31612070886072	2.39373844794692	0.0185879578914288	0.144521156567296	-3.22109184562668
PCF11	0.170866109824416	7.04757745321562	2.72283665197603	0.00766716358135774	0.0851431897308279	-3.22156172388555
LYRM5	-0.275080855316101	3.3410356869291	-2.52599511887969	0.0131452907367543	0.119022960447346	-3.22396497325937
GLIPR1	-0.689066108532927	-0.119561634829982	-2.3749069438923	0.0195074970490475	0.148197768480172	-3.22470386197186
VPS29	-0.170717167018638	5.71608822593759	-2.69478984943856	0.00829338641425855	0.0895985751886692	-3.22605047689345
ENO1-AS1	-2.11723362720034	-2.79183136262828	-3.01678797103685	0.00325729368393502	0.0500689150460746	-3.22618372047919
HSD17B11	-0.596137302066374	0.92706717946355	-2.35964827899718	0.0202819378445571	0.151426396657309	-3.22669175997176
C1D	-0.229370955957805	3.54435458490725	-2.56258778661597	0.0119168610802257	0.112852539470949	-3.22946485826115
GRIN3B	0.706939009023253	0.120315205089974	2.39498459199336	0.0185284898938835	0.144360894568618	-3.22950018647369
LOC154822	0.284398585236599	1.72479183567731	2.46025416053312	0.0156406759528327	0.13183212700776	-3.23169420942073
TMED4	0.143054744723751	4.61571058021518	2.65179479760435	0.00934392293671936	0.0962832823128124	-3.23332809050537
BMS1P4	0.357279373601084	2.83108729665291	2.44176030279613	0.0164150923349754	0.13543463453879	-3.23353413000567
HOXC11	-0.327658976741239	0.94919093251227	-2.39035773735113	0.0187501457580953	0.145031265048734	-3.23475771476151
EXOC3	0.118314202222634	7.12389216330969	2.74306760159216	0.00724250645739335	0.0820621124616845	-3.23508345956974
PCDHGA4	0.735956058193006	0.149950416767728	2.36623424080151	0.0199443924500668	0.150044992953179	-3.23587175377498
ZNF571	0.440724027323183	1.59365551738652	2.35551122489433	0.0204965501385799	0.152008749227626	-3.23701658868841
MID1IP1	0.200265979892858	5.46547745600833	2.66013624029969	0.0091311386470326	0.094872470888255	-3.23866438341265
TMEM64	-0.179537298600835	7.60419634400704	-2.76698778556859	0.00676812210333757	0.0788781003876081	-3.23906779875004
SNX33	0.185382568020859	4.54198416784507	2.6599117414071	0.00913680746056111	0.094872470888255	-3.2404126764755
TTC21B	0.24631138737469	3.83515427377825	2.55161890669672	0.012273777569915	0.114502129307777	-3.24053119346887
PHYH	-0.235818758526066	3.12312388653554	-2.51401707463176	0.0135714302360284	0.121373582495904	-3.24428783960273
TSTD2	0.267374975598174	4.23869446279306	2.56426516897849	0.011863112159952	0.112546161224272	-3.24468279020046
SERPINB5	-1.20793942121211	-1.16000460942312	-2.62989105461122	0.00992422079182196	0.100467717023263	-3.24490215373875
SIM2	0.271329065814271	1.98038551133173	2.43587320823884	0.0166686896604713	0.136073313652006	-3.24631738991245
GPR133	0.479601261134365	0.211949458973588	2.34635332101911	0.0209787887810672	0.154090745416462	-3.24780522479257
SNORD1A	-2.53543643502137	-3.48547203350498	-3.35928871966417	0.00111570178968419	0.0238159691171362	-3.2503065230509
COL14A1	-1.13808407306578	-1.40592392274332	-2.62689162208643	0.010006173569559	0.10093078816484	-3.25122417715997
SEC11A	-0.127352671262754	8.49907918890319	-2.7599413406677	0.00690483375529594	0.0798671568878182	-3.25234488180131
GRB2	-0.0795818222604439	8.66995505339167	-2.76719268229406	0.00676418401175665	0.0788781003876081	-3.25238036923996
HCFC1	0.208490612735512	7.39430547924821	2.74069097294025	0.00729125748073861	0.0825026996670315	-3.25245820046576
FHOD1	0.165477968619569	5.80322089414269	2.6880613035539	0.00845037135646197	0.0906504237110135	-3.25254337670965
ITGB1BP1	-0.144552546801935	5.77462187381665	-2.69084514207976	0.00838509670920927	0.090297718844054	-3.25317134748526
SLC13A3	0.378707609262629	1.15703779625177	2.35209934149263	0.0206750543457868	0.152522985831027	-3.25342210933106
NANP	0.189616841595649	4.71720986385036	2.63371318005377	0.0098206697168797	0.099721238825195	-3.25383268175225
PLXNA3	0.226905814335093	6.87782564574974	2.71524869948255	0.00783219603126408	0.0861181107342935	-3.25750118896498
B7H6	0.643622373204425	1.88104196573665	2.33823283827633	0.0214147683359724	0.155848818821063	-3.26261095476633
ZKSCAN3	0.448466248994366	1.56421284730152	2.34633605378833	0.0209797074451856	0.154090745416462	-3.26308690286432
ATXN7	0.237859505038093	6.43897667729425	2.67032209984052	0.00887726547505327	0.0932561603625994	-3.26379572081932
PPA1	-0.152114233947089	7.83604040932928	-2.74544552071113	0.00719402640003415	0.081901223631158	-3.26573524443281
C10orf2	0.140568730348813	5.01253274646526	2.6781809631095	0.00868578456216529	0.0922878405448871	-3.2664917990525
ZNF668	0.253601068799184	3.63864894192388	2.57675299936477	0.0114697737960361	0.110266594670007	-3.2668969664782
DDX42	0.0963447645418132	8.47036952481542	2.75594394963913	0.00698350438549071	0.0803799912890203	-3.26761996139299
RUNDC2A	0.489702114471415	1.72711248875623	2.35015306524778	0.0207774956273187	0.153076139590872	-3.27192072028245
MED18	0.236645974969863	3.53691822273041	2.52251520643002	0.0132678393175046	0.119682494469227	-3.27340766659781
RBAK	0.206746634505827	6.20161128317343	2.67092054335692	0.00886255085156575	0.0932184279506827	-3.2746116358931
DAP3	-0.117577549524876	7.17303602301957	-2.72374309903997	0.00764766208055931	0.0850395615926023	-3.27557627508959
MMADHC	-0.14073378639793	7.09700609528264	-2.71340096280751	0.00787286914213199	0.0864516503828072	-3.27722181188998
CTNNBIP1	-0.165802631505039	4.75363164130425	-2.61376349776574	0.0103721187048447	0.102945586480607	-3.28402528061218
SPICE1	0.168764709187748	4.98381963691929	2.62511154875945	0.0100550989985575	0.10111934795663	-3.2869416145419
LYPLA1	-0.186102241104633	6.85170725206552	-2.71549530219889	0.00782678219577233	0.0861152009487477	-3.2887230648636
AMZ2P1	-0.264799797784634	3.43878790062129	-2.44796173591334	0.0161516817368366	0.13425483368134	-3.29032944650781
PTEN	-0.13498622100248	6.51798690406376	-2.69442168064034	0.00830190723523092	0.0896327286003886	-3.29035259323747
FAM120AOS	-0.122714050146118	5.82224434492812	-2.66733243274583	0.0089511082724298	0.0939136353501355	-3.29097744858712
UBL3	-0.158447065115913	7.48844539311526	-2.72174576470951	0.00769069316964898	0.0852912152315713	-3.29651833574017
FRS3	0.441989337036806	0.901912888948039	2.31877601196294	0.0224921273877558	0.160197512834454	-3.29680813401169
AMZ1	0.254123750560731	2.91822983538091	2.48410541198537	0.0146901860012668	0.127426696413478	-3.29723633859529
LOC100133612	1.25100752950239	-1.28855016511346	2.63744987467359	0.00972037923780183	0.0990637552547214	-3.29743579063832
TET1	0.346760748081352	1.56593191124868	2.40491857338883	0.018060438415147	0.142540241649324	-3.2987649651186
CBWD1	-0.222342252106514	4.32858330836651	-2.59379799662596	0.0109518666690754	0.106798261325725	-3.29883100399624
UBN2	0.322488859449812	5.66480467070939	2.62274384619103	0.0101205106573969	0.101587345332024	-3.30330485126219
BAHD1	0.139853092685621	6.0367747920429	2.66024530443915	0.00912838582305237	0.094872470888255	-3.30336372772776
CDCA8	0.134057845442719	6.04571543465276	2.6593292809972	0.00915153002458115	0.094944285441126	-3.30466786195846
TMED8	0.401482639893428	2.81303390163969	2.45766870066787	0.0157469402684281	0.13227648061889	-3.30560480120048
TXNL4B	0.135074203853914	5.52016717910127	2.61948056819711	0.0102112945820143	0.102162576358347	-3.30630243064906
HDGFRP3	-0.146555461902949	7.07115599787229	-2.71011748447535	0.00794562066243858	0.0870790039047331	-3.30648384451225
SYMPK	0.166072576965274	6.38777707403402	2.68908480973542	0.00842631902943482	0.0904504232658973	-3.30714406170359
GANAB	0.10586543486108	8.9180986025663	2.7487308681797	0.00712753258350653	0.0814213489935541	-3.30717144988365
GPN1	-0.122503426001661	6.02167675371047	-2.65760288005283	0.00919529380514383	0.0952211105865172	-3.30994745831339
ENO3	0.294350779498885	2.64273980058718	2.42648355337678	0.0170803991438714	0.137864543028212	-3.30997180112699
SMARCE1	-0.122147550840592	6.44572415145924	-2.69830752429579	0.00821237378721651	0.0890108484882754	-3.31067760356348
LOC100270746	-0.591046262630496	-0.54133194833775	-2.31914140791147	0.0224714618776191	0.160192978875235	-3.31099234549113
NBPF15	0.265479377414832	3.48760161907777	2.51617971540104	0.0134935856456224	0.121261002868022	-3.31176903121022
ZC3H12A	0.303054991832678	5.32240791917296	2.536987851233	0.0127648188536732	0.116801453135967	-3.31368491913003
LTA4H	-0.121388144752429	6.17739595532068	-2.67574396037292	0.00874475728723089	0.0925615954883857	-3.31439752793916
ECHDC1	-0.177434941224979	5.30972751236487	-2.65040399460254	0.00937983509752112	0.096475007485205	-3.31519094676863
DUSP12	0.202231545477211	3.82523489067887	2.53046902706979	0.0129892312193433	0.117996688165289	-3.31663474137302
ASB18	2.41381075812523	-3.06009679901608	3.10070491565526	0.00252339831381323	0.0422435569571696	-3.31751462782809
ZNF226	0.237162047726006	3.29542724231132	2.46622346848062	0.0153977761548528	0.130778868402059	-3.31754656807101
ZNF141	0.374302063330188	2.803244142059	2.40152876333642	0.0182189581247663	0.143452851072784	-3.32092764149507
SNORD47	-0.317995779798669	1.73160313158017	-2.41244002682774	0.0177130809403229	0.140768930384315	-3.32287705320142
C16orf52	0.244345570912047	3.92086022289411	2.51320098301173	0.0136009101162636	0.121469358423045	-3.32429801146309
ZNF480	0.195555046713237	5.39528178847046	2.62799971583396	0.0099758263674816	0.100746207831982	-3.3245625877338
CIC	0.196778154071755	6.56504236628236	2.67171685030453	0.00884300543508974	0.0931299892294968	-3.32465031094199
SH3KBP1	-0.173918240896541	4.95510558532694	-2.56422741010606	0.0118643196746228	0.112546161224272	-3.32511732644219
ST3GAL3	0.325439872879392	2.05731036888993	2.35542952222375	0.0205008086899546	0.152008749227626	-3.32565206420918
EPB41L4A	-0.226012880522206	3.50371036334762	-2.54017454449783	0.0126563890091794	0.116467134372637	-3.3256729548231
ZNF318	0.172640566001413	5.18059049088605	2.63498800024953	0.00978634962642247	0.0995540822094218	-3.32582239554522
DAXX	0.132340976480489	5.99707686282491	2.6642603630446	0.00902756618966498	0.0944196478773966	-3.3268186527507
PIP4K2B	0.138088242674162	5.01105789878843	2.62806355520367	0.00997408054661852	0.100746207831982	-3.32762875643192
SIX1	0.248427809056887	3.22131054493688	2.46892996751146	0.015288759863913	0.130209194898111	-3.32942208962176
NAA20	-0.138547414964218	6.73390872284611	-2.69482662375525	0.00829253575379412	0.0895985751886692	-3.33017369273158
LOC100134713	-0.401743753896401	0.683922341892051	-2.30869627871319	0.0230688540460115	0.162580495181414	-3.33278399602796
RUNX2	0.259586906043579	4.07969380970454	2.51312992692695	0.013603479609233	0.121469358423045	-3.33330162621556
TTC9C	0.200121895854843	3.96643626369648	2.52450220295334	0.0131977402385273	0.119114413248316	-3.33430129521905
ZFX	0.20486239745972	5.20438872687319	2.59870720663452	0.0108066666045991	0.106008136251991	-3.33435176707256
DET1	0.342213927734889	2.1085876579857	2.3543364087928	0.0205578599593942	0.152195506844139	-3.33440272586385
PKIA	-0.345294091366716	1.56204414267484	-2.37312243702992	0.0195966932332967	0.148700135042493	-3.33512055234088
TSPAN6	-0.185545980753716	3.91164351550837	-2.54113462164694	0.0126238842638299	0.116467134372637	-3.33679854296592
NDUFB2	-0.207331448758479	5.89876670123155	-2.66226299405277	0.00907759400218333	0.0947650949391473	-3.33755637742892
C6orf27	0.251544279142753	3.03721093095299	2.43103878705092	0.0168795469863879	0.137047602622735	-3.34066883525606
SGK1	-0.278458567633288	2.48940250612863	-2.39821485284779	0.0183751230146077	0.143937029178594	-3.34153311322451
CYP2S1	0.315244727031832	2.50477238741701	2.43692138173846	0.0166232836633739	0.136073313652006	-3.34613937683947
MTHFSD	0.191931376316708	4.0468313391753	2.53549165626977	0.0128160154951369	0.117122974393808	-3.34625646732366
LLPH	-0.165444000586544	5.55351113717159	-2.64882116347676	0.00942085772179494	0.0967779020511662	-3.34643999702892
HSPB11	-0.227634165739094	4.10470207574748	-2.55260028488323	0.012241457201617	0.114472487313816	-3.34672290242909
ZBTB37	0.395338568549072	1.89158661659222	2.33124006544487	0.0217966021227117	0.157201818263721	-3.3475376795295
CCDC74A	-0.245868701991216	2.67271449920401	-2.43549229269228	0.0166852179765732	0.136073313652006	-3.34837269797697
ZNF235	0.320252448045256	2.76619976717562	2.35896082565855	0.0203174614303105	0.151504007496817	-3.34883063680469
CMTM6	-0.175192935025922	6.29526731247474	-2.67009453264512	0.00888286674585152	0.0932561603625994	-3.35205375018518
SNORA5C	-0.919514321897507	-2.13643467883632	-2.43588410183113	0.016668217191111	0.136073313652006	-3.35240047984082
RAP2C	-0.176860305624867	6.92954014156843	-2.69598934054472	0.00826568072371737	0.0894495642430028	-3.3527557418282
SNORD38A	-0.677025816765004	-2.13935953628087	-2.32145904812113	0.0223407741464651	0.159669703771574	-3.35358781791056
DLG5	0.141931237062225	8.20821559901882	2.718354691904	0.0077642561887723	0.0857289379495928	-3.35478912126399
PSMD10	-0.14415731344089	6.16871284046992	-2.64504978007279	0.00951925720388694	0.0975490548270865	-3.35526755072844
SIPA1L3	0.227169836101713	5.64570784208042	2.64423579945433	0.00954061656361535	0.0976482689167094	-3.35774538245912
MARCH2	-0.282151975127657	2.18248150101412	-2.38985105299107	0.0187745616880345	0.145031265048734	-3.35834580905833
MFSD1	-0.132935178392257	6.48472817160544	-2.67703142313331	0.00871355702237402	0.0923482431192542	-3.35847040065281
KDELR2	-0.125825171090053	8.42693283280035	-2.70959963873954	0.00795715013871888	0.0871482507661654	-3.3605654848535
GOLT1B	-0.216011109476838	5.5031672374141	-2.61745495746466	0.0102680164069188	0.102398513052659	-3.3626193386717
PIM1	-0.208470880797547	4.25635696778527	-2.49845415533244	0.0141436021529538	0.124493474950526	-3.36289646209859
CYR61	0.254177770696848	3.93787813596911	2.46881384548293	0.0152934229916138	0.130209194898111	-3.36308060581707
LIPE	0.763158187971148	-0.368735645655057	2.31656319780818	0.0226176351235581	0.160794274658191	-3.36500231093142
HMGN3	-0.205422054798373	4.83888430677065	-2.60218730026605	0.010704790504325	0.105376459125597	-3.36506905072387
DDI2	0.429599752926007	3.46886281873191	2.47439844838959	0.0150705956098676	0.12941661188329	-3.3698326106484
KIAA1958	0.407827102372384	2.86464364481682	2.39468260267237	0.0185428857692015	0.144360894568618	-3.37075541700874
NOTCH3	0.198014840152068	7.44404528761101	2.69584992615354	0.00826889657496307	0.0894495642430028	-3.37119453185478
SRCRB4D	-0.568331068793183	0.369356370451232	-2.27703884625134	0.0249658368033908	0.170838238420584	-3.37169087913904
AR	0.380363023328052	4.21745247871122	2.5434045686005	0.0125473303085618	0.116086287865443	-3.37318146693535
CCL28	0.501847466715213	0.368406312908998	2.2777573247877	0.0249213069048191	0.170795905133817	-3.37347213652791
MYLK2	-1.04828171391971	-0.630073898242794	-2.46188107025988	0.0155741375773972	0.131612873594942	-3.37444719278529
METTL19	0.221073031916963	3.17368306201244	2.4543942455543	0.0158824480170818	0.132941972291129	-3.37469051432937
FLJ31306	-0.222230458659658	5.24270797184122	-2.60752390308115	0.0105502506519485	0.10421877844252	-3.37500928881311
SLC27A1	0.323093469189259	1.98898205381013	2.33121329083354	0.021798075613105	0.157201818263721	-3.37508861769415
LGALS3	-0.153713282654357	7.14242893233722	-2.67992761376448	0.00864373985838815	0.0918994948453168	-3.37655276796469
FBRS	0.153395108650627	6.23983556289841	2.63412044670732	0.0098096936622661	0.0996703018273015	-3.37862288219331
BAK1	0.176456029498757	4.9430222449363	2.6058318607997	0.0105990300574581	0.104638830390159	-3.3803470325646
ZCCHC18	1.06797046739998	-1.21140230219553	2.48464085136911	0.0146694547799754	0.127312901785319	-3.38514121164581
VDAC2	-0.110528502169606	7.05432711978828	-2.67541082608962	0.0087528469259328	0.092588622384124	-3.38631501665505
OSBP2	0.208405255776901	3.33430866021354	2.44071567091442	0.0164598390432093	0.135438926683811	-3.3866164947776
PSMG1	-0.154699350819451	6.46878230669017	-2.66111196145698	0.00910653776556723	0.094872470888255	-3.3869929145316
LOC100131496	1.32353694766559	-1.56279757779786	2.55392227653709	0.0121980402308475	0.114409644626418	-3.39165564946749
FSCN2	0.484258067890376	0.830172594831925	2.27111158265497	0.0253358738881846	0.172096233864121	-3.39174684149446
HIST1H3H	0.323337861487239	2.3952485765391	2.34018902321079	0.0213090168057777	0.155349606390508	-3.39456107341169
ARFIP1	-0.18641659157777	5.20784787176733	-2.59526316654098	0.0109083480136801	0.106498080665958	-3.39691149418386
PLEKHM1P	0.224715679556001	4.40986019313415	2.50464008121742	0.0139136368897803	0.123182458096711	-3.3982872267294
PTCD2	0.20791212787671	2.66948878661557	2.42992622422217	0.0169284075517947	0.137099606729402	-3.40015846059854
PRDM11	0.563916917435139	0.489084937654135	2.25991377068902	0.0260481201420739	0.175515214043531	-3.40094622901205
WWP2	0.139527451302865	6.06664513763343	2.62528048757234	0.0100504464311353	0.10111934795663	-3.40122911894138
FAM48A	0.144626622355946	5.90185353014021	2.61843947523434	0.0102404121409784	0.10224516575864	-3.40177087461141
STARD5	0.374300140892627	2.49902792562618	2.31975067157797	0.0224370413348848	0.160084078193094	-3.40191782794371
C14orf178	-1.78109948278641	-1.73603327497344	-2.79271383212888	0.00628971056469147	0.0750814557344042	-3.40404009872257
CD9	-0.111691572482891	7.10275787304381	-2.67488221248189	0.00876569740653738	0.0926074058287625	-3.40658111576157
LPHN1	0.14937431773969	6.45178878817301	2.6545733820132	0.00927254938513318	0.0957247629117082	-3.40658715380949
ODF2	0.103689711919905	6.96145020027706	2.66045844772211	0.00912300816986404	0.094872470888255	-3.40759353955377
BLOC1S2	-0.176922066197549	6.31719338370216	-2.63333983908409	0.00983074121670667	0.0997629345316762	-3.40779062517125
PRDM10	0.24437637096988	4.53833409003624	2.48205973121034	0.0147696326445504	0.127916797694179	-3.40943935902829
GFOD1	0.374500708036775	2.82673218164087	2.34221681912623	0.0211998817286811	0.154891577994959	-3.41132027023826
ZNF713	0.423987211425152	1.37144659004833	2.27575755248275	0.0250454225330315	0.171005045451284	-3.41277441738157
ZNF295	0.304447680790006	6.42766817643158	2.5637924935518	0.0118782361245283	0.112614297588782	-3.41441830102114
MGST2	-0.177691428523372	3.93813164040387	-2.52560040225702	0.013159139791147	0.119022960447346	-3.41487933390676
MGC16142	1.07654359525108	-0.75584295174337	2.47430354746063	0.0150743578060661	0.12941661188329	-3.41689171641973
DUSP11	-0.155537338806605	4.53643590321559	-2.55134668190617	0.0122827565162731	0.114502129307777	-3.4170727197249
ZNF92	0.272759884818179	4.30930437401579	2.46429147073134	0.0154760203937027	0.131181431862283	-3.41793051145036
HNMT	-0.361558429669985	0.870349487756906	-2.27571610733724	0.025048000558578	0.171005045451284	-3.41859928337088
CISD1	-0.185694346009707	4.7391531712372	-2.5761802236658	0.01148755455008	0.110349145488535	-3.41971491596763
KIAA0753	0.146354548432727	5.03242537425881	2.57130635284227	0.0116398626309287	0.111453270930742	-3.42186130670357
HSPG2	0.276231480451334	3.88870567012746	2.49696402318832	0.0141995051623567	0.124788504642803	-3.42201176449618
C1orf63	0.272565095118688	4.95707570510012	2.4450420606848	0.0162752236065802	0.13500328299463	-3.42460032285345
LOC650623	0.442402290364891	3.05005499252836	2.35892121003091	0.0203195102137862	0.151504007496817	-3.42507185147362
CGN	0.137436484371093	6.14578671376536	2.62651002160239	0.0100166437173139	0.100975497003229	-3.42572171447848
LOC144486	0.923143127852508	-1.32880607614027	2.39487928172983	0.0185335089215264	0.144360894568618	-3.42658478611246
YWHAB	-0.096776589405362	8.87282646012746	-2.70465917206853	0.00806791350558339	0.0879008374380304	-3.42664676961284
C6orf132	0.18040199178084	4.06459802331698	2.52454181493528	0.0131963461574714	0.119114413248316	-3.4267749902449
BZW1	-0.129944744614129	8.44603001808009	-2.6854246699354	0.00851261949529599	0.091142796696114	-3.4271911637873
SMPDL3A	-0.261741094361533	2.54868899052534	-2.3700589893673	0.0197506592636513	0.149099194180019	-3.42837855680031
CTPS	0.0974087657421183	6.52130529647733	2.65998207577987	0.00913503110678482	0.094872470888255	-3.42847054687666
TROAP	0.170072415956173	5.50946870171262	2.57666939666453	0.0114723675392138	0.110266594670007	-3.4297562389083
C15orf48	-0.818447632156861	-0.393529421091786	-2.3195105793613	0.0224505998600892	0.160112508341207	-3.43304628586733
ZNF566	0.23510178111067	3.55272064435739	2.43669045099752	0.0166332779064692	0.136073313652006	-3.43454717595742
DCTN1	0.113545924936975	7.1760725596241	2.65982751428674	0.00913893509931708	0.094872470888255	-3.43638552742887
BARD1	0.307480336704029	3.93083137784376	2.49769163042165	0.0141721839506417	0.124679434187549	-3.43693092609952
KLF2	0.363193284783976	3.62310599751825	2.43856063845381	0.0165524935252607	0.135764542283698	-3.43730161690765
ANKDD1A	-0.403751456492209	1.86149758889411	-2.27163572760125	0.025302958540032	0.172074789723987	-3.43862297654002
SPOP	0.137889682018737	6.20836675612073	2.60764594260744	0.0105467402606638	0.10421877844252	-3.43879517681833
C15orf57	0.191498754739448	4.37010781730985	2.49150610516536	0.0144059556935069	0.126072843023657	-3.44020173566935
CDK18	0.176047305177287	4.18340417383338	2.51141654119136	0.0136655701504051	0.121824624304571	-3.4406752992592
C4orf32	-0.190147315736509	5.12962548291954	-2.5707348431515	0.0116578409140559	0.111453270930742	-3.44133769233171
DIXDC1	0.332017124751967	1.58386384342286	2.28482728569679	0.024486835927293	0.169090219242696	-3.44239738167118
PCLO	0.411452592939359	2.97609884942749	2.36044997211491	0.0202405805163833	0.151371535614114	-3.44373862169212
WNT9A	0.394772592791716	1.77152910561743	2.30131334240625	0.0234995147271221	0.164437608492214	-3.44451953690565
PIGY	-0.150223673560323	5.37257399141644	-2.59775557815411	0.0108346764865389	0.106150632431679	-3.44527672185706
HARBI1	0.310600886330564	2.16287933905264	2.33469612131266	0.0216071419256292	0.156595451941327	-3.44660218016198
SP1	0.176963114946601	7.60760924317293	2.65706950065893	0.00920885312316052	0.0953025121483518	-3.44764969467868
BLZF1	0.206955515635725	4.60910902442797	2.51508622622448	0.0135328957482166	0.121323529378303	-3.4479623865532
ZHX2	0.106271044850808	6.42587084609066	2.64796612110507	0.00944308560088825	0.0968872169259233	-3.44814444316182
RPUSD2	0.252234816460395	1.94120964894358	2.3965870840127	0.0184522649056287	0.144271004339287	-3.449642634271
CUL9	0.172881519520417	5.347791491473	2.58770307947296	0.0111345847163856	0.108327396624103	-3.44968528870987
C10orf28	0.178640574010861	5.01743392275687	2.54563362323183	0.0124725618590784	0.115691139507058	-3.4507930618925
FAM150B	1.88530405537953	-2.17323374493124	2.82057454093201	0.00580662003280107	0.0717207632411854	-3.45114319498811
NUP210	0.14703827652523	7.99072446300042	2.68733400408369	0.00846750071742264	0.0907292884819641	-3.45132521281066
MLLT10	0.155882861451117	5.43688712393051	2.57761301252882	0.0114431228661683	0.110175467365457	-3.4529636087236
CAPZA1	-0.12833191985872	7.46303356569129	-2.66244093349989	0.00907312700257993	0.0947650949391473	-3.45299158846901
MEMO1	-0.159367853721823	4.90758451272236	-2.55477929030935	0.0121699681765337	0.11434300437323	-3.45392554002262
TSPYL2	0.192917405467662	6.38540384366304	2.54433796939146	0.0125159726492932	0.115965167084088	-3.45472912859312
EIF4G1	0.0963393244662907	9.70823782006748	2.70740135170736	0.00800626302232397	0.0874570495005527	-3.45511204049342
BOP1	0.19632658165122	4.18645333416842	2.53165483180427	0.0129481477488771	0.117794238401587	-3.45692142293524
SNORD91B	-2.01751110894591	-3.92822390496908	-2.88044150591674	0.00488142783113447	0.0643763341425366	-3.45724083456066
NRAS	-0.162485560550985	8.2634430709185	-2.67224719260021	0.0088300098424852	0.0931299892294968	-3.45754920537304
DNAJC22	0.210632487086807	3.47110982826327	2.42995620233482	0.0169270893486026	0.137099606729402	-3.45822462910279
GGTA1P	-2.37659340670316	-4.1671708038957	-3.31385485549142	0.00129181375569901	0.0261236919592626	-3.45899330050581
GANC	-0.403327377854576	0.790116581916097	-2.23319921160545	0.0278187134995777	0.181735205312247	-3.45951846809632
TMEM9B	-0.151775210693089	4.45038019939574	-2.55960223419344	0.0120130707645539	0.113413470232749	-3.46156848897821
SNORD51	-1.19670864518937	-2.37022430224666	-2.46832380377145	0.0153131156684859	0.130209194898111	-3.46452862557245
NT5DC1	-0.141235970834151	5.71872908796405	-2.60951063813473	0.0104932344918429	0.103901038272102	-3.46614600536664
KLF9	-0.202629577575785	4.30244567929376	-2.50776901111943	0.0137985984152482	0.122553244767186	-3.46667439242086
LRP5	0.18849403343017	5.75832351916353	2.62522919185396	0.0100518589071019	0.10111934795663	-3.46814934582212
TEX19	0.45959614820505	1.67985905317966	2.24153855997292	0.0272550062426655	0.179862371488692	-3.46912354205223
HAS1	2.43697119459049	-3.32844969461216	3.30304800715173	0.00133737957909975	0.0267220263809609	-3.46912615700966
PGM2	-0.133647379270193	5.62856307349519	-2.60418198320787	0.010646789933537	0.104986388471977	-3.46920251081363
DIMT1L	-0.134419260699655	5.05186913977341	-2.58442958749398	0.0112338507075679	0.108976171249051	-3.46961253146497
ZNF780B	0.274033403862102	3.22034222075168	2.42237681353653	0.0172632981991812	0.138404314037923	-3.46994816059199
EZH2	0.108192736921489	6.87885584924154	2.6225481929367	0.010125933070347	0.101587345332024	-3.47392624112349
ZNF816	0.530134530934428	0.506245649204433	2.21708323856809	0.0289370700446779	0.185917617912867	-3.47558395108116
NSMCE4A	-0.154413705201714	5.21314556294795	-2.58892917297718	0.0110976085405058	0.108030503627135	-3.47742448360759
FAM151A	-2.70794878696616	-4.66342160350222	-3.24645304879836	0.00160160933151861	0.0301511735885159	-3.47876573037131
MGP	-0.19259376504634	4.54803787503195	-2.54585017161204	0.0124653196401043	0.115689494183635	-3.47979752387814
NOTCH2NL	0.237534576892844	4.58376749381767	2.48093163092682	0.0148136081485621	0.128085378387681	-3.48056884216199
KTN1	-0.171219760581925	8.60209349160948	-2.67123070809962	0.00885493317950584	0.0931969178691351	-3.48099368113224
CECR2	0.38849076637313	2.87448429930002	2.27968514381225	0.0248021693537558	0.170241590767921	-3.48164950872774
FLRT1	0.502195171807572	1.04730592805112	2.21075399695049	0.0293869165887955	0.187340420663149	-3.48206579244456
RAP1GAP2	0.134352208345904	4.87164584302911	2.56080933082019	0.0119740880929053	0.113266361549111	-3.48371847283881
HOXA10	-0.330901133074858	1.06913583534787	-2.29151183430344	0.0240821934301523	0.167324720783493	-3.48410686237109
TTBK2	0.574272405703066	2.73634656372751	2.25834471130585	0.0261493126313712	0.17593863794181	-3.48690763112141
SNORD32A	-0.368477376232106	0.595454135408307	-2.23975345708566	0.0273748231709704	0.180242733350909	-3.48716499226199
KLHL9	0.221878541137592	4.16583091222029	2.50660775140632	0.0138411934819853	0.122736012615442	-3.48763592434005
LOC338651	0.412442062059224	2.44611818490683	2.27646584485145	0.0250014004408876	0.170947477441752	-3.48781583412836
PCDHGB7	0.64421228329285	-0.672295157537035	2.24029111153463	0.0273386870874622	0.18014665202944	-3.48845068040253
BRP44	-0.197715732515864	4.31113688627235	-2.49156900938251	0.0144035610547152	0.126072843023657	-3.48872165259811
GRIK3	0.205223704175149	3.89669194676335	2.51439877566519	0.0135576616392793	0.121373582495904	-3.48914212329359
ZNF720	0.235685627924513	3.35315686210789	2.39056354611387	0.0187402363739432	0.145031265048734	-3.49185951359038
C5orf53	0.32938171525747	2.38683029595446	2.28823516292683	0.0242798019945015	0.168208537098609	-3.49322379809142
C16orf86	-1.75949282038947	-2.49248636058342	-2.65139535905853	0.00935422413698168	0.0963300766421685	-3.49373748447245
CHST3	-0.486390755214942	0.841967707495365	-2.20392591206995	0.0298790564710532	0.189422797733849	-3.49382511728288
SPATA5L1	0.17558257946441	3.44063929987424	2.46235855987544	0.0155546569706363	0.131581225683825	-3.49384667457542
PKD1	0.231702788093465	6.80082228612292	2.62152014340055	0.0101544680320586	0.101751541862282	-3.49432431655502
SNX6	-0.167469949455628	6.48950907814576	-2.61296660910332	0.0103947164154471	0.10307007739058	-3.49520343382152
ZNF418	0.365682048240688	2.06563687421844	2.26304232879287	0.0258473772618644	0.174583912089019	-3.49591142626713
ZNF213	0.231017911955282	4.36315396332739	2.45989834420349	0.0156552621524403	0.13183212700776	-3.49665106013749
SNORD28	-0.484840461325676	0.199488515212807	-2.209887381427	0.0294489837525628	0.187620877820137	-3.49666000955711
TUBGCP3	0.161893396292735	4.62754824262061	2.52180187623279	0.0132930862444431	0.119845592642623	-3.49697481858874
SNORD56	-0.781435679648355	-0.742597107525173	-2.25680051524527	0.0262492383168266	0.17630211309663	-3.49795250720498
MAGEH1	-0.267178379450226	3.15625687385315	-2.40763968593838	0.0179340781271633	0.142012084563768	-3.49809402242882
SNORD6	-1.3424240189517	-2.71178957255594	-2.48909531304893	0.0144979988436662	0.126724890552434	-3.49891057497853
KCNQ1	1.47335550451822	-1.85760081883999	2.59719914021079	0.0108510848175256	0.106186976295084	-3.49931734337264
SLC7A1	0.195245840020122	8.42370404573242	2.64797591444818	0.00944283074221325	0.0968872169259233	-3.49944204506017
ZFHX3	0.240254373093212	6.36787133234463	2.60972327517156	0.0104871486625453	0.103901038272102	-3.49964046323633
ITSN2	0.228768798023483	5.66722392845441	2.54700501862799	0.0124267608859398	0.115522595362122	-3.50085377567414
SLC2A10	-0.241807422576437	2.69352770805146	-2.37587125212918	0.0194594474282366	0.148099752090899	-3.50289579958323
UBE2V2	-0.18343193880979	6.68172077043642	-2.62106250406627	0.0101671938227569	0.101818053587896	-3.50381082063979
NET1	-0.113414517479312	7.15613768855321	-2.63025633555091	0.00991428189117656	0.100427892397357	-3.50384405357333
GATSL3	0.39396807958792	0.635881421451016	2.21772803631693	0.0288915810745367	0.185911043436149	-3.50395475073432
DCHS1	0.665381720568577	-1.32908625227002	2.23870354317693	0.0274455091798541	0.180424015536117	-3.50415508192859
CCDC42B	-1.15736648740398	-2.54237299216707	-2.38061939945514	0.0192243843900875	0.147088597147525	-3.50425021082998
ZXDB	0.228680607886112	3.74127672274268	2.44209425549699	0.0164008104085536	0.13543463453879	-3.50591891134888
C9orf156	0.198665288704469	3.81431023277735	2.42629392407022	0.0170888063679433	0.137864543028212	-3.50611848091652
CABIN1	0.163381867934771	5.86996455506956	2.58274590183092	0.0112852172545958	0.109347609134333	-3.50656107680183
FJX1	-0.236358396582872	1.5080789708156	-2.40840148622532	0.0178988435937694	0.141800218030412	-3.50859141783501
UBLCP1	-0.202350296800021	4.87408622400532	-2.53999835937968	0.0126623621636164	0.116467134372637	-3.50884783442214
CD46	-0.136953115368312	6.72203532664235	-2.61871064870357	0.010232820671792	0.102230401980316	-3.50886947785635
CTU1	0.362511178617086	2.68748980894	2.33625730199479	0.0215220366793599	0.156357315997226	-3.51270966109749
ZFP112	0.58409800097099	0.978324287655242	2.20129896266816	0.0300703037675548	0.190418689969173	-3.51314265510204
PCSK7	0.163605913015561	4.39523060802454	2.51058038076769	0.0136959635456706	0.121930820569567	-3.51334083319451
TNXB	0.879337418466644	0.521061823147776	2.25572328543847	0.0263191446468424	0.176417384799115	-3.51416915754299
ZNF330	0.136733258154181	5.13035525372073	2.53189017259323	0.0129400080106778	0.117794238401587	-3.51454910196346
TTLL5	0.140998883891791	6.13366329529775	2.58161024185798	0.0113199839046416	0.109557529410432	-3.51641455861461
MARCH3	0.374765936756576	2.20203618799967	2.2353794957934	0.0276703578904785	0.181038843479968	-3.51671499102052
KIAA1217	0.169141987968995	5.73641575869674	2.53692793969216	0.0127668653631038	0.116801453135967	-3.51848505434475
GOLPH3	-0.111016501120041	6.57144478204751	-2.6128866044717	0.0103969875961437	0.10307007739058	-3.51876967166348
C20orf3	-0.102096108620404	7.58888755794116	-2.64051870172843	0.00963870810581983	0.0984714443260421	-3.5191160040916
ZCCHC14	0.169818493459503	6.3508297099962	2.58730928660095	0.0111464841621386	0.108380116934655	-3.52065217313352
ABCC3	0.133433495036866	6.29910219990547	2.61411317185527	0.0103622168675236	0.102945586480607	-3.52088851006817
SNORD27	-0.440185177627181	0.17583080730593	-2.21290569808365	0.0292333051982077	0.186749959347208	-3.52147200759247
CAPN9	-0.335689236692769	1.14868980394414	-2.24926407498842	0.0267417481608603	0.178107923632906	-3.52387726891595
NAP1L1	-0.153122752997326	9.70243611408688	-2.67723685498206	0.00870858795930121	0.0923482431192542	-3.52526205093941
SNORA32	-0.588336925135615	-0.320177377150097	-2.18431829616955	0.0313324920984886	0.19403835584478	-3.52671226917808
PHF16	0.194905704481984	5.3472419534554	2.51048718276036	0.0136993549300536	0.121930820569567	-3.52995248901843
PLD4	2.51906524691432	-4.20195154837264	3.20281989806483	0.00183781988059316	0.0334447221795865	-3.53090644693122
RARA	0.17453849947665	5.84652387451635	2.5813503931513	0.0113279523730182	0.109571240882797	-3.53134804386859
MRPS10	-0.137286133432307	5.80497036508816	-2.57016067393472	0.0116759280443442	0.111518115713086	-3.5314814640761
ATP2A1	0.417762711025872	1.06911001813842	2.18718947013462	0.0311158863309727	0.193522529936478	-3.53190429300052
NR3C2	-0.867283413067089	-0.674527402475388	-2.26510161101974	0.0257159865905503	0.173767337268833	-3.53244849127439
C8orf40	-0.234803132820352	3.31934180986477	-2.3917650525645	0.0186824784287587	0.14493080418067	-3.53265330826454
NCRNA00312	-0.396010880361613	0.379924323868288	-2.23398493677914	0.0277651694215319	0.181526463411141	-3.53413429093208
IFT74	-0.224990707154124	3.79283601919755	-2.39846134716638	0.018363466380161	0.143913126401974	-3.53459771256802
SSR3	-0.151480271591128	7.78965665559579	-2.62833381770533	0.00996669271494994	0.100746207831982	-3.53624887517332
PALB2	0.138251650918979	4.21619340713579	2.51497734113716	0.0135368157031759	0.121323529378303	-3.53815336351399
FRY	0.600033715549688	0.755357230116868	2.18190258074461	0.031515753741798	0.194372837780772	-3.53906452591599
KIAA0895L	0.181614914351499	4.26234821780609	2.48077475988917	0.0148197325508349	0.128085378387681	-3.54073113491907
EBAG9	-0.172846576724704	5.18419402453527	-2.54339764362087	0.0125475632174119	0.116086287865443	-3.54118645513371
MLF1IP	-0.173569512159446	5.95010403649735	-2.57814479648754	0.0114266713618025	0.110143891558954	-3.5412850995877
IQGAP3	0.181463872528425	5.69944024089751	2.54854646088122	0.0123754613815266	0.115109686398582	-3.54321198732553
SYNJ1	0.287797532958	5.16125918664664	2.48710202223617	0.0145744992274515	0.126817859042612	-3.54369626629988
HIST1H2BI	2.42232214264914	-2.3829291476501	2.91951467061641	0.00435278689363089	0.0601757177084383	-3.54967728779943
MPZL3	0.40610387847104	3.76701602578403	2.28523979545725	0.0244616929500963	0.169057150624974	-3.55216111050863
PAIP1	-0.141535796664473	5.79790807651291	-2.57120043443632	0.011643192675648	0.111453270930742	-3.55218609963188
COG1	0.128188917614223	4.94342374082878	2.51546942160756	0.0135191084882327	0.121323529378303	-3.5578527401496
HEATR7A	0.195373520588104	5.79926144104509	2.55202924748003	0.0122602542224511	0.1144838032475	-3.55885937233809
ARL2BP	-0.146110173056195	4.60439961718959	-2.49990370129259	0.0140894110496635	0.124212604319753	-3.55920559427163
TTC12	-0.277658481780589	1.96305785075766	-2.2880117964608	0.0242933245288661	0.168232529780852	-3.56004980121405
GOSR2	0.113692527095317	6.2895273832144	2.55831665057602	0.0120547137203385	0.113643197440215	-3.56223315285369
ACTR10	-0.140633950111395	5.78109976279231	-2.55837255835317	0.0120529000425369	0.113643197440215	-3.56248798425379
KLHL28	0.279971823358837	4.88731207064286	2.43267092407582	0.0168080956434232	0.13692089212889	-3.56276328123908
ZPLD1	2.0152801030842	-3.35094727026416	2.7746595340994	0.00662209076155165	0.0777177865938174	-3.56380511462931
SLC6A9	0.250748254659217	3.98393855401789	2.37273319053403	0.019616197184785	0.148780626629634	-3.56383877783027
TRIAP1	-0.17119342873047	5.52501063526824	-2.54933389727161	0.0123493289097752	0.114930537944953	-3.56385942158459
LINS	0.189517450921317	4.9123086035667	2.49462671468778	0.0142875892125423	0.125430783197143	-3.56461014275899
FAM122A	0.218689095768627	2.72913465381052	2.3440106748516	0.0211037496288573	0.154459128574621	-3.56500808178986
CLIC4	-0.204153737542217	8.13325902279426	-2.6138501142828	0.0103696651599153	0.102945586480607	-3.56548090831686
LOC148696	1.7416796618652	-1.92073060677236	2.6254536398067	0.0100456798464653	0.10111934795663	-3.56657374612276
FIZ1	0.235849247967001	3.7377540385808	2.42089996541764	0.0173294967541901	0.138602823394106	-3.56689066697952
ZMYM5	0.209772935311641	5.37768604896849	2.45185713307337	0.0159881570042924	0.13349272977523	-3.56781334325955
PROSER1	0.149380161353026	6.21419685985599	2.57920115917252	0.0113940544747458	0.109956241797835	-3.56789834641727
TRIM66	0.226417389078259	4.43344992210793	2.46828671737662	0.0153146069340221	0.130209194898111	-3.56928580017145
TEKT5	-1.14885089412102	-2.23204432630025	-2.34851565608036	0.0208640275566577	0.153591277258261	-3.56940865150748
SRP9	-0.205316031425363	7.53264118792981	-2.61653205001563	0.0102939542714694	0.102534896507477	-3.57108990928864
IL17RE	0.450146066829736	0.945897732621467	2.16173142544345	0.0330827629047528	0.200172260064792	-3.57139465956548
TIAF1	1.46292363371543	-1.99580083186339	2.55245549489473	0.0122462208448986	0.114472487313816	-3.5738797864277
AVIL	0.342922143791751	1.4702467186778	2.1854385303941	0.0312478241277424	0.193910430691044	-3.57466725102584
CD68	-0.376462942111381	2.37374155924625	-2.21856607234706	0.0288325530193782	0.185817193331823	-3.5763398238737
GALNT1	-0.157275483613678	5.63898148731339	-2.54584576714287	0.0124654669049815	0.115689494183635	-3.57672621697914
FAM86EP	0.229481062308408	2.38482522718676	2.35365753826331	0.0205933619774273	0.152323478863553	-3.5772565330421
KIAA1704	0.19894555641618	3.5026276338851	2.38370020898007	0.0190732162457543	0.146254226728104	-3.57727212578525
CSNK1E	0.140938495183617	5.38268992776336	2.52971919213906	0.0130152704379409	0.118169046039155	-3.57906019682701
RSC1A1	0.314343812774237	3.01091830281221	2.35065657608526	0.0207509505958117	0.152947949653748	-3.57926604665915
DDX11	0.13069888896202	5.34661588728284	2.54993122265276	0.0123295387243864	0.114867459310163	-3.58035364570868
DBNDD2	0.752086782662013	0.282185643871616	2.15871161032644	0.0333230941185989	0.20126234237611	-3.58249258906322
LIMA1	-0.148623243260924	5.6581598543697	-2.52781624295117	0.0130815639790201	0.118577818962131	-3.5825581290373
ZNF274	0.18413588697841	4.49182173425522	2.39955634489445	0.0183117637118818	0.14377743489085	-3.5829208618908
TRIL	-0.785874165580782	-1.27388888389564	-2.18340624461673	0.0314015730247779	0.194045455566629	-3.58349858227237
PCNP	-0.184023184723685	6.75196359287183	-2.58328255425327	0.0112688219058115	0.10925204495814	-3.58384903359609
SLC45A4	0.21471589486958	3.86835782528009	2.43592961740303	0.0166662432503272	0.136073313652006	-3.58447462385952
SNORD49A	-0.322604493385665	0.572702463754594	-2.21088947679921	0.029377223832392	0.187340420663149	-3.58571206419536
TEX261	0.0931591976895429	7.21302948008625	2.60192759829771	0.0107123629626597	0.105384445992659	-3.58584319442257
WASH5P	1.42287498738306	-2.42699973968605	2.43553780223355	0.016683242502645	0.136073313652006	-3.58684653268988
GADD45A	0.207383575323108	5.41162096556908	2.39576395439979	0.0184913834487719	0.144360894568618	-3.58771003471621
LOC338758	-0.36852634600777	1.66817374233437	-2.18334483456095	0.0314062291301965	0.194045455566629	-3.58828512343648
PTCH1	0.393995314391057	2.35372591796905	2.19021543124695	0.0308890166147792	0.193044810861572	-3.58917718910471
PRDM16	0.319740068312254	1.58626960433286	2.24405077754363	0.027087163512024	0.179337022004972	-3.58925654524382
ACSBG1	0.74892550517996	-0.64300441962579	2.23299098484079	0.027832918478475	0.181756239216718	-3.58949381665631
COL4A6	-0.452885242478113	0.124810757762747	-2.15169433938812	0.0338874269432968	0.202839415962669	-3.59125632333608
C4orf21	0.246794021528266	4.02635135480477	2.43561959344541	0.0166796926414853	0.136073313652006	-3.5916170297737
ARL15	-0.237108694931386	3.40700948911204	-2.365716158446	0.019970763749641	0.150108338404043	-3.5923939377656
TFAP4	0.193716507577307	3.62791556878379	2.42646004865942	0.0170814410265024	0.137864543028212	-3.59332548962032
CCNK	0.102683477619394	6.93231206219604	2.56993777325294	0.0116829565350452	0.111521555417863	-3.5941871812638
ZNF35	0.278739705151646	2.42638209264667	2.2494325959657	0.0267306472708128	0.178104918309591	-3.59479025799955
CNKSR3	0.221593841506933	3.74606169615827	2.34848247023708	0.0208657846167644	0.153591277258261	-3.59492153813626
MYH3	0.453528747720428	0.196736873491362	2.14242330255832	0.0346457185356754	0.205247962022896	-3.5951798198066
CLRN1-AS1	2.10015957796023	-3.90079417849934	3.00170986997708	0.00340846037648953	0.0516800465425303	-3.59607499764998
TMEM14B	-0.15933726611293	5.99258835884129	-2.55759463841618	0.0120781582545533	0.113671985733905	-3.59672541259056
RNF10	0.0924009612828769	7.60975377557664	2.59428705968584	0.0109373230713864	0.106718664554181	-3.59745292941923
ZNF821	0.358210764136499	2.1055978501146	2.19598698941915	0.0304602927393403	0.191654603375744	-3.59997327020667
LOC100271836	0.509072174907548	3.02501003103354	2.251754674121	0.0265780972340867	0.177371148500744	-3.60357348805464
WDR45	-0.181363871784701	4.77189408127547	-2.46934332590024	0.0152721708896492	0.130209194898111	-3.60587467891355
ZNF628	0.328444082630066	2.8442689141895	2.32573458456328	0.0221014438195612	0.158433153209748	-3.60702867252604
PAX6	-0.537908276353516	0.490211687453309	-2.13408157581056	0.035340534432108	0.207745201350641	-3.6077927031533
ACP1	-0.12845551434473	6.83262752490224	-2.58030210534582	0.0113601503304549	0.109692352267049	-3.60853000950846
MTA2	0.100829329372048	7.60093414852825	2.598465466187	0.0108137757043885	0.106008136251991	-3.60922113326088
SNORA22	-1.54578960740179	-2.95769206945985	-2.40100091530393	0.0182437531901518	0.143512948425258	-3.60937560133611
ACADSB	-0.214232121036378	3.93180742663463	-2.42281825002934	0.0172435549218531	0.138378700822012	-3.61018741395706
UXT	-0.208663414834168	4.75666647724513	-2.46979584374741	0.0152540288124102	0.130157335642219	-3.61115287027029
RIC8A	0.1318370107435	5.77657748157688	2.54181332399892	0.0126009511465838	0.11643000385385	-3.61145810548935
CNKSR1	0.177514319154502	4.21163669555004	2.42192682313603	0.0172834447690692	0.138433108389806	-3.61189015447618
SNAP23	-0.155679996275935	5.26218127064898	-2.48843590876777	0.0145232661923012	0.126817859042612	-3.61224690781426
OSBPL5	0.231880692689113	2.64037025634495	2.34359534429947	0.0211259726765995	0.154554141313845	-3.61417471179266
LRCH4	0.192523846500423	6.04994795533204	2.53458732607517	0.0128470491541758	0.117278411601766	-3.61580795976579
PCYT1A	0.176281608216873	6.36236449965616	2.53985000432406	0.0126673937681467	0.116467134372637	-3.61673544191967
LOC100128338	0.124999134498741	6.44541154959426	2.58511725931574	0.0112129316504137	0.108836371979988	-3.61690880448397
KIAA1486	1.39944308601405	-2.76387563245732	2.39577389084576	0.0184909107884391	0.144360894568618	-3.61767630328082
JAGN1	-0.153091867461658	5.46142223984443	-2.5315186945208	0.0129528584322243	0.117794238401587	-3.61912592025376
[truncated: 14,725 more rows]
