# Supplementary material for: The transcriptomic response of cells to a drug combination is more than the sum of the responses to the monotherapies
Source: eLife. 2020 Sep 18;9:e52707. doi: 10.7554/eLife.52707 (PMC7546737; doi:10.7554/eLife.52707)
Supplement: Source data 4. [file elife-52707-data4.zip › MCF7/limma_t0_TW_12.txt]

1	logFC	AveExpr	t	P.Value	adj.P.Val	B
C17orf91	5.46643231990391	6.22040122393268	92.2168230785403	8.85379974168361e-97	1.48070946879917e-92	210.399526399074
UBC	4.14708263131292	10.845093444045	86.9282280153942	2.64222317384079e-94	2.20942701796567e-90	205.499997253934
FOS	5.3658784198805	6.70296140946639	83.2324178266462	1.73857378420779e-92	9.69196932236368e-89	200.906493308419
DNAJB1	5.13629299927925	9.70935114870328	81.9800795151908	7.48458068410258e-92	3.12930318402329e-88	199.868201812393
IER5	5.50713552331224	7.83467038761343	81.2497502620067	1.77109802361353e-91	5.92396866938254e-88	198.916411128024
DNAJA4	5.77085601864472	7.65985678493217	75.9923434187623	1.10021657751728e-88	3.06667034039983e-85	192.545944684614
NXF1	2.82527379260277	7.46721710303826	75.69858105915	1.59596537948553e-88	3.81298928664513e-85	192.17002487283
HSPA1A	5.6232144830936	9.30862539928997	75.4070104264045	2.31187282281808e-88	4.8329701361012e-85	191.867361034586
MAP1LC3B	3.60530352499645	7.62558097053956	74.5130997297003	7.26369754946743e-88	1.34975642019215e-84	190.656575756255
HSPA1B	5.60573189476679	8.83758207858262	74.2426145277174	1.0297639102785e-87	1.72217716354977e-84	190.365632618036
PPP1R15A	6.8444620974369	7.73047738173972	73.9596076074308	1.48561622399643e-87	2.25867688455602e-84	189.86381468755
GADD45A	4.99209892104613	5.41162096556908	72.3140452533099	1.28591488685958e-86	1.79213671398664e-83	187.332007011865
SDC4	2.43791209613152	7.92862480671931	68.7854195543458	1.55010818454441e-84	1.99415455987082e-81	183.059499269081
HSPH1	4.05235708314168	10.3379439314484	68.1345598853766	3.8495689467472e-84	4.59858507610002e-81	182.182357507106
ZFAND2A	6.57189070061318	6.89223470843203	67.8764567678127	5.53446220751814e-84	6.17055639723556e-81	181.71253384197
SAT1	4.48086592551061	5.89732516241368	66.4566694047901	4.17607099912043e-83	4.36503821183063e-80	179.553261143516
JMJD6	3.62692913523673	6.14538139994074	64.9578935549817	3.68961240372392e-82	3.62971046116934e-79	177.545557291306
SIK1	3.14639318058648	7.20892170867376	64.7953532101611	4.68648918588997e-82	4.35426917471244e-79	177.35245245358
TSPYL2	4.10348249156498	6.38540384366304	64.0370990435942	1.44111831131604e-81	1.26848750728681e-78	176.160909813573
KIAA0513	4.32449072547512	5.82949933495263	63.4451511832198	3.49460334383001e-81	2.92218731611066e-78	175.279644801168
HSPA8	2.01499241255869	11.9936459746859	62.8886669699829	8.09433934694806e-81	6.15316960174361e-78	174.516000355114
VPS37B	4.00591318452963	5.05825952820964	62.9432690924686	7.45166212055203e-81	5.9343617763863e-78	174.397267320772
CDKN1A	3.35056818363929	8.02918651422638	62.7126341031636	1.05733791650086e-80	7.6882257893741e-78	174.261286875941
HEATR6	-2.67201372350309	7.84462438321741	-62.5357878438638	1.38386908495041e-80	9.64326107362941e-78	173.957052948086
RTN4	1.94610599838948	8.20824084217759	62.1956334718262	2.32700274428676e-80	1.55667175581807e-77	173.478069838609
BAG3	5.10335997255665	8.79206796542452	62.0607087897619	2.86186152730767e-80	1.84083739164206e-77	173.272596678103
MCL1	3.37923969212433	10.2091383836117	60.8939449108915	1.74373889153509e-79	1.08008478600122e-76	171.46105181818
MXD1	4.03302123656956	6.88739720859648	60.5474283595855	3.00137272495673e-79	1.79267705186344e-76	170.896079033356
H1F0	-3.46941486297134	7.72711080413696	-60.0650699094012	6.42321722634419e-79	3.70420292735794e-76	170.129441589021
PRMT6	-2.92700656474821	6.70457695712868	-59.9623442800881	7.55871811606613e-79	4.21373339243633e-76	169.887064739207
PRNP	3.21721204949742	6.66236760372295	59.1672964603842	2.68850465969362e-78	1.45040490092633e-75	168.712271157872
LMNB1	-2.62611628605787	7.53408584336184	-59.1015450223299	2.98811765761533e-78	1.56166499081121e-75	168.614876367695
TNFRSF10B	2.83116226574949	6.47513920581161	58.9770423481804	3.65105719681544e-78	1.85031153210732e-75	168.396941923279
KIF20A	-3.89111532330427	5.81745294395838	-58.844672871581	4.51990041062109e-78	2.22325924903609e-75	168.060698071947
GADD45B	4.03531256912283	5.51505952483269	58.7700684485007	5.09880010739123e-78	2.4363523713146e-75	168.032860089098
MRPL18	3.22941041431491	6.42466694507529	58.6377721262957	6.31590846459903e-78	2.93409036560984e-75	167.868069095412
IARS2	-2.93090454108664	6.96553155880434	-57.9504328621724	1.93490246288272e-77	8.74575913222989e-75	166.709565826781
VEGFA	3.77648793412007	7.06037922764422	57.8836944470258	2.15853698967258e-77	9.499834898759e-75	166.636674453833
DNAJA1	2.67228047631295	9.61681679901245	57.6981831634519	2.92730116952052e-77	1.25528678869388e-74	166.332312115364
RAB7A	1.76328286763649	8.60384147926901	57.6130946701384	3.36734364371105e-77	1.40788637743559e-74	166.203964482764
PARD6B	4.2585643498333	9.35984265063281	56.8942818237102	1.10787713725383e-76	4.51905786425196e-74	165.005059839167
DNAJB6	2.46436924656529	7.80144613763983	56.7542513083281	1.39946924398941e-76	5.57255324678069e-74	164.781837282674
HSPA5	2.94110213243389	10.5527548020853	56.4868907038125	2.18957660028453e-76	8.51592536352521e-74	164.31274598257
KLF10	3.44392555459522	7.44018767785237	56.1809359653237	3.66339668861587e-76	1.39242377773663e-73	163.820174480168
AURKA	-3.00376991017753	6.86782300198997	-56.0908386428474	4.26506204795889e-76	1.57186137082418e-73	163.659662825595
HSPB8	2.67306325866615	8.67105303983863	56.0827872116716	4.32346466502705e-76	1.57186137082418e-73	163.650450667968
CSRNP1	4.83891201298213	5.15068521785139	55.8941881429813	5.94863709437974e-76	2.11670227162568e-73	163.153035832508
STIP1	1.96692423823433	9.50524692810074	55.6130029485605	9.59080609878763e-76	3.34159669158592e-73	162.838824322097
SLC25A25	2.49113424223256	6.24587187674517	55.2850054249343	1.67909788618219e-75	5.73086388745122e-73	162.290214414342
EIF1AD	2.76494123355943	6.43120715503031	54.7764158649327	4.02627326403521e-75	1.3467078813545e-72	161.423412276097
DUSP5	4.38900564229081	4.47402428634682	53.9392105986292	1.72746151254155e-74	5.66471888936173e-72	159.770101428758
SF3B3	-1.81219265425743	8.48671373457307	-53.6794823985143	2.72584111457903e-74	8.76672438465762e-72	159.510620132551
SESN2	4.45551319281498	6.73073296517458	53.6249877706131	3.00038377718319e-74	9.46576587504083e-72	159.409117037517
EGR1	6.1694926382099	7.31746040913881	53.6144905982398	3.05639414764533e-74	9.46576587504083e-72	159.365323250101
STX5	2.91457890439018	5.97928525378897	53.5389503827645	3.49186107095713e-74	1.0617797191034e-71	159.254763246282
HERPUD1	4.34335927142275	6.39996889195011	53.5063884015826	3.69841791335613e-74	1.104506092553e-71	159.183404015677
NUCB1	3.07858522839864	7.6619737684796	53.3222564231434	5.12179670869443e-74	1.50275312554747e-71	158.876785094387
STX3	2.35547668823979	7.26471962093819	52.9682495161025	9.60665950334571e-74	2.77003057817162e-71	158.254805181591
ZNF473	3.53513024890686	6.17128838010622	52.9090464002131	1.06762694591619e-73	3.02627000737328e-71	158.145247035625
SERTAD3	2.87629554696452	6.08400992785327	52.5802121252557	1.92284701214229e-73	5.3596155718446e-71	157.55994505131
DEDD2	4.59174681787806	6.41955434437307	52.4361513056823	2.49091536441548e-73	6.82919156630892e-71	157.299754588811
NCAPD2	-2.55120425108427	6.83603590534476	-52.3261180414309	3.03678991520061e-73	8.19149589384114e-71	157.101869936749
ATP6V1G1	2.86072167558289	7.82261612554127	52.2377298464305	3.56175779139122e-73	9.30731832862918e-71	156.936987776594
DUSP1	3.38756007603985	5.4953577980922	52.2544013919769	3.45616407890483e-73	9.17474413581022e-71	156.901505134581
AKAP17A	3.58077365783413	6.15632656702606	52.100224984118	4.56680875891661e-73	1.1750047643711e-70	156.693462720928
HBP1	2.9591278737453	6.10881226071028	51.4397517728956	1.51999889732391e-72	3.8515850846735e-70	155.491657869101
TES	3.79592394245272	5.93738087172614	51.3744555277069	1.71321041611372e-72	4.27637776105759e-70	155.362216164857
IL6R	4.97341868930641	3.92623683264399	50.9701376658759	3.60552831287976e-72	8.86747875067664e-70	154.102206514528
SNIP1	2.84352370548162	5.15271615888027	50.6045272747477	7.09978108201094e-72	1.72082230167465e-69	153.930127848167
MAFG	3.34555433650964	6.70722584074029	50.0815934894722	1.88622496440924e-71	4.50646090068289e-69	152.97895358322
ANKLE2	1.75593154598801	6.9967190703404	50.0684169091103	1.93347650221126e-71	4.55429028492692e-69	152.947957853445
PHF13	2.57122704032276	5.63553052157035	49.9431935034981	2.44674422553389e-71	5.68324311497623e-69	152.718873024899
MYO10	3.16252435008399	5.94259595832245	49.7607196302104	3.45152456663971e-71	7.87259371184094e-69	152.375431683395
PMEPA1	2.59390532636581	7.04533868046243	49.751736100184	3.51059231267971e-71	7.87259371184094e-69	152.349699605364
TRIB1	3.99102009181295	7.1775657704366	49.748739400745	3.53052217404969e-71	7.87259371184094e-69	152.348861473416
NAB2	3.9067123011472	6.74429635336419	49.7100411719185	3.79839368673655e-71	8.35846526539238e-69	152.277230796153
BHLHE40	2.88007471962916	6.82896665127999	49.5557482586806	5.08699663099049e-71	1.10486924229461e-68	151.986564850132
C16orf72	2.39263765469584	7.06883648947183	49.3076476808368	8.15117441597428e-71	1.74769539657377e-68	151.507804958021
DDIT3	6.13740308129824	6.72634808064563	48.8270563672166	2.04444529794192e-70	4.32801305857983e-68	150.559416973661
TRA2B	1.63096157121245	8.20357597403313	48.6330637179479	2.97033115551845e-70	6.20947728061131e-68	150.190414545747
ZC3H12A	4.62065809448709	5.32240791917296	48.4463833869414	4.26072236846515e-70	8.68979523051355e-68	149.842154726206
SERPINH1	4.35120536856118	9.03932703530522	48.4480995372382	4.24659029342777e-70	8.68979523051355e-68	149.803953497551
RBM14	3.10637963360749	7.3102521493805	48.2514443320797	6.21852813273148e-70	1.25299595773255e-67	149.465887084313
GEMIN5	-3.53909780216771	5.94301462918895	-48.144312186345	7.65930108302585e-70	1.52493037276815e-67	149.16759533638
RNFT1	3.24243370796533	6.72540781486655	47.8361334145683	1.39818477929463e-69	2.75096967634393e-67	148.669153589959
ZFP36	3.43251487612815	5.86929075058073	47.6304730640826	2.0934063458105e-69	4.07094508457382e-67	148.272313847678
USPL1	4.70268114505625	6.33987128627438	47.6079411921662	2.18826641630808e-69	4.20650201682026e-67	148.227582570166
ETS2	2.19574565726718	6.36117609938898	47.5806517276907	2.30898961110953e-69	4.38812980184044e-67	148.17485382008
CCDC9	2.94176462491504	5.80123188275644	47.1895422960264	5.00060773211294e-69	9.39664760807379e-67	147.403698680169
AEN	2.01316778763671	7.40668228714742	47.0845231277432	6.15986855388051e-69	1.14464046327886e-66	147.172921502603
SLBP	2.35521569350942	6.60477268788022	46.8747531230437	9.35390174645581e-69	1.71906211876623e-66	146.767926149921
MEF2D	3.16501400261742	5.28492277923607	46.5629893147828	1.7458325613863e-68	3.17361997354613e-66	146.147657377228
IFRD1	2.82073730914071	7.38493088016067	46.5340681940072	1.85023633966446e-68	3.32724220909124e-66	146.070941084115
TFE3	2.31044297595572	6.72470095457409	46.5051760810356	1.96083407072806e-68	3.48861585094213e-66	146.023551028176
MICB	4.2682981155133	5.17514329826187	46.4378209037998	2.24530936747135e-68	3.95268988016746e-66	145.896859122982
PXN	1.98951386192542	7.72764029444019	46.3471888133197	2.69505332678901e-68	4.69500748304369e-66	145.678172745929
SPSB1	2.96394093886179	4.81058564964061	46.1576136902166	3.95257288871124e-68	6.8147246382275e-66	145.328085620925
ZHX2	-2.17818928670661	6.42587084609066	-46.0616445484191	4.80076823840601e-68	8.19265796113287e-66	145.143931570009
INTS3	-2.21137495310054	6.2585639365588	-46.0560958077722	4.85508984263878e-68	8.20166894225161e-66	145.13113818041
FHL2	2.93278372960086	5.71095113597258	45.97538887404	5.7191714478669e-68	9.5647423294126e-66	144.969233441608
AKAP1	-2.02414456225538	7.27772795720735	-45.9472153586766	6.05609046554808e-68	1.00279264302798e-65	144.902901290811
CTCF	-2.14098333750944	6.59581948611356	-45.8469479447209	7.42638529466376e-68	1.21763595752899e-65	144.708157757253
APP	1.47836292689944	8.8654038719346	45.8191807644364	7.8585191208089e-68	1.2759793570525e-65	144.579093193986
CLK1	3.6362235854224	7.00246078561596	45.7649223183687	8.77763875596653e-68	1.41151183225754e-65	144.524481202982
HMOX1	5.99825938568332	6.75584619051977	45.5837314201414	1.27107072230596e-67	2.00541384526839e-65	144.154861586855
ITGA5	4.31652389364276	3.80200093223678	45.6320758657523	1.15135989603475e-67	1.83384218107478e-65	144.053121027034
PI4K2A	2.15625815712735	6.12383947389819	45.2328728765039	2.61330459263602e-67	4.08457065488268e-65	143.445405226699
MORC4	2.89765723429107	5.20734580627586	45.1625696104289	3.02118369196462e-67	4.67835889485336e-65	143.306400544936
PIM1	3.87166687718477	4.25635696778527	45.126084686512	3.25761971074093e-67	4.99820477453499e-65	143.049975183799
PRSS23	-2.17971947612818	7.51479796878689	-44.7594885138234	6.96692824588996e-67	1.05922643622058e-64	142.447997821613
MT2A	4.1534054065691	7.21193164564443	44.6893691274858	8.06246024214192e-67	1.21474400981605e-64	142.30310102755
CCNA2	-3.3412626674709	5.48221964919826	-44.500999232089	1.19482757644625e-66	1.78413360611491e-64	141.905178651205
ELL2	4.17256748766217	4.13746014717942	44.430342253229	1.38533608636694e-66	2.05029740782307e-64	141.683714401659
PAK1	2.77906306532087	4.41516151120314	44.3425939980785	1.6652353177919e-66	2.44292942585542e-64	141.584140482999
KLHL21	2.87938670220775	6.12074249085	44.3125431792275	1.77369374503769e-66	2.5794134080009e-64	141.518321331033
C20orf111	2.46670759546579	6.43378349403498	44.0103197551799	3.3528407035244e-66	4.8338713729088e-64	140.889643529264
ABHD3	3.22983408379462	5.45873201339997	43.9648010552388	3.69157242399302e-66	5.27673993323584e-64	140.796837769402
CAD	-2.76068473814439	6.79935492127865	-43.7036165544975	6.42404837613492e-66	9.10472754597291e-64	140.250784511279
ATG16L1	1.77151695585726	5.91666001766437	43.6782100272117	6.78081759233905e-66	9.52961289195615e-64	140.182426224214
TUBB	-1.74845290134315	10.4297180764044	-43.5132562553664	9.63795001477127e-66	1.34320896705862e-63	139.725109957556
FKBP4	2.29988893352568	9.34824450160857	43.4071369880487	1.20920235772557e-65	1.67129753971921e-63	139.50312059951
MAP2K3	2.65870419498171	6.22149018862219	43.3412019630553	1.39257429482216e-65	1.90896823824637e-63	139.452458109363
PLK1	-3.13095121559208	5.46930024210235	-43.2792480659445	1.59042087702729e-65	2.1624551827158e-63	139.346294941919
DFNB31	3.62640221575072	4.98474938845129	43.2618093249915	1.6510684748558e-65	2.22681203012003e-63	139.308956748421
BCL10	2.8565459982284	5.00470492733472	43.2071084825279	1.85688487139157e-65	2.4843634071322e-63	139.189860222655
TRIM26	2.65601238208377	7.15230588866758	43.1128081173228	2.27445074042922e-65	2.99511135298727e-63	138.940658742649
UBB	2.53813112152161	10.3065917317109	43.1405802891273	2.1424706231264e-65	2.84370465882269e-63	138.900630319737
TOP2A	-3.47263401884636	7.71246456677013	-43.080515080854	2.43827842472028e-65	3.18576315429859e-63	138.883734542741
TRIP13	-1.94716641198575	6.92683617992374	-43.0648252688629	2.52212635637786e-65	3.26977063442351e-63	138.864102177387
WDR37	1.7934498004345	5.93147661887449	43.0560210815225	2.57044598520337e-65	3.30677989665701e-63	138.851102318726
CCDC84	3.55701645784525	4.8243065118648	43.0097417194999	2.84024494193186e-65	3.62597377166934e-63	138.76304910603
PNPLA8	2.8674604616172	6.42752123418809	42.957364697997	3.18027854170322e-65	3.99902092717629e-63	138.629176362556
GFRA1	-1.97373256484118	8.7630723594974	-42.9597588938765	3.16387381679773e-65	3.99902092717629e-63	138.581066917922
PEA15	2.07428919414344	6.23329816051976	42.8633292490246	3.89735040553647e-65	4.86412598374567e-63	138.421302138818
KIAA1467	-2.51691997699093	5.88642277267532	-42.7132214044011	5.39623294689301e-65	6.68493331880287e-63	138.12249063783
TRIB3	3.0617610181072	7.80822936799348	42.5593255139549	7.54123996045161e-65	9.27350713960241e-63	137.729183073777
SLC39A14	2.04108073347718	6.34528114217807	42.4645213450668	9.2729738201055e-65	1.1319796654558e-62	137.554262236524
IVD	-1.91905436657744	6.16211062861071	-42.4400040710609	9.78284900427818e-65	1.18556787498223e-62	137.526484158586
YKT6	1.7465594747796	7.19490619110533	42.3838930322887	1.10589287331803e-64	1.33057211606983e-62	137.346647073896
TBC1D9	-2.20278083285398	7.75291635078837	-42.3542576230033	1.17994491786864e-64	1.4092709106739e-62	137.304320848273
ZFAND3	1.7699787420105	6.50130552472739	42.3510879478044	1.1881559340171e-64	1.4092709106739e-62	137.303390139516
NCRNA00201	4.6362141732274	4.91844219444141	42.2689168962969	1.4223943428041e-64	1.67521992880674e-62	137.158197951938
STK40	3.22730497996136	6.58507542584907	42.1470433812616	1.85855736206885e-64	2.17360233029647e-62	136.858803658257
IL4R	3.04576129840803	3.96943917364284	42.0363824528517	2.37086382336185e-64	2.7345052815106e-62	136.61069727541
YTHDC1	1.71166596608395	7.2461261700118	42.043816435849	2.33236233659575e-64	2.70877970258523e-62	136.601185776926
CCNB1	-2.1335521520329	7.20924674371709	-41.9276226352444	3.01345160050427e-64	3.45184688813928e-62	136.350914206297
MBTPS1	-1.58816404759225	7.80558467755534	-41.8876723866849	3.29143104246268e-64	3.7446185547038e-62	136.264190681615
EPHA2	2.8326596601104	6.00704891373219	41.7855038574584	4.12605086199994e-64	4.66243747405993e-62	136.05935841109
CD2BP2	2.12236268616343	7.29517073737979	41.7491400922227	4.47218596169759e-64	5.01965355861949e-62	135.935487338509
LOC284454	3.94709236266421	4.08158548463672	41.6930361439315	5.06466275576727e-64	5.64676132849679e-62	135.849334268973
LOC283624	4.65165350596077	4.97776380664974	41.6470454779713	5.60906145189204e-64	6.21231415373791e-62	135.783702354854
PATZ1	-2.97886165439627	5.48783334293799	-41.6311177864533	5.81107285171936e-64	6.39370936658912e-62	135.722712185496
CHORDC1	2.93550836231453	6.49101414277378	41.5497464414155	6.96371294412962e-64	7.61183890703424e-62	135.519767257536
TAF7	1.82167856434735	8.41777406796868	41.5244650859974	7.36689364202457e-64	8.00025514735188e-62	135.411401343543
RSRC2	2.43741108462124	7.26264497055346	41.4044285020704	9.62775054560051e-64	1.03880322661047e-61	135.184380133139
SPRED2	2.43769389001347	6.18700431150024	41.3317345325025	1.13257329199783e-63	1.19880732502353e-61	135.06068092872
AZIN1	2.67572801193074	9.65199339190434	41.3751026673738	1.02794291645936e-63	1.10200752146579e-61	135.032671800117
KDM3A	2.32818338313745	6.19680587958183	41.2266023674669	1.4331172328873e-63	1.49796578767545e-61	134.824736252384
HSPD1	1.9160380233369	11.0907695448554	41.2708762158233	1.29780027689554e-63	1.36505734784912e-61	134.747368784397
PPM1D	1.88222325086978	8.86931357002667	41.2094658604585	1.48924051623338e-63	1.53741101194364e-61	134.697863858565
VMP1	1.77175506944169	9.31950109052612	41.2121825700845	1.4801972629782e-63	1.53741101194364e-61	134.682527450213
HBEGF	5.67378605384747	3.73757462923029	41.3505326102115	1.08596102083913e-63	1.15679058041488e-61	134.646411834211
TP53INP2	3.51336328833713	3.91068928026686	41.1225396042733	1.81003404350243e-63	1.84579325265455e-61	134.532846232365
HSP90AB1	1.18795948636032	12.2065673647244	41.1556759492003	1.68024214038368e-63	1.72394905250164e-61	134.461087885849
YWHAG	2.02581560540532	9.44887194602258	41.0859168954434	1.96529875711653e-63	1.99197917660708e-61	134.389943441503
OTUD5	2.18456088782743	6.08311652434137	41.025461536856	2.25160411462177e-63	2.26842332608039e-61	134.363594053371
ZNF761	3.4173177984367	6.40608484460987	40.8637225068162	3.24257091682674e-63	3.24723089898266e-61	133.986275583365
PLEKHA6	1.88583759927087	6.64507385984049	40.7377800467861	4.31138812240367e-63	4.29188422375471e-61	133.690201795181
KIAA0907	2.25541462663167	5.76640808236478	40.7126189027742	4.56432524272127e-63	4.51679144137695e-61	133.658372625009
KIF23	-2.42438658786429	7.00670045513379	-40.70947644276	4.5969505585943e-63	4.52231771423124e-61	133.642091365254
PRR11	-2.53336782304534	7.51245931439233	-40.6568504607253	5.17968431025887e-63	5.03633955841682e-61	133.490432705672
MAP3K14	3.12110019274272	5.93432447964536	40.6272615636302	5.53952866063083e-63	5.32431478852816e-61	133.479413312868
EIF5	1.91552448088865	9.97274882645205	40.6865640408028	4.8420564919981e-63	4.73558788141381e-61	133.469627801055
ZMYM5	2.8687216658831	5.37768604896849	40.5720745836778	6.27954432008718e-63	5.96699427324648e-61	133.370293751506
NUDC	2.25067336673727	7.81231681290727	40.6026389745336	5.85815456232359e-63	5.5983872514457e-61	133.338773689822
ARID5B	2.76214556885722	6.25411291576095	40.5677642932655	6.34138392940045e-63	5.99171213758719e-61	133.322762522045
DARS2	-2.31683248860716	6.67019946308872	-40.5530859410301	6.55662362936769e-63	6.15225063479847e-61	133.309186334326
FAM53C	2.18815088944655	7.2283258284205	40.5511961925423	6.58486524532962e-63	6.15225063479847e-61	133.251076072918
MT1X	4.68010794970114	5.90502223325212	40.4842755253309	7.66829909378966e-63	7.12470189136324e-61	133.173774703802
NR4A1	5.10176780049077	5.57460740685181	40.4313095307824	8.65218333809512e-63	7.95050077726938e-61	133.047618748086
NEAT1	3.03385753876347	9.32769474472601	40.4563082566333	8.17285768689809e-63	7.55153988705435e-61	132.981396072969
FER1L4	3.44812151709449	5.46837949356021	40.361239269835	1.0152577672832e-62	9.27823546450506e-61	132.888312137905
DAG1	-2.31162854470078	6.73914512981625	-40.352562935533	1.03557933924479e-62	9.31895266795116e-61	132.854063925384
KDM1A	-1.65118242281245	6.66648144044669	-40.3576237022457	1.02367670258165e-62	9.30433107281276e-61	132.850705330691
MYC	1.88948922481311	8.01379775868194	40.352203587727	1.03642979923398e-62	9.31895266795116e-61	132.777697624244
HCFC1R1	2.66907795825173	4.61353253023999	40.2774232615563	1.22967940598495e-62	1.09389140349427e-60	132.70084036813
KIAA0415	2.63327214024888	7.22889417836739	40.2882061836982	1.1997136782449e-62	1.0729417943833e-60	132.648792892401
ME1	2.05875745001281	7.38115810285174	40.2681141491003	1.25615666873749e-62	1.11153249354316e-60	132.59912080337
STK10	1.80347316224154	6.01085645498563	40.1915134427135	1.49708329190876e-62	1.31774847230959e-60	132.457485848409
VANGL1	-3.03771755530061	5.58619610547376	-40.1518758764644	1.63956221759492e-62	1.43560411136426e-60	132.414866034978
STC2	2.0457715776678	8.15963986627405	40.1280750633545	1.73161716379248e-62	1.50831070037841e-60	132.257171085666
KLHL25	3.2068542382444	5.35644968361588	40.0664357542383	1.99503382320174e-62	1.72875366109979e-60	132.198733419538
TARS2	-3.39172834991935	5.42959396772546	-39.9959699765521	2.34616075780005e-62	2.02253569656948e-60	132.018147540228
MAFF	7.0635773102753	3.55005147507574	40.6350772038904	5.44209490745416e-63	5.26090145851234e-61	131.994059391378
CLU	2.27348515979217	8.66636336964224	39.8909095027937	2.98906757552395e-62	2.5635469811827e-60	131.68102157911
SNX3	1.66790296720571	7.54798487332864	39.8742811632723	3.10602648183909e-62	2.65026463685086e-60	131.676358748781
EHD1	2.4744967326395	6.36387943427329	39.8604242424325	3.20701515393636e-62	2.72254423525034e-60	131.674293057616
ASNS	3.22455089968542	7.81572324876419	39.8218657634761	3.50582601282308e-62	2.96118354739663e-60	131.567273052364
UMPS	-2.37639707923195	5.72626335828532	-39.6464763138354	5.26252943521648e-62	4.4002103734528e-60	131.251652849122
ALDH18A1	-1.56387023926447	6.62955257920379	-39.6443579842756	5.28846140315722e-62	4.4002103734528e-60	131.211919010401
UBE2B	2.70324189478198	6.84805985928007	39.6545991843834	5.16427595879852e-62	4.34006789622846e-60	131.197901310905
BAIAP2L1	1.74735666189602	5.59387859369574	39.6157735104858	5.65126853923278e-62	4.65575443596695e-60	131.157064051547
VCL	2.18597497260953	7.3146997792152	39.6380052371646	5.36700609094302e-62	4.44345593390748e-60	131.131763492237
DUSP3	1.82663687470403	6.61964217285845	39.5762039841743	6.19536877014614e-62	5.07898761332961e-60	131.021523284434
SNRPA	2.32149576773137	7.08013302582142	39.5509955516197	6.56928414087142e-62	5.33323825106474e-60	130.9462820057
GINS1	-2.25016558520204	6.00348475754953	-39.4607457961628	8.10500872979321e-62	6.45467457128865e-60	130.814763901772
SERP1	1.68581282218885	8.51458877572485	39.4969988654565	7.44873185536221e-62	5.98906690139796e-60	130.77671618071
DNAJB2	3.11403318849975	6.43803462702827	39.469657905759	7.93845237142553e-62	6.35228121816845e-60	130.768193778697
SERTAD1	3.78632991784932	5.45539804975964	39.4271508775976	8.76521153903264e-62	6.94736482363895e-60	130.731419669357
LOC100128338	-2.29240603029873	6.44541154959426	-39.415517916844	9.00626419273456e-62	7.10475294147608e-60	130.697887797746
PLAUR	4.62421497225393	2.52076719031073	39.5602422928434	6.42955190872825e-62	5.24525981080835e-60	130.637125783149
LRRFIP2	1.74081364250981	5.53663830374299	39.3676921874206	1.00697011344472e-61	7.90637003626733e-60	130.573022550391
RUSC2	2.66281241056345	4.35076949986825	39.325150665706	1.11218383754499e-61	8.69166471920674e-60	130.500059241223
ESPL1	-2.74800475166333	5.89644998544105	-39.3094639821029	1.15372344449777e-61	8.97435855152594e-60	130.459382663632
OSBPL2	1.2424515954561	7.09270110579106	39.2757120389741	1.24849195591515e-61	9.66656456978005e-60	130.302758176167
FAM83G	3.41779663722487	5.92678586782077	39.1650143681801	1.61812179411126e-61	1.2413517837026e-59	130.090641238554
ATP5A1	-1.55481048514156	8.05728225302529	-39.168108286102	1.60642183416046e-61	1.23805524214283e-59	130.035017701139
NAT10	-1.91876971228266	6.02194690774374	-39.1204651192884	1.7964514977005e-61	1.36562976579741e-59	130.013488355126
RABGEF1	2.1800478026594	5.88654567599332	39.0970612743441	1.89795886726145e-61	1.43626534371405e-59	129.930032267061
ERRFI1	2.70340242729412	6.55432031024979	39.0786622636261	1.98181057017418e-61	1.49296396286455e-59	129.886172801192
BCL2	-3.17279378476304	5.85471034630259	-39.0512181319441	2.11388858050346e-61	1.58532164216771e-59	129.862742445201
PTGES3	2.27299189759676	10.1325666744171	39.1248352149491	1.77811362273543e-61	1.35786174550809e-59	129.830775557668
CYR61	4.004411671431	3.93787813596911	38.9821167103015	2.48719745115744e-61	1.85695938273022e-59	129.600852102964
ELAC2	-1.94306612752855	6.81938325219402	-38.8923184387476	3.07367155033807e-61	2.26449704880413e-59	129.440677099296
TCP1	1.34985287119823	8.46763496653647	38.9035335141958	2.99339337906161e-61	2.21511110050559e-59	129.36897463535
ULBP2	4.40360473804754	3.07382504766307	38.9528625693679	2.66467334246369e-61	1.98062208797168e-59	129.36346621661
FOSL1	8.06222500830009	3.29180561096025	39.5143109054489	7.154530570356e-62	5.78030769365381e-60	129.121379356986
LOC147804	3.64597249548648	4.73925526218779	38.7345790497698	4.46297899593097e-61	3.25933889641701e-59	129.114447060338
LEO1	-2.57478158264376	6.09344048592923	-38.7056259199173	4.77988011718279e-61	3.47559630781587e-59	129.043967094431
ARID3B	4.38549972583528	4.39100698485396	38.6794189482022	5.0862806535032e-61	3.68237911901244e-59	128.982443923097
FUBP1	-1.59365156234269	7.09185198545167	-38.6738402576023	5.15402292065214e-61	3.715339626077e-59	128.903335537693
KDM6B	3.36956313302968	7.18789582028028	38.6650926540386	5.26208432216717e-61	3.77695700446025e-59	128.862409671817
YPEL5	2.27147130267258	5.7418497596113	38.5635363600962	6.69743716640895e-61	4.76629528387333e-59	128.68519823522
LATS2	2.39282551052348	5.77404174195723	38.567648370533	6.63227593059205e-61	4.74009327620605e-59	128.677862880224
C7orf53	5.53567624789197	2.92084194703507	38.7676192741019	4.12715761302404e-61	3.02730631229009e-59	128.600034701696
LOC440944	2.86615458722109	5.24147644460346	38.4408014245222	8.97073573536115e-61	6.35705866263474e-59	128.393994728196
DNAJB9	3.59699190852472	6.3183972105024	38.4356200629132	9.08225927257128e-61	6.3820043728774e-59	128.388388879627
THOC6	2.54815520254866	5.55206224421253	38.4358774255506	9.07668690922939e-61	6.3820043728774e-59	128.361063745388
ISOC1	-1.85937102558964	6.60255765383283	-38.4074097080636	9.71448439400769e-61	6.79770029311232e-59	128.293796347998
NFIL3	2.57567835637525	5.16866681969889	38.3411455906885	1.13800283172948e-60	7.86444601563791e-59	128.177809376925
ZFAND5	1.73333732866917	7.3783348637856	38.3600875846205	1.08764625797171e-60	7.57908167429954e-59	128.122083484716
MORF4L2	1.7740719019766	9.25235499048998	38.3448056889815	1.12809241492235e-60	7.82830603616652e-59	128.009777716852
DENND5A	1.93123008714811	5.43704737635107	38.2770081688005	1.32666278727541e-60	9.13049730633496e-59	128.001111034503
KIF4A	-2.23348816648909	5.85465384270597	-38.2666582893316	1.35994002768293e-60	9.32116271433167e-59	127.979587294673
CORO1C	1.4938988582832	7.05419300735463	38.1702172001699	1.71355389040795e-60	1.16493801882856e-58	127.660626967521
SLC5A10	3.4683621360295	4.04434784924464	38.0834086197984	2.11076635654016e-60	1.41768901794288e-58	127.55793860609
PRR13	1.80699847177805	7.60896470127923	38.1229168622208	1.91959765813158e-60	1.29973081921427e-58	127.528510385713
DDIT4	3.1394589467986	7.79816807553139	38.089270381837	2.0812324565749e-60	1.40348917757091e-58	127.481230370082
HLA-A	2.42431048038798	6.20126595258188	37.9514231101328	2.90034254563404e-60	1.94021314932734e-58	127.173047713308
HSPA6	10.4146562789546	4.58931929883194	38.2462454767192	1.4280629664774e-60	9.7481326740278e-59	127.162978584423
FASTKD2	-2.99072266412828	5.46614120634112	-37.9033815012978	3.25677429427639e-60	2.16997184452105e-58	127.115885226805
TMEM159	2.27919490025585	4.46897593340211	37.8584080825886	3.63046054590351e-60	2.40935802260676e-58	127.021210874912
ZBTB43	2.84265937896965	5.73205727508709	37.8370752982071	3.822570360394e-60	2.52682477103673e-58	126.931249874903
HJURP	-2.91787455310308	5.26193072498475	-37.7449474785299	4.77740551574526e-60	3.12098944708296e-58	126.746681847544
TPX2	-1.8414514177896	7.80228233822554	-37.7614093951798	4.59064447675375e-60	3.01074267565607e-58	126.664432585398
ICMT	-1.38814546683762	6.74517217962077	-37.7092393399183	5.20931779139259e-60	3.38990781102139e-58	126.593570429032
CBX4	2.89949649510196	6.74108366463695	37.706355672602	5.24587268870782e-60	3.40046414131588e-58	126.557431367206
POGK	-2.32218932922385	6.10432731781591	-37.6617907535851	5.84489167147812e-60	3.75961416591539e-58	126.53803622173
DLD	-2.12439431315366	7.34903439944144	-37.670611130142	5.72108574191502e-60	3.69418679335084e-58	126.490707788672
RP9P	4.78118024106523	3.01290106646334	37.6423203582638	6.12784728589785e-60	3.92651793139294e-58	126.277375171133
SNAI1	5.51088600135175	2.99637033650272	37.7721168282056	4.47314160514462e-60	2.94522914190703e-58	126.270590475875
TSC22D2	2.40018901424045	6.65892648416831	37.4633481571325	9.47258707997964e-60	6.0465475696786e-58	125.978606977893
TSPYL5	-1.9670811238911	6.31818720587716	-37.4328974597214	1.02030770632654e-59	6.48807075308178e-58	125.954216383534
UBAP1	1.56917076949914	5.95128342001884	37.4253738527107	1.03921632920343e-59	6.58327798848414e-58	125.913617288699
MBD6	2.22413430050757	6.68676939051791	37.3741218023536	1.17779244858577e-59	7.43298147552771e-58	125.753155632177
RAGE	3.22159326164027	3.65203643386363	37.2558416991523	1.57317141176826e-59	9.86553593926331e-58	125.51552860309
MIDN	2.56505005013035	7.32255438856202	37.2416118599981	1.62900649467001e-59	1.01654867973363e-57	125.393891477014
RNF114	1.22606918323663	8.5965685655864	37.2553571025715	1.57504071740212e-59	9.86553593926331e-58	125.392783851409
FAM102B	-2.70546523577333	8.44299714775629	-37.224619482621	1.69830907746192e-59	1.05585579968302e-57	125.357054386611
ELL	2.37828092246051	5.28431657852036	37.1830161796482	1.8808203999652e-59	1.16499408774141e-57	125.34275592027
ANAPC5	-1.39658093206707	7.38334839209261	-37.1487640273404	2.0458663093759e-59	1.2625486405167e-57	125.19428855695
KCMF1	1.4903214100156	6.89472621982433	37.0638215670173	2.52112783086914e-59	1.55012286189174e-57	124.985570028085
JHDM1D	3.73929987019891	4.67150614644581	37.012040843155	2.86407748692343e-59	1.75453596671456e-57	124.957975070942
LHFPL2	2.36566473881364	6.06432015976165	37.0098550610582	2.87954836297289e-59	1.75757543147294e-57	124.901596641546
JOSD1	1.57588909604983	6.37289351410987	36.9632713632089	3.23009352994373e-59	1.96436669799196e-57	124.759928970608
TGOLN2	-2.18603246551708	7.15191307441648	-36.9599315075433	3.25682295042728e-59	1.97344590662848e-57	124.75771329968
PHF1	2.10628998856339	5.47884563925387	36.9134817656331	3.65257956366653e-59	2.20526139432343e-57	124.667888888975
SPHK1	3.53076504562658	5.19976702210234	36.9004903494907	3.7717196730163e-59	2.26900143206923e-57	124.665911416902
NDEL1	1.80624580559101	5.98443233750605	36.8888824464548	3.88148783308276e-59	2.31010685126249e-57	124.591224040064
CDC6	1.9095883017267	6.83796578638287	36.8983649331043	3.79158130349598e-59	2.27277439855436e-57	124.580421437642
CCNB2	-2.41002834899445	5.58944335452471	-36.85491731077	4.22155768967252e-59	2.50359329085402e-57	124.552426365025
USP30	2.18196475315828	4.02405733036505	36.8231860568645	4.56640740728645e-59	2.69853701340843e-57	124.495026094147
CACYBP	2.18151258457765	8.1381518346533	36.893805173694	3.83454841340476e-59	2.29032098806361e-57	124.493658361968
BBC3	4.16166678851689	4.62839357349707	36.8033420017212	4.79638717285771e-59	2.81455365189026e-57	124.433824384655
ZSWIM6	2.79089448842988	6.25705567903331	36.8087800764388	4.7322244216869e-59	2.78668032493985e-57	124.383617565915
ARHGAP11A	-3.50635483421717	5.98473631103206	-36.7286239937165	5.77235256241444e-59	3.34037454165464e-57	124.251192681628
WBP2	2.07190026336002	6.83470217058966	36.7494720319116	5.48143635185996e-59	3.20529865554217e-57	124.197960773764
DNAJC7	1.62892680129845	6.70994357068624	36.743554498916	5.56247272149665e-59	3.24135170015017e-57	124.183391949324
SEPHS1	-1.60008674678388	6.51657750161483	-36.7210902275763	5.88127230957512e-59	3.39166890018394e-57	124.170383456806
MAPRE1	1.24202320940114	8.06349737179606	36.7343871207373	5.69040840088081e-59	3.30438854501148e-57	124.1110674103
ATXN7L3	1.69404020098454	6.40371953744931	36.617408278179	7.60933120027177e-59	4.37314278327646e-57	123.878691522309
SERTAD2	2.70332375781053	5.54606232701982	36.5856566776089	8.23497056581437e-59	4.70039753387985e-57	123.854588875312
MED26	2.13683321163591	4.98128420755523	36.5623412583541	8.72723404407593e-59	4.96443068548047e-57	123.822788678755
CHD4	-1.45973414506619	8.42000325701304	-36.6024481277801	7.89789707917456e-59	4.52343940931902e-57	123.785888238381
SEMA7A	4.0005720971063	3.49678053315631	36.5028972966194	1.01210503702668e-58	5.71839345920076e-57	123.662191177469
MAGEF1	-3.30567826522956	5.02894836281411	-36.5116250431032	9.90311898678924e-59	5.61422921813774e-57	123.651703065478
KCTD5	1.78594545870441	6.66709474526224	36.490465056185	1.04398709341252e-58	5.8786667172495e-57	123.557943603529
HDAC5	2.67277209988745	4.9457181551372	36.4231588479488	1.23505444137069e-58	6.90804363795432e-57	123.490510121418
MKNK2	2.80494789582655	7.02638550019131	36.4678347675287	1.10464772119738e-58	6.19937197627686e-57	123.48897866969
GDAP1	-1.96772349597458	7.61541455033792	-36.3982158208096	1.31451474123504e-58	7.32798151080496e-57	123.316128959799
SFXN1	-1.53030316881114	7.55726500630619	-36.3489816825525	1.48683756360153e-58	8.261086848396e-57	123.199030013324
PCDH1	2.39839475372339	5.18765022408441	36.3087660523471	1.64440390612582e-58	9.07624122971889e-57	123.190422118818
TXNRD1	1.78527146808821	8.70475445202849	36.3450138773312	1.50168100467953e-58	8.31593149743723e-57	123.121482624147
CTNNAL1	2.09968190082782	6.01549328447501	36.2841486848895	1.74906903306017e-58	9.59063295373715e-57	123.077729618555
PARP1	-1.55453244971827	7.64298698925072	-36.3012250606212	1.67577594245867e-58	9.21897265186803e-57	123.069333376696
CDC20	-2.58863765298006	5.81125085555403	-36.2475483587164	1.91725145464856e-58	1.04443365887761e-56	123.01553580731
LYPD3	2.39932771081149	6.02702950220772	36.2562287758446	1.87594262213697e-58	1.02527007884375e-56	122.996323334272
MAP3K12	2.95910707222672	4.05999004046435	36.213044434691	2.09073615709902e-58	1.13524258088715e-56	122.975806980902
PWP1	-1.93356429527344	6.0524726264437	-36.1989728381672	2.16596076890901e-58	1.1685008999753e-56	122.910653077499
RYBP	2.48902411908723	6.66934960841198	36.2087960582839	2.11316514163133e-58	1.14370789089457e-56	122.853264520801
PSME4	1.78489514412224	7.93060708745304	36.1958696443405	2.1829143555092e-58	1.17386043992077e-56	122.76521255892
SDCBP	1.95211903477602	6.56038943911884	36.1638066567596	2.36612412575068e-58	1.26425111434678e-56	122.744507204301
RRM2	-1.5356968516651	8.46918250407167	-36.1694411726652	2.33283915043565e-58	1.25046160102198e-56	122.701184726692
SS18L1	1.65919358688315	7.04079053803401	36.1501983537482	2.4485039456399e-58	1.30410127346757e-56	122.683082725821
CCNL1	1.98554165519754	6.92425604820124	36.1335682071024	2.55311965485573e-58	1.35550390818436e-56	122.662578932844
SFMBT1	2.07580501055982	5.0492979590026	36.1005515596352	2.77438711815823e-58	1.46368612504979e-56	122.660370316004
ETF1	1.44165559443624	8.8558183009287	36.1157252579933	2.67038990791074e-58	1.41327850695884e-56	122.530275664582
RIT1	2.21646969248827	5.24427361328281	35.9032576830945	4.56516007380094e-58	2.3933459897883e-56	122.162477956198
CKAP2	-2.64963024701599	6.2742623298305	-35.9046182880845	4.54947107045432e-58	2.39262120070057e-56	122.15481922438
DCUN1D3	3.70195319160068	3.72981848959359	35.8600591466757	5.09272408280372e-58	2.65329338195668e-56	122.073972701414
POFUT2	1.83813262827059	5.7830081776635	35.8726347493889	4.93308918426277e-58	2.57815573492533e-56	122.043320792462
CSTF1	-1.86555416536306	5.78059363327777	-35.842102998278	5.3297435713082e-58	2.76815625734653e-56	122.022583007303
PRKCA	2.26097868919619	5.39076568654577	35.8167892917473	5.68292685750142e-58	2.94245414132674e-56	121.913255498261
ATXN7L3B	-1.75997666053343	7.35809121352165	-35.7962729464913	5.98644825500295e-58	3.09004199434164e-56	121.810454869596
CHD2	2.56110608480903	8.27233738318604	35.7611639670014	6.54432568774722e-58	3.36760931698106e-56	121.658585989905
DDX23	-1.61550343915034	7.07871594119148	-35.692284360811	7.79607739418372e-58	3.99943553191192e-56	121.558510945705
RNF26	-2.93331632590363	5.15903092943668	-35.6338299376121	9.04652362936782e-58	4.62672969961919e-56	121.513136927323
HSPA12A	2.52006595019472	4.31092339411542	35.5862658478684	1.02121731380843e-57	5.20696291345495e-56	121.387964648712
ENGASE	4.79254353429089	5.02638530531169	35.5538322395181	1.10929031846321e-57	5.62174887453898e-56	121.285754045223
TCEB3	-1.58897930814722	6.14385835806823	-35.56396164838	1.0809901808972e-57	5.49497865815343e-56	121.278285632088
RBM12	-2.33408173219167	6.1636483520479	-35.4793834434947	1.34158880115998e-57	6.75805153933718e-56	121.075101486397
SRXN1	1.80273929767669	7.38395025271885	35.5047536899202	1.25737136680276e-57	6.35295430163425e-56	121.034373123177
SH3KBP1	2.02468287024766	4.95510558532694	35.4485674485314	1.45158408166459e-57	7.26835095262234e-56	121.003217984097
CARS	1.87674280468461	5.99171312796993	35.4435334272136	1.470398883747e-57	7.31873539636451e-56	120.940431454444
CKAP5	-2.39876216444205	8.24560914721192	-35.4636545423964	1.39663848475073e-57	7.01422883452589e-56	120.92272049653
ZNF410	1.4252944216934	6.63252422262764	35.4468061204769	1.45813929694866e-57	7.27937958273712e-56	120.919908241582
YY1	1.4897899571318	7.74003554407063	35.3269044880893	1.98246180141865e-57	9.83818728988889e-56	120.55507988375
ARF6	-1.50765578477467	7.25380671598134	-35.2954074170691	2.14938220073985e-57	1.06349905104063e-55	120.532358845429
HSD17B7	3.58547002962248	4.381094666947	35.2489360263013	2.4219373191636e-57	1.18434151244714e-55	120.526068095188
WDR3	-2.05433037599365	5.65497584333086	-35.2439399338739	2.45324342019335e-57	1.19615285595667e-55	120.493984837044
TXLNA	1.4073896729652	7.00944894442058	35.2892634668736	2.18356059256006e-57	1.07722322566296e-55	120.489465908642
FBXO32	3.87228432455524	3.56794980153143	35.2577623597302	2.36761262322905e-57	1.16117165721063e-55	120.476009888255
GEM	6.73982131064499	3.48719152573039	35.2881024307951	2.19008073420463e-57	1.07726206467171e-55	120.246577743874
XPO5	-1.67225319081658	7.05506275230538	-35.1313101946521	3.27840601442684e-57	1.58921919377607e-55	120.125028684556
IGSF3	-2.20720142516459	5.8661127774805	-35.0979051528469	3.57335825223476e-57	1.71726561524064e-55	120.105190799767
JPH1	-1.85571928968641	6.26305047837086	-35.1097264896739	3.46603641844103e-57	1.67048971360253e-55	120.102094276039
F11R	1.15589011307666	7.50430516468715	35.1301424049022	3.28829032999476e-57	1.58940368435932e-55	120.053333754982
ALOXE3	6.40860330944181	3.29953266055531	35.1875409182066	2.83630330995652e-57	1.37890513243351e-55	119.903348297882
ANKMY2	2.07551292067417	4.97012883350875	34.9873295450306	4.75487672024666e-57	2.27201595055443e-55	119.820391195031
NOL11	-2.17241801082993	7.63294480300249	-35.0066544826824	4.52306782242054e-57	2.16744373244014e-55	119.776873311911
RBM24	2.77640126063123	3.99414698370701	34.9008401033415	5.94855579171431e-57	2.82623997331336e-55	119.63199548355
ZC3H11A	1.36179468929902	8.21428128822859	34.9271898782483	5.55590622702307e-57	2.64720728606079e-55	119.507843909929
OVOL1	2.60096486833786	5.29803650258219	34.8712078730012	6.42370219828667e-57	3.04334265054239e-55	119.493973951022
EGR3	2.54683229821811	4.86247048957442	34.7605539102903	8.56299451268512e-57	4.03401465437031e-55	119.230737099807
SERBP1	-1.25054114888278	8.73601758771206	-34.7972551379836	7.78362109235997e-57	3.67721127538498e-55	119.166615950629
NECAP2	1.85680540044806	5.53944140407605	34.7158393458785	9.6198638615011e-57	4.51917424774563e-55	119.066294388545
WDR5	-1.70834049004801	6.34106655747517	-34.6686963306892	1.08772040288075e-56	5.08129497703285e-55	118.956941236842
FXR1	1.69041550511484	7.71544633407064	34.6827085403099	1.04870712835634e-56	4.91276695087714e-55	118.87918416013
TUFT1	1.44862484578876	6.85772928098336	34.653778762099	1.13086633488411e-56	5.25350238461162e-55	118.85258333455
TPD52L2	1.22950143567701	9.07026353119499	34.6635915333547	1.10229468001563e-56	5.13503516116474e-55	118.78050593633
PNPO	-1.34209254278704	6.73192620088704	-34.6080052877119	1.27434773919717e-56	5.90365418014777e-55	118.765348977329
METTL13	-2.02374299935037	5.8357622102	-34.526812645151	1.57561528703835e-56	7.27916852498048e-55	118.619999978565
UBE2T	-2.68620953053119	5.84285336206609	-34.4761574584706	1.79904725304329e-56	8.24308664654685e-55	118.505116105528
NCAPH	-1.91638375682864	5.566557379459	-34.4765113667766	1.79738016714745e-56	8.24308664654685e-55	118.499035697495
CCT6P1	2.86103324929024	3.91847941886556	34.4404515914708	1.9755205917104e-56	9.00234506151627e-55	118.423340461691
ESRP2	-2.09663007741753	6.16609645880334	-34.4433973120845	1.9603224113584e-56	8.95749508403221e-55	118.38136221146
ALDH1B1	-3.64595698910961	4.11482585509358	-34.4770199094042	1.79498740570063e-56	8.24308664654685e-55	118.339767374648
GTF3C2	-1.37839399026544	6.21584353906524	-34.4269777273162	2.04656846061567e-56	9.30076384112405e-55	118.321172722095
SOCS3	2.56813951403802	3.95414021495709	34.3579525232569	2.45310277420748e-56	1.11180733864081e-54	118.207463978584
NR2F2	-1.98526976364944	6.03322532752457	-34.2523945417352	3.23826845579975e-56	1.46369734202148e-54	117.880458181028
GTSE1	-2.89394703554703	4.27573123689413	-34.169065368429	4.0340099239801e-56	1.81845773500386e-54	117.715328332796
WHAMM	1.58034904421283	5.47808293282616	34.1634874982542	4.09384580782404e-56	1.83553558418362e-54	117.642383199068
DNAJB5	3.91504258947229	3.26439722128384	34.1641310447553	4.08689677607718e-56	1.83553558418362e-54	117.616544422686
NOP14	-1.43185595212799	6.12441546707497	-34.0976098023886	4.87215646294175e-56	2.17866162262668e-54	117.472198453181
HSPA4L	3.66313237786056	6.18105800431187	34.0508120509211	5.51433719732181e-56	2.4592473410136e-54	117.277090310085
AKAP8L	2.06140681795359	6.39009095223907	34.0307798469669	5.81473696485228e-56	2.58632077128164e-54	117.227269670259
TNFRSF12A	2.50409413670153	7.7135180348065	33.9879362347114	6.51385616938076e-56	2.88959497550991e-54	117.052220433111
EFTUD2	-1.49519430577705	6.97395837854957	-33.9606119917598	7.00346081493129e-56	3.09856821875426e-54	117.047093952434
STX6	1.36275336442046	6.87595809617351	33.9559796040929	7.09007500731666e-56	3.12861251774047e-54	116.996729202483
CYTH1	1.6762067706398	5.13530455808604	33.8794747106947	8.68760997001894e-56	3.82346287206834e-54	116.890806988216
PKNOX1	2.08218372291329	5.48048323289609	33.8642843936796	9.04570868548122e-56	3.97061501459286e-54	116.810393116349
DNAJB4	4.59221557062471	4.68788398282454	33.7681646528777	1.16842055296029e-55	5.06234853049429e-54	116.658814353446
SLC6A8	2.24103973676913	4.91254033630892	33.7642010644525	1.18083323095712e-55	5.1029082569837e-54	116.589979903692
PIK3R3	-1.62771506927949	7.13435326416146	-33.7806440153099	1.13019268551732e-55	4.92222460223742e-54	116.563402220869
MCCC2	-1.53496746249002	7.53536169198387	-33.7919773957026	1.09656995377571e-55	4.78826002792298e-54	116.562956756314
RLF	2.52042995652962	5.97421325445703	33.7573161886256	1.20271171291172e-55	5.18405945534423e-54	116.527499014879
MKI67	-2.83465941837253	8.60821405145354	-33.7930814636439	1.09334896907514e-55	4.78669323529125e-54	116.520721537261
ELOVL5	1.86850002179026	8.83050399386075	33.7761490844548	1.14381428477799e-55	4.96861041522784e-54	116.43341357334
CLN8	1.75433874875086	5.5671226272807	33.709044158786	1.36804736323961e-55	5.86646771867162e-54	116.410841439387
PGM3	2.03080917417135	6.38652846022921	33.7201450099963	1.32810078860524e-55	5.7098091487491e-54	116.40180899773
CYLD	3.29437193239685	3.98480340412766	33.6549506977007	1.58076449235792e-55	6.72689704076181e-54	116.356576063216
FNIP1	3.15738975752032	7.0007693406014	33.6813336803276	1.47313890133149e-55	6.30096546953141e-54	116.276279718089
DSE	3.71019455492335	2.91740037318943	33.6551614607292	1.5798740048707e-55	6.72689704076181e-54	116.275898288095
LIF	3.85368457115482	3.48109776012961	33.6282194236395	1.69791351104044e-55	7.20708262909652e-54	116.208735619339
CPEB4	4.44599163377011	6.30698841494047	33.6224767009119	1.72420323112683e-55	7.30014552844685e-54	116.171504393507
TTF2	-2.1111552550825	6.34928208960455	-33.5615399832757	2.02980591015393e-55	8.50788823093092e-54	116.027779499933
DKC1	-1.38621104972631	7.29390422865692	-33.5816654492343	1.92325876915096e-55	8.10190923306817e-54	116.013118750025
TRAF3	1.69606979147081	6.29270560375123	33.5649059167141	2.01157991155036e-55	8.45267900521813e-54	115.98196080259
MCU	1.68879636540459	5.79098820702973	33.5186563110495	2.27714593887391e-55	9.52074717043182e-54	115.871484228102
MTRF1	2.66462395477166	3.28599872122711	33.4625415580488	2.64737572349516e-55	1.09862807939784e-53	115.842588456461
GZF1	1.64536787134301	6.16746116026674	33.4881626858869	2.47133843495759e-55	1.03068987496835e-53	115.792433502099
CSRP2	5.13965309233092	2.03592486968443	33.6090885815926	1.78709986466369e-55	7.5473379132918e-54	115.741832177571
ZNF295	3.29759454416904	6.42766817643158	33.4561765354122	2.69303780570524e-55	1.11481099659937e-53	115.709845959217
SLC6A14	-2.2989856550936	6.59289653066167	-33.4401733631581	2.81138682801194e-55	1.16092921757214e-53	115.702412626104
ATF3	4.4150763819067	5.18042201633573	33.4122411336752	3.03067816921275e-55	1.2484005345299e-53	115.697607795607
MOBKL2C	2.7551019392174	3.60419556258614	33.4083596623883	3.06248811142802e-55	1.25840420578679e-53	115.688367602956
SDHA	-1.86337749062468	8.20396736906472	-33.466425715997	2.61989588639195e-55	1.08992882597062e-53	115.661601916196
GPSM2	-2.33556269851216	4.66131659604327	-33.3801807725768	3.30375730802809e-55	1.35421659851622e-53	115.615823044896
ZMYM3	-2.5743786498654	4.781226718806	-33.3424279601726	3.65736169583177e-55	1.49549430320515e-53	115.521174342301
ARRDC2	1.90550236561207	5.26973208127485	33.2695561758298	4.45169675850396e-55	1.80704312109758e-53	115.240978799433
FRMD4A	-1.95886008310551	4.89903179988247	-33.2375858420136	4.85314505855589e-55	1.96522997480118e-53	115.226159392891
SERPINE1	4.43892702975099	2.89863485033743	33.2900342262447	4.21233551614173e-55	1.71822193102328e-53	115.215424130017
CPEB3	4.16075974217356	3.68027321421474	33.2135566779968	5.17877189783471e-55	2.08698267998525e-53	115.15958230813
EIF4A2	1.54160156945502	8.40691795017628	33.2741239877385	4.39714209805027e-55	1.78924098413121e-53	115.107118134399
GATAD2A	1.54306147451297	7.59687202381238	33.2313260618533	4.93592841826799e-55	1.99392432046169e-53	115.016752698328
CCRN4L	3.41770448137998	4.71854127501256	33.1287072514252	6.51558464007518e-55	2.60063574034886e-53	114.926481928907
KIAA0174	1.01225561516475	7.48951513306439	33.1837941344697	5.61284981255332e-55	2.25647356406591e-53	114.893410451259
MYBBP1A	-2.15094757695236	6.64946499983702	-33.1215591011521	6.64300608186457e-55	2.63889866301907e-53	114.828845606945
SDC3	1.94900461095948	5.40564362840751	33.11964327934	6.67758253206123e-55	2.64634811057327e-53	114.814863309825
GOT1	1.58792097962369	6.89533309893308	33.1463311890278	6.21186095730268e-55	2.49129886450672e-53	114.810343954833
CALCOCO2	1.44865609598893	6.78997461024697	33.1443518315211	6.2452474974027e-55	2.49869663030054e-53	114.809261337917
EXOSC10	-1.47513238691304	6.05105674113971	-33.0944355041356	7.14981741441787e-55	2.82013081223407e-53	114.776493847972
PPP2CB	1.4059341195619	6.0253940905605	33.0981692349415	7.07779934716719e-55	2.79832426198638e-53	114.728637713662
SMURF2	2.00513325542813	6.477942415966	33.0816968644909	7.40114029896221e-55	2.91239224376104e-53	114.667613360141
VPS33B	-2.34117585142005	4.8829707625448	-33.0218706827171	8.70617257356239e-55	3.37041736389485e-53	114.654828768444
TMEM150C	-2.18020563338876	5.04427325230211	-33.0235590112334	8.66633447973653e-55	3.36277906819289e-53	114.649752134336
TIPARP	3.05407726830513	6.20178252492669	33.0535470334988	7.98860485245688e-55	3.13618374536359e-53	114.645231156717
DKK1	-2.75976489568914	6.41450477589382	-33.0272775153403	8.5792396614436e-55	3.33672567669728e-53	114.629361865266
NAA40	-2.02365287097672	4.82048226298398	-32.9945657243157	9.37675250844072e-55	3.62163531065041e-53	114.576246638839
SMURF1	1.65910403118832	6.9358845987722	33.0491405057847	8.08473555642797e-55	3.16648986992275e-53	114.549648988206
IDS	1.37161738006024	7.86335909299443	33.0290139630076	8.53887170242453e-55	3.32876667485659e-53	114.451693536907
KIAA0391	-2.02643607162635	5.20473822148508	-32.9478593731129	1.06469902368541e-54	4.06530284751479e-53	114.441313794489
C16orf88	-2.89284521301084	4.31303628989895	-32.954229895774	1.0463993901518e-54	4.00457286061757e-53	114.418592750843
SLC38A2	2.4033236626321	9.49740242822239	33.0362638388667	8.37239128396589e-55	3.27149233254779e-53	114.41444752934
RRP1B	-1.42206275747773	6.70065163701951	-32.9643362171809	1.01801745442342e-54	3.90489080453607e-53	114.367519751404
DYRK1A	1.72986302227173	6.78295132721647	32.9685117795415	1.00651909012742e-54	3.8696609800669e-53	114.339490825442
DLGAP5	-2.57214917585645	5.76555141353828	-32.9314222078238	1.1134217910341e-54	4.24165513285976e-53	114.334963090285
FOSB	7.94040115964192	3.51542458263948	33.1250008619815	6.58134299665662e-55	2.62062810181155e-53	114.268101938618
HSP90AA1	1.54757449961171	12.9413910624577	32.9855137146606	9.61037910469878e-55	3.70331751490743e-53	114.136183963315
CLDN15	3.42439524692516	3.05322504562683	32.8359498104639	1.44441754772014e-54	5.47765058232917e-53	114.084963173064
DDB1	-1.14608207126518	8.40806938392209	-32.8749207603197	1.29873506466069e-54	4.93637391395121e-53	114.033373057278
GALNT6	-1.37333967330252	6.41830539979134	-32.825006968667	1.48821577731007e-54	5.63097752482662e-53	114.002538688759
TMEM185B	-1.52124881282211	6.16088150644227	-32.7649516530661	1.75359026437745e-54	6.62010013125246e-53	113.873979458485
RASSF1	2.1773610181402	4.49104868860318	32.7445167616491	1.85439070721839e-54	6.94490780585035e-53	113.865444735868
SGK1	3.58266162006895	2.48940250612863	32.7507510336238	1.82303356602215e-54	6.8513288445291e-53	113.793133001844
EIF2AK3	2.55467937672954	6.65200598416381	32.7580299106499	1.78709871471427e-54	6.73140515875707e-53	113.792004073494
AFG3L2	-1.44160415153535	6.61138523632066	-32.7297811634657	1.93068949464885e-54	7.20733283672038e-53	113.746363041937
C6orf211	-2.2178776274883	7.36031018031569	-32.744152658026	1.85623881201573e-54	6.94490780585035e-53	113.730232476945
ELMO2	1.5836140396429	5.6646228651449	32.6958555539968	2.11862108360154e-54	7.89127371985571e-53	113.637622775601
EPAS1	2.26745730281879	5.21024414180528	32.6626415107198	2.32050161614697e-54	8.58585597974378e-53	113.623813687512
BAIAP2	2.03664465929916	6.22364885424888	32.6863982799538	2.17422826011098e-54	8.08039853824357e-53	113.582433054259
RACGAP1	-1.62694212201905	7.1665148058812	-32.6749134103524	2.24374231769954e-54	8.32025421756254e-53	113.527430268416
ANAPC7	-1.47499655348077	6.18574737576513	-32.638632245314	2.47842958804479e-54	9.10972668801343e-53	113.511071306797
SETD8	1.23445964249515	6.32380107707798	32.6555840395933	2.36584020614599e-54	8.73428512308731e-53	113.492882637909
ABTB2	2.08715086501888	6.24925487726627	32.6439060401214	2.44283460682716e-54	8.9986709173078e-53	113.472904209821
BUB1B	-2.31893376495689	5.57212879944281	-32.5375745095204	3.27135409995177e-54	1.19715811745281e-52	113.288435648662
TIMELESS	-1.24473539815689	7.45215654472676	-32.5608521758531	3.06854278968461e-54	1.12540152663784e-52	113.219200389337
COG2	-2.7086857325911	4.98700966558031	-32.4887668738531	3.74163602187445e-54	1.36329239280672e-52	113.199025786902
ANKFY1	-2.10548717841978	6.43613337409827	-32.5140385478769	3.49018299269498e-54	1.27445022641552e-52	113.177268344617
C15orf23	-2.19504101521948	4.88330018436232	-32.4752596380983	3.88345275341152e-54	1.41188834452292e-52	113.120768889152
PIM2	2.28221769096085	4.39130425918353	32.4716895266768	3.92183482287276e-54	1.42274979561224e-52	113.099625728958
PFAS	-2.20386558712207	5.73148861176771	-32.4307091334198	4.39082523393179e-54	1.58944071888042e-52	112.988521548939
RELT	2.50027991471488	5.04485782771521	32.3787470318573	5.06784360378708e-54	1.81355291256614e-52	112.838678149971
KIAA1370	2.29951980759331	7.10216389243496	32.4086410710535	4.66643025830085e-54	1.67830923956609e-52	112.793068891296
LMNA	1.94755017317547	7.79646867083952	32.4270970552025	4.43478505097622e-54	1.60188650523815e-52	112.784384824534
DHTKD1	-1.74936505216656	6.59864021468245	-32.379238378652	5.06097196008392e-54	1.81355291256614e-52	112.771902555258
MTCH1	1.73062725644311	7.9373870977252	32.4150928051083	4.58409632637675e-54	1.65225058108459e-52	112.754586264931
URB2	-2.68650707425614	4.90625582190586	-32.3195247784648	5.96901977113111e-54	2.12395503515738e-52	112.73391774442
SLC20A1	1.17179510176211	7.16096130707977	32.37823613962	5.07499858335896e-54	1.81355291256614e-52	112.707422573801
CENPF	-3.35944729249551	6.1175578189544	-32.3062036189414	6.19307397390449e-54	2.1943425665165e-52	112.628393047396
RMND5B	-1.87745338108421	6.93258682165149	-32.3305112004416	5.79040186550548e-54	2.06479063536703e-52	112.626830576779
SC4MOL	2.41110459332374	7.0304553009857	32.3179897518446	5.99441529689111e-54	2.12846287526979e-52	112.550429799224
ZNF697	4.17253269934984	3.57992203113564	32.248337806054	7.26919803304481e-54	2.57019171045754e-52	112.530167215104
RFX5	-1.85083686555939	5.34173778880487	-32.2177703134189	7.91195782651538e-54	2.78064928832118e-52	112.416207780444
LPIN1	2.24298266759438	6.13705125804514	32.2176631571717	7.91430914398997e-54	2.78064928832118e-52	112.326131501935
KIF11	-2.0122144089875	6.87691715976098	-32.2117521826819	8.04511146096257e-54	2.82068016924818e-52	112.283035080028
FAM102A	1.47300715454738	7.83060391766275	32.2333711090118	7.57704638180619e-54	2.67338657572419e-52	112.264431340355
DAGLB	1.70769629865167	5.65656858871749	32.1167167136021	1.04746580466504e-53	3.657164533866e-52	112.055040017247
CDK1	-2.34374329355057	6.71044490359801	-32.1086680019703	1.07117169684284e-53	3.73214072041661e-52	112.013408545943
PTPN1	1.22551499720673	8.13011315368175	32.1438382893778	9.71413219377669e-54	3.39872692068455e-52	111.998458550655
ZNF394	1.93326613597708	5.1974585255003	32.0753719048946	1.17513378342664e-53	4.06893113747974e-52	111.979714684446
SPATA2	1.62392725785905	6.15744549492513	32.1001579674501	1.09682563356239e-53	3.80566636840194e-52	111.972855616531
DCUN1D2	2.1320012835609	4.19826141499904	32.0484081070911	1.26674802667042e-53	4.36806061815176e-52	111.967234394679
PPM1E	2.79175226529513	6.25267488242941	32.1005216008434	1.0957168631337e-53	3.80566636840194e-52	111.966211593455
NUP133	-1.58102108896237	5.96121212751974	-32.06611003917	1.20582314374968e-53	4.16656740827885e-52	111.94476118986
ZNF331	1.56522623630135	5.61077708740662	32.0280668226695	1.34060450238719e-53	4.6132242176797e-52	111.818300475846
ARMCX3	2.13943122235164	6.30152197409971	31.961353360651	1.61475496706997e-53	5.5338446863275e-52	111.587624864303
KIF2C	-1.55618101732625	5.87410960552938	-31.9139863607925	1.84316476619248e-53	6.30369888544029e-52	111.492255810047
TSFM	-2.0895695567331	5.48546736962361	-31.8664771301733	2.10506302245675e-53	7.17007616854719e-52	111.434770410842
HSDL1	-2.18814981784021	5.59076994059287	-31.8554922806687	2.17078368923137e-53	7.36393233645141e-52	111.396376241248
SLC3A2	1.73861132487471	10.5994171297276	31.9620806099636	1.61148031236925e-53	5.5338446863275e-52	111.396080073321
C9orf7	2.62752041548092	5.62157754286197	31.885786547299	1.99436591739259e-53	6.80689298009668e-52	111.395740837825
C9orf25	2.01701703457481	5.43788231189545	31.8412946063606	2.25880446016986e-53	7.64701331819448e-52	111.300739877816
SPAG5	-1.18244224176994	6.7304239367738	-31.8644132789868	2.11725566552864e-53	7.19694791672785e-52	111.276681062891
UBE2O	1.75318310119048	6.86682134214454	31.834002445956	2.30540484827243e-53	7.78900821868851e-52	111.183147221372
MAFK	2.45204475762309	6.07218346794894	31.7342438012152	3.04958159080635e-53	1.02825005090011e-51	110.947556760624
NDRG1	1.8284551884355	4.92172582393983	31.6654351841631	3.70018983547677e-53	1.24260993591393e-51	110.838035881471
FBXL20	2.51149312869545	4.18747512850111	31.6327741100213	4.05640087584043e-53	1.35678496495111e-51	110.806928022332
TP53	-1.30985650615105	6.90017374161109	-31.6764512584901	3.58730515069365e-53	1.20712457424951e-51	110.782564798748
C1orf52	2.17333335613751	4.96612374176476	31.6421645081764	3.95058014834397e-53	1.32403812426662e-51	110.774660829166
RRS1	-2.48309580927393	5.67198306238433	-31.6044301162604	4.39348482763729e-53	1.46076819597229e-51	110.69943555248
IRS1	-1.8849210583297	7.1920280968264	-31.606138356025	4.372391224143e-53	1.45665081339776e-51	110.57001103317
FMNL3	2.63027352905191	4.04750853480677	31.5305897135648	5.41060248061895e-53	1.79182011655191e-51	110.515676622597
BRD2	1.09584435844904	9.33574667072424	31.6131268848077	4.28715482424677e-53	1.43110533494417e-51	110.468803839313
ZBTB9	-2.17912251591976	4.52789890907697	-31.5004125588898	5.89190153577002e-53	1.94351402927451e-51	110.447551494185
SRSF1	-1.41701562823982	8.80616712877644	-31.5877001005484	4.60557717917702e-53	1.52824747509041e-51	110.414792737443
MKS1	-2.54596340472972	4.44844225067739	-31.4389658990662	7.00979179755018e-53	2.30317795721472e-51	110.269339928745
ZFP62	-2.46325793705134	5.10861255286615	-31.4359618747155	7.0696324203351e-53	2.31828495289577e-51	110.262335877292
MAVS	-1.61259580749541	7.42158692710207	-31.5077415846276	5.77117625586709e-53	1.90745359097077e-51	110.259777920277
NPC1	2.62685007431848	6.80927077703324	31.485160773152	6.15136742327419e-53	2.0251076532842e-51	110.209456464287
POFUT1	-1.66371338594916	5.71496897807028	-31.4225996485793	7.34212029758658e-53	2.40292798154282e-51	110.151396396054
SPIRE1	1.73180570242184	6.07691686645815	31.3633570960977	8.68382032417107e-53	2.83648849807494e-51	109.910461949653
MTHFD1	-1.12385993684947	8.23684255502739	-31.3531830847965	8.93798963327437e-53	2.91381946641093e-51	109.787987885437
PER1	2.10590233740971	5.39870026442163	31.2920237283578	1.06322787734756e-52	3.45942082115964e-51	109.762448610388
DNAJC14	-1.48069562910241	5.84385301595599	-31.2355037235372	1.24853829132641e-52	4.03879195051119e-51	109.608271874777
SPTSSB	-2.15386606063844	8.69099426422077	-31.2636320563956	1.15256048450718e-52	3.74280029959186e-51	109.526884182621
LDLR	2.51849728047609	8.50263837961225	31.2593492097662	1.16667887189787e-52	3.7813057080659e-51	109.489621003772
CLIP2	4.29091981510175	2.88362105814901	31.1770606043992	1.47455331200771e-52	4.76070069305346e-51	109.467564981966
PSRC1	-2.41277753868922	3.99460625154709	-31.1479016422371	1.60233717022474e-52	5.15336285285357e-51	109.442686611591
BTBD9	1.90727819858697	4.3793126061075	31.1370602326914	1.65264904085754e-52	5.30497170044174e-51	109.357655434388
ATP6V1C1	1.82728954493868	7.56354704981343	31.150751752499	1.5893691357987e-52	5.12150470656984e-51	109.214642212057
TMEM48	-1.94690751907824	6.0292879533948	-31.0609582207295	2.05370642516252e-52	6.55461569740801e-51	109.102072515813
KCNK1	1.79890340482564	5.33115680705028	31.0667197217798	2.02017107187788e-52	6.47228754905855e-51	109.096483693381
PIAS3	-1.35865451130657	6.15438540270609	-31.0485508773733	2.12784491545467e-52	6.76654528436181e-51	109.040593953648
FHOD1	1.84613834506629	5.80322089414269	31.0464253577408	2.14081406213643e-52	6.79373327802079e-51	108.995644006159
HMGCS1	2.0964895204636	8.60651286618243	31.0659590063899	2.02456702364749e-52	6.47396919760624e-51	108.943048467443
LOC100190939	4.11145741894348	1.95275960654982	31.0484923965103	2.12820068140057e-52	6.76654528436181e-51	108.932905695699
GPR89A	2.08544240857724	4.0681620461924	30.913443074625	3.13314112583424e-52	9.86791943285345e-51	108.751215497729
CTNNA1	0.851199569047099	9.67448531254551	31.0157853308195	2.33688343810711e-52	7.40190125358017e-51	108.73541303687
ARHGAP26	2.36936628708535	3.91408310998741	30.9024515304136	3.2335310826505e-52	1.01458862713409e-50	108.720467021307
NAA16	2.51866599410785	5.5562210056561	30.9227746097765	3.05038468094215e-52	9.62540252907104e-51	108.686455009932
PVT1	1.816354465239	6.47447278254972	30.902471780256	3.23334317949696e-52	1.01458862713409e-50	108.596885204997
HSPE1	2.25577775617682	6.60915666135536	30.9241660223407	3.03823538252926e-52	9.60518875943654e-51	108.585584791781
PUS7	-1.86062484039792	6.17105250787834	-30.8331510720335	3.94572955446159e-52	1.23573747319879e-50	108.454534804309
PRR15L	-3.93662533215194	4.15669579772605	-30.823783085347	4.05345879940416e-52	1.26710364413524e-50	108.39758287888
SGMS2	2.99475545734139	4.26413602527668	30.7892521304106	4.4768443591591e-52	1.38906762639289e-50	108.393309434605
NUMBL	2.08640473668526	4.94581569502748	30.7976863098654	4.36948141098592e-52	1.35827522522916e-50	108.336810808153
GGCX	1.6736672308974	5.16091299174218	30.8001740118009	4.33831320103153e-52	1.35109776487991e-50	108.323234451136
COL1A1	3.04556581433091	3.5588227672271	30.759134873679	4.88242476752503e-52	1.5121050335572e-50	108.309290279813
SNHG1	2.04965814224155	7.67239125657485	30.8071272973671	4.25238083788332e-52	1.32680628979031e-50	108.227661689549
RNF43	-1.94495923165734	5.8019603209555	-30.7302403784779	5.30637869735452e-52	1.63432554943936e-50	108.186408042483
RAB11FIP5	3.84848269954101	2.24320004553972	30.7385113698182	5.18136177458263e-52	1.59876557782509e-50	108.12346588509
CWC25	1.93179895255972	4.42434922387427	30.6941561104099	5.88841134426035e-52	1.79376669073607e-50	108.104632218537
ZFP36L1	1.36101193092799	7.3820901280373	30.739101850742	5.17255110030813e-52	1.59876557782509e-50	108.037352717521
LOC93622	-2.14471695234708	5.22360269152293	-30.6665916960476	6.37609904961962e-52	1.935279138037e-50	108.019370468102
MCM3	-1.60559746580779	7.3432593757179	-30.7078915365468	5.6596263949662e-52	1.73037645026352e-50	108.003258970435
YARS	1.32457328043502	7.61691073457606	30.7249562901399	5.38783759678342e-52	1.65636389648173e-50	107.990629333408
ST13	1.11004766085373	7.76029882398676	30.7240226125211	5.40236171756981e-52	1.65778160302087e-50	107.968466043219
SLC26A10	1.95426819724418	4.36412220708606	30.6391940461391	6.90125321144692e-52	2.08333138462524e-50	107.936860807198
UBE2D3	1.33196136046491	8.18873705349795	30.7174138209355	5.50630289346072e-52	1.68658259322779e-50	107.9368542401
FLJ90757	2.35874259609007	3.60262510937709	30.6327097117396	7.03180509378657e-52	2.11510626597998e-50	107.931085291479
SH3BP2	1.72520406434837	6.14612145530408	30.6738552303124	6.24376379678928e-52	1.89855828613643e-50	107.919918738428
NCOA5	-1.33434766200031	5.95491214796502	-30.6489105785202	6.71018980476313e-52	2.02931671419274e-50	107.905720284495
AMIGO2	-2.43622490041054	4.88248939908602	-30.5986270718721	7.76012951359289e-52	2.32998933546369e-50	107.874932218585
CSE1L	-1.35391871342843	9.06587088157329	-30.7019517350513	5.75744127511114e-52	1.75707021687881e-50	107.87414799026
LAMC2	2.85428046615761	3.32430864683001	30.5888637189145	7.98246947336817e-52	2.39245196187472e-50	107.846348479079
LYST	3.27737767285079	3.93692072545227	30.5866038113273	8.03484388740903e-52	2.40384130899872e-50	107.818357812244
SENP5	1.74161058681712	6.51027706434417	30.6511184352312	6.66752466690749e-52	2.02006671248842e-50	107.818347167626
ARAP2	3.3164172789138	4.16112846097201	30.5813468996627	8.15802092498426e-52	2.43199183510583e-50	107.817445021459
MTMR4	-1.65971592046825	7.46852985721993	-30.6360972085858	6.96329520000881e-52	2.09827295360265e-50	107.790598822889
TCTN3	-1.6480970148819	5.67462738198567	-30.5856579682031	8.05686706290343e-52	2.40612579928566e-50	107.743835216356
KLHL15	3.55675683848638	4.21521050031973	30.4831215792904	1.08445999989814e-51	3.2100015996985e-50	107.530958810497
CPT2	-3.04607914786403	4.10236336514052	-30.4988358019862	1.03612826219943e-51	3.07237749238002e-50	107.518211462071
AHDC1	2.60750705906218	5.19796688569927	30.5184113232457	9.78948459668794e-52	2.90798117930745e-50	107.515003063593
TMEM97	1.12147957163751	6.90322733202814	30.5323664719398	9.40139617150946e-52	2.7976681418563e-50	107.462331343196
DENND2C	4.01147490217176	3.27858958828125	30.4373302565026	1.23867729901101e-51	3.65355187807058e-50	107.408580617002
PI4KB	1.16827232505858	7.61115600738703	30.473042230122	1.11665224415999e-51	3.29945090659569e-50	107.250198283485
RIOK3	1.66627985332546	6.51400172432763	30.4244877285723	1.2857773298764e-51	3.78579930719243e-50	107.175654756011
ERBB3	-1.49652429715778	6.85031377385106	-30.4063423224621	1.35542401423408e-51	3.98385082847991e-50	107.130441681289
OXTR	2.79181245139683	3.23973268991765	30.3382259622151	1.65262477431814e-51	4.82347237795751e-50	107.114415300969
TBX3	3.55507075783234	4.71689793940831	30.3313828935049	1.68590289480707e-51	4.91202787678632e-50	107.057513033617
KIF22	-1.68986565827911	6.86567963425466	-30.3499805005129	1.59700156772294e-51	4.677452577688e-50	106.963792901174
AMOTL2	1.50499938693661	6.53606103651251	30.3478844007763	1.60678017369294e-51	4.69786566867845e-50	106.952919450132
LITAF	1.33080335490525	7.27925257888602	30.3631932090812	1.53672969043307e-51	4.50881883207064e-50	106.94849907271
RND1	4.70219481897645	3.32648936926284	30.3149186648883	1.76876713387514e-51	5.13556624078608e-50	106.941882833155
HMGXB3	-1.50294275592136	6.25995546056181	-30.303027508499	1.83116093345804e-51	5.30751047680283e-50	106.894955369581
ARHGAP21	1.91798634915405	6.51639693985972	30.3236007231329	1.72457064771666e-51	5.01595121955017e-50	106.867075704543
NLN	-1.76754298758334	6.26961414777045	-30.2923161996269	1.88926385153556e-51	5.45700322160289e-50	106.863506528599
DNAJC3	1.9753023238535	6.45664733779249	30.2988918515773	1.85337777831363e-51	5.36261072050469e-50	106.811433344053
MAP7D1	1.8938574980155	6.10102926028063	30.2703008895676	2.01459463924398e-51	5.80897943908901e-50	106.736984727722
TMEM41B	2.43726916874336	5.56291533965628	30.2359229885176	2.2273062231826e-51	6.40025245300788e-50	106.679643419914
SYNM	2.96003659759275	4.57188479613868	30.2050716196231	2.43744368729053e-51	6.98010414832992e-50	106.67687235475
RMND5A	1.59413694601185	6.95778279543749	30.253556771268	2.11550829797259e-51	6.08945968593694e-50	106.641777900198
MPZL3	3.41480253485213	3.76701602578403	30.1587339766959	2.79128570055861e-51	7.93902415920787e-50	106.587077653811
TMEM64	-2.20553175899658	7.60419634400704	-30.2223003218921	2.31774148800834e-51	6.64869788086648e-50	106.566923509915
ECT2	-2.3929621174542	6.53742018848149	-30.1856666248743	2.57975695026779e-51	7.36243263417722e-50	106.520778349815
ATF4	1.7484708544158	8.53654337283652	30.1933921526348	2.52212085584567e-51	7.210247725327e-50	106.398447298655
CAST	1.42877238611086	7.14501785278049	30.1625793920183	2.76004458847849e-51	7.86354100472134e-50	106.35676938315
ARHGEF26	2.10814900583682	4.90648300605277	30.1003417916745	3.31201949804488e-51	9.40411105013627e-50	106.327311397702
WDR12	-1.85128446061573	5.27024151286484	-30.0606090460424	3.72142143239702e-51	1.05130155465216e-49	106.263613053605
SELK	2.35843668549374	5.00840449855564	30.076327745619	3.5536788828907e-51	1.00731738368583e-49	106.252232437099
TROAP	-1.89812771579595	5.50946870171262	-30.0706665465262	3.61319494542405e-51	1.0224546914936e-49	106.214142118952
KRI1	-1.72835459998235	5.26551773339153	-30.0271558585726	4.10551002125287e-51	1.15009295804745e-49	106.150286066692
OLFM2	2.89642098677706	2.93816048155572	30.0078978134981	4.34451851824564e-51	1.21298376793222e-49	106.135376326492
MRPS6	1.93178002200356	5.51773987487171	30.0574585432445	3.75599170235079e-51	1.05927833440328e-49	106.1315718088
KIAA0226	1.40430312238265	6.0613265729274	30.0442285485902	3.9047377178157e-51	1.0975266150042e-49	106.07776592608
RHBDD2	2.11987650209986	6.6076234257322	30.0501412605367	3.83753956418563e-51	1.08045474194344e-49	106.058462785153
C5orf41	3.74100973272959	4.81563713303347	29.9605339300846	4.9938470847622e-51	1.38732722002597e-49	106.001761398156
RNF185	1.7801367947425	5.21577618788868	29.9882601575134	4.60271091506357e-51	1.28292895572539e-49	105.980378138225
RBM4	1.20400185888836	6.33642798675766	30.0146269973508	4.25944803854946e-51	1.19122088623246e-49	105.973049237692
TMEM2	1.85274053060738	7.15589074241024	30.0284711530287	4.08967858982628e-51	1.14758028080964e-49	105.965785253748
C16orf53	-2.1656020170046	5.6574931876578	-29.9671262383304	4.89791074600299e-51	1.36293942289774e-49	105.953352306404
PDP1	2.37722143825004	4.59322370481625	29.9525266493816	5.11292978968776e-51	1.41805369490445e-49	105.91806431432
BLM	-2.41160163748262	5.39932825669596	-29.9193493624915	5.63766452659982e-51	1.56099836991482e-49	105.869535285368
B4GALNT3	3.15822276582429	2.94537404382442	29.9054288169693	5.8737177001978e-51	1.62367032757203e-49	105.856432823578
C2orf42	2.14906951841202	3.97944226346768	29.9023468910519	5.92731285794453e-51	1.63578185208357e-49	105.817459819676
AARS2	-2.10957202675765	4.55778452254022	-29.8664347886755	6.58944003853536e-51	1.81551557173749e-49	105.734423167076
CDCA3	-2.54163002700098	4.15184000389501	-29.82777077424	7.38606581742246e-51	2.0316540251739e-49	105.62192138023
CEP55	-1.96005351909367	6.34114841170723	-29.8255910270408	7.43376796939404e-51	2.04141766042933e-49	105.443823612113
RAI2	3.8352270969554	2.49121336842014	29.8062899110934	7.86996011298276e-51	2.15175431683246e-49	105.403631451364
WASF1	2.05511608236734	4.06747764756595	29.7619538266851	8.97232598818395e-51	2.44784958933749e-49	105.395081543616
MED29	1.19599984579829	6.44563771724156	29.8116888839923	7.74540791031257e-51	2.12351150642733e-49	105.349696973113
LASP1	1.07274181524577	7.67559208872058	29.8061095897449	7.87415475903771e-51	2.15175431683246e-49	105.274912605833
GPR137C	2.8387096508668	3.55345952921702	29.7046243933842	1.06322113352095e-50	2.88657633717604e-49	105.259416055465
PELP1	-1.71504544392637	6.4264402387841	-29.7568018875932	9.11014171595631e-51	2.48140081527123e-49	105.258961670481
INTS5	-2.57742101681398	4.46359879775323	-29.6397142873101	1.28892598692492e-50	3.4823906632201e-49	105.071898961121
ERCC3	-1.66332409844264	5.93549098159827	-29.6749072973315	1.16113062281912e-50	3.14728501394279e-49	105.057678137178
INSIG1	2.04374512409685	8.29926565363552	29.7315202793845	9.81803558307925e-51	2.66986710717752e-49	105.046001848723
SHMT1	-1.47198510907941	5.84405806497962	-29.6552244295029	1.23094182550763e-50	3.33111182682681e-49	104.987870030573
CHMP7	-1.53979534796294	5.06014184010945	-29.6230581629774	1.3542685451541e-50	3.65303018534794e-49	104.96635699457
NUP85	-1.74206018242042	6.03843711857227	-29.5682863951462	1.59366552341786e-50	4.27808382241418e-49	104.73462662445
NFKB1	-1.87334617837368	5.20171368164666	-29.5229495539314	1.82386037514705e-50	4.87256244631938e-49	104.689257440917
ACLY	-1.17748326573306	8.29079337750006	-29.6048593509859	1.42949241669553e-50	3.84973126840837e-49	104.681603565622
MCMBP	-1.26392000481497	6.87255094490843	-29.5670796428277	1.59939553809404e-50	4.28658509280205e-49	104.658611680623
UGDH	1.34885508323434	7.27819462632599	29.581071706595	1.53421473331576e-50	4.12511369774482e-49	104.635247526006
PPME1	1.56149410192126	6.25077707339023	29.5499702829661	1.68290920484593e-50	4.50319576669492e-49	104.586994137637
DUSP14	1.6014450755671	4.8074212973877	29.5002939111013	1.95118875763043e-50	5.20441479786465e-49	104.559966238079
CIT	-2.38888260220186	5.68466838926239	-29.4978407179524	1.96550365339369e-50	5.23424890117135e-49	104.536926355738
GADD45G	3.46759514126268	3.35211297867269	29.4085842522269	2.56519671261954e-50	6.77730644894932e-49	104.384260161849
PIP4K2C	1.08201190670138	7.01245278458541	29.4768923051428	2.09214072717955e-50	5.55380341608742e-49	104.333235114815
SF3B2	-1.13685306229298	8.35391675499261	-29.4811752101006	2.06559683207649e-50	5.49205745940338e-49	104.306322769917
NUP107	-1.47347844575442	6.69078537724798	-29.440717903422	2.33052520364697e-50	6.17681513562471e-49	104.284346649951
MBD1	1.26423940711669	5.7623391564597	29.4252579032618	2.44059570921451e-50	6.45831054444674e-49	104.256832078917
DLG3	-1.55500731521731	5.66800529757694	-29.40026552522	2.62974284648176e-50	6.93688002595598e-49	104.24388510395
GEMIN4	-1.77971924208153	5.6027002266946	-29.3926011460375	2.69066177080929e-50	7.08639802441174e-49	104.216738453089
TRPV3	4.27622824125638	2.72892811198053	29.3750175735968	2.83585875129074e-50	7.44535349396959e-49	104.202916349791
IFI44	-2.6250925139333	5.74471430784175	-29.3565276050484	2.99708090186645e-50	7.8562979628236e-49	104.151936346895
C10orf2	-1.95577636605969	5.01253274646526	-29.3311681515651	3.23335762728972e-50	8.42284625526375e-49	104.104481187049
SYNPO2	-2.79143973128334	5.70477138016374	-29.3490212646394	3.065143301653e-50	8.02213717947491e-49	104.102546332369
PWP2	-1.65546296689972	5.85111854713084	-29.3378848196513	3.16900585493944e-50	8.26808953479051e-49	104.053310717524
NEDD4L	1.59816856727365	5.39657279606342	29.3422205671586	3.12815339902521e-50	8.17425585082776e-49	104.043169361117
MAT2A	1.57400318675712	8.13497013508879	29.3784378330658	2.80700930807132e-50	7.38119868996615e-49	103.956781512368
SCO1	-2.13651985411523	5.03048838922527	-29.2631973301913	3.96365569521419e-50	1.03092033976302e-48	103.922371893313
GRB10	2.20831235627188	3.92111678391079	29.2408457661267	4.2385284720253e-50	1.09897515748922e-48	103.861885884902
PTCD3	-1.53527719296811	6.28864477002435	-29.2622669944217	3.9747296250077e-50	1.0321953144197e-48	103.778010184361
WIPF1	-1.70202706821354	5.3569262305969	-29.2262679265714	4.42808953580674e-50	1.14459612668983e-48	103.766979770068
NAPA	1.57055983442441	6.83151133216405	29.2403353791071	4.24502482503011e-50	1.09897515748922e-48	103.630216725125
NFE2L3	2.2567459534514	4.66702106985142	29.1715202558854	5.21968175498945e-50	1.34505327689435e-48	103.573302860215
TXNIP	-4.63444916537946	4.83387758930209	-29.1520687484343	5.53410669589525e-50	1.41951534328454e-48	103.54535063089
SRSF5	1.68626149289779	7.61341204794608	29.2008717316569	4.77899716982383e-50	1.23339426956996e-48	103.47207566872
BAHD1	1.42456588199073	6.0367747920429	29.1661143777248	5.30521149407951e-50	1.36499010810747e-48	103.443380202833
NPNT	-1.41200792835571	7.23066268616307	-29.1596210713866	5.4098180180153e-50	1.38976645980473e-48	103.404059351741
APEX1	-1.37558224332022	7.5145030522683	-29.1416280777272	5.71068915961083e-50	1.46256608737108e-48	103.332962625638
FURIN	1.82796290526681	5.91731207930634	29.071089351386	7.06238105038674e-50	1.80598257930685e-48	103.17680726629
PBK	-2.39185512733219	4.65003996862297	-29.0066152465516	8.579011816312e-50	2.18712490268295e-48	103.147541203046
DEPDC1B	-2.7240011715698	4.49785985292425	-28.9861402016594	9.12638407430029e-50	2.31959950241031e-48	103.094851923653
AZI2	2.04847060252817	5.87323128721534	29.0199749127055	8.23983785848694e-50	2.10386333351657e-48	103.039958864833
NTAN1	1.60284389630912	4.65812826670432	28.9960009685542	8.85850416753494e-50	2.25494099996734e-48	103.018350293851
ZNF212	1.72881610844719	4.73444268745097	28.872663729534	1.28660016910239e-49	3.26511399515452e-48	102.674764721038
PXMP4	-2.10345189480035	4.22271198366834	-28.8059284633413	1.57533354739552e-49	3.96178620250265e-48	102.572296414858
EDA2R	2.87584107919469	3.5382757331444	28.7991431390599	1.60813220233425e-49	4.02610822632304e-48	102.553426964225
SLC25A44	1.24255541613132	5.80640047222915	28.8651660258102	1.3161772482674e-49	3.33511337879151e-48	102.549865717595
MAPK14	-1.72812348526781	5.75579584032965	-28.8326967810058	1.45239188328277e-49	3.6581026891598e-48	102.524347366538
NRP1	-1.5166902093518	6.93797427135241	-28.8441314240525	1.40286996642997e-49	3.54404793331945e-48	102.484095221986
PFKFB3	1.59247032436712	6.24497642160985	28.8506228810632	1.37551812389971e-49	3.48020652104368e-48	102.479426050826
CCDC99	-2.17332338786386	5.30355428214087	-28.8021526301758	1.59350084071863e-49	3.99545847978686e-48	102.465371972542
PEX11B	-2.95300840497994	4.51829503180979	-28.7543588854183	1.84259551955747e-49	4.58564992099392e-48	102.408236909258
ADIPOR2	1.20697879903933	7.46796626190616	28.8372678880827	1.43238680208243e-49	3.61315790015482e-48	102.367613734232
ZNF512B	-1.91142319971589	6.84656667537329	-28.8044117226249	1.58260604453385e-49	3.97409962294055e-48	102.358966230952
PLEKHG4B	3.7562086139588	1.82651490616517	28.781305278833	1.69768156267523e-49	4.23761588868366e-48	102.346168712284
ARPC5	-1.69518294627811	6.57350587174047	-28.7903265757045	1.65178108897801e-49	4.1292058194422e-48	102.321063467611
ST8SIA4	-2.78786133390059	4.53281956330903	-28.7224696418499	2.03031429545695e-49	5.02292548479615e-48	102.320342940427
ADAM17	1.94603380893731	6.22474546346199	28.7620963322999	1.79975164321427e-49	4.48569992266997e-48	102.22856286059
EFNA1	2.37197059239177	5.65652920779477	28.7400609392337	1.92449337164091e-49	4.77525625331195e-48	102.218490835933
COBL	1.53973003449196	5.14899854914715	28.7346266309833	1.95657564021874e-49	4.8476697788175e-48	102.205753190707
HSD17B7P2	4.29246597746744	3.7190281721565	28.6626612126856	2.43603895608181e-49	6.0177718613755e-48	102.1080058735
HSP90B1	1.4748034262388	10.1756265670718	28.7401905503695	1.92373470813635e-49	4.77525625331195e-48	101.953498791956
TMCO3	1.77864345269951	5.21897340767022	28.6328847338795	2.66762247679352e-49	6.58013544275734e-48	101.898415656732
AHCYL2	1.69234750644325	5.51123942134129	28.592470829703	3.01790825855281e-49	7.42227907588782e-48	101.754543589967
TRAK1	1.63259386698749	4.78295709143911	28.5600661031564	3.33205478468453e-49	8.14697137705616e-48	101.71223522456
ZCCHC8	1.39544491382015	6.2093422356505	28.571991600019	3.21277768876089e-49	7.87837156405237e-48	101.645046007902
COG3	1.5926175102315	6.30664353123723	28.5743527554417	3.18967759570798e-49	7.83321117630254e-48	101.643249459754
HSPA1L	5.98127501289265	2.40146108599216	28.5609749640098	3.32280924054955e-49	8.13626086953889e-48	101.604942779725
AP4B1	2.38789394399774	6.59918364442524	28.5549416575915	3.38467202056297e-49	8.26354085721095e-48	101.562978975099
TRIM16	1.25391980663655	6.93425615572594	28.552354345272	3.41155597282552e-49	8.31703529001954e-48	101.547346295744
PTGFRN	-1.64864587956497	5.05538912584792	-28.4871673257131	4.16486488893041e-49	1.01240116864058e-47	101.531831138169
FNBP4	1.32952381847134	7.36923738425112	28.5283509402378	3.67147309321948e-49	8.93765880800619e-48	101.438858822668
C5AR1	5.03890484080471	1.49008371404036	28.6242949578572	2.7384693788696e-49	6.74494284126881e-48	101.409685172611
PSAT1	2.29172621499548	5.20356157244925	28.3926082331394	5.5663363983816e-49	1.34525158853373e-47	101.200899496096
ELP2	-1.15360915121732	7.35783619628385	-28.4272255310342	5.00512771924349e-49	1.21431948165175e-47	101.153017405008
CAMLG	1.68841160007469	6.20047810164307	28.3982938506087	5.46998249145197e-49	1.32387825162146e-47	101.107531505201
HMGN2	-1.09609711199177	8.40567650510008	-28.4269053166802	5.01004808861342e-49	1.21431948165175e-47	101.079445564916
ATP6V0A1	1.56882936325335	5.82785405225047	28.3881752615796	5.64264857819129e-49	1.36172662080334e-47	101.074179462953
PCDH10	-3.96379417713371	3.8927787130444	-28.3575362961258	6.19976228894447e-49	1.49186797870946e-47	101.045835212168
SEMA4C	-1.74631977925024	7.40635665679288	-28.3855236951242	5.6887981228439e-49	1.37088558798907e-47	101.020391301033
HSPA14	1.4749499665072	5.66677762438753	28.3432471872822	6.47825068988568e-49	1.55664173186276e-47	100.960280706919
GABARAPL1	4.40161030468959	2.73805509718253	28.3390535238471	6.56235479443113e-49	1.57458854493639e-47	100.927212991297
PHLDA3	2.14888359139122	6.10035128560476	28.3155509298306	7.05451030188147e-49	1.69025258293217e-47	100.845371772616
BRPF1	1.34519174815773	6.1954628585131	28.3066173227024	7.25120975316847e-49	1.73489602163075e-47	100.815453752947
ZNF799	2.57519004999147	3.51939873139466	28.1971016697755	1.01640318039101e-48	2.41111018281692e-47	100.69936144977
SLC7A2	-2.37553296245288	8.72812458512862	-28.2863245996943	7.71882851128005e-49	1.84413840032354e-47	100.675597157951
FAM83D	-1.63002862273798	5.76664867759842	-28.2432378547935	8.81514297395877e-49	2.10006340593286e-47	100.657818429354
PIP5K1A	1.36573813029719	7.96176592513576	28.2800770959808	7.86883290413145e-49	1.87729474306269e-47	100.637593273418
IMP3	-2.61481950377638	5.54859429173805	-28.1784035987969	1.07683647127583e-48	2.55085172034234e-47	100.581306436204
DUSP2	4.84993107549937	3.81190515506254	28.1380010738719	1.22009852259273e-48	2.88205193387583e-47	100.529301899319
PGBD5	2.22223916265239	3.64240791077555	28.1330422505211	1.23895891957629e-48	2.92247517221351e-47	100.474427323754
HSBP1L1	2.31574974225266	3.29826137097172	28.1192906331217	1.29281544766671e-48	3.0409346760588e-47	100.464841350377
FOSL2	2.15166370525514	7.29169908383506	28.2080426684598	9.82640244732799e-49	2.33432889956127e-47	100.462166942152
CA12	-1.4783213311646	8.30245847554294	-28.2178185067781	9.53431042056561e-49	2.2681622684714e-47	100.450168671265
ICOSLG	2.14105566264726	5.4823191347562	28.176692349094	1.08254528924171e-48	2.56074786665888e-47	100.446329502302
FBXO21	-1.68876927716097	5.94089758256349	-28.1232316321872	1.27714391108952e-48	3.00830348860017e-47	100.346248170472
RELB	4.0790906858541	3.64715081169715	28.0613140933821	1.54712033972031e-48	3.60865279797523e-47	100.283980035893
ENTPD1	-2.12765264224394	4.70886282314448	-28.054856016044	1.5784070902033e-48	3.67650141734818e-47	100.257848595767
ACHE	4.28501553436412	2.79625871926519	28.0634309301754	1.53700189115765e-48	3.59005860722353e-47	100.249730962205
TSKU	-2.57362384881163	6.67585422351375	-28.0945185463432	1.39586520180182e-48	3.27411635833571e-47	100.248416216277
UPP1	3.42854017265704	3.55574840934802	28.0317252073917	1.69579898014429e-48	3.92805292852258e-47	100.204016609534
PRSS8	2.1120621624838	6.27473831540239	28.1072665966733	1.34183898958274e-48	3.15181394126148e-47	100.190315042013
FAM117A	2.3820606343206	4.06986327858689	28.0371800542457	1.66734441074549e-48	3.86813285877569e-47	100.163663710437
GLCE	-2.8213908880005	4.78542364696835	-27.9997681562271	1.87262588571846e-48	4.33164527147379e-47	100.09239322093
TMEM19	-3.79311576932596	3.53673570560947	-28.0371272240623	1.66761766992183e-48	3.86813285877569e-47	100.091704757563
IER2	2.2350735371128	7.16835375609479	28.0883462819338	1.42280664284057e-48	3.3326356155274e-47	100.08720077005
NES	2.60834771596243	3.13325033491875	27.9887011107392	1.93810744032624e-48	4.47074604579531e-47	100.046765831722
DSCAM-AS1	-1.78736131377996	8.91590219087414	-28.0755688289212	1.48025848629462e-48	3.46235565381696e-47	99.9956492249563
DENND5B	2.49251648058498	4.75141329344435	27.9942793502467	1.90481826726057e-48	4.40002495879361e-47	99.9769642426527
CBX1	-1.18371239822903	7.85181589264125	-28.0527520330796	1.58873729077033e-48	3.69541619622294e-47	99.9513723679697
MBOAT2	1.68988856679274	4.56783407020297	27.977839939976	2.00461732867535e-48	4.61779892627638e-47	99.8981505806254
AGPAT5	-2.05338734643933	5.12464618326814	-27.9052594825972	2.5122879485346e-48	5.75554844538255e-47	99.7505653219106
ANKAR	4.5111610035871	1.9192539874932	27.9596331279644	2.12131732669011e-48	4.87320205653371e-47	99.7493331620598
AAK1	2.28529914976755	6.12427573149058	27.9525660255339	2.16844113430942e-48	4.97462407821546e-47	99.7231733681911
KLF4	1.78846998480026	4.91206510458347	27.9026746229851	2.5325881815821e-48	5.79411829668661e-47	99.697023193934
SUPT16H	-1.24944775347187	8.55912447217095	-27.9684413781058	2.06402702504763e-48	4.74811388815633e-47	99.6605641725564
ACRC	4.17812354620527	2.06861432598525	27.8809841210449	2.70959073076921e-48	6.19060046193775e-47	99.6331274585323
NUP93	-1.66104529429718	5.27801403466811	-27.8594998093598	2.89721991492719e-48	6.61024636524451e-47	99.5785158673498
ARHGAP10	1.31568217600159	5.04960388756496	27.8318834142287	3.15779775518129e-48	7.19496044382179e-47	99.4366984298474
IPO8	-2.22842796191482	5.16234630245566	-27.7880384606356	3.62097935607281e-48	8.20559061666147e-47	99.3813097534787
IKBKAP	-1.45966342490818	6.16608683079779	-27.8111247313174	3.36913414621616e-48	7.66604074303662e-47	99.3235655519428
CRISPLD1	-3.79061564134553	4.18609057840886	-27.7434507789347	4.16245546834398e-48	9.3817931607257e-47	99.2688624799539
SLC44A2	-1.24593767975718	7.28847618818177	-27.8101335171608	3.37957503015927e-48	7.67628888151232e-47	99.2254149114846
SHPK	-1.70421061267241	5.22228770430165	-27.7462985569234	4.12554901586683e-48	9.32374077585904e-47	99.2229050235716
RRAGC	1.85130665138439	4.75400251011141	27.7455250842093	4.13554023641576e-48	9.33370781562986e-47	99.2118059122956
SPAG9	2.0409524549065	8.51969115069591	27.8098262671977	3.38281804931511e-48	7.67628888151232e-47	99.1422854302815
NDC80	-2.45453092412267	4.74315470263987	-27.7045122771267	4.70182877147947e-48	1.05548166945265e-46	99.1383235322948
BRD8	-1.12745246669438	6.24906115220017	-27.7534581257915	4.03421459215898e-48	9.12966235984665e-47	99.1146260446419
CRISPLD2	1.68990447318159	5.05799981764307	27.7237223635135	4.42744515224345e-48	9.96562486219644e-47	99.1083336145684
TMEM203	-3.0566397725691	4.28716173814934	-27.6702953300401	5.23377640420909e-48	1.17174935186068e-46	99.0775118775264
KIAA1279	-1.72929795496903	5.53699962827944	-27.708884617994	4.63790600789147e-48	1.0425314526341e-46	99.0683502418001
DNMT3B	-1.74217226444829	4.40797339945686	-27.6603263813907	5.39989380647554e-48	1.20732385052803e-46	98.9741445394967
NDUFS1	-1.19017785769998	6.82750974743609	-27.6865979774721	4.97315107228761e-48	1.11489247363188e-46	98.8810425608075
DNHD1	3.33379462275192	3.43539379440954	27.5736504953054	7.08812591630432e-48	1.5721726501893e-46	98.7744236132077
SH3RF1	1.60572804260016	4.81804958847824	27.6149109813804	6.22664630624158e-48	1.38845910434112e-46	98.773872178344
ZNF211	2.20979904068241	3.16841014313406	27.5689048761691	7.19462883935614e-48	1.59368175774029e-46	98.7617816428585
LTV1	-2.53906728151316	5.22853483858171	-27.5749493221789	7.05925539995345e-48	1.56784843703614e-46	98.7390999408042
THUMPD3	1.43639565395162	6.68266370324284	27.6377672178034	5.79572137790781e-48	1.29409404972136e-46	98.6908419443079
AHNAK2	2.58766819975792	3.10914222034678	27.54872787244	7.66577823912737e-48	1.69355977901144e-46	98.6886440090288
C15orf44	-1.34792633887109	5.85020389605411	-27.5966047000874	6.59500293461336e-48	1.4666865568946e-46	98.6878555781316
CBFB	1.52515311194698	6.2470643586116	27.6010763205164	6.50304425681348e-48	1.44816128030557e-46	98.58833842499
GPD1L	-1.49381766869677	6.51239164915513	-27.5615044703152	7.36394311711341e-48	1.62902889802387e-46	98.5143608775874
PIF1	-3.20090134572764	3.28243429009725	-27.472571664265	9.742581039619e-48	2.12986830466128e-46	98.4582140194684
SLC26A11	1.63704011458058	4.66177915381953	27.4908234962198	9.1981504161019e-48	2.01876466612714e-46	98.3888889580802
RBM28	-1.48628474719207	5.5431918332777	-27.4880048653436	9.28017852432722e-48	2.03409837012907e-46	98.3750885322301
ERF	1.85506522978881	6.72839574017194	27.529209552768	8.1511648451182e-48	1.79604849630773e-46	98.3445013038421
SH3BGR	3.60342689620908	3.12078081763602	27.4350701837091	1.0965454760583e-47	2.39095522054747e-46	98.3378653970558
PDCD4	-1.58347996514057	7.07097770314287	-27.5142270136114	8.54470024029948e-48	1.87781296739512e-46	98.3256913060657
ARPP19	-1.85238900169598	8.54021066618756	-27.5260859090785	8.23167387808019e-48	1.81140149917123e-46	98.2881221247825
MLF1	2.18570374806713	4.61242468865032	27.4382040309007	1.0857585031329e-47	2.37052548386352e-46	98.2311951937504
FLJ43663	4.72517411116088	1.85939094048972	27.5307866252701	8.11081953482837e-48	1.78951643668166e-46	98.2290367190109
AKIRIN1	1.24888215509166	6.43052620451594	27.4838988214415	9.40099569941277e-48	2.05788288058873e-46	98.2211638454584
DLAT	-1.85192607327407	5.52575244720246	-27.4274011007699	1.12340145539705e-47	2.44632369011201e-46	98.2081456085964
POLR1B	-1.97844145839477	5.64900739588353	-27.4109020702933	1.18345021056137e-47	2.57039237940628e-46	98.147146383772
MEX3A	-2.38778701583983	3.77985653759825	-27.3500766429185	1.4342126667026e-47	3.10696536760806e-46	98.0701063510641
EMP2	-1.294610417459	7.29322696189787	-27.4179959466283	1.15724474552654e-47	2.51674396933497e-46	97.9987151574346
ZBTB5	1.40138890398958	5.59405603989726	27.3911521002291	1.25960638644906e-47	2.7322512590109e-46	97.9976159313797
CDKN2AIP	1.88963072084674	4.64731006199635	27.3347635665625	1.50538802140568e-47	3.25272729586416e-46	97.9255887095226
C9orf3	2.17310386255197	3.9251588041393	27.3200582533805	1.57709210888261e-47	3.39887737486504e-46	97.9233027683437
CRY1	1.71084351137878	5.18033355925275	27.3361110227423	1.49898452613726e-47	3.2430811403777e-46	97.8648720144187
C6orf106	0.901460538648989	7.60235659503405	27.3341637517105	1.50824738275588e-47	3.25470054570442e-46	97.6785609434056
ADCY7	3.0491873110046	2.95255139754783	27.2110373716003	2.22812618886116e-47	4.74086289853868e-46	97.6337546440722
ABHD16B	3.27318522692193	4.339732522253	27.244436450333	2.00406623309212e-47	4.29142172627818e-46	97.6321240991409
NFS1	-1.65324085669383	4.88506480226679	-27.2379988554938	2.04541023258451e-47	4.37435303449404e-46	97.6241046375116
PCF11	1.57746573553559	7.04757745321562	27.297191561755	1.69550084050876e-47	3.64936371385694e-46	97.5772498121962
RXRA	-1.42361312119979	6.64091515171787	-27.2653610472657	1.87541653056188e-47	4.02624724738343e-46	97.558337181957
TSPYL4	1.41100572181289	5.95264664965326	27.237146420337	2.05094894638111e-47	4.38059644690646e-46	97.4672655404587
ATIC	-1.24406251246401	7.46809081448698	-27.2534847367951	1.94737677900022e-47	4.17537554512817e-46	97.4642924228717
HMGCR	1.9477467873008	8.35253993627647	27.2719653216295	1.83656720207023e-47	3.94791129658388e-46	97.4550347810802
SNX30	1.72878065499173	5.6693785140862	27.2168514699371	2.18737967407548e-47	4.66603796801509e-46	97.4274571052369
PANK2	1.62120616208311	5.00566720439522	27.1869854449848	2.40498847620103e-47	5.09772208821115e-46	97.3994447020092
ZNF274	1.67220773115807	4.49182173425522	27.1707055164469	2.53267598724352e-47	5.36157888742539e-46	97.3964794285989
LAMB1	-1.35282602128376	6.06410924660997	-27.1987939853671	2.31645276020037e-47	4.91628882761308e-46	97.3804417870443
GLG1	-1.13967832511493	7.2178795839263	-27.212465270844	2.21804874797251e-47	4.72543277211366e-46	97.3496472860946
MAP3K8	1.65442243021836	4.93944866183709	27.148395371855	2.71884785596622e-47	5.73392327152321e-46	97.2721796910806
UTP20	-2.37669467865832	6.50677921066467	-27.1546430041768	2.66536306033567e-47	5.62822371477952e-46	97.2610521769605
NDUFS2	-1.63469173503072	5.46576191971257	-27.1345498180469	2.84126850025443e-47	5.97702822619561e-46	97.2559714202002
TARS	1.2802817054944	8.24948070504023	27.199462356656	2.31154105434873e-47	4.91209816936825e-46	97.2303695070456
NSUN2	-0.941084459707095	7.34499913509004	-27.1465720592322	2.73466006650942e-47	5.76000692094503e-46	97.1218065906694
HMGB3	-1.44953450060158	6.88906522595635	-27.1320560509505	2.86390208584114e-47	6.01707267382001e-46	97.091391933498
NAA15	-1.93857443901436	6.54542409864365	-27.102094550974	3.15048941206806e-47	6.61088894948886e-46	97.0705009059966
B3GALNT1	-1.9811353943528	5.32832180549795	-27.048530440562	3.73692757072184e-47	7.80229421882048e-46	97.0254488622316
FAM129A	5.49216673616604	3.18334967343605	27.0304059404539	3.95936760593348e-47	8.24613497405124e-46	97.0175305754471
PLK3	2.66295422286577	2.92695390155255	27.0122466065331	4.19563969019465e-47	8.70569208173888e-46	97.0023674590989
ZNF436	2.11168651182536	4.74438896135475	27.0510317820722	3.70723514538163e-47	7.74997507142031e-46	96.9906548393918
SLC39A10	2.40677925623696	4.6909599946473	27.0674114873801	3.51859335792983e-47	7.37405455113013e-46	96.9761147865926
LOC100499177	2.05995377452037	5.47044019313164	27.0542256275974	3.6696679919378e-47	7.68104223994591e-46	96.9543725464381
METTL17	-1.7648596236774	5.28718437429502	-27.0109706087384	4.21276713197514e-47	8.73039870076236e-46	96.9072003597126
CAMTA1	1.43543525125051	5.40860868095648	27.0387366650084	3.85551293186544e-47	8.03985015866804e-46	96.8949989204968
WDR75	-1.74835886570293	5.9980542409801	-27.0280075533802	3.98978700924976e-47	8.29915397297177e-46	96.8806981343803
LYPD6	-2.46092000162926	3.87956511578535	-26.9594110730829	4.96720775465551e-47	1.0230490454293e-45	96.8357670520174
LRRC8A	1.77723024217835	6.19215348883171	27.0276076218959	3.99488233910507e-47	8.29943009182524e-46	96.7837351171106
DROSHA	-1.36708738694079	6.25796287661037	-26.9889152920965	4.52021363010852e-47	9.33284601851048e-46	96.7090950771254
PGF	7.91903470505218	2.09179710814936	27.1628667082106	2.5965760104101e-47	5.48990356486707e-46	96.7060814657365
TNKS1BP1	1.45667514298338	6.34177662112063	26.9990505819819	4.37621424336099e-47	9.05789690667935e-46	96.6728953406495
UBIAD1	-2.12989345057263	4.61249133123114	-26.8934045635062	6.13560142519251e-47	1.25442296130708e-45	96.6148229027551
HMGB2	-1.85511411261259	7.27354210485023	-26.9596915767449	4.96275470558583e-47	1.0230490454293e-45	96.5296276721506
SLC25A15	-1.49516263144849	5.31552236697348	-26.9026092754382	5.95734634334604e-47	1.21946952565629e-45	96.5215000630509
DDX18	-1.63970392772035	6.98914265000298	-26.9316104382388	5.42915757001238e-47	1.115445100748e-45	96.4822672926134
MAT2B	-1.72066443840503	5.62937861011364	-26.890645501144	6.1900735445997e-47	1.26401452942473e-45	96.479123555614
BUD31	1.84446760650124	6.14762266155461	26.9301760817021	5.45413464819767e-47	1.11920181418967e-45	96.4692302788956
TUBA1B	-1.20704523255532	10.3159075627451	-26.9897317411263	4.50843876481722e-47	9.32004077908569e-46	96.4660969298794
RRBP1	1.16151991656327	8.03318861079674	26.9571746591406	5.00285575373802e-47	1.02912373463118e-45	96.4583246346285
ARC	6.93646188323873	4.0042190707178	26.8338840976761	7.42565131884189e-47	1.49983807555932e-45	96.4310357022408
MAD2L1	-2.25474954362727	5.66309740108799	-26.8687785425877	6.63941557161072e-47	1.35082221435058e-45	96.4022333147656
UCK2	-1.66580351725396	5.09382635205579	-26.8444087409415	7.17909374405526e-47	1.45531107606764e-45	96.3848090450855
C14orf135	-2.45361742417481	4.82617177898395	-26.8063399059432	8.11213456451531e-47	1.63454624646933e-45	96.3138582974471
MCM3AP	-1.13678233678012	7.19904591247064	-26.8873089822256	6.25659859643458e-47	1.27604091374112e-45	96.3051966907195
SURF4	1.03957616563256	8.5714851421643	26.9150558309643	5.72458877310634e-47	1.17326008139008e-45	96.2954931140611
JMJD1C	2.36822805297837	6.84328872386418	26.8768252888923	6.47035833553706e-47	1.31803011940952e-45	96.2600067803496
PMAIP1	2.71751948388223	3.6131509531064	26.7752584001056	8.96403324933195e-47	1.80402517523258e-45	96.2470573913488
CXCL12	-1.54380216950087	6.62471432582455	-26.8408458985643	7.26162069096686e-47	1.47025840721222e-45	96.2084317115163
PAPD5	1.69573161042862	5.34130422391183	26.8288179816974	7.54736219682935e-47	1.52258245331452e-45	96.2037462878693
PPP1R3D	-2.84307005321738	4.11804415707143	-26.7551237340369	9.56352616334966e-47	1.91775073807985e-45	96.1819890931235
PRC1	-0.956350417515532	8.17883707332906	-26.8652943581413	6.71399212217616e-47	1.36433541010054e-45	96.1543672779548
C1orf144	-0.931142791846685	7.43033917565231	-26.8391695557259	7.3007806646898e-47	1.47639970781466e-45	96.1245718123932
CIDEB	-1.65797721849782	5.17338405518609	-26.7705067476339	9.10200077921626e-47	1.82958967586073e-45	96.1211003886657
NPLOC4	1.20848646341964	8.17867565927953	26.8490041028688	7.07404588736242e-47	1.43575659490594e-45	96.1009355394928
FOXRED2	-1.55134674645402	6.10559898071736	-26.7662804335453	9.22651408361602e-47	1.85239161505876e-45	95.9990490796737
TPP1	1.66608568412128	5.58243130947494	26.7497104605104	9.73149371284756e-47	1.94909581860674e-45	95.9484469816932
C14orf167	-2.34074544932024	4.60192865894042	-26.6661015218538	1.2738428977641e-46	2.54525073144646e-45	95.8738760770282
RBM15B	-1.65176483423627	5.36503644085418	-26.688671635111	1.18446320777914e-46	2.36949314436583e-45	95.8403489377399
PTPRA	-1.1280301988862	5.66876376628055	-26.6190945134863	1.48246015455907e-46	2.95150757438642e-45	95.5687897329789
GRWD1	-1.83444331122559	5.92448624033336	-26.6174436161003	1.49038306651325e-46	2.96375343690459e-45	95.5652840957911
CDK5RAP2	-1.22550227164156	6.26084176132657	-26.6365269380272	1.40134817188879e-46	2.79334288756473e-45	95.5577675880099
MEST	-1.27111493306505	6.6680476367913	-26.6386976189821	1.39156666612025e-46	2.77715524155072e-45	95.5418295176749
DIS3L	-1.60340682560381	5.20778320739319	-26.567633176129	1.75062524635027e-46	3.45660644863778e-45	95.466988008236
SNX9	1.21621300022513	5.23882056930451	26.5845096929237	1.65767917267631e-46	3.284718777706e-45	95.4368582294491
DHX37	-1.93311589609728	5.63471954045759	-26.563903136872	1.77186765454524e-46	3.49442389794983e-45	95.4212287735983
HECA	1.9685619097671	5.00548681262752	26.5571291985624	1.81111216755887e-46	3.56761365020666e-45	95.4055721156913
BEX2	4.4124547567792	2.56334497472085	26.5504134987457	1.85088501567904e-46	3.64167070614309e-45	95.3629500076349
DNAJB11	1.26983770007625	6.99690561336563	26.6028619396745	1.5622444404013e-46	3.10296627331014e-45	95.359630709249
MTF1	1.8305090851904	5.77195664019767	26.5786982731654	1.68910933298245e-46	3.34303721713591e-45	95.3566778876003
GRHL1	1.40523271558418	5.83160566853736	26.573276001923	1.71897686094833e-46	3.39812872606382e-45	95.335711579434
MARK3	0.923233483776138	7.29644860353082	26.5906204709705	1.62526604970702e-46	3.22431191166076e-45	95.3082061651008
THNSL1	-3.44267525379154	3.96572506525649	-26.4572210757665	2.50312047865423e-46	4.90189541979078e-45	95.179663618567
LOC401588	2.45208202986795	2.65141615082101	26.4346248506287	2.69353527452966e-46	5.26246307607874e-45	95.1497026806408
NUDT19	-2.20113092944056	4.4377960455381	-26.4306188848083	2.72878756509567e-46	5.32511589715985e-45	95.112589671235
HUNK	2.13892131442608	3.59910370022762	26.4347452087613	2.69248326796553e-46	5.26246307607874e-45	95.0906929376526
CREBZF	-1.84925340648906	6.40057225325991	-26.4723258292168	2.38346486075668e-46	4.67304411855741e-45	95.0560017633305
P4HA1	1.7538291640067	6.25435272595389	26.4894240066187	2.25496283251643e-46	4.42629089331042e-45	95.0436978143299
CACNB1	2.3712967684187	3.11512888330648	26.3950259349475	3.06317819387853e-46	5.94299212464322e-45	95.0086976873601
GATA3	-1.58474724874722	8.8585694612958	-26.5097398139227	2.11132859311789e-46	4.14921966995341e-45	94.9865702673385
E2F8	-2.83732330276849	4.16675113350399	-26.380390060648	3.2124064508309e-46	6.21808859764999e-45	94.9673610489719
C14orf169	-2.47294727611077	4.136359232241	-26.3578833858289	3.45632930727318e-46	6.67478652827213e-45	94.8978843686568
ZNF222	4.10527069523686	2.42746064166297	26.4264616730603	2.76586308863176e-46	5.39117649117454e-45	94.8820904458084
C1orf51	3.61106011347385	3.10303162599022	26.3426511863142	3.63193567787559e-46	7.00582379201746e-45	94.835104887746
CECR2	3.09607724070674	2.87448429930002	26.3340860303245	3.7346061838112e-46	7.1955707163662e-45	94.8237731805909
CENPB	-1.76569967034894	7.20816565036469	-26.4213704739729	2.81196131792289e-46	5.47464971838679e-45	94.8062114239406
YY1AP1	1.13836763257331	5.81444452404521	26.3989258365018	3.02460799564405e-46	5.87497608817087e-45	94.7824960872063
TMEM168	-2.32697412254255	5.0359289750157	-26.3206976321514	3.90099136102829e-46	7.50750052034949e-45	94.705820705108
STARD7	-1.13101251427116	7.92112674946931	-26.4050266233168	2.96525117629355e-46	5.76637914794573e-45	94.6903417506355
MDM4	1.82057007747625	7.21555288984375	26.3910444586439	3.10306714367951e-46	6.01340613104243e-45	94.6664980938203
HEATR1	-2.63013137664402	6.02576605344135	-26.3090986905491	4.05117397088757e-46	7.77862611815428e-45	94.5980279245681
GFPT1	1.81713752750425	7.3653618920997	26.359980857905	3.43282869189987e-46	6.63706671021195e-45	94.5572410849001
ZNF251	1.56768092833794	4.51721813635287	26.2908800448317	4.29893571366632e-46	8.23544110828814e-45	94.5381055563339
HOTAIRM1	3.62933317602586	1.95076983618813	26.2686896934799	4.62146159803438e-46	8.82298216501449e-45	94.5347760030119
MT1F	4.70836009940414	3.917475381179	26.2495530092819	4.91915241884666e-46	9.38060490909825e-45	94.525429914296
COX15	-1.35814873932658	5.5510635800972	-26.2869337400388	4.35458623799006e-46	8.32298288504524e-45	94.5039465669584
CLCF1	2.41011213177151	3.527128311005	26.2394939664708	5.08331357441827e-46	9.68261232557758e-45	94.5009814422751
TAX1BP1	1.4146152203162	7.69976966717735	26.3163428187865	3.95670736966512e-46	7.60597402876776e-45	94.3915664452781
MRPS16	-1.20909911769898	6.91624752425523	-26.2895237702582	4.31798042284684e-46	8.26246047959846e-45	94.3836700759943
HYOU1	1.15916415188472	9.2049344201938	26.3019377919498	4.14679170155698e-46	7.95308995605951e-45	94.2834073877962
KIAA1683	4.24645337784506	2.97071222917776	26.146223535265	6.8950141124601e-46	1.30443683276904e-44	94.1396154892712
SCRN1	-1.39478002437868	7.34542308444588	-26.2217446657211	5.38657781498446e-46	1.02485924206826e-44	94.1393522230048
LYRM2	-1.57483674136107	5.91829196237125	-26.1765623857996	6.24357208763605e-46	1.18521565940551e-44	94.1193979395758
ST3GAL5	2.7878471555911	2.67002370352706	26.1155878639331	7.62249420522183e-46	1.44043608009186e-44	94.1127559093021
SS18	-1.28009232672371	6.29422048315841	-26.1881870784119	6.01074141617242e-46	1.14231408459168e-44	94.0908366340645
FOXM1	-1.37650148339684	6.39309708288805	-26.1679308810378	6.42232044589753e-46	1.2177651602856e-44	94.0084575519904
ARF3	-1.0337706053111	8.18663045276772	-26.1466291758653	6.88586687954909e-46	1.30418162733385e-44	93.8262289627366
CD55	1.40474747359374	6.76048435142546	26.1130772956597	7.68543887967273e-46	1.45069164586509e-44	93.7882584274061
CDAN1	-1.88968912500497	4.16868585050288	-26.0051295908735	1.09516955681864e-45	2.05332014217881e-44	93.7185427832238
CDC5L	-1.78655170545136	6.24108119548661	-26.0339234640229	9.96337934461595e-46	1.87221973212761e-44	93.6345228567534
PTK2	1.00418609884576	7.56201686438247	26.0829616596286	8.48265395449874e-46	1.59936758438598e-44	93.6308274891491
LOC100216546	3.05793685203902	4.9905240869775	26.0187635476353	1.0471964412434e-45	1.96557949308133e-44	93.6169487725722
NAIF1	1.86300294808538	3.97815202648618	25.9912556420192	1.14626452816053e-45	2.14671085878575e-44	93.6160591267096
MEF2A	1.83277585948055	6.44753232767533	26.0397024176121	9.77613188095414e-46	1.84117150424636e-44	93.5635785100349
FUT8	-1.15584569533173	7.00088483209045	-26.0385834811283	9.8121080189283e-46	1.84586832968006e-44	93.5566482174477
FEM1A	-2.84285683098597	4.20572809812362	-25.925610244921	1.42263624948225e-45	2.64946198622952e-44	93.4905867533673
TBC1D20	1.23446232475503	5.74804865415092	25.9787868641371	1.19423388378757e-45	2.23404557857531e-44	93.4093482172761
RAPGEF2	2.04624687682462	5.39327795397791	25.9538746884668	1.29622807651344e-45	2.41943285174228e-44	93.362378626606
ZNF10	2.76541796954467	3.83154458244615	25.8839837152385	1.63181733115563e-45	3.02220520999411e-44	93.3199168051424
GART	-1.12860112530411	6.6259837385485	-25.9569504924558	1.28317425046405e-45	2.39774370555986e-44	93.309613357087
CD59	1.168396221478	6.39186167417558	25.9453163558781	1.33325932030947e-45	2.48577802372972e-44	93.2463635465403
GATA2	1.85808742367314	4.39752348777436	25.9076888565675	1.5091588007567e-45	2.80123993161544e-44	93.2236882581373
ZNF77	2.4257059660725	3.12848777181991	25.8438184714297	1.86305544004419e-45	3.4352523902204e-44	93.219208118682
PDCD11	-1.1449567268736	6.63751552640649	-25.9163535391733	1.46668302826183e-45	2.72845461230822e-44	93.1664182510573
ZFAND6	1.24813443758298	6.85943508391009	25.9080320979088	1.50745279909964e-45	2.80118229023805e-44	93.0903992189722
GNL1	1.32309380665804	6.14946125262005	25.8646970050165	1.73900096893297e-45	3.21715179252599e-44	92.9881628922881
PRPF8	-1.47114667702032	9.08181889535798	-25.8879452478366	1.61064021653048e-45	2.98629123960707e-44	92.9376301391384
SNHG4	2.35643847537795	3.98917436760832	25.7747786478765	2.34051760528847e-45	4.296686765186e-44	92.8709242101824
SYTL2	-1.73570337207727	8.68384586484311	-25.8467302984108	1.84523238127893e-45	3.40990788337114e-44	92.8418460498533
P4HA2	1.75167870344651	6.64601258243971	25.8319049220003	1.93780468304116e-45	3.56914598228859e-44	92.8288064896909
MRPL16	-2.11460684017875	4.60766777799799	-25.7376347077006	2.64668965239668e-45	4.816456773306e-44	92.8042260751474
LPCAT1	-1.03202852853596	7.98981511790218	-25.8261043801368	1.97528699434563e-45	3.63418038431643e-44	92.7891773488075
SEPT8	-1.50956487112355	5.55832857071249	-25.7677674526231	2.39544102070194e-45	4.38788123003497e-44	92.7779959552779
CCDC120	1.74714889522023	5.01838315834593	25.763353726133	2.43068175758417e-45	4.44756255074811e-44	92.7724602440772
SAMD4B	1.58130534111059	7.10170880201613	25.8160293698886	2.04213738620645e-45	3.75304457658426e-44	92.7634580567531
CROCCP3	3.26410765838482	2.17079906382536	25.6951797195111	3.0464827613086e-45	5.50209262420357e-44	92.7297202074405
RNF220	-1.79079110183007	4.93467194671289	-25.7093626674723	2.90656541728044e-45	5.26075757993486e-44	92.7012716092004
PQLC1	2.1947423760162	4.42858290541973	25.7211674505564	2.79506318604335e-45	5.08093877428141e-44	92.6635267662
AIFM1	-1.22984922007518	6.43386970924766	-25.7591578331186	2.46466808555911e-45	4.50482066261099e-44	92.662660627902
ULBP3	5.39517368920814	1.07491449265786	25.845112674627	1.85511238554784e-45	3.4243818472298e-44	92.6594259985418
HK1	-1.06403750786598	7.32736660014957	-25.7719236763995	2.36272752868017e-45	4.33270341991746e-44	92.6451725272261
ANKRD42	2.80219065637312	3.72682695125886	25.6808351654123	3.19490942977326e-45	5.76393368970097e-44	92.6259709031859
WDR36	-2.28231894184777	5.5940050922268	-25.6981434361668	3.01669418724576e-45	5.45418309054034e-44	92.6250648181601
ABCE1	-1.84446280828966	6.99811126334909	-25.7505623602516	2.53579505023531e-45	4.62976380132482e-44	92.6172822909595
DHX16	-1.75659076012239	5.80399052362303	-25.7134389449841	2.86756454263746e-45	5.20142618341311e-44	92.5982817591613
ZBTB1	1.57674964685533	6.55732838748259	25.7428977486406	2.60096418297437e-45	4.74356870186079e-44	92.5620376819845
CEBPG	1.59315704614587	6.83050828518834	25.7384804936876	2.6392871170605e-45	4.80821761935946e-44	92.5602757787706
GPAM	-3.05762030848041	4.19476729610882	-25.6426534960158	3.62653472796393e-45	6.50752862558678e-44	92.554895139383
SLC44A1	-1.63131487096151	6.62818885041445	-25.7161578861773	2.84184425119997e-45	5.16036951759699e-44	92.5220390378846
KCNK2	-1.45885042143983	6.11438909513099	-25.6792046803286	3.21223574711117e-45	5.78894726666888e-44	92.4668231938276
C5orf32	1.55567237925317	4.94288231985785	25.6718801059683	3.29124707593369e-45	5.91222514478143e-44	92.4615615496853
KLF6	1.76111959356539	7.1115296895036	25.7103560405466	2.8970120199501e-45	5.2491472396149e-44	92.4507440861994
KIF15	-2.5380423218009	4.41758004192283	-25.5822196575578	4.43325957799181e-45	7.91268230334418e-44	92.3340007010653
C6orf48	1.95137596194776	7.08450567528741	25.6768982643385	3.23690683098908e-45	5.82712915408626e-44	92.3236431766629
PRICKLE2	1.57261315639879	6.71688334057554	25.6749622426778	3.25776341990923e-45	5.8583694015658e-44	92.3139236894816
RERG	-1.72673818147757	5.41567838506433	-25.6155820895466	3.96778636335001e-45	7.10463159964299e-44	92.3056158392123
ZBED5	-2.19896541511869	4.39100257826557	-25.5617832279403	4.74521776328782e-45	8.43347735103354e-44	92.270991877371
AMIGO3	2.31037554352824	3.06987965005594	25.5687794165727	4.6360048048533e-45	8.24814301663474e-44	92.2668011375574
C2orf44	2.23849794639029	4.62554940813733	25.5854419346021	4.38599569702493e-45	7.83668718344497e-44	92.1827663012453
ARF4	1.63378666812612	7.52824067241335	25.6404535328953	3.65312576737663e-45	6.54821814936836e-44	92.171182216124
ZNF263	1.27877479024424	5.54161663871086	25.5961000764128	4.23325432511194e-45	7.57186581103444e-44	92.1534687852953
MEX3B	1.88066443864598	5.01910550738762	25.5750264585693	4.5406304687014e-45	8.08706112444752e-44	92.109838104031
FOXN2	2.47634961288213	5.58610146744435	25.5816857524682	4.44114028869853e-45	7.91829746142796e-44	92.0997522445223
SH3D21	1.94167627381021	4.49225841047951	25.5318981011385	5.2417364594746e-45	9.27648683050298e-44	92.0409905992004
BYSL	-2.28340010423832	4.79260143478262	-25.494435230245	5.93890005300674e-45	1.04659815054252e-43	92.0116058899238
LIG3	-2.13574670113969	4.19466655370709	-25.4593629308369	6.67620842735355e-45	1.17159401614964e-43	91.9324084710509
UBR2	1.75396189632225	6.60141317499687	25.5578182856727	4.80826036053343e-45	8.53644864857337e-44	91.9301360502222
SLC12A7	1.71802088302089	6.53382389047839	25.553707307681	4.8745172928859e-45	8.64490214275968e-44	91.9295403419032
C19orf26	4.19340328260081	3.12297038383394	25.4500964962313	6.8859949999867e-45	1.20714235198928e-43	91.9183150990685
STX1A	1.98389666249758	4.37818673689805	25.4783649097556	6.26595619273804e-45	1.10191221206468e-43	91.8888990654249
CXCR7	-1.90736955167142	5.6958442201875	-25.497699927529	5.87459222403261e-45	1.03635738770803e-43	91.8731976333602
HIF1AN	-1.41999894124199	5.9860865791625	-25.4884863930997	6.05791151763128e-45	1.06644749706174e-43	91.8088168913547
FADD	-2.74246696941677	4.88321823771336	-25.4241695798897	7.5089871400359e-45	1.30812813468709e-43	91.7908861680343
PNMA1	-1.00997061865445	6.82061972451353	-25.5073021997396	5.68948912465251e-45	1.00582469472187e-43	91.7772592357007
HSPA4	1.10593084998632	8.84384494079825	25.5423847651808	5.06180470633132e-45	8.96754469371663e-44	91.7678125255579
LSM14B	-0.995276884621367	7.07057389452587	-25.5042959771328	5.74679861419307e-45	1.01488342158147e-43	91.7623198052143
TMX1	-1.8939606304056	6.64035044800814	-25.4700877664314	6.44143808627542e-45	1.13158204364359e-43	91.7143265496958
OPA3	-1.4063191311756	5.25915480248083	-25.4318562938375	7.31857533000842e-45	1.27628627548551e-43	91.7039600579376
C10orf26	-1.64139436214286	5.45827224900059	-25.4363812314036	7.20877070132219e-45	1.25844969946672e-43	91.6922049492332
FHDC1	1.6481135801715	4.42444679770896	25.4145139581845	7.75527057595464e-45	1.34822396166596e-43	91.6488385198307
SERINC4	4.4816532461049	2.28809141663781	25.423734523739	7.51991238182161e-45	1.30866820680109e-43	91.6466883773061
MRPS27	-1.22961399341099	6.30344814855565	-25.4442044414273	7.02283358134613e-45	1.22855511312168e-43	91.634616719758
PALB2	-2.29814785460652	4.21619340713579	-25.3534052130982	9.51460391826534e-45	1.64893508734787e-43	91.5958586352862
MAP2K1	0.971886401412939	6.48450715550572	25.4475356266278	6.94513573068653e-45	1.2162350781152e-43	91.5771598395127
TRUB2	-1.70015674201597	5.54687148066469	-25.3778031144578	8.76840290695599e-45	1.52119056240593e-43	91.5088600372659
BZW1	1.19058391737946	8.44603001808009	25.4430541015297	7.04986774187076e-45	1.23199569608199e-43	91.4501891119006
MED22	-1.53288301972345	5.3247359166319	-25.3426636666822	9.86313588696283e-45	1.70580232237401e-43	91.3906451921237
PRDX3	-1.15342743080143	7.27153338559189	-25.3929168250507	8.33605354442987e-45	1.44768597587793e-43	91.3665106675854
BDKRB2	1.98319130968718	3.96173119965721	25.2937902730174	1.16189397761721e-44	1.99912704543932e-43	91.3258618305024
INCENP	-1.48170181826509	5.94577499150899	-25.348339234766	9.67740486755366e-45	1.67541324021705e-43	91.3110047039977
TMC7	1.85700329889922	3.15996122701493	25.2663761585398	1.27385885775458e-44	2.18727058902337e-43	91.2769951396531
RNF149	1.29356316544703	5.94249774711901	25.3312321375708	1.02482172315306e-44	1.76874287905178e-43	91.2244046107616
RC3H1	2.03474522074611	6.40594676653663	25.3345725002586	1.01341515678035e-44	1.75086312830523e-43	91.2006248104715
CEBPZ	-1.71354744159985	6.05331387811805	-25.2948042676451	1.15794854989266e-44	1.99439047872347e-43	91.1958512691546
CENPBD1	-2.36604244307424	3.86213691734717	-25.231245150862	1.43340829549807e-44	2.4486537624014e-43	91.1862932089274
FAM43A	2.68414478752882	3.1591437026077	25.2240541764216	1.46847476423917e-44	2.50344260521263e-43	91.148183505023
PDCD7	-1.38172856204654	4.98968290523386	-25.2293295143611	1.44266643725087e-44	2.46195443842689e-43	91.0506558888665
SQRDL	1.97129891298562	4.16535006793869	25.2228507981036	1.4744269451384e-44	2.51103016603814e-43	91.0322634049995
SYNJ2BP	-2.22301166602535	5.37007646854334	-25.2220929432329	1.47818794947817e-44	2.51487439136042e-43	91.0214120489045
TSPAN17	1.20731731799464	6.3790716472138	25.2819268063279	1.20907442063206e-44	2.0781665581347e-43	91.0086428944269
ULBP1	5.24872395210613	3.02515929318583	25.2081184411614	1.54930006164497e-44	2.63318030802341e-43	90.9962504774633
NEK2	-2.14209169466083	4.07492157973945	-25.1817958967044	1.69275828045991e-44	2.86535318647889e-43	90.9635795023629
NUCKS1	-1.42730809317082	9.82212021101813	-25.3074473304143	1.1098745549104e-44	1.91356103673417e-43	90.9518794407369
HNRNPR	-1.29401785101998	7.36994626233016	-25.264929662668	1.28006021809008e-44	2.1956643166501e-43	90.9422820813887
KLF11	1.73044346949052	4.71299190209244	25.1963191577907	1.61202437896176e-44	2.73422877421466e-43	90.940511797188
RRAGD	2.19842882999683	3.73804306801649	25.1646586101007	1.79328719160998e-44	3.02938737297831e-43	90.9374588476117
SMARCE1	-1.25844586207844	6.44572415145924	-25.2332682380802	1.42369590614972e-44	2.43704097589027e-43	90.9153228417006
XRN2	-1.23486538280978	7.70167692644184	-25.2578647766268	1.31078893164634e-44	2.24606906689071e-43	90.9082340472592
SIKE1	-1.65586452536992	6.89004775519202	-25.232009572908	1.42973064509075e-44	2.44486864095068e-43	90.8773079951046
TOR1A	-1.21359277172939	5.54480274698314	-25.1869158211062	1.66384167007114e-44	2.81925917834546e-43	90.8358332439841
SPG20	1.74101940772523	4.94569391506652	25.159004089874	1.82776169676377e-44	3.08450924487157e-43	90.7536413342226
GABARAPL2	1.40721877829128	6.43357056070026	25.2016605624811	1.58331852346463e-44	2.68826588694645e-43	90.7400721459394
SAMD8	1.97401730639343	5.51162066046042	25.1785024423146	1.71162664549766e-44	2.89436238820048e-43	90.738614652286
MRPL35	-1.66922193076838	5.38344463924323	-25.1351955246093	1.98040749094856e-44	3.33202564171265e-43	90.6923988402544
ZNF503	2.25978353648135	3.42243459405491	25.094071361933	2.27500143986203e-44	3.81999237753541e-43	90.6672747222967
CUL2	-1.73814568242513	5.78194350161247	-25.1330543861196	1.99475016717097e-44	3.35278410007712e-43	90.6597492213756
TNFSF9	3.79012485873371	2.00851173642848	25.1509786355608	1.87784236142026e-44	3.16264205965685e-43	90.6238154705961
KLHDC5	-1.98209640920719	4.74370147033036	-25.0709037966425	2.46004444104983e-44	4.12655799720335e-43	90.5693590771297
SKP2	-2.6526566734961	3.7838978800719	-25.0428094495466	2.70493796978267e-44	4.50571539906826e-43	90.5542678816537
UBTD1	2.11981887508594	3.74704610363313	25.064412691505	2.51456218522047e-44	4.21378136128528e-43	90.542463436904
BCAS2	1.29789568329612	8.31544222196583	25.1564245415742	1.843709997555e-44	3.10828689507155e-43	90.4939454358
ARHGEF10	1.62008911598364	4.20285923673789	25.0489481363344	2.64940878289259e-44	4.42202719412132e-43	90.4243019344723
HIST1H4H	2.66927556826994	3.31182974068753	24.9980978275835	3.14643798497672e-44	5.22034016475701e-43	90.3973951191655
FNIP2	2.96054165177021	3.43736267479405	24.9932246620566	3.19875466439059e-44	5.30188037733085e-43	90.3685936560858
ABCF1	-0.973745782320307	6.97104387965803	-25.0586081625338	2.56434499673121e-44	4.29290347600928e-43	90.2629963087099
CAMKK2	-1.20215133641215	5.84129098194555	-25.0210763084682	2.91113983380903e-44	4.8395529404197e-43	90.2339995018922
SMARCA5	-1.49431268196854	7.28584963020418	-25.052207244596	2.62039635370595e-44	4.37797288904879e-43	90.2338937474232
CSRP2BP	-2.341187335117	4.08780438253035	-24.945969201367	3.75389510225031e-44	6.19744735340909e-43	90.22662714308
UBE2H	1.10415201007955	6.99962125479111	25.054849412121	2.59711125089348e-44	4.34340885599425e-43	90.2187062561001
GFM1	-1.26707720988078	6.27904193204025	-25.0148631321657	2.9729539039332e-44	4.93740626508231e-43	90.1876438519942
FAM32A	1.29525211304606	6.87321034343708	25.0449799878641	2.6851708587205e-44	4.47724800012379e-43	90.1779901911348
SLC6A6	1.5410854034443	7.03464887144035	25.0372492503228	2.7562469990686e-44	4.58661440919635e-43	90.1574704587071
RGS3	-2.32031483172898	4.13064965480069	-24.9243544333631	4.03928302485352e-44	6.64891430193409e-43	90.1041407959582
KIAA0895	2.65969945692373	4.12689809536623	24.929920257184	3.96376701958723e-44	6.53747925400166e-43	90.0725928187836
PFKFB4	2.3965915008269	3.03173890299121	24.8936917622885	4.48210241631909e-44	7.32733927766573e-43	90.0169451710358
ACTL6A	-1.20374423270155	6.5589143102422	-24.9717724081575	3.43969553158206e-44	5.68995727697115e-43	90.0058504479616
NXT2	1.96055816974572	4.55964224170849	24.9233490600765	4.05307768285407e-44	6.65851386719563e-43	89.9729257407007
MBNL2	1.88989168620402	5.24355390412766	24.9261185565161	4.01519196107694e-44	6.61577047852717e-43	89.9439156818897
LOC100507062	2.51863575802572	3.58556872952299	24.8702484545243	4.85344274877364e-44	7.91120628952148e-43	89.9284571785829
BIRC5	-1.3699723810227	6.29821784897138	-24.9471790538962	3.73853571820477e-44	6.17818886870124e-43	89.9131809332055
NCAPG	-1.61811829393139	5.65345760404857	-24.9198117773795	4.1019913175025e-44	6.73225738900018e-43	89.9074748252278
EIF2B5	-1.13136556996456	6.05701592655702	-24.9239437872968	4.04491174114476e-44	6.6516326409936e-43	89.8944982233104
AARS	1.1895501336643	8.92408223154677	24.984464946132	3.29501242341952e-44	5.45601859101664e-43	89.8904258536112
TXNL4B	1.16263896315055	5.52016717910127	24.9171746773937	4.13884424838894e-44	6.78608149118202e-43	89.8630623041261
SH2D5	3.73767870404312	1.53604736302231	24.9057466130515	4.3024482675951e-44	7.04052297722705e-43	89.8147344736481
OSBPL1A	1.79766320094784	4.97606689719498	24.8717715829774	4.82840033826123e-44	7.87806509825179e-43	89.7688877233989
EXOSC2	-1.48259300291904	5.36734431609077	-24.8538053134877	5.13227848223612e-44	8.35303299305995e-43	89.7275565331956
PPARG	2.43855614887371	2.51808023458422	24.7975060091205	6.21531793697982e-44	1.01015526898008e-42	89.7243629329814
DNMT1	-1.2002189981051	7.9176775363645	-24.9139074202734	4.18496706366897e-44	6.8549842480705e-43	89.7242019993108
JUN	2.14259540009638	7.6900384754173	24.8896411186904	4.54415271677003e-44	7.42152441750605e-43	89.6641019597834
IPO9	-1.30177211870441	6.33694277628325	-24.8536786408472	5.13448811101748e-44	8.35303299305995e-43	89.6273475501315
PELI1	2.95452263601524	3.35339622750447	24.7706586323463	6.81027996504646e-44	1.10470535533886e-42	89.6231573672426
NFATC1	2.50250632193925	2.96991869472497	24.7559903465321	7.15928279940186e-44	1.15794821602705e-42	89.5669113982856
FYN	3.22646601129979	2.00367648368103	24.758710326191	7.09323057003913e-44	1.14837548938368e-42	89.5381595666246
TSHZ1	2.39009175264158	3.94634875130999	24.7418765548129	7.51211854547889e-44	1.21384222758057e-42	89.4249058722538
HEATR2	-1.52056283811166	5.91293450262047	-24.7786323923222	6.62781200680764e-44	1.07615075729952e-42	89.4159944783726
RNF157	3.09830142669842	2.16270070610623	24.7104948033221	8.36081370494181e-44	1.34448315770622e-42	89.4107572510522
TTC5	-2.97504298088842	3.41591422292995	-24.7154765033823	8.21989434452827e-44	1.32309444675545e-42	89.4037258461699
MMP25	3.88065815786758	1.48905669319109	24.7222251041736	8.03280649210212e-44	1.29422597084697e-42	89.3985957025316
SH2B3	2.36173665529862	3.21496390269789	24.7086460119926	8.41372900702069e-44	1.35169264085893e-42	89.3960094822711
PRSS22	2.01549614648519	4.2905442660984	24.7079129715553	8.43480317401833e-44	1.35377781460924e-42	89.2962770014835
NUSAP1	-1.37840919425925	6.54581562256101	-24.7626623260329	6.99835355131868e-44	1.13411303093269e-42	89.2648334967267
MELK	-1.42796684189391	5.7281265570078	-24.7021778363255	8.60153094170865e-44	1.37921383958903e-42	89.1708393729884
PPP2R5D	-1.29997139604449	5.44205571298069	-24.6948143009235	8.82048227039418e-44	1.40891829503412e-42	89.1275796781486
SHC1	1.08585837823078	6.6871353097754	24.7235847382659	7.99563702905524e-44	1.28947959184108e-42	89.1130469242076
C2orf29	-1.36855974208689	6.05318670238769	-24.6878017468873	9.03422226465914e-44	1.44168256826488e-42	89.0976064808467
RHOBTB3	-1.66977301341028	8.47215413584687	-24.7379458047153	7.61347177192809e-44	1.22903187175411e-42	89.0825688609659
SMC3	-1.61884085021043	6.64488355256542	-24.6950817482495	8.81243231570485e-44	1.40891829503412e-42	89.0776016574876
CMIP	1.30986274467909	5.45387756311431	24.6766199409624	9.38590066711397e-44	1.49637562208593e-42	89.0323750971437
MARS2	-2.29998793701361	3.72991524945803	-24.5947128904837	1.24202298745287e-43	1.94855463810148e-42	89.0323745701034
KAT7	1.17352818394082	6.78772194119572	24.6984379409082	8.71204125412264e-44	1.39426007592294e-42	89.0259480277486
RSAD1	-1.47984575874798	5.50301827863441	-24.6429372475907	1.05309641969976e-43	1.67255313609296e-42	88.9951608801076
DIMT1L	-1.59360239007936	5.05186913977341	-24.6135618709932	1.16441524022114e-43	1.8406125214989e-42	88.9702177453995
TRMT12	-1.45172838914771	5.5186409453195	-24.6345020673039	1.08391564072619e-43	1.71986766371014e-42	88.9674905285814
NIF3L1	-1.68979000796947	4.84199746930476	-24.6035501075874	1.20500787583179e-43	1.89581859975643e-42	88.9447508587191
VAV2	-1.1268745823684	6.45162145386886	-24.6594131606391	9.95424274421275e-44	1.58396532496874e-42	88.9386970050349
SLC35E3	-2.15815753124574	3.92600568629105	-24.5653895179754	1.37326410866296e-43	2.15041844131828e-42	88.9263512481152
RAD21	-1.28494445142578	9.2047374530579	-24.6988280065094	8.70044861152869e-44	1.39373853045216e-42	88.9070364939678
EXPH5	2.70174401573837	3.43366485095726	24.5709383144266	1.34739899873039e-43	2.11189323849739e-42	88.8823734232784
SHB	1.70771576271836	5.51057837888022	24.62816175754	1.10767849281526e-43	1.75590664586183e-42	88.8795223929698
TMPO	-1.61255981200736	8.05075256678754	-24.6654260595859	9.75179400412353e-44	1.55322859928535e-42	88.8540350367623
TBRG4	-1.63313829753131	5.90537271963809	-24.6046003415125	1.2006835400636e-43	1.89079392881579e-42	88.8239663898254
RBM8A	-1.20775533650162	7.5436132251581	-24.6469313065577	1.03881334966963e-43	1.65143673572955e-42	88.8198743256948
PRPF4B	-1.64579624456718	6.7157916565465	-24.6220925739333	1.13091735000771e-43	1.7910475152963e-42	88.8094854193441
PCGF5	2.00897887396518	5.65856711936342	24.6103817942484	1.17715712600348e-43	1.85899676820418e-42	88.782767939405
MMS19	-1.0413041959248	6.34652019019701	-24.6065029123796	1.1928895291899e-43	1.88029071500206e-42	88.7786068375125
EID1	-1.72810822497114	6.83220132274515	-24.6145040263853	1.16066700443536e-43	1.83642336633651e-42	88.7763797612625
USP10	-0.847805219337658	7.06648276851704	-24.6085616027038	1.18451343261279e-43	1.8688493063223e-42	88.7142857088959
STAT2	2.47526581991695	6.25723977256287	24.6015968607555	1.21309218514507e-43	1.90674376920735e-42	88.7062252089083
USP13	-1.64083453022643	5.6789503506341	-24.5430548267432	1.48254115006774e-43	2.31287483150493e-42	88.6410173513692
ALDH5A1	-1.60046969032124	5.03617592831211	-24.5116165999403	1.65139233871008e-43	2.56433476997097e-42	88.5991097459878
IGF2BP2	4.49682126002841	1.35774346763297	24.5570082641241	1.41328520196745e-43	2.21101793430343e-42	88.5889157183057
KIAA0020	-1.73947169859875	5.45711405694675	-24.5101142586536	1.65993036201702e-43	2.57520179725163e-42	88.5866345982053
GNA13	1.68652707238952	8.71232962940008	24.5951205472436	1.24029053070713e-43	1.94766374042685e-42	88.5610024769614
LYAR	-1.7668698848691	4.95589247244248	-24.4901925516849	1.77744998522466e-43	2.74986804374627e-42	88.5370116482059
DOT1L	1.84573014815993	6.19982461663379	24.530977783693	1.54524241721994e-43	2.40844680201177e-42	88.4765165001912
HARS2	-1.14518648830809	6.1950710523576	-24.5159288006038	1.62713069673591e-43	2.52900871488954e-42	88.4676608999751
ACSL3	1.23453923254775	8.15169099903447	24.5468021029997	1.46361262767991e-43	2.28547689872257e-42	88.4165573204922
CDC42SE1	-0.787736523378633	7.60652502966232	-24.528411215397	1.55890836126591e-43	2.42748449104387e-42	88.4046182412475
SAMD4A	2.31310251198237	4.1188008354356	24.4306680586251	2.18104856901825e-43	3.34640883195058e-42	88.4017897159173
PPP4R1L	1.61011071257923	4.47616486810607	24.4506581507418	2.03612019054409e-43	3.1355500982191e-42	88.3918214568348
ESR1	-1.64682108098365	7.43343341406204	-24.5201828721027	1.60354835697331e-43	2.4946737415834e-42	88.3883013464962
OSBP	1.28107160573516	6.48658979409687	24.5092253886299	1.66500288908505e-43	2.58067732317501e-42	88.382921681311
SYPL1	-1.58691288016495	7.00172799110351	-24.4984046559997	1.72802201259709e-43	2.67587408691424e-42	88.3645777760137
RND3	1.546517808185	6.2953687090789	24.4877564659558	1.792385048994e-43	2.77041104984988e-42	88.347067055187
CALR	1.05131197450913	10.0989302397095	24.5497135214829	1.44907465697826e-43	2.26489014610322e-42	88.3364084066131
C7orf68	-1.91656930132098	4.56621751933632	-24.3964806243118	2.45344697908691e-43	3.75058933073578e-42	88.3026474673287
SPTY2D1	1.60723690763506	6.07387486308442	24.4606095293041	1.9676337084616e-43	3.03567399818375e-42	88.2495026642618
ASAP1	1.56745452529759	7.13559131245031	24.4775921544254	1.85607831794876e-43	2.86620995285089e-42	88.2451298570721
CA8	-1.91586307472727	4.392737592188	-24.3851372902331	2.55121319638538e-43	3.89648305902732e-42	88.2131085975269
PBX1	-1.57166916108935	7.11795705542302	-24.4478031077508	2.05620919929571e-43	3.16357338077474e-42	88.1879433492173
CDCA4	-1.53170309070028	5.49911883196406	-24.4033977721417	2.3956928910239e-43	3.66900805031903e-42	88.1853193959538
KCTD7	2.11575366059684	3.49414559330975	24.3654097552632	2.73069683763187e-43	4.15165217386867e-42	88.1823173090609
PITHD1	1.24144359072998	6.09058161481001	24.4425829311038	2.0934584399259e-43	3.21792269754786e-42	88.1747773076803
KIF3B	-1.45788022762545	6.39927239232461	-24.4302482866962	2.18420097453401e-43	3.34817388616927e-42	88.1691353574945
THADA	-1.44217574031805	5.61594142806665	-24.4026738883093	2.40167209194446e-43	3.67480000600907e-42	88.1670108769717
BDH1	-1.63699291809407	5.18169447453544	-24.3751088219564	2.64091533962763e-43	4.02613200910962e-42	88.1364008970142
EIF2AK1	-0.785661889175341	8.00889644573702	-24.4573122959887	1.99006434485341e-43	3.067450332104e-42	88.1330618946853
HIST1H2BK	1.64803916503989	6.8692401322211	24.4311745117346	2.17725131209423e-43	3.34365022437686e-42	88.0958903855734
F2RL1	1.64880588989056	4.80826762433009	24.3710318694229	2.67828606518028e-43	4.07938580638206e-42	88.0746132953791
STX7	-2.31463996104103	4.38197338703001	-24.323378997463	3.15674541214139e-43	4.77336440078234e-42	88.0726800172144
ELF4	1.20310135953543	6.4714403128305	24.3760023296442	2.6327956591743e-43	4.01741556606122e-42	87.9299291784082
RNF19A	1.74543704775818	6.27694976876051	24.3683342160761	2.70330644634452e-43	4.11374859041545e-42	87.919386948656
GPD2	-1.77568227728155	6.61229560588828	-24.3482227205104	2.89742254944819e-43	4.39668380288568e-42	87.8803109477784
NUMB	1.07426848539309	6.31555665469487	24.3547595915851	2.83283342781521e-43	4.3030250905342e-42	87.8520515322604
AGPAT3	-1.09125007196353	6.69446436768674	-24.3479898983847	2.89975020006153e-43	4.39668380288568e-42	87.8293215745652
RUVBL1	-1.31599286766912	6.43990236237034	-24.3158075440533	3.24034045153648e-43	4.89534360537453e-42	87.7575449435284
KIAA0494	-1.51313242565652	6.17898938852866	-24.2906274893742	3.53475045056571e-43	5.32569067885234e-42	87.7138007076844
PARP4	-1.97091924268537	6.20922585528723	-24.2839451617995	3.61731606405393e-43	5.44518396536795e-42	87.708999219738
RBM39	0.939946580654745	8.49383738115439	24.3292027040472	3.09392952770782e-43	4.68261334130186e-42	87.660408299801
SQSTM1	1.58261082792204	9.89584571507719	24.3391641793664	2.98939064912141e-43	4.52849358839733e-42	87.6333668440348
ZSCAN12P1	2.68553379328459	3.68751195985995	24.2020043532813	4.8029803663712e-43	7.19114088157493e-42	87.6165977710153
SETD5	1.58350393989511	8.28030808659045	24.3101611072084	3.30413214498332e-43	4.98721173219323e-42	87.600705043311
PARD6G	2.40811955433794	2.82989977727469	24.1776445947802	5.22602536635297e-43	7.81054943940009e-42	87.5689363952034
XRCC5	-0.967288680011928	8.93006266288899	-24.3071895913233	3.33821058317504e-43	5.03410584247244e-42	87.5677339920656
DGKE	2.0405406058169	6.24282021972757	24.2670031015609	3.83547458928976e-43	5.76838822223759e-42	87.559986154108
PURA	-1.70272829792918	5.29946391269619	-24.2146502586693	4.59715919444745e-43	6.88914788243183e-42	87.5301220397267
ABHD4	1.69868754791583	5.63082817987983	24.23303091554	4.31375117552936e-43	6.47604799457388e-42	87.5212699055292
ETV5	4.51179701017269	1.88453392499071	24.2202149614567	4.50943036975609e-43	6.76374112141712e-42	87.5187378819966
ST6GALNAC6	1.90945360567793	3.38681852569879	24.1617507976082	5.52211542525698e-43	8.23834597430845e-42	87.4825468369581
TBCD	-1.33799178228952	6.66604866513878	-24.2347631885763	4.28796740908199e-43	6.44312371513811e-42	87.4530889965908
PNPT1	-1.78383158101516	6.20087749835042	-24.1848255064865	5.09755247373677e-43	7.62535488110677e-42	87.3657686945204
USP2	2.95192577315833	2.1780826726314	24.1117612314183	6.56835777367034e-43	9.74704661995233e-42	87.3424593294448
DDX19A	-1.18900878367053	5.43069330746878	-24.1569323835708	5.61517902010551e-43	8.36971960180432e-42	87.316577687745
MAPK8IP2	2.98222595324437	2.78618890198873	24.0876193840925	7.14310194297456e-43	1.05811547293451e-41	87.2911385574294
TPST2	2.17264684747057	3.35097079048294	24.0990188430954	6.86565238331464e-43	1.01791817782406e-41	87.2520922584631
NBN	-1.5577520460407	6.92057807757651	-24.170373245503	5.35944487459862e-43	8.00279965024887e-42	87.2303905229035
SLC1A4	1.99417615692179	5.25676281097074	24.1273472729913	6.22230547172613e-43	9.24994104081314e-42	87.2170886928243
FERMT3	3.33908278124063	1.7714443001012	24.0680891676313	7.64499241709861e-43	1.12647447738817e-41	87.2154577359225
CEBPB	2.88369366838956	6.98346303410079	24.1345987653538	6.06762849499809e-43	9.03606580145575e-42	87.0745835768189
ARID4A	2.01255094777795	6.15095727306166	24.1224177732864	6.32971830141966e-43	9.40126188924887e-42	87.0629702436753
RIOK1	-1.63207770990405	4.79327840856388	-24.0508169601038	8.11842871961745e-43	1.1951813548141e-41	87.0545772019226
ZNF430	1.75519852483938	4.94730398352912	24.0789427860945	7.36183729720191e-43	1.08762691659368e-41	87.0310987805572
DIDO1	1.09453238639121	7.79862456797086	24.131911832113	6.12448431786085e-43	9.11262239607694e-42	86.9820074253065
CLPX	-1.24193940591258	6.24736414820491	-24.08039198483	7.32483883564492e-43	1.08311763649271e-41	86.9577098471618
AGGF1	-1.60499208199093	5.64309859580954	-24.0464510821077	8.24271129374564e-43	1.21241076232719e-41	86.9408795806674
MLH3	-2.36730523740768	4.46751291565911	-23.9968150883061	9.79816336555652e-43	1.43238185424447e-41	86.9347929570201
PRKD2	1.65164631124343	5.93997643722983	24.071179351139	7.56327355420664e-43	1.11541611041051e-41	86.8762510663327
THRAP3	-0.991174438323085	7.46026804646792	-24.0807856530807	7.31482080077511e-43	1.08259347851472e-41	86.8593648624729
MAGED1	-1.26750189615786	6.12169042175384	-24.0194936521322	9.05377173192716e-43	1.33053847490993e-41	86.7681516542001
IL11	4.9789528917589	0.86582857831102	24.0743273676608	7.48093102724486e-43	1.10424616504539e-41	86.7369172704219
SLC39A8	-1.63138858303085	5.43917794409434	-23.9991564062003	9.71853798535422e-43	1.42198450802331e-41	86.7329807461495
NOL6	-1.23192740714554	6.16014971751033	-24.011931876421	9.29541448662204e-43	1.36365361293217e-41	86.7325776954123
NKRF	1.31824175188585	6.12214882722389	24.0182264877391	9.0938186301759e-43	1.33525041941231e-41	86.6925430815648
FAM174B	-1.62829739487731	6.04707050955593	-23.9708802454065	1.07254441057182e-42	1.5638389470273e-41	86.6632295110426
ATL2	-1.84270500494645	6.0082617690437	-23.9724406260458	1.06672308832393e-42	1.55670828351914e-41	86.6395892649714
MARCH5	1.10055701132655	6.49063308931462	24.0082217744886	9.41634207423369e-43	1.38018321515762e-41	86.6351817456169
GATAD1	-1.30888353259784	5.63700698578649	-23.9607656292456	1.1110639932864e-42	1.61577688901929e-41	86.6268353862809
RBM4B	1.37910245836895	4.70177685790817	23.9594511271317	1.11617142922456e-42	1.62179417744148e-41	86.614802886651
SUGT1	1.36095349962134	6.13463039388324	23.9867207531556	1.01490629393244e-42	1.48238365587128e-41	86.5718152161418
RANGAP1	1.5634450430765	7.71914518767947	24.0012235702473	9.64877883352617e-43	1.41301381096227e-41	86.5199850376691
TSC1	1.41360629449094	6.11680651684933	23.956522806307	1.12763457623713e-42	1.63702783446092e-41	86.4824179895011
NOTCH1	2.38563580609974	6.54490725631639	23.9649823013642	1.09483883543676e-42	1.59495511183314e-41	86.4654492062915
FAM46A	2.04264788452436	7.12192462574512	23.9631271984328	1.10194736195343e-42	1.60391363631933e-41	86.4334609466103
EEF2K	-1.49121703544022	5.39004872071908	-23.8995753499142	1.37575664675747e-42	1.99204797925299e-41	86.4285323030836
RAB3D	-1.60107062677297	5.92681046521122	-23.9169068139107	1.29490879156113e-42	1.87660785355878e-41	86.4048486210448
DEPDC1	-2.7987186234649	4.71520292477103	-23.8446485414017	1.66720470661463e-42	2.40572316768103e-41	86.3322836319723
NR1D2	1.97483681175488	5.89912400390389	23.890228367422	1.42145248475348e-42	2.05465612402914e-41	86.2911606521663
CAND1	-1.40946706089191	7.99711854722279	-23.9238634034205	1.26382106490338e-42	1.83314340758406e-41	86.2897820025515
HSD17B4	-1.0178599289044	7.05575037703167	-23.8957645186939	1.39420553769395e-42	2.01701500107211e-41	86.2433340679525
PPP5C	-1.54998176905138	6.09528058952803	-23.8564241622489	1.59987986369697e-42	2.31056915720796e-41	86.2035748606529
LRP11	-1.05756903023135	5.81283699318415	-23.844246748576	1.66955162508877e-42	2.40703287741246e-41	86.1638917595191
DNAAF2	-2.23407475363954	4.47034952167136	-23.7747683074145	2.12986318497331e-42	3.05749630090074e-41	86.15041585332
MAP1B	3.29152147339497	5.38473760063862	23.8128491667138	1.86364169231788e-42	2.68223267317764e-41	86.1016458115018
FAS	2.66835268386083	2.75711111398467	23.7346040547994	2.45236412926383e-42	3.50241995711429e-41	86.0545640921401
AHI1	1.86241043182839	5.12348595093648	23.8016725646292	1.93809585355012e-42	2.78699183617989e-41	86.0353674585929
KCNN4	2.0181204803704	3.92265707385004	23.7591344024137	2.24997651492898e-42	3.2243879379325e-41	86.0130732870741
DOLK	-2.61979299635778	3.91094122627287	-23.7087811146855	2.6852987967599e-42	3.82529276635542e-41	85.966791494814
LONP2	-1.6947530941691	5.24538308447658	-23.7524367836809	2.30350226488838e-42	3.29544669614998e-41	85.94868196452
ADM2	4.88815236451312	3.04721541830355	23.7359637207292	2.44068003359128e-42	3.488712212118e-41	85.9421235306047
SARS	1.13624976087335	8.09179085661791	23.8336889069287	1.7324297988345e-42	2.49553453537538e-41	85.9412454018007
YLPM1	-1.7012483633029	6.48466446726377	-23.7780214115403	2.1056943350954e-42	3.02539794331061e-41	85.8953475114807
NUP37	-1.77846324819628	4.72982033255202	-23.7160495228127	2.61756475231727e-42	3.73198234592958e-41	85.8692479100509
AVPI1	1.79954723445587	5.07343721949648	23.7331827124433	2.46463854511848e-42	3.51694667479193e-41	85.8086180015202
GGA3	-1.6752582667117	5.44277251990578	-23.6935428972478	2.83309724134235e-42	4.03076994707572e-41	85.7302739962954
CENPI	-2.54787733538231	3.99283539150963	-23.6517745828144	3.28168034328823e-42	4.65108661535189e-41	85.7281850617302
ABHD15	-1.86165571156254	3.84903941280019	-23.6437112611962	3.37620395037237e-42	4.77695726446933e-41	85.7047942643369
PIGO	-1.41430977054995	5.410900416917	-23.6934160811218	2.834361072567e-42	4.03076994707572e-41	85.6906540147295
KIAA1462	2.90954843855885	2.06053460221033	23.6271202417345	3.57942321443827e-42	5.06020911566066e-41	85.6782701558441
FAM111A	-2.0942821844414	4.70355572744352	-23.6444720148397	3.3671697939663e-42	4.76820894447861e-41	85.6662018843677
AHSA1	1.00075107389858	8.50485570360405	23.765214464306	2.20247288450132e-42	3.15901856950258e-41	85.6591348036849
BAZ2A	2.1675840003152	8.05185219577192	23.7545314056281	2.2866259607285e-42	3.27410381568693e-41	85.6491764856839
EYA3	1.48518343875273	5.43835097876898	23.6837634550483	2.93224553133865e-42	4.16289255230115e-41	85.5713439184755
DHX57	-1.57643755800245	4.93326144457999	-23.619599187242	3.67556799315077e-42	5.19173979032546e-41	85.5061369211314
RRAGA	-1.99560037242936	5.00165503738385	-23.6077553798693	3.83228094649112e-42	5.40396851172998e-41	85.486556492714
ZSWIM4	2.66641489352827	3.33699522534536	23.5692964856263	4.38916803090391e-42	6.15809111986888e-41	85.443676860061
WARS	1.28833961754244	7.92809396458491	23.6872482167024	2.89652039613118e-42	4.11566755351723e-41	85.4319488447422
AP3B2	2.39736315959041	3.18784909839729	23.5593077760248	4.5467126776445e-42	6.37378229848505e-41	85.4202761180421
SSRP1	-0.929155165553831	7.3508631354423	-23.6662492641023	3.11864190766718e-42	4.42376312670279e-41	85.4074668088537
RFC5	-1.18750454420861	5.77464915640594	-23.610194582505	3.79946452609497e-42	5.36221474552003e-41	85.3592825205546
LAS1L	-1.42020799600903	5.84645109538498	-23.6015809941922	3.91663295751772e-42	5.51738945092833e-41	85.3238554518873
FSTL3	1.76699093034688	5.34146303318137	23.6013870428347	3.91931276471111e-42	5.51738945092833e-41	85.304698241171
IWS1	-1.19991092033104	6.02389683169355	-23.5961179417455	3.99282722335996e-42	5.61615159659142e-41	85.2800346808859
WDR11	-1.67030253803534	5.75285696492735	-23.5795310389306	4.2334526187042e-42	5.94460634720479e-41	85.2761856390695
DBR1	-2.86064354935687	3.49596380162148	-23.5136127559826	5.34340722147318e-42	7.45936079899144e-41	85.2534125445281
FOXO1	2.409792455542	3.64737883653893	23.4928180374676	5.75122433160582e-42	8.02197462233325e-41	85.1581063561533
SPTBN1	-1.31400516379079	7.9482966255927	-23.5949473090374	4.00934777834541e-42	5.63464976849148e-41	85.120152208313
PAK1IP1	-2.12143022274753	4.74442874892802	-23.489118886496	5.82699339239162e-42	8.12088645786312e-41	85.1149333339873
PHAX	-1.24017948016757	5.99160294082077	-23.537729526779	4.90679849278262e-42	6.86705422538046e-41	85.0800270520648
GLE1	-0.866893313080492	6.65938836008222	-23.5464756098014	4.75750538510956e-42	6.66369514745161e-41	85.0223298294982
LANCL1	-1.98469022989911	5.08102965984459	-23.4846080219598	5.92075235147659e-42	8.24468462332178e-41	85.0195228035615
SLC17A5	1.93953838289888	3.61549757210517	23.4525064859892	6.63342917929635e-42	9.19879515709388e-41	85.0132815432696
DLL1	2.31826344696134	2.63244697790554	23.4316022891901	7.14343538602731e-42	9.88145685656913e-41	84.9867351821664
POLR3E	-1.51883919344626	5.19878788465193	-23.4725545955637	6.17881782079333e-42	8.59688429575272e-41	84.9662778336871
SIX4	2.43470772934646	6.01766894805944	23.5184621499624	5.25257359640041e-42	7.34481946707361e-41	84.943507548258
RASAL2	2.40170569092784	4.20763128104999	23.4306412869382	7.16780976914871e-42	9.9069793867143e-41	84.8434007158746
RBL2	-1.69584050495939	5.15278361148702	-23.4356542565379	7.04157908697433e-42	9.75669997104877e-41	84.8388424934849
FANCI	-1.19341620265795	8.04946192272722	-23.5162450445333	5.29390719757376e-42	7.39643308038626e-41	84.8348504217978
MYEF2	-1.98846496863847	5.06031457887335	-23.4316392753758	7.14249895901393e-42	9.88145685656913e-41	84.8146970388095
MTPAP	-1.75162647568225	5.13540138813546	-23.4177812806863	7.50217232163636e-42	1.03605557313829e-40	84.8141065358993
CMTM4	-1.4661577523336	6.08699983494303	-23.464385861856	6.36013224030266e-42	8.8417997994033e-41	84.8043017774332
YARS2	-2.51262273192869	4.05237776896321	-23.3769865206151	8.67060211343576e-42	1.19151314498849e-40	84.7942409866465
ID2	1.83228816173271	5.2086215221925	23.4574908808607	6.51734466839307e-42	9.0453171978594e-41	84.7941497586866
GRIP1	1.77016306933152	4.01233867931719	23.4114302581533	7.67305876465665e-42	1.05878081501747e-40	84.7888014913116
HIVEP3	2.22537726921008	3.68126559487548	23.3922827596711	8.21239235799055e-42	1.13226751685931e-40	84.7639466524751
UTP15	-2.44243560766887	4.4763113139691	-23.3726513380959	8.80509455324823e-42	1.20900165277934e-40	84.7549993910593
GATAD2B	1.38448451524648	6.16612692807188	23.4591495723376	6.47917047132367e-42	8.9998045649848e-41	84.7337470403939
EXD2	-1.4852563268774	5.56115957155215	-23.3818575290829	8.52195610990934e-42	1.17204929261615e-40	84.5881274176839
ASNSD1	-1.45806003519944	5.67031085932067	-23.3827044156157	8.49637559053755e-42	1.16949288375432e-40	84.580632477713
BANP	1.99323921704042	4.57536973070825	23.36408877839	9.07694857641403e-42	1.24428596714712e-40	84.5395196812972
MED24	-1.44294884923976	4.99269040922736	-23.3531456181968	9.43674474084822e-42	1.29149033589154e-40	84.5359102925832
RIPK4	1.59186114774918	4.34495636946216	23.3519804370716	9.47589179410225e-42	1.29578752546661e-40	84.5247243221831
ARAP1	-1.56261012299616	5.68088699390967	-23.3696709104916	8.89877628531543e-42	1.22086246591973e-40	84.5120762386427
GTPBP1	1.49090681432239	5.26605378730596	23.3621189029832	9.14067885314468e-42	1.25199601261254e-40	84.4667674219721
SERPINB8	2.92583483389475	2.76783549343584	23.2823217770368	1.21399867776903e-41	1.65467920839522e-40	84.4647845943309
SDAD1	-1.91402169374236	5.43452705715602	-23.3259862701988	1.0393113194526e-41	1.41773593038542e-40	84.4493558398373
SORBS1	3.18271052313747	1.79828579333058	23.2670140250464	1.28201598758033e-41	1.73888364771236e-40	84.4120124928493
EZR	0.694768457198957	8.16263350951487	23.3899140213286	8.28171836737228e-42	1.14088515630918e-40	84.3599473281324
PHF19	-1.46663049639255	5.52140512517691	-23.3317515155683	1.0182244273168e-41	1.39010492428132e-40	84.3389330549639
PDHB	-1.57965412397483	4.85284230283458	-23.2801926999255	1.22323649456152e-41	1.66591263314714e-40	84.3084905123628
ETV3	2.77564041865043	3.74005556195577	23.2628450198666	1.30119737542605e-41	1.76347041382701e-40	84.2716981310875
TFG	0.934536306265609	7.35289928305611	23.3436082730374	9.76203284300127e-42	1.33382546786236e-40	84.2409249829053
BMP4	2.7202715856484	2.61684111499536	23.2186819185878	1.52305677451529e-41	2.05250616414132e-40	84.2154941334423
TUBA4A	2.57062353445153	3.03833415829327	23.2231051424958	1.49921532686773e-41	2.02527278889628e-40	84.2133631267319
HIVEP1	2.52970661974169	5.08990496097001	23.2765778837255	1.23908340873121e-41	1.68475048192039e-40	84.1848437939897
TCF19	-1.65473286385414	5.00419389075613	-23.2451937641337	1.38567002990605e-41	1.87643284049788e-40	84.1639665318587
CSTF2	-0.998258608384277	5.37966617723225	-23.2703867846672	1.26670691236072e-41	1.71951350668187e-40	84.1542022850115
POLD3	-1.63747206710951	5.37918489606341	-23.230314510054	1.46116018184883e-41	1.97546021675342e-40	84.1136701479628
PRPF4	-0.901079935646111	6.24915890261258	-23.2797079546449	1.22534963561233e-41	1.66743265304968e-40	84.1132802544748
OSBPL6	3.42460945015589	1.86653560221512	23.1826470824342	1.73209648759679e-41	2.32484604001355e-40	84.0605279575023
CLSTN1	-1.14483056949249	6.91152862302526	-23.2709219351773	1.26429484754693e-41	1.71763338995734e-40	84.0339809238829
RAD9A	1.49083670620986	5.3619697797259	23.2218062634403	1.50617706851064e-41	2.03139558820742e-40	83.9806637873898
KCNJ3	-2.96016597417281	4.39243411525582	-23.1530543042942	1.92525269063702e-41	2.57583407985708e-40	83.9758170845569
TACO1	-1.52088234885018	6.21473657985486	-23.2316385935888	1.45427752578346e-41	1.9677457395795e-40	83.9651864929084
RPL7L1	-1.47760408937187	5.92858574261188	-23.2221179201881	1.50450368143171e-41	2.03077639776141e-40	83.9505759585701
TUBGCP5	-2.11902541280193	4.67922892474168	-23.1509687713287	1.93965797568076e-41	2.59303277260472e-40	83.9339329368017
ZNF516	1.4378691343339	4.94894399472041	23.203046236522	1.61044109255303e-41	2.16851987374049e-40	83.9184328220626
KLF3	1.45733026796735	5.2233000364952	23.1965991999267	1.64792847720901e-41	2.21721286024484e-40	83.8683078325093
PLEKHH2	3.64518483582178	2.57230749122459	23.100957727071	2.31963234649977e-41	3.08129716940922e-40	83.818395427244
TTC33	2.11167785597604	3.30669451143254	23.1165814882834	2.1934842843661e-41	2.92258052216776e-40	83.8121904627994
ARPM1	4.33654922566398	2.5932433303221	23.0890381024053	2.42077245604762e-41	3.21054707017767e-40	83.7749681834919
POLR2D	-0.961224112962296	5.94949248735435	-23.1622154531229	1.86324126107815e-41	2.49733850741221e-40	83.7166785705105
RNF216	0.845799126154565	6.79280833678202	23.1857140146661	1.71323056369772e-41	2.3013709194603e-40	83.7043132202596
ARMC1	-1.51405428484477	6.35407233498483	-23.1562536267145	1.90336358597985e-41	2.54858707861705e-40	83.6876100070685
C7orf60	2.69357686798119	4.99139854126231	23.1265266131593	2.11681236757433e-41	2.82760144052022e-40	83.6474554451642
WDR77	-1.36275486998553	5.45407125873491	-23.1226755432818	2.14617626329355e-41	2.86225293678798e-40	83.631308302245
LCMT2	-2.31081000752958	3.75982623379	-23.0474776955169	2.80951701353682e-41	3.70973694752742e-40	83.625911458987
SLC9A1	1.21010731503313	6.99598658463686	23.1621621313403	1.86359630306771e-41	2.49733850741221e-40	83.605979416819
NUP43	-1.34553151391263	5.31044317355698	-23.103450736767	2.29902348767186e-41	3.05634887184612e-40	83.5675404429062
SPAG4	3.8559277374686	2.10792757281798	23.0366790200266	2.92045258571536e-41	3.85186506652238e-40	83.5614089888646
CHP	0.914671930457081	6.50432153657051	23.125743213663	2.12275267963439e-41	2.83327340895495e-40	83.5113278521723
NPY1R	-1.71793740984567	6.34622103429305	-23.097881483069	2.3453195700726e-41	3.11294638808683e-40	83.4955317224765
IPO5	-0.961733128006496	7.16834019652753	-23.1164003796931	2.19490620416331e-41	2.92258052216776e-40	83.4618126009596
TNXB	5.87236734198126	0.521061823147776	23.1939693856353	1.66347153774568e-41	2.23632620556742e-40	83.45604579335
ORC5	-1.79168827426798	4.95855158602421	-23.033755165868	2.95124240348642e-41	3.88940724632836e-40	83.4351917187811
TOX4	0.739128948740236	6.94047330140866	23.1135294681303	2.21757086225224e-41	2.95041011140067e-40	83.427232336675
TUBB2A	1.55699155530239	4.21846319067234	23.0473827145891	2.8104739969608e-41	3.70973694752742e-40	83.419641759238
QRICH2	3.38066313810316	1.64872743054376	22.9773923606977	3.61313418980949e-41	4.74301853927581e-40	83.3798109053938
FEN1	-1.31128844990288	6.839869433912	-23.0814692332435	2.48729260844379e-41	3.29615543451774e-40	83.3746468216451
PHF8	1.55151661651016	6.08387395299281	23.0763058581602	2.53372646915381e-41	3.35503099525957e-40	83.3539426899376
SLCO4A1	1.79366456407835	5.75165218506243	23.0655900451364	2.63290194602588e-41	3.48359589757411e-40	83.3349213456315
EIF2B1	-1.18439084419982	5.85528016361001	-23.0304603731655	2.98633088240694e-41	3.9325509982184e-40	83.2656694176726
C12orf11	-1.81774462904259	4.79132436950135	-22.9766309692019	3.62303267496981e-41	4.75228223185844e-40	83.2497506654239
FAM63A	-1.93527786179827	3.6770584428586	-22.9433395464446	4.08366869761118e-41	5.32309238494539e-40	83.2353612730468
CD276	1.2527078967549	7.17463095333264	23.0586201409579	2.6995009809358e-41	3.56888967629805e-40	83.2079155737603
ANK1	4.47746095793972	1.30388068158591	22.9700721594307	3.70944102174169e-41	4.85914008373093e-40	83.1937412686541
GNPAT	-1.42092903822876	5.11151188550375	-22.9700070101611	3.7103096669005e-41	4.85914008373093e-40	83.1491010874449
RTN4RL1	-1.9760875103377	4.87012414618453	-22.9611937075729	3.82972980036025e-41	5.01161198601133e-40	83.1453954328746
EN2	3.52309590731734	2.14312627039645	22.9063383994814	4.66532543656255e-41	6.0529792553198e-40	83.1117975460641
NUP205	-1.36265576684388	7.2541538499304	-23.011877739042	3.19225680711837e-41	4.20041721811547e-40	83.0865253998981
STK19	1.84311688258737	3.61101426838231	22.9199040946542	4.44295357874121e-41	5.77342312749557e-40	83.0858585033544
FAM40A	-1.9320348099689	4.52380416241723	-22.9082780890531	4.63285469536163e-41	6.01551723021955e-40	83.0465011006517
TGIF2	-1.45031518719129	5.3328654609979	-22.9501325802091	3.98510928202374e-41	5.20272971370531e-40	83.0364766952167
ZNF639	-2.24657161935093	4.79033837144753	-22.9008264751731	4.75885417069239e-41	6.16476197913707e-40	83.0339667771017
BBS2	-2.15783617016587	3.60542275488877	-22.8800935406579	5.12791460970072e-41	6.6274531632639e-40	83.0287360654009
SEPW1	1.54278320220619	6.51279178891458	22.9946394661293	3.39607358824876e-41	4.46508920517864e-40	83.0148591893138
CCDC43	-1.96552872031135	4.75978001637399	-22.8865485656104	5.01001692661655e-41	6.48510240562966e-40	82.9424601297639
RCC1	-0.895688709755038	7.47584311957934	-22.9790357375764	3.5918622850149e-41	4.71879849604e-40	82.9377015549266
IQGAP3	-1.64419830254176	5.69944024089751	-22.9301581798427	4.28198467199004e-41	5.56857788914164e-40	82.9068677253028
ABCG2	-1.13286583385354	6.45212908677705	-22.9360311650228	4.19245228866397e-41	5.46063645448725e-40	82.8928020207282
KYNU	-1.28347425388055	7.56202136624953	-22.9581795496978	3.87145497497818e-41	5.05829789074493e-40	82.8813267071955
ZMYND8	-1.09037677047789	6.64717400229024	-22.9465690993795	4.03650861975227e-41	5.26572310114953e-40	82.8784459860714
ZNF227	2.01261513056971	4.55277220437063	22.8665147039044	5.38513975785736e-41	6.95452334443294e-40	82.831711539611
RCC2	-0.788818348815957	8.28841298766162	-22.9602075504481	3.84333108481506e-41	5.02547842552361e-40	82.819554854774
APC2	2.54681546607519	2.81186055241801	22.8288728812945	6.16831660318467e-41	7.9353020670508e-40	82.8181794416899
SLC24A6	2.39713532205328	3.06612945137963	22.8182023777244	6.41054925441673e-41	8.23425696857645e-40	82.7614237564866
CPSF2	-1.41735355171398	6.68307773950429	-22.9024133289832	4.7317355795382e-41	6.13438339784471e-40	82.7380556849668
GARS	1.11893032557429	8.05850279096622	22.9357502955352	4.19669078791362e-41	5.46190324802081e-40	82.7380486310762
YAF2	1.73054999364419	4.40126391732332	22.8453112940168	5.81307614672108e-41	7.48982168549795e-40	82.7223601739061
MKL2	-2.27404608051899	6.22486110224701	-22.8662295335983	5.39067904500171e-41	6.95630527381239e-40	82.7001372520776
NUDCD3	-1.25629573474565	5.67043810184406	-22.8614446786168	5.48448411196687e-41	7.07189763211518e-40	82.6852708504185
MRPL3	-1.08052661723144	6.66839344348267	-22.8856568149523	5.02614014335112e-41	6.50094104852314e-40	82.6633110657343
FAM46C	1.66613396168094	4.75801050615648	22.828161874071	6.18416636791167e-41	7.94957712044234e-40	82.5729455895409
ZFYVE9	1.6914220418152	4.05787176322319	22.7795510026761	7.37115687218075e-41	9.44637758853264e-40	82.5043555786925
ANKRD50	-1.94677960483561	6.90734822406679	-22.8321430267498	6.09594434303903e-41	7.84823504180021e-40	82.4807985914092
TULP3	1.40173867544476	5.60455577328972	22.7768298748752	7.44401970263538e-41	9.53244911997505e-40	82.3332041294635
FANCF	-3.44926583764948	3.46324363470904	-22.6994663977843	9.84931808060978e-41	1.25357683089892e-39	82.2936097588918
IDH3A	-0.972575519186659	6.99980384423068	-22.788381857853	7.13961237947747e-41	9.15666237993721e-40	82.2813799037152
ZNF432	2.99440330015345	2.230327106766	22.6716526090073	1.08941373585385e-40	1.3823486584537e-39	82.2811052111687
IPO4	-1.17615310111835	7.68471462064834	-22.7994670068077	6.85931062288802e-41	8.80392255235451e-40	82.28032803935
EPHB4	-1.28605982239395	7.24045292911959	-22.7687744852068	7.66400203596702e-41	9.80663887142406e-40	82.1936043360893
NEMF	-1.71787081047879	5.78167515807778	-22.7168520329643	9.24815232299047e-41	1.18155920129635e-39	82.1758161775604
NFYA	-1.36877435067245	5.74578385712089	-22.7128778729239	9.38222582987166e-41	1.19685999068477e-39	82.1398669529264
SPRY4	4.44293621057024	1.96300687608153	22.673986275206	1.08023337283233e-40	1.37174054117295e-39	82.1113120803053
FTSJD2	-1.09559901411932	5.98635174477475	-22.715053713109	9.30858002707636e-41	1.18837169750248e-39	82.1054265523368
RFC3	-1.46433025647253	6.02680742576856	-22.705671049791	9.63037767469518e-41	1.22757954444819e-39	82.0924853919814
MED31	2.35118228748164	2.82669786044373	22.6241974499005	1.29415258292651e-40	1.63469847408331e-39	82.091872563613
DUSP8	2.08203240813174	4.82636977027783	22.6541081786274	1.16099835505185e-40	1.47094973408236e-39	82.0036693024753
EIF1	1.2909733089917	9.3485305829146	22.7494468756389	8.2189288096132e-41	1.05086670804259e-39	81.9986252350919
SPPL2A	-1.0956258691214	6.9074306974699	-22.7041607832915	9.68321360816261e-41	1.23337444312956e-39	81.9827104882851
TFDP1	-0.923934343993119	6.44328660379813	-22.679392709909	1.05926365386085e-40	1.34715782107748e-39	81.9227939999602
ASH2L	-1.58627192711371	4.82824392966052	-22.6092210561175	1.36650613275758e-40	1.72478857088587e-39	81.9049686239637
MYLIP	1.09967856384615	6.59466243794412	22.6786157968337	1.06225159349991e-40	1.34993128037177e-39	81.8916363406955
KLF13	1.33979430373179	5.6455205243858	22.6556839233079	1.15437960174638e-40	1.46367281725599e-39	81.8399366103506
PDS5B	1.37572413437644	6.29945109836577	22.6521831180827	1.16913632795588e-40	1.48013898173612e-39	81.7862868851827
STXBP1	1.11258476103904	5.34729694318977	22.6283275460711	1.27488762304067e-40	1.61280034854252e-39	81.7753874374451
HLTF	-1.71061592461705	6.80670064866546	-22.6274041936609	1.27916937808006e-40	1.61699385328881e-39	81.7338820303278
CEP78	-1.55888436316257	4.73799421147951	-22.543349141117	1.73642186139512e-40	2.18345257217834e-39	81.6475433451585
XPNPEP3	1.3637989101346	5.14961171196435	22.5756809122064	1.54369620985956e-40	1.94696647162076e-39	81.6083946062316
AK7	1.17556803105882	5.01320588523332	22.5497616842469	1.69635846601501e-40	2.1346801343593e-39	81.5359873202421
GNPDA1	1.00363456331584	6.09217817796005	22.555106221162	1.66368052420966e-40	2.09513502160259e-39	81.476247235568
CRIM1	1.33392414715642	5.58421201848345	22.5287640860425	1.83113403310931e-40	2.30081784896469e-39	81.4028802348893
AHCTF1	1.53389710451519	7.38769551340807	22.5580862676939	1.64573609762776e-40	2.07409875634714e-39	81.3778661484986
SLC35D1	-2.36462031635544	3.85706670634482	-22.4263149686536	2.66085236761269e-40	3.31842617419497e-39	81.364927597403
DPY19L4	-1.83695269089009	6.08317392779011	-22.5016714980639	2.02111726210431e-40	2.53382047162162e-39	81.3515677388302
CATSPERG	3.46342667444735	1.53159602704957	22.4197481731259	2.72546814428147e-40	3.39647758904346e-39	81.2945203424877
ENO2	1.06895951953736	5.90942740079228	22.5048973889902	1.99749182947043e-40	2.50608052183522e-39	81.2891296823229
EHMT1	-1.16534775287708	6.31521667348796	-22.4943554791764	2.0757470119346e-40	2.59841265176604e-39	81.2756113113037
SF3A1	-0.94119087687743	6.80701185759114	-22.499840050529	2.03465540254727e-40	2.54888216870416e-39	81.2489639690122
ACBD5	-1.45950797919198	5.67696546372413	-22.4570386879383	2.37845656164628e-40	2.96845578634122e-39	81.2270857596717
KIAA0090	-1.14558658702649	6.01801502801878	-22.4695834503146	2.27202535754697e-40	2.83774100669272e-39	81.2081779663341
RRM1	-1.10733300077779	6.8620563887107	-22.4893228310482	2.11418860571417e-40	2.64455424397635e-39	81.1982334696299
PPP1R13B	1.35281384475775	6.25294511761924	22.4727986628968	2.24552882942838e-40	2.8067432095187e-39	81.1582864974123
PTRF	2.22782705546538	2.28144075355889	22.359150182513	3.40170855775348e-40	4.22975270779696e-39	81.1283059294418
TOP1	1.13172501269612	8.97123687510408	22.5106335669236	1.95616743299629e-40	2.45607688809534e-39	81.1187586015942
MFSD5	-2.04649568150835	4.36227507684208	-22.3581368964966	3.41435083036224e-40	4.24231822340105e-39	81.0433798519078
SUV39H1	-1.95578524707699	4.07399152740078	-22.3360024882697	3.70264742983733e-40	4.58349930544778e-39	81.0042364987245
MYD88	-1.80017412554539	4.97061804629953	-22.3689845209953	3.28143559813079e-40	4.08323876065025e-39	80.9856139753012
C1GALT1C1	-1.95396555266595	4.57382274953506	-22.2952373388408	4.29942218927397e-40	5.27538787185751e-39	80.77147574579
PSME3	-0.879898026765533	7.2433986752176	-22.3727904419323	3.23604854897901e-40	4.02975993545234e-39	80.7416484321275
PYGM	5.10495692929209	1.07518313113155	22.3004843276236	4.21747427414581e-40	5.18244230424794e-39	80.7219784634234
HENMT1	-1.60643968551902	5.25366458772405	-22.3018558015627	4.19631530257254e-40	5.16023361178111e-39	80.7067868911683
ENDOD1	-1.50391578640824	4.91108499302651	-22.2966511777233	4.27718399891001e-40	5.25195486033562e-39	80.6988879528506
NOP2	-1.13631506357765	6.17632602304561	-22.3323870700011	3.75201731434234e-40	4.64117881398383e-39	80.687550219035
ARFIP2	1.25831609581207	6.00782276751224	22.337556354635	3.68163054579224e-40	4.56085846280218e-39	80.6862048177254
TIMM8A	-1.54238668452469	4.62846479765655	-22.2749876279458	4.6310263360586e-40	5.66978656253617e-39	80.682411360867
ERMP1	-1.34591694216819	6.69181601897313	-22.3402861752221	3.64499907567527e-40	4.51882613355028e-39	80.6823306816065
POLA2	-1.49937564501457	5.71036706321497	-22.3065610679891	4.12453300783421e-40	5.08317538857917e-39	80.6720566596216
TM7SF3	-1.09980898032015	5.72103102091751	-22.317676275446	3.95983967305575e-40	4.88380226343542e-39	80.6690270408815
TCOF1	-0.96712271965644	7.19434874425548	-22.3446155298803	3.58765547138254e-40	4.45433928013375e-39	80.6428154488931
ANKRD10	1.79226772148784	4.02282578137825	22.266060499407	4.78529356887036e-40	5.85009134837631e-39	80.6318817137147
POLR1A	-2.00237566950785	6.0362024112708	-22.3030951155473	4.17728735087393e-40	5.14061469139188e-39	80.6307810421054
METRNL	2.09937702726407	6.53680402504205	22.3429331822237	3.60982982411459e-40	4.47854554736591e-39	80.6297382975883
CHAC1	5.95225216767777	3.60301126371288	22.2403064555637	5.26000820399228e-40	6.42158682806009e-39	80.6111222401962
CAMKK1	1.66934366674089	3.11298590751455	22.2348980690073	5.36558280372413e-40	6.54515002257347e-39	80.596420712368
SNAP47	-1.94317934770046	4.3711609291377	-22.2285057991554	5.49312202280684e-40	6.69096669405839e-39	80.5913674351801
XPO7	-1.21558323786288	6.11682987364792	-22.3035633911555	4.17012029306752e-40	5.13557376887048e-39	80.5908628077359
C6orf64	-2.30374953773722	3.71972026284854	-22.195854345065	6.19388681547221e-40	7.51716713366889e-39	80.5462218568655
TMCC3	3.59460749362744	1.37957144892377	22.2230402634321	5.60459262389123e-40	6.82177634948741e-39	80.5400024593233
TOPBP1	-1.55510433112161	6.25214942668344	-22.2811334027389	4.52774641813e-40	5.55146855548432e-39	80.5265028450596
SMARCA4	-1.19918824927978	7.95960077190405	-22.3240989163563	3.86771487704388e-40	4.78075858120339e-39	80.5238724687404
RCOR1	1.36170824196825	7.33759347540111	22.3184191260028	3.94907224120181e-40	4.87411691231432e-39	80.4981239238641
CERS6	1.59320583861952	7.60168492198361	22.3223342842251	3.89280887802143e-40	4.80822272348821e-39	80.4955349334172
C2orf55	2.97020557460762	1.72439072644019	22.1767289707494	6.64553984990233e-40	8.05362380070773e-39	80.4666268263746
PRKX	-1.69118869845861	4.36427127179871	-22.1914897232737	6.29415496597223e-40	7.63331745111817e-39	80.4045429096433
CAMSAP1	1.12110049727237	6.81536870301302	22.2798145112051	4.54971293262111e-40	5.57431495129344e-39	80.3978157860288
ARMC8	-1.56015404438094	5.0359726475894	-22.2074042245153	5.93625203555287e-40	7.21496213972283e-39	80.3932021595893
PKP2	-2.05082580495268	3.69906955807334	-22.1415442016088	7.56502602861505e-40	9.14804738268678e-39	80.3377648371314
METTL14	-2.14227929569572	3.90265465300848	-22.1436137589194	7.50755256879648e-40	9.08511643708772e-39	80.3306980354234
UQCRFS1	-1.4207789972292	6.58417489616339	-22.2402836771379	5.26044843006597e-40	6.42158682806009e-39	80.3196774134539
INTS8	-1.32067915037851	6.32010815301697	-22.2311177864287	5.44064213411942e-40	6.63187310867442e-39	80.3031162505604
SLC7A1	1.58393041262005	8.42370404573242	22.2688474921776	4.73658396395579e-40	5.79477909386955e-39	80.2790551046754
ERAL1	-1.297212823791	5.7589927369385	-22.2090253809108	5.90096516849066e-40	7.17729028929729e-39	80.2770856649932
ESF1	-2.20197211327514	5.50541500023546	-22.1357604419828	7.72800953683654e-40	9.33164126310862e-39	80.1238141963701
SH3BP4	1.08494948720822	6.36225326389235	22.175500064763	6.67567159411466e-40	8.08428180593582e-39	80.0646168847776
IDI1	1.42029890202243	8.24081320584377	22.2049911928405	5.98916965966501e-40	7.27399225767884e-39	80.0517401285464
C20orf177	-1.78856368711627	5.95687823904113	-22.1375014465998	7.67857986283628e-40	9.27865387471633e-39	80.0220226017852
TRIM29	3.96258329374253	1.29012680024644	22.1054954752965	8.64042054072995e-40	1.03883819642824e-38	79.9739206411968
RRP15	-1.84736750640842	5.91442562057235	-22.1090556733154	8.52768523409028e-40	1.02602163924407e-38	79.9536519606595
CLPB	-1.53229640643194	4.9410216705075	-22.086033663669	9.28378636474204e-40	1.11458753168662e-38	79.9433389258496
B4GALNT1	1.54080233601113	5.77097223270007	22.1294313126154	7.91042154790034e-40	9.54501370613891e-39	79.9069016351371
FAM122B	-1.28773800796578	6.33810650355035	-22.1258853545124	8.0145108390261e-40	9.66363945723667e-39	79.8958898544839
TRIM65	-1.60158080198675	4.9865493757166	-22.0620657877934	1.01429040291322e-39	1.21424428763928e-38	79.8760516385285
CREB3L2	1.56523697829861	5.85566346937409	22.1115127083955	8.45074810021888e-40	1.01749684109475e-38	79.8698113304379
PGM2	-1.25360094103563	5.62856307349519	-22.0874501458629	9.23537228348154e-40	1.10957159532288e-38	79.8396046835216
RILP	2.68227128324564	2.13486517018157	21.9931747829186	1.3085743270473e-39	1.5532006419829e-38	79.8061335240988
ADCY6	-1.62402949600599	5.0833044932419	-22.0540319034915	1.04484647336156e-39	1.24992935768946e-38	79.8007268985471
PPIL1	-1.38506951668449	5.62471423935062	-22.0727239836772	9.75138629139774e-40	1.16988654474416e-38	79.8004309563039
APEX2	-1.80117772934504	4.80340317143835	-22.0206865993256	1.18191924465027e-39	1.40786449056489e-38	79.7554130695099
P2RY2	-1.85090367960326	4.51173080635961	-22.0229538489074	1.17204977366712e-39	1.39710337953022e-38	79.7496073700996
STK36	-1.39268676458636	5.14141000060703	-22.0296134132848	1.14353810601161e-39	1.36506290399273e-38	79.7078261857431
KDM2A	0.981278783479494	8.38949262813076	22.1147086486533	8.35171977106314e-40	1.0062979931647e-38	79.7010540029254
KLHL24	2.2260735317052	4.98928081901282	22.0231729047785	1.17110062336774e-39	1.39696767654794e-38	79.6721858875853
COL5A3	4.23927295878755	1.51464635167508	21.9652900106324	1.45092857003749e-39	1.71486426892629e-38	79.6418951360497
CHST15	0.998200188610235	6.32529612251123	22.0635533089659	1.0087324013502e-39	1.20845563611609e-38	79.6339383155741
LPIN3	-1.4535122153718	5.03071743522109	-22.0047755698413	1.2535792789464e-39	1.49003979112293e-38	79.6042468650919
KRT16	2.97269873558283	2.3369330673701	21.9348762872886	1.62406860970051e-39	1.91408903654907e-38	79.5908582006914
TNPO2	-0.99049978298272	7.47521809216542	-22.0655654060478	1.00126318929794e-39	1.20036742493325e-38	79.5857592776018
GABPA	1.9021872170969	5.31237380509844	22.0160582548941	1.20232760442738e-39	1.43013704526625e-38	79.5534301681397
AQR	-1.60242027658788	5.72303570004872	-21.9903743107814	1.32221090601967e-39	1.5682734178917e-38	79.5120935775264
TMEM66	0.88293089944215	7.32478704235801	22.0471821726683	1.07163079466539e-39	1.28105456826189e-38	79.5041523670593
NEU1	1.24214061351506	7.01821897270495	22.0351946646128	1.12018225440435e-39	1.33813771590416e-38	79.4910331056105
TSR1	-0.944264756157955	6.68458162611307	-22.0170733175284	1.19782155229799e-39	1.42579129114815e-38	79.4789470593982
PAIP1	-1.35026347987928	5.79790807651291	-21.9770711901139	1.38897199993683e-39	1.64512519312631e-38	79.4333646206027
WWTR1	1.28061204961354	4.57899390364186	21.9623580758602	1.46677577803446e-39	1.73236992315313e-38	79.4257102249042
LARS2	-1.85073440516574	4.03295239911592	-21.9103753619517	1.77859692751848e-39	2.09179008550064e-38	79.415903653078
PLEKHF2	1.47656242288063	6.45449281537412	22.0036646632402	1.25874321451635e-39	1.49511516474228e-38	79.4112152415832
HIBCH	1.50657454078128	4.88448316190255	21.9671390159694	1.44102350213499e-39	1.70436188470337e-38	79.3696179967266
LPHN1	1.24867696333401	6.45178878817301	21.9849905394243	1.34883038101288e-39	1.59871291935219e-38	79.3342583721804
TRERF1	-1.98237644605511	3.96149478365189	-21.8894512597433	1.92225679068899e-39	2.25440550964114e-38	79.3287651868888
ZNF292	2.70521568830989	6.86843242050528	21.9723320403644	1.41356768761318e-39	1.67307190429178e-38	79.2889423915621
BTG3	2.1790271576438	3.05181267214706	21.8612298525575	2.13473513186958e-39	2.48963112589866e-38	79.2571002179805
MRPL19	-1.6576081110102	6.0701090730076	-21.9330023691364	1.6353939350801e-39	1.92607944861124e-38	79.2404155077789
GNPTAB	-1.57643711099723	5.87542754765043	-21.9233623277601	1.69492592354846e-39	1.99478825794682e-38	79.2232164604188
WDR45L	0.719198046246909	6.93273853775608	21.9476882095035	1.54872721007935e-39	1.82786971498709e-38	79.1671472274154
GPATCH4	-1.29864794012386	5.49721330184606	-21.8871420604998	1.93881161497289e-39	2.27222743159121e-38	79.1200454029123
SPIN4	-2.70003669566301	3.92305617380524	-21.8118958554052	2.56468299869366e-39	2.98273702852245e-38	79.1181737305644
ZFYVE1	1.31872505131569	5.08625321664799	21.8778750195558	2.00670649218967e-39	2.34850660429531e-38	79.0787702716061
ADO	-1.25594276185562	5.03007161729773	-21.8604810869993	2.14068414552716e-39	2.49482938326106e-38	79.0771216412616
GPT2	1.59833110932417	5.26200505932701	21.8828146116815	1.97022352268422e-39	2.30742424323325e-38	79.0770661725268
LOC647979	-1.30419544536556	8.55827463476249	-21.9363869743123	1.61499612012668e-39	1.90473872447098e-38	79.0639609676399
AGK	-1.3254204689278	4.79882512377531	-21.8453671779823	2.26440493684048e-39	2.63718023424236e-38	79.0518539624623
RECQL5	-1.23300300835204	5.78379456296915	-21.8726888735488	2.04574373811969e-39	2.39084683971444e-38	79.0346554957294
FNDC3A	1.63590442226261	6.57555388784741	21.895279355919	1.8811056298486e-39	2.20924231415645e-38	78.9942846726364
APTX	1.09985102952026	5.26716393426418	21.8627621577243	2.12261272536504e-39	2.47722088060049e-38	78.9792513595336
ARHGAP5	2.22819379840166	7.16533623783207	21.9024102931861	1.83196133474624e-39	2.15303734099059e-38	78.9707355948804
ZNF146	-1.40903127164976	7.09779199075344	-21.877514023289	2.00939930465819e-39	2.35001356441283e-38	78.9416487676208
ADAR	-1.6434229676428	7.7771958254672	-21.8897154551904	1.92037186142497e-39	2.25377536915587e-38	78.9330198499895
VDR	1.50375857764769	4.85563605422955	21.8298986035721	2.39850053208843e-39	2.79140729983625e-38	78.9264832276327
ZNF425	2.34529729006425	2.8282071791279	21.7594059910907	3.1185484928148e-39	3.61181475026556e-38	78.9240859067493
KLHL9	-3.08023822107927	4.16583091222029	-21.7518369181863	3.20781299162252e-39	3.71005978367186e-38	78.9057912823149
PDZRN3	1.94487480775664	3.42699824223195	21.7784143444149	2.90525908402215e-39	3.36945581977714e-38	78.8978523641651
GREB1	-1.6008146825262	9.10257794404363	-21.8628485152212	2.12193160158708e-39	2.47722088060049e-38	78.7443574403127
COQ9	-1.68844147431625	4.58513079141823	-21.7425625598508	3.32070875328485e-39	3.835326877758e-38	78.7422393985713
AURKB	-1.60118504724206	5.87467469681572	-21.8005114444394	2.6757160987163e-39	3.10970646524888e-38	78.7325567825313
URB1	-1.56357294461316	5.89593537352429	-21.7848180100799	2.83676696530538e-39	3.29230331212819e-38	78.7141375692682
CENPA	-1.74604224393832	4.48820864807092	-21.7505713698577	3.22298741650866e-39	3.72503397053841e-38	78.709853866622
C9orf64	-1.91708225437467	4.40624268181464	-21.7225914942591	3.57760562668656e-39	4.12918402351318e-38	78.6942223061621
PREP	-0.857177160455262	5.74248186230235	-21.7708655885144	2.98814341238179e-39	3.46318159588864e-38	78.638562205381
ZCCHC6	1.59608981809251	5.8028085348642	21.7887288435718	2.79574063433125e-39	3.24694210892748e-38	78.6362238836514
MARVELD1	-1.83004064128819	4.83799172205415	-21.6998872675235	3.89409853649003e-39	4.49137268443167e-38	78.5342866660459
TATDN2	-0.797035055577972	6.75286634590381	-21.7547653587721	3.17297540901301e-39	3.67230731767015e-38	78.4735265741059
NFKBID	2.18697466005768	2.63251988299881	21.6276954012656	5.10074861914178e-39	5.82683879142945e-38	78.4104788678495
SMC2	-1.80378760005211	5.93604092713083	-21.6980498778593	3.92091422948633e-39	4.51918467084282e-38	78.3918749919305
COASY	-1.53043175188769	5.1711784634987	-21.6654107287463	4.42954041674429e-39	5.08090767692946e-38	78.3375999288563
UBE2D1	1.53023157706624	4.83998344996405	21.6741959429691	4.28642895252976e-39	4.92350534355135e-38	78.3217043611675
NUP50	-0.993402151237481	5.9527988334662	-21.695995625526	3.95111540681084e-39	4.54772567539605e-38	78.3192551453611
PPM1H	-1.21039567252094	6.21259352111292	-21.6962490648794	3.94737674992397e-39	4.54655156788764e-38	78.3179355389987
CHPF2	1.28017724253033	5.79002576755155	21.6873287925901	4.08113721986208e-39	4.69414985316186e-38	78.2826682635469
SPAG1	1.41280036042094	5.15422704524782	21.6713807292692	4.33177401559382e-39	4.97217492359581e-38	78.2825190576999
NEIL3	-3.06593680283059	2.91121902110841	-21.5869574777033	5.94154021799976e-39	6.76882279331253e-38	78.2622182226218
NNT	-1.69645960681385	4.9759871099018	-21.6298113979559	5.06050949541993e-39	5.78877980857749e-38	78.2557945678172
RHOQ	1.71567841115165	5.72282217288846	21.6524068849159	4.6502657769526e-39	5.33043487688521e-38	78.1810016980462
C1QTNF6	-1.42215028332637	5.85808558917953	-21.6429204172362	4.81825416219436e-39	5.51921113757113e-38	78.1601115195148
ZNF34	1.56103475458616	3.39495711523923	21.5646792071663	6.4591016716378e-39	7.35343882617227e-38	78.1266267022437
MRFAP1	-0.931042594032215	8.30685138581827	-21.6747173053981	4.27808395650466e-39	4.91729732567587e-38	78.0753585639537
CDC123	-1.28594170544192	6.40857350879693	-21.6291862830704	5.07236365325333e-39	5.79837387129246e-38	78.0572143358343
DIEXF	-2.25093461139408	4.01779797010959	-21.5091667613194	7.95543050714059e-39	9.00789572115228e-38	77.9838489508261
OGT	1.25793371016967	7.63751474337117	21.6391797447546	4.88616479904966e-39	5.59317043800866e-38	77.9618417669659
KIAA0528	-1.95166342633092	4.73617663816191	-21.5366383481151	7.17567496173421e-39	8.13599919051138e-38	77.9601466149769
HYAL2	-3.06939439398508	3.54068997673634	-21.482563564334	8.7919296704589e-39	9.93488052761856e-38	77.9076633393059
C1orf9	1.59860668853209	7.50916732736272	21.6132436569797	5.38433417076545e-39	6.14659417555504e-38	77.8702883299683
CCNK	0.822713214663674	6.93231206219604	21.5947046413607	5.77153079044437e-39	6.58411193310994e-38	77.8415978858142
PPIL2	-1.26244607826198	5.18576941173766	-21.5178932131913	7.69889575357329e-39	8.72332876576963e-38	77.7823493985862
RFWD3	-1.22386928549614	7.05403156818072	-21.5573506090296	6.63910894893446e-39	7.54809368198368e-38	77.7334388628241
SKIL	2.80964933338229	6.80962767617549	21.5579025248998	6.62537825268176e-39	7.53760720393535e-38	77.7120447960935
RFT1	-1.67655375311322	4.08892704640918	-21.4584634509921	9.62608557740856e-39	1.08408522017899e-37	77.7042461896017
TSSK3	4.28728612248465	1.36870546852506	21.50709536494	8.01757923681828e-39	9.07212416485446e-38	77.7033141573029
MARS	-1.04084119840312	7.53403598710376	-21.5444350880381	6.96874529657134e-39	7.91210430005832e-38	77.6573198830159
CTDSP1	-1.70424500522178	5.30302192980947	-21.4597911481389	9.57812021280583e-39	1.07941025902267e-37	77.5928955463977
GLOD4	-1.15044337868127	5.73258210822829	-21.4695994575117	9.23116239667704e-39	1.04171362970328e-37	77.5224878682487
CNOT7	-1.40727967324702	5.8379108435187	-21.4670673772255	9.31949987255332e-39	1.05097313464991e-37	77.5096988721887
P4HB	1.06265985975933	10.3706265426246	21.5454102031096	6.94329202492123e-39	7.88856085766187e-38	77.4702197460172
NUP210	-1.2617774361798	7.99072446300042	-21.5029201953736	8.14433974231845e-39	9.20932642667571e-38	77.4606099847885
GOT2	-0.848767487518653	6.79143282820664	-21.480927357726	8.84618253435196e-39	9.98943664446335e-38	77.438092550828
C9orf100	-3.47484858855008	2.36744256780786	-21.3901366484583	1.24512576735592e-38	1.39194407307891e-37	77.4350012116376
POLR3B	-1.95099677155152	4.01245764589296	-21.3748348128438	1.3190907436744e-38	1.47167935938697e-37	77.4283211321213
PNO1	-1.24443198234477	5.37154395269287	-21.423598136486	1.09761618935351e-38	1.23280947956669e-37	77.39694609438
COMMD2	-2.02940701152895	4.75090042887861	-21.3859245507837	1.26505863866581e-38	1.41328261008998e-37	77.3967744646227
SPRYD3	-1.48773373705863	5.55953868100769	-21.4246532751754	1.09326283331575e-38	1.22874513604654e-37	77.3960907697381
MRPS30	-1.3956916999041	5.04137921848672	-21.4023318631295	1.18918162115522e-38	1.33118296065594e-37	77.3760561520996
PLCXD1	1.81876627858832	3.88270439243412	21.3979835040415	1.20883248728975e-38	1.35227521855745e-37	77.3690053670204
SMC1A	-1.26308271888129	7.77455214345015	-21.455046048079	9.75066197841052e-39	1.09737598201169e-37	77.2914827427022
VASN	1.70275621717282	4.82206514379635	21.4112364530812	1.14993950693315e-38	1.28898044999664e-37	77.288782440418
FBXO5	-1.63050831982265	5.02952666848988	-21.3810186572643	1.28868069073041e-38	1.4387113399049e-37	77.2886293472262
C7orf49	-1.75108058316085	4.22114793115494	-21.333342701697	1.54272898624515e-38	1.71432555255574e-37	77.250523115388
PPP3R1	1.23161774330303	7.11510323386217	21.4308855096642	1.06790218597098e-38	1.20104883377126e-37	77.2025451381312
EXOC3	-0.972218232921916	7.12389216330969	-21.4152157762688	1.13282738671207e-38	1.2715037057297e-37	77.182252010421
COL7A1	2.52474995909587	2.94271706930627	21.2953231464645	1.78109853572533e-38	1.97134956396231e-37	77.1396977992474
TIMP3	-1.16820061941089	7.38139233667599	-21.4044730229675	1.17962405156836e-38	1.32136856252037e-37	77.1315732329471
RAB3A	2.17713227667708	2.83598768072042	21.2912327732342	1.80886205112576e-38	1.99811155502162e-37	77.1026227102723
ATXN10	-1.02643800007867	6.28225137903944	-21.3660539325403	1.36351946698168e-38	1.52023330438678e-37	77.0652342827046
VDAC3	-1.12217245619569	5.97053570355437	-21.3532507471877	1.43101800965566e-38	1.5933651926419e-37	77.0300494977457
FTL	1.51128844683832	9.64335702188715	21.4143640783666	1.13646818599392e-38	1.27473467086266e-37	77.0146642977666
SNHG10	1.81959823764171	3.87801231211482	21.2956791346155	1.77870267122873e-38	1.97000155454498e-37	76.9908331324723
FTSJD1	-1.94471092078221	5.42496338941817	-21.2942785685448	1.78814752868081e-38	1.97653531194038e-37	76.967336677573
SERINC5	1.39105174546174	6.62586389664445	21.356851636999	1.41170060027711e-38	1.5729034536332e-37	76.9479409529946
BNIP3L	1.53390810607319	4.95756539904368	21.3079190620135	1.69827222599409e-38	1.8834154315335e-37	76.9449383206576
TOB2	1.3285800215938	6.11490189206337	21.3456817648759	1.47249600297082e-38	1.63736856075026e-37	76.9336799071947
MIR21	7.63364619492356	1.67711411106925	21.5900220699022	5.87369313245472e-39	6.69609024861437e-38	76.9127233729224
CELSR2	-1.70730854336994	7.77183815370962	-21.3522748630311	1.43629900363962e-38	1.59818127324477e-37	76.9044174701744
ZNF365	3.05829895969143	1.97761558264995	21.216784154417	2.39782186559498e-38	2.63650051809405e-37	76.8827098201218
NEDD1	-1.81080800268746	5.1680090931998	-21.2728703966781	1.93897307912069e-38	2.14042150331448e-37	76.8823756311517
FAM20B	-1.12515702693286	6.49485814155596	-21.3230342143629	1.60398736352406e-38	1.78121412135302e-37	76.8772926674235
DLEU2	2.62851418894159	2.3228452801753	21.2115189774222	2.44615895197279e-38	2.68611702644733e-37	76.8765865303478
MBTPS2	-1.99632904031237	4.62706981508797	-21.2461055548232	2.14571609383212e-38	2.36552115710272e-37	76.8719728492315
FANCD2	-1.19603300370653	5.94594572940496	-21.3053131966252	1.71508284267349e-38	1.9007982412771e-37	76.8571999463824
TAB1	-1.98520789999987	3.50737664240685	-21.2057363683778	2.50037907919144e-38	2.74205506363264e-37	76.8398057106588
FLJ42627	2.77943968041533	2.87001550616752	21.1980059695578	2.57475991982038e-38	2.81623838450464e-37	76.8252867857808
UNC45A	-1.27402210569395	7.0537366584048	-21.3203969995075	1.62004921033206e-38	1.79785686752444e-37	76.8187772743511
AGL	-2.71553203453976	4.33094552163542	-21.2045360838079	2.51178440621343e-38	2.75275769393928e-37	76.8010019977635
CDK2	-0.934626235644923	6.36332338174798	-21.2944523461657	1.786972900033e-38	1.97653531194038e-37	76.7814085072317
FAM64A	-1.33750261447554	4.60626680445733	-21.2557709598485	2.06860951600877e-38	2.28202015473158e-37	76.7573717124216
DSN1	-1.49159142982855	5.06807143088216	-21.222243473289	2.34871880447027e-38	2.58420876881321e-37	76.7139134235213
BPNT1	-1.44564202652743	4.73782363862647	-21.2163230007071	2.40201674881721e-38	2.63937766801702e-37	76.6996701165902
OTUD1	1.77945054647211	3.6527587197849	21.1771152577285	2.78712118588467e-38	3.04056195125474e-37	76.6740774532729
RNF39	3.6897795653939	1.24727421387758	21.2038446946638	2.51837790437082e-38	2.75817629814654e-37	76.6675743858668
ABCB10	-1.78480536323201	4.37050075571113	-21.1741425118512	2.81874295052302e-38	3.0730545700487e-37	76.6310688949322
SUOX	-1.9103643840464	3.63859291070678	-21.1520802895487	3.06500997540776e-38	3.33718924666142e-37	76.6053028587709
EXOSC3	-1.63290202679107	4.39757736265478	-21.1781477948503	2.77622173186898e-38	3.03064831878438e-37	76.6029833654775
SGOL2	-2.06456230525433	5.14890680739003	-21.2076315980851	2.48247645073493e-38	2.72420840958602e-37	76.5890603590925
CCDC88B	3.1863105859261	1.47679544461015	21.1169437748594	3.50280505351762e-38	3.80148680824327e-37	76.5299058162016
C8orf83	-1.75685216678924	6.04060668338295	-21.1922061697071	2.63202597458312e-38	2.87699362084497e-37	76.4857900274323
FAM107B	1.35721678096127	5.86558592295604	21.2002278573298	2.55315566564988e-38	2.79443555970737e-37	76.4437225456677
RHEBL1	3.50574992735258	1.1899085314852	21.1325854682141	3.30062024476108e-38	3.58671689235766e-37	76.4337344382219
MET	-1.7526664555773	4.7460986140661	-21.1495457360939	3.09465656904155e-38	3.3672762824106e-37	76.4330996148926
WDR96	7.33345299416744	-0.107223290916696	21.5368719810587	7.16938508672939e-39	8.13438237384412e-38	76.4213088141486
NLGN2	1.22512096345646	5.39777374428398	21.1859939282344	2.69478953683368e-38	2.94367473638188e-37	76.3875434734234
ITGB5	-0.992376954833714	8.01977848395767	-21.2229943640291	2.34204478881277e-38	2.57856201765009e-37	76.3809532264026
ZFP64	-1.90507201434683	4.14791326369587	-21.067392171264	4.2295523645673e-38	4.56944662435553e-37	76.2631428028762
TBC1D2	1.73781109636369	3.09430140246105	21.0611458867223	4.3313620537493e-38	4.67339993463892e-37	76.2204847830293
PODXL	-1.26877882885641	6.59558465271205	-21.1490492755297	3.10049742279885e-38	3.37143815987568e-37	76.2175853720109
EIF2AK4	-1.38865041616279	4.9329422696295	-21.0927707439701	3.84011023548606e-38	4.16215188452812e-37	76.2151254484434
COQ6	-1.40995206274015	4.84777099636597	-21.082764292664	3.98915072126122e-38	4.31809428235421e-37	76.1920601120601
PTPN9	-1.16903822544781	5.47308423480857	-21.0832814577183	3.98130683826762e-38	4.31239479036189e-37	76.096589939433
HSPB1	1.99343001173609	9.38502091054657	21.1738412882273	2.82196724600317e-38	3.07456548678547e-37	76.0934464759931
AXIN2	2.83620821446302	2.05566052811846	20.9938505215444	5.59812308974967e-38	6.0053246024999e-37	76.0582022629743
WDR43	-1.23611577734425	6.92341434819325	-21.0989023853185	3.75156937596787e-38	4.06882271359836e-37	76.0052915008282
MRPL46	-2.06178101020915	4.91558621106829	-21.0143039387885	5.17790866263902e-38	5.55810940141046e-37	75.9760978922722
C9orf114	-1.42299998821137	5.10475154253601	-21.0435035174731	4.63246365122026e-38	4.99183776436904e-37	75.9737613360373
ETNK1	1.82403319311018	6.01568338169056	21.0766139895619	4.08363579614719e-38	4.41751132307669e-37	75.9315591424667
GOPC	-1.64694410797746	5.37942569591999	-21.0270270926242	4.93270141959566e-38	5.30852628966009e-37	75.917008646502
ATPAF1	-1.21743163452114	5.27071496439512	-21.0353109271678	4.77937592081132e-38	5.14683083706687e-37	75.9098705499335
HEATR3	-1.7598329307854	4.01439965234837	-20.9696940866382	6.138936015804e-38	6.56862226028829e-37	75.8890725763621
MICU1	0.939230989740924	5.8790124012366	21.062663241272	4.3064053966279e-38	4.6494721661204e-37	75.8883242907839
ARG2	1.67534393564528	4.45172608040199	21.0166943048938	5.13092080327348e-38	5.51120870352894e-37	75.8849204871222
SUN1	0.807745208547452	7.32711737152408	21.0698727796163	4.18979266930743e-38	4.52941775058161e-37	75.811533541187
PTTG1	-1.43571987614363	5.06623831650147	-21.0247723555056	4.97528631188762e-38	5.35091242958255e-37	75.806987304722
DHDH	6.2860901152501	-0.121210364284088	21.2336820980934	2.24909714131523e-38	2.47785906398919e-37	75.7892272285681
ANP32E	-1.55313390614029	7.26753155097335	-21.0512112612244	4.4984033589463e-38	4.85050275789929e-37	75.7765421641232
RAB39B	2.17336171717883	3.86021553302682	20.9423328827835	6.8154245782832e-38	7.2692066739291e-37	75.7676568738003
SUGP2	-1.04265480239603	6.54591623882319	-21.020488061124	5.05722700583922e-38	5.43554398750997e-37	75.7176933039573
ANXA1	2.58728064144512	3.22225492898781	20.8870612971035	8.42014737968741e-38	8.94085998589792e-37	75.6410428576508
CD68	2.38054789855918	2.37374155924625	20.8929339008867	8.23295482172196e-38	8.74764526292745e-37	75.6378469716036
MICA	1.23425509362279	5.37297634120052	20.9842681327476	5.80665770451821e-38	6.21706424138045e-37	75.6346229336196
DUS2L	-2.19641783014389	3.57201796654509	-20.8842582875018	8.51100167735406e-38	9.03159848046125e-37	75.6168226057399
KIF18B	-2.24411472983093	4.33111745231674	-20.915430315346	7.55385702132055e-38	8.04654170857101e-37	75.6160851785297
CASP2	-1.23034139538146	5.256814790949	-20.9500665253471	6.61693415556326e-38	7.0620042640485e-37	75.6148827149619
CKAP2L	-2.33421852981077	4.11433546505071	-20.897317322842	8.09596963731381e-38	8.61304047165624e-37	75.6052952261381
NUF2	-2.55593887124033	3.81441562310864	-20.8810360407848	8.61666643231716e-38	9.1321374787118e-37	75.5782159220089
IFNAR1	-1.32357970476024	5.70685658059171	-20.9557988469804	6.47357836380733e-38	6.91783543490823e-37	75.5762970478699
CNOT8	-1.06509139331	6.03196789626188	-20.9665024084341	6.21422577802703e-38	6.64493042913837e-37	75.5745195014297
BRD4	1.30132324423355	6.81666518610157	20.9916371754056	5.64561003197923e-38	6.05238347274491e-37	75.5538074031801
RNF4	0.831702704736087	6.75602752632838	20.9885524296791	5.71247080516052e-38	6.12013848465757e-37	75.5362331997954
CDK17	1.4871457311924	5.30064921524535	20.9511325081832	6.59003558670457e-38	7.03778768531591e-37	75.5279362498326
TTK	-1.53738631362419	5.63863171048076	-20.9356383684729	6.99208583817146e-38	7.45287721845631e-37	75.4836033147001
GIPR	5.8578007091047	0.300058944952396	21.1322631678412	3.30466521903192e-38	3.58878059240844e-37	75.4170870053299
DDX54	-1.27470963152945	6.52438449981244	-20.9110449269514	7.68165600216924e-38	8.17746753534554e-37	75.3171578352029
ALOX12P2	2.05801220683762	4.603024621712	20.8591575274505	9.36994998091323e-38	9.91164095387684e-37	75.2905357928139
CTSL2	1.74961229744848	2.95370376184395	20.8147325570448	1.11101377443837e-37	1.17375832998783e-36	75.2485464143109
SOCS1	3.70828794463296	1.69538940590711	20.7743802189347	1.29719874142365e-37	1.3661430574036e-36	75.1818146821126
PRMT3	1.3505543142815	5.63088600036819	20.8630876418612	9.22990388866244e-38	9.76967801480954e-37	75.1537531303296
DSCC1	-1.45806931155505	5.65895836823666	-20.8404660421052	1.00658971483102e-37	1.06410912710708e-36	75.1394607714578
ANXA5	1.02171350748312	7.62388541665215	20.8815293684324	8.60040378187552e-38	9.12068185466621e-37	75.0732493876917
CDKL3	4.52388584751524	1.15619834559463	20.7692330577792	1.32310809515162e-37	1.3916767159318e-36	75.043837919428
SERPINB9	3.83035012221869	1.02175147269841	20.734437350511	1.51249048579803e-37	1.58390049370609e-36	74.9099545921063
SLC38A10	-1.45590360150626	6.39038564165009	-20.7924774597421	1.21009453537469e-37	1.27601645710002e-36	74.8784742922675
MSL3P1	-2.23711316245849	3.62658539298992	-20.6817488909942	1.85260471011594e-37	1.92680106790914e-36	74.8533181964694
KLHL13	-2.75409447099311	2.70281798162897	-20.6808245163211	1.85921450362564e-37	1.93247379481884e-36	74.8409589601767
RPE	-1.32570367891029	5.61572678780462	-20.7602760643845	1.3694451230962e-37	1.43770246319277e-36	74.8222621084827
PROSER1	-1.31794013265683	6.21419685985599	-20.7718734364545	1.30975266585439e-37	1.37849613491182e-36	74.818559552503
FBXO11	1.1597232028319	6.44319543736159	20.7944524915481	1.20095254391606e-37	1.26717541605377e-36	74.8168498334271
EFNA3	1.69692013713616	3.60054700483845	20.7165241723584	1.62041351835737e-37	1.69373723006304e-36	74.8111579303582
KDM6A	1.33934378454604	5.76318743269998	20.7677198125723	1.33082410842689e-37	1.39891278374176e-36	74.789334931391
NAALAD2	7.30155460537437	0.938421821144471	20.8968042524665	8.11188401050008e-38	8.62448494542933e-37	74.7768981028802
TSEN15	1.18880294666138	5.72054121211285	20.7646970757959	1.34637305571246e-37	1.41436827787281e-36	74.7570919717069
C1orf63	1.5303506939604	4.95707570510012	20.7402224639039	1.47920763056848e-37	1.55001681789644e-36	74.7280394861252
LRRC8E	1.43911889627811	4.1876182372923	20.7065553567155	1.6838019712154e-37	1.75670019754251e-36	74.7159912975048
C19orf2	-1.08025888064367	6.34450440883183	-20.7524250232235	1.411404393871e-37	1.48082353093467e-36	74.7087619812525
CDC25B	-0.87521552167023	7.82455048868198	-20.7763211896805	1.2875617599708e-37	1.35684832222758e-36	74.6691187773302
USP32	1.12388507018295	9.69881852717921	20.8029571528003	1.16237488722398e-37	1.22724479885946e-36	74.6681688010492
KIAA1949	1.04572883322868	5.35395362941306	20.7216589182675	1.58870747219192e-37	1.66267482884466e-36	74.6382733970981
STK38	-0.966728988508261	6.21808512207383	-20.7206725838177	1.5947489920387e-37	1.66795385508788e-36	74.5861896730668
GFOD2	-1.3137268409711	4.4297916845962	-20.6464265345609	2.122843412182e-37	2.20375128648863e-36	74.5438275327774
MTR	-1.50498918706311	6.00828168285008	-20.6916568923042	1.78322720720121e-37	1.85811163945377e-36	74.5350566012957
AFF1	1.89322000805111	5.68294809212349	20.7023415009859	1.7113426185377e-37	1.78432007184692e-36	74.5178807126368
GNN	4.49712512981489	0.444098818016982	20.685361778209	1.82699695242937e-37	1.90135015758736e-36	74.4834452436188
SFN	1.52997678430603	6.65151654838457	20.7115633024609	1.65165163374176e-37	1.72531055107415e-36	74.4659665613724
SWT1	2.58686641563063	2.178888566928	20.562570644581	2.93468984896591e-37	3.02587873206572e-36	74.4169560241563
UTP18	-0.924662851274853	7.09005259731115	-20.6867702201327	1.81711098667981e-37	1.89223936122248e-36	74.3861914304938
CYP51A1	1.15638484836525	8.22199649178182	20.7073212168656	1.67884469585691e-37	1.75262164129282e-36	74.3826360358045
SIRPA	3.69359751017391	0.753124863025402	20.5793747062691	2.75010504182242e-37	2.84256840045971e-36	74.3706587920839
ANKRD57	1.84322824031017	3.69452958771193	20.5847498724986	2.69356704518717e-37	2.78585128408845e-36	74.3490700889712
PSEN1	0.878073802222413	6.82298316835372	20.6761582568189	1.8929455008286e-37	1.96631183576755e-36	74.3334348419036
WDR82	-1.02660193453871	6.38225436892523	-20.6415085818427	2.16349780611408e-37	2.244561867832e-36	74.2734998607697
SLC26A6	1.23664250613201	5.00697985485628	20.6227292251929	2.32609171119978e-37	2.41175187712989e-36	74.2733157470032
BAI2	2.26789046102858	2.8437497013463	20.5151141748585	3.52628116363032e-37	3.62022874036547e-36	74.1699006440968
HPS6	-4.42550906377659	3.34199510115506	-20.5238236505505	3.40934714916396e-37	3.50448197434653e-36	74.1572097038475
ANGEL1	-1.46016942248625	5.48120509698869	-20.569442783201	2.85773913368933e-37	2.95017464640866e-36	74.1431550181742
COG8	-2.24507129623404	3.6956455660919	-20.4987556886852	3.75695209664545e-37	3.84524277015291e-36	74.1410144616128
UNG	-1.15939234088354	6.80955489163731	-20.6025737351152	2.51433682150538e-37	2.6037008670499e-36	74.1265798820687
CCNF	-1.17014931879455	5.4746434462604	-20.596922313902	2.56982454029526e-37	2.6595139611323e-36	74.1163396021693
MBNL1	-1.39004144821006	7.06375401252895	-20.6133248893628	2.41208929597678e-37	2.49936687645078e-36	74.1113889411528
FASTKD1	-2.0247856136386	4.14075812339872	-20.5022502287484	3.70643069127374e-37	3.79818301966067e-36	74.0801178797748
NAPB	1.45640032732211	4.79732661030956	20.5559463313318	3.01084216435295e-37	3.10248455678612e-36	74.0698376902999
IFNGR2	1.49621614514815	3.71304896011338	20.5107437900667	3.58647308994772e-37	3.67750925544364e-36	74.0397402873555
WIBG	-2.13598946403289	4.83073917552497	-20.5019340119827	3.71097399742224e-37	3.80051005100365e-36	74.0053586691313
NFKBIB	1.35372214828282	5.41454238349698	20.5472749465064	3.11354617496186e-37	3.20633905357526e-36	73.9609171389151
MOGS	-1.49168076993909	5.80607782341495	-20.535894374109	3.25371677393528e-37	3.34862518937192e-36	73.9513178186668
CAB39	0.998324723737463	6.54779888521991	20.5708765045743	2.84194322254141e-37	2.93567995390874e-36	73.940529044323
PCIF1	-1.6024246485807	4.79255685226584	-20.4752509077418	4.11528781538104e-37	4.20171388427549e-36	73.8894261516665
DHX36	-1.47994701197162	6.14150019024231	-20.5164120549577	3.50860271925125e-37	3.60429188432174e-36	73.8499097233259
ADARB1	-1.2154403828866	5.72516316747435	-20.511183716002	3.5803675445839e-37	3.6735010316332e-36	73.8318055002435
DPF1	2.14601885997423	2.17825932367395	20.419655918648	5.10615710972518e-37	5.17861561570915e-36	73.8232368995672
SLC9A5	3.79312252192042	1.49132036549449	20.4425183299813	4.67245319651578e-37	4.75028007650638e-36	73.8191405486795
ATP9A	1.18179295085885	8.31036647434388	20.565696680618	2.8994304785712e-37	2.99136800269122e-36	73.8165902546466
ADAT1	-1.90924627023994	5.2583278592598	-20.4684661348103	4.22499323267326e-37	4.31109132539522e-36	73.8044098942076
TTC39A	-0.960932940890482	6.65836622623748	-20.525391615662	3.38871445035218e-37	3.48541577292066e-36	73.8016543177696
PDCL3	-1.57960850647967	4.80799672262286	-20.4439542059636	4.64648749854043e-37	4.72675528744466e-36	73.724337466061
C13orf15	7.95926986336024	0.554684192769863	20.8644000993551	9.18360712825917e-38	9.72682999449058e-37	73.7069950625515
SLC25A24	-1.55824894561176	6.92160016944165	-20.493145097574	3.83952173814797e-37	3.92734933020102e-36	73.6702664246294
CSK	-1.31837777425343	6.64951547288328	-20.4845913334146	3.96893951906105e-37	4.05476753309572e-36	73.6471698015424
CXCR4	2.16388161595817	3.32903424644855	20.3850353026166	5.84145114005718e-37	5.8957410299527e-36	73.6190953786002
EXOC2	-1.2265934531749	5.02130767694873	-20.4164390258513	5.17035625867649e-37	5.24054776182459e-36	73.5629397076733
STK24	0.821736374659535	5.9360193343222	20.4585141399848	4.39126687018885e-37	4.47529233010593e-36	73.5535230808004
PHF12	-1.23743068244737	5.43731971700432	-20.4211152579094	5.07729874331526e-37	5.15247234121386e-36	73.5463704695191
ISY1	1.46949273956791	4.14748256299392	20.4021696279434	5.46508238674768e-37	5.52922188965325e-36	73.5398821778934
HMGN4	-1.65814759305874	5.56896331431317	-20.4110570996891	5.27958717117419e-37	5.34802034226028e-36	73.5298107771109
WDR26	1.22519544932546	7.78288071462741	20.4855351781979	3.95444604638222e-37	4.04243005377117e-36	73.5297788681035
CHMP1A	-1.29581456380594	6.73113372048613	-20.4569162290485	4.41857200300488e-37	4.50037747736015e-36	73.5276187364964
ABCD3	-1.278621343539	5.69504497332792	-20.4300268697981	4.9046041345683e-37	4.98024283828295e-36	73.5139460960832
C2orf69	-1.95328144131549	5.09576290852358	-20.3893084357342	5.74521064991242e-37	5.80210766359512e-36	73.5026082764852
PODNL1	2.25237928620355	2.4332339156511	20.3415940861164	6.91704878918199e-37	6.94779122824502e-36	73.500635947274
SLC5A6	-0.948708677918888	7.08916139027793	-20.4535714739651	4.47628253584944e-37	4.55638156601011e-36	73.4930290370402
GPBP1	1.14759203754962	7.30618719798919	20.4640760966449	4.29754334342376e-37	4.38244602898896e-36	73.4740756117912
SNX8	1.18392316734196	5.98024001615395	20.4307283558209	4.8912643043379e-37	4.96971471602352e-36	73.4416367562852
NEURL4	-1.30646006315169	5.80958515589995	-20.399225040572	5.52797817321697e-37	5.58947442375336e-36	73.4185286423005
KIAA0040	1.63434548019431	4.46679643417325	20.3621844219514	6.38437486334766e-37	6.42819296897208e-36	73.3846117326074
ERLEC1	-1.55527973402113	5.61343179827363	-20.3637055795403	6.34670246329589e-37	6.39411156603376e-36	73.3480885307992
GPR3	6.63044282366416	0.488488090500028	20.7449746103012	1.45242054510472e-37	1.52290164240322e-36	73.3407999551954
PARN	-1.15148151242403	5.6237699578565	-20.3737390553782	6.1037672903731e-37	6.15306836432789e-36	73.335900737152
LHX6	2.76634522392989	1.11120025756422	20.2832604926733	8.68235225387517e-37	8.67405370930755e-36	73.3280337119425
ABCC1	1.00919787652817	6.53809043563341	20.3985921672992	5.54159118655809e-37	5.59985323286994e-36	73.2800041081307
LENG8	1.40333967206913	6.75822154555915	20.4046870188792	5.41188358076368e-37	5.47871313587722e-36	73.2770303565589
MOCS3	-1.43141278969246	4.65299512582891	-20.3024216557095	8.05734519381275e-37	8.06892461205536e-36	73.1866905163651
TRPS1	-1.73720749798945	6.7369860728774	-20.3589035670966	6.46639631069816e-37	6.50685992178797e-36	73.1830705926771
ITGA6	1.71531131513668	3.84851934393236	20.30504765929	7.97529697822114e-37	7.99154383845239e-36	73.1804084367126
PAAF1	-1.46356998850218	4.7948664936681	-20.3006379554996	8.11356072273963e-37	8.12035843968267e-36	73.1714132111078
PPP2R3A	2.05111293653689	3.69544404168985	20.2805471584047	8.77472280656173e-37	8.76110234130975e-36	73.1476563342822
GNL3L	-1.27383111361881	6.23133358001061	-20.346986455051	6.77336313556748e-37	6.80755559370376e-36	73.138438665345
N4BP3	-1.04779541141924	8.04852358241973	-20.3800064546937	5.9567956811125e-37	6.0085314216481e-36	73.1246363454421
SSH3	-1.24724004374256	6.31199614497387	-20.3318782796902	7.183737155933e-37	7.21133374524751e-36	73.0721683160664
TARDBP	-0.777944843693229	7.49775969058879	-20.3540845698539	6.58880108659926e-37	6.62604385882658e-36	73.0451645093889
TM2D2	1.03172407348243	4.92664328998717	20.2905388434095	8.43938483866336e-37	8.44140383025156e-36	72.9837997798942
ZNF711	1.95351439616018	3.21709195987998	20.2058791579115	1.17451991600607e-36	1.16228822930683e-35	72.930359873878
ZYX	1.26571370901408	6.65092186325384	20.3126575184534	7.74225499884915e-37	7.76733488906738e-36	72.9274355616079
ZNF57	2.05864735334303	3.21288217856176	20.201023604753	1.19702931504591e-36	1.18386270046291e-35	72.9192871484958
KCND1	3.22204557239536	1.54940204081987	20.1695718523419	1.35374676276674e-36	1.33176828591241e-35	72.8890423173163
CDC16	-1.31992369360059	5.14053791643082	-20.2447965836856	1.00884743403714e-36	1.00488174430239e-35	72.8797741250096
SMARCC2	-0.936294553717896	6.62720021094615	-20.2893494115432	8.47861713789938e-37	8.47557639056958e-36	72.8678223513012
TRIP10	1.32418748886289	4.39316079787194	20.2342079901129	1.05143970755014e-36	1.04481744914252e-35	72.8611677383099
RHPN1	1.77850385077853	7.64870878645411	20.3114579343668	7.77852983218103e-37	7.79904873581508e-36	72.8585351198084
SCML1	1.48790574965176	4.74985003949804	20.2376560682404	1.0373745531078e-36	1.03196285616476e-35	72.8484331785886
KIAA0195	-1.24564395109869	6.54603250708026	-20.2734494801899	9.02106214028333e-37	8.99631742600467e-36	72.8234394443373
NSMCE4A	-1.46658688591593	5.21314556294795	-20.2233746544397	1.09689328715727e-36	1.08740031620736e-35	72.8196004604325
GPATCH1	-1.66940355986043	4.02653401876029	-20.1714249897994	1.34396436132535e-36	1.32292289457359e-35	72.8192967464314
CSGALNACT2	1.44723329274963	5.1673856200781	20.2443687243235	1.01053429182527e-36	1.00596282717177e-35	72.8119605354078
ANAPC4	-1.86844792680044	4.47082528619588	-20.1839095859769	1.27989107058894e-36	1.26357132612335e-35	72.7924287383386
NSMAF	-1.14904543288657	5.66490889076136	-20.2319174517683	1.06088920073587e-36	1.05358141289232e-35	72.7743085845908
DDX46	-1.14481413903126	7.65829348500769	-20.2797884891646	8.80072706721717e-37	8.78182335752625e-36	72.7729720727414
DCLRE1A	-1.92777421232484	4.78715017293638	-20.1798604712055	1.30032728016762e-36	1.28223310339171e-35	72.7724455936998
KIF3A	-2.29183336857964	4.51091220511192	-20.1691017609644	1.35623968675786e-36	1.33343636221861e-35	72.745883173079
MRPL15	-1.25916776555222	6.09636036644537	-20.2375297192258	1.03788658459048e-36	1.03196285616476e-35	72.7432583125277
PEX26	-1.12900311423806	5.52310755051748	-20.2246854451742	1.09128992724979e-36	1.08248711407625e-35	72.7427540272163
PPAPDC2	-4.27870791284939	2.95072915487275	-20.1929840439365	1.23525924318822e-36	1.22095009356263e-35	72.6863902488403
NARS2	-1.32066700305112	4.71850997992812	-20.1792139120098	1.3036208319238e-36	1.28472332310511e-35	72.6809414208947
F3	2.5489727746776	2.28286445267891	20.1129218458247	1.69008564503052e-36	1.65292352792342e-35	72.6605568334844
SAR1A	0.942086114141926	7.15215334268853	20.2536283515744	9.74654621874628e-37	9.7140190084811e-36	72.6593961685037
ZMYND11	-1.11406462678564	7.32536813335684	-20.230511129185	1.0667332694263e-36	1.05875651026026e-35	72.5960243738056
LRP5	-1.74170434075939	5.75832351916353	-20.18295249952	1.28469215989692e-36	1.26756293109829e-35	72.5859325223936
GPR87	2.92042954056094	2.65467199176424	20.0854368067171	1.88245973831527e-36	1.83463034170073e-35	72.5667557675773
ZBTB24	-1.85431636901709	4.46330496750989	-20.122956048735	1.62490002182324e-36	1.59103208225831e-35	72.5663500083855
GEMIN2	-2.18519665666709	3.86407960661112	-20.1005139169204	1.77434895212988e-36	1.73330676842407e-35	72.566114991859
MTFMT	-1.46130869446951	4.17949531909742	-20.1189951921877	1.65032286626586e-36	1.61497949768462e-35	72.5464329430865
ZWINT	-0.954348297159563	6.99433473587046	-20.2150073058197	1.13335176501514e-36	1.12286520429341e-35	72.5321949182557
FTSJ2	-1.15730577762762	5.72090240693057	-20.1758210993901	1.32104202873192e-36	1.30112525845186e-35	72.5228071286262
LOC400027	-2.14243297945436	3.35166459263235	-20.0710711154353	1.99164238030038e-36	1.93652483535719e-35	72.5094601151869
ZNF22	-2.46552076691636	4.36126254887644	-20.0851776817846	1.88437471249994e-36	1.83542706417291e-35	72.5041286666941
KIAA0226L	4.27283406983052	0.47108788023435	20.1567529166928	1.42340991188267e-36	1.39783366801678e-35	72.4971111065006
FGFR3	1.62537035405896	4.07282220460842	20.1373010997912	1.53608401475335e-36	1.50583054295047e-35	72.4913463377625
NUDT21	-1.13719117585861	6.67330366064522	-20.187362692359	1.26271886444936e-36	1.24735441754584e-35	72.4726960563339
TCHP	-1.52957474874423	4.31482230887805	-20.0979199965979	1.79249278231278e-36	1.75000871520134e-35	72.4490595952175
MTHFD2	1.1469018148505	8.84962947346899	20.2148586084242	1.13401060156157e-36	1.12286520429341e-35	72.4318834462628
CASP6	-1.71530099028779	3.56886141538712	-20.0730499683095	1.97623167246263e-36	1.92265843457039e-35	72.4267900023182
STC1	-1.35036547593026	5.67482290013966	-20.1494334839332	1.46479573365371e-36	1.43678849557915e-35	72.424987394386
SPC25	-2.01876633570319	4.01090431781464	-20.0640288805768	2.04747430660739e-36	1.98965486947716e-35	72.329251067131
CPT1A	-0.777347262805622	7.74061021052156	-20.1672709939333	1.36599253460666e-36	1.34223614270046e-35	72.3004732547365
APH1A	-0.760547136917073	7.76335300060856	-20.1530196162737	1.44436950635739e-36	1.41758425025358e-35	72.2514955206984
MSH2	-1.22592662299849	6.37059422702856	-20.1062111582372	1.73514515042091e-36	1.69600043808529e-35	72.1961544369035
COPG	-0.963819852315326	7.68814792316545	-20.1311133406219	1.57377871374329e-36	1.54187903975646e-35	72.1914642259628
RTN2	1.91662418960988	2.36851429766687	19.9903914535106	2.7348054298439e-36	2.64222333961349e-35	72.1250272031097
RAB3IP	1.14506775933863	6.0141065971979	20.088609577345	1.85917087008496e-36	1.81298971611084e-35	72.1019204084165
C17orf67	4.85518590355261	0.455775288016741	20.0956709977417	1.80837525337799e-36	1.76448469880359e-35	72.0932747474891
FYCO1	-1.75342059474312	4.56661146555968	-20.0026996947091	2.6055238139257e-36	2.5231488282625e-35	72.056433756643
SRSF8	-1.40874163170647	4.6696022167232	-20.0115430202721	2.51645481765402e-36	2.44113633239245e-35	72.0487049647039
GABPB1	0.969371250699893	6.57968601663427	20.0830822167053	1.89993283859223e-36	1.84950388781236e-35	72.0238909006379
BRCC3	-1.40663755503598	4.78691297867671	-20.0111873256998	2.5199773962285e-36	2.4431363463493e-35	72.0053011751415
AGPAT9	1.45252158480106	4.46689572032955	19.997907976375	2.65510578274622e-36	2.56818907522543e-35	71.9563003025147
HIST1H2BO	4.53041912580427	0.870765794074285	20.0108058513046	2.52376080510219e-36	2.44538677314768e-35	71.9335427373418
ARHGAP19	-1.5660425747866	4.11546292758022	-19.9661226959082	3.0089728554807e-36	2.8937355971857e-35	71.9218371660919
CLK3	1.10622908725794	6.45405628094852	20.0460655511695	2.19714084482711e-36	2.13385502258354e-35	71.897748206237
NBR2	2.48875080835435	2.30212939787658	19.9154122651584	3.67465455508411e-36	3.523791443763e-35	71.8964437208002
GPN1	0.861669003023302	6.02167675371047	20.040605991632	2.2447781259661e-36	2.1788548681751e-35	71.8909914870742
MTL5	-1.39395137266595	4.67089582850408	-19.9716169735461	2.94457151886616e-36	2.83996621000678e-35	71.8656499494734
SELRC1	-1.2508711135361	4.87121352270971	-19.9661501955873	3.00864700801446e-36	2.8937355971857e-35	71.8506006782588
SLC41A2	1.69511673320434	3.67628135238462	19.9303207962848	3.46484985671819e-36	3.32832561767691e-35	71.7931726891505
MRC2	1.75215494362615	3.77431941566124	19.951436754032	3.18817039985045e-36	3.06430814753442e-35	71.7855857100343
HCAR1	-3.15227770059292	2.92152270118206	-19.8865721754561	4.11756685473153e-36	3.93273489883096e-35	71.773653641378
CYFIP1	-0.822193249157187	6.92994409961167	-20.0004105938686	2.62909263384347e-36	2.54449914400453e-35	71.7121059244089
ADAM9	1.04079568205307	6.45437901013212	19.994665579951	2.68919461499244e-36	2.59965842434298e-35	71.6833195880743
C1orf131	-1.86375029905741	4.19537927460718	-19.8800325394119	4.22526453127457e-36	4.03099395442304e-35	71.6350662416998
RPA1	-0.793244525351828	7.039790252446	-19.9874848218538	2.76626780116699e-36	2.67107752348249e-35	71.6342526073074
CTPS	-0.798630328191743	6.52130529647733	-19.9695829557704	2.96824977935489e-36	2.86115327434761e-35	71.6258178772194
DDX20	-1.69894317580229	4.44330296245784	-19.8893468469372	4.07271221023213e-36	3.89211651450984e-35	71.6224630255632
CPOX	-1.85817223556516	3.45253525867076	-19.8601494993488	4.57046436398944e-36	4.35783614728389e-35	71.6223786082792
PAFAH2	-1.61555255947352	3.25300485432737	-19.859776806345	4.5771993249795e-36	4.35928710199072e-35	71.6069271359028
ISG20	1.67684453532794	4.29683423423227	19.9078023342776	3.78663679657318e-36	3.62701682622507e-35	71.6016415370507
AHCYL1	0.868354028615816	7.25016184977056	19.9823718368852	2.82250038504918e-36	2.72380244890724e-35	71.5834561769398
ATP2C1	1.06070026490797	6.66731297686491	19.9663133587735	3.0067143963709e-36	2.8937355971857e-35	71.5517933949333
SMARCAD1	-2.51413371084447	4.67641610480435	-19.8524370603517	4.71189352631885e-36	4.48501464622404e-35	71.5435168646967
BASP1	-0.979249525905428	7.53448677943674	-19.9686651392724	2.97899693618456e-36	2.86985856916766e-35	71.5341579878835
WRAP73	-2.08182812099281	3.81123244707462	-19.8280973248339	5.18781921594939e-36	4.92121886372873e-35	71.4853658032475
FANCG	-1.33872379458599	5.18711141595287	-19.880362119477	4.21976954035648e-36	4.02804941740422e-35	71.446294877355
GTF2E1	-1.54065422908969	4.36765628236331	-19.8369219868096	5.00991089130278e-36	4.75515038286877e-35	71.4160372103888
COX19	1.11561616787817	5.24135578641095	19.8953782120708	3.97690170966929e-36	3.80490298584149e-35	71.4150771957157
C11orf95	1.64697339279374	3.30164696645861	19.8428203221488	4.89443890906028e-36	4.64818831999569e-35	71.4138240189275
TIMM44	1.22353878166868	5.70938183537735	19.897944141219	3.93683273663452e-36	3.76872299298659e-35	71.3673872087181
ZNF574	1.5110440451876	5.27668616686641	19.8932150161881	4.0110008317047e-36	3.83533321380385e-35	71.363898815175
PLCG1	-0.926910610058289	7.60204017253098	-19.9188914644085	3.62457472766626e-36	3.47975819434503e-35	71.3494074338539
TBC1D9B	-0.982741103216035	7.83344950178001	-19.9170896798338	3.65042327220656e-36	3.50256332784753e-35	71.3170981873852
CPEB1	2.78303593320478	1.99619911014924	19.7496088797457	7.07873188350817e-36	6.6583077626429e-35	71.2460150996816
PTPRE	2.13649414454841	3.21807359343557	19.7764523714276	6.3644115196195e-36	6.00329488178886e-35	71.2387890438445
ELOVL6	-1.12221108667436	5.7916723212754	-19.8450304822518	4.85186457448134e-36	4.61561906391501e-35	71.2206332840413
CD24	-1.0975550998793	9.50274167090336	-19.9085550817583	3.77540831835466e-36	3.6183340238489e-35	71.2010261726255
KIN	1.29569145186237	4.45039225502746	19.8166231719752	5.42869986692458e-36	5.13850128794351e-35	71.1787244387723
CECR5	-1.43503203059788	5.41466533317327	-19.8176865677372	5.40590954659899e-36	5.12229072279442e-35	71.1693741206977
C12orf44	1.38065633631381	6.3847631006826	19.8599490048139	4.57408627248355e-36	4.35880449122592e-35	71.1604085267646
ACOX1	0.993224616740537	6.0810167866881	19.8442170414142	4.86749031897371e-36	4.62785151191111e-35	71.1141606368802
MORC3	1.40065186506117	5.41611944338157	19.818182205881	5.39532017212029e-36	5.11515502032538e-35	71.0933726199966
PCCB	-0.977389867166145	5.91507909443945	-19.8166016207102	5.42916274563274e-36	5.13850128794351e-35	71.0737802014873
PCDHB16	-2.26121079286967	3.1904084246288	-19.7086531065056	8.32746573096881e-36	7.78906805842967e-35	71.0625374813947
CD83	3.39227440620744	1.69368230948317	19.7027185980474	8.52597367839676e-36	7.96583149706745e-35	71.0546176113044
EAF1	1.05568487444862	7.14650894669207	19.8437700156608	4.87609901676375e-36	4.63340227024756e-35	71.034380825781
FADS3	1.58065463155312	5.39121417142674	19.7981325627277	5.84083177634654e-36	5.51876105240788e-35	71.031818166809
DDX56	-1.05473360986252	6.30761517168579	-19.8128968724427	5.50932744672702e-36	5.20847892702446e-35	71.0251517569212
SUDS3	-0.928691067958459	6.25418785682938	-19.8134089565161	5.49817613269932e-36	5.200876563533e-35	71.0178958082731
C7orf41	2.42676334709817	2.10409703748166	19.6860459760138	9.10956519348181e-36	8.49684151119854e-35	70.993822323759
REXO4	-1.20655285190376	5.69342654158215	-19.7755751540868	6.38656490201186e-36	6.02079545779292e-35	70.9536185064944
TRMT5	-1.43003581663107	4.7194195898873	-19.7313353055068	7.61071934809242e-36	7.14263021198079e-35	70.949609010971
TYSND1	-1.64789952039262	5.21820424564861	-19.7547690578175	6.93540670220952e-36	6.53452065846491e-35	70.9439894517231
POLG	-1.13732518790071	6.67263461649087	-19.7954034166613	5.90427620505516e-36	5.57555704423165e-35	70.9155185861347
FAM100B	1.5325836375247	4.68498883290866	19.7508356622868	7.04438952545345e-36	6.62973384488934e-35	70.9051754604785
LOC100506599	1.63748551160569	3.08905556878285	19.7118288136992	8.22315878513924e-36	7.69580903876154e-35	70.8958224261644
BMP2K	1.7409453310355	3.80138312477129	19.7084582498356	8.33390909443443e-36	7.79073760175078e-35	70.8248084297239
KPNA5	3.18362228230196	3.19628260808349	19.6653819916939	9.88906410523188e-36	9.20850267794532e-35	70.8213518204486
ARID4B	1.57383013943271	6.60412853295851	19.780544165828	6.26209533938397e-36	5.91011752008225e-35	70.8204223816792
MAST1	2.99513005052279	1.47828691233949	19.6413421116819	1.08809428551845e-35	1.01039915774629e-34	70.8037345623789
L2HGDH	-1.15435689735838	5.61626492453375	-19.727561024773	7.72552251587003e-36	7.24630614444253e-35	70.760925606477
RABIF	-0.933599966404135	5.77071802092671	-19.7269981059077	7.74279386765937e-36	7.2543688875482e-35	70.7549848155967
MAP3K9	2.08023309335035	5.40103454426469	19.7329152265677	7.56317441337809e-36	7.10199488429731e-35	70.7421882375569
TACSTD2	-1.21182204091165	5.95613205094542	-19.7274075202143	7.73022845510569e-36	7.24665586789168e-35	70.7158007726491
ZIC2	1.63031938321775	3.14186371403556	19.6443333541425	1.07522580539454e-35	9.99004242745462e-35	70.6999874924174
DHDDS	0.955944822133191	5.58624410581678	19.7225673445761	7.88010305320756e-36	7.3788826126452e-35	70.69227037516
ZBTB46	1.21914356805597	4.74399275514296	19.7021967945563	8.54365433851221e-36	7.97789364362246e-35	70.6843336029626
TSHZ3	4.88600442761015	0.679067698370333	19.6863027618984	9.10027849493618e-36	8.49291615788575e-35	70.6781318547096
COPA	0.993133954406813	7.24135662179762	19.7527129072104	6.99216296247323e-36	6.58428678966229e-35	70.6763789421634
CAPN12	3.04287284162625	1.8359676176236	19.6047249131103	1.25879412892182e-35	1.16438456925268e-34	70.6700902501627
BRD7	-1.39653266127108	4.81836237769903	-19.6643881345061	9.92820531121325e-36	9.23980554394715e-35	70.6446896194626
HMGA1	1.08501172188351	7.53643111183987	19.7458344203201	7.18545527438333e-36	6.75109853981949e-35	70.6297163887904
TTC28-AS1	1.84322895700968	2.81108299235938	19.609182556403	1.23664898942569e-35	1.14580153457924e-34	70.6012403603851
ARHGEF1	-1.20759460831668	5.90520143563137	-19.675382466453	9.50376452524568e-36	8.85662143899322e-35	70.5306152536017
SULF2	-0.753865248979182	10.0732937779421	-19.7478683857696	7.12774469232997e-36	6.70064093504927e-35	70.5280791721569
NEURL1B	-1.24205353886313	4.82966545014701	-19.675326423199	9.5058810589529e-36	8.85662143899322e-35	70.5277218308136
CHST10	-1.83971374873657	3.61420701572722	-19.5787080523612	1.39625472815912e-35	1.28726373063579e-34	70.5197809762663
C18orf19	1.13476775890991	4.87833271353439	19.6482512839054	1.05860234745835e-35	9.84105928787852e-35	70.4791831724401
MRPS35	-1.29470908750067	5.84811778593709	-19.64949321243	1.05338719194199e-35	9.7980241368397e-35	70.4516457653455
C18orf55	-2.2042020204685	3.6517569203603	-19.5536633063195	1.54286054776368e-35	1.41929591863586e-34	70.4363362711239
AAAS	-1.18279455098982	5.53997627300867	-19.6404372123717	1.09201770241435e-35	1.0134796922962e-34	70.4283361953662
MLYCD	-2.09298765404234	3.71235292712208	-19.5386329586095	1.63819614877385e-35	1.50121602148459e-34	70.3649290553481
FAHD1	-1.17461246824233	5.097960961438	-19.5998406222413	1.28351794987845e-35	1.1865977995449e-34	70.3330252968174
ACSL4	2.05125615402451	3.40253796654576	19.5623468650914	1.49035028721221e-35	1.3725010023864e-34	70.3268309851648
C20orf112	1.1798122579109	5.17935275924777	19.6265097712222	1.15423384054586e-35	1.07062710755901e-34	70.3044630224957
KCNK13	3.70732699736737	0.578691972333688	19.5421383188297	1.61544431339312e-35	1.48117821804751e-34	70.216301482459
C22orf28	-1.12010373748302	6.28497925626528	-19.6071268448188	1.2468123665304e-35	1.15393968001408e-34	70.2120989140221
EI24	-0.763543452339417	6.21423014598462	-19.6077078604995	1.24393133922721e-35	1.15191072631428e-34	70.1994138072962
MAK16	-2.07230476012624	4.32333226174361	-19.510241036519	1.83478836596175e-35	1.67677599083849e-34	70.1689095682732
TAF6	-1.1852255038521	5.79279814010346	-19.5841590591865	1.36625349097006e-35	1.26099466793506e-34	70.1623172185735
PM20D2	-2.15961127953576	4.60720411055749	-19.5127851577457	1.81624218931512e-35	1.66073452018076e-34	70.1459261027373
RBMX	-0.81893589016767	8.44273503195142	-19.6156525916275	1.20520293303572e-35	1.1172845816014e-34	70.0825801586054
MTMR3	1.02992108310037	6.04672671378461	19.5757429258734	1.41285205959221e-35	1.30184781513058e-34	70.0627545276495
MAP4K5	1.22013390482219	6.49458930260086	19.5855813847912	1.35853272177128e-35	1.25456108442313e-34	70.0530654265947
PRPSAP1	-0.950565293231568	5.5345895377023	-19.5484434993378	1.57531836902826e-35	1.445972799321e-34	70.0362685694544
TYW3	1.29653130469028	5.27232509732744	19.5490400860599	1.5715741127219e-35	1.44332814174415e-34	70.0264702905756
UBA5	-1.5014128900029	4.94538056261357	-19.5092587825091	1.84199977516632e-35	1.68244698197059e-34	70.0123929003154
DHODH	-2.15853265839634	3.51332957379947	-19.4434343756613	2.39646107651125e-35	2.18054488811611e-34	70.0055345326035
HEXB	0.841789920976515	7.09893722104968	19.5824834112617	1.37540611336865e-35	1.26874196580128e-34	69.9994144267341
ATG9B	5.30119978882853	1.06684098945175	19.5493367238104	1.56971571472139e-35	1.44241349521981e-34	69.9743741227767
ZNF622	1.10700507505231	5.98070081340362	19.5494450517581	1.56903760595762e-35	1.44241349521981e-34	69.9635646843308
CSNK1A1	0.715650472585731	8.27021578098232	19.5859670619861	1.35644674876712e-35	1.25332681913709e-34	69.9510267725609
BRF2	1.40181693261325	4.41080853683862	19.4950332851009	1.94969929747656e-35	1.77984558138636e-34	69.9445085549687
KIAA1217	1.16300284724403	5.73641575869674	19.535912706881	1.65607447095831e-35	1.51676831611757e-34	69.923611271872
POLR2B	-0.986519433956468	6.99156746800968	-19.5540231969413	1.54064766668498e-35	1.41804026294109e-34	69.9208966811178
ARL1	-1.4663134793008	6.01515774942117	-19.5147092109494	1.80234174212439e-35	1.64982831391835e-34	69.9085232065469
RPS6KA3	1.44938173890171	6.94845959909098	19.5476095689961	1.58056729472382e-35	1.44999492248827e-34	69.8603735598109
RCCD1	-1.50099031668484	4.91295540659365	-19.464319245153	2.20437901981574e-35	2.00795396118728e-34	69.8360007686533
SLC15A4	-1.57626990485923	4.40659499504521	-19.4254191409194	2.57565434977474e-35	2.33723512455956e-34	69.8018905861789
COPG2	-1.30832800480418	4.60819080704162	-19.4401376069302	2.42828750052938e-35	2.20830234686533e-34	69.7843841692761
NCRNA00152	1.6424980896181	4.00558113925182	19.4395749722934	2.43376146798317e-35	2.2120775429647e-34	69.7777776813284
TAF1B	-1.58883481433832	4.55902894657195	-19.4245623832717	2.58450498998359e-35	2.3439946557747e-34	69.7554316518265
TMEM164	-1.13661647853274	6.7415023422082	-19.4920332614337	1.97321031762579e-35	1.8003256602277e-34	69.6971612521366
BRD3	-1.65050428127927	4.88252847675564	-19.4160801802778	2.67380031555815e-35	2.42104149850539e-34	69.6906057069397
AIMP2	-1.37470259565302	5.06552642208041	-19.4309320959974	2.51942929847776e-35	2.28869829373939e-34	69.6722521015889
C18orf25	1.13200527190424	5.61062281430336	19.4677730511297	2.17414281123536e-35	1.98149124659946e-34	69.6599935049843
LOC729678	-1.29526396727559	5.08199658185992	-19.4222229604956	2.60882854137096e-35	2.36477227782591e-34	69.6522585209422
MMP19	2.17870388219994	2.43825443957424	19.3517726704158	3.46012808527982e-35	3.11281237752661e-34	69.6521163416456
HAPLN3	6.45438529392739	0.355250793094466	19.5143390481304	1.80500765396567e-35	1.65136477050994e-34	69.6389633037477
SLC5A3	2.74489436121807	6.10300102856055	19.4752319507381	2.11026215024581e-35	1.92431974922088e-34	69.6346549960425
PRR24	2.37607465731049	4.21814488484242	19.3974757150486	2.88069863340378e-35	2.59993545305153e-34	69.583975474674
PANX1	-2.10038385942272	3.69873796472568	-19.3395100960868	3.63468723463527e-35	3.26633580397852e-34	69.5608521485654
FTO	-1.27798651341044	5.0677013131237	-19.3988047673488	2.86539746927554e-35	2.58752199115358e-34	69.5477350522982
POGLUT1	-1.59206597183387	4.26783436779065	-19.3514359173523	3.46480711248065e-35	3.11534592199604e-34	69.5087102905848
PRKCD	-1.09105989149236	5.48182143872023	-19.4161835991228	2.67269307914791e-35	2.42104149850539e-34	69.5030811438643
ACSS3	-1.48151713582964	4.34850039196725	-19.3574167634718	3.38264685113815e-35	3.04474628301584e-34	69.4815222110532
DIS3	-1.55241853654044	4.97359021184278	-19.3639563012338	3.29505634122104e-35	2.96750254445776e-34	69.4587192266704
MLF2	0.892191331010309	7.12891386592856	19.4488725215368	2.34487794526545e-35	2.13477075430699e-34	69.4482962569028
RAP2C	-1.35037440661256	6.92954014156843	-19.429849326517	2.53037370116879e-35	2.29739249611004e-34	69.4317695506979
SMCR7L	0.998633876657847	5.41409881235113	19.4039613982257	2.80680126025775e-35	2.53872062068959e-34	69.4074092426222
TWISTNB	-2.05593916067773	3.96940647724225	-19.3087813097223	4.11211771775829e-35	3.67759661560373e-34	69.4009245156737
TMC6	1.49792230893619	4.83711598329635	19.3869308494346	3.00505495338889e-35	2.70924738762673e-34	69.3909713539784
B7H6	3.78334141611311	1.88104196573665	19.2905675496925	4.42444236868869e-35	3.9484724745971e-34	69.3900066812456
PLAC2	1.14363129407637	4.51540839942067	19.3693726440855	3.22424246106492e-35	2.90529261416216e-34	69.3863030630327
PPP2R2D	0.948693881336937	5.77947082922626	19.3993320502112	2.85934966089804e-35	2.58345563094861e-34	69.3730446909317
PHF23	1.15429481554054	5.84695349273671	19.400785448668	2.84274603121113e-35	2.56984241221487e-34	69.3481992345503
TMEM9B	-1.46829273527619	4.45038019939574	-19.3155232442596	4.00222638638386e-35	3.5869900367569e-34	69.3137971565632
LRTOMT	1.61158046837834	3.42467578949789	19.3122243720773	4.05562222632656e-35	3.63095428870907e-34	69.3119638271033
KIAA1522	0.909788191003376	7.90563550538039	19.4101211906132	2.73838605804451e-35	2.47818011010478e-34	69.2617395643826
ATP6V0D1	1.06336630522598	6.98907235629793	19.39129340645	2.95296399552403e-35	2.66372005723538e-34	69.2407385609319
MANSC1	-2.64527274305749	3.29667765863001	-19.2442452604375	5.33084578633349e-35	4.74218430482134e-34	69.2403346554188
MZF1	1.89961206953077	4.29761623988998	19.3191210580493	3.94479898814032e-35	3.53741652963317e-34	69.2358582404777
SLC35C1	-1.44111735596656	4.65868134736539	-19.2958901405549	4.33077749494418e-35	3.86694729447125e-34	69.2102250675762
BNIPL	2.70389947048451	1.54310235488333	19.2329437300908	5.57905110622068e-35	4.95770726357251e-34	69.195607250373
BCL2L2	-1.15757074227091	4.91901074529905	-19.3197029172437	3.93558980670329e-35	3.5310517128383e-34	69.1940914959418
SLC25A13	-1.12217769575812	5.63826888279369	-19.3104871508291	4.08402899092766e-35	3.65443022173752e-34	69.1034665107095
COBRA1	-1.41025056967589	6.0132020567358	-19.3215830477024	3.90598049555009e-35	3.50636703207621e-34	69.0936918743051
PPP3CB	-1.35773459547227	5.39568187545557	-19.2960134257845	4.32863180803775e-35	3.86694729447125e-34	69.0836462130965
FAM110A	-2.5053700244835	3.78387910923139	-19.2080647794046	6.16726952430145e-35	5.45426351315252e-34	69.0411339907554
FASTKD3	-2.3702098211961	3.35042053768727	-19.1991201825817	6.39369706001002e-35	5.63967244892445e-34	69.0409624625529
TSC22D3	1.10732423948912	6.02488184372022	19.3135153344478	4.03464163098349e-35	3.61410533672029e-34	69.0092514107876
SLC39A7	1.03151923944938	7.54671318821355	19.3376408860729	3.66206430272627e-35	3.28917096663771e-34	69.0066703917925
GMEB2	1.13600610699193	5.97096288018866	19.3037114869955	4.1967527493164e-35	3.751282361281e-34	68.9827737310472
MCF2	4.23468237998598	1.0450590721291	19.2064825381724	6.20672659395502e-35	5.4834281858058e-34	68.9717837278456
LOC100129917	2.65961076974109	2.65347478846146	19.1892579648396	6.65307779269697e-35	5.84687719417047e-34	68.9699230764793
DAPK3	1.55068553239832	5.51664349121404	19.2903795935382	4.42778700525632e-35	3.94934986004835e-34	68.9682384808007
THUMPD1	-1.40219423408676	5.77851949993096	-19.2734378337626	4.73996838799103e-35	4.22104533124398e-34	68.9454654657648
FAM127C	-1.97073759706262	4.38465662595435	-19.1992975493042	6.38912670931188e-35	5.63861504414416e-34	68.9081964131583
NCRNA00263	1.55930994645014	4.04512980841165	19.2184355607427	5.91483132330977e-35	5.2393876616013e-34	68.8922689800363
DDHD2	-1.55760972308459	4.47096430362636	-19.2079367199526	6.17045357981617e-35	5.45426351315252e-34	68.8834313265371
SLC22A4	1.42538104585187	3.54552668627184	19.1973901453337	6.43844945216809e-35	5.67017528373139e-34	68.8719928832093
TRAF3IP2-AS1	2.19833231452952	2.34589417576228	19.1484504051365	7.84403303336641e-35	6.87545117662578e-34	68.8434333348271
PRPF3	0.774604151245182	7.398790160737	19.2872711593874	4.4834718091049e-35	3.99688606265834e-34	68.8048447923053
RELL2	2.52438970997615	2.94759294363089	19.1396021402355	8.12939257888173e-35	7.12184188000095e-34	68.7823940474512
LMAN2L	1.01685048086515	5.13664284612867	19.2408050003508	5.40519984164135e-35	4.80577151257895e-34	68.7796140975868
PRKAG2	1.25892292109641	4.41008786867615	19.2098557443967	6.12291225807812e-35	5.42083560635778e-34	68.7790126456231
PTAFR	3.01303128374733	1.57695652701347	19.1268432735625	8.5593904605818e-35	7.47505201372167e-34	68.7628518239805
SNX33	-1.69508463228377	4.54198416784507	-19.1822454627161	6.84393600027202e-35	6.00829321094747e-34	68.7512685023621
LRPPRC	-0.874998607012659	8.47160249384469	-19.2748709922658	4.71272226131212e-35	4.1990179594131e-34	68.716617111785
NHLRC3	-2.08147698273001	3.48053609857022	-19.1241704514115	8.65233378436884e-35	7.55227715082383e-34	68.7026296900509
FREM2	-2.09556524155575	7.32209809132437	-19.2492707158944	5.22407914453005e-35	4.64968066062376e-34	68.6947629712979
NDUFS3	-1.29961459733979	6.25431651039693	-19.2251113702305	5.75786723247108e-35	5.10575671239907e-34	68.677789940157
PRCC	-1.14601930496495	5.75612379733705	-19.2087888371434	6.14929775207294e-35	5.441315111411e-34	68.6773099817826
FKBP15	-1.02163416833214	5.43530793808536	-19.1985166554646	6.40927331670155e-35	5.65043157345898e-34	68.6690892883638
ATXN1	1.42481704481425	6.3451333757966	19.2320227671389	5.59978340185507e-35	4.97348792419672e-34	68.6442127060813
GDE1	-0.73865701633083	6.68785396022562	-19.2284940175458	5.67994212349093e-35	5.04200382554471e-34	68.6284520992775
METTL1	-1.87622886303045	4.533020593793	-19.1390240256754	8.14839697462465e-35	7.13101993739522e-34	68.621807713261
TTC37	-1.4968968869277	5.77264824612302	-19.1890455121776	6.65878054929058e-35	5.84881543625712e-34	68.6162556925573
LOC100131096	2.57387805665444	1.6730081663109	19.0859585323655	1.00979139441e-34	8.76375261033356e-34	68.6041266641695
CBX5	-1.59547876142665	7.49717301415914	-19.2279444749414	5.69252911124714e-35	5.05049638496006e-34	68.5772244879194
GCLM	1.54369924334161	5.81478530400694	19.1974284844244	6.4374542896709e-35	5.67017528373139e-34	68.5750867498065
TSEN2	-2.11716251313279	3.72519721712862	-19.091706604977	9.86582274684739e-35	8.56677152742865e-34	68.5616203856721
MCRS1	-1.1672789705677	6.25192390107628	-19.1930629464671	6.55177186465447e-35	5.7669385612885e-34	68.5442451850901
ATP1B3	0.898568398049549	6.92077092927149	19.218966418603	5.9021933256797e-35	5.23096349648476e-34	68.5385177935265
C9orf78	-0.904532042678918	6.16682571846093	-19.1903482155353	6.62389008853577e-35	5.82735075437519e-34	68.5306713489702
WDR89	-1.7412173225155	4.8275621205987	-19.1134205754847	9.03652905990152e-35	7.87119333321838e-34	68.4800782778909
CEP95	1.04614399933191	6.92846822411002	19.1900707780981	6.63130525865436e-35	5.83080700030155e-34	68.4486103625989
C6orf97	-1.49925801929537	5.31564892270658	-19.1286919134317	8.49569591767264e-35	7.423302953352e-34	68.4421291551122
C2orf68	-1.42339683271165	4.6548696481035	-19.1111695589985	9.11913111662248e-35	7.93487766880303e-34	68.4375362707431
MRPS23	-1.3273563760992	7.00639133585102	-19.1780065498808	6.96197147979097e-35	6.10870991752488e-34	68.4226296415016
MBOAT7	1.4640722375075	7.90453215489587	19.2031365412774	6.29100698176222e-35	5.55495252180525e-34	68.4135350836736
ZNF557	1.45975727655925	3.3746034924902	19.079280666884	1.03744654821237e-34	8.99443031223624e-34	68.4134212075236
TARBP1	-1.29227295390611	5.07918989944095	-19.1148396974074	8.9848416051983e-35	7.83024966156e-34	68.4114950156132
PLBD1	-1.34234445647212	4.29860302018317	-19.077108509363	1.04660563698167e-34	9.06913609993861e-34	68.356087247794
LOC652276	2.26716936131386	2.82576313506312	19.0420793456199	1.2060855480785e-34	1.0402565603953e-33	68.3499116254721
BEX4	4.09316921800225	1.39873456731818	19.0738963789927	1.06029940132823e-34	9.17353708629764e-34	68.346730587064
PTCH1	2.30779400403425	2.35372591796905	19.029783591874	1.26769418635279e-34	1.09068303494423e-33	68.3364537838088
SESN3	2.71421606435869	3.36564767950512	19.066309968602	1.09336239043216e-34	9.44981530624672e-34	68.3266632004216
CREBL2	-1.19971241424443	5.13662358027294	-19.0994115884494	9.56312386347826e-35	8.31256151210033e-34	68.3069024691362
CMTM6	-1.33978714292214	6.29526731247474	-19.1329619669784	8.35039142497628e-35	7.30397208113511e-34	68.2985732326562
CHRNA3	2.84731384916905	2.19829116421832	19.0165490697898	1.3375556835887e-34	1.14891018245185e-33	68.2863763149346
TNK2	1.37090489890006	5.33683893974082	19.1308085834492	8.42335264236266e-35	7.36393881813242e-34	68.2807899329473
ADD1	-0.680984272015929	6.54493376618557	-19.1391928782713	8.14284164965105e-35	7.12988920150598e-34	68.2672085618422
ANKRD27	-1.0319834103596	5.99955273520732	-19.121337468826	8.75195686486648e-35	7.63524917099776e-34	68.2627374101996
ANP32A	-0.950262876602876	7.42246470932065	-19.1530267973775	7.70042461984443e-35	6.75311491044983e-34	68.2586663376356
MRPS18B	-1.0946472525334	6.10452055472777	-19.1164166486916	8.92775498900914e-35	7.78455549719441e-34	68.2373126889709
TRPC4AP	-0.770867901099993	6.24237222274396	-19.1102039154297	9.15479861989163e-35	7.96177078102276e-34	68.2057930494938
XPNPEP1	-1.02736241929503	5.15320167642862	-19.0660992873407	1.09429525653007e-34	9.45299270155418e-34	68.183608888113
DDX28	-4.02645757160255	3.13860981729376	-18.9998753898467	1.4311223133264e-34	1.22738920861901e-33	68.1205520962922
CPSF3	-0.918701945972497	5.92875691022717	-19.0830022730183	1.02194138060664e-34	8.86459940314601e-34	68.1188182161087
VARS	-1.09722747184464	7.09878446247444	-19.0947884678838	9.74360668512775e-35	8.4650430234845e-34	68.0732412355672
AMPD2	-1.36932230254815	4.82362622664552	-19.0227798739618	1.30419434247096e-34	1.12140597344392e-33	68.0692505533324
MCOLN1	2.01875467200875	3.38349687925609	18.98030445236	1.54939875664458e-34	1.324074849572e-33	68.0325682289122
MIR5047	1.26940728207966	6.1313391332758	19.0768839607061	1.04755709997382e-34	9.07267992747914e-34	68.0166615439753
C6orf89	-0.871461305347372	6.42202804841229	-19.0682845445658	1.0846581058091e-34	9.37943234826855e-34	68.0064560384415
SLC30A1	2.67130831690571	5.6169025225889	19.0297607730455	1.26781142067184e-34	1.09068303494423e-33	68.0037015379843
FLVCR2	1.15915798191072	4.90561404488624	19.030620086633	1.26340413018769e-34	1.08801084826256e-33	67.9914627658673
MATR3	0.933973428272285	9.28222431718364	19.1116694810067	9.1007207814797e-35	7.92298044505292e-34	67.9776183207224
ZCCHC2	1.38012759208278	5.41732321229426	19.0460121831517	1.18702361031586e-34	1.02434380076999e-33	67.964653256328
ABCC10	-1.36600861507463	4.77181703544777	-18.9966978477121	1.4496881258944e-34	1.24213683397364e-33	67.957720985449
DDX1	-0.886197506295588	7.57814837760242	-19.0754171472133	1.05379379417522e-34	9.12197071106959e-34	67.9538931277581
IFNGR1	1.10171413183861	5.45535014823063	19.035464298412	1.23884610524545e-34	1.06741176013009e-33	67.946515255951
ZDHHC6	-1.28881292501371	5.29989684685288	-19.0062824153192	1.39441241729884e-34	1.19713312458449e-33	67.9092383732813
CYB5D1	-1.07160261939823	5.10415776385948	-18.9966782576699	1.44980333647246e-34	1.24213683397364e-33	67.899531547875
SLC37A1	-1.1955036032003	5.06261098896252	-18.9952230626884	1.4583872970813e-34	1.24885146730096e-33	67.8988033429742
RAP1GAP2	-1.16190756086566	4.87164584302911	-18.9846132068205	1.52254055444498e-34	1.30178774194979e-33	67.8859348945991
SMAD7	1.41044939340827	3.90186535043691	18.9795961022187	1.55385965657132e-34	1.32720883026041e-33	67.8857782166312
C6orf145	4.29317369931389	0.736217407297817	19.0008767848572	1.42532112785438e-34	1.22304107451189e-33	67.885715416292
ZBTB7B	1.26696018735282	6.03309266039056	19.0372537023911	1.2298967463686e-34	1.06024707145714e-33	67.8659500380862
L3MBTL2	-1.09792858848635	4.58930860875584	-18.9668374141241	1.63646143161144e-34	1.39562371148749e-33	67.8475716769407
ZNF16	1.45484317961206	3.90986490177396	18.9464564519726	1.77769084519722e-34	1.51452377458371e-33	67.8345915832685
RAB11A	-0.86923930290304	7.71670937954676	-19.0489955702942	1.17276623602619e-34	1.01256285654631e-33	67.8298986548402
SKA3	-1.46502633515481	4.81299704061227	-18.9719325300588	1.60295698757605e-34	1.36774758470519e-33	67.8154442427404
EXOSC9	-1.6154413675146	4.36707329030734	-18.9307205860941	1.89508366994793e-34	1.61207422666374e-33	67.8063281337944
ERO1LB	3.23739918655429	2.05962900698487	18.8875232244628	2.25910138028568e-34	1.90814199413625e-33	67.8025164025603
C8orf85	-1.81637521175729	3.66744902418615	-18.9055485466015	2.09933676100986e-34	1.77678684165632e-33	67.7883251670858
DDX59	-1.4330067592151	4.45488254150661	-18.9240282151926	1.94734886120688e-34	1.65233193073688e-33	67.768457766588
YWHAH	-0.868538818820339	6.90005933501894	-19.0219348114057	1.30866941716527e-34	1.12467560805098e-33	67.7680295568054
NUP35	-1.62523189210375	4.32474549496527	-18.9285579456483	1.91181675939794e-34	1.62383054769788e-33	67.7660551073005
NECAB2	3.72760383846414	0.986988000273026	18.9098144122923	2.06322317924643e-34	1.74799110687524e-33	67.7521227580766
DLX2	2.76346972079109	3.12502205100792	18.8906651355198	2.23039716899162e-34	1.88484902749954e-33	67.75194756143
ZBTB42	-1.63082867037671	4.40954265276383	-18.9299035661961	1.9013878202677e-34	1.6166146368153e-33	67.7408866251802
C17orf58	-1.48585936410478	5.02655737805336	-18.9395890171009	1.82799456377992e-34	1.5565876316016e-33	67.7368802494158
RGS16	-1.2021279684127	6.0707768827831	-18.9906419987092	1.48574604566531e-34	1.27097784489548e-33	67.7247197073891
NIPAL1	2.77744848639677	3.31693231413343	18.8973936891232	2.17015559504209e-34	1.8348676527545e-33	67.708103532116
FNBP1	0.854080209979216	5.84649277404109	18.9911974991837	1.48240116025291e-34	1.26876545568422e-33	67.7025820282981
PPP1R3C	3.50588865379429	2.37935342160593	18.8517939569187	2.61292386821992e-34	2.20143772151687e-33	67.6133297829014
BTBD10	-1.366376008908	4.68813100840541	-18.9088068048166	2.071696430029e-34	1.75428106814202e-33	67.6110716688976
DPP3	-0.944952884633698	7.43077687117908	-18.9784734174683	1.56095638938612e-34	1.33258982420079e-33	67.5585886377114
ZBTB40	1.16113779628646	6.18122886377875	18.9565643143132	1.70617645975428e-34	1.45433716171919e-33	67.5456077534831
ACPL2	1.86775858163453	2.56961420653593	18.8461058862903	2.67419496665984e-34	2.24965978986012e-33	67.5449905891789
PDGFA	1.03115115584139	4.86708171486793	18.9293861551532	1.90539110247261e-34	1.61919516248739e-33	67.5426976664084
TBCK	-1.68205374330447	4.25449515962614	-18.8669396230276	2.45658402515271e-34	2.07389758892751e-33	67.5298224344551
SNRPD1	-1.36978598511242	5.86617615806505	-18.9312417293889	1.89107351682026e-34	1.60948160281436e-33	67.523205726503
SMPD1	1.37640760088241	3.5059913055311	18.8484907913543	2.64833080779032e-34	2.23014523814126e-33	67.4400529889983
CARD8	-1.68277458360924	4.06442816933116	-18.8338734429369	2.81091049473909e-34	2.36110834324543e-33	67.383977860727
LRRC58	-1.75566175689187	7.02243905661762	-18.9159422051378	2.01243942412966e-34	1.70669558464222e-33	67.3741393435395
ZNF207	-0.714950951789473	7.08678737453412	-18.925398308171	1.93653195358509e-34	1.64398783714503e-33	67.3686531582102
KIAA1543	1.38073155715886	5.59394778036657	18.9032262383013	2.11926378466617e-34	1.79274494358913e-33	67.3498408326638
ACBD7	-1.43824967977082	3.81715923590406	-18.8190820871376	2.9856682484903e-34	2.50412817390932e-33	67.3102029849727
KIF5B	-1.33347366304818	8.24834722380117	-18.9156076991765	2.01517884486484e-34	1.70815261031523e-33	67.2575923619245
KCND3	4.9453450275362	0.851540148762334	18.8357233206025	2.78979205905676e-34	2.34454685405353e-33	67.2266657607923
PTPRH	3.37514096205812	1.53162709653841	18.7513889890155	3.93615615213396e-34	3.27487509323695e-33	67.1979915408194
TTC31	-1.18976291020989	4.61720282386157	-18.7992611143087	3.23714173770398e-34	2.70960752859666e-33	67.1669067099596
SEMA3F	-1.48938004956673	5.17651023195588	-18.823428066917	2.93321486076951e-34	2.46136905827945e-33	67.1547120439133
LOC286437	2.08552943897205	2.81199922728698	18.7549978386728	3.87852863905423e-34	3.22869651366565e-33	67.1511407149362
USP48	-0.97983142081322	6.14124427538693	-18.8477056492818	2.65681768168662e-34	2.23616602458616e-33	67.1496235345404
EDC4	-1.03942139889929	6.64200468463503	-18.8614616921421	2.51201102791044e-34	2.11855130765377e-33	67.1389237689311
CRAMP1L	1.14968193152454	6.45963118159196	18.8634422213604	2.49182761548717e-34	2.10258955809321e-33	67.127894159778
A4GALT	-1.71856521340574	4.51185951912789	-18.7803637745193	3.49675391746456e-34	2.91814932712961e-33	67.125983513156
LYRM7	-1.87640650892011	4.32823686221581	-18.7630019772255	3.75373004255347e-34	3.12855997707489e-33	67.0998414361993
PGGT1B	-2.17717046291956	4.69146988759158	-18.7629520085393	3.75449645658294e-34	3.12855997707489e-33	67.0970806418993
PEX11A	-2.08455219071302	3.59210308313408	-18.7226600163229	4.42678296295792e-34	3.65778252334527e-33	67.0853364457347
GOSR2	0.794708757981895	6.2895273832144	18.8373081115664	2.77182705641642e-34	2.3306201956515e-33	67.0513026495544
[truncated: 14,725 more rows]
