# Supplementary material for: The transcriptomic response of cells to a drug combination is more than the sum of the responses to the monotherapies
Source: eLife. 2020 Sep 18;9:e52707. doi: 10.7554/eLife.52707 (PMC7546737; doi:10.7554/eLife.52707)
Supplement: Source data 4. [file elife-52707-data4.zip › MCF7/limma_t0_W_3.txt]

1	logFC	AveExpr	t	P.Value	adj.P.Val	B
FOS	5.18106393560949	6.70296140946639	75.6578868998263	1.6805433228015e-88	2.81054065305323e-84	190.653926297746
DNAJB1	4.82987248927991	9.70935114870328	70.733248078625	1.06952300839911e-85	8.94335139623338e-82	185.347117594977
HSPA1A	5.97724748776737	9.30862539928997	66.0805584161925	7.18261858104987e-83	4.00407043831594e-79	178.724586592557
HSPA1B	5.80377144619409	8.83758207858262	64.4935463670819	7.31763096843061e-82	3.05950150790084e-78	176.418623295286
EGR1	7.03121390863559	7.31746040913881	57.321167797127	5.45253624034855e-77	1.82376432167178e-73	165.003456141069
HSPA8	1.84799153524656	11.9936459746859	55.0992460771845	2.30900144956312e-75	6.43595670708228e-72	161.961881051159
UBC	2.66213432146023	10.845093444045	53.8967240924073	1.86102109024569e-74	4.44624524475271e-71	159.860890377689
HSPH1	3.38729313314864	10.3379439314484	52.2382710202112	3.55827948461009e-73	7.43858326257739e-70	156.907353354491
MCL1	2.94889648725797	10.2091383836117	51.8860286487958	6.73438156009881e-73	1.25139774678992e-69	156.283987656274
C17orf91	2.76774916682102	6.22040122393268	48.7891957158925	2.19882330193141e-70	3.67731209015009e-67	150.308302257109
PPP1R15A	4.58452231337356	7.73047738173972	46.2633380461858	3.19192056864149e-68	4.85287996272366e-65	145.413240896468
DUSP1	2.89693742690858	5.4953577980922	44.9113033387909	5.081902845247e-67	7.08247859865924e-64	142.498935111854
IER5	3.16809951315944	7.83467038761343	44.1420035541332	2.53928565038586e-66	3.2666933243887e-63	141.151003995086
DDIT4	3.65580993486637	7.79816807553139	43.8436598560513	4.77136695594026e-66	5.69973864079606e-63	140.519168527871
ZFP36	3.11879845983227	5.86929075058073	42.0302533800748	2.40308926708841e-64	2.67928432685244e-61	136.519174390109
KLF10	2.58368594648911	7.44018767785237	41.0372270689059	2.19276105098871e-63	2.29198348854595e-60	134.415067381379
DDIT3	5.50996892055756	6.72634808064563	40.7010578187367	4.68551862706493e-63	4.60944785406081e-60	133.40453184125
DNAJA1	1.93325147309683	9.61681679901245	39.3988369446145	9.36364909392316e-62	8.6998704137095e-59	130.669998593301
DNAJA4	3.35976288214469	7.65985678493217	38.9765093627878	2.52026574931322e-61	2.21836444165865e-58	129.675867557454
FAM53C	2.13823051351926	7.2283258284205	38.62010062859	5.85511247776157e-61	4.89604505390422e-58	128.844470905205
CKS2	2.87144066022596	7.17545906184564	38.187774366882	1.64288571613256e-60	1.30836289126671e-57	127.812644509423
SESN2	3.31048879056608	6.73073296517458	37.9189601305843	3.13659283304272e-60	2.38438084271847e-57	127.141411577889
NR4A1	5.31660080379643	5.57460740685181	37.7141830475605	5.14724601760957e-60	3.7427192347175e-57	126.340803688627
MXD1	2.55649661872864	6.88739720859648	37.5634717241993	7.42246896430333e-60	5.1722237899587e-57	126.304767361902
DEDD2	3.84709732504814	6.41955434437307	37.3711357481075	1.18641890900487e-59	7.936667933679e-57	125.771042774922
ZFAND2A	4.04868028162749	6.89223470843203	37.2051407380135	1.78142290642139e-59	1.14586602642274e-56	125.400361746847
JUN	3.04722223000685	7.6900384754173	36.4130330525566	1.26671006922193e-58	7.84609599913615e-56	123.473970913277
JMJD6	2.39925320089055	6.14538139994074	36.1063396281278	2.73424306517775e-58	1.63312432221545e-55	122.660300747776
SOX4	-2.23515774556967	6.64624701805417	-36.0317079910324	3.30006755466312e-58	1.90311482014434e-55	122.484455727493
TXNIP	-3.41349534960402	4.83387758930209	-36.0060258610799	3.52100074948632e-58	1.96284055114697e-55	122.339156061812
BAG3	3.08484181711901	8.79206796542452	35.8416127667149	5.33636846136106e-58	2.87888471444524e-55	122.025184059903
HEATR6	-1.35903249133662	7.84462438321741	-35.4576512466644	1.41824582549265e-57	7.41210724548097e-55	121.051522878959
SERTAD1	3.69535618873581	5.45539804975964	35.2026435892552	2.72816532608556e-57	1.38260111858954e-54	120.349681754067
ATF3	4.59626296094256	5.18042201633573	34.3887365030176	2.26258608237668e-56	1.1129261659314e-53	117.935088407612
DUSP5	3.44800040849947	4.47402428634682	34.3482672809094	2.51633094355328e-56	1.20237481999957e-53	117.8167302108
CSRNP1	3.10885501214829	5.15068521785139	33.7144195447928	1.34855472472108e-55	6.26478589339872e-53	116.408588625641
SIK1	1.62294194603833	7.20892170867376	32.9130235248402	1.17063421041617e-54	5.29126663108107e-52	114.34403474746
ASNS	2.69455632797278	7.81572324876419	32.2764360613973	6.72491909761028e-54	2.95967228916933e-51	112.594652999653
CYR61	2.99007443735996	3.93787813596911	31.9009392117948	1.91162681978663e-53	8.19744793182351e-51	111.408060501339
C20orf111	1.81429758298186	6.43378349403498	31.6161793872672	4.25045272153094e-53	1.77711428287209e-50	110.771438495312
SERTAD3	1.87302623721022	6.08400992785327	31.5230786061535	5.52655721762801e-53	2.25429616847831e-50	110.512305698682
ZC3H12A	3.03756990607468	5.32240791917296	31.3177761004389	9.88254102661986e-53	3.93513371736168e-50	109.924674137869
SAT1	2.26800147855364	5.89732516241368	30.7651531741273	4.79851532792052e-52	1.86628768242192e-49	108.34234575387
ZNF473	2.19742488691554	6.17128838010622	30.1696141416712	2.70380277625567e-51	1.02769085522954e-48	106.628630366723
NR2F2	-1.62069626562303	6.03322532752457	-29.7174738992683	1.02350695066805e-50	3.80380672066055e-48	105.291439541394
PLK2	-1.3119330450103	8.56393687860043	-28.5387123750462	3.55691004257462e-49	1.29316877286996e-46	101.689671541251
VEGFA	1.89290463469534	7.06037922764422	28.4929847517344	4.09130527837645e-49	1.45580828671421e-46	101.583775906026
NFKBIZ	2.43166035666558	4.85809908122177	28.3357045309036	6.63030960302853e-49	2.31011037085519e-46	101.140110794602
USPL1	3.02441191438246	6.33987128627438	27.645497473251	5.65689127130167e-48	1.89211699242498e-45	98.988912643791
RNFT1	2.12046036157994	6.72540781486655	27.5786449082295	6.97775674039709e-48	2.28815693581178e-45	98.7723985536398
CHAC1	5.85888635327726	3.60301126371288	27.7214441400748	4.45912250632293e-48	1.52192581215805e-45	98.5987055377246
DNAJB6	1.25429978908518	7.80144613763983	27.4592003981671	1.01619660071343e-47	3.26824460583297e-45	98.3270736846246
NFKBIA	-2.05040258622268	5.75357244973123	-27.3412019445586	1.47503807460078e-47	4.56824754807842e-45	98.0439294218415
KLF6	2.00391105721787	7.1115296895036	27.2543534142012	1.94202017346515e-47	5.90515370564202e-45	97.7313534990248
EIF1AD	1.43670471574733	6.43120715503031	27.2461893104362	1.99295563480588e-47	5.95181964937385e-45	97.6948938203574
IER2	2.19864040237651	7.16835375609479	27.1729637171845	2.51456375549714e-47	7.37781828893583e-45	97.4353468868695
LRIF1	2.75493741901858	5.46769695928258	27.0752511988961	3.43176167552264e-47	9.72759021380351e-45	97.1988141657629
MAFF	4.44154304660698	3.55005147507574	27.4151459846217	1.16770168767185e-47	3.68464962728755e-45	97.175889542189
PLEKHO2	2.76058919309262	3.7030997790889	27.0809623059521	3.36987006979023e-47	9.71684604261583e-45	97.1459696753704
DNAJB4	5.53508868386168	4.68788398282454	26.8373036285592	7.34462001824239e-47	2.04719041975143e-44	96.0789726967234
KBTBD6	-2.03835564997317	4.67799213089447	-26.7119039720207	1.09906031490025e-46	2.87978995763401e-44	96.0404692982969
EGR3	2.03187255833607	4.86247048957442	26.707675942818	1.11412667841713e-46	2.87978995763401e-44	96.025310928621
HMOX1	3.53510658874155	6.75584619051977	26.706246393037	1.11926780223757e-46	2.87978995763401e-44	96.0241585194789
HSP90AA1	1.29503648850572	12.9413910624577	26.7781899604712	8.87996767909142e-47	2.39529966879234e-44	95.9784471822636
FOSL1	4.46801931907797	3.29180561096025	26.8318534438351	7.47419716377621e-47	2.04915530109825e-44	95.5478292582405
GEMIN4	-1.46468233330876	5.6027002266946	-26.4635229591014	2.45247893081765e-46	6.12168024462604e-44	95.1997608245692
TAF7	1.20670585706497	8.41777406796868	26.4852202554546	2.28589343453235e-46	5.79231542410894e-44	95.1840019780446
MT1X	2.82000367133139	5.90502223325212	26.4310511598752	2.72496127108806e-46	6.70180180848187e-44	95.1291975594133
NXF1	1.06120154084003	7.46721710303826	26.4013433065273	3.00094546880866e-46	7.27359594497913e-44	94.9554567194996
IRS1	-1.56898541603903	7.1920280968264	-26.3752935785197	3.26607461526077e-46	7.80311883794588e-44	94.8798390248523
DUSP2	3.78165917368091	3.81190515506254	26.2435511508612	5.01644646031309e-46	1.16520903614272e-43	94.5268615439963
GATA3	-1.61520897712908	8.8585694612958	-26.25316853711	4.86146339790094e-46	1.14511427980979e-43	94.4230725456662
PPM1D	1.20975083742838	8.86931357002667	26.2172389866676	5.46642517939848e-46	1.25233554383918e-43	94.2855415024731
ZNF227	2.2502629515845	4.55277220437063	26.157361677499	6.64824422941865e-46	1.50250319584861e-43	94.2484733834853
ZNF394	1.60292325701822	5.1974585255003	25.6463029297778	3.58285374045614e-45	7.98928612738514e-43	92.5536401099077
BCL10	1.79220978270192	5.00470492733472	25.3267275407174	1.04040924901133e-44	2.25971484161889e-42	91.50402695033
PMAIP1	2.23542622209578	3.6131509531064	25.331689734183	1.02325151350095e-44	2.25169188313024e-42	91.4872331204496
C15orf39	-1.75098801598897	5.55523690732691	-25.1125245160826	2.13770472351467e-44	4.58345817898196e-42	90.753429012522
HSD17B7	2.75631596173808	4.381094666947	25.1073703647923	2.1751895273775e-44	4.60479362732422e-42	90.7418803803216
NEAT1	1.921514041733	9.32769474472601	25.0296595657851	2.82787248929103e-44	5.9116674388629e-42	90.3242892791468
PI4K2A	1.25110717732342	6.12383947389819	24.8984119244534	4.41087324198417e-44	9.10709186406707e-42	90.0103426068677
MARS2	-1.7358428800745	3.72991524945803	-24.5795178497644	1.3083701110234e-43	2.63628695623559e-41	88.9822422616247
TRIB1	2.05213176193144	7.1775657704366	24.5998695379425	1.22028698532887e-43	2.48879018812683e-41	88.946425645566
ZBTB9	-1.43376379086209	4.52789890907697	-24.5684887259424	1.35875635649702e-43	2.70521920310192e-41	88.9376718006585
CHORDC1	2.14486130281165	6.49101414277378	24.3412400214651	2.96805864233067e-43	5.83974267462802e-41	88.1326490861765
RHOB	1.30721938990707	7.97282296864467	24.2958432490974	3.47162825068927e-43	6.75110591447993e-41	87.8332156654105
TSPYL4	1.28311515348771	5.95264664965326	24.1188796371769	6.40796467909463e-43	1.2318023137147e-40	87.310409721596
GABPB1	1.17306593965526	6.57968601663427	24.0995212844712	6.85367674970406e-43	1.30251011320512e-40	87.2041130278674
SLC25A25	1.12395080655657	6.24587187674517	24.0328274360083	8.64300708102733e-43	1.62410843172024e-40	87.0094405390623
IFRD1	1.52994685338256	7.38493088016067	23.6440493381498	3.37218618075037e-42	6.26627129854102e-40	85.6109843008828
DNAJB5	3.95292477086567	3.26439722128384	23.5360498741564	4.93600602636133e-42	9.07140272361175e-40	84.6994618519494
CDKN1A	1.31295668804357	8.02918651422638	23.3838823255232	8.46092508233597e-42	1.53804903344551e-39	84.6496653502384
HSP90AB1	0.689227568914726	12.2065673647244	23.3677132581196	8.96085613048055e-42	1.61141245081889e-39	84.4084236253974
ANKRD57	2.06360376962283	3.69452958771193	23.2494316458674	1.36489757942524e-41	2.42835607641571e-39	84.3511090071578
CYP1A1	-2.27795494532822	6.56248199634734	-23.0856048802822	2.45072060915295e-41	4.31430015447093e-39	83.6369265722617
MAFG	1.59454604670099	6.70722584074029	23.0559985304805	2.72498847949883e-41	4.74715701366025e-39	83.5407813659174
HBEGF	2.91135619270477	3.73757462923029	23.0360656421479	2.92688483556226e-41	5.04631154535497e-39	83.5076473919997
LDLR	1.85749411172855	8.50263837961225	22.8566539459947	5.58005366833465e-41	9.52253240298252e-39	82.7133876273304
CCDC117	1.53288163161603	6.53815852182042	22.7858877665299	7.20425400468848e-41	1.21700953509505e-38	82.5625034856806
STIP1	0.849277229504542	9.50524692810074	22.638113117007	1.23038864526681e-40	2.05770197034421e-38	81.8939291074382
CLK1	1.83742335497991	7.00246078561596	22.5153513717224	1.92282631244203e-40	3.1838957672555e-38	81.5614412336695
LOC284454	2.2102963808187	4.08158548463672	22.3601851092386	3.38884500216591e-40	5.50243143846823e-38	81.1512717622289
TCP1	0.80606598556876	8.46763496653647	22.4184125247759	2.73880302583101e-40	4.49056292196057e-38	81.1204289805809
HSD17B7P2	3.62889768862645	3.7190281721565	22.3224942423789	3.89052743865684e-40	6.25626739270163e-38	80.8447601765206
MRPL18	1.34839081105819	6.42466694507529	22.3021603459255	4.19163136154504e-40	6.67627075147422e-38	80.8117025704053
UBAP1	0.995843143823186	5.95128342001884	22.2158784710274	5.75411889391968e-40	9.07847965867102e-38	80.5231135823224
HIST1H2AC	1.79260636626544	4.13318382291511	22.1721658634608	6.75811911981984e-40	1.04650726073951e-37	80.4581347846145
MBLAC2	-1.99983344318197	3.5040491087485	-22.158801782715	7.0990196621737e-40	1.08921105348801e-37	80.4154181475504
SERPINH1	2.16152080013329	9.03932703530522	22.1963186325419	6.18331598885682e-40	9.66446510258332e-38	80.2950103917778
RANBP6	-1.83582075791512	4.16235686138574	-22.0555965758148	1.03882348030201e-39	1.5793894440519e-37	80.0362337834264
FEM1A	-1.75482941589367	4.20572809812362	-22.0405833948982	1.09808842221041e-39	1.65445322279702e-37	79.9685266275826
TFAP2A	-1.4928181720574	6.58279124728803	-21.9614623444034	1.47165195138697e-39	2.19749171741033e-37	79.5645430901912
TES	1.78055560605285	5.93738087172614	21.8921418156476	1.90314765277917e-39	2.81665852611317e-37	79.3689159758879
EIF5	1.04721921119478	9.97274882645205	21.7727699612422	2.96701143899598e-39	4.35265783383936e-37	78.6609678651972
JOSD1	0.925673690604638	6.37289351410987	21.635436040585	4.95509671656823e-39	7.20600325981627e-37	78.3078134934945
MAP1LC3B	1.1358131157821	7.62558097053956	21.5910812225838	5.85042658519224e-39	8.43470122506509e-37	78.1284924071323
HEXIM1	1.08883673023338	6.03291130128041	21.5808851021121	6.07831962132785e-39	8.68836045701598e-37	78.0997812307029
ZNF410	0.921705779810257	6.63252422262764	21.5592467245209	6.59205657587688e-39	9.2643322836105e-37	78.038438792574
C20orf177	-1.58454942536243	5.95687823904113	-21.5506381962182	6.8084161809008e-39	9.48866268411541e-37	78.0127147854724
AEN	0.913009679254756	7.40668228714742	21.5693702732251	6.34646902568034e-39	8.9947752530066e-37	77.9945725271246
SNAI1	3.32240240157462	2.99637033650272	21.3940981939994	1.22666755972692e-38	1.69543704701429e-36	77.2949021308472
MT2A	2.11144304531883	7.21193164564443	21.2902831615734	1.81536971978062e-38	2.48854452406649e-36	77.0220408336417
MAP3K14	1.62592874704541	5.93432447964536	21.2609328902006	2.02858022811579e-38	2.75820940935028e-36	76.9298770218205
TFE3	1.16272930386882	6.72470095457409	21.2193319085535	2.37477897544585e-38	3.20288738591584e-36	76.766769308693
HIST2H2BE	1.47142096217975	6.55361154601822	21.2037123049352	2.51964244050609e-38	3.37108001400191e-36	76.6453796596636
RBM23	0.816200643500728	6.65364676677852	21.1267222880028	3.37499174293908e-38	4.47963189753279e-36	76.3722333465463
SPATA2	1.07018904529194	6.15744549492513	20.9374222763971	6.94456410080779e-38	9.07350703296168e-36	75.665399703278
CBX8	-2.44509044022439	3.76947258085776	-20.8608957911963	9.30774625406961e-38	1.197405756562e-35	75.495773085891
FOSB	5.6639086458895	3.51542458263948	21.0309239214519	4.85996692568974e-38	6.39984935946734e-36	75.4769675366496
C16orf72	1.05137746892078	7.06883648947183	20.8955315244692	8.15149764414674e-38	1.05678795814504e-35	75.4720869171744
TSC22D3	1.27906373396349	6.02488184372022	20.7377040146341	1.49360504496648e-37	1.90679776885644e-35	74.951504024657
FXR1	1.09424506791421	7.71544633407064	20.7266993482982	1.5581919772939e-37	1.97418201729266e-35	74.8127308012121
TNFSF9	2.34259848567077	2.00851173642848	20.5079380154658	3.62566091135633e-37	4.55906414146792e-35	74.0557638930346
KLF2	3.1137148708707	3.62310599751825	20.4671531619513	4.24656118236022e-37	5.29996188162629e-35	74.0488263047735
TSPYL2	1.39119507591606	6.38540384366304	20.4422936678367	4.67652909064108e-37	5.79335351939862e-35	73.8120926548703
ZBTB5	1.08215627441298	5.59405603989726	20.3774585087258	6.01611026747149e-37	7.39804618479362e-35	73.5611071099517
TBX3	2.51762308439471	4.71689793940831	20.2728383994355	9.04259409031223e-37	1.10128314927254e-34	73.2592919426199
HIST1H2BD	1.44731805302028	4.80045892327811	20.2715725035859	9.08736394400928e-37	1.10128314927254e-34	73.1929030086186
AZI2	1.57260916880001	5.87323128721534	20.2680098606039	9.21456362749405e-37	1.10866447558425e-34	73.1555667723967
TFAP4	-1.7722056539828	3.62791556878379	-20.213494164718	1.14007411986541e-36	1.33332864200204e-34	73.0601627790998
ZKSCAN5	1.20793002424165	5.08868034185867	20.2293028548531	1.07178024277766e-36	1.27271188964102e-34	73.0570984981446
ZFP36L2	-1.27085791401097	6.47944723981252	-20.2271972034878	1.0806331519315e-36	1.27271188964102e-34	72.9375581417329
GRPEL2	1.28610222432391	6.00372094482215	20.2282427216085	1.0762282468784e-36	1.27271188964102e-34	72.9086933861314
INSIG1	1.41154359431831	8.29926565363552	20.2094563321085	1.15821015810035e-36	1.34513240861599e-34	72.748556019863
RNF114	0.675681829511932	8.5965685655864	20.1783569581247	1.30799908760653e-36	1.50861908559528e-34	72.605479211583
AZIN1	1.36403257047362	9.65199339190434	20.1659451294595	1.37309977280097e-36	1.57285757536462e-34	72.5169575580886
SC4MOL	1.52895514425539	7.0304553009857	20.0953838976168	1.81041294196287e-36	2.05968340417599e-34	72.3668378603782
AKIRIN1	0.953418944956997	6.43052620451594	20.0431600683063	2.22236436225182e-36	2.51127172934456e-34	72.1922241261185
ZNF295	2.11301717267042	6.42766817643158	20.0263755587578	2.37389667084433e-36	2.65945419077826e-34	72.1732688471852
GZF1	0.988834818859321	6.16746116026674	20.0251561305234	2.38530332825125e-36	2.65945419077826e-34	72.1243118798633
HBP1	1.25858723758902	6.10881226071028	19.8547372806543	4.66925707438729e-36	5.17143412662603e-34	71.5244287868466
EZR	0.592122814713905	8.16263350951487	19.7513301482216	7.03059448551521e-36	7.73550409051029e-34	70.9298215646205
C14orf169	-1.36294886397884	4.136359232241	-19.6050552687204	1.25713933075967e-35	1.37414367108658e-33	70.6076615959217
HIST1H2BG	2.91493106418111	3.1745000519762	19.5702233764403	1.44427917453767e-35	1.56844966980312e-33	70.5325668692706
ETS2	0.885757172886481	6.36117609938898	19.4722431356565	2.13562916591293e-35	2.30427497875663e-33	69.9173975384575
UBE2B	1.44473294974874	6.84805985928007	19.4381096078529	2.44807668208729e-35	2.62446374559153e-33	69.7930780456885
NAB2	1.60153967936421	6.74429635336419	19.3508945912898	3.47234195167169e-35	3.69881826750047e-33	69.4315658550599
ID1	1.61217156378885	5.48612224946422	19.3410916802958	3.61168395009941e-35	3.82289888490269e-33	69.4255106089108
TCEB3	-0.792880626220871	6.14385835806823	-19.247650105905	5.25827180536198e-35	5.53077595426879e-33	69.0106074211719
DCUN1D3	2.4290867725793	3.72981848959359	19.1668095434248	7.28372083941294e-35	7.51931773570012e-33	68.9275823377285
PSEN1	0.847988273966047	6.82298316835372	19.195207942065	6.49534885159586e-35	6.78926338713058e-33	68.7828848895862
RNF19A	1.42949427088196	6.27694976876051	19.1696999422232	7.19925679969639e-35	7.47828389553555e-33	68.7200091445386
ZNF507	-1.79787157382331	5.05189070610121	-19.078525102432	1.04062325463154e-34	1.06769222763546e-32	68.487821061667
OVOL1	1.57750257528409	5.29803650258219	19.0303408488836	1.26483460305956e-34	1.28982279887611e-32	68.2524127520637
PATZ1	-1.01665798352616	5.48783334293799	-19.0042720771394	1.40582761253689e-34	1.424912787398e-32	68.0634793566399
CBX2	-1.12441492999847	6.35237729928262	-18.9382061517461	1.838296198962e-34	1.85202805008678e-32	67.7518850008197
HIST1H2BJ	3.13644143713227	2.44799596448047	18.8508019652305	2.62350672167367e-34	2.62727703073476e-32	67.5183705781712
RABGEF1	1.10948007949699	5.88654567599332	18.8154562380527	3.03015255984454e-34	3.01644472683572e-32	67.3114605449862
IMP3	-1.38417578679324	5.54859429173805	-18.783721793601	3.4491349206387e-34	3.41321493566637e-32	67.1506502556026
GADD45A	1.32814485236968	5.41162096556908	18.7197530638311	4.47973970887564e-34	4.40700981713154e-32	67.0219007651279
ERRFI1	1.37767141158236	6.55432031024979	18.6881361745678	5.09863002278959e-34	4.9865197953879e-32	66.7936168712108
SNIP1	1.13103492099591	5.15271615888027	18.6582088572338	5.76369160842591e-34	5.60418479414621e-32	66.7465684428056
KCTD11	1.6277637824169	4.55644567364386	18.6028961843935	7.23172172659982e-34	6.9110465231803e-32	66.5813349710942
E2F2	-1.13708565132017	4.25721772623301	-18.6045982197705	7.1813652231762e-34	6.90236505703441e-32	66.4621764822881
HIST1H4H	1.91142691177985	3.31182974068753	18.5386865316646	9.41544500167859e-34	8.94681262545867e-32	66.3827766698016
UBB	1.14967211841201	10.3065917317109	18.6353503958533	6.3299982596344e-34	6.11924224821536e-32	66.3230476275228
FAM84B	-0.66946640795865	8.55727002887833	-18.5282699787492	9.82772587026097e-34	9.28581285052229e-32	65.9497823947563
KBTBD7	-1.84761941998136	3.34790300171393	-18.4330593616967	1.45494771602168e-33	1.36699694397453e-31	65.949324151767
FANCF	-1.56892270350904	3.46324363470904	-18.4112235678026	1.59219193586581e-33	1.47932321863443e-31	65.8429940619214
ALDH1B1	-1.08012337926519	4.11482585509358	-18.4079716270498	1.61371873187958e-33	1.49104044596432e-31	65.6868235377287
MYADM	0.993578751290664	6.35003951405345	18.4304500861827	1.47069978987539e-33	1.37407727854056e-31	65.6779468620426
DNAAF2	-1.4188123453133	4.47034952167136	-18.3099134872381	2.42084737681897e-33	2.21236347158035e-31	65.3545906533586
RBM39	0.719185736459739	8.49383738115439	18.3777061344278	1.82867781957955e-33	1.68037405794771e-31	65.3385232889625
GTF2B	1.29798279356331	3.98341630484555	18.2953442384717	2.57147614773631e-33	2.33724821167076e-31	65.3211356024267
ATXN7L3	0.905167269585255	6.40371953744931	18.2702534153566	2.85336048558614e-33	2.57943787896987e-31	65.0124374339852
KIAA0174	0.575362527452109	7.48951513306439	18.2551162574799	3.03827135826111e-33	2.73183065567521e-31	64.8775704014318
RSRC2	1.12880510879532	7.26264497055346	18.2446254857647	3.17346156803975e-33	2.83812680555598e-31	64.8686093326038
MICB	1.70523602438614	5.17514329826187	18.1917338646472	3.95318433757027e-33	3.50300028772727e-31	64.7918429315388
KCTD5	0.92690854528556	6.66709474526224	18.191393357604	3.95878410894794e-33	3.50300028772727e-31	64.6589780182292
NEDD9	-1.38664833522902	5.50685095898442	-18.1346979941073	5.01196547197196e-33	4.411584765961e-31	64.5225356159078
MKNK2	1.51914802943502	7.02638550019131	18.1172350927504	5.39011724011375e-33	4.71959794364724e-31	64.3662266933833
CDKN2AIP	1.25352281457404	4.64731006199635	18.0747500925586	6.43461538581594e-33	5.57577760167802e-31	64.3492182644819
STK40	1.49301015394949	6.58507542584907	18.0649469635477	6.70326509301524e-33	5.77862914513334e-31	64.1854498164228
HMGCS1	1.21220473650147	8.60651286618243	18.0831533050994	6.21297634590198e-33	5.41176127129504e-31	64.0955240984818
PPP1R3D	-1.3484769671492	4.11804415707143	-17.9892782901613	9.1955793524477e-33	7.88650610719669e-31	64.0190257497185
PPARGC1B	-1.64638544034452	4.37955353400378	-17.9111083446927	1.27567304018545e-32	1.08296222964779e-30	63.703657673389
DYRK2	-1.27258267449552	5.60795132242407	-17.8814561336215	1.44461681673655e-32	1.21405887653779e-30	63.4887293940314
LYSMD4	1.51164557631529	3.6347694799667	17.826790963689	1.81741861636813e-32	1.504678660403e-30	63.4149187084551
HIST1H2BK	1.17962274236037	6.8692401322211	17.8988975687886	1.34269138485533e-32	1.13409953132932e-30	63.3872253877017
C10orf2	-1.00597087710095	5.01253274646526	-17.8494026960852	1.65270054738272e-32	1.38198819772143e-30	63.3260456420379
HPS6	-1.7116172483203	3.34199510115506	-17.8085740018352	1.96208047922195e-32	1.61644502140433e-30	63.3003780618287
ZNF10	2.12286664475622	3.83154458244615	17.7799383904478	2.2132914657399e-32	1.80561397429434e-30	63.2380351398014
TULP3	1.2040165752057	5.60455577328972	17.8035690530793	2.00381860067711e-32	1.64273834694726e-30	63.1647743455318
BCL7A	-1.02095464653328	4.8387587184499	-17.7739770990909	2.26953295775853e-32	1.84250821289096e-30	63.0505008395652
HSPD1	0.86405567482455	11.0907695448554	17.8392943237267	1.72439190265775e-32	1.43476269552479e-30	62.9611726252862
C1orf51	2.46265905574341	3.10303162599022	17.6648814379677	3.59517413834227e-32	2.87682738227924e-30	62.7529698706798
C11orf84	1.48429987696846	5.4605654269691	17.6942853011361	3.17547852947646e-32	2.56554120420117e-30	62.6790000061628
URB2	-1.0548898964809	4.90625582190586	-17.684145957722	3.31431569142136e-32	2.66483728958321e-30	62.6234397315545
FAM46C	1.51663993171606	4.75801050615648	17.6241579213293	4.27034833114328e-32	3.38470642132892e-30	62.4889259338309
SMURF2	1.1283766505255	6.477942415966	17.6321533439416	4.12839667942003e-32	3.28777647936289e-30	62.3375138420668
NFKBIE	2.02270005926735	3.73592589417909	17.5601997245806	5.59803256204034e-32	4.39537542570716e-30	62.3078939652696
TRIM26	1.13529835825269	7.15230588866758	17.601181950511	4.70623190289485e-32	3.71259539358554e-30	62.1561759657464
BMF	-1.61527123907064	3.93161958495479	-17.5231316271357	6.55057540896327e-32	5.11924407193933e-30	62.0992087603008
AHSA2	1.2407945026566	5.44662855817385	17.4951229397174	7.3772563119975e-32	5.73847602613238e-30	61.8405158412528
ZNF263	0.904060195039041	5.54161663871086	17.4411508652061	9.27851335660008e-32	7.18397487850832e-30	61.5848919342061
HSPA6	10.3385896587265	4.58931929883194	17.9448252107587	1.10759411721265e-32	9.45071633482872e-31	61.5806738389889
ADO	-0.917211684344341	5.03007161729773	-17.4167730391601	1.02922510872002e-31	7.93214779642103e-30	61.5142115370675
ZMYM5	1.37542698237317	5.37768604896849	17.3873343241571	1.16663427032809e-31	8.90903723149178e-30	61.447022779229
DYNLL1	0.977338071470182	7.46873458352603	17.4040092774287	1.08667909012128e-31	8.33652344182951e-30	61.282852253943
ZCCHC8	0.90999563123092	6.2093422356505	17.3483007744834	1.37775195074668e-31	1.04260287892703e-29	61.1675165524076
E2F8	-1.08644970653566	4.16675113350399	-17.32219575319	1.54002723341883e-31	1.15495136554693e-29	61.127981299276
PRR15L	-1.22895929784857	4.15669579772605	-17.2996636018255	1.6954989878339e-31	1.26024555877929e-29	61.0540554240299
SKP2	-1.34810976815206	3.7838978800719	-17.2796459616274	1.84683824241052e-31	1.36063976943055e-29	61.0540262508327
SDCBP	1.00693888362644	6.56038943911884	17.3264342304443	1.51242700010191e-31	1.13936167341011e-29	61.0392046696476
TPD52L2	0.633513302762379	9.07026353119499	17.3510251394439	1.36184142798963e-31	1.03524709280448e-29	60.976778981542
PPME1	1.01045895270454	6.25077707339023	17.3009948835588	1.68588863842086e-31	1.25869649950671e-29	60.9611499010402
AVPI1	1.32773633016447	5.07343721949648	17.2835881952665	1.81599456155844e-31	1.34383597555325e-29	60.9476804426917
ING1	1.18861255115831	4.29817664606209	17.209958790476	2.48808994131418e-31	1.78832473714292e-29	60.7422866806424
CCDC9	1.19024080526748	5.80123188275644	17.2331483856906	2.25301403019447e-31	1.63270518103205e-29	60.7405701686991
RRS1	-1.10628498603773	5.67198306238433	-17.2442197848871	2.1488005258345e-31	1.57616403482702e-29	60.6919097096632
TNFRSF10B	0.861242403482384	6.47513920581161	17.2368521818403	2.21759609853222e-31	1.61952301973156e-29	60.6634735704138
MEF2D	1.27888866001352	5.28492277923607	17.2049524992511	2.5419973472241e-31	1.81676767670837e-29	60.6632799404029
SEMA4C	-1.02539879193452	7.40635665679288	-17.23292465916	2.25517159063862e-31	1.63270518103205e-29	60.5392515996811
C14orf43	-1.24770175546361	7.39323037778474	-17.2096382076972	2.49150719776549e-31	1.78832473714292e-29	60.5099794131669
BBC3	2.17903164933552	4.62839357349707	17.0907733627941	4.14822674513107e-31	2.92721283061485e-29	60.3077467705888
KIAA1383	-2.90833294513399	1.92906391262612	-17.1057751250878	3.88934865934268e-31	2.75616385503589e-29	60.243509236266
PUS3	1.63751193542569	3.28305602265219	17.062670768287	4.68080955162885e-31	3.28915373703533e-29	60.1825969798463
HMGCR	1.24546656560427	8.35253993627647	17.1392485605654	3.36881646874568e-31	2.39745049460862e-29	60.1023334063136
ZFP161	-1.63346244429802	3.09635376308799	-17.0137738179815	5.77696472435549e-31	4.02558158542172e-29	59.9775708318988
IRX3	-1.68187391159508	5.12487321143807	-17.0160557202551	5.72047846861032e-31	4.00289882464598e-29	59.884370256004
DDX28	-1.52797839293239	3.13860981729376	-16.9289388900238	8.32822704981913e-31	5.73173947247634e-29	59.5821037760397
TIPARP	1.54469597084318	6.20178252492669	16.96094814878	7.25385320191133e-31	5.03375273646328e-29	59.4844682961612
IRF2BP2	-0.989184380533933	6.7465405455177	-16.9498783858868	7.60863169546783e-31	5.2581304328514e-29	59.4606779696457
KATNA1	1.35005558299703	4.46301080573535	16.8985257904578	9.49724463327459e-31	6.50950488716739e-29	59.3942229021188
DLX1	-1.8188075444999	3.01790372877889	-16.8609266029667	1.11735720444317e-30	7.62721709677861e-29	59.3510020856655
NUDT19	-1.04949389392211	4.4377960455381	-16.8083493897364	1.40294069610383e-30	9.44890697509098e-29	58.9148844702001
TRIM16	0.771523598424392	6.93425615572594	16.8305274467749	1.2744566420482e-30	8.66423287870489e-29	58.874261054475
NDEL1	0.894099840040973	5.98443233750605	16.8077108340429	1.40682721645399e-30	9.44890697509098e-29	58.8576527194687
IDI1	1.0848124534005	8.24081320584377	16.8231930914819	1.31557949974161e-30	8.90759172213709e-29	58.7352237641161
CREBZF	-1.06272063358591	6.40057225325991	-16.7820013655648	1.5726499029446e-30	1.05203987907382e-28	58.658705275959
MOCS3	-1.02827451839408	4.65299512582891	-16.7316882638104	1.95631482200956e-30	1.29830988425746e-28	58.5917719012382
PIP5K1A	0.839497978776254	7.96176592513576	16.7695643292803	1.65979550695052e-30	1.10591314973069e-28	58.5291050231159
SLC30A1	2.13401225081554	5.6169025225889	16.721700825822	2.04303136441618e-30	1.35050025843859e-28	58.4810356324786
ZNF200	1.15908234070602	3.85869762062674	16.6867942506365	2.37767234056331e-30	1.55938008719925e-28	58.4614084438721
CXCR7	-1.10423546918023	5.6958442201875	-16.7011702489247	2.23363882502513e-30	1.47068408305985e-28	58.3304296875384
ZNF425	1.84701108160577	2.8282071791279	16.5865180924411	3.679347549829e-30	2.40364876653673e-28	58.1674311480047
FKBP4	0.919171184695132	9.34824450160857	16.5640925275349	4.0574454131582e-30	2.640339186368e-28	57.5550331508534
KDM6B	1.57221222547866	7.18789582028028	16.501715430902	5.32798009224041e-30	3.453687560567e-28	57.453481526328
BCAS2	0.874769488345625	8.31544222196583	16.4977142584454	5.42199223901888e-30	3.50105784576647e-28	57.3151941001007
EFNB1	1.67817785789502	3.58289113898643	16.3856982484929	8.85485387398398e-30	5.60941576471622e-28	57.2418627531407
ARIH1	0.808569838071121	7.58819709856498	16.4414572894815	6.93517115756761e-30	4.42686268851759e-28	57.1056209535573
SLC38A2	1.23999116339785	9.49740242822239	16.4578764176938	6.45416230683562e-30	4.15151578536611e-28	57.0944163349804
UBE2D3	0.731209149383178	8.18873705349795	16.4421367373128	6.91456830303127e-30	4.42686268851759e-28	57.0761415975485
RNF10	0.580193042865439	7.60975377557664	16.4105799572104	7.93969390166192e-30	5.04880003085148e-28	56.9681199423676
DNAJB2	1.53359321714962	6.43803462702827	16.3509108701284	1.0315201872109e-29	6.50986551355285e-28	56.8647154322592
JRK	-1.05562616087919	5.07276671929655	-16.3143388347967	1.21128692857741e-29	7.58710209495451e-28	56.7365938747764
CRKL	-0.71143620049601	6.67018085070516	-16.3348156028553	1.10706715463997e-29	6.96037259180406e-28	56.6884073493229
TP53INP2	1.54173899003969	3.91068928026686	16.2489248385089	1.61518529876492e-29	1.00045773839054e-27	56.6665564209763
ZNF77	1.64867822115747	3.12848777181991	16.2071986866367	1.94117330315285e-29	1.18051572079739e-27	56.5115429217452
YPEL5	1.00145025856283	5.7418497596113	16.2585512663182	1.5481606118618e-29	9.6250699155304e-28	56.4728058710838
BCOR	-1.10809960997307	5.45138612834402	-16.2208160452093	1.82808889055454e-29	1.11988859361297e-27	56.3487185258961
MED26	0.984971384734437	4.98128420755523	16.2210631483525	1.82609928702227e-29	1.11988859361297e-27	56.3415886694569
TRA2B	0.566343091646397	8.20357597403313	16.2430616620534	1.65743160041525e-29	1.02283712492047e-27	56.1990307455179
HIST1H3D	4.22663344291579	1.33092399218058	16.3066048506168	1.25317221562487e-29	7.82016870675761e-28	56.1959531996594
CCNL1	0.906065732919403	6.92425604820124	16.2081179096167	1.93332278068795e-29	1.18003248847538e-27	56.1197425127653
ZNF526	-1.34483871821196	4.17043248515249	-16.1231835012413	2.81264927144705e-29	1.68597657403872e-27	56.0591761132308
C5orf41	2.45232744471738	4.81563713303347	16.1102400164034	2.97825449715274e-29	1.76625277341782e-27	56.0588373050033
KDM3A	0.926063366778989	6.19680587958183	16.1748197418138	2.23916742537462e-29	1.35680565296975e-27	56.0307884088781
KLHL12	1.03819149046447	6.00639583828455	16.1598642281625	2.39195763541841e-29	1.44415521641651e-27	55.9800474419364
LATS2	1.1386018401256	5.77404174195723	16.1345872843998	2.67443826838993e-29	1.60889588491198e-27	55.9469070883169
ZNF165	1.71142341264958	4.57965752817723	16.0811372846615	3.38735565820361e-29	2.00177159108824e-27	55.8941925558929
DBR1	-1.11758512461881	3.49596380162148	-16.0761553016106	3.46285724246318e-29	2.03918396207585e-27	55.8164714373982
RND1	2.48555818489055	3.32648936926284	16.0440108102209	3.99244399001445e-29	2.33460256255251e-27	55.8001209227916
PRNP	0.921103204864722	6.66236760372295	16.1172453723014	2.88744174224074e-29	1.71849023833573e-27	55.7624446345535
KIAA1683	2.39815364977753	2.97071222917776	16.0333825417855	4.18491152677375e-29	2.43862231267471e-27	55.7524774296444
ERF	1.13171770599159	6.72839574017194	16.1203592759807	2.8479749137935e-29	1.70105473065295e-27	55.7429701791309
FJX1	-3.28242151438516	1.5080789708156	-16.0589588710032	3.73672494338938e-29	2.19273641941207e-27	55.5433542077151
SPOP	0.871814673076504	6.20836675612073	16.0294893792247	4.25772674028934e-29	2.47243826404858e-27	55.420203130413
C19orf26	2.97895852778001	3.12297038383394	15.9448033184519	6.19929590621375e-29	3.57506981846616e-27	55.3637004196802
FRAT2	-1.12668833702342	4.13779920121514	-15.9121246127428	7.16818876596257e-29	4.11961473958618e-27	55.0960126756709
TNFRSF12A	1.2315871230326	7.7135180348065	15.980324835668	5.2948692440149e-29	3.0640620497199e-27	55.0738765718572
TRIM32	-1.37599880097052	3.6771765590789	-15.873867478268	8.49799805193881e-29	4.83403127281036e-27	54.9882768931509
GOLPH3L	1.56121839610522	6.4418847860992	15.8930558588364	7.80256639280306e-29	4.4688397381246e-27	54.843983804117
SURF6	-0.863228259827856	5.659974519654	-15.8750694091895	8.45266105311416e-29	4.8246519949584e-27	54.7198229937755
ZNF16	1.24077146540382	3.90986490177396	15.8086058057447	1.1365205797232e-28	6.39972059774101e-27	54.6726950350969
TACSTD2	-0.896107555594009	5.95613205094542	-15.8632294562917	8.91008719188765e-29	5.05126434566539e-27	54.608673290895
PRMT6	-0.615650362357496	6.70457695712868	-15.8418685616917	9.79930604439428e-29	5.53660791508277e-27	54.437786029567
C2orf44	1.51422171230431	4.62554940813733	15.7455210652156	1.50607766725888e-28	8.42396083854095e-27	54.2810556234975
CYP1B1	-1.2601201171974	8.20586678357135	-15.8007371104119	1.17710839191424e-28	6.60602709609856e-27	54.2248180842996
LMAN2L	0.942602564924454	5.13664284612867	15.6609709812244	2.19817150418698e-28	1.22540734120077e-26	53.8787592572922
PPAPDC2	-1.35194011567802	2.95072915487275	-15.6207654409482	2.63199947227331e-28	1.45753507199665e-26	53.8476763045741
ENGASE	2.4515156148587	5.02638530531169	15.6130866212993	2.72417980668574e-28	1.50360340221163e-26	53.7308123764903
FADD	-1.20607457160481	4.88321823771336	-15.6319744082025	2.50304525420634e-28	1.39072853260288e-26	53.6761369855888
RUNDC1	-0.95929728520121	4.60975506841224	-15.5358779906546	3.85240597722014e-28	2.11238155944359e-26	53.3548412999766
SPRY4	3.82759915573809	1.96300687608153	15.5535787288043	3.55795865935039e-28	1.95734541509789e-26	53.117446001093
CENPBD1	-1.09747201854841	3.86213691734717	-15.410638228961	6.76922111996084e-28	3.66370401327589e-26	52.8473890728013
ZNF654	1.61193334446303	5.12790179426344	15.4319106594169	6.15031764689879e-28	3.36136968388024e-26	52.8415986247057
LCMT2	-1.06786984072333	3.75982623379	-15.4128405307316	6.70234102224818e-28	3.63928413169086e-26	52.8253690239171
HERPUD1	1.29605157366146	6.39996889195011	15.4311164489044	6.17236766889781e-28	3.36243247213834e-26	52.7686171479424
HIST1H2BC	1.86712881978982	2.17937831943654	15.3331823902136	9.6021033349338e-28	5.16352334962807e-26	52.6416060160919
PVRL4	-1.5566832854261	3.06407816943519	-15.3153475079534	1.04081096941982e-27	5.57901367069779e-26	52.5452913734478
ARC	3.95657059352413	4.0042190707178	15.3143966600987	1.04529439674579e-27	5.58514488535991e-26	52.5451880518936
FAM83D	0.862678621684399	5.76664867759842	15.3677580583059	8.213943313009e-28	4.43128993441169e-26	52.403633372253
FBXL12	1.10578433796944	3.59289466228506	15.2784376066313	1.22990434550922e-27	6.48861838305872e-26	52.2565936626232
GADD45B	1.2742181919428	5.51505952483269	15.2912213265734	1.16078794138808e-27	6.16286270849975e-26	52.2354566917226
RRP1B	-0.609124731549618	6.70065163701951	-15.3027194730562	1.10196537696377e-27	5.86919393768858e-26	52.0303675440873
RYBP	1.1138834738309	6.66934960841198	15.2873586259873	1.18124965678133e-27	6.25165166456043e-26	52.0270040354537
CCRN4L	1.72386340082499	4.71854127501256	15.2167205796685	1.62652742527817e-27	8.52728672738311e-26	51.9632871972802
LRRC8A	1.04325167518306	6.19215348883171	15.2179646340278	1.61738146651253e-27	8.50600240438855e-26	51.7322026635466
KLHL15	1.74823137793302	4.21521050031973	15.1599223831435	2.10454108495979e-27	1.0964593490613e-25	51.7117685630341
STK17A	1.19350718093469	4.80121225183334	15.1618041680192	2.08663940044334e-27	1.0905299166567e-25	51.615409007967
BRPF3	0.930048232364517	6.39370725580584	15.1425517331116	2.27726311290569e-27	1.18276236957251e-25	51.3784555621692
HIST2H2BF	3.32045676932519	2.94749073722386	15.0183002160371	4.00787265708466e-27	2.04352629015499e-25	51.2290724868591
KAT7	0.734313541200094	6.78772194119572	15.1117985745156	2.61878360067535e-27	1.35592993615154e-25	51.2053082005301
PCDH10	-1.16887252044072	3.8927787130444	-15.0273016478174	3.84681120159455e-27	1.96740276866872e-25	51.0882931820644
DUSP3	0.723386534075876	6.61964217285845	15.0770206479993	3.06753254012601e-27	1.58337698151442e-25	51.0571402601487
ZNF160	1.0986877525273	5.0527576063994	15.0491228023987	3.48286507295277e-27	1.78673114969516e-25	51.0494335600954
CCNG1	0.926917520099034	7.32963972737212	15.0705878368048	3.15865102183436e-27	1.62539322120486e-25	50.9732995488799
FAM83B	-1.71808186902266	5.10155694574088	-14.9878668475973	4.60437652529356e-27	2.32639253803654e-25	50.8971581643609
TLK2	0.725988978480729	7.05630957373983	14.9968440141085	4.41968436273938e-27	2.2466504949074e-25	50.6305268649857
MAGEF1	-0.846144701219112	5.02894836281411	-14.9627492606438	5.16344815254832e-27	2.57004484831006e-25	50.6163365494681
SHC1	0.671525354583929	6.6871353097754	14.9723483387832	4.94214933049694e-27	2.48205721931624e-25	50.5677530958202
AKAP1	-0.58650529425136	7.27772795720735	-14.9909465024101	4.54015823477643e-27	2.30089716116367e-25	50.5627866357632
BRD2	0.522667992320521	9.33574667072424	14.9865570458501	4.63196527986783e-27	2.33328275122017e-25	50.4827817044438
CASP3	1.1185410996453	4.24171231251779	14.8999656187378	6.87841525393267e-27	3.38337107961088e-25	50.4811719255365
MBD1	0.688151414954563	5.7623391564597	14.9111413503615	6.53586335678866e-27	3.22435925601574e-25	50.3947561859358
TOX4	0.50201603408682	6.94047330140866	14.9296885703454	6.00480201715952e-27	2.97113340044307e-25	50.3692192810448
TUBB	-0.581493139693004	10.4297180764044	-14.9675777780292	5.0509119671321e-27	2.52908538138674e-25	50.3170771227302
ZNF222	2.09179364142824	2.42746064166297	14.8130062848597	1.02409665909596e-26	4.96434565991907e-25	50.2855908902785
ULBP1	3.45630528900136	3.02515929318583	14.7993952504034	1.09001458520891e-26	5.26861385058782e-25	50.1648406228761
PPRC1	-0.71780542669671	6.65524630667359	-14.8800348883246	7.53477290987638e-27	3.69535314207544e-25	50.1159917089085
SNW1	0.693357178236452	6.72469376412423	14.8720307832579	7.81577372281939e-27	3.82195905673776e-25	50.1008285103879
HECA	1.11883441870079	5.00548681262752	14.8259695395976	9.65046005349876e-27	4.69169459112539e-25	50.087919425267
ZNF7	0.738317000880253	5.2031959940249	14.8462670304837	8.79386944066554e-27	4.2877164001659e-25	50.0808137884618
PP7080	-0.863750348251457	5.38811444379684	-14.7958995635162	1.10762229833732e-26	5.33829259867243e-25	49.8140108299079
EEF2K	-0.822235273615453	5.39004872071908	-14.786576129371	1.15599613091636e-26	5.55542508432335e-25	49.8018838886056
MIR21	5.00043554465592	1.67711411106925	14.952456533529	5.41182727758728e-27	2.68567950713263e-25	49.7928574624664
PPP1R3C	3.29944878527971	2.37935342160593	14.6729856759766	1.94761594168722e-26	9.20110988948507e-25	49.657891761835
EGR2	5.95890855226241	0.960513806880349	14.964604253626	5.11991930748624e-27	2.55598598502686e-25	49.5680559284916
ZBTB43	1.16556050033725	5.73205727508709	14.6984296476219	1.73260072789793e-26	8.27886130667571e-25	49.4225250358192
HPDL	-1.42022297284609	3.60679520328962	-14.6730769661891	1.94679838735865e-26	9.20110988948507e-25	49.4008032193103
IRF2BPL	-1.17969815546356	6.34974601381072	-14.6865747900331	1.82963837267215e-26	8.69286140470712e-25	49.3643056890365
GPATCH3	1.14229018304688	4.12696275573674	14.6291816983258	2.38258065822653e-26	1.11614226689581e-24	49.2887409247256
HSPE1	1.14420603150922	6.60915666135536	14.6877353966454	1.81990168064485e-26	8.67123524418933e-25	49.2647218947235
YWHAG	0.748406616469142	9.44887194602258	14.7183983563495	1.58070230970018e-26	7.57468923421945e-25	49.2428766000374
ARPM1	2.68162022695672	2.5932433303221	14.5552771099936	3.34947354815205e-26	1.5431569041128e-24	49.1237675147544
RBBP6	0.851259564905248	7.07079052467591	14.6587824740574	2.07911293921823e-26	9.76715865041732e-25	49.0731092477676
MEPCE	0.703613961568998	7.48686322051248	14.6644304503451	2.02578544589928e-26	9.54344670344214e-25	49.0717953270518
RNF19B	0.897529343954127	4.48151610863929	14.5708238018111	3.11770003643245e-26	1.44926588293913e-24	48.9683530554609
MAP3K8	-0.988094513030556	4.93944866183709	-14.5706859494586	3.11968259900794e-26	1.44926588293913e-24	48.9309795875823
C7orf60	2.04210289314722	4.99139854126231	14.5557366483683	3.34238021235314e-26	1.5431569041128e-24	48.9200787746335
VIPAR	0.911061389622125	5.47844520411632	14.5620918388462	3.24581779511568e-26	1.50368578408628e-24	48.8237615754986
STX5	0.913262270993926	5.97928525378897	14.50063923421	4.31046028510221e-26	1.96962125158605e-24	48.5605497635544
HSPA1L	5.59224696705604	2.40146108599216	14.6057202910692	2.65446852204986e-26	1.24003719449056e-24	48.544899547972
KCMF1	0.597170757253822	6.89472621982433	14.52440855532	3.86231689662693e-26	1.77454362030738e-24	48.4946996809112
FZD8	-2.0369433296411	2.38720120587665	-14.387136096275	7.28765688757372e-26	3.25879074298885e-24	48.3539233097848
KIAA0232	1.22680239805205	6.30398428958393	14.4577806872508	5.25486998501162e-26	2.39461704712083e-24	48.2241511579769
TBPL1	1.18699283535491	4.51512263419688	14.376379043325	7.66014135369183e-26	3.41621877331046e-24	48.0724372819109
STRADA	0.553833938572806	5.77021417939664	14.4113182379024	6.5154204760545e-26	2.94497005517663e-24	48.0570075880936
HIST1H2BO	3.96821056594753	0.870765794074285	14.5080022447687	4.16631423235879e-26	1.90897093758817e-24	48.0467026257807
ZRANB1	0.626751208012397	6.31330475531038	14.4162869084477	6.36723774149195e-26	2.88579089400302e-24	48.0010429500117
HSPB8	0.683110545139277	8.67105303983863	14.4361316456839	5.80842596485451e-26	2.63967706076703e-24	47.9521353987278
NPC1	1.2798117307059	6.80927077703324	14.395295968483	7.01729804788143e-26	3.16326934104499e-24	47.9317832638719
PHF1	0.955814204354193	5.47884563925387	14.3587515195246	8.31238278071837e-26	3.69724174533867e-24	47.9259743739523
SOX11	-1.18893311055383	4.1932466839836	-14.3215115736916	9.87987911510678e-26	4.37119307727634e-24	47.914937781475
ATF5	-0.729667303867378	6.4443887740544	-14.3941467741506	7.05475508149152e-26	3.17160548341033e-24	47.8842679187083
AHSA1	0.626699810269852	8.50485570360405	14.3910567096975	7.15647330709603e-26	3.20870937232906e-24	47.7739590738313
FAM123B	-1.44552871411467	3.07916938395084	-14.2500867035506	1.37672678378906e-25	6.04314402417015e-24	47.6237283248025
DSCAM	0.925807619825738	7.29996502471082	14.3357022080714	9.25025769285717e-26	4.10348301473059e-24	47.5889598952931
SPIN4	-1.23430042306728	3.92305617380524	-14.2586480388151	1.32300638475524e-25	5.82262073122279e-24	47.5431018564574
CDKN1B	-0.863446579471026	5.98032481162174	-14.2885058535781	1.15161313018704e-25	5.0816828467673e-24	47.5314864773662
HIST1H3H	1.85925183237105	2.3952485765391	14.2050448638069	1.69766233824201e-25	7.37446881682061e-24	47.5171466182549
CCDC120	1.04740460328437	5.01838315834593	14.2297015752549	1.51363630948567e-25	6.62671561252314e-24	47.3469372541943
PPP1R3B	-1.77895493561293	3.54032445579826	-14.147313250317	2.22148995002999e-25	9.60005114323038e-24	47.2343131965843
PPP2CB	0.650736761590844	6.0253940905605	14.2119660678749	1.64384490988641e-25	7.15928705024486e-24	47.1313670848253
RHBDD2	1.04473730259919	6.6076234257322	14.2181464699464	1.59723890331661e-25	6.97447086659712e-24	47.0935881667476
CALCOCO2	0.687290437801129	6.78997461024697	14.1832652464358	1.87885109917789e-25	8.14039009913239e-24	46.9584682263268
TXNL4B	0.69054632396219	5.52016717910127	14.1420090557731	2.27710677083763e-25	9.81503444213624e-24	46.841684952634
PLD6	-1.10872741614017	4.08543571205625	-14.1083742877411	2.66387923449734e-25	1.14232605942906e-23	46.8287058094572
PDIK1L	-1.27112151584044	4.29227814428175	-14.0750108264075	3.11280927980364e-25	1.33142256765821e-23	46.6705156671136
TARS	0.680106445563762	8.24948070504023	14.1245029335531	2.47079633738973e-25	1.06225187523151e-23	46.5551390659647
ZNF419	1.89027515002983	2.07068775889659	13.971749913229	5.04485249866177e-25	2.12519176795011e-23	46.4386673222281
TERF2IP	0.557121324752858	6.91696627912909	14.0673396936403	3.22635522221634e-25	1.37646848817209e-23	46.3586576215798
FBXO34	0.726202552804422	5.57482756341638	14.0364209486025	3.72782841610811e-25	1.58636647407104e-23	46.3207975681595
EPHA2	1.06937113823568	6.00704891373219	14.0143240377689	4.13358435421461e-25	1.75457017106307e-23	46.2285930188165
USP30	1.14238780622429	4.02405733036505	13.9129623170802	6.64459847383533e-25	2.7642851959309e-23	46.0944974591439
JUNB	1.32331673855716	6.40385295725961	14.0059377966558	4.29895256381096e-25	1.81554754235289e-23	46.0900704026111
ZFAND5	0.645632529645585	7.3783348637856	14.0064357967063	4.28894932613012e-25	1.81554754235289e-23	46.044629833389
ZNF761	1.28812455375607	6.40608484460987	13.9462168566187	5.68567043803316e-25	2.38583036936547e-23	45.8801695724432
FGFR2	-0.882508538052351	4.57078414957656	-13.923099035587	6.33622230029452e-25	2.64256812344453e-23	45.8757416388903
SUGT1	0.883273900771052	6.13463039388324	13.9326676937669	6.05833555206882e-25	2.53299009431997e-23	45.8344463111469
AP4B1	1.20334196977903	6.59918364442524	13.9459757202943	5.6920970902704e-25	2.38583036936547e-23	45.8219531638625
SP6	1.11309164080855	3.2079309044046	13.8518483848885	8.85124801556563e-25	3.64601654710147e-23	45.7785077836852
C7orf68	-0.839439596254119	4.56621751933632	-13.9002239959509	7.05360554401187e-25	2.9271587870485e-23	45.7754181992295
RNF103	0.692381046103922	5.24562788142144	13.8940175702907	7.26196043732453e-25	3.0061640186588e-23	45.675918436596
CLCF1	1.39869244836113	3.527128311005	13.8117031644518	1.06883685340972e-24	4.38118321971179e-23	45.6169015919549
EPC1	0.971124184724871	5.50159202909776	13.88160611893	7.69736660885215e-25	3.17853726336897e-23	45.5789054886095
CITED2	-0.912262245303445	5.89856687004644	-13.8233916024045	1.01170922035561e-24	4.15720516000668e-23	45.4260050342537
PGF	4.36611277468338	2.09179710814936	13.7726780352854	1.28413015554445e-24	5.19994981145893e-23	45.2322837981677
RIT1	0.937211739460383	5.24427361328281	13.7786032738853	1.24883088987781e-24	5.09401165910157e-23	45.2252797674144
KIAA0895	1.83589213890512	4.12689809536623	13.7207013788373	1.64010748389274e-24	6.54633831995758e-23	45.1680110311614
MYB	-0.759412572446109	5.8700381528567	-13.7764413615899	1.2615959162109e-24	5.12109953949296e-23	45.0537552808992
FAM13B	0.946521178582143	6.36612711929534	13.7768114516234	1.25940145032598e-24	5.12109953949296e-23	45.0513513150221
CWC25	0.967506387619492	4.42434922387427	13.7209478082062	1.63820477848312e-24	6.54633831995758e-23	45.0502984048659
KLF4	0.896247051748118	4.91206510458347	13.7409157139608	1.4911783189967e-24	6.00926896551826e-23	45.0480944862643
SNX3	0.608811810984387	7.54798487332864	13.7813005612409	1.23308659473949e-24	5.04208807100814e-23	44.9869323725385
ANKRD50	-1.13517802778356	6.90734822406679	-13.7717405881526	1.28980611204954e-24	5.21031821688806e-23	44.9867921632095
FAM43A	1.667893528686	3.1591437026077	13.6679603915352	2.1029689463994e-24	8.35393174811962e-23	44.9770247781706
KBTBD2	0.730117101668987	6.50568561243074	13.726340039518	1.59712170673279e-24	6.40533895045545e-23	44.774705595004
DUSP10	2.12262747578872	2.65135397352581	13.6074012875547	2.79874553769757e-24	1.0987375674285e-22	44.7369490105913
IRGQ	0.854512908960682	5.68843892624819	13.6900744859986	1.89473704506064e-24	7.54466246228434e-23	44.7334908737443
PRSS23	-0.604184763287108	7.51479796878689	-13.7339384595364	1.54098118191311e-24	6.1950406938257e-23	44.6970103963012
VPS18	-1.02466590697942	4.74319502043773	-13.6243020678562	2.58406444235816e-24	1.02407331123218e-22	44.5694011726303
ARHGAP10	0.692871168550065	5.04960388756496	13.6088031949892	2.7802756892116e-24	1.09405483826764e-22	44.4140915932167
FAM48A	0.778632592474347	5.90185353014021	13.6205107178621	2.63073698919699e-24	1.04010509237188e-22	44.3752655971436
RPL36A	-1.9575975363707	2.97608876416387	-13.5285479978326	4.06309603243502e-24	1.57294486218619e-22	44.3417283277194
MAP2K4	0.751789035948189	5.67735166401697	13.6090460083411	2.77708914023299e-24	1.09405483826764e-22	44.3077328413546
PLRG1	0.652973170954819	5.63292617341647	13.591839676811	3.0122381036775e-24	1.17978149990404e-22	44.2428170744023
ZNF329	1.17710043562672	3.79655865906476	13.5105939772032	4.42343964119405e-24	1.70848971268659e-22	44.1377057534758
SNX16	1.34009274941426	4.93669039968733	13.5376820960176	3.89124527781556e-24	1.51342293084157e-22	44.1277052559152
C16orf88	-0.782046244507196	4.31303628989895	-13.5414866937862	3.82183740388298e-24	1.49337403604063e-22	44.0927206594309
GEMIN5	-0.676042308338626	5.94301462918895	-13.5382485064718	3.88083246071265e-24	1.51289142361208e-22	43.8639933363711
RNF41	0.792366254467396	5.75281830328092	13.5095317015904	4.44573946586107e-24	1.71314624025485e-22	43.8485985858176
DUSP8	1.42371198533882	4.82636977027783	13.4435765700424	6.07637314991604e-24	2.32542939494727e-22	43.7506356798649
RASGRP1	-1.19671358332605	3.33270334272673	-13.4495504419542	5.90669976153173e-24	2.26567997274901e-22	43.7398108786914
PTGES3	0.826466114210863	10.1325666744171	13.5329588497975	3.97917737114672e-24	1.54403160916607e-22	43.6686532092706
SPATS2	0.662648365827071	6.32241171021782	13.4763355906616	5.20257128792653e-24	2.00017936136283e-22	43.6534647343584
TTC30B	-2.44742472304723	1.14031130136749	-13.343572594454	9.76767930285851e-24	3.70418749798199e-22	43.4072871312084
FAM84A	-1.56056801136908	3.08014577927929	-13.3262782942576	1.06044765769328e-23	3.99435284397801e-22	43.3645292839768
RBM12	-0.75876160572456	6.1636483520479	-13.4264526129464	6.59037489632629e-24	2.5163796750265e-22	43.3407969994627
RIPK1	0.605700792110044	5.86580891226731	13.399114651985	7.50308004480461e-24	2.85834876239891e-22	43.2644958401621
GOT1	0.702294387518643	6.89533309893308	13.3917143659461	7.77130249984056e-24	2.95380143198485e-22	43.21007996132
TMEM88	2.82974614748916	0.563480349277228	13.342093297401	9.83658435955942e-24	3.72187866129574e-22	43.2074974155698
ZNF696	-0.91219948811011	4.20701607329465	-13.3412415603548	9.87647926966481e-24	3.72853813331544e-22	43.1809017243715
SEC22A	0.937632259884901	4.45360155811931	13.284573908874	1.29309443493828e-23	4.83796674047154e-22	42.9830144420745
BAIAP2L1	0.635198511613376	5.59387859369574	13.3158677180088	1.11425565707687e-23	4.18759811437158e-22	42.96930029162
ZFYVE1	0.917729674836177	5.08625321664799	13.2785022312904	1.33100020296743e-23	4.95760521034014e-22	42.9006211175699
LOC493754	1.05098734152949	4.00119447236721	13.2558472611152	1.48256083695229e-23	5.4733658801744e-22	42.880256915531
CPEB4	1.89254756134446	6.30698841494047	13.2931255206372	1.24153844602231e-23	4.65549080073478e-22	42.8340960928897
ZKSCAN4	-1.95515159138738	1.92372609688081	-13.2039987025632	1.89796302751196e-23	6.96086264739255e-22	42.8282322056628
ARNTL	1.368302704988	3.5738262981658	13.2237783508271	1.72722466744551e-23	6.34859457985905e-22	42.8226858577359
NECAP2	0.799830517529101	5.53944140407605	13.2637010862103	1.4281495763524e-23	5.29586995896175e-22	42.7273835730981
RND3	0.878591331555788	6.2953687090789	13.279343789011	1.32568040080569e-23	4.94881228193624e-22	42.7227674282544
ZNF367	-0.980053086507275	5.55164846477594	-13.2763729625029	1.34455609649115e-23	4.99696803504843e-22	42.672300206666
RLF	1.04896003669145	5.97421325445703	13.2567228039495	1.47639335242187e-23	5.46265540396093e-22	42.6385782009164
RGMB	-0.952304559050922	4.57470986699069	-13.1869005020714	2.05916534068892e-23	7.5191006894501e-22	42.41404370156
HSPA4	0.586048504218926	8.84384494079825	13.2409491329594	1.59156441484171e-23	5.86284653608212e-22	42.3332921335255
ACVR2B	-1.29196938931669	3.68956191094176	-13.1166565039125	2.8792435221211e-23	1.03331477819642e-21	42.3027121471202
C12orf44	0.944812250311353	6.3847631006826	13.1984334728904	1.94899004148072e-23	7.1323653071605e-22	42.2877468995968
ADAM17	0.969535275908703	6.22474546346199	13.1613344017823	2.32623332197333e-23	8.475800888166e-22	42.1851557439858
FBXO5	-0.859323654805852	5.02952666848988	-13.1459842584087	2.50303294461699e-23	9.10015716647274e-22	42.1267273338396
CCNYL1	0.891426208881896	5.68363704356632	13.1410208390741	2.56304121240812e-23	9.29811306644543e-22	42.0759985118867
LOC100506668	1.36802735937119	3.26642973205334	13.0513575192615	3.9338465876267e-23	1.40877195570597e-21	42.0676949136945
UVRAG	0.720798372905126	5.78379693961943	13.1265615729033	2.74622184491169e-23	9.9410853104552e-22	42.0359961638634
PLEKHF2	0.933478753382448	6.45449281537412	13.1212213987293	2.81715281818131e-23	1.01320567164009e-21	41.9478563681981
SGK494	-1.42874077722706	3.34112786090377	-13.0396284028256	4.16086408692774e-23	1.48688655961067e-21	41.9422453277803
KPNA4	0.731757993944885	7.42720414100168	13.1252746121885	2.76315011040042e-23	9.9807607875457e-22	41.8668154045563
CHD2	0.983531463308437	8.27233738318604	13.1223181484364	2.80243657284544e-23	1.010085113023e-21	41.8248723711699
BBS10	-1.44827894800981	3.89167700743035	-12.9961979744466	5.122237680217e-23	1.8187750098503e-21	41.7538774099597
CYP24A1	-1.98396169224568	1.6123003668346	-12.9047164343401	7.94129389261884e-23	2.78428090272867e-21	41.416960172573
PPM1B	0.665564352669411	6.14605421458304	13.0005558901761	5.01646038620549e-23	1.7850060318915e-21	41.367867361911
KLHL25	1.19673093912304	5.35644968361588	12.9569884256384	6.18065461696359e-23	2.18994211470549e-21	41.3013950740867
CASP9	1.25759650886616	3.47318160895107	12.9019606233563	8.04699266827867e-23	2.8095596113631e-21	41.2958366082219
EIF4A2	0.625608775913502	8.40691795017628	13.0076833820593	4.84816627217213e-23	1.72880027155238e-21	41.2610654007199
C6orf141	-1.14782962469222	4.56697786892832	-12.9155100508599	7.54056026506589e-23	2.65491220785183e-21	41.227455722784
C21orf58	-0.869721015544342	4.4287465514767	-12.9196478178563	7.39237962960881e-23	2.60823115876746e-21	41.1260907091593
TPP1	0.872268029845777	5.58243130947494	12.9283676887946	7.08961137102224e-23	2.50669472661683e-21	41.1199874321615
THBD	-1.42072726066924	3.47399925595212	-12.8426838701503	1.06962179374535e-22	3.68832059352519e-21	41.0208448879999
FZD1	-1.13155375168015	3.38905029196522	-12.8547412010544	1.00943262809431e-22	3.48796513889449e-21	41.007737686692
PM20D2	-1.14072614582443	4.60720411055749	-12.8826398354942	8.82880788190582e-23	3.07610381285402e-21	40.9732875133711
BRAP	0.697770160067049	5.70033974588931	12.9037757979214	7.97721419938116e-23	2.79102364582532e-21	40.9521770437275
P4HA1	0.918289748840749	6.25435272595389	12.9066053659409	7.86965073151421e-23	2.76495879903033e-21	40.9376562913301
NR4A2	1.34488887308868	3.36593399408852	12.8144035553522	1.22532374380469e-22	4.19924473184213e-21	40.9232951256648
CXCR4	1.43868671049965	3.32903424644855	12.8071433340499	1.26884454858385e-22	4.33950025163931e-21	40.835202105114
MON1B	0.772109445819742	5.96039216246954	12.8733619706613	9.23091689259151e-23	3.19622886359628e-21	40.7794438075838
LMNB1	-0.533906366857183	7.53408584336184	-12.8789108968535	8.98826396846325e-23	3.12061354400595e-21	40.6397163347868
EIF1	0.73983241143328	9.3485305829146	12.8787808839304	8.99387543775931e-23	3.12061354400595e-21	40.5775442211335
ARID4A	1.16558672480645	6.15095727306166	12.8223360988506	1.17948451825828e-22	4.05878581961965e-21	40.5489886975239
ARL4A	-1.01805733485046	5.18361733021358	-12.7896527697645	1.38017386565906e-22	4.71061790393512e-21	40.4883827572068
ATF4	0.753888559312738	8.53654337283652	12.8199925699274	1.19284470267441e-22	4.09633158265437e-21	40.335720561079
NR4A3	3.45262790389977	2.87919617686624	12.6399023836844	2.8391730453788e-22	9.61180769451723e-21	40.1745176015054
RP9P	1.96745504343468	3.01290106646334	12.6182263959634	3.15219999653822e-22	1.06071212760775e-20	40.0617162267434
RG9MTD1	-0.988708727713592	4.87575608714673	-12.6777259596437	2.36581108809823e-22	8.05821275709872e-21	39.9214249186308
DENND5A	0.706866123933899	5.43704737635107	12.6715594220502	2.43719446698264e-22	8.28447972882473e-21	39.9137893140335
TNFRSF11B	-2.27830892690767	2.91929869028472	-12.5538218390804	4.30218093479306e-22	1.43041101299163e-20	39.7649971656565
NOM1	-0.609918964229676	5.60386716437735	-12.6490441610256	2.71669717809634e-22	9.21583034614264e-21	39.7026360420492
LOC100216546	1.58809610887814	4.9905240869775	12.6182530929142	3.15179388676897e-22	1.06071212760775e-20	39.6861396808081
WHAMM	0.627720479288086	5.47808293282616	12.6130001944795	3.23272066315473e-22	1.08562289900803e-20	39.6180519637478
PLK3	1.25874535299565	2.92695390155255	12.5416703466574	4.56239746490233e-22	1.50793547832068e-20	39.6145406906526
LOC100128191	-1.13203320399946	2.37751823435716	-12.5466712009898	4.45344629371172e-22	1.47484031318881e-20	39.6074927640454
HSPA2	1.73106804994064	2.51220158784937	12.5015545820777	5.53903519920598e-22	1.81636911120629e-20	39.5103565886376
RGS2	4.33689165396191	0.964428922652136	12.6309727200123	2.96415927019112e-22	1.00146665928639e-20	39.4629655973791
MUM1	0.905709674080191	4.86648084237478	12.5664807659469	4.04692976552459e-22	1.35361706797266e-20	39.4423972177194
TBC1D30	-0.542369071636568	5.83875122914942	-12.6018834116955	3.41093449190383e-22	1.14317572029258e-20	39.4398176243453
LRIG3	-1.29946907304526	2.81683788506844	-12.4862756697085	5.96398245463703e-22	1.95189124405772e-20	39.3649102187571
LOC147804	1.34075068701343	4.73925526218779	12.5344927583368	4.72346634100057e-22	1.55502462769475e-20	39.3623271140486
UBQLN2	-0.733592204853932	5.13530812112549	-12.5398482496211	4.60275642722055e-22	1.51827413192971e-20	39.280918677907
ESRP2	-0.672727721753396	6.16609645880334	-12.564757459915	4.08076322384547e-22	1.36114571640615e-20	39.2154254264786
PRR13	0.624517693875056	7.60896470127923	12.5645063931232	4.08571603465612e-22	1.36114571640615e-20	39.1534860755972
RCOR1	0.820129473369985	7.33759347540111	12.5479559629585	4.42588008993679e-22	1.4686194171449e-20	39.1138278337427
ZNF408	0.942796230953756	4.39084973746782	12.4732296163654	6.35264660450301e-22	2.06695840104491e-20	39.008669602682
MTHFD2	0.713969910266064	8.84962947346899	12.5288062452984	4.85511884054714e-22	1.59522608034009e-20	38.9087117146831
IQCC	-1.22380116333371	2.88351232108226	-12.3917207362829	9.42788354143639e-22	3.03799468876652e-20	38.8723891498562
TBC1D24	-0.888123807612814	4.5177806450595	-12.4365344110687	7.5877403339904e-22	2.4544945714827e-20	38.8616545168849
C1orf52	0.931027714618206	4.96612374176476	12.443820311584	7.32467422196863e-22	2.37398937380239e-20	38.8558043289056
TRAFD1	0.539239202646129	6.20507786458967	12.4751700595498	6.29326632212651e-22	2.05162935616459e-20	38.8088602608357
SQLE	0.674622812722408	9.16576096135356	12.4817575958355	6.09580433765416e-22	1.99113733872907e-20	38.6511832870017
NPY1R	-0.769166189912594	6.34622103429305	-12.4527440748685	7.0149121092853e-22	2.27800757506189e-20	38.6011070788018
CEBPB	1.62470410558656	6.98346303410079	12.3996920424395	9.0705630715582e-22	2.92849607738879e-20	38.4773785622052
ZNF33B	-0.890732229247093	4.85256198777153	-12.3687627262777	1.05379471896205e-21	3.37618062833741e-20	38.4462292993289
PURA	-0.813782255495616	5.29946391269619	-12.3777758146053	1.00873014410894e-21	3.2442313327073e-20	38.442669648445
C1orf63	1.04897966048025	4.95707570510012	12.342550597505	1.19667297656758e-21	3.81930512597637e-20	38.3745326433796
PIK3R1	-0.964615611078477	6.52822819377926	-12.3707522137357	1.04367672870553e-21	3.35018226696187e-20	38.2647374310374
VPS37B	0.901528113051589	5.05825952820964	12.3095274283212	1.40469467996325e-21	4.45770660867275e-20	38.2624572611374
TOR1AIP1	0.764748112807281	6.67020251169573	12.3588748758949	1.10556159248092e-21	3.53526043454128e-20	38.2111730196554
CCNA2	-0.743167164101783	5.48221964919826	-12.3337440848166	1.24891739090423e-21	3.97845608485378e-20	38.1652019354174
SNX11	0.698289262837026	5.75074466620437	12.3310958359868	1.26507142291164e-21	4.02225370280881e-20	38.1612670421194
OSGIN1	1.25909126550876	5.88191996646322	12.3003706107785	1.4685553453744e-21	4.65153780228057e-20	37.9978046274174
PRKD2	0.998439041037887	5.93997643722983	12.2812592595535	1.61138651524004e-21	5.09429642360576e-20	37.9925071112721
TYW1	0.650181427374927	4.67877385697561	12.2570630996152	1.81240114657647e-21	5.70821031550752e-20	37.9608107497784
SPRED2	0.773816071033833	6.18700431150024	12.2705917806526	1.69709289599662e-21	5.35512860238631e-20	37.8868195984213
ZBTB24	-0.84411946520206	4.46330496750989	-12.2368762810488	1.99924697669521e-21	6.2730593692778e-20	37.798364595071
ZNF101	1.22334854288775	3.21902816718094	12.1820156681323	2.61065896674826e-21	8.05547242802544e-20	37.7823581275493
ZNF75A	0.865492195054681	4.23456661213691	12.204097366065	2.34472804881334e-21	7.28870481196177e-20	37.768378595094
POFUT2	0.705492416885264	5.7830081776635	12.2266146818837	2.10152015683459e-21	6.58161481327746e-20	37.7217911777865
AMOTL2	0.656709541967581	6.53606103651251	12.2398941227629	1.97013107580224e-21	6.19332182551065e-20	37.7094416209527
WDR47	1.14201496764515	5.346608176403	12.2160138007364	2.21269373362392e-21	6.91683925254701e-20	37.6985071061045
C5orf54	-1.82276355925859	1.99029183063755	-12.1089322736612	3.72652257010054e-21	1.13726940624747e-19	37.634591574398
B3GNT2	0.93149774896605	4.83148121679999	12.1719684277106	2.74148367272767e-21	8.42804649681939e-20	37.4794435345233
SNHG3	-0.874215081376652	5.72174141145612	-12.1823466770151	2.60645720539096e-21	8.05547242802544e-20	37.4543766500562
FUBP1	-0.48075080957818	7.09185198545167	-12.2091565514835	2.28773259711642e-21	7.12477466558193e-20	37.4411504525758
ZSWIM6	0.975083464277261	6.25705567903331	12.1763263040163	2.6839506589829e-21	8.2663703169116e-20	37.4001593352423
FAM174B	-0.672133691612225	6.04707050955593	-12.1909365871049	2.49976045780352e-21	7.75621408094731e-20	37.3915439623435
ZNF468	0.991878454178046	4.53654266283088	12.1388962214275	3.2204234454126e-21	9.84613559434742e-20	37.3704699366771
NOLC1	-0.41477066026045	8.54306781735644	-12.2096110491449	2.28268092591323e-21	7.12230518749493e-20	37.3424929574991
ZCCHC7	1.14504914014617	4.68923235010675	12.1039842430833	3.8174633912474e-21	1.16290086985832e-19	37.3074772114923
FBXO11	0.725371857922657	6.44319543736159	12.1566871895425	2.95318683992486e-21	9.04562210822405e-20	37.2854652798002
RCC2	-0.413531095799579	8.28841298766162	-12.185074923328	2.57208290135515e-21	7.96583600782656e-20	37.2529857771453
PPP1R10	0.53828282608984	6.9101267595695	12.163346106304	2.858989584618e-21	8.77316363544064e-20	37.239694966242
FERMT3	2.47677320862857	1.7714443001012	12.0209993202894	5.72168937100556e-21	1.70569577612651e-19	37.187223506426
PAX9	-1.11129547473076	3.40087301778348	-12.0260352511692	5.58279571313957e-21	1.6672620626169e-19	37.1581655747797
TBCC	-0.791035194166521	4.48997473394307	-12.0744668056901	4.40817880821097e-21	1.33797427202396e-19	37.0983647145585
BTN2A3	3.85930831256173	1.17138669210039	12.0614445291025	4.69716491879706e-21	1.41796725815816e-19	37.0840861009049
FAM100B	1.05873099862176	4.68498883290866	12.0661736182343	4.59008297218079e-21	1.38814733502263e-19	37.0758479703222
C7orf64	0.982448841473587	3.81830594848114	12.0444651285346	5.10271827354637e-21	1.53209803243787e-19	37.0393096188195
SLC26A11	0.843014222393947	4.66177915381953	12.0481415393998	5.01202600768567e-21	1.50757415382257e-19	37.014157258375
RELT	0.90954091960158	5.04485782771521	12.0690523780625	4.52610159057702e-21	1.37127759059439e-19	36.952810405224
CD3EAP	-1.04029359588081	3.28983670677087	-11.9996982850799	6.34859035429827e-21	1.88251462917171e-19	36.8578610671784
ENC1	-0.71290779732965	5.94843226424206	-12.0404086556323	5.20469856504943e-21	1.55991718282951e-19	36.8260886052533
NCRNA00052	-0.690278815913022	8.27673631359526	-12.1000273137017	3.89178888514928e-21	1.18338686027703e-19	36.8174870228815
NIP7	-0.676791834187878	5.76610453486652	-12.0494833127827	4.97933064548668e-21	1.50043830117332e-19	36.7554112642079
SETD6	-0.831970674780961	4.18731548311516	-12.0028221475749	6.25251069989107e-21	1.85731774325006e-19	36.7415302924661
FIP1L1	0.578703839749894	5.67920125310976	12.0361439949563	5.31411913672371e-21	1.58986276283662e-19	36.7325323979916
RSPRY1	1.15478747131679	3.98269916634354	11.9698576424358	7.34445948280276e-21	2.16629171764362e-19	36.7238043446249
LOC440944	0.958724006396976	5.24147644460346	12.0192983379578	5.76938260045728e-21	1.71685328487629e-19	36.7223738165423
WDR36	-0.842823540872097	5.5940050922268	-11.9950736337401	6.49355642132905e-21	1.9220927007134e-19	36.5064299426267
RBM14	0.825152016365208	7.3102521493805	11.9850677775794	6.8186744596256e-21	2.0147616901551e-19	36.3737358177994
ZNF695	1.3170678716175	2.96596103382575	11.8638683191283	1.23306544393495e-20	3.59891561681817e-19	36.2833628273108
MNX1	-1.50694717246292	2.55922225351517	-11.8350932029438	1.41953682917829e-20	4.12158575194057e-19	36.24344446317
BAZ2A	1.15765567478746	8.05185219577192	11.9581473698155	7.77682564763797e-21	2.28978225582918e-19	36.1976385639833
SIAH2	-0.557770522330929	6.36585921792242	-11.9413819774079	8.44068136632032e-21	2.48087794675468e-19	36.1956900532493
B3GNT1	-1.34812512012733	2.36445574107963	-11.8307325824041	1.45016531654895e-20	4.19594545916343e-19	36.1886630911849
ACSS2	0.879686641238838	4.80018641176269	11.8863154005361	1.10483036923933e-20	3.23593399214685e-19	36.1579686931251
C6orf62	0.812291652580978	7.98427869251902	11.9252721342031	9.13210812802434e-21	2.679392567247e-19	36.0096283133286
STAT2	1.37693979960018	6.25723977256287	11.8814081721957	1.13167019518241e-20	3.30875040983053e-19	36.0059957623627
RPUSD2	-1.41153283869777	1.94120964894358	-11.7865421368309	1.80054886562378e-20	5.14741525276788e-19	36.0023295347531
RTN4RL1	-0.901581586336843	4.87012414618453	-11.8560083043142	1.28141402751433e-20	3.72702055585212e-19	35.9248756068577
ZNF274	0.862331390774307	4.49182173425522	11.8083144802695	1.61841386636902e-20	4.64259922832856e-19	35.8835886450859
PELI1	1.34871196682512	3.35339622750447	11.7823995106735	1.83746535641268e-20	5.24398816051973e-19	35.8603213440638
HLA-A	0.813609724108227	6.20126595258188	11.8602378748628	1.2551653188758e-20	3.6570356782019e-19	35.8459796711888
ZNF266	1.20091958810997	2.8972284403671	11.7540838131328	2.1109691432912e-20	5.98370304278001e-19	35.8049965612026
PPP2R2D	0.617787660914038	5.77947082922626	11.8183747035783	1.54061598923387e-20	4.44228651792195e-19	35.692921164863
TSPYL1	0.461737890759626	7.23273178431178	11.8338702166281	1.42806085602746e-20	4.13914900454128e-19	35.5964211493124
BTG2	0.682001624400127	6.3572558223354	11.809275598528	1.61081409108664e-20	4.62873794833898e-19	35.5864834263873
GPBP1	0.70199937664098	7.30618719798919	11.8160033264052	1.55860951436511e-20	4.48643468472326e-19	35.5486094318923
ABHD16B	1.78526502688177	4.339732522253	11.7291391825247	2.3855717336039e-20	6.72787549288223e-19	35.5444665038577
DLST	0.384681187363057	7.72026729465694	11.824169428042	1.49751875538586e-20	4.32547558982265e-19	35.5220374713955
UMPS	-0.570879588516201	5.72626335828532	-11.7887134548878	1.7814975982888e-20	5.10167223181197e-19	35.4588253360449
FASTKD2	-0.644114120020811	5.46614120634112	-11.7733005836789	1.92123702671512e-20	5.4644163324462e-19	35.4097285194533
THBS1	-0.75910718601995	7.25997724538851	-11.7775879770214	1.881297025648e-20	5.35993380867754e-19	35.3100338588714
DAPK3	1.05230521983176	5.51664349121404	11.7212024481413	2.48024880598798e-20	6.95967802539312e-19	35.2889108789598
TTC17	0.715473354300125	5.95192944590232	11.7375854696411	2.28879464083143e-20	6.46584486034879e-19	35.2743011802981
CDCA4	-0.61640944733816	5.49911883196406	-11.746463172816	2.19131635905676e-20	6.20094328068785e-19	35.2656455444218
ST8SIA4	-0.85466183832971	4.53281956330903	-11.7060421359819	2.67170066351765e-20	7.47182640412528e-19	35.2479952266719
KCTD21	-0.872239691521698	4.43145845309895	-11.6677648255601	3.22370224314557e-20	8.95568045089145e-19	35.2451424391064
CENPL	0.750619288356033	5.08205591474073	11.7128855685084	2.58350826130526e-20	7.23728511927456e-19	35.2344230244484
RNF43	-0.668578759271274	5.8019603209555	-11.7260458347886	2.42203322784996e-20	6.80774516009459e-19	35.2297857248526
SNORD49A	-2.13686861730005	0.572702463754594	-11.6146313518582	4.18464755353702e-20	1.15105338298278e-18	35.2113469058314
GABPA	1.09281361184386	5.31237380509844	11.6937019852313	2.83843407742855e-20	7.92487003521121e-19	35.1432067864904
PRR12	-1.06791197546193	5.2863603386366	-11.6912524570548	2.87275237850248e-20	8.00731846301259e-19	35.1272284115397
TXLNA	0.486888091379264	7.00944894442058	11.7279700584755	2.39928709550765e-20	6.75516454297475e-19	35.1154876752231
OR2B6	4.85641529505627	0.271945058029077	11.7697356275154	1.95509404479774e-20	5.55127212312349e-19	35.0590804691045
ZNF189	1.23038462649484	3.6232423510435	11.6097443040738	4.28632193863425e-20	1.17515488691343e-18	35.0334627367534
BCORL1	1.29965918342087	4.67288363612168	11.6314547532506	3.85277927796102e-20	1.06502282057223e-18	34.9664413902268
KIAA1191	0.432848582893876	6.7053941235984	11.6772041687347	3.07776649302342e-20	8.5644869932319e-19	34.8825994794305
SCAF4	0.530742370540441	5.97810960790718	11.6600253547572	3.34852228329915e-20	9.28701271407876e-19	34.8512814288882
ASB13	-0.787119355397762	3.5211225909472	-11.6238896207967	3.99861537267221e-20	1.10351226885429e-18	34.8497952987325
KLF11	-0.762501782266427	4.71299190209244	-11.6130012895941	4.21828903156792e-20	1.15840173668213e-18	34.7894762539186
PPP1R13B	0.714715965379597	6.25294511761924	11.642942768884	3.64145647004284e-20	1.00827347690392e-18	34.7523231657666
ZMYM4	0.802768592632449	6.08718293869978	11.6195498544215	4.08476100666615e-20	1.12542904572462e-18	34.7223155365827
ITGA5	1.36049111207565	3.80200093223678	11.5113888946262	6.95142686600043e-20	1.86606200492763e-18	34.6345270307668
PHF23	0.778905919645459	5.84695349273671	11.59962119709	4.50488372828915e-20	1.23104044888738e-18	34.6345031956777
RASD1	1.32550176616262	5.29286842191389	11.5733761010899	5.12502085582356e-20	1.39594216274907e-18	34.5936996997788
ZADH2	-0.685677307764275	4.55769711246714	-11.5775504785282	5.02094264903732e-20	1.36982454914356e-18	34.5906305150978
HIST1H2BF	3.41890614128418	0.294439518354003	11.5333199342595	6.24057949835968e-20	1.6833459924285e-18	34.5722227139612
ZFP36L1	-0.566398176690276	7.3820901280373	-11.6048451823661	4.39073485543053e-20	1.2018109610838e-18	34.5457566277686
SLMAP	0.785600421678454	5.54394602407125	11.5568327457254	5.55921518467163e-20	1.5068446474627e-18	34.462354820052
MPZL3	1.7519826882279	3.76701602578403	11.4677757489469	8.61557175729072e-20	2.29014767780222e-18	34.405323783289
HMMR	1.04143803003563	5.97137233656256	11.5576818989165	5.53605565472776e-20	1.50300316184524e-18	34.3721627355885
PER1	0.817958475448512	5.39870026442163	11.531297628645	6.30295696793819e-20	1.6974340150048e-18	34.3398547509991
SNHG1	0.782017799982829	7.67239125657485	11.5705309406929	5.19719558571424e-20	1.41329917033309e-18	34.2948610623022
ADRA2B	3.72152768217944	-0.458716198538996	11.5354248553286	6.17631127023401e-20	1.66870161039408e-18	34.2372216706824
EZH2	0.468155224269641	6.87885584924154	11.5386158649172	6.0801458457413e-20	1.64537797935562e-18	34.1870442562172
CCNK	0.452499387718289	6.93231206219604	11.5299766953471	6.34403804253283e-20	1.7057506788315e-18	34.1504100116458
TIGD5	-1.54893852772121	2.81493102904273	-11.4083472609523	1.15448206327473e-19	3.02152707765362e-18	34.1248062223338
FRMD6	0.970110544525503	5.23772288993797	11.4796155718993	8.12782361986524e-20	2.17140131339659e-18	34.1243945457222
VRK3	0.783023963728076	5.00260363704112	11.4675045561804	8.62708106323487e-20	2.29014767780222e-18	34.1234125797687
ARID3B	1.56949108510086	4.39100698485396	11.4167896621956	1.10745105160773e-19	2.90297984123633e-18	34.0400559573413
CNOT4	0.718840755395712	5.07432998761044	11.4694886446318	8.54323212875976e-20	2.27511168983086e-18	34.0240277602147
INTS5	-0.708474343818378	4.46359879775323	-11.4603957144866	8.9343394973313e-20	2.36417690539167e-18	34.016252717971
P4HA2	0.853221815998077	6.64601258243971	11.4922131191287	7.63922559532807e-20	2.04413454170027e-18	34.0065622588874
KTI12	-1.06181672204018	3.21523526765012	-11.4057819611751	1.1691658068372e-19	3.04565871550549e-18	33.9851405561489
ETF1	0.470376303003366	8.8558183009287	11.507037421385	7.10184727611936e-20	1.90338611932404e-18	33.9082441424039
RBM5	0.470055027535524	6.13853871536479	11.4650405195055	8.73236280437192e-20	2.3144221163283e-18	33.8990136910615
PPID	0.672296959305394	5.84530750630723	11.4550612404655	9.17209319291094e-20	2.41565490642902e-18	33.8939239504497
CYLD	1.37553175835746	3.98480340412766	11.3671420447759	1.41441355900164e-19	3.67308266471172e-18	33.8892962222918
TMEM177	-1.09193974272105	2.18490351577655	-11.3476994532306	1.55670180784767e-19	4.02384560037782e-18	33.8256284601784
SRXN1	0.588930224198148	7.38395025271885	11.4716801523874	8.45156708223135e-20	2.25429039686184e-18	33.8134027840201
TESK1	1.07139086557308	4.83140653355636	11.4070588198855	1.16183382125386e-19	3.03601700416399e-18	33.8081901336218
PTK2	0.455693846036923	7.56201686438247	11.460077173492	8.9483615230383e-20	2.36417690539167e-18	33.7621873446607
ICMT	-0.391147564966175	6.74517217962077	-11.4570450336778	9.08294476901651e-20	2.39594902708253e-18	33.7504721804229
MOBKL2C	1.04375771380847	3.60419556258614	11.3341994765462	1.66386067032918e-19	4.28758179515951e-18	33.7017961196287
FBXO18	0.414574508471953	6.65271432171218	11.4225682016154	1.07637221702294e-19	2.83038505620938e-18	33.6447352779569
DNAJC7	0.536582093431027	6.70994357068624	11.4179116486283	1.10134704499142e-19	2.89151145689741e-18	33.6172357691729
FAM178A	-0.780343587298652	6.63568833900076	-11.4064358730259	1.16540513223771e-19	3.04059835125482e-18	33.5981129176422
SERINC4	1.83770697508331	2.28809141663781	11.2774323787623	2.20163743565934e-19	5.6128329990803e-18	33.594381266172
TJAP1	0.748513041391961	4.75441567347551	11.3465528857308	1.56552754704924e-19	4.04041399642771e-18	33.5541309032128
BEND3	-0.82694707357492	3.9450208812633	-11.3286121984345	1.71034681953881e-19	4.4005908015334e-18	33.476966485602
AFAP1L2	-1.44192809061729	1.88894878468763	-11.2623058143782	2.37230812404073e-19	6.02955639307861e-18	33.4076366912201
ZNF217	0.815037603580539	8.52367354987428	11.4037175612283	1.18111829796929e-19	3.07200970687999e-18	33.4062115093813
ZNF608	-1.66304269704107	2.32421774443735	-11.2342046840558	2.72536944592272e-19	6.88505719238846e-18	33.3706959298686
ZNF12	0.782666908884322	6.14830872012269	11.3595185705019	1.46858106036406e-19	3.80194267082485e-18	33.3427492132244
ARF6	-0.460147976675211	7.25380671598134	-11.364416978946	1.43354212764372e-19	3.71698582057575e-18	33.2848957097902
FASTKD3	-0.944325004265868	3.35042053768727	-11.2679446382342	2.30718795677578e-19	5.87296977003321e-18	33.2455661076169
RHOU	0.677145597096003	5.50103275114036	11.2923533374485	2.04534922750901e-19	5.23033952306737e-18	33.1450181710134
ZNF114	-0.994149784951265	3.32139832603564	-11.2303464431568	2.77779304076846e-19	7.00690962500932e-18	33.1382261559718
CCNL2	-0.555241532033292	6.91480685404234	-11.3274519431133	1.72016225140907e-19	4.41226894057751e-18	33.1348142021592
TEX2	0.497546863886863	7.31143954721502	11.3274707157099	1.72000299189009e-19	4.41226894057751e-18	33.1103870155102
C1orf109	-0.751733063133686	4.34384395326132	-11.2554375234873	2.45412142529355e-19	6.22803136822599e-18	33.0802406412882
MTMR11	1.1530422787174	4.27130515085304	11.2289523803596	2.79698241040168e-19	7.04468883005388e-18	33.0686220014614
TRIM35	-0.772448253697842	3.89059685664905	-11.2281571509957	2.80798826873508e-19	7.06177380546248e-18	33.038789748307
CAD	-0.602501767221424	6.79935492127865	-11.3093815395687	1.88053122650748e-19	4.81623341992514e-18	33.026714606449
ZNF211	1.17025449059706	3.16841014313406	11.1695376847697	3.75115594505511e-19	9.30776439541568e-18	33.0130168391176
HFE	3.2569904344122	0.207730680461376	11.2207948283661	2.91196607921659e-19	7.30130745259645e-18	32.9686213212283
TPBG	-0.586635234860843	6.9236303665459	-11.2796499982636	2.17767289964382e-19	5.56021398070889e-18	32.8994735817044
RNF146	0.851053083013591	4.15939658865005	11.2153718339695	2.99101587402341e-19	7.48828584987537e-18	32.8545651267628
SMAD1	0.792271203559376	4.07689587973726	11.1845898129934	3.48226310640097e-19	8.67919049052905e-18	32.7482076508392
KIAA1370	0.833199256385346	7.10216389243496	11.2404936853437	2.64203559603523e-19	6.68462984993846e-18	32.7308097126079
LAG3	3.13850264108642	0.519274305750973	11.1519878421299	4.09106667899578e-19	1.01211537188647e-17	32.6667634185128
VMP1	0.504975582871326	9.31950109052612	11.2536995010943	2.47526901004859e-19	6.27218165515949e-18	32.6525252490882
FZD4	-1.15579758630367	2.54916694933389	-11.095269478687	5.41550987466407e-19	1.32604666389285e-17	32.5752721505859
RGAG4	0.933528128118634	3.70991942728295	11.1111678317112	5.00598208331214e-19	1.22936922703836e-17	32.5398651770851
CASP2	-0.578285577016872	5.256814790949	-11.1799369217713	3.56325220671537e-19	8.85465526078867e-18	32.5394019222964
DSCAM-AS1	-0.691573269757598	8.91590219087414	-11.225536725026	2.84456277130322e-19	7.14301318127253e-18	32.5136390173343
EIF2S2	0.563553514003955	7.53336128782536	11.2014159153846	3.20448333490474e-19	8.01072934124767e-18	32.4713682085819
VCL	0.662437139237553	7.3146997792152	11.1850958263176	3.47356735902251e-19	8.6704388824317e-18	32.4357692358902
TRIP13	-0.459802132601366	6.92683617992374	-11.1823614825427	3.5208169639937e-19	8.76222364670098e-18	32.3759139591083
KLHDC5	-0.720664603499514	4.74370147033036	-11.1312185589193	4.53345207713796e-19	1.1182515123607e-17	32.3720497205658
SNORD104	-2.69211686552391	2.5844983232407	-11.0098822129339	8.26344781661244e-19	1.98560202995728e-17	32.304459628462
MAP7D1	0.746321801507366	6.10102926028063	11.1366954571439	4.41233854370127e-19	1.0899844875164e-17	32.2999991217049
WAC	0.468538868147268	7.92247793743475	11.1685834620973	3.76888762547381e-19	9.33790765161836e-18	32.2869623306282
ELL2	1.26865643091567	4.13746014717942	11.0441076380092	6.97556471826441e-19	1.69563000506183e-17	32.2725873649993
HSPA4L	1.42727733402828	6.18105800431187	11.1116092805926	4.99506494711116e-19	1.22849214963952e-17	32.2469207745092
DUSP4	0.515990296252447	6.12907799082694	11.1072118291872	5.10488876175143e-19	1.25182052274972e-17	32.184543505883
CD59	0.510625634303407	6.39186167417558	11.1150369899977	4.91110495480695e-19	1.20962178592329e-17	32.1301370086422
TRIM36	1.23822112720616	4.0318703001119	11.0461714367145	6.90467569239902e-19	1.68084128500264e-17	32.0996081548491
EPHA4	-0.785483260432716	6.04658292354693	-11.091266959748	5.5237990717927e-19	1.35058502451259e-17	32.0640538787351
ZNF669	0.878858998375344	3.83789989806106	11.024279735451	7.69492342127453e-19	1.86777792884463e-17	32.0458331602293
AMMECR1L	0.534007643253593	6.15889270826687	11.0811928562248	5.80606145300438e-19	1.41546022944672e-17	32.0008869012807
SOCS1	2.07188904000504	1.69538940590711	10.928005833492	1.23965896048991e-18	2.92757845194549e-17	31.9135816996705
NDST2	0.87176726412279	4.38993511670513	11.0183358065077	7.92472311075322e-19	1.91245410251424e-17	31.856710981928
STARD7	-0.458305079427083	7.92112674946931	-11.0844586989249	5.71300801439725e-19	1.39480797128145e-17	31.8465699321261
TRMT5	-0.679842427197408	4.7194195898873	-11.0186536315923	7.9122633313371e-19	1.91245410251424e-17	31.8342986980544
PDGFB	-0.833994875893042	4.24139838540757	-10.9961740590021	8.84383557658291e-19	2.12201300118756e-17	31.8171409691778
HIST1H2AG	1.77364326908035	1.40738874303073	10.90488582928	1.3901717819898e-18	3.24709956452477e-17	31.7919105079615
RGS16	-0.708205366828459	6.0707768827831	-11.0172156600126	7.96879350659098e-19	1.92031848132893e-17	31.7093597416854
PSMD10	0.588440515403795	6.16871284046992	11.0214420575328	7.80378631237563e-19	1.89145684475609e-17	31.6930718277388
RAP2B	-0.578513011947026	5.22729941655336	-10.9955121452493	8.87287203797015e-19	2.1259299708168e-17	31.6851911183475
C3orf58	-0.943173667633103	4.13846694556321	-10.9674697977963	1.01949154457948e-18	2.43571094164961e-17	31.6678979717912
ZFAND6	0.550521210471324	6.85943508391009	11.0185957978443	7.91452914053262e-19	1.91245410251424e-17	31.6287423266523
FUT11	-1.19160832151907	3.00099731845123	-10.8924117285645	1.478850306983e-18	3.44460898802001e-17	31.6117371109873
TFG	0.453839074793163	7.35289928305611	11.0103730221293	8.24339077419269e-19	1.98363262313091e-17	31.5588476571337
SOX2	-3.50055544305774	0.937875315008156	-10.9621371335887	1.04678224163831e-18	2.49378720928193e-17	31.5336151180475
CYTH1	0.612270596569876	5.13530455808604	10.9420210864066	1.15648516217644e-18	2.74730935401119e-17	31.4812966354101
RIOK1	-0.60968038137977	4.79327840856388	-10.9531530840364	1.09442542396947e-18	2.60358048228526e-17	31.4764338125987
ZBTB6	-1.10439313716657	4.32874366125394	-10.9223188070267	1.27509496100879e-18	2.99925290125331e-17	31.4719279824941
ATP6V1C1	0.67700523378801	7.56354704981343	10.9833324744199	9.42454828039349e-19	2.25488047841632e-17	31.4212038680248
CREM	0.719355089438892	4.75965648454658	10.9109144756321	1.34924409642935e-18	3.16033028973172e-17	31.3801161055214
ZNF184	0.931421416197149	4.33891009509977	10.9075745498271	1.37176691859637e-18	3.20859160092388e-17	31.3766097446813
LITAF	0.49950582686587	7.27925257888602	10.9664694849243	1.02455589186463e-18	2.44431850721027e-17	31.3482634755276
C12orf23	0.941732372592654	5.64638951060232	10.9225700652983	1.27350814077599e-18	2.99925290125331e-17	31.3409355082338
E2F4	-0.573783929750535	5.84846725078431	-10.9356474585141	1.19359271615131e-18	2.82342921993134e-17	31.2951448843619
G2E3	1.04257387769372	6.02626408281965	10.9277677606534	1.2411224123591e-18	2.92757845194549e-17	31.294138999216
CD2BP2	0.591188460190443	7.29517073737979	10.9416191378454	1.15879078721294e-18	2.74888186175166e-17	31.2147322036959
PI4KB	0.439310250369958	7.61115600738703	10.941232625871	1.16101221062657e-18	2.7502504547477e-17	31.2048971044988
C14orf129	0.770772653433751	5.87720002445887	10.9122959333683	1.34003691000233e-18	3.14316651933786e-17	31.1939709249522
KIAA0226	0.568659509065191	6.0613265729274	10.8949245480952	1.46054194808505e-18	3.40670900136322e-17	31.1476517620798
ABHD10	-1.13085784806033	3.55795584521966	-10.8222677272008	2.09412458213648e-18	4.83731208724454e-17	31.1050323384649
RELL2	1.27850072565146	2.94759294363089	10.7913188987695	2.44171295737677e-18	5.60153737985858e-17	31.0461113255821
C19orf21	0.737900280363966	5.89204304793956	10.8739956121779	1.6202386645351e-18	3.76345436467846e-17	31.017565123106
PRC1	0.390551941486331	8.17883707332906	10.9138411096166	1.32981314312644e-18	3.1235667142762e-17	31.0021466103246
ASTE1	-1.224470942488	2.47396600618809	-10.7565980545254	2.90093988029777e-18	6.60971642480925e-17	30.930289202166
BCL9L	-0.721976131353249	8.28330800294759	-10.8912441956822	1.48743501066163e-18	3.45978624733034e-17	30.9300206900893
NSRP1	0.767394159200506	4.63889864684609	10.8255043586448	2.06076759740064e-18	4.76684333318511e-17	30.8989514725825
OFD1	0.709225901919299	5.53347166363717	10.839315627673	1.92430719620158e-18	4.46353863374135e-17	30.8910594195366
WASF1	0.982221278644406	4.06747764756595	10.7588620855199	2.86851841126994e-18	6.54476151569966e-17	30.8489900396206
DDX55	-0.560150122592231	5.6330237714987	-10.8340550474884	1.97518222952224e-18	4.57520049951939e-17	30.8156839847763
FAM127C	-0.783880803112189	4.38465662595435	-10.8143883348403	2.17760959818237e-18	5.00940067675405e-17	30.7870778700107
ADM2	2.32137517473964	3.04721541830355	10.6712607931341	4.43193736228245e-18	9.88262939290822e-17	30.6571887059134
ZNF596	1.20506742967089	2.39248743130465	10.6917042034981	4.00394873945532e-18	9.00027402132402e-17	30.6422792939195
TMEM79	1.14339362026212	3.02487234015552	10.6923277869893	3.99156586582047e-18	8.98451514670006e-17	30.6065151423877
ZNF440	1.15026713962178	3.25126865694268	10.7036573185178	3.77315178511367e-18	8.51581517601094e-17	30.5963802864764
ZNF555	1.43578992500111	2.50244231247388	10.6651984243022	4.56745455326969e-18	1.01712529891987e-16	30.5954189530586
METTL3	-0.549676247312301	5.55842004852143	-10.793665904189	2.41343889696125e-18	5.54427913637087e-17	30.5948511463747
SPTAN1	0.523895548064738	8.40198309763078	10.8205058169519	2.11250983497625e-18	4.87305027312314e-17	30.5526852543777
CYP51A1	0.610214590915408	8.22199649178182	10.8164783781875	2.15514520138084e-18	4.96455211403487e-17	30.5317897436482
C21orf91	1.01854530857703	4.10010975082261	10.7278260451432	3.34640162144175e-18	7.60397020611301e-17	30.5027002193268
C1orf135	0.691101264801057	3.99191954326109	10.7251382927182	3.39136349040889e-18	7.69568019180439e-17	30.4521356467296
BCL2L13	0.541873065239342	5.70326956653724	10.7593379349129	2.86175043880966e-18	6.53823966375038e-17	30.4497928280091
RUNX1	-0.62439038596519	6.49232726011067	-10.7780268252521	2.60821885016423e-18	5.96714802327587e-17	30.443812027019
SMEK1	0.558336161774593	7.93413837052654	10.7788255280079	2.59789994851274e-18	5.95168201903111e-17	30.3702418828479
HIST1H3E	2.65849961531044	0.829559745687142	10.6475008633517	4.98727994451988e-18	1.10913922595945e-16	30.3653782925452
PYGO2	-0.564508762680444	5.25740273730987	-10.7304559665506	3.30298527317658e-18	7.51552730729322e-17	30.3511040760235
ARG2	0.893478707792569	4.45172608040199	10.6885179351904	4.06782364844802e-18	9.13081714178484e-17	30.2716885967279
TRA2A	0.604167814082168	6.54347170518765	10.7201659935273	3.47614383828954e-18	7.85608507453435e-17	30.1742012375658
LOC221710	-0.794971786195668	5.06754170062919	-10.6882647487181	4.07294282933e-18	9.13081714178484e-17	30.1587107759162
MID1IP1	-0.834745528720565	5.46547745600833	-10.6811115463298	4.22027129536546e-18	9.43580443097485e-17	30.1364555710064
ST13	0.402648875452476	7.76029882398676	10.7245380098331	3.40148767241881e-18	7.70819509939461e-17	30.1066550427551
CCT6P1	0.893977930797072	3.91847941886556	10.6172695310775	5.79579704686974e-18	1.28043473991875e-16	30.078892813549
TSC22D2	0.741277217461349	6.65892648416831	10.684471393619	4.15041799545887e-18	9.29204692852131e-17	30.0368961794562
ZC3H14	0.468994347102146	6.7805567752297	10.696906795708	3.90180522057764e-18	8.79431138934508e-17	30.034633209678
SRSF1	-0.473999332693765	8.80616712877644	-10.7204389592801	3.47143502184602e-18	7.85605944592054e-17	29.9974572615439
KIF18A	0.989467117286166	4.12398425094717	10.6043175202963	6.1812033530082e-18	1.35484200361349e-16	29.9398024977328
RAB5A	0.611020167714677	6.70200154660487	10.6732778522222	4.38774731807746e-18	9.79715435881542e-17	29.931885439535
ZCCHC3	-0.657254817200937	4.75673435338701	-10.6217995141384	5.6667607801271e-18	1.25524380512378e-16	29.9223696844797
UBE2D1	0.831617406070295	4.83998344996405	10.6197251914949	5.72548664771955e-18	1.26657458593203e-16	29.9113144014989
CDC42EP2	1.01200492404731	3.17756339817955	10.5760909076128	7.11241127176635e-18	1.54880164204454e-16	29.8431096829391
STK38L	0.897136266697808	4.85735748005572	10.6152976694483	5.85288091234617e-18	1.28963874015912e-16	29.8417446811391
CALML4	-0.746378144821624	4.49097849074375	-10.6122969963451	5.94083051315458e-18	1.30729538818417e-16	29.8364907484709
EPC2	0.671627151463866	5.39496082218442	10.6366081475481	5.26468006972551e-18	1.16772559000119e-16	29.8300669340441
NAPB	0.837159517677829	4.79732661030956	10.5911869114309	6.59813925369343e-18	1.44433613715666e-16	29.7977061492565
FAM108B1	0.675803867643331	4.81010481712042	10.6051108862677	6.15687426524898e-18	1.3512803833599e-16	29.7560139929721
FBRS	0.632634985887421	6.23983556289841	10.6167783416417	5.80996423096727e-18	1.28187126383505e-16	29.7278729616917
EAF1	0.58830209516103	7.14650894669207	10.6389966604258	5.20255885632075e-18	1.15547934014752e-16	29.7202732642502
HIST1H2AI	2.2723188998586	0.777899564170902	10.4745510818778	1.1785870701107e-17	2.50453496321872e-16	29.6784843835969
ZBTB42	-0.738846877440497	4.40954265276383	-10.5825891222427	6.8862913083487e-18	1.50347696920135e-16	29.656066358585
METTL16	0.600109244150865	6.07845959549604	10.6053379718172	6.149928210835e-18	1.3512803833599e-16	29.6089743542756
SNX9	0.528393753583771	5.23882056930451	10.5629511837561	7.59261608511338e-18	1.64907677152514e-16	29.5730959852717
CSRP2	2.1515265861921	2.03592486968443	10.4426624718146	1.38127730070098e-17	2.91304937918325e-16	29.5397317050772
PARD3	0.435394772544813	6.09547288690796	10.586399750483	6.75705594638578e-18	1.47718959016151e-16	29.5263164522531
ZNF180	-0.954834322472963	3.63224218151133	-10.5022343668892	1.02693749793925e-17	2.19622796873863e-16	29.5004586672889
NSUN5P1	-0.848731123938864	3.67579888279807	-10.5028982997035	1.02355113572239e-17	2.19178862917045e-16	29.4801258843353
SEPW1	0.743943207998178	6.51279178891458	10.580453135868	6.95981193529556e-18	1.51754752028531e-16	29.4726813564074
STARD13	-0.656373141257638	4.02489058818708	-10.5370524179329	8.63628805103688e-18	1.86847711986469e-16	29.4455173595533
CEBPG	0.658456296813685	6.83050828518834	10.5745258482572	7.16797321103277e-18	1.55887105307298e-16	29.4370628978735
VANGL1	-0.631618947458167	5.58619610547376	-10.5463484143331	8.24609814706062e-18	1.78868671091364e-16	29.3395471921109
PGR	-0.845467477613836	5.26038455899292	-10.5441454750244	8.33693747385623e-18	1.80604847555404e-16	29.3225461917795
PDCD7	-0.516132135088184	4.98968290523386	-10.5156906984446	9.60444263918421e-18	2.07257675738989e-16	29.3073602455618
FAM117A	1.13225671853449	4.06986327858689	10.4471194328147	1.35097510765276e-17	2.85634737046584e-16	29.2867235014785
INTS6	0.977016474641304	5.95357241848834	10.5040896385593	1.01750277302288e-17	2.18163030461984e-16	29.2349769411604
IP6K2	0.555296368518832	5.62876858148979	10.5136853410445	9.70073124771373e-18	2.08796691617458e-16	29.2190545767988
YTHDC1	0.451032843243648	7.2461261700118	10.5340205665728	8.76750435542425e-18	1.89441528217203e-16	29.2065064869111
DCAF4	-0.566345880763493	5.10598164736627	-10.5069949451686	1.0029023453981e-17	2.15585331933648e-16	29.2030216111923
MED20	0.693431267428408	4.67703913303014	10.4764446566177	1.16753438165955e-17	2.48420419833007e-16	29.1954794731204
MECP2	0.604439268960331	6.20899532172072	10.5152141577485	9.62723700545375e-18	2.07481844947434e-16	29.1890700683424
SBDSP1	0.617494347731239	5.90663461951134	10.5067346350786	1.00420191427892e-17	2.15587584267017e-16	29.1639947157353
WDR20	0.490049379135057	5.48875899940396	10.4914496618437	1.08354266031275e-17	2.31137339937123e-16	29.1334977851371
BRPF1	0.507142927574812	6.1954628585131	10.4981640923387	1.047944407432e-17	2.23829147763638e-16	29.0789423930511
CRY1	0.688213155670805	5.18033355925275	10.4623164599449	1.25256966685227e-17	2.65500318231145e-16	29.0579119981215
TRIM27	-0.62881960977032	6.34826463161881	-10.4824949841831	1.13290987804979e-17	2.41360315929996e-16	29.0000479078371
BMP4	1.9001517900064	2.61684111499536	10.3281408211781	2.44293593082849e-17	5.0563936271257e-16	28.958113205393
PARP6	0.450659534542181	6.4645009741492	10.4693011241294	1.209781845206e-17	2.56756238315039e-16	28.9325394997833
SCYL2	0.881429413428384	6.77715615329147	10.4552178057718	1.29760894841668e-17	2.74698886750893e-16	28.8517248721131
WBP2	0.654809208947619	6.83470217058966	10.4450690673593	1.36483165268935e-17	2.88200057570413e-16	28.8389364526408
ZNF845	0.821561165653028	4.28769701421099	10.3908539731054	1.7876567153802e-17	3.76060011421615e-16	28.7911878162404
C3orf38	0.760404251085352	4.59187423899161	10.4025567886814	1.68647834085001e-17	3.55222465647047e-16	28.7798864376974
PKNOX1	0.773335747783162	5.48048323289609	10.3799330814225	1.88755047847085e-17	3.9607771897047e-16	28.6786734718515
SERTAD4	-1.28110202098794	2.30731512508971	-10.2788343436856	3.12307004985068e-17	6.38511289898568e-16	28.6235460454594
ALKBH4	-1.15321475090264	3.24848897132263	-10.2979856842352	2.83887399067109e-17	5.83976981795612e-16	28.6171060859993
IQCB1	0.683669330984207	5.15234836956013	10.3739439430187	1.94468697455003e-17	4.07045619053501e-16	28.6062100672032
ZNF799	1.10804225720012	3.51939873139466	10.3014950983436	2.78967543504148e-17	5.74563201670366e-16	28.596981475569
ZNF362	-0.783020891056759	3.88409115762162	-10.3324858290687	2.39063658257085e-17	4.95427586207124e-16	28.559396649275
DMTF1	0.619220213617229	5.74805688487495	10.3759569465048	1.92529223010884e-17	4.03491068375191e-16	28.5563842090833
ALOXE3	1.79485124307701	3.29953266055531	10.2485779072536	3.63122469343201e-17	7.35347404848136e-16	28.4996507573181
JUND	1.1661989593532	7.43316469477138	10.3856103198027	1.83494210934623e-17	3.85522259255106e-16	28.4383482749214
NBAS	0.68242688990395	5.26200018826921	10.3332967046345	2.3810012038781e-17	4.94042979325773e-16	28.4301613725403
SPSB1	0.738954915680277	4.81058564964061	10.3174039476705	2.57713774116426e-17	5.31443299423319e-16	28.4286568632033
POLR3A	-0.515443675243383	5.64434231666091	-10.3474827682155	2.21858547904896e-17	4.62062559795949e-16	28.4137277758304
SIX4	1.15181837739419	6.01766894805944	10.3470187229257	2.22371856153424e-17	4.62555587351974e-16	28.3928721075216
SLBP	0.527633494527637	6.60477268788022	10.3638108915861	2.04532772765237e-17	4.27575761465728e-16	28.3815961908428
PANK2	0.6527996051642	5.00566720439522	10.3200270491235	2.54368489923131e-17	5.25192422898079e-16	28.3718061109445
PIM2	0.8603220087755	4.39130425918353	10.2909516757318	2.94011482032078e-17	6.04059953993178e-16	28.3515884200595
MIDN	0.7625609683517	7.32255438856202	10.3586573081439	2.09849678726355e-17	4.38143074534277e-16	28.3345667722637
ATF2	1.2327854087406	5.05737828476337	10.2770277747982	3.15130635895299e-17	6.43497528047984e-16	28.3270534545819
POLR3B	-0.77355964362076	4.01245764589296	-10.2806911129012	3.09431303510537e-17	6.33406257026955e-16	28.2978119013848
ISL2	2.62336972733503	1.43050811537917	10.1927586219837	4.79586215983871e-17	9.61702623035283e-16	28.2582222617044
ATXN2L	0.483632279692246	8.0395155461045	10.3484029014875	2.20844239151397e-17	4.60523573013461e-16	28.2217591368319
DAG1	-0.504806607242365	6.73914512981625	-10.3352445230658	2.35801446849556e-17	4.89881167343102e-16	28.1729990375189
FBXO32	-1.24393263501339	3.56794980153143	-10.2012207689699	4.59779190013194e-17	9.25312535954351e-16	28.1700338851037
GEMIN8P4	2.23234919691582	0.540595935099701	10.1692523373362	5.39203716729682e-17	1.07352892364133e-15	28.1557625412618
CACYBP	0.647817652956034	8.1381518346533	10.3249911567094	2.48156208801932e-17	5.12999312237763e-16	28.0979159388025
ASTL	2.71605618231877	-0.518014986746777	10.1527233855734	5.85514840656767e-17	1.16296320607408e-15	28.0476067962771
DDX20	-0.696857216619795	4.44330296245784	-10.2517165323534	3.57487621228155e-17	7.26442646102026e-16	28.029615034661
RANBP9	0.410834277156406	6.75306802567028	10.2879320827008	2.98467748248574e-17	6.12463143767993e-16	28.0043218486977
FTSJ2	-0.542119767463901	5.72090240693057	-10.2718353334997	3.23389419550779e-17	6.58753307255448e-16	27.9735933178166
ULBP2	1.46109920529922	3.07382504766307	10.1349547698681	6.39749174923129e-17	1.26767360206332e-15	27.9678040589548
LOC100128338	-0.514794295154224	6.44541154959426	-10.2848724649924	3.03052057431958e-17	6.21108162805401e-16	27.9674593187138
AKAP17A	0.829513000285831	6.15632656702606	10.2404355449399	3.7815866683699e-17	7.64731021061888e-16	27.9580796720323
GINS1	-0.487665181859316	6.00348475754953	-10.2762636270575	3.16332661672329e-17	6.45164321196101e-16	27.9477989022685
CIC	0.760796905999813	6.56504236628236	10.2673285768699	3.30733047727289e-17	6.72892882018392e-16	27.935252922413
C5orf30	-0.669528308786971	5.22690709196003	-10.2485412495639	3.63188804355752e-17	7.35347404848136e-16	27.9271824934536
LOC100287722	1.62706586487808	2.98298398165339	10.1603644398286	5.63630857447904e-17	1.12082787871091e-15	27.8861709245657
RAB3IP	0.622267725229183	6.0141065971979	10.2354865850116	3.87600652177467e-17	7.82878418721734e-16	27.8401625860449
TMEM185B	-0.421285309079693	6.16088150644227	-10.2495067951629	3.61445614130824e-17	7.33594229456784e-16	27.8210384737705
TYW3	0.715043927696624	5.27232509732744	10.1969427122153	4.6968815606719e-17	9.44118356017751e-16	27.7170653569596
PRRC1	-0.591094723674527	7.05396308266085	-10.2281117300781	4.0211060114364e-17	8.10228637774245e-16	27.7036137460815
FAM190B	0.975772119391896	5.87070423364512	10.1847625414838	4.99086588277679e-17	9.98411973966018e-16	27.6275356552407
TM2D3	0.476781966169313	5.44279787213009	10.1928608449132	4.79341922619911e-17	9.61702623035283e-16	27.6094957512246
MORF4L2	0.501989755197048	9.25235499048998	10.2345507266694	3.89412507203746e-17	7.85589236486785e-16	27.6029545224812
HAUS8	0.629588267888482	4.6411588840262	10.1727688158889	5.29834313761681e-17	1.05739248965995e-15	27.5928023698479
DNAJB9	0.968402174934091	6.3183972105024	10.1711008698935	5.34257944052155e-17	1.06494992328108e-15	27.569257599235
ODF2	0.396480252364647	6.96145020027706	10.1881884596534	4.90636319957851e-17	9.82682852092826e-16	27.4780964518019
PRPF3	0.419341841533224	7.398790160737	10.1759144512458	5.21591164070889e-17	1.04218526020568e-15	27.4063740474672
ICOSLG	0.878338001125875	5.4823191347562	10.1254479119008	6.70802664215526e-17	1.32449867253134e-15	27.372654808101
PHF13	0.570863480051872	5.63553052157035	10.1318767887007	6.49642375334429e-17	1.28575373788083e-15	27.3542973620085
NAT10	-0.439532500302522	6.02194690774374	-10.1417458438111	6.18451499102803e-17	1.22692560747275e-15	27.3070492016996
PDRG1	0.663381749477415	5.63239140955284	10.1225857620668	6.80443872020817e-17	1.34195086269766e-15	27.2896460949153
ITPKC	0.729678607035298	5.73158708083053	10.1131437164053	7.13243911604762e-17	1.40498129301273e-15	27.266499916427
ZNF433	1.21366669089944	2.01918779826578	9.99146998088837	1.30850319724704e-16	2.50096085380109e-15	27.2224772060351
FAM32A	0.541180457822791	6.87321034343708	10.126936567435	6.65842270359934e-17	1.31625840774226e-15	27.1756226822391
NRARP	-0.658307114007723	4.29744083225351	-10.0743649615605	8.65401303246252e-17	1.69076768638906e-15	27.1645589462434
MRPL44	-0.817071989534333	4.35751387422822	-10.0625286013089	9.18021624620531e-17	1.7831583798088e-15	27.1559897081085
ZFYVE27	0.478399260974653	5.45246351938624	10.0959069190104	7.77256908037885e-17	1.5274787931875e-15	27.1450014881759
RAI1	-0.644781629134496	6.55204597434528	-10.109301595414	7.27039510821738e-17	1.43047162105679e-15	27.1185708540918
SLC35E2	-0.783422106245599	3.75223613918812	-10.0147609495891	1.16498326588209e-16	2.23944599294391e-15	27.0932927693753
GTF3C3	0.653325286189002	6.13908729557669	10.0845835973911	8.22406971872353e-17	1.61241901495818e-15	27.0411048701929
GTPBP3	-0.666441099213818	4.49145999096508	-10.052886292321	9.63245938197026e-17	1.86883121466439e-15	27.0205579433574
GYG1	0.432670790454249	6.50127704082175	10.092045834993	7.92366619594171e-17	1.55534499367288e-15	27.0188267048923
ANKRD40	-0.475449216533572	6.19177559767122	-10.0814583522164	8.35324300565877e-17	1.63582711974985e-15	27.0115456928161
COX18	-0.86715114600088	2.9161757227372	-9.98404271807564	1.35789183423019e-16	2.58649009517833e-15	26.9795399462846
OTUD5	0.58087763282265	6.08311652434137	10.06332580836	9.14379063320421e-17	1.77814830871753e-15	26.9784814275338
HIST1H3G	2.28106739161753	1.3087641177765	9.91774208899075	1.890222784062e-16	3.55191975737673e-15	26.9729698694259
RHPN2	-0.433335067491067	6.41930357842765	-10.0803193342625	8.40082432396239e-17	1.64322088881809e-15	26.9702841717819
ZNF434	0.708747108969691	4.32782642949577	10.0096152723078	1.1952711188023e-16	2.29204200559745e-15	26.9516862077962
TUSC1	-0.907954471898945	3.25583367849732	-9.98975944554031	1.31971591149717e-16	2.5186751620101e-15	26.9484029849631
RNF216	0.382837758690914	6.79280833678202	10.0704213972855	8.82588879032241e-17	1.72032825325585e-15	26.9298769213234
RB1CC1	0.78415105296041	7.02420714720463	10.0639260518264	9.11646006815137e-17	1.77489730127781e-15	26.8971880439272
FOSL2	0.78002629578674	7.29169908383506	10.072143868064	8.75040062054971e-17	1.70760443381649e-15	26.8947878315617
MNT	-0.720493766084428	5.09078222795694	-10.0232822074725	1.11650598926137e-16	2.15120347516211e-15	26.8883814399622
ZNF134	0.963076329589781	3.73358390106881	9.97578554383467	1.41499169069063e-16	2.68607503236209e-15	26.8724737344606
LPIN1	0.757503203600574	6.13705125804514	10.0263171284121	1.0997322916352e-16	2.12377861955048e-15	26.8316270361385
EPN3	-0.796467010082735	5.12730079282592	-10.0191407677732	1.139809106409e-16	2.19357508579794e-15	26.8013570650429
TOR1AIP2	0.673653391795034	6.50213731555896	10.031097021988	1.07382415186699e-16	2.0785457309981e-15	26.7720739483345
FAM60A	-0.647270286151985	5.53040994016656	-10.0239153226366	1.11298582264659e-16	2.14689445189638e-15	26.7521568756857
FAM120C	-0.830141366486247	3.31765092809463	-9.94116713546154	1.68173353989511e-16	3.17441441548598e-15	26.7146304510582
INO80	0.56151592139268	6.25402489263596	10.0285894253564	1.08733882496109e-16	2.10227219753172e-15	26.7072133990818
ATP6V1D	0.59195602872435	6.12448192645986	10.0107319671526	1.18863191931717e-16	2.28228245908844e-15	26.6950099320806
GTF3C4	-0.8368022682223	5.9698622624909	-10.0094166658719	1.19645579459853e-16	2.29204200559745e-15	26.6825384365975
FIGNL1	-0.742219159061736	4.84680011897943	-9.97921507547523	1.39098980461001e-16	2.64351289685203e-15	26.6808416846649
DLL4	1.68319228528513	1.26589582522027	9.85934626601825	2.52960292328683e-16	4.70056436544988e-15	26.6751876409236
SOX12	-0.757195993958625	5.49085340818841	-9.9701107225899	1.45562102641855e-16	2.76006871267844e-15	26.603676245502
SMTN	0.802326803482287	5.45818170830292	9.95474579653749	1.57158258432797e-16	2.9732066900793e-15	26.5846024264124
KDM6A	0.659821766494037	5.76318743269998	9.98128763471811	1.3766827341183e-16	2.61929943633612e-15	26.577771286731
PANK4	-0.735585218534476	4.14913277640579	-9.92327062337831	1.8387974140821e-16	3.4591729981e-15	26.5543644846756
C22orf29	-0.635064365841007	4.50193245682719	-9.93059867468615	1.77278414695551e-16	3.33874347676622e-15	26.4851034821486
ATXN7L3B	-0.46506806563255	7.35809121352165	-9.98959735927802	1.32078337543821e-16	2.5186751620101e-15	26.4465059123257
UBQLN1	0.392321961042819	8.43630710521782	9.99701872530891	1.27278264644389e-16	2.43547105024343e-15	26.4363930020584
DKK1	-0.714809711564716	6.41450477589382	-9.94827429448859	1.62314923229798e-16	3.0672935323109e-15	26.3791537893797
TNPO3	0.407439285148545	7.21037287143516	9.96704158176808	1.47807903635844e-16	2.7994783470055e-15	26.372928508462
SNORD96A	-2.44405512780899	0.409229182389197	-9.80807266574645	3.2671494840527e-16	5.98464490375656e-15	26.3656843758943
ZYX	0.643392807123343	6.65092186325384	9.93726641787146	1.71478153128796e-16	3.23314614760539e-15	26.2708697098801
RBM43	-1.37259365892074	2.05735261286529	-9.79624313740154	3.46582189833226e-16	6.32777351830881e-15	26.2422033878708
SNORD36A	-1.47484260530039	1.60825390646901	-9.77623132296358	3.82980853920784e-16	6.94682407914445e-15	26.238613837652
ETNK1	0.942753355825618	6.01568338169056	9.90787277700119	1.98562841977318e-16	3.72700894413993e-15	26.2243357587908
ZNF620	-0.955897672399732	2.42132850612561	-9.80031621295539	3.39608800230891e-16	6.20723232247151e-15	26.2178216927669
LAMTOR3	0.799532118242634	4.87245052166138	9.88405826145475	2.23615304811376e-16	4.18784138596356e-15	26.2134746059652
GEMIN6	-1.18155177235178	2.74790553326371	-9.81725916130964	3.120757808703e-16	5.72275806938037e-15	26.1954731957333
RHOBTB1	-0.623098367473528	3.91589085161884	-9.87129631239812	2.38317717775975e-16	4.44328373699599e-15	26.1661249051143
MBD6	0.656712319952335	6.68676939051791	9.90358861522625	2.02852851425261e-16	3.80326355071307e-15	26.1638459368926
SNORA61	-2.10585407168725	1.21742928498979	-9.74668527477875	4.43825686868113e-16	8.0070558653531e-15	26.1406188630604
ERCC4	-0.952482445213749	4.14760060382817	-9.82832605241047	2.95308711611545e-16	5.42718999229833e-15	26.1277085774377
SLC16A6	-0.722740640879763	4.45552780482416	-9.88256277641402	2.25290130279366e-16	4.2144878509979e-15	26.1019763191942
RIPK4	0.73829204355625	4.34495636946216	9.83711504010686	2.82637196371438e-16	5.21724555421185e-15	26.0880387076281
CFL2	-1.04044320729513	3.01557257000973	-9.78249902568223	3.71187398901937e-16	6.74754136873478e-15	26.0657348542837
MORN4	1.08799696758778	3.04533343675753	9.76091680999158	4.13397783873842e-16	7.49042745125258e-15	26.0552017454882
ZNF436	0.841212118493278	4.74438896135475	9.8344796725726	2.86378555254737e-16	5.28047955686904e-15	26.0213014373277
C19orf76	0.969079967528564	2.85689306653859	9.7843404508978	3.67792072287013e-16	6.69389252753479e-15	25.9928411275251
PTPN12	0.643766998372414	6.37503917397059	9.86192853250384	2.49721812129499e-16	4.64554792664487e-15	25.9714695004673
PNPLA8	0.743334315929569	6.42752123418809	9.85501369948091	2.58488519037334e-16	4.78203760219068e-15	25.9674147469995
RBM22	0.401903585765425	6.30966805929613	9.87160919244411	2.37945951814933e-16	4.44130368097427e-15	25.9556032350929
ATXN2	0.735954744394963	5.69179943522802	9.83157636465834	2.90557679083159e-16	5.35163725218805e-15	25.9072425089889
LEO1	-0.542444091419177	6.09344048592923	-9.85834390929139	2.54228660405741e-16	4.71889025152676e-15	25.8874678745431
RNF6	0.601456718097802	6.61947972540174	9.86360245035246	2.47644702972313e-16	4.61203787584517e-15	25.8841848697991
CHP	0.402663081262055	6.50432153657051	9.85532470428812	2.58087690864987e-16	4.77990979183393e-15	25.8758685810251
TMEM64	-0.643655793625785	7.60419634400704	-9.88061234881783	2.27493325821289e-16	4.25094791177122e-15	25.8480925101524
MARK3	0.355264071569356	7.29644860353082	9.85795521029955	2.54722224755088e-16	4.7228098523327e-15	25.8292156039812
OSBPL2	0.327329923394495	7.09270110579106	9.84743897004415	2.68445585070551e-16	4.96075576212143e-15	25.8014869202576
DCTN5	0.387778776683185	6.95695627077685	9.83079759475661	2.91689007570275e-16	5.36656431529734e-15	25.6813592169388
MAST3	-0.77161280060684	4.14150263195612	-9.74484965192976	4.47910080321183e-16	8.06334573013075e-15	25.6609806906065
CDCA7	-0.837175347242733	3.47518636879532	-9.75580120686188	4.24087291447797e-16	7.67579638763307e-15	25.6279865717414
ELAC2	-0.446046979139641	6.81938325219402	-9.82082303145638	3.06574848947635e-16	5.62805463644373e-15	25.6251448132574
MB21D1	1.21953867181455	3.03344462828764	9.69274011127716	5.80939269893374e-16	1.03578127395488e-14	25.6241092885625
PDE8A	0.437381951448802	6.66207269714093	9.80442570298727	3.32715284678087e-16	6.08788886319073e-15	25.5968814854999
BUD31	0.714139328669375	6.14762266155461	9.78752669345834	3.61990307253699e-16	6.6018821139704e-15	25.5799015715899
RAB40B	-0.907881931516476	2.53678664358165	-9.67577569380514	6.32264620557095e-16	1.12489292704222e-14	25.5188969687809
APTX	0.523045383670525	5.26716393426418	9.75441708481861	4.27026759760727e-16	7.72064381647395e-15	25.5159980115956
HLA-E	0.516643102160914	6.75293681099558	9.77662136353613	3.82236130093851e-16	6.94084369130247e-15	25.4607821112808
NRF1	0.629223626729036	4.27938055066707	9.72191238843739	5.02231327479165e-16	9.02182247127986e-15	25.424421822714
TAPT1	0.639193902713429	4.32464922099869	9.70680501642678	5.41560427480013e-16	9.69706272931021e-15	25.4172873966375
SETD5	0.658178374552669	8.28030808659045	9.78431658486814	3.6783587854607e-16	6.69389252753479e-15	25.4081901742803
CDS1	-0.56310682711305	5.94137852798548	-9.75082121480313	4.34758917321086e-16	7.85195262772985e-15	25.381948179772
MFSD5	-0.705457907613022	4.36227507684208	-9.69658485796027	5.69898812772239e-16	1.01718118941333e-14	25.2797674800735
C12orf41	0.410636389770707	5.72047573967223	9.72262202295622	5.00455848373442e-16	8.99959527763166e-15	25.2321792405248
SPAG9	0.761403363683832	8.51969115069591	9.74629902092665	4.44682023790213e-16	8.01386009252966e-15	25.2210304220923
LIF	1.31020603201759	3.48109776012961	9.58949471331894	9.72519072200563e-16	1.70486467122455e-14	25.2154356157705
TFB2M	-0.561508352048016	4.70263579101057	-9.68777705842276	5.95507863834599e-16	1.06062550743023e-14	25.1873881935028
EIF2B5	-0.408306996737256	6.05701592655702	-9.71200904047897	5.27676690925689e-16	9.46873924789831e-15	25.1653030910591
ZNF569	1.70179829678394	2.3053041765174	9.55244456717808	1.17002136022248e-15	2.03827471128757e-14	25.1637144632322
NUPL1	0.753507307141851	6.72929783010729	9.70929918994514	5.34861256237138e-16	9.58737368629142e-15	25.1471533083555
MTMR14	0.441154114669979	5.96626504990505	9.70057624246335	5.58659199834552e-16	9.99253097115834e-15	25.1391694795146
CLK2	-0.636917670536614	4.98783857814925	-9.65905064098604	6.87302880834294e-16	1.21892400626434e-14	25.0878581757081
ZNF250	0.62171200955189	3.99647501663474	9.62090205510304	8.31436763913882e-16	1.46676671304808e-14	24.9985925169834
SYNJ1	1.06996335346304	5.16125918664664	9.63365949234965	7.80152786767816e-16	1.377748173802e-14	24.9668916308272
TOP1	0.517835430472186	8.97123687510408	9.69847470303978	5.64549156487523e-16	1.0087094116557e-14	24.9441827574583
PANX1	-0.780733980399439	3.69873796472568	-9.58761362348753	9.81691289304389e-16	1.71822693455211e-14	24.8860060368562
PHLDA3	0.793296879660927	6.10035128560476	9.64078776417911	7.52887814445639e-16	1.33100378528424e-14	24.8706954921236
SRSF7	0.434190162344301	7.63560642719624	9.67146458730084	6.46015042097655e-16	1.14813555409577e-14	24.8532085554238
LHX1	-1.20221168926728	2.53046701078459	-9.51393741757218	1.41789030834802e-15	2.45220243193509e-14	24.8508762126234
ZNF792	-2.69038481679788	0.283205431973443	-9.49692724349004	1.543489203844e-15	2.65296129959785e-14	24.8374321628936
STX3	0.449554841868165	7.26471962093819	9.65018975297905	7.18377749831826e-16	1.2726853271385e-14	24.8210473993813
SH3RF1	0.595948562667187	4.81804958847824	9.60009762460327	9.22398785308536e-16	1.6186985609129e-14	24.8203664201161
ZIC5	-1.6065876484793	2.37675873295166	-9.48131711534192	1.66851287181572e-15	2.85611149112038e-14	24.8047275857005
UNG	-0.471411383113661	6.80955489163731	-9.66050664015344	6.82326893439227e-16	1.21138375433945e-14	24.7992538259201
GEM	2.06210876861284	3.48719152573039	9.48558144720402	1.63338734900285e-15	2.79884938777907e-14	24.7897446770326
UBE2C	0.564086255241282	6.69494143592949	9.64303573170905	7.44488758564932e-16	1.3175481479619e-14	24.7797201464155
RAET1K	3.47024031107739	0.322470876239217	9.53193294317766	1.29611989968876e-15	2.25091476660382e-14	24.7653210832297
TMEM47	2.49671726062925	0.9580441874987	9.4701489371885	1.76412541855439e-15	3.01053403060241e-14	24.7636861996699
MIER3	0.8797778734588	5.92714004846678	9.61657281012321	8.49595235265886e-16	1.49618669436453e-14	24.7250115592079
PRDM1	-2.44962329767929	0.877325767900967	-9.46941614537762	1.77058709552718e-15	3.01848099751239e-14	24.7100929609097
C5orf51	0.946924543069609	5.74364400848237	9.6030483384153	9.08915854975152e-16	1.59671310489542e-14	24.702525003003
XPC	0.452675091441591	6.41597455597017	9.61650029336331	8.4990275032666e-16	1.49618669436453e-14	24.6966794484539
STEAP4	-1.11622644282513	2.02932536040721	-9.48960112565127	1.60095408239415e-15	2.74890719445172e-14	24.6178870945903
ZNF746	0.544180983382314	4.74777326949805	9.55786759690129	1.13878345414691e-15	1.98592434693982e-14	24.5653227442665
PIM1	0.73473256072208	4.25635696778527	9.52631020435434	1.33299997875853e-15	2.30777346219024e-14	24.5644249467163
ADNP	-0.486648761926584	7.94872990208242	-9.60753839881614	8.88776164714123e-16	1.56297503456141e-14	24.5264590389686
USP51	1.29938897762514	2.24685823247352	9.42976235146798	2.1579241421214e-15	3.63435280491826e-14	24.5025002249244
POLR1B	-0.581784690761332	5.64900739588353	-9.57173363333766	1.06265103586423e-15	1.8570298770944e-14	24.4954931430391
F3	1.45617070837386	2.28286445267891	9.4216349368716	2.2472166493728e-15	3.7657766777666e-14	24.4689459111167
ZFAND3	0.42707681971613	6.50130552472739	9.56511726247314	1.09832213771297e-15	1.91736319740206e-14	24.4580221326176
NOP56	-0.471435169468974	7.76501818598893	-9.58751058146448	9.82196214680588e-16	1.71822693455211e-14	24.4087602167103
KDELC2	-0.729090925667794	3.93403552067359	-9.50432454672819	1.48755771538115e-15	2.56738031290345e-14	24.4075655596319
DIEXF	-0.673831578935387	4.01779797010959	-9.50409574524883	1.48925694948408e-15	2.56766321888369e-14	24.3812953240756
KCTD9	0.720161839713696	5.39493171069677	9.52634324157094	1.33278024954653e-15	2.30777346219024e-14	24.3764905393751
EFTUD1	0.480963419134365	6.42941911247628	9.54783085256066	1.19727092535122e-15	2.08140945484136e-14	24.3688653950783
PWP2	-0.464518275487607	5.85111854713084	-9.54950060642918	1.1873365155676e-15	2.06628677277342e-14	24.340230534887
ZNF2	-1.08733027317523	2.8545682376841	-9.42550235940076	2.20427551761176e-15	3.70495515141097e-14	24.3322589758885
TNFRSF1A	0.543780457124575	5.95305503280154	9.52674561670033	1.33010697278738e-15	2.30754242872367e-14	24.273021847106
BACH1	0.948286840983312	5.05750105779527	9.4996785095239	1.52244530288913e-15	2.61948304995038e-14	24.2525349018164
OSBPL7	-0.627713886318371	5.02640442575948	-9.50327725276889	1.49535152772979e-15	2.57551585476344e-14	24.2348717434231
SCAPER	0.899477786698595	4.26645142354	9.43742864244719	2.07695032415638e-15	3.51212509819933e-14	24.1990022335003
C9orf7	0.889847185470983	5.62157754286197	9.47883103649374	1.68933819833964e-15	2.8888028659542e-14	24.1453210962265
DRD1	-1.41131469288613	2.74621479866302	-9.3475595922029	3.25173765064066e-15	5.35256500682228e-14	24.1407539062666
KCTD7	0.995853797039847	3.49414559330975	9.39848374674672	2.52232939320705e-15	4.19318456978079e-14	24.1362089010701
SOCS2	0.906007039827906	3.57953149599024	9.41725248522552	2.29688763399064e-15	3.84131487908594e-14	24.1275770909255
SLC25A33	0.742608858164803	4.09901192317021	9.43875560635257	2.06324606972245e-15	3.49602100000387e-14	24.1052434601006
SFMBT2	0.931919403464897	3.86840207722677	9.42377491066464	2.22335360100444e-15	3.72952513773302e-14	24.1048156853148
NUDC	0.556724413531147	7.81231681290727	9.51150887584439	1.43517659878382e-15	2.47953444608065e-14	24.0646470637937
TTC28-AS1	1.0361809445881	2.81108299235938	9.36180112317933	3.02877440763832e-15	5.00525920882838e-14	24.0431326982246
PCK2	0.760884605267584	6.71697944621812	9.48774943621989	1.61581391312176e-15	2.77157660338957e-14	24.0075564470825
USP20	0.616810369287962	4.93209369754087	9.43785660154865	2.07252065528585e-15	3.5081817245952e-14	24.007131048229
MTF1	0.717918185673602	5.77195664019767	9.45345113658632	1.91738847039458e-15	3.25878097346331e-14	23.9782675542208
NFKB2	0.756755466710683	5.95022626336232	9.44388158371908	2.01115095571209e-15	3.41466889170852e-14	23.9468984693551
PCDH1	0.666913923358846	5.18765022408441	9.42477175540142	2.21232431972236e-15	3.71475019307598e-14	23.9281002714127
CC2D1B	0.523119152576699	5.22178762604916	9.43675633197045	2.08392831370425e-15	3.52036536549393e-14	23.9250107125073
ZFP64	-0.651986961382231	4.14791326369587	-9.41136638327188	2.36533196955148e-15	3.9478854150478e-14	23.9142990047037
FLRT3	-1.56531314623207	2.75808937023739	-9.29989525901101	4.12428886552061e-15	6.68507417646873e-14	23.8805756497492
RNF220	-0.514812971978822	4.93467194671289	-9.4328395313985	2.12504966914456e-15	3.58620894720218e-14	23.8741469498265
RAB7A	0.301785530282451	8.60384147926901	9.47392481959317	1.73120186349102e-15	2.95736669714237e-14	23.8335486053368
OTUD7B	0.57139517241273	6.4491001927891	9.44306762747756	2.01933448970512e-15	3.42508620748768e-14	23.8193256408097
SURF4	0.374913117247512	8.5714851421643	9.4677830513584	1.78507277367655e-15	3.04007709439579e-14	23.7980201602503
MT1F	1.63756503177571	3.917475381179	9.30920304618173	3.937235481736e-15	6.39905988304693e-14	23.7928925224435
NAA16	0.794107056510133	5.5562210056561	9.4139312318877	2.33526050918234e-15	3.90158808746907e-14	23.7849468484699
ZIC2	-1.01755643329347	3.14186371403556	-9.29895150477903	4.143743851198e-15	6.70861298813508e-14	23.7550427229547
CCDC126	1.22331524508902	2.5977841269594	9.29652614620436	4.19416296727229e-15	6.78367325577e-14	23.7535018522559
NPLOC4	0.432713390170748	8.17867565927953	9.45558057112431	1.89712589389621e-15	3.22762293484437e-14	23.7513854902314
PELP1	-0.494242830672835	6.4264402387841	-9.43103667293024	2.14424895222879e-15	3.61496164083411e-14	23.7248302436616
HSPA7	7.65943091367589	-1.46051183759376	10.0415101759091	1.01947746954405e-16	1.97563629208049e-15	23.7161646281648
C2orf42	0.876082076206643	3.97944226346768	9.3138358881786	3.84731592800553e-15	6.27119995906087e-14	23.691372616197
KIAA0040	0.760567456499749	4.46679643417325	9.36296528370712	3.01123861134507e-15	4.98120222909347e-14	23.6882862500893
MEF2A	0.717256654924601	6.44753232767533	9.39812967413309	2.52678836854703e-15	4.19642588635357e-14	23.6528507478976
CXorf38	-0.527092430818723	4.3373810905706	-9.36480928483106	2.98366974468475e-15	4.94048443664433e-14	23.6239037208113
ACIN1	0.31769902450172	7.69219263218098	9.42048146712072	2.26018509497411e-15	3.7837172701048e-14	23.6231549377425
MARCH7	0.641779098528574	6.75309653785251	9.40965886655721	2.38556595402993e-15	3.97768743920205e-14	23.6121243214946
C3orf19	0.606930807226519	4.87382880388032	9.36134882463351	3.03561489144463e-15	5.01161139630009e-14	23.6099402502179
ZNF782	0.94546197484385	2.94922452131865	9.28898223103456	4.35494015881371e-15	7.03011768494213e-14	23.59475634457
NMNAT1	0.845998365727079	4.09181264240549	9.31349430128335	3.85387519283514e-15	6.27577494887779e-14	23.593688349375
RRM2	-0.384090217566335	8.46918250407167	-9.42765535895293	2.18072649223254e-15	3.6690613537321e-14	23.5658990925782
TMEM66	0.387206524514262	7.32478704235801	9.40479851700197	2.44411281371923e-15	4.07124927257374e-14	23.5573153881383
MSL2	-0.640323528243309	5.09746143422325	-9.33866900237222	3.39916769032873e-15	5.57877138891636e-14	23.5297327916724
C12orf5	0.614125022866226	5.36377550993638	9.34838675258565	3.2383503419334e-15	5.33578040576298e-14	23.4941144891059
PRDM2	0.66239052581938	6.03785104562374	9.3732782061942	2.86025860428892e-15	4.74082902855579e-14	23.4909066391304
TBP	0.608600531735688	4.70142201575562	9.3225919651846	3.68293400192903e-15	6.02675031783376e-14	23.4836490660437
LOC155060	-0.981530225744495	2.32724696946889	-9.2534448481246	5.19916483961334e-15	8.34460967156367e-14	23.4815709602387
HSPA13	0.869502973048147	5.76448776058116	9.35251751027491	3.17231522014376e-15	5.23213015203986e-14	23.4761072421141
SNRK	0.760826013344553	3.95771970722384	9.31142077011325	3.89393229797463e-15	6.33483694079063e-14	23.4402856684561
CCND1	-0.428102336877718	8.63108843422753	-9.40388166471033	2.45531697924985e-15	4.0858429015895e-14	23.4338571900782
CARS	0.549595668735182	5.99171312796993	9.34058998321274	3.36675709322578e-15	5.53100644667072e-14	23.4192954260271
NCEH1	-0.906689256876963	3.55919975358592	-9.25802696542039	5.08173877619178e-15	8.17182685509917e-14	23.4110277183189
CBX6	-0.914497555823725	5.37064808938744	-9.3222390512572	3.68942163574827e-15	6.03146504753216e-14	23.407186730352
DCAF5	0.443983847663858	6.31001827104362	9.34715555738487	3.25829690608013e-15	5.35808824555399e-14	23.3885936645458
SNAPC4	-0.641295053068111	5.60064499186533	-9.33583415024845	3.44756742335736e-15	5.65265858708123e-14	23.3546471835693
RASGEF1B	2.2628450077611	-0.0779377978592265	9.20511545762982	6.61550957630253e-15	1.0496943278376e-13	23.3488497814026
KPNA2	0.338096593058685	9.69955542165835	9.38934408578668	2.63998723885677e-15	4.38007406573815e-14	23.337015671678
SEMA6A	-0.903359320214378	2.89241047526276	-9.22974579765663	5.85118099668185e-15	9.31953818938165e-14	23.2113307239614
FUT8	0.39081619610123	7.00088483209045	9.33353428915068	3.48733869398641e-15	5.71226761197146e-14	23.1981277329821
ACER2	1.7815000190216	4.27102088808664	9.25962317179079	5.04145811044861e-15	8.11485519144779e-14	23.1923506965286
USP31	-0.499625472862682	5.34928097141158	-9.3051962659149	4.01669530170553e-15	6.52186526463332e-14	23.1721151138868
PNRC1	0.737361782072836	5.19933224060621	9.24680051742766	5.37427122605806e-15	8.60912950044014e-14	23.1476318827381
TIGD1	-0.796510304447302	3.65891244004179	-9.22125039659016	6.10428981535987e-15	9.70419609050175e-14	23.1345383299195
PEA15	0.477405578461287	6.23329816051976	9.28919802459797	4.35025668078828e-15	7.02934229270562e-14	23.0809778419111
MLF1	0.828282232105956	4.61242468865032	9.23335515955811	5.74684417173005e-15	9.16208026005847e-14	23.0676807153906
BCL2L11	-0.58336414600237	7.28439740389454	-9.29985061017051	4.12520721724212e-15	6.68507417646873e-14	23.0638961797049
SFXN1	-0.368430108932592	7.55726500630619	-9.31488125347152	3.8273117001416e-15	6.24467910957737e-14	23.0590652987436
GFM2	0.512934841108929	6.15922520331209	9.27947217180262	4.56642307747612e-15	7.35730824159063e-14	23.0461489467286
KIN	0.750301533960557	4.45039225502746	9.20362566710493	6.66481626968421e-15	1.05651551937629e-13	23.0093570333246
SQSTM1	0.617326062776119	9.89584571507719	9.31858579107346	3.75725431400344e-15	6.13635948705015e-14	22.9980905997405
C2orf68	-0.61062172235059	4.6548696481035	-9.23770308668879	5.62362252691496e-15	8.98275674690791e-14	22.9931801148767
ZNF697	1.41385840890234	3.57992203113564	9.15511277755254	8.48764605085195e-15	1.33283936670843e-13	22.9788855433991
ZCCHC10	0.787194961918356	4.71011255887393	9.22300752601958	6.05105662616265e-15	9.62872226602704e-14	22.9551864760607
PRKAB1	0.431215478655083	5.36896809000584	9.24730083351584	5.36088307978372e-15	8.59591645506259e-14	22.9348257007633
ZNF490	0.934338805301401	3.73119685942915	9.15293034718378	8.58045123853007e-15	1.34614884158703e-13	22.9279505430822
RANGAP1	0.641508145973543	7.71914518767947	9.27992348434886	4.55615879608775e-15	7.34784953768288e-14	22.9188224548777
FSTL3	0.697117037321242	5.34146303318137	9.23985471515672	5.56362452714969e-15	8.89541650019612e-14	22.9019733892788
HES1	-0.813382358255617	5.18177464139377	-9.19066635583271	7.10950724792783e-15	1.12381284701649e-13	22.9010352046135
NSDHL	0.569479322346743	5.43660081308392	9.23723822450377	5.63666984710257e-15	8.9950063476091e-14	22.9002759008462
RFWD2	0.505027811615475	5.72327059715999	9.24088662106966	5.53507722035735e-15	8.85824224241687e-14	22.8633673002236
PFKFB3	0.506933571784995	6.24497642160985	9.25492150670311	5.1610294011761e-15	8.29135981798935e-14	22.8553294599187
ZNF773	1.545466386455	0.948510710914734	9.07002948418423	1.29677062389572e-14	2.00993437572122e-13	22.8314453926755
CNO	-0.948650146296642	3.217164245103	-9.15538883282755	8.4759787921735e-15	1.33225817030366e-13	22.8157852596974
SFT2D3	-0.581087314124537	4.23892085515649	-9.17901285082359	7.53464183925905e-15	1.18988999168809e-13	22.7309238912824
RHOV	-0.774414948102907	4.18024956653393	-9.142384954165	9.04336200215583e-15	1.41611597494433e-13	22.6955872129351
TUBE1	1.18242317544657	3.46267804486013	9.09875891549725	1.12387754591676e-14	1.7484398212011e-13	22.6951050769407
ZNF384	0.403363650893207	5.8944593165992	9.2010453551319	6.75108537975199e-15	1.06917757472512e-13	22.6709838040036
RUSC1	0.544136793774617	5.98645394833679	9.19900987986911	6.81992494744262e-15	1.07905794532668e-13	22.6107846788102
FEN1	-0.47911585632523	6.839869433912	-9.21492678802401	6.29976784253158e-15	1.00054432477206e-13	22.6008130067398
C10orf28	0.604859840244725	5.01743392275687	9.16360729372593	8.13587388976048e-15	1.28120861518224e-13	22.565132819927
NAALAD2	4.15037462784003	0.938421821144471	9.08430061560872	1.20779998479688e-14	1.8755103942194e-13	22.514930237966
DIABLO	0.422121991769669	6.21030918236092	9.15708919103954	8.40446687008854e-15	1.32226062027621e-13	22.4261218832717
NHLRC3	-0.831007389872403	3.48053609857022	-9.06837297364815	1.30751284191624e-14	2.02470784890808e-13	22.4216439211143
SAP30BP	0.422905393202117	7.21346322438719	9.16809708922409	7.9558655932693e-15	1.2552254356777e-13	22.394819766089
ARFGAP2	0.388045255425148	7.07189583502331	9.16389810723164	8.12409213611606e-15	1.28055906582851e-13	22.3631482575952
KLHL24	1.05578834180552	4.98928081901282	9.0711413134283	1.28961005422139e-14	2.00069003217054e-13	22.3006581749373
TBC1D12	0.708825542719646	4.88456744035572	9.09046424111019	1.17128425884462e-14	1.82049795027114e-13	22.2897952864203
AFTPH	0.588790067681226	5.76598477549589	9.11289364229986	1.04746624573729e-14	1.63260256232157e-13	22.2892827474019
ARF4	0.604445154744903	7.52824067241335	9.14455685870212	8.94602533535901e-15	1.40218676390388e-13	22.2699216651852
SPIN3	-0.914605255575746	3.6518608355324	-9.03512611831776	1.54292683861696e-14	2.37824041004886e-13	22.2583253092443
MAFA	1.46507260722444	2.38328795658712	8.97909823354392	2.03924953170439e-14	3.10322194433341e-13	22.2431856776945
GOSR2	0.397490473045123	6.2895273832144	9.11680338650562	1.02726202501903e-14	1.60260542037483e-13	22.2228263713747
STAU1	0.278869584052323	8.09037826307117	9.13016183787207	9.61121737175848e-15	1.50362955402515e-13	22.1313721392847
SDC4	0.338621070531171	7.92862480671931	9.12189348452057	1.00154022849345e-14	1.56393639414794e-13	22.1266519252685
COX10	0.527530333186347	4.59516208986721	9.06214850075382	1.3486779339903e-14	2.08652079260442e-13	22.1256881618984
SIKE1	-0.575560177239258	6.89004775519202	-9.10935941974402	1.06607119599036e-14	1.66005350854215e-13	22.1214799137327
CT62	-1.05397376814491	1.17567018896314	-8.96994689437767	2.13426971365003e-14	3.24486606282573e-13	22.0883671061287
ADAT2	-0.880535568358779	2.69902723812589	-8.98913732989458	1.93986289711794e-14	2.95736254251598e-13	22.0671769307785
SACS	-0.824661560321396	4.96473212107738	-9.0600783058289	1.36265382239734e-14	2.10619431846332e-13	22.0624962319704
CHIC2	1.05732370501443	2.8131449641373	8.95673286453315	2.27932558571837e-14	3.45911443698312e-13	22.0446683616759
UQCC	0.526898441095573	5.06164104352038	9.0296888127499	1.58526676139826e-14	2.43795743942376e-13	21.9615232008409
SNORD80	-1.26311780004202	2.22891197185664	-8.92988425378105	2.6050710232195e-14	3.91088041223724e-13	21.9613386961824
POLDIP3	0.447116391313348	5.93311901121062	9.05419546539693	1.40316329714822e-14	2.16597561100019e-13	21.9545019702968
TMEM203	-0.641477761019877	4.28716173814934	-9.02959053410384	1.58604262980929e-14	2.43795743942376e-13	21.9498795284684
ABHD4	0.676052065830425	5.63082817987983	9.0262919137956	1.61230494598408e-14	2.47605031374084e-13	21.8925854889195
WDR81	-0.671395332910071	5.52111251255703	-9.0092057508926	1.75544943216686e-14	2.69093824963874e-13	21.8139879331932
FBXO33	0.506330229021747	5.33069272094965	9.00642573026908	1.77991150778827e-14	2.72344373799186e-13	21.7846085497188
USP15	0.532482760168814	6.4430505778096	9.03330734074565	1.55696233669206e-14	2.39766465182671e-13	21.7815157797098
RHEBL1	1.72761565567948	1.1899085314852	8.85119489222017	3.85272238441695e-14	5.66692428821364e-13	21.7771425073946
STK3	0.562491676830975	5.61008013206334	8.99998121368013	1.8379353142877e-14	2.8096554109824e-13	21.7701243472795
SNORD78	-1.75614035911063	0.416458142407506	-8.84844884594054	3.90567569341713e-14	5.73472522359157e-13	21.7636412142757
ARL13B	1.16537589971269	4.16312083713666	8.94877417874939	2.37139826572845e-14	3.58582862532031e-13	21.7614415108588
RAGE	0.904744985321002	3.65203643386363	8.91229299256156	2.84329951792451e-14	4.24565545872943e-13	21.7443078053194
FHL3	1.37583260430677	2.00074288457268	8.85782980597137	3.72771663590586e-14	5.49763345971366e-13	21.7412925809594
HNRNPF	-0.264480939714804	8.72827354609955	-9.05408704683014	1.40392104898601e-14	2.16597561100019e-13	21.7132311168075
IER5L	1.05358008641815	6.09873313764664	9.00764802992008	1.7691145504846e-14	2.7094021742037e-13	21.7125393479271
SLC5A10	0.988977601693485	4.04434784924464	8.91715616606404	2.77534585348288e-14	4.15531638797203e-13	21.6911260217405
MAP3K7	0.530259505557059	6.01281400125982	8.99670713777686	1.86813337602592e-14	2.85060789969503e-13	21.6606392468026
PRPF38B	-0.555254881395595	6.43510947495446	-8.99958669234682	1.8415481530267e-14	2.81260742568206e-13	21.6339283564493
TRIB2	-0.589468507613821	4.106327892923	-8.93952109077328	2.48312327457217e-14	3.74799220613222e-13	21.6230807547483
SENP1	0.634172280036411	5.40333559092886	8.95075814172083	2.3481044320279e-14	3.55703790953212e-13	21.5054316795026
MED21	0.686092441435535	4.51681377240402	8.92126131477051	2.71924760298462e-14	4.07497284160526e-13	21.4919931377505
GPR50	6.57627640036754	-0.472339077630284	9.12569129768535	9.82768649382464e-15	1.53605821423106e-13	21.4681300326478
CDK8	0.570798840878683	4.63051565042697	8.91599797940293	2.79138078393502e-14	4.17558606713141e-13	21.4663117462956
ADCK3	-0.62942790812892	4.64834235712836	-8.93123344699177	2.58764452085736e-14	3.89455722045035e-13	21.4211349342281
KDM4C	0.589638092693265	4.8207029648249	8.89477644938876	3.10211794635777e-14	4.62386992289548e-13	21.389724989002
PANK1	-0.809827643756033	3.64957353237167	-8.8623879999319	3.64419147921834e-14	5.38863468598122e-13	21.3861370880223
KCTD3	-0.400963388791572	7.9191399635575	-8.98029591778189	2.02713041204023e-14	3.08758916311118e-13	21.385056467685
SCAF8	0.522005546681783	6.45835583891958	8.9500469520896	2.35642817147414e-14	3.56641671852792e-13	21.3516509761783
ZNF652	-0.598614421796993	6.26598741837782	-8.94053242256604	2.47066067918342e-14	3.73255006311324e-13	21.3421403117037
TEAD3	0.658412701603034	4.27994129872522	8.87230723339306	3.46882872587902e-14	5.1429691145036e-13	21.3343603731694
USP38	0.609181298969671	5.7615531148538	8.93768451788	2.50591595744417e-14	3.7789845331196e-13	21.3339786623515
ZNF79	0.942351066918719	3.08289472767789	8.81278030158401	4.6632280126913e-14	6.79336457179872e-13	21.3069984437242
FBXO10	-0.797551362962787	4.15312414902704	-8.85782712664746	3.72776628995174e-14	5.49763345971366e-13	21.2813340821454
FOXO3	0.683374548689214	6.74892794370271	8.93208875989773	2.57665741432003e-14	3.88216383757551e-13	21.2810545849483
CENPB	-0.549294589121043	7.20816565036469	-8.95299319989502	2.32213598257875e-14	3.52088868292358e-13	21.2719596027079
SLC7A2	-0.690448726628937	8.72812458512862	-8.96844734112211	2.15025600037411e-14	3.26620175751649e-13	21.2656910955682
SIRT1	0.696138645540182	6.10718448442681	8.92362007004158	2.68752793913551e-14	4.03105087480738e-13	21.2584638516028
EIF2AK3	0.76068572387957	6.65200598416381	8.91258786216211	2.83913237883182e-14	4.24322161783586e-13	21.2529286054672
ING5	-0.51277403466807	4.93923257681438	-8.89382364393808	3.11685207452556e-14	4.64169493271286e-13	21.2322867097117
PNMA1	-0.345024247166271	6.82061972451353	-8.93050170301395	2.59708140944072e-14	3.90238899294579e-13	21.2126684174365
NFIL3	0.656967901601413	5.16866681969889	8.85883469224729	3.70914025166506e-14	5.4798287604988e-13	21.1881027042626
PTGFRN	-0.43447999190676	5.05538912584792	-8.8892511595952	3.18853852006059e-14	4.73580090670456e-13	21.156620970968
VAPB	0.290994170273786	8.07883934674261	8.93108621312703	2.58954055796507e-14	3.89455722045035e-13	21.1435587816077
ZNF597	1.255490096836	1.80829534848216	8.74415773063356	6.55734676375729e-14	9.42949847610292e-13	21.1388022530768
LINS	0.646624053971032	4.9123086035667	8.86559158838359	3.58660862072324e-14	5.31288242453281e-13	21.1113944485574
ZNF609	0.75745478606059	7.25612061339727	8.90363434432988	2.96842459807459e-14	4.42853996237283e-13	21.0978499530072
THNSL1	-0.659716073764502	3.96572506525649	-8.83366891257991	4.20341198977883e-14	6.15567969501411e-13	21.0465858731492
TIMM8A	-0.514928951176952	4.62846479765655	-8.85096554842341	3.85711737108388e-14	5.66840341950851e-13	21.0390995944834
GOLGA2	0.377446084837015	7.31801541552838	8.89119690609776	3.15783453423096e-14	4.69436664448699e-13	21.0226265215057
MAGEE1	-1.71141396805368	0.293846944425716	-8.69347291463356	8.43334322313241e-14	1.20340641692548e-12	21.0113720697688
VPS33B	-0.456913916323305	4.8829707625448	-8.85197266131062	3.83785493506552e-14	5.65002517024963e-13	20.9992967682344
ID2	0.725863903920123	5.2086215221925	8.84332660052843	4.00639913182293e-14	5.8774578140883e-13	20.9734732488449
RAB8B	1.17330051123944	4.27678678145749	8.76656899556636	5.86667015987627e-14	8.47272813072285e-13	20.9642823966908
NFE2L2	0.416676952097182	7.15100880441515	8.87746621382152	3.38097854829166e-14	5.01716816695915e-13	20.9385849330868
NCSTN	0.473400990354085	5.19742403719438	8.83886092701326	4.09632464968132e-14	6.00411336032169e-13	20.928713577526
GPATCH1	-0.583525653269536	4.02653401876029	-8.78850449889046	5.26101964485091e-14	7.61777424592957e-13	20.9009617174963
SLC3A2	0.494501734473779	10.5994171297276	8.89189974652665	3.14681637804653e-14	4.68214920875892e-13	20.8318696118467
ZNF672	0.697573256720771	5.10097464140479	8.81227673458636	4.67491158129346e-14	6.80445790126648e-13	20.8194338777284
CSRNP2	0.617888043017991	5.9041558622079	8.82060122142585	4.48546605002426e-14	6.55437497569787e-13	20.8048064725179
PARD6B	0.719637303735535	9.35984265063281	8.86269738546391	3.63859041523512e-14	5.38511381454798e-13	20.7888234939043
MAST2	0.47176684076758	6.063499614704	8.82289542655177	4.43461554921392e-14	6.48858359099331e-13	20.7815661847765
MAP6D1	-0.752299001185942	3.23240070406379	-8.7415194082751	6.64381727139988e-14	9.5456357428601e-13	20.7724380493203
ZFP1	-0.56577872729409	4.88217917084118	-8.79152611197529	5.1826334321969e-14	7.51077656153042e-13	20.7718321074184
RNF223	0.930777230627114	4.80921584590639	8.79638284036443	5.05907576126845e-14	7.34444297148034e-13	20.7610363729464
GNA13	0.622930200949389	8.71232962940008	8.85512823941986	3.77811961577782e-14	5.56698435720425e-13	20.7496900051628
TARS2	-0.517235124253678	5.42959396772546	-8.81332263494195	4.65067759068029e-14	6.78098797092739e-13	20.7342928768782
FAM83G	0.843147146349716	5.92678586782077	8.79831330439361	5.01078414223641e-14	7.28698730389232e-13	20.7328601657429
TSPYL5	-0.407231744547317	6.31818720587716	-8.81666842008337	4.57399302216302e-14	6.67499644874819e-13	20.6644149837742
C4orf46	-0.752393521482943	4.19636440561413	-8.75094071301549	6.34015559250771e-14	9.13288218166226e-13	20.6642900917406
EGR4	6.97822732866117	-0.829371114287382	9.02121510527581	1.65357538653756e-14	2.53710043710589e-13	20.6540932930447
TMEM55B	0.496784468513775	5.97362798219308	8.796626423088	5.05295689417468e-14	7.34193319706146e-13	20.6488337639788
STC1	-0.548982119165538	5.67482290013966	-8.79567016914305	5.07702076124311e-14	7.36410192636859e-13	20.6483570794808
MORC4	0.655103411460161	5.20734580627586	8.75262725969161	6.28727599253935e-14	9.06451756027828e-13	20.6285336399761
GARS	0.440059011058553	8.05850279096622	8.82051363428691	4.48741888733202e-14	6.55437497569787e-13	20.6196627598137
CCDC121	1.11876494504568	2.10248804426594	8.63791890589157	1.11094717374117e-13	1.5639293378491e-12	20.5969546373319
GPR3	2.20718966733524	0.488488090500028	8.61494885677399	1.24497089490108e-13	1.74818583092575e-12	20.5863480622843
SELK	0.789856847547484	5.00840449855564	8.7298652400621	7.03959730963967e-14	1.00969318530372e-12	20.5399529986612
ASCL1	-3.95205325718737	-5.77031168981624e-05	-8.64456542856944	1.07492333660668e-13	1.515768792699e-12	20.5361364434441
TMCO6	-0.623637272058029	3.57173838293624	-8.71022475148216	7.76053185307586e-14	1.11024067331771e-12	20.520957951182
SNORD76	-1.78989904692816	1.12663016368927	-8.58848956073005	1.41945230013692e-13	1.97989326667973e-12	20.4996677331428
C13orf15	3.09267670538243	0.554684192769863	8.62289551905794	1.19687219911276e-13	1.68205803848419e-12	20.4948695095656
NSUN5P2	-0.74453133569777	3.44993370670295	-8.68802740571539	8.66434900849709e-14	1.23531605130525e-12	20.4897041735076
UHRF2	0.547484526280159	5.09810746123293	8.73322826886938	6.92303270691283e-14	9.93826600776052e-13	20.4894980455036
DHX33	-0.460873035170478	6.23658796130106	-8.76980841212458	5.77303163841354e-14	8.34470018330407e-13	20.4499450940005
ZKSCAN2	-0.789894206251842	3.38821776967116	-8.69629496830559	8.31605564864166e-14	1.18768330203145e-12	20.4334610430262
CYP26A1	-1.0092322519519	1.37578316097701	-8.64311986845744	1.08265772503557e-13	1.52538903062298e-12	20.4178488298507
USP12	0.673165747521886	6.44291787688887	8.74593181635522	6.49983376295722e-14	9.35483819722001e-13	20.3773968611689
XKR8	-1.21121068780983	2.02409196144382	-8.59139030494451	1.3991911405838e-13	1.95326148874153e-12	20.369064159095
KDM2A	0.39902466725378	8.38949262813076	8.774141269508	5.65011339269031e-14	8.17409138229694e-13	20.3620043059758
WDR6	-0.442631582611904	7.19005737391838	-8.75860968393651	6.10322849406113e-14	8.80676387702143e-13	20.3545197422658
ZNF703	-1.26925331545195	4.82976058971963	-8.6741576198388	9.28163851139465e-14	1.3177090192238e-12	20.2814835313318
YAF2	0.73246360198911	4.40126391732332	8.65901356353582	1.00058414037402e-13	1.41571651130416e-12	20.2807545344429
AK4	-0.517118457583175	5.6135569913342	-8.72774428253345	7.11411575678569e-14	1.01863417736716e-12	20.2775821675733
TADA1	-0.630208474640862	4.19121871509915	-8.67987707836583	9.02194343417261e-14	1.28301855436312e-12	20.2667948443066
PCDH8	-2.40536723989334	0.314592845423928	-8.55490630498154	1.67644729153574e-13	2.30756415667849e-12	20.2438643420078
HIST2H2AB	2.636458113462	-0.0570265565935124	8.55913442255539	1.64169725821761e-13	2.26159348817392e-12	20.2294836150349
PRPF4B	-0.546048721934882	6.7157916565465	-8.72905595007149	7.06793884955405e-14	1.01288954001664e-12	20.224325258917
KCNE4	-1.49947118669976	4.764634949634	-8.59972663034399	1.34255487254281e-13	1.87890273543146e-12	20.1930026972835
UPF2	0.545506911629034	6.40167065064796	8.70043548424635	8.14691043290978e-14	1.16452076991439e-12	20.1880694751844
SGK223	-0.793043086942805	4.37552879906659	-8.6483384916392	1.05499445270532e-13	1.49017966444627e-12	20.1584991102082
MTL5	-0.541305946156223	4.67089582850408	-8.66565382114567	9.68160685707321e-14	1.37216265320078e-12	20.1428927411877
NFKBID	0.98731968714924	2.63251988299881	8.56219467818296	1.61699462895584e-13	2.22942569433245e-12	20.0943235194327
ALS2	0.554119752837761	5.894525699483	8.66615110433352	9.65775134099371e-14	1.36994260752145e-12	20.0481884640444
BCL2	-0.529118252279448	5.85471034630259	-8.68275185626521	8.89416283832126e-14	1.2670015273261e-12	20.0273891823193
NAV2	-0.761233767344446	3.62499504992883	-8.61461710655935	1.24702026963759e-13	1.7495945460922e-12	20.0264453218577
MARVELD1	-0.584504190119212	4.83799172205415	-8.65599088878033	1.01570001880028e-13	1.43588902066069e-12	20.0139552755569
HIST1H2BN	1.62607595802097	1.51154619744524	8.49395836651928	2.26704323950645e-13	3.07244984906855e-12	20.0053928717224
SPECC1L	0.513525691863925	6.5149450825746	8.67997236522649	9.01767884166364e-14	1.28301855436312e-12	20.0004201969397
PHF20L1	0.665577854576686	6.52298771220911	8.66378153743005	9.77195193648245e-14	1.38379444695794e-12	19.9872081700982
WDR45L	0.283573551722835	6.93273853775608	8.67756600771718	9.12599450229313e-14	1.29671310158327e-12	19.9565511969371
OTX1	-1.84144874325318	0.99411830595049	-8.47298669016395	2.51497173572788e-13	3.40019299177955e-12	19.944778254416
ZNF136	1.34769545450182	1.76005324800094	8.49999730131681	2.20028053684421e-13	2.99053137308972e-12	19.938223853681
ZNF461	1.02389837859573	2.89388354012064	8.52596375399921	1.93484276128587e-13	2.64581441862182e-12	19.912518091868
SAP130	0.507902480572848	6.20989664743881	8.64609197973982	1.06681543560555e-13	1.50560517679892e-12	19.9106757746481
GCNT1	-0.988433177968396	2.53249089894474	-8.52682266386209	1.92663087889022e-13	2.63674098351555e-12	19.9101155813206
GSG2	-0.712159484119016	4.03908227002683	-8.58740423498348	1.42710809243371e-13	1.98725693071285e-12	19.9079194857091
ARMCX1	-0.863969129349803	4.15789737217489	-8.54390181243299	1.77036847901007e-13	2.43084092306769e-12	19.8262552057107
FEM1C	0.680422020858461	5.23323881928208	8.61415854636476	1.24985854922935e-13	1.75210682123316e-12	19.808395769336
TRIM24	0.4279595970302	6.1916210299953	8.63156854365394	1.14649008979824e-13	1.61260725498619e-12	19.7914614465169
ZNF346	0.61319490648622	4.32352898613977	8.56594939739172	1.58719207337664e-13	2.19373555662405e-12	19.738694890786
COG8	-0.723293612856135	3.6956455660919	-8.52832722751446	1.91232968791091e-13	2.61931217859312e-12	19.6898511882397
ZNF354A	0.576307436591745	5.47986933003629	8.59640809165257	1.36482151110921e-13	1.90687342955643e-12	19.6893696047278
TSFM	-0.455198746237381	5.48546736962361	-8.60418443108929	1.31321324007378e-13	1.83937841097102e-12	19.6738934851422
BCL11B	-1.34018974148922	2.09186629094158	-8.43879801363859	2.9783964830785e-13	4.00407578641518e-12	19.6641683715646
GCLM	0.711893209586233	5.81478530400694	8.58777360298873	1.42449799154026e-13	1.98527536754327e-12	19.6616322929569
ABHD3	0.766975593587612	5.45873201339997	8.56219232337664	1.61701349391608e-13	2.22942569433245e-12	19.6609112782406
MLLT10	0.52504001655504	5.43688712393051	8.57483435123958	1.51883269975143e-13	2.10796332536456e-12	19.6342615171554
UBL4A	-0.544319390643469	5.53792646967805	-8.57960721625916	1.48333161562305e-13	2.06040182223255e-12	19.6237666584094
UBIAD1	-0.441591350829683	4.61249133123114	-8.57044058285312	1.55226256700036e-13	2.14900986510878e-12	19.5701064342495
PPIL4	0.691346380272205	5.41685409212538	8.54033908998565	1.80188600244497e-13	2.47208707997454e-12	19.5669471809966
USP42	0.497738348499623	5.4609559549118	8.56783051317161	1.57246758740199e-13	2.1751817974947e-12	19.5651881635225
MSH6	-0.39892740767857	7.02283871172071	-8.59888307629776	1.34818034828164e-13	1.88519800540654e-12	19.5405775444522
SLC5A3	1.32003784156638	6.10300102856055	8.56465114529797	1.59743429245505e-13	2.20606862981159e-12	19.533981024743
FAM50B	-0.845187065747524	2.87163228538351	-8.47301011685444	2.51468022595568e-13	3.40019299177955e-12	19.5269975201413
UBN1	0.446554361545887	7.0266364249627	8.58248661184393	1.46231584416685e-13	2.03289860164975e-12	19.5102788411555
GNRHR2	-1.48850547177117	0.516783569340208	-8.3780699669986	4.02115848999076e-13	5.33305746126927e-12	19.4851623752051
CYTH2	0.418195672589077	7.01919179624827	8.57292522227148	1.5332691264864e-13	2.12447331162871e-12	19.4552130091499
ZMIZ1	-0.578565179273667	7.51201177907251	-8.58297267923719	1.45879760702757e-13	2.02969477370459e-12	19.4545491623949
PPFIA4	-1.22611534016527	1.0989307871229	-8.39203427227284	3.75305025534345e-13	4.989349162986e-12	19.4478982794661
JUB	0.599693114768096	5.9178823686548	8.5099834654611	2.09415365583302e-13	2.85432972617372e-12	19.403620202646
CLDN12	0.845786733192627	5.12088484690247	8.49990975708972	2.20123422642517e-13	2.99053137308972e-12	19.3812220833105
BRCA1	0.614811559556536	6.38352003852539	8.54847018936955	1.73075757524652e-13	2.37840506889259e-12	19.3706058598142
LMNB2	-0.539157123165573	6.64803221172289	-8.5527074484472	1.6948081833029e-13	2.33091875473336e-12	19.3537813223646
RBFOX3	4.76683663697357	-0.961208194632597	8.51156100431741	2.07786184614007e-13	2.83443405504457e-12	19.3460359448861
SRSF3	0.43694359649988	8.8537905020091	8.57385907330065	1.52619052673517e-13	2.11641877024204e-12	19.3391844877905
TEX14	-0.584158322575927	4.76782643912184	-8.5255228669182	1.93907154926268e-13	2.64943076714616e-12	19.3034783760492
TOM1L1	0.451917600308705	6.44013590747597	8.52176476564936	1.97549366739947e-13	2.69699233417051e-12	19.2637362980081
CEP164	0.413458599513473	5.49547847066389	8.49796402781794	2.22253731968761e-13	3.01457535559251e-12	19.2539813731525
ENDOD1	-0.489978776705313	4.91108499302651	-8.49922333683362	2.20872625261364e-13	2.9982741760317e-12	19.2260097102439
UTP23	-0.558215614689559	5.99421822331238	-8.50927913526968	2.1014685937812e-13	2.86196748879452e-12	19.1996049471915
PPFIA3	0.682998662980728	4.53040466409599	8.46284377375254	2.64440319750935e-13	3.56941074052836e-12	19.1958762676131
ZC3HAV1L	-1.76705509652428	1.00992558863582	-8.31846350091196	5.397416360247e-13	7.03557219086289e-12	19.1857235883446
MTHFR	0.644699957723635	4.80990430897259	8.45150842368085	2.79692304292583e-13	3.77223717499125e-12	19.1683364879333
PLXDC2	0.665726231015077	4.40488772346348	8.44879276560779	2.83474635681514e-13	3.82016906296345e-12	19.1564996472628
CCT4	0.351506498388087	8.84413307017082	8.5321400769389	1.87656000651513e-13	2.57242537286549e-12	19.1359028477609
METTL21B	-1.00231553482946	2.40696469489178	-8.35023069908142	4.61394615551718e-13	6.07238584392701e-12	19.1184971524446
NFKB1	-0.455212192363297	5.20171368164666	-8.46413623727865	2.62754813843403e-13	3.54952464193625e-12	19.1124742869769
FAM201A	-1.10796169446019	1.28173025187946	-8.32233761359369	5.29518643793849e-13	6.91849203031901e-12	19.0662130335566
IER3	-0.645531028102109	7.58200289967431	-8.48348040959553	2.38770830458515e-13	3.23336305148843e-12	18.9995163654046
CCT6A	0.359113609529036	8.7798903199244	8.50189995372193	2.17965488784567e-13	2.96603322573889e-12	18.97514247932
MRI1	-0.474743624759747	5.43361476493212	-8.44730455240333	2.85568982571929e-13	3.84529441588803e-12	18.9573200403301
INE1	1.27793682222692	1.73420692015617	8.2951336480358	6.05598315720166e-13	7.8451016515136e-12	18.9434886645971
TMEM216	-0.736779182837835	3.42025150717197	-8.35417402801209	4.52496163413221e-13	5.97132584752705e-12	18.9004315408887
PHF12	-0.469198868237999	5.43731971700432	-8.42753378195849	3.14900694325944e-13	4.21649256357653e-12	18.8865330636762
ARID4B	0.730353252776548	6.60412853295851	8.43279418554924	3.06815208454682e-13	4.11481759919495e-12	18.84052035463
FAM105B	0.594861480017181	6.17208654978361	8.43008357145772	3.1095536365838e-13	4.16700120338362e-12	18.8327124165581
GAPDHS	-1.76554310023119	0.609808486075009	-8.2395508925663	7.96565536787754e-13	1.01848333618031e-11	18.8102615789338
PPP1R9B	-0.516879213337527	6.19814652105331	-8.4231079375906	3.21867712672014e-13	4.29945337597984e-12	18.8043683560932
CUL3	0.427074638104449	6.7863731138364	8.43812477126194	2.98832953667806e-13	4.0142026643698e-12	18.7987869169613
ULK3	-0.417311617660499	6.78526414409183	-8.43969876094262	2.965158267342e-13	3.98948566878741e-12	18.7922005400897
COQ10B	0.446914951909172	6.08882742419829	8.4255325626814	3.18032131148377e-13	4.2516141977022e-12	18.7876383172241
SRGAP2	0.451055372951171	6.0888857876521	8.4060240277817	3.50232270175529e-13	4.66344306243275e-12	18.7751223277429
RASSF1	0.636818567498411	4.49104868860318	8.35323856068813	4.54591525018029e-13	5.99100761576164e-12	18.7492744199667
RNF216L	0.579995570473955	4.27860037301585	8.36219893390991	4.34912031140304e-13	5.75432658923295e-12	18.7467150851714
ZMYM2	0.495454910411765	7.55966543379536	8.43734478146735	2.99987884656118e-13	4.02648265087393e-12	18.746100245931
VEZT	0.479801519570354	6.51739512077917	8.4203591757109	3.26271852723783e-13	4.3548048403452e-12	18.7284396672992
CABYR	1.04950510198683	2.75222438494078	8.27988249958199	6.52917978104722e-13	8.41896705152149e-12	18.719452142341
RREB1	-0.611452083944361	5.89834306758192	-8.38801617955884	3.82831562349726e-13	5.08536540805148e-12	18.7016501367417
LOC100289019	-0.686606654436385	3.23214127924139	-8.31527944360002	5.48290783898007e-13	7.1414447584971e-12	18.6867294466194
CLP1	-0.821985840231648	2.68877026625401	-8.28341056174173	6.41654016443029e-13	8.28010939119847e-12	18.6695976734164
SRSF5	0.482889516973662	7.61341204794608	8.42646703933737	3.16566050784523e-13	4.23540050665629e-12	18.6581557693711
WDR3	-0.418469186793945	5.65497584333086	-8.39272337522275	3.74029122033098e-13	4.97634290921363e-12	18.6456473854594
LANCL2	-0.429019948068959	4.86044839005441	-8.37217089874443	4.14007573483773e-13	5.48642049044581e-12	18.6215990251139
HPS5	0.658033872214656	5.0860502116259	8.35736692124431	4.45416600912031e-13	5.88865393964648e-12	18.6172470618423
RRAGC	0.632178778309196	4.75400251011141	8.32426570830769	5.24502939551698e-13	6.86368322461862e-12	18.6059622659516
ZNF485	-0.751560642692565	2.94127242141222	-8.28893227118835	6.24412401489437e-13	8.07007187210923e-12	18.5897153117819
CRISPLD1	-0.590832482997605	4.18609057840886	-8.36481671059653	4.29324600460374e-13	5.68489676809128e-12	18.5891104265179
CSNK1A1	0.315817254086919	8.27021578098232	8.40740331332386	3.47852585418167e-13	4.63544752074377e-12	18.5621794865258
SERBP1	-0.291167616770799	8.73601758771206	-8.41483039086768	3.3531296727801e-13	4.47190914254979e-12	18.5353901370421
AP3M2	-0.582528973766241	3.80401777990663	-8.30412482880145	5.793191345015e-13	7.53385163717192e-12	18.4988656550138
TMEM97	0.306102068365822	6.90322733202814	8.3796540045917	3.98981038355215e-13	5.29568165512113e-12	18.4827853414313
SPTY2D1	0.577871484629186	6.07387486308442	8.34742013689311	4.67843124321036e-13	6.15110724146619e-12	18.4497679963915
POLR1C	-0.507113165396412	5.09199688425494	-8.3438885579274	4.76073402190698e-13	6.25198964182173e-12	18.4457982075953
ZSCAN20	1.19358590807119	2.33267397235455	8.19082203844835	1.01269642168687e-12	1.28111459578603e-11	18.4359091857314
DHX34	0.563023940942035	5.79996670656441	8.32963088026079	5.107938783134e-13	6.69476239883488e-12	18.418343741822
RC3H1	0.721739893062621	6.40594676653663	8.34380760607542	4.76263740951978e-13	6.25198964182173e-12	18.4129312164584
CEP76	0.557707306235112	3.89014272110373	8.26884942317066	6.89430143177836e-13	8.86243636779872e-12	18.3998042754158
RBM24	-0.661050570309667	3.99414698370701	-8.27383373383903	6.72690046267018e-13	8.66056068804435e-12	18.3936236636296
IDI2-AS1	1.46653081122375	1.41315425182329	8.16333178617962	1.15945257020192e-12	1.46344790823071e-11	18.3776864491944
NUP98	0.531640968150923	6.82748983515218	8.35018769635811	4.61492609879887e-13	6.07238584392701e-12	18.3755872890834
UBP1	0.34144462304939	6.99547459754858	8.35406448055182	4.52741041297794e-13	5.97132584752705e-12	18.3689757760372
GPR115	-1.02650825116127	3.31343546539151	-8.21535897423309	8.97414992766132e-13	1.13958757319824e-11	18.3568087971443
RIOK2	0.51302111058133	5.32329257859915	8.31892036764213	5.38525901830936e-13	7.02520061015646e-12	18.3482427683613
BTG1	0.515203659293681	5.49652482144106	8.30766454690962	5.69287883227275e-13	7.40915996816571e-12	18.3472951930861
DYRK3	1.66307484840931	1.72705302340132	8.15002240205575	1.23793206759881e-12	1.557801045788e-11	18.3438953416474
BAMBI	-0.486265691703511	7.30745841788473	-8.34060989638218	4.83843359776393e-13	6.34650694031404e-12	18.340149971483
RUSC2	0.623304889611589	4.35076949986825	8.25866039538228	7.2495301938554e-13	9.29763366273295e-12	18.3346933318944
MB21D2	-0.500580230103886	5.18973832475817	-8.29928412485972	5.93322984656541e-13	7.7099717135944e-12	18.3091881834312
C1GALT1	0.824306803705901	4.34956005769307	8.25933924439661	7.22530604464433e-13	9.27367753573536e-12	18.2823489215855
TIFA	-0.834963767941893	3.1081068548191	-8.21625878015759	8.93445604387965e-13	1.13540914040914e-11	18.2729606641196
SHOC2	0.676005156031382	6.17038158136012	8.32255480770495	5.28951259325897e-13	6.91648229942636e-12	18.2702768087599
CAMTA1	0.469398991221098	5.40860868095648	8.28988366068792	6.21488647226854e-13	8.03849662507494e-12	18.2618636036513
FCGR1A	3.96631315945285	-0.212226042856773	8.19156858442608	1.00898040900341e-12	1.27737989100477e-11	18.2551772576304
SLC4A5	0.749862607259049	4.56265822054639	8.27269101993351	6.76491775554593e-13	8.70280650336539e-12	18.2540979438222
SF3B3	-0.267542133469822	8.48671373457307	-8.35421116151396	4.52413186670423e-13	5.97132584752705e-12	18.2515809115941
YY1AP1	0.379829923065975	5.81444452404521	8.29714743836803	5.99611102397477e-13	7.77871450219481e-12	18.2349372520108
SRP68	0.346474800425727	6.95714630908694	8.32206969333175	5.30219377679769e-13	6.92223955684345e-12	18.2311217010561
VASN	0.710134746514161	4.82206514379635	8.27908421533042	6.55493850463994e-13	8.44566961106305e-12	18.227285447563
ZNF416	1.17826103937163	1.89446236756909	8.13092540418752	1.35986648889342e-12	1.70100277937574e-11	18.2107702617055
SOCS6	0.680715152303316	4.29650933945805	8.24521842077976	7.74621182433705e-13	9.92702272415423e-12	18.1913547877777
GOLGB1	0.648597758831212	8.00530447578421	8.32436745473841	5.24239577635084e-13	6.86368322461862e-12	18.1852784797845
C6orf1	0.798573902001556	4.22459401924266	8.22341084234725	8.62510843354937e-13	1.09860101631896e-11	18.1729980354858
PRDM4	0.379896151325688	6.03435358362917	8.29827918582155	5.96272222506508e-13	7.74228000714196e-12	18.1594170437825
AGTPBP1	0.612521681545352	4.48478049196724	8.23810093779187	8.02278476504746e-13	1.02500422009667e-11	18.1358751844624
RDH11	0.393754967290846	7.3816073804582	8.29286493746064	6.12414818792257e-13	7.92726426430473e-12	18.0369699611556
TRIM25	-0.486831924020755	7.71762869819191	-8.2970131637834	6.00008473321652e-13	7.77871450219481e-12	18.0339508235565
ACBD5	-0.477486057410449	5.67696546372413	-8.26563471789004	7.0044643498442e-13	8.99713224168928e-12	18.0319213387667
ZNF639	-0.555047810036251	4.79033837144753	-8.24379176571859	7.80087726626401e-13	9.98942353759565e-12	17.9833560876875
MANSC1	-0.650170192326049	3.29667765863001	-8.19212838908925	1.00620283500001e-12	1.27482850095001e-11	17.9804097012986
TIGD3	1.21466567601582	1.4190470389021	8.09438275622782	1.62750733975955e-12	2.01468784234927e-11	17.9695160610882
FERMT2	0.543232569000908	5.33701045886777	8.22526631268031	8.54661229337082e-13	1.08943249995681e-11	17.9527586525138
GRHL3	-1.26127594630712	0.937968600567044	-8.06203994380994	1.90779834734223e-12	2.34430709485316e-11	17.9138320944874
XBP1	0.380139722859616	9.01451172394694	8.28564246235256	6.34628483004827e-13	8.19577355194805e-12	17.8983447348157
ACRC	1.68030947667747	2.06861432598525	8.05091637971103	2.01491029273771e-12	2.47229345089842e-11	17.8717146161673
CDK5RAP2	0.371807245027642	6.26084176132657	8.23462602082135	8.16136612256263e-13	1.04191364147891e-11	17.8572761694055
SNORA64	-2.54247760678451	0.137179674247866	-8.04883838796873	2.03557365832639e-12	2.49581626553157e-11	17.8435095888641
R3HDM2	0.415886424535993	5.97462671969409	8.2205349777036	8.7481941730703e-13	1.11343074087084e-11	17.8360982711804
PPAT	-0.489338819338184	5.90015779189659	-8.22672322784004	8.48547625424007e-13	1.08246456808475e-11	17.8328274537318
PLEKHG3	-0.557806345908974	5.2877566326056	-8.19754044822654	9.79739576396591e-13	1.24224144622112e-11	17.8122888986455
JRKL	-1.08461832197919	2.02656053161321	-8.05742589087466	1.95152247224311e-12	2.39627473023449e-11	17.8107819219386
ZNF197	1.00302176634755	2.7075680587141	8.07908024589085	1.75460611720712e-12	2.16561126968058e-11	17.7859045850091
NAA60	0.466264117317701	5.88708102312073	8.21315867759929	9.07195500319462e-13	1.15113334957077e-11	17.7752142676978
DIDO1	-0.390269763407491	7.79862456797086	-8.2420291840641	7.868945485287e-13	1.00688786760474e-11	17.7746364269989
KANK1	-0.61524411525667	3.93422270238385	-8.13398156976957	1.33957808479794e-12	1.67813691349682e-11	17.7414714257152
ZNF230	1.25231892145233	1.6185977197058	8.01710873520228	2.37860412147892e-12	2.90363323559222e-11	17.7154044102514
BANP	0.988773730261717	4.57536973070825	8.10324061863549	1.55817003895662e-12	1.93028412826003e-11	17.7020170464903
CCDC130	0.77207666783097	4.29354989857695	8.12952739069177	1.36924894888883e-12	1.71145885061411e-11	17.6908329006568
MCMBP	-0.320064483790275	6.87255094490843	-8.21977570463771	8.78098167295645e-13	1.11675389732718e-11	17.6793812707905
GATA2	-0.792319826988428	4.39752348777436	-8.11823689027922	1.44742380855868e-12	1.79975581965318e-11	17.6586198021747
ITPRIPL2	-0.815096707535311	4.5810632951015	-8.12565087320458	1.3956039180189e-12	1.7404981301229e-11	17.6307318153756
CSGALNACT2	0.630725420602302	5.1673856200781	8.14857222958317	1.24679645440922e-12	1.56659833986024e-11	17.6179605059097
FAM122A	-0.794769535665337	2.72913465381052	-8.06285690681982	1.90015883919697e-12	2.33663650196545e-11	17.6099455040449
TCF12	0.565460477020208	5.59673719858049	8.14973628640499	1.23967600599588e-12	1.55882267099812e-11	17.5348137598475
NUDT21	-0.43863664635066	6.67330366064522	-8.18163190413385	1.05957362853492e-12	1.3383919458926e-11	17.526908921855
FBXO38	0.521801837851671	5.03030070324262	8.13535767881896	1.33054146216237e-12	1.66931548486147e-11	17.5233145785907
ZNF319	1.11235316098782	1.71164543441782	8.01014500260647	2.4612732225236e-12	2.99580301117064e-11	17.5204448165049
GKAP1	1.29613500996122	2.85207064504786	7.99357095932027	2.66971524822815e-12	3.23070317014237e-11	17.5091248517942
BCL6	0.689558455923476	3.93574613382583	8.07182996690941	1.81822903857948e-12	2.23753218846235e-11	17.483295874296
BZW1	0.391191145023351	8.44603001808009	8.18516820580202	1.04128509066599e-12	1.31628509873757e-11	17.4453705890757
C19orf39	-1.11706309872975	1.94360674279021	-7.99916744238129	2.59743740099321e-12	3.15007564134956e-11	17.4339218230067
EPN2	0.343861167958146	5.65031334848761	8.13394279453895	1.33983359713214e-12	1.67813691349682e-11	17.4317674588273
ANKRD42	1.07819538332852	3.72682695125886	8.03928526506516	2.13331664138035e-12	2.61374267475787e-11	17.4286426673798
CEP72	0.595934059472151	4.66849872650954	8.10660418218652	1.53261839048667e-12	1.90144732659488e-11	17.4085531639398
NAIF1	0.857987218009284	3.97815202648618	8.01668679552539	2.38353350615841e-12	2.90752839948893e-11	17.4069223252623
TCFL5	-0.340818810805651	5.74981858799924	-8.13791646300819	1.3138995464676e-12	1.64967387500932e-11	17.4068019927869
CCNE2	-0.663694759259834	5.64938458053508	-8.15112916472115	1.23120907904012e-12	1.55050757815264e-11	17.4052739463536
DPY19L1	-0.524275359576098	4.88826099605774	-8.11144468075004	1.49657764989103e-12	1.85949217063727e-11	17.3915256423004
KDM5A	0.742440817321133	6.3579441976349	8.12917737905734	1.3716080481165e-12	1.7131271842196e-11	17.3891707851625
NUMB	0.405985275687433	6.31555665469487	8.12426909088862	1.40511975242142e-12	1.75105981665393e-11	17.3860342007114
BASP1	-0.397288578449017	7.53448677943674	-8.1590485351747	1.18415254585669e-12	1.49349677050583e-11	17.3727987940989
YARS	0.365024390774687	7.61691073457606	8.15219227856938	1.22478547719602e-12	1.54358043109467e-11	17.3641044582236
C14orf149	-0.747764691953915	2.76365408625373	-8.01735417991821	2.3757413403916e-12	2.90225698880271e-11	17.3559297299187
WTAP	0.455806274615854	5.67394768814917	8.1286036527513	1.37548375596619e-12	1.71668584587899e-11	17.3528906112164
DPF2	0.45745365544606	5.9988023619051	8.11826585236413	1.44721769634212e-12	1.79975581965318e-11	17.3373066512792
SNORD36C	-2.85165053163403	-0.631056870402241	-7.95254325627646	3.26439558341391e-12	3.89955369550101e-11	17.3368439839531
FOXK1	-0.530283376211725	6.11598624365109	-8.12190222813896	1.4215698450064e-12	1.77024081071385e-11	17.3293182359272
MMADHC	0.417388789100464	7.09700609528264	8.13382911990605	1.34058294452987e-12	1.67813691349682e-11	17.279302973637
ZNF622	0.474066794375908	5.98070081340362	8.10772585037679	1.52419064010099e-12	1.89239526837779e-11	17.270383066089
MIER1	0.75321990923646	5.2332049323645	8.0869474019761	1.68807547354912e-12	2.08657606944829e-11	17.2289715315343
MTMR3	0.449554850898851	6.04672671378461	8.09239781974939	1.64346155024328e-12	2.03293276377727e-11	17.209412102248
UPF3B	0.576959118691583	5.43564130050684	8.07523651337983	1.78805466895458e-12	2.20364232008816e-11	17.1991415369414
PARP2	0.377204016045336	5.92601925527114	8.07972401546305	1.74906520146777e-12	2.16036679684985e-11	17.1798006359453
JHDM1D	0.994875202638038	4.67150614644581	8.01542617121696	2.39832163288838e-12	2.923435203238e-11	17.17825675042
MC1R	-0.79102524435197	4.30202120404862	-8.01329817875571	2.42349218253766e-12	2.95196527754988e-11	17.1539494974786
WDR5B	-0.958737212613498	3.14908777647601	-7.964634303442	3.07661022923849e-12	3.68840354650784e-11	17.1411876077079
TOR1B	0.327836624265402	5.705313907708	8.07448047614303	1.79470812185495e-12	2.21021344844641e-11	17.1130947004921
MTCH1	0.450630983638548	7.9373870977252	8.10454156097581	1.54823737800989e-12	1.91940117938009e-11	17.0916871636941
DUSP7	-0.80753752845717	2.76058066236747	-7.96624980448066	3.05234820106882e-12	3.66194198814024e-11	17.0906253870454
LOC100506469	-1.26229543062382	1.2270527818949	-7.90007294121226	4.22063089068749e-12	4.99545867061978e-11	17.0809448220545
ZNF57	0.890546289590311	3.21288217856176	7.95633065703279	3.204378393647e-12	3.83059501467852e-11	17.0567527523987
ERCC6L	-0.808133758490866	4.06977244451653	-8.00722342692302	2.49680231227068e-12	3.03683795421199e-11	17.0516616194384
FNIP1	0.789870747504985	7.0007693406014	8.07552517735213	1.78552078558821e-12	2.20214230222546e-11	17.0484456388837
ZNF571	1.2720520264158	1.59365551738652	7.88619376381309	4.51717662314701e-12	5.33511736197108e-11	17.0479524041778
SNORA70	-1.36501008113114	1.70991159373415	-7.8804222370335	4.64651296734466e-12	5.47241428632902e-11	16.9807489526566
KAZN	-0.492187431782935	4.17848490180852	-8.01927278504012	2.35348128047091e-12	2.87927000253076e-11	16.9746148849352
LTB4R	-0.638184669594565	4.11833237810101	-7.99358104309535	2.66958323380218e-12	3.23070317014237e-11	16.9361648519261
SNORD47	-1.22015130372237	1.73160313158017	-7.87295981693305	4.81921740349422e-12	5.66783346385636e-11	16.8712689637165
TUBGCP5	-0.496560123671215	4.67922892474168	-8.01852173562025	2.36217027498426e-12	2.8877876958214e-11	16.8706911412709
NOL6	-0.37653056838065	6.16014971751033	-8.03825718361616	2.14411004872669e-12	2.62504366434152e-11	16.8569234849106
EHBP1	0.522463198372945	5.36298112246976	8.00137510820601	2.56946441819049e-12	3.11841240419577e-11	16.8380799932068
LOC100505854	0.8221802356162	3.31691148566732	7.90646566412016	4.09063886088345e-12	4.84846522391316e-11	16.8269198436422
STRN3	0.559521059020064	5.78474812672436	8.00258372643416	2.5542774448592e-12	3.10223209788128e-11	16.8115442796615
NAPEPLD	-0.709976859086512	3.92475908539913	-7.93375262683472	3.57911553655899e-12	4.26029382444218e-11	16.7835759798926
NNAT	1.77662982461202	1.28256276589725	7.81871706304583	6.28193841234921e-12	7.29577347278668e-11	16.7744484986786
HKR1	0.466758644309793	4.46990812291336	7.9584468812973	3.17132314672562e-12	3.79379172430896e-11	16.7721892988917
AGPAT5	-0.470522601694777	5.12464618326814	-7.99855730731974	2.60522165072925e-12	3.1572265859997e-11	16.767556386877
FAM117B	-0.564956804283866	3.94964046095532	-7.95960412583319	3.15339084813098e-12	3.77503998168523e-11	16.7620692044582
SGPP1	-0.542534745572793	5.06171105974021	-7.98536589901791	2.7793166894338e-12	3.35604998657696e-11	16.7398877956887
RWDD2A	0.92082522123345	2.62904601446764	7.86385012990411	5.03872372687346e-12	5.9135168847882e-11	16.736108527066
FBXO30	0.863079917587201	4.77927473717228	7.96718471146397	3.03839460607288e-12	3.64781847752784e-11	16.7338040348591
ZNF337	0.503454031295853	5.06722299684211	7.96861620952195	3.01715226474506e-12	3.6249177065802e-11	16.7247290558157
MYC	-0.415708257286592	8.01379775868194	-8.00438639101104	2.53179181091607e-12	3.07715743065119e-11	16.6844950456366
COG2	-0.456306731810876	4.98700966558031	-7.98112140263957	2.8377597882521e-12	3.42414824666148e-11	16.6833055420621
CABLES1	-0.443952152267463	4.83409541990287	-7.97490425610445	2.92557956409643e-12	3.51995630431285e-11	16.6738683264826
SLC2A11	-0.597691892168915	3.40383190995443	-7.89788679588976	4.26602141522042e-12	5.04561118445165e-11	16.6695031008376
SEC14L1	0.579984805052803	5.83411926963409	7.97652888945354	2.90237320733482e-12	3.49454928145915e-11	16.6685466559704
GPATCH8	0.623885276698416	6.38745158645768	7.9894316252724	2.72445895805197e-12	3.29218581029344e-11	16.6595961993959
LOC93622	-0.467825877657667	5.22360269152293	-7.97682676490293	2.8981382568393e-12	3.49196428007064e-11	16.6387860413423
PHAX	-0.39200216875213	5.99160294082077	-7.97698856742494	2.8958404587972e-12	3.49171130734854e-11	16.6040363844813
LOC401097	-1.81625093175383	0.0542321031542692	-7.7680497885482	8.04411975620715e-12	9.24603840569129e-11	16.5838726222296
ZFP62	-0.476148802548384	5.10861255286615	-7.95143482613072	3.28217105045883e-12	3.91798919685035e-11	16.5730984408606
EXOSC6	-0.643586949062801	4.70922470109317	-7.93559085120531	3.54703992763073e-12	4.22813227011378e-11	16.5671351750911
MAPKAPK2	0.286785600510816	7.21500319429538	7.99320595736883	2.67449814563523e-12	3.23415090293591e-11	16.5636856119844
LARP1B	0.547697408678945	5.3777413714857	7.94341632400365	3.41366203611037e-12	4.07204592666974e-11	16.5623799383136
LOC100293516	-0.659075156385004	3.66950617223613	-7.90043546228352	4.21315052605024e-12	4.99013664289407e-11	16.5397703403122
HK2	-0.488555883108437	6.44411868242831	-7.97346046197329	2.94635774382414e-12	3.54240739811035e-11	16.5373453817603
TMPRSS2	0.660648909620815	3.36873840416803	7.86410481566825	5.03245374297606e-12	5.91030592679295e-11	16.5340306343528
SLC7A11	1.19999343834786	6.50262698686845	7.96012417417721	3.14536524280237e-12	3.76812953586152e-11	16.5191187238717
ZNF85	0.68558089912245	3.63746457176739	7.88393154819478	4.56743900863998e-12	5.39067395769196e-11	16.4982440259448
RAB39B	0.858642633482825	3.86021553302682	7.85529700792539	5.25386313821008e-12	6.15736560080066e-11	16.4961877578966
SNORD31	-1.43885331057869	1.21163227665357	-7.76421443695904	8.19598980743611e-12	9.401216292151e-11	16.4892469157936
C3orf70	-1.32771611523911	0.0866320420648072	-7.76712071594168	8.08064977056917e-12	9.28164744251366e-11	16.486368039315
PPM1F	-0.604164478908721	3.81266194448018	-7.88368595323597	4.57292906428503e-12	5.39334736749667e-11	16.4291965631512
TOM1L2	0.410444775503743	6.06342546005452	7.93539665436397	3.55041495432726e-12	4.22914100400064e-11	16.4145811705923
C1orf55	0.566111668855443	5.56005813321422	7.92633503358462	3.71150590306481e-12	4.41473860048762e-11	16.3909575540773
PRPF38A	0.44149390549244	5.6397498867024	7.90893571843884	4.04148581111118e-12	4.79360345425697e-11	16.3501853182942
TMEM86A	1.27620572610643	0.950369988013936	7.73233692438206	9.57375861279969e-12	1.09291152928643e-10	16.3330651896428
ZNF22	-0.637411639835617	4.36126254887644	-7.8819345503127	4.61227094245069e-12	5.4359139705106e-11	16.3248497380039
EDA2R	1.01886442048342	3.5382757331444	7.77932234774561	7.61376777339907e-12	8.76946640787369e-11	16.3134049925669
CNOT3	0.460523294052619	6.44210161533304	7.92372399643754	3.75925851843039e-12	4.4683610136624e-11	16.3128473377718
C14orf28	0.81842373455236	2.77299429767157	7.79016034838883	7.22161912843089e-12	8.34653478257624e-11	16.2822770141581
JPH1	-0.382829095771001	6.26305047837086	-7.91447235619777	3.93343381460282e-12	4.67207010762908e-11	16.250259482666
DENND2D	0.491467285996174	4.62277917386672	7.85179489662737	5.34456781865004e-12	6.25928236688398e-11	16.2315699389505
HIST1H1C	0.903223389175406	4.6144766669984	7.85069656013244	5.3733343810428e-12	6.28856852264239e-11	16.2188275554069
SMC3	-0.475123698763545	6.64488355256542	-7.91091435375654	4.00253611836065e-12	4.75077459499387e-11	16.2090789658789
SGOL2	0.755758847037339	5.14890680739003	7.84954620508297	5.40362852799192e-12	6.31960024490468e-11	16.1419467626752
ALKBH2	-0.639652700447664	4.24069651593976	-7.83623617023112	5.76674549464733e-12	6.72545687953152e-11	16.1300931463294
FBXW7	0.598184185992892	4.56939705190165	7.8226905820528	6.16121255660578e-12	7.16053640004691e-11	16.1182026384608
TFAP2C	0.302873123325545	7.03079446698842	7.89756530656451	4.272737279914e-12	5.04998291655702e-11	16.1027100858407
LOC401233	-0.696741318542283	3.79070147184798	-7.78197748999619	7.51578156502707e-12	8.66257277005601e-11	16.1017725152254
FGFR1OP2	0.626708522854188	4.75952372537025	7.83588270089307	5.7767125169231e-12	6.73238607198759e-11	16.0802350074505
SBDS	0.419446748715657	7.03998436458889	7.87785457859802	4.70523054262447e-12	5.53766893700575e-11	16.0327251850681
SLC10A7	0.819180923163036	2.89915128089518	7.72750711899501	9.8017033668883e-12	1.11740754674738e-10	16.0255071552385
UBE2H	0.360726556547567	6.99962125479111	7.86962210030674	4.89851589516941e-12	5.7570470717367e-11	16.019270933939
FAHD1	-0.415126738127021	5.097960961438	-7.83688396938884	5.7485234350413e-12	6.71356884969488e-11	16.002189219431
DSEL	1.95167958284196	0.683870099199699	7.6384569298033	1.51172162245105e-11	1.69564268369358e-10	15.9747186425634
ZBED5	-0.511265626447408	4.39100257826557	-7.80158453156478	6.82999541066556e-12	7.91578955287394e-11	15.966123235745
POGK	-0.394321939196133	6.10432731781591	-7.85559366781629	5.24625037829783e-12	6.1527553525002e-11	15.9649928440499
TBC1D20	0.388816360006007	5.74804865415092	7.83219959782473	5.88159265389803e-12	6.84507693415384e-11	15.9603223332809
TAB2	0.477066368044273	6.36780990428357	7.83631378320686	5.76455927893693e-12	6.72545687953152e-11	15.9188050738388
C15orf42	0.603524136585809	6.5532288179871	7.84552669625891	5.51082100141962e-12	6.44045914938796e-11	15.8856650748113
CEP68	-0.512697427171644	4.34789326569638	-7.77817015368085	7.65668304270576e-12	8.81282637344881e-11	15.8416829927732
AMPD2	-0.482802774644973	4.82362622664552	-7.78539692282891	7.39143538320558e-12	8.53101210136164e-11	15.8102385473282
DNAJC27	0.888995063901743	3.47825317334183	7.7098934011644	1.06796712793902e-11	1.21336156573724e-10	15.809980369968
DLX3	0.79250540743586	3.17900412244008	7.7055378260132	1.09085735578642e-11	1.23852670863354e-10	15.8021077874114
RAB22A	0.377326448873825	7.56827229603461	7.83243059947022	5.87495932287834e-12	6.84211836461124e-11	15.7778784165966
PPFIA1	0.389964408453737	7.33156222407803	7.82726712820865	6.02502263336167e-12	7.00712646177612e-11	15.7694249717961
HSF2	0.559578525151504	4.32621312815199	7.76639503079532	8.10929755880546e-12	9.30816008053963e-11	15.7645121959986
TRMT12	-0.41620420952593	5.5186409453195	-7.78502916795139	7.40470982188916e-12	8.54043910767409e-11	15.7217257717034
NOL9	-0.418797289723599	4.94902957717781	-7.76992587038466	7.97085441865922e-12	9.16812718690899e-11	15.7057671475884
HSD17B1	-0.958936885989165	2.90940079788349	-7.65146629500242	1.41909517957817e-11	1.59710281179444e-10	15.7027332794648
IFITM10	-0.528674896593625	5.91759119139192	-7.79064234951709	7.20465349073483e-12	8.3326849916355e-11	15.6442691354978
USP8	0.504068417469447	7.81949452728866	7.80456781909427	6.73125419872154e-12	7.80676111091672e-11	15.6366802513502
MIR4737	-1.2556152501176	1.14348500385453	-7.59136648368928	1.90013239681142e-11	2.10588563315269e-10	15.6346930615535
AARS	0.387615420878655	8.92408223154677	7.81003019396385	6.55412569886488e-12	7.60660639748898e-11	15.6267575274321
C6orf106	0.268144308091341	7.60235659503405	7.79279414929714	7.12939597262533e-12	8.2513507436807e-11	15.6033310988351
PAFAH1B1	0.302602222447512	7.65184450993045	7.79409660704727	7.08422394733224e-12	8.20474801213188e-11	15.5903155777368
TTC33	1.09845740238341	3.30669451143254	7.60071889944028	1.81581214224775e-11	2.02046854736869e-10	15.5653669205545
PIK3C2B	-0.467059413897042	5.59098538026407	-7.75355526544301	8.6332056866653e-12	9.87563145716762e-11	15.5610510947185
TM2D2	0.420822216362077	4.92664328998717	7.72586677460106	9.88034139556614e-12	1.12560510558207e-10	15.5415124841678
BTBD10	0.50376459894653	4.68813100840541	7.71743507286823	1.0294565770652e-11	1.17119944182574e-10	15.5334345446962
MCM3	-0.357417541175318	7.3432593757179	-7.78832425946997	7.28661118717837e-12	8.41583463358917e-11	15.5191532347409
CCDC41	0.642248715919687	4.302755452745	7.67659659930097	1.2558486200493e-11	1.42006844636271e-10	15.5170868095775
MRPL16	-0.503247441417242	4.60766777799799	-7.72912693407985	9.72466030589753e-12	1.10938075686105e-10	15.5143749933817
TTC30A	-1.18193383191195	1.29599246454053	-7.58134125989906	1.99484357620335e-11	2.19919340596077e-10	15.509764647586
SPC24	-0.739005614938158	2.89794642628695	-7.64820683537747	1.44175873146141e-11	1.61934002854e-10	15.472458773593
NIPA2	0.367208123859458	6.57668574834286	7.75687688598393	8.49452858199537e-12	9.73697710797056e-11	15.4710426902368
ID4	1.0913594395217	1.73767011188724	7.57261708842236	2.08107200592909e-11	2.28521656120539e-10	15.4276184511559
CPSF6	0.380444602860618	7.10101378514071	7.75583110930444	8.53794893762473e-12	9.78004507074219e-11	15.4216814100217
PEX11A	-0.524946775121776	3.59210308313408	-7.68226849150195	1.22166814619313e-11	1.3823530498602e-10	15.3847747631743
FAM193A	0.46588450098587	5.23885432483298	7.6996117460149	1.12278647243173e-11	1.27391322693001e-10	15.3846923282373
IMPA1	0.659806002684592	4.50798785076605	7.66848020593173	1.30642037222553e-11	1.4732686652124e-10	15.36103461521
ARL6IP1	0.374521981721076	8.4301061839726	7.75419367366285	8.60637859201578e-12	9.85168210628828e-11	15.3574043856137
DCTN4	0.453168511329336	7.14355106976632	7.7333362745053	9.52725618664872e-12	1.08834585017427e-10	15.34063482931
SYNCRIP	-0.380308664797361	8.73631459068275	-7.74376346250292	9.05525005123256e-12	1.03513330045669e-10	15.2589946479499
TAOK3	0.436505712111001	5.74917247387595	7.68237634892297	1.22102720867737e-11	1.3823530498602e-10	15.2391697972528
PCNA	-0.524839173430114	6.98449839496626	-7.71671404011874	1.03307793315377e-11	1.17452041835918e-10	15.1965929389879
LIPT1	0.814169780801474	2.50491771956758	7.54533120767953	2.37539569386816e-11	2.60157940957768e-10	15.1784039910618
MED13	0.812416626811901	9.50917242993412	7.72476039734142	9.93373502286757e-12	1.13091752568031e-10	15.1532723731671
C19orf46	0.651718882778722	4.8833797809912	7.63231842716126	1.55749068468761e-11	1.74230596727195e-10	15.1398195135283
HSPA14	0.406528734886957	5.66677762438753	7.66950074199536	1.29995197137857e-11	1.46696334475946e-10	15.1387544473807
RNF14	0.434428383719144	6.14517732945746	7.67567720113753	1.26147803460145e-11	1.42547017909964e-10	15.1269287689843
MYBBP1A	-0.430350914373755	6.64946499983702	-7.69219434494551	1.16406302883329e-11	1.3198501758785e-10	15.1165753167995
SLC35E3	-0.48842527788246	3.92600568629105	-7.61256502421179	1.71432797149352e-11	1.91008800767873e-10	15.0943379496247
TMEM19	-0.595776054941725	3.53673570560947	-7.59962947671366	1.82543962705207e-11	2.0298306065704e-10	15.0831983770201
SERINC1	0.435007497557991	7.55714135292819	7.68651890683276	1.19666163961992e-11	1.35589222635525e-10	15.0819718736337
BCL2L12	0.542811214755585	5.41684344463569	7.63675466777108	1.52427811652336e-11	1.70858091291801e-10	15.0456769084617
MAD2L1	-0.53943973602321	5.66309740108799	-7.65844955712999	1.37172468499132e-11	1.54482987419494e-10	15.0443320126635
ISOC1	-0.333342812763289	6.60255765383283	-7.67404819310792	1.27151401751241e-11	1.43584067716931e-10	15.0366016731259
CSNK2A2	0.532750906967493	4.22704050047493	7.57929969340213	2.01469831925922e-11	2.21914513582991e-10	15.0269492824155
STX6	0.32571287169775	6.87595809617351	7.66054355769907	1.35782898367281e-11	1.53021104602049e-10	15.024175850453
ZNF28	0.725404440425066	4.04365937792509	7.58516085224953	1.95821788299232e-11	2.16595475364839e-10	15.0219085731072
TIGD2	-0.915708848039897	2.19228503451537	-7.51090674741039	2.80637682843481e-11	3.03742538778733e-10	15.018865785557
FAM108C1	-0.46563579712164	5.16213999744565	-7.61919643712473	1.65999997696261e-11	1.85326032141006e-10	14.9942368037584
C5orf55	-0.517221135802679	3.63217554063128	-7.57787328674249	2.02868690029578e-11	2.22915635483224e-10	14.9846932475025
LONRF1	0.660292473535664	4.46101709700052	7.58313601441827	1.97754982965999e-11	2.18300616179761e-10	14.9834070584636
NFAT5	0.979717667352284	7.1277107649095	7.64941028400836	1.43334936158082e-11	1.61097679590575e-10	14.978987784248
CLDND1	0.599472916909608	5.16422938355954	7.59238057617632	1.89080451929492e-11	2.09693731967429e-10	14.9700635408745
LTV1	-0.506949256796594	5.22853483858171	-7.63238778917408	1.55696590067984e-11	1.74230596727195e-10	14.9526126893268
SPR	0.486352876012163	6.61338943579593	7.64761943110922	1.44588114563234e-11	1.62288028721848e-10	14.9463462562353
CCNG2	-0.642039111648643	4.84350507718494	-7.57920794119037	2.01559522920691e-11	2.21914513582991e-10	14.9444406914646
TSHZ1	0.812113291263391	3.94634875130999	7.55643748449985	2.25090981352289e-11	2.46847316205618e-10	14.9437011702597
RBM6	0.394983838499616	5.87244986159517	7.62357863216871	1.6250413761035e-11	1.81544368563493e-10	14.9425029248765
TIMM44	0.505173656166535	5.70938183537735	7.61298010901853	1.71087612589625e-11	1.90751282196593e-10	14.9249351429598
MORC2	0.298058597498177	6.40223222674042	7.63281639296633	1.55372703631569e-11	1.74042404255483e-10	14.9105594973939
DLC1	-0.583675345929868	4.97226967964939	-7.5942224978667	1.87397831113146e-11	2.07965582450979e-10	14.8959033358491
GATA6	0.805035262750945	3.00008123100227	7.49597152527771	3.01673541582357e-11	3.25076566328823e-10	14.8858341771976
TEX19	1.28331041768262	1.67985905317966	7.4447987248205	3.86349381590983e-11	4.1050235436643e-10	14.8802417593693
VAMP2	-0.493732331209297	4.81630415979893	-7.59821845309009	1.83798461990698e-11	2.04242224473916e-10	14.8684769137957
SNORA44	-2.54033768690024	-0.540509001059862	-7.42620342387973	4.2264812815282e-11	4.46517201214641e-10	14.8592751137142
KIF21A	0.609737631035557	6.52274710976442	7.61627285429917	1.68373729872533e-11	1.87850717704353e-10	14.8500892290827
MRPS6	0.553589699448607	5.51773987487171	7.58879462544918	1.923994573963e-11	2.13091955330843e-10	14.8449526962332
TMED10	-0.292852988596488	8.69322563766877	-7.64944786892501	1.43308751514324e-11	1.61097679590575e-10	14.8246984092467
DAGLB	0.440008262331109	5.65656858871749	7.58530284354092	1.95686930337513e-11	2.16589558104869e-10	14.8155403281107
TLR5	-1.37357981037264	0.235492702450449	-7.40990368107198	4.57239414246265e-11	4.81844484174829e-10	14.8125838888317
PODXL	-0.421900887826217	6.59558465271205	-7.62461775105719	1.61685981129464e-11	1.80751092808098e-10	14.8077940081359
KRTAP5-1	1.85710851938101	1.81187244096886	7.38918121269275	5.0530276993766e-11	5.30821829424461e-10	14.7935323250834
RNF44	-0.392317580936852	6.7776380790311	-7.61065531601619	1.73029850426115e-11	1.92659868077653e-10	14.7859757306081
C12orf29	-0.669423288259178	3.94753909712314	-7.53798620444	2.46145707114871e-11	2.69407120797716e-10	14.7624753786646
IGFBP3	-0.450767693490186	4.90329081735609	-7.58472084938978	1.96240273238489e-11	2.16914892904196e-10	14.7325008726142
WDR37	0.330594960423866	5.93147661887449	7.582305719546	1.98553171677501e-11	2.19037153241064e-10	14.7262803298068
CENPA	0.591606512382887	4.48820864807092	7.53643189966419	2.4800622729519e-11	2.70911570560729e-10	14.7139205868338
SNHG12	-0.846981605160846	5.03503808642324	-7.53055411461076	2.55169206523792e-11	2.7855416513733e-10	14.7122480085174
TTC39C	-0.445487986245952	4.59168227013008	-7.53728974420836	2.46977656667884e-11	2.70140897979967e-10	14.6996025921889
IFI44	-0.553267665708504	5.74471430784175	-7.58314372133062	1.97747589024853e-11	2.18300616179761e-10	14.6901108585581
SF3A1	-0.306593306349892	6.80701185759114	-7.5947276882198	1.86938939051009e-11	2.07594078133404e-10	14.6783056542
TBC1D22B	0.529586087208499	4.13940502456507	7.49787887629109	2.98902209842969e-11	3.22505842413795e-10	14.6583476083714
ZNF442	3.00528849901788	-0.472163561053913	7.4204108601262	4.3463274236988e-11	4.58888761577896e-10	14.6517543411008
TNRC6A	-0.492464256858489	6.33340717295955	-7.57875587099294	2.0200201709059e-11	2.22255377225199e-10	14.648851909159
TCHP	-0.48368130383205	4.31482230887805	-7.52249378238428	2.65327288282939e-11	2.88325767982057e-10	14.6317248909865
ANKMY2	0.547076501556663	4.97012883350875	7.50300375067156	2.91580548846512e-11	3.15012474089733e-10	14.6205455338986
CALB2	-0.495996457295341	5.36777152125608	-7.56100672181395	2.20159736038422e-11	2.41597862566048e-10	14.6198893240219
SLC16A14	-0.922111985324582	1.98511693311707	-7.41933532910135	4.36894843929577e-11	4.60986080118502e-10	14.6124114912811
MARCH1	-1.01618348422587	2.21260710787401	-7.43951267046204	3.963407666861e-11	4.20317246801416e-10	14.6103534518438
CCDC132	0.657326087692762	4.6081444729147	7.49807564888902	2.98617747597582e-11	3.22406921292574e-10	14.6069335856193
TOB1	-0.422920094518282	7.27186238397556	-7.5784746331346	2.02277784572453e-11	2.22412470032197e-10	14.5949461895747
NGLY1	0.463126273280853	5.04652763995805	7.52375647259294	2.63709834661942e-11	2.87127817375412e-10	14.5886719413295
ABI1	0.360863024716814	6.081106356563	7.55537438790503	2.26253952966622e-11	2.47960098913092e-10	14.5809174829025
ZNF607	-0.789419348827861	2.29955230221669	-7.40871155079997	4.59876979948922e-11	4.84318804324041e-10	14.5783400895714
BYSL	-0.503993289413884	4.79260143478262	-7.5368979256588	2.47446927036017e-11	2.7047728155231e-10	14.5705185139807
LOC100505761	-0.715263521026236	3.17298645292484	-7.4591261926096	3.60508880719863e-11	3.84267082291841e-10	14.5690542493522
SNORD63	2.53054801992617	0.232596683344805	7.33810617504023	6.46263640782153e-11	6.70478481913196e-10	14.5559319365175
RPS6KC1	0.679927768785068	4.29586029528158	7.4769413113807	3.3076070023971e-11	3.53459549572455e-10	14.545960495465
CDC7	-0.619690686255511	4.11853875980167	-7.48969959255416	3.10967724698925e-11	3.34445287965583e-10	14.4689500700145
GSDMD	-2.19438805922598	-0.747223127389074	-7.32421508116574	6.90939032422573e-11	7.14169615465705e-10	14.4646254071281
FURIN	0.49485723130951	5.91731207930634	7.52476590573806	2.62423842337197e-11	2.85913768029139e-10	14.4507629640952
GNL1	0.403247208976096	6.14946125262005	7.53007743466051	2.55759045971301e-11	2.79015935083107e-10	14.4463850388367
CHKA	0.355588274009405	5.9599809994682	7.52170327283327	2.66344911231159e-11	2.89243655547396e-10	14.4436639735004
ARHGEF26	-0.509855671942488	4.90648300605277	-7.51035701322472	2.81385486199302e-11	3.04194626451011e-10	14.4354663790477
TTC5	-0.555026800182191	3.41591422292995	-7.45047150784012	3.75905196319393e-11	4.00167950556685e-10	14.423857907427
UCK2	-0.361373400422153	5.09382635205579	-7.52261847530424	2.65167124199374e-11	2.88325767982057e-10	14.4231184151896
TRIP11	0.658542439225756	6.58564784350305	7.52149065114275	2.66619280283636e-11	2.89353721185174e-10	14.4104299397571
DNAJA2	0.372735809068059	6.16033902345141	7.52289139863976	2.64816898017776e-11	2.88145595474904e-10	14.4048432434756
MACC1	-0.893685858121036	3.28326591977801	-7.4372229463941	4.00747931472454e-11	4.24721698729108e-10	14.4013165053804
CDCA2	0.579033059594247	4.86519229996476	7.49316314413901	3.05800574216816e-11	3.29099665585716e-10	14.3992504774405
TMEM189	-0.461531182478777	6.24553766067748	-7.51600960317064	2.73789818755678e-11	2.96942991496106e-10	14.3912755036376
SMEK2	0.492841303290309	7.26186393581803	7.52650624231663	2.60221312768825e-11	2.83698907089037e-10	14.3696916474248
MIR200B	4.14463602219447	-1.33047895342144	7.47202759289212	3.38713246814597e-11	3.61726713903405e-10	14.3595745567306
LOC144438	0.489245387558574	5.85774262745301	7.51254914157608	2.78415275400336e-11	3.01568462810571e-10	14.3573305890757
LOC389765	2.02302949683739	1.20924570702633	7.29002231235499	8.14397072570819e-11	8.37636939832372e-10	14.347312499163
RFX5	-0.37460618057251	5.34173778880487	-7.49509421291751	3.02956810229856e-11	3.26249175420741e-10	14.3389222046217
SNX19	0.407273901899298	5.52283389101689	7.48799428028718	3.13543593139999e-11	3.36782469600086e-10	14.3225119204623
RPP25	-0.566819912051644	5.93108346473299	-7.51079783730475	2.8078567624487e-11	3.03742538778733e-10	14.3056897012225
PLK1	-0.499826745695412	5.46930024210235	-7.48925606108307	3.11635647647791e-11	3.34948237227613e-10	14.3043331361087
C1orf27	0.504903933860932	5.61495624854856	7.48391116193606	3.19797587509025e-11	3.42400438764465e-10	14.302579451607
PHF15	-0.392886635984713	6.05596245852044	-7.49734554471304	2.99674569429451e-11	3.23130722059196e-10	14.3007160389729
TGIF2	-0.428319450525326	5.3328654609979	-7.48670829537697	3.15500078125548e-11	3.38449217868613e-10	14.2857571845337
MESDC2	-0.31005964295718	6.94491524264718	-7.51519946978074	2.74865798615999e-11	2.97916760599738e-10	14.2774423710621
ZBTB2	-0.405742307197394	5.97859175594434	-7.48466643737825	3.18631485832681e-11	3.41370465667249e-10	14.2669010237041
CAMLG	0.474204579817395	6.20047810164307	7.48584969451597	3.16813092098945e-11	3.39639881555305e-10	14.2648453572527
CCDC59	0.625854453390379	5.69243835682305	7.47817336924681	3.28795949779381e-11	3.51584620467414e-10	14.2558602135914
EFNA4	-0.65897709823907	2.96836716187147	-7.38802723350521	5.08122079017819e-11	5.33113779767503e-10	14.2550144285716
AKAP10	0.522584783663092	5.28104539205326	7.4652566824596	3.49983600376749e-11	3.7328607989163e-10	14.2396536405725
CSNK1G1	0.588838069125465	6.74252190137302	7.48758428595006	3.14166042198267e-11	3.37234460187665e-10	14.2253551386969
IRX5	-0.658497256202234	4.88201621279976	-7.4317269527396	4.11526017569721e-11	4.35316958749906e-10	14.2222515959555
RUSC1-AS1	5.40159597396956	-1.69399118185136	7.4522798535172	3.72635161541586e-11	3.96939518574617e-10	14.2174946626012
TSEN15	0.453332294689884	5.72054121211285	7.46975242749591	3.42459511321511e-11	3.65494120442945e-10	14.2142724386286
SOX3	-0.819416932404695	2.27084667339098	-7.34444019901381	6.26856348100088e-11	6.51961788907081e-10	14.130834046204
IL17RA	0.443554152241544	5.25852525261865	7.44189809534148	3.91800595304111e-11	4.16030041642283e-10	14.1151254725744
ZNF276	-0.470925821078401	4.80661798559601	-7.43177796610404	4.11424664414506e-11	4.35316958749906e-10	14.1066811919731
BAZ1A	0.464045453048258	7.6229220275315	7.47949431309675	3.26702330761432e-11	3.49569403688688e-10	14.0863097510369
KLLN	-1.38548922012307	0.798096304440383	-7.23880721492639	1.04138720480642e-10	1.05937710542473e-09	14.0792283805888
C6orf204	1.10724041500782	2.68788011123469	7.29073224013835	8.11623693364793e-11	8.35298132174326e-10	14.0648283729321
FZD2	-1.51020129563216	1.05345116110126	-7.24198585976791	1.02563075993799e-10	1.04461929532296e-09	14.0594577234832
TOPORS	-0.50382038569879	4.90571801764616	-7.41726000447143	4.41292852237681e-11	4.65333017706367e-10	14.0550433484204
PBLD	0.513942463221997	3.64548708666558	7.37243347954468	5.47786732037494e-11	5.72216446383201e-10	14.0418674276187
FAM115A	-0.742738647050963	3.68887554503111	-7.34130196528167	6.36398397281161e-11	6.60653432410313e-10	14.0350792590769
PXMP4	-0.421866624159766	4.22271198366834	-7.39489025431369	4.91581786346852e-11	5.17382869406215e-10	14.006372046537
SNORA33	-2.42845721850746	0.000781733551487449	-7.21996029336047	1.13986879067717e-10	1.15464358905421e-09	13.9849625252057
DNAJC2	0.458782717736428	7.14283602969486	7.4464094409108	3.83354928706677e-11	4.07579645752732e-10	13.9498328050587
C11orf95	-0.768724310793211	3.30164696645861	-7.30863810524712	7.44690974023452e-11	7.6783057025698e-10	13.9295613850037
SLC19A2	-0.473403788010259	6.33154024949886	-7.42746800738045	4.20075716182499e-11	4.44080042821499e-10	13.9101384104747
LRRC58	-0.638051719370799	7.02243905661762	-7.44087000112019	3.93750994802402e-11	4.17835763773818e-10	13.9085297467913
SLC1A4	0.616505890455415	5.25676281097074	7.38017906449779	5.27714858095e-11	5.52976396414836e-10	13.8816341545934
TMEM120B	-0.409606108125798	5.15035688555091	-7.39012044450933	5.03019584984766e-11	5.29088021338694e-10	13.8460816305514
ADRM1	0.547870164021724	8.83553894590644	7.44667292937868	3.8286728083257e-11	4.07320127521876e-10	13.8457295039916
HIST1H1D	3.03430686326443	-0.115220525296698	7.2100857854969	1.19510025740241e-10	1.20693579135253e-09	13.840367550402
CSPP1	0.528124994054144	5.13516345088343	7.37590513667539	5.38698238841214e-11	5.64132081802158e-10	13.8311919836295
NOP58	0.392471848220733	7.90491842758256	7.43350848077551	4.08001130588872e-11	4.32134953006225e-10	13.8236852155961
PCIF1	-0.452228056256813	4.79255685226584	-7.37038916668179	5.53209616182617e-11	5.77520450751441e-10	13.7807987336053
NPR3	-0.856321417552183	1.91200208047802	-7.24706581170835	1.00093933345462e-10	1.02071398857896e-09	13.7670742438628
C14orf118	0.807583198266835	5.12853598015956	7.3482557086284	6.15446134538358e-11	6.41690845013685e-10	13.7414297524623
LEMD3	0.508278415219986	5.81486823536836	7.37375990585043	5.44296430553403e-11	5.68925844035944e-10	13.7397630088203
SNORD60	-1.91613327600052	-0.391431592827468	-7.15741411336702	1.53775745709051e-10	1.52625849925113e-09	13.7363959746096
KIAA1524	0.556779029372152	5.83875878658899	7.36996230204281	5.54348655930476e-11	5.78348529119231e-10	13.7357160826764
HCN4	1.40108686506836	1.29239924658257	7.17846227133471	1.39047584842248e-10	1.38748914612276e-09	13.7334178089258
KLHL31	-2.18069465908669	0.530477538996182	-7.15542868737621	1.55242431727355e-10	1.53898899123194e-09	13.715982229316
OSGIN2	0.561836677259861	6.54102528339437	7.38868525369947	5.06512548621229e-11	5.31758685696261e-10	13.7082577068158
KEAP1	-0.472683782923557	6.50420673727051	-7.38662713479331	5.11563667085222e-11	5.36388135945658e-10	13.7019216545801
SRSF8	-0.425315651973129	4.6696022167232	-7.34740285688027	6.17978544091951e-11	6.43402474715462e-10	13.6822071327763
CHERP	-0.47736578430022	6.30333933222994	-7.3745202267885	5.42305720257642e-11	5.67199553820438e-10	13.6747199116886
ADAMTSL4	2.14695771655913	2.23164756227329	7.18748386809272	1.33171607898961e-10	1.33283181957045e-09	13.6547420808208
STK17B	0.690537158854452	4.6011395147513	7.29545782142718	7.93400278726956e-11	8.17045952058474e-10	13.6504734098748
PPPDE2	0.389442277067014	5.21242868357382	7.34377029712986	6.28881240813749e-11	6.53419138127605e-10	13.639636038384
SFXN2	-0.421910810063197	4.3790944591322	-7.3326172899944	6.63563114185443e-11	6.87573080646676e-10	13.6390723037991
ZCCHC2	0.590125884986339	5.41732321229426	7.33103812192198	6.68624836487866e-11	6.92388963803286e-10	13.6254264049106
FGFR3	0.625734699862819	4.07282220460842	7.29730605141363	7.86383890870008e-11	8.10319420265558e-10	13.6106314942054
PRSS22	0.632748596871935	4.2905442660984	7.28688844419847	8.26752568791194e-11	8.49300366121863e-10	13.5951249054437
SRSF2	-0.34298365824662	8.30247843592608	-7.38970781326009	5.04021388656971e-11	5.29808529471979e-10	13.5766268294443
ZNF701	1.17024581786863	1.43068227952179	7.14078869687467	1.66494361135265e-10	1.6437141060367e-09	13.5602561710907
TLK1	0.480189914510007	6.5561371443622	7.34798565652826	6.16246895219449e-11	6.42125425274147e-10	13.5390687655739
PARP1	-0.298440718818755	7.64298698925072	-7.37492184323873	5.4125710760313e-11	5.66457063050986e-10	13.5355212974101
SLITRK4	-1.00951185281009	1.12031231580752	-7.18252593206188	1.36369654729254e-10	1.36239313362727e-09	13.5334375848563
NEU1	0.439359347837576	7.01821897270495	7.33512390685751	6.5560663514364e-11	6.79749867708756e-10	13.4762768147374
C20orf20	-0.423565375019173	6.18842721108441	-7.3245707248525	6.89757877783519e-11	7.13389656651303e-10	13.4512794207227
SLU7	0.407826898189855	6.5170672437749	7.33016426479456	6.71442273789795e-11	6.94876273939389e-10	13.4467483204601
ZFAT	0.541859776393308	3.75174019188626	7.24059838164467	1.03247913969749e-10	1.05095442071216e-09	13.4340492640778
ZNF267	0.604008867350037	4.95040301988491	7.28763653123232	8.23786383013998e-11	8.46773415459503e-10	13.416079616322
DKC1	-0.278643564936246	7.29390422865692	-7.34731435982247	6.18241913936706e-11	6.43402474715462e-10	13.41416706547
ATP1B1	-0.380554106698489	6.57776403155621	-7.32290319514277	6.95313424256616e-11	7.18247171542165e-10	13.4074460032167
DDX27	0.27733253769739	7.89114861068305	7.34371819730801	6.29038993294333e-11	6.53419138127605e-10	13.4003743738263
NOP14	-0.268138859026408	6.12441546707497	-7.32268199343921	6.96053709612197e-11	7.18568039478666e-10	13.3994512932755
TAF8	-0.567484461169818	3.96975664349834	-7.23010726484229	1.08575161289521e-10	1.10182706153274e-09	13.3404328918988
SPHK1	0.712496714275829	5.19976702210234	7.26950304028103	8.98751775246276e-11	9.19310378545487e-10	13.3387142637281
PPP2R5B	0.823042486253994	3.19140874052369	7.16078903875468	1.51314073966491e-10	1.5045045023874e-09	13.3297501501638
TNFAIP1	0.336781463388221	5.72365060586383	7.27409997544128	8.79130261238996e-11	9.00341364908816e-10	13.3229023777977
DEDD	0.552410731400449	3.90565378860105	7.20824371719735	1.20569361086461e-10	1.21689921231742e-09	13.3142506743591
TMEM167B	0.469887201547462	5.59640216919028	7.27577431561602	8.72089653451228e-11	8.93678147323428e-10	13.3042368181465
COG1	-0.385378450281313	4.94342374082878	-7.25536147321224	9.61879800751974e-11	9.82080451024176e-10	13.2993751767831
PMS2CL	0.647245174743588	3.24023420135453	7.19018125025175	1.31463066807633e-10	1.3180985187595e-09	13.2876703979014
MTPAP	-0.422280062191073	5.13540138813546	-7.27659709978147	8.68650377857109e-11	8.91245945968239e-10	13.2865879883417
RTN4	0.242340382597744	8.20824084217759	7.31678489098037	7.16080332297697e-11	7.38786395888136e-10	13.2762638565863
MCPH1	0.549754535379875	3.63621707791338	7.21047550867524	1.19287090329243e-10	1.20541226505514e-09	13.263274843142
BLCAP	-0.368906613067066	5.42188446017265	-7.26903954282984	9.00754122783532e-11	9.20795351432261e-10	13.2482573999713
MOSPD1	0.552528449901961	4.84965359549253	7.23299963883746	1.07079802708578e-10	1.08797243043636e-09	13.2455519962243
MKRN2	0.409939318529263	5.77720955027975	7.26957689602564	8.9843312058147e-11	9.19310378545487e-10	13.2191806099366
IRF6	0.533524800211338	3.93747311164384	7.18823942027612	1.32690827021491e-10	1.32881520425594e-09	13.1964346848984
LOC100506548	-0.429073292281756	5.49454171381929	-7.23854219068767	1.04271171916092e-10	1.06007968335849e-09	13.1619201962053
RSBN1L	-0.589801629691594	4.79177449806121	-7.20666346403558	1.21485552596744e-10	1.2254067440458e-09	13.1404600937476
PAIP2	0.431692717125369	7.22398610518397	7.27602440961008	8.71042821877207e-11	8.93152676460724e-10	13.1298302230036
UBXN4	0.462584920229877	7.92240159012142	7.28321249497047	8.41482539378906e-11	8.63901411207663e-10	13.1258952916636
KLHL9	-0.638750648511086	4.16583091222029	-7.20120184754599	1.24705576290241e-10	1.25561472479109e-09	13.1045780562328
USP6NL	0.530365603485072	5.39879554718165	7.22341824117461	1.1211322925225e-10	1.13704162887485e-09	13.0975896632185
SNORD79	-1.43034824002743	0.581474378564339	-7.02680533507426	2.86680121173164e-10	2.76975063344887e-09	13.0894894124192
TEF	-0.596176593680037	3.56416382498997	-7.15671054429068	1.54293911465634e-10	1.53049310519054e-09	13.0782318458427
RNF185	0.494414980846854	5.21577618788868	7.19393112840863	1.29123940861874e-10	1.29697825043482e-09	13.0617210479841
RANBP10	0.477066192358484	5.46147289494557	7.21416079808757	1.17199268392234e-10	1.18646523280371e-09	13.0528383797111
TTLL4	0.406164275644392	4.99003437830875	7.21320315886349	1.17738285869413e-10	1.19120090313373e-09	13.0515402448268
TUBA4A	0.838012127762725	3.03833415829327	7.12772609515113	1.77214679812208e-10	1.74542891942248e-09	13.0463077927135
CPT1A	-0.275647962875149	7.74061021052156	-7.26625604966724	9.12872515092797e-11	9.32613313525469e-10	13.0285329899915
POGZ	0.404977335956572	7.18567957456833	7.2498561987709	9.87628427746761e-11	1.00775459582897e-09	13.0092691172186
METTL14	-0.532108804350786	3.90265465300848	-7.16259818616516	1.50010615826215e-10	1.49331996373668e-09	13.0083093417377
GPN1	0.327414560449228	6.02167675371047	7.22324955358015	1.12203917575232e-10	1.13727170759284e-09	12.9910777237624
CAMKK2	-0.313652826714968	5.84129098194555	-7.23278252918493	1.07191335532194e-10	1.08844438095957e-09	12.9889425810244
DNMBP	-0.479032187954322	5.61070575171225	-7.20559333551462	1.22109905743371e-10	1.23096206368423e-09	12.9808110449122
LMNA	0.471971626472625	7.79646867083952	7.24568708000822	1.00758181854013e-10	1.02686156814535e-09	12.9790339699405
KLF3	-0.514735768433979	5.2233000364952	-7.18119334138666	1.37242137982724e-10	1.37029105410333e-09	12.9726847600814
MAF	-1.63274978382424	1.48343280762295	-7.00239039236659	3.2196219365853e-10	3.0966828427617e-09	12.9706460722982
MIR3153	3.20333841525683	-1.25007327584512	7.04240585667091	2.66171635890747e-10	2.58055329776049e-09	12.9670345648992
ATG5	0.425554159418197	5.87023197844278	7.21120862618414	1.18868838778311e-10	1.20191200709097e-09	12.9613036419047
KLHL2	0.608249267818449	3.62077723115423	7.12714731597809	1.77705197538143e-10	1.74922997270624e-09	12.9539915304735
SKA1	0.545535703009362	4.08580270526152	7.14658226251796	1.6194798584559e-10	1.60261426939742e-09	12.9116878665658
PRMT3	0.477792269324524	5.63088600036819	7.19752752964609	1.26919357180084e-10	1.27636760642196e-09	12.9043042758613
CRTC3	0.434306336174218	5.85048151266024	7.20080653179233	1.2494190337102e-10	1.25723729962511e-09	12.8987068436745
TMEM57	0.422010700231564	5.62966247294595	7.1917550444599	1.30476278339516e-10	1.30898936949614e-09	12.8950509642049
KPNA5	1.28375567702814	3.19628260808349	7.0740317305135	2.28954342591423e-10	2.23658436068864e-09	12.880621361998
MAP3K9	0.833225180667477	5.40103454426469	7.17051906821473	1.44433660056956e-10	1.43951640690854e-09	12.8659248431847
RAD18	0.391356734676522	5.87271310681873	7.19204874154388	1.30292941934345e-10	1.30793467041415e-09	12.8632723656994
SNORA26	-2.67772668147167	-1.32679521392093	-6.98959301874735	3.42141528190042e-10	3.28283127794048e-09	12.8480275435563
ELF2	-0.463581867035174	4.91798368072183	-7.162599691362	1.50009536009581e-10	1.49331996373668e-09	12.8396333749684
KIAA1737	-0.436354899308474	5.32309179375624	-7.16176982327579	1.50606048216708e-10	1.49835547315659e-09	12.8175516144761
BRI3BP	-0.580136840334353	4.70975557181072	-7.17278290893291	1.42877865981728e-10	1.42485952932524e-09	12.8079542281395
SESN3	1.3359676674356	3.36564767950512	7.05422108893246	2.51613428794443e-10	2.45077634429719e-09	12.8050784839676
CEP128	0.638723278910629	3.86223730868788	7.10150290447621	2.00845089786824e-10	1.97236246717254e-09	12.7979615286936
R3HDM1	0.399539780064464	6.3998849843144	7.1887886768006	1.32342399637797e-10	1.32612000691582e-09	12.792287826828
CCNI	0.302991047712259	7.4986155023831	7.2052248202575	1.22325647451838e-10	1.23239405300274e-09	12.7862954149626
NECAB2	1.39767499168215	0.986988000273026	6.96135030985382	3.91218631536493e-10	3.73018266466152e-09	12.7728388878349
ARHGEF5	0.66108889553628	3.07865854133242	7.06174410640481	2.42758159551539e-10	2.36590178341488e-09	12.7721135207341
TPTE	0.842133277925885	2.59212600429331	7.03904006945965	2.70469535943741e-10	2.61918501396822e-09	12.7657992734967
KCNK1	-0.497030656324241	5.33115680705028	-7.13174520793788	1.73845306142505e-10	1.71426232307031e-09	12.764909788366
C8orf85	-0.512828934987191	3.66744902418615	-7.11317785235017	1.8996152459722e-10	1.86767580091941e-09	12.7594462145168
THAP11	-0.531613784906845	4.83037293439816	-7.14375136156827	1.64153878320455e-10	1.62348282733962e-09	12.7457341122908
C19orf25	0.809791200970754	3.7351579047086	7.07443562551081	2.28514072476793e-10	2.23358816370654e-09	12.7387729728337
CUL1	0.288143578906253	6.6407319205598	7.1826154071664	1.36311270475983e-10	1.36239313362727e-09	12.7265416398441
SPAG1	0.513074977386596	5.15422704524782	7.13155899458004	1.7400000268666e-10	1.71477669117956e-09	12.7251344261507
RNF39	1.34551360866018	1.24727421387758	6.94748464078461	4.17804920153278e-10	3.96558994588163e-09	12.7182520665553
C17orf58	-0.452667048678839	5.02655737805336	-7.14790593086187	1.60926670634327e-10	1.59439433630835e-09	12.7031287149515
YY1	0.318387996368411	7.74003554407063	7.18587909165809	1.34198517025038e-10	1.34230621933417e-09	12.6859319414165
ATAD2B	0.65174112554271	5.83663364203639	7.14659453161945	1.61938489804011e-10	1.60261426939742e-09	12.6825588987612
CGN	-0.381783390230019	6.14578671376536	-7.15900268048225	1.52612134884772e-10	1.51560887399817e-09	12.6780280290251
HOMER1	0.757407715382796	4.88238209947785	7.11728831012061	1.86270603108514e-10	1.83246445081576e-09	12.6720224427903
ADAMTS1	-1.51302295468976	1.53235807816317	-6.93252586985573	4.48496826635095e-10	4.23287862790369e-09	12.6712374040141
SNRNP35	-0.649695129031526	3.39972965810234	-7.06976585785191	2.3365606504689e-10	2.27985066035251e-09	12.6693155412038
MIR1304	-2.41919899033799	-1.24566179478824	-6.94173114151578	4.29355354688659e-10	4.06829402369016e-09	12.6576239910955
CYP26B1	-1.33885469421581	1.5583632977338	-6.9583755181994	3.96777516650092e-10	3.77672577601374e-09	12.6501071079458
FXN	-0.528363747405028	3.52175009620802	-7.09104034490356	2.11122551359105e-10	2.0696445187161e-09	12.6419833607316
ADRA2A	-1.36217210945989	1.1663473396431	-6.93989986146149	4.33097696743136e-10	4.09679065629649e-09	12.624783445886
TWISTNB	-0.542917566963779	3.96940647724225	-7.10003066378072	2.02260717518249e-10	1.98509873226244e-09	12.620963767571
CCT2	0.308519858451318	9.21614679939084	7.19610548032545	1.27786569948228e-10	1.28431646383063e-09	12.6147074554366
RNF168	-0.387693242661985	6.0866241546472	-7.14156307386938	1.65879433253955e-10	1.63861053853464e-09	12.5916992436732
RAB3GAP1	0.385939437047337	6.43124257941195	7.14277416124192	1.64922229865997e-10	1.63011783231616e-09	12.5794437398358
SNORD35B	-2.16633920995492	0.0749743281977523	-6.90525279161059	5.10313065222976e-10	4.77319670178359e-09	12.5784464316294
TNK1	0.475472801741009	4.51321162132882	7.0902999592521	2.11869287267505e-10	2.0757480727954e-09	12.5774907232683
RACGAP1	0.354650023333376	7.1665148058812	7.15969025664956	1.52111203864184e-10	1.51153165384707e-09	12.5718370758668
RBM7	0.643039460260007	3.62252784108895	7.04719110305578	2.60177490049903e-10	2.5268341135857e-09	12.5657946115448
CBFA2T2	0.571087247557686	5.45836325527376	7.099171359275	2.0309154690426e-10	1.9920838888134e-09	12.537343014517
SMAD5	-0.503770880038641	6.16430601935195	-7.13254766226676	1.7318022704232e-10	1.70871157348423e-09	12.5120101367976
SDHAF1	-0.795768678327704	3.79312423164335	-7.04042069052062	2.68698309501451e-10	2.6035402827939e-09	12.4952835781514
CLDN15	0.889738277511307	3.05322504562683	6.95263941941051	4.07718245332925e-10	3.87645249286404e-09	12.4405476917251
C5orf62	0.622730584655696	3.26745305911526	6.9891370400217	3.42883201536747e-10	3.28806115969069e-09	12.4389949218465
FBXW11	0.37256096282093	6.40845317396677	7.11183110321928	1.91186520501534e-10	1.8786153753629e-09	12.4375733414588
MIR647	-1.97671314730437	-0.323381541264059	-6.87031862358678	6.01959273837753e-10	5.58920879272614e-09	12.4074933655522
SDHAF2	0.418727975914611	5.13953571378847	7.07557358332413	2.27278138408293e-10	2.22280677587151e-09	12.3841668813839
DDX11	-0.366016992512758	5.34661588728284	-7.08947837671228	2.12700982317753e-10	2.08267636316282e-09	12.3700059988524
KCTD6	0.94482372924533	1.62947998253522	6.91752592705599	4.81514888079731e-10	4.5215356475269e-09	12.3516301642553
CCDC64	0.492334832743518	5.48310057579343	7.04637706232643	2.61187651826631e-10	2.53517254158362e-09	12.3487153525236
GNRH1	1.57415934049645	0.867387785551334	6.86167523415891	6.27042846972039e-10	5.80978646690325e-09	12.3399941277451
APC2	1.04388462039869	2.81186055241801	6.9231276822684	4.68911604918994e-10	4.40566161835126e-09	12.3302555702704
ELL	0.49961045192772	5.28431657852036	7.04932995388244	2.57541761051712e-10	2.50268937352053e-09	12.3065726015849
TMEM168	-0.501841418459509	5.0359289750157	-7.06283583086808	2.41499039439819e-10	2.35500287789593e-09	12.3062683915256
NCRNA00173	-1.28351911813987	0.950145859387473	-6.89522748065634	5.35097782009024e-10	4.99663612859795e-09	12.30342897823
C5orf53	-1.11731385055151	2.38683029595446	-6.89284352480086	5.41164758481735e-10	5.0504684268128e-09	12.3017077461458
PIGM	-0.722116148116985	3.37617998826009	-7.0061970236269	3.16190681993336e-10	3.04431373958351e-09	12.2940124104328
SCMH1	0.564581700222353	3.79197943795997	6.99387308642138	3.35256822007663e-10	3.22046817418504e-09	12.2701368583169
CSRP2BP	-0.432922573503899	4.08780438253035	-7.02930364099975	2.83293531910193e-10	2.73861331078964e-09	12.26103692958
PSAT1	0.571995050938761	5.20356157244925	7.03501076367911	2.75705265827957e-10	2.66834193617289e-09	12.2402978736843
ZNF140	0.614471202019902	4.08269633414748	6.99731869364988	3.29814293095057e-10	3.1700081825987e-09	12.2386196601716
DOT1L	0.577993073493445	6.19982461663379	7.05349119259058	2.52489439239937e-10	2.45787740503417e-09	12.2160513332413
RAI2	0.888572157501482	2.49121336842014	6.90218430910963	5.17775736555253e-10	4.84029145788153e-09	12.2151638777262
GTF2IRD1	0.409201829278499	5.28094411299661	7.03136524714479	2.8052880123238e-10	2.71345498658781e-09	12.2104033616125
FDPS	0.399530008853584	7.52405088566874	7.08215981464687	2.20253942789018e-10	2.15536977133033e-09	12.1872248206031
SREK1	0.475980939730031	7.11224955942412	7.07121336299496	2.32050033183768e-10	2.26550190015489e-09	12.1869578630247
RFX1	0.825603441241249	4.62861158013481	6.96373062295621	3.86826266158642e-10	3.69040643196642e-09	12.1834674805659
FBXL16	-0.680832097734507	4.65282904259475	-6.98769366413565	3.4524144899217e-10	3.30877821945275e-09	12.1775689893631
GSC	-1.27422199999307	0.850048143151615	-6.86117360273203	6.28529978661194e-10	5.8171197360984e-09	12.1772786293606
HIST1H1E	3.18754706853016	0.0121379425596845	6.83105548256164	7.24521181604871e-10	6.64667703848593e-09	12.1674439820831
GPR77	-0.724464494460481	2.56434607950853	-6.95598493769995	4.0130137041446e-10	3.81761326439785e-09	12.1660612772803
SNORA16A	-2.60963867833906	-0.625784348089278	-6.81991796456923	7.63580895604121e-10	6.98584622433442e-09	12.1656480089583
ZNF143	0.489013472313395	4.13175865313852	6.97162034789126	3.72613949376662e-10	3.55887817782713e-09	12.1638317913215
ZC3HAV1	-0.620881225653855	6.5218007889823	-7.04987924771722	2.56869143323652e-10	2.499057331556e-09	12.1497805660609
GPR89A	0.553188624447422	4.0681620461924	6.95997826819127	3.93772861333608e-10	3.75239734070841e-09	12.136148768278
RPAP2	0.866608181331002	3.18047629743757	6.91465023347856	4.8811463259856e-10	4.57766012340887e-09	12.1323345630299
STK38	0.326815006043755	6.21808512207383	7.04481067575986	2.6314236821089e-10	2.55266413338685e-09	12.1320833836048
TCHH	-0.631599399457626	3.58666408587459	-6.92871434555395	4.56667864015134e-10	4.30513718026444e-09	12.0849895794069
SNORD77	-1.62396502560967	0.165437838916799	-6.7985537947274	8.44432569364171e-10	7.67098875070418e-09	12.0836489973895
POU3F1	2.50389433150105	-0.50708319274273	6.79807196896717	8.46350512280824e-10	7.68423776730972e-09	12.0778307146401
ZNF131	0.395502793282662	5.39867246072593	7.02471874415045	2.89539340935085e-10	2.79414653075497e-09	12.0770010326647
LOC100499177	0.55709579446132	5.47044019313164	7.00679489186407	3.15293575879488e-10	3.03771991969719e-09	12.0758844695663
KDSR	0.447349308391396	4.88579102209338	7.00236554525954	3.22000207101327e-10	3.0966828427617e-09	12.0720249342485
UBAC2	0.417550781652235	4.81531840077173	6.99271947085498	3.37098838151923e-10	3.23630365628746e-09	12.0649260969527
KCTD12	-0.760065594270686	2.44606413799627	-6.90876579768034	5.01900045314659e-10	4.69713282475789e-09	12.0647374378812
NHLRC1	-1.06936500216453	1.68547675378775	-6.83467835635726	7.12247209992471e-10	6.54125334426913e-09	12.0358341782231
FOXO1	0.731294907110049	3.64737883653893	6.92445825735185	4.65966331953936e-10	4.38387731835149e-09	12.0319008358675
RFC5	-0.314598940485029	5.77464915640594	-7.02521907048647	2.88851186568588e-10	2.78911503705143e-09	12.0229697833417
ZNF737	-0.688250054800582	3.69671361989272	-6.92720827892288	4.59937027511626e-10	4.33351371724193e-09	12.0218729076733
FLJ10038	-0.680117351901383	3.10460370874812	-6.92441184603533	4.66068755801779e-10	4.38387731835149e-09	12.017159492362
TPX2	0.34482371266585	7.80228233822554	7.04949915532768	2.57334385719024e-10	2.50212806207265e-09	12.0146937564548
C6orf147	-0.888687494442677	1.47744943797288	-6.83497803996948	7.11241177990926e-10	6.53560300039574e-09	12.000078974541
COBL	0.4097920643416	5.14899854914715	6.98124760315709	3.55971007646006e-10	3.40770413959463e-09	11.9913033533101
PPP1R3E	-0.547697743623031	3.66153309866493	-6.92950529030408	4.54960220088762e-10	4.29145782333021e-09	11.9725050634109
TRIM4	0.480209461997747	4.50587004072818	6.94129166901533	4.30250513419816e-10	4.07446748948641e-09	11.9641889998768
SNORD48	-2.88062081695795	-0.345694311272043	-6.81441698691079	7.83635160700399e-10	7.14976237182404e-09	11.9457160289891
ARL4C	-0.549255144765741	3.6853069014941	-6.91456442135881	4.88312943085471e-10	4.57766012340887e-09	11.9380540119942
ZBED1	-0.49309915938076	3.95037909907689	-6.95055596598453	4.11765680874743e-10	3.91270979940295e-09	11.928831634942
GTF2E2	0.400001920271112	4.82353072007661	6.95898344122571	3.95635186013064e-10	3.76799706770073e-09	11.9210792459356
XPO5	-0.308493361885286	7.05506275230538	-7.02264883245472	2.92403631353259e-10	2.82016051369775e-09	11.9172944389565
IKZF5	0.632833141244383	4.13452656721185	6.93606483694591	4.41039851386383e-10	4.16720365795812e-09	11.9012501617668
LARP4B	0.367400878786854	7.39438084542075	7.00677446051005	3.15324191616499e-10	3.03771991969719e-09	11.8615967269934
SRSF4	0.318649737404087	6.10312001468459	6.98201873868816	3.54670239368272e-10	3.39719649667524e-09	11.8416739925011
PHF8	0.519202070830557	6.08387395299281	6.96856754992547	3.78050727935086e-10	3.60874450569999e-09	11.8412880010811
SCO1	-0.386983933538082	5.03048838922527	-6.97194522504854	3.72039951646719e-10	3.55542637219413e-09	11.8396225558166
RAB39	3.13813481536253	-0.580938899026081	6.81597576227738	7.77900155159989e-10	7.1090722376479e-09	11.8149031824201
STX12	0.492382867609068	5.21879835011542	6.93785519122674	4.37314312927764e-10	4.13433836597169e-09	11.7648257916274
RCHY1	0.426699656005152	4.76477073729256	6.93382170345384	4.4575198397727e-10	4.20934849239744e-09	11.7621525600054
MIR200A	2.51684486018665	-0.678776093164162	6.73422552934185	1.14264391067284e-09	1.01863415576186e-08	11.7511322612037
EFNA1	0.633961895357482	5.65652920779477	6.92518442846943	4.64366666102892e-10	4.37278610580224e-09	11.7339857345964
SMPDL3A	-0.725986387853573	2.54868899052534	-6.82517612700929	7.44887142702708e-10	6.82976566587724e-09	11.7332411287012
LOC100287042	-1.46966360197229	0.254878371643201	-6.72717374320552	1.18109448499744e-09	1.05067149824985e-08	11.732818174088
GNL3	-0.419878171444583	6.43580240233139	-6.97210051572149	3.71765891416912e-10	3.55483863239362e-09	11.7210379087407
LOC285074	1.06681688369721	2.02251530650919	6.75737596339286	1.02491691314494e-09	9.20351644659963e-09	11.7178207162727
SNORD22	-1.17269103550958	2.12025611280593	-6.78270783583625	9.0982252362858e-10	8.22924385352319e-09	11.7122683327181
CDC37L1	0.576001368858471	3.94290068882626	6.88410329812662	5.63996500221264e-10	5.24890232036751e-09	11.7074092559638
GPER	-0.778773450876218	4.44070908291764	-6.88495663801761	5.61725963232511e-10	5.23068207633658e-09	11.705477071119
TMEM184C	0.508112540602204	5.83128520007093	6.9422767919531	4.28246490360622e-10	4.06008747437134e-09	11.6982682058398
RAB28	0.660949893692328	3.50207985148842	6.84823800346764	6.68108610991483e-10	6.15956362195235e-09	11.6916810772748
ZNF35	0.708689072052668	2.42638209264667	6.81509609252118	7.81131484886388e-10	7.13080947229255e-09	11.6842546881045
NAGLU	-0.567008531009725	4.4349557311431	-6.90935118599795	5.00511563017168e-10	4.68676113096255e-09	11.6693560439827
RBM33	0.459232366637451	6.48375812059085	6.94784742630857	4.17087017818161e-10	3.96102401248775e-09	11.6608824929447
KIF3A	-0.626660205562829	4.51091220511192	-6.89925042165982	5.25012130405762e-10	4.90519713346702e-09	11.6517554036706
AKIRIN2	0.346189550043467	5.78005429414684	6.92322425075491	4.68697227999618e-10	4.40566161835126e-09	11.646223779273
SOD1	0.402399694446334	8.24791193618286	6.97613972918879	3.64707260555317e-10	3.48933880178897e-09	11.6399173907905
ZC3H18	0.308454599341196	6.61088063736415	6.94284333456456	4.27098171721963e-10	4.05149734763364e-09	11.626578138986
SAT2	0.659009642488475	3.90571542958012	6.83315032155605	7.17398743563782e-10	6.58494873071388e-09	11.6105921653549
GPAM	-0.57499887898237	4.19476729610882	-6.88662539805218	5.57311918092073e-10	5.19247048366119e-09	11.6082832898669
PAQR6	0.659823314139048	2.6380297747709	6.80856354572152	8.05547209441841e-10	7.32969071311499e-09	11.5929847232768
FASTKD5	-0.407754881220565	4.5714312755012	-6.87972539218753	5.75788807400356e-10	5.35566852890076e-09	11.5223630105911
NPNT	-0.314507733109976	7.23066268616307	-6.94051838899929	4.31830094224978e-10	4.08711176899747e-09	11.5103097530137
YES1	0.55174764632742	6.35943835494621	6.91511021705639	4.87052976949508e-10	4.57097305639931e-09	11.5078101289915
C17orf48	1.08240255178056	2.2560654916262	6.7387716114436	1.11851541676887e-09	9.99254905450991e-09	11.504030724691
ZNF326	0.448723141052854	4.80548361781877	6.86704222075485	6.11348403592755e-10	5.66751147543527e-09	11.4844401090051
CLN8	0.376029741062288	5.5671226272807	6.8904184240753	5.47406354744989e-10	5.10586942373407e-09	11.4793280312358
TBC1D14	-0.567052892588031	4.10690924794584	-6.85651742819768	6.42501384988041e-10	5.93657080803315e-09	11.472369531745
NES	0.839676115863102	3.13325033491875	6.77001547994115	9.65793822428774e-10	8.70255166287651e-09	11.4605721190562
ZNF829	1.51243556309238	1.28519965188958	6.6579485673504	1.63351360644284e-09	1.43255802591243e-08	11.4237823380432
LOC254559	-0.563211275842718	3.24157196161172	-6.81517607919244	7.80837117866491e-10	7.13080947229255e-09	11.4168575285674
SNORA10	-1.70423509991951	0.182593276363706	-6.64958848177307	1.69862848038106e-09	1.48732265475879e-08	11.4167046756234
DCAF10	0.462660692199304	5.37205208511329	6.87022218994244	6.02233571184675e-10	5.58920879272614e-09	11.4029036484294
SNORD29	-1.62701114666431	0.578206415966697	-6.64919718556834	1.70173830932729e-09	1.48926590712661e-08	11.394597184965
SMCR7L	-0.379080176162272	5.41409881235113	-6.85988529262364	6.32365314820493e-10	5.84937916208956e-09	11.3612697173665
MYO16	0.537112130109989	4.11942501431953	6.81394262355744	7.85388719837299e-10	7.16185438961777e-09	11.3558509819609
TCTE3	2.52662880900772	-0.590636243034284	6.65035302042062	1.69256851808663e-09	1.48279287042854e-08	11.3433781511876
ZCCHC6	0.59540873980421	5.8028085348642	6.84216653958149	6.87526784658732e-10	6.32464133478143e-09	11.3311145920303
YPEL2	0.661089926668128	4.5576105459056	6.79286832405987	8.67340805775387e-10	7.86627312135985e-09	11.3240592942289
AURKA	0.356481966083273	6.86782300198997	6.88941048912893	5.5002145392151e-10	5.12740178115013e-09	11.3224955813629
CSTF1	-0.306280109626594	5.78059363327777	-6.8705743072077	6.01232602227132e-10	5.58611891091475e-09	11.3193515086199
TAF5	-0.563900533348458	3.53145423765623	-6.76714423841048	9.78920853302598e-10	8.80660158721498e-09	11.3102049049247
ENOSF1	-0.352812215512269	5.20124747140982	-6.8502767076373	6.61710881324491e-10	6.11068623924395e-09	11.3075556310993
FXR2	0.342938051108477	6.52455350565511	6.86773440050411	6.09352827587377e-10	5.65214458600737e-09	11.2858817243069
ZBTB8B	4.89102902921567	-1.49496395265045	6.80951790719354	8.01933660803461e-10	7.30078309378175e-09	11.2808198576811
PCBP2	0.19631187004331	9.69465633281752	6.91328026000834	4.91290172499162e-10	4.60298982906218e-09	11.2610181542684
LOC220729	-0.676073082512478	3.31943921467431	-6.7325271774009	1.15178953599539e-09	1.02624018113942e-08	11.2511916716602
LOC100506428	0.598773583504209	3.34891969265933	6.76525037363478	9.8767592250283e-10	8.87581522189002e-09	11.2402595441703
SNORD12B	-2.66500347482756	-0.723721732900237	-6.63902454971719	1.78459147714636e-09	1.5544535345727e-08	11.2334091096217
AKAP8	-0.358793177252114	5.72021472446303	-6.84925716724873	6.649027166925e-10	6.13677319755263e-09	11.2319158583116
C9orf3	0.649243329055031	3.9251588041393	6.75128704988528	1.05466352537641e-09	9.45240771618176e-09	11.2297594540517
CXCL12	-0.35136046962185	6.62471432582455	-6.87768035343537	5.81380679723026e-10	5.4046750904324e-09	11.2293486988816
TRIM45	-0.493867030824629	3.29120713053933	-6.74819171187325	1.07011141527749e-09	9.58572217948618e-09	11.2083383898259
SLC35G1	-0.985167033753315	0.87580492110354	-6.66263207239316	1.59812040329718e-09	1.40372718617342e-08	11.2055422885415
BRF2	0.487037734495064	4.41080853683862	6.79523810387546	8.57718512418899e-10	7.78322539429933e-09	11.1948382892063
MARCH5	0.330259883707851	6.49063308931462	6.84784620457569	6.69345127901006e-10	6.16756359174459e-09	11.1894279232127
MDC1	0.41556272936661	6.82127650215791	6.85785596413249	6.38453745278606e-10	5.90243252406822e-09	11.1861333256988
ADAMTSL5	0.814442766719016	2.29436253364698	6.70389778457559	1.31732578596355e-09	1.16504264645449e-08	11.1821809133978
C5orf43	-0.442723906892802	6.25141944383729	-6.84839778666316	6.67604985023898e-10	6.15831537205718e-09	11.1733499817774
DISP1	1.2291141939278	2.75862653767538	6.63147644036167	1.8486355579038e-09	1.60445753978621e-08	11.1699821257587
UBAP2L	0.307684527722443	7.46204275666857	6.86144479524831	6.27725570719837e-10	5.81289171911327e-09	11.1532299490836
VMA21	-0.43612472632083	5.41911201736349	-6.82368267810147	7.50150066267982e-10	6.87425189494013e-09	11.1377511132436
SNORD81	-1.68867159994714	0.38177330787419	-6.58757055625514	2.26883774552029e-09	1.95386418414425e-08	11.1350135871765
RPRD1B	-0.284637120280776	6.24225660409112	-6.84167542534861	6.89121715568917e-10	6.33582824143737e-09	11.1334115381334
SMG6	0.362377867521393	5.76267979387115	6.82094306900978	7.59900365208706e-10	6.95597904091429e-09	11.1300737485865
SAV1	0.482736212953019	4.85598860890564	6.78438614729448	9.02666009629538e-10	8.17335481594174e-09	11.1291358627747
ZNF558	0.626975203898803	3.56031434010869	6.72264005318228	1.20648828104612e-09	1.07212061701463e-08	11.073460884156
TRIP12	0.403458039912119	7.94306533210712	6.84606906321746	6.749822982527e-10	6.21608147355625e-09	11.0639378842612
HUS1	0.433108734007989	4.03375372216796	6.74204326015757	1.10146372746639e-09	9.85073763537326e-09	11.0637435800264
SYBU	-0.804547021329603	1.3792849368502	-6.64413374089069	1.74249164535019e-09	1.52015807390905e-08	11.0595058022094
IARS2	-0.28986960565946	6.96553155880434	-6.84351788132043	6.83157042263672e-10	6.28790224260741e-09	11.0512654002928
PRTG	-0.750862065043295	3.16966901746398	-6.73856159799027	1.11961887795787e-09	9.99706679923513e-09	11.0373470988195
WIPF2	0.489621730547754	5.62346951518872	6.78637414034821	8.94261048376447e-10	8.10163693014501e-09	11.0095227976653
NAMPT	0.441255773168039	6.73702207595148	6.81334177289893	7.87615437580148e-10	7.17824554664326e-09	11.0000960699362
WDR26	0.426407864201109	7.78288071462741	6.81913942048658	7.66387965106017e-10	7.00769400133025e-09	10.9598075694547
PKP4	0.271610057127845	7.30232021974106	6.81302158349962	7.88804592808231e-10	7.18516776150592e-09	10.9525750514012
KBTBD8	0.743947367969163	2.84915926750885	6.6890724194299	1.4120864172064e-09	1.24489895842698e-08	10.9511057232066
MPV17L2	0.554873902976004	5.21554044011322	6.77003555227307	9.65702669812372e-10	8.70255166287651e-09	10.9470226598252
WDR5	-0.29761077310428	6.34106655747517	-6.80830016545356	8.06547295247086e-10	7.33479987260047e-09	10.9467144349617
POLG2	-0.54156602670036	4.54270257618389	-6.71892839627875	1.22767939462069e-09	1.08921539499398e-08	10.944778828696
GINS3	-0.390408011257594	4.53941160111324	-6.76866768303143	9.71933972906715e-10	8.753163038714e-09	10.9429019045311
SEPHS1	-0.278924021329629	6.51657750161483	-6.80616053310352	8.14717418989013e-10	7.40507288868058e-09	10.9408339572752
SPSB2	0.74714200539272	2.99077071129737	6.66045134033767	1.61450478384077e-09	1.41663053541201e-08	10.932594079151
SGK1	0.864906351849042	2.48940250612863	6.61663328545239	1.9812791506766e-09	1.71417033191492e-08	10.9309737338664
LCA5	1.35129792286656	1.73425654211846	6.56715262284755	2.49517209082797e-09	2.13558127159709e-08	10.9235477488668
TASP1	0.381350825853776	4.75880388058051	6.75208591877403	1.0507125788939e-09	9.42204673963625e-09	10.9234117368021
GMEB2	0.405469185452359	5.97096288018866	6.78204596408796	9.12660239101533e-10	8.24860686349268e-09	10.9227627374179
ZNF644	0.551039554604917	5.37590651067594	6.76542990663862	9.8684265220842e-10	8.87309490082453e-09	10.912956175533
PHLDB3	0.657414511073712	4.01743206248479	6.6870400773821	1.42559169259111e-09	1.2561430699101e-08	10.9104381353475
STAG3L2	-0.775195211784426	2.60052898838028	-6.64540626905918	1.73215972950411e-09	1.51193315846695e-08	10.8894394311761
TTLL5	0.368263121565121	6.13366329529775	6.77582636357598	9.39757893478449e-10	8.4862370467244e-09	10.875727374807
ARPP19	-0.429542230717674	8.54021066618756	-6.82210966442801	7.55733192757051e-10	6.92162207867959e-09	10.8741481199216
NRP1	-0.327823788268401	6.93797427135241	-6.79061483828899	8.76589998623082e-10	7.9458488547276e-09	10.8460937987573
LOC100505783	1.14834849562262	2.60123017261685	6.56862086037349	2.4781771167511e-09	2.12212156172788e-08	10.8411672880651
GABARAPL1	1.01194223187567	2.73805509718253	6.58206668915558	2.32776881244969e-09	1.9994661335084e-08	10.8114102634785
IRF3	0.444047125196204	6.30867585323045	6.76758149430909	9.76910422121391e-10	8.79324537112925e-09	10.8097771209008
TSPAN3	-0.295221128992814	6.89976644583507	-6.78282395397716	9.09325578958011e-10	8.22919966585161e-09	10.7933047305501
CCNB1	0.344259810501761	7.20924674371709	6.78197855720254	9.12949731184223e-10	8.24860686349268e-09	10.790227608321
ALDH18A1	-0.241087929248687	6.62955257920379	-6.7749601316216	9.4359455427221e-10	8.51628457941092e-09	10.7736461276657
C20orf29	-0.449011439470528	4.52513500633811	-6.71324084626325	1.26086823742852e-09	1.11688349590861e-08	10.7725802619924
TOB2	0.45612058232235	6.11490189206337	6.7442883731448	1.08991140882532e-09	9.75263691877719e-09	10.7543771837319
DDX51	-0.40518183013362	5.56862185987495	-6.7451353316376	1.08558457232438e-09	9.71912012181631e-09	10.7520854022867
CCDC14	0.446710778770429	5.8390248429211	6.73501712874193	1.138405739805e-09	1.01539720493327e-08	10.7212167917058
CD22	-0.652364391105931	2.24066632029482	-6.59861454619762	2.155001731853e-09	1.85966196922134e-08	10.7156064016792
PPIF	-0.310030988360166	7.21639483110668	-6.77221097577696	9.55873930813269e-10	8.62245718388409e-09	10.7129738450135
SENP6	0.404089171105968	6.97436801892425	6.7573084310993	1.02524223511212e-09	9.20351644659963e-09	10.707387105043
ZNF70	-1.29376995306409	1.85245581798469	-6.51579036244892	3.16801943557397e-09	2.67991689633481e-08	10.6846713457814
LPIN2	0.404354306131496	5.53314388175899	6.71412756844553	1.25563608639642e-09	1.11283825696311e-08	10.6759286988547
NCOA6	0.418675123926992	6.50258057207881	6.72964615045391	1.16746983385939e-09	1.03965737494486e-08	10.6663433055527
RNF34	0.323161760319817	5.32818772888312	6.72000828883341	1.22147621251065e-09	1.08428705828175e-08	10.6630448534982
KIAA1539	0.91720895287452	2.66580337247145	6.55816146857478	2.60178758721888e-09	2.22341827330856e-08	10.6551249101164
C1orf74	-1.13466941256437	0.536565486732899	-6.50416153322084	3.34367295755237e-09	2.82137167215468e-08	10.6519765606654
ZNF547	2.78486211385986	-0.649565570439007	6.50932810840494	3.26447427907706e-09	2.75593477250302e-08	10.6401764697502
MANEAL	-0.342875981937155	5.42409179943163	-6.7235047917948	1.2016034201475e-09	1.06834745340494e-08	10.6395321053845
PLAGL2	0.381314435985288	5.70054178017062	6.72132224831785	1.21397030661982e-09	1.07819646351088e-08	10.6387555132694
INHBB	-0.495060748890693	4.93381378741238	-6.68108998265849	1.46587025167435e-09	1.29095387514491e-08	10.6325093084222
EED	0.376639445449528	5.40889822331406	6.71088259428455	1.27488844573543e-09	1.12870483676439e-08	10.6240354803958
NEK7	0.586766562810541	5.7723083391822	6.69930513966152	1.34598776393252e-09	1.18850577423482e-08	10.6218707378881
ZNF14	0.562750188864349	3.49788471919119	6.64581376896009	1.72886398184947e-09	1.50984445078071e-08	10.6180748778684
ULBP3	1.46560716398229	1.07491449265786	6.48710008988598	3.61894046292698e-09	3.04159415012768e-08	10.6180636439044
GPD1L	-0.335891473968321	6.51239164915513	-6.73743078248351	1.12557899942249e-09	1.00449216575996e-08	10.617177321926
ALOX12	1.33614097944768	1.44625626647231	6.49661164101805	3.46283188839669e-09	2.91897179947309e-08	10.6063593906927
USP43	-0.53562784250582	4.18584960570124	-6.65426128592969	1.66192293504755e-09	1.45670855166327e-08	10.597960397875
BAIAP2	0.465461498299715	6.22364885424888	6.70714711662511	1.29741283615448e-09	1.1480387445422e-08	10.5955188562431
FBXO31	-0.410070388281445	5.54425505004986	-6.69401820106647	1.37974738655105e-09	1.2176725748116e-08	10.5546683559071
PRPF8	-0.372289539472627	9.08181889535798	-6.75417893734317	1.04043052307852e-09	9.33484982186972e-09	10.5431080742231
ZNF689	-0.547812023507046	3.60206149414142	-6.62556403747611	1.90038411006625e-09	1.64673698739626e-08	10.5413234325961
DYNLL2	0.222965836739554	8.21833639619391	6.73933989437281	1.11553491543694e-09	9.97124849052238e-09	10.5217000173349
WASF2	0.365514389404421	7.08418033240778	6.71592740215359	1.24508204580362e-09	1.10406957232342e-08	10.5211457018318
LOC100506714	0.848917476771509	2.3290409165134	6.53811377732177	2.85599534742743e-09	2.42455158326783e-08	10.519560986568
RAB37	-0.795488396210002	1.8699868669888	-6.57573925238479	2.39738995545595e-09	2.05609998025874e-08	10.5040227341859
IFIT5	-1.08755161594898	3.31246469321671	-6.60272661474671	2.11407545221032e-09	1.82622922844862e-08	10.4914925589292
KLF9	-0.544558362187448	4.30244567929376	-6.63469822480136	1.8210259861003e-09	1.58289181868719e-08	10.487175466267
SWAP70	0.590817232978397	4.24643980284852	6.60377357540376	2.10377869823933e-09	1.81827364079352e-08	10.4815529895646
MKL1	0.446802146697639	5.00269012922903	6.64780301069003	1.71286437163653e-09	1.49743563780707e-08	10.4787677877282
PPPDE1	0.446294574330707	5.47747541132501	6.66679203185613	1.5673204388793e-09	1.37739711086797e-08	10.4642059001282
FCHSD2	0.446375381605403	4.69481123610932	6.64613627518658	1.72626003749089e-09	1.50835803902809e-08	10.4629109585719
CHCHD7	0.430715156192243	5.02416848558516	6.66047067368714	1.61435880005907e-09	1.41663053541201e-08	10.4531601067169
POLR2A	0.49365450515284	8.72057074096349	6.7294093359036	1.16876807929355e-09	1.04025957201199e-08	10.4480643744564
LOC100134713	-1.22022266940056	0.683922341892051	-6.45115144824891	4.27432876258144e-09	3.56589616577174e-08	10.4474938281522
AKAP13	0.600876441946788	7.42347119636596	6.69962562726813	1.34396777833767e-09	1.18734902931427e-08	10.4308187479748
UBE2A	0.314516831688591	6.72013276878552	6.69252707503998	1.38941948696131e-09	1.22556178797157e-08	10.4212371892681
CENPJ	0.482182476650156	4.8573474474672	6.63361124034207	1.83029516919621e-09	1.59012241089025e-08	10.4176101200413
CYP2R1	0.674576987978601	2.89085404946344	6.54577181597411	2.75611564640218e-09	2.34571389671399e-08	10.3834796545912
MTERFD2	-0.439169457461084	4.51738640558543	-6.620936783013	1.94188149597304e-09	1.68182424332745e-08	10.377477702343
SERPINB9	1.32988986674108	1.02175147269841	6.43253016305857	4.65859864425505e-09	3.86460335945047e-08	10.3764371290196
SFN	0.51808864994236	6.65151654838457	6.67704768466385	1.49387439090987e-09	1.31492396387246e-08	10.3691829526216
AP1G1	0.404875902120669	8.07367207340914	6.70096894487176	1.33553363266194e-09	1.18052137804642e-08	10.3675475217598
HEATR2	-0.366269518858966	5.91293450262047	-6.67053922741101	1.54007968162197e-09	1.35416890617486e-08	10.3555053564781
ALOX12P2	0.718344638560507	4.603024621712	6.59706627048364	2.17061348758515e-09	1.87120309105021e-08	10.3537284725549
MCU	0.380275835606976	5.79098820702973	6.64143420239691	1.76461200018873e-09	1.53865334156185e-08	10.3480330311424
SLAIN2	0.424688724875599	5.60220341697852	6.64097023043373	1.7684417168148e-09	1.54118912308549e-08	10.3340227245474
USP54	0.487940366072573	4.91563915825401	6.61332505287608	2.0121018348638e-09	1.73993749153373e-08	10.3280113134217
ZNF235	0.701264659588778	2.76619976717562	6.51761773138397	3.14125895455578e-09	2.65862422854205e-08	10.3028733595846
ZNF670	0.613089211577616	2.78441926119979	6.54884199729052	2.7170496676316e-09	2.31477622623141e-08	10.2978872818893
ADIPOR2	0.287832539576853	7.46796626190616	6.67538343334718	1.50555717817963e-09	1.32451016559054e-08	10.2904747964727
GPHN	0.32844024400919	5.313625121364	6.6314673281534	1.84871423054773e-09	1.60445753978621e-08	10.2861598041231
GDF15	0.737734860862364	6.51768134498928	6.63790393604537	1.79395903625403e-09	1.56179963156233e-08	10.283780095819
SNORD87	-1.63443157159874	-0.455004502881981	-6.4002110538813	5.4081865158089e-09	4.44236302997977e-08	10.2829775360913
DLAT	-0.368770029359662	5.52575244720246	-6.64792506814244	1.71188743814025e-09	1.49736430520175e-08	10.2819924811747
CLDN23	-1.59526558931312	0.00866035498832419	-6.38734680633994	5.73865230163932e-09	4.6929307550128e-08	10.2305125124575
TMEM102	-0.752678135388374	3.2657604821473	-6.52712193724162	3.00563866154037e-09	2.54512916332158e-08	10.2221517682383
DTNA	0.318068459040822	6.18659951204756	6.63587563262987	1.81103810368887e-09	1.57502866594346e-08	10.2106193331189
TRIT1	-0.506206114646867	3.86671907215225	-6.55136783702187	2.68532089217042e-09	2.28895548423334e-08	10.1795156193351
C1QTNF6	-0.383215608340134	5.85808558917953	-6.63643615695066	1.80630226488768e-09	1.57172731935388e-08	10.1753060920474
TUBGCP3	-0.417960101545678	4.62754824262061	-6.58598547258309	2.28565664914607e-09	1.9643022507872e-08	10.1672565342479
HTR7P1	-0.755009240365769	1.76428885168397	-6.44701224976231	4.35694298967661e-09	3.63056873738673e-08	10.1546375338718
ADAT3	1.26511293276648	2.06839324272271	6.41651697108802	5.01620049387466e-09	4.14071752515102e-08	10.1478341728671
ANKS1A	0.393111830128035	5.85103461621583	6.59968124157388	2.14431055699222e-09	1.85139131415271e-08	10.133606171012
SNORD44	-1.26856768847658	0.918342639298143	-6.38724703230045	5.74129175122948e-09	4.6929307550128e-08	10.1099881151308
CREBBP	0.509386318028243	7.43844363884613	6.62857021617827	1.87389584288367e-09	1.62546857242668e-08	10.0846748139238
LIN37	0.776368218347767	3.45896682184954	6.47451993041851	3.83613862347662e-09	3.21581866361017e-08	10.0795497344753
MAN2C1	-0.358885636202839	7.03274583579439	-6.62639570605886	1.89301921814644e-09	1.6412054641929e-08	10.077492911554
WAPAL	0.418445276997192	7.15770965991305	6.62005278204898	1.94991060248369e-09	1.68790398115617e-08	10.0613489826765
ZNF286A	0.560829247571416	4.39317908113509	6.5408564007167	2.81982015375568e-09	2.39505699600863e-08	10.0606318510703
TRAPPC2P1	1.97984982837725	0.268637863625771	6.33918530727733	7.16265880316346e-09	5.79527362477531e-08	10.0564064412621
NIPAL1	0.952466498294159	3.31693231413343	6.4917667179895	3.541499239434e-09	2.98077671264692e-08	10.0489316974492
SNORD101	-3.45908516578061	-1.48608353799625	-6.42899796157234	4.7352482858403e-09	3.92429595304228e-08	10.0400372843026
NAT8L	-0.491746412997777	4.21563875125356	-6.55804765464697	2.60316563641379e-09	2.22345976013198e-08	10.0350499731968
MED31	0.78608880893449	2.82669786044373	6.43643079047922	4.57537760457322e-09	3.79933540510837e-08	10.0216215879396
INVS	0.535562425808092	3.74176315134049	6.4870838224488	3.61921332142675e-09	3.04159415012768e-08	10.020258399036
HIST1H4D	2.14880561398189	-0.804028359942425	6.33475624924111	7.30993283808734e-09	5.90300901903297e-08	10.020002709096
ZNF155	0.920980140962106	2.14992779281459	6.40599313883456	5.2658433676715e-09	4.33395494492806e-08	10.0076239116192
GATAD1	-0.326045568068131	5.63700698578649	-6.57856526641511	2.36604434528926e-09	2.03130008370727e-08	10.0059977437213
SNORD30	-1.76527124954576	0.173206109358074	-6.33081334439001	7.44355403984714e-09	6.00511325433688e-08	9.99861655124475
RAB3A	-0.814652474665489	2.83598768072042	-6.44475768241243	4.40260345909107e-09	3.66678985307964e-08	9.99670906857935
ARRDC4	-0.482951044666008	5.29106496303902	-6.5862861944459	2.28245632110696e-09	1.96256038633382e-08	9.99156030347759
PEF1	0.346860412301218	5.77679120984388	6.57304431615083	2.42766400639399e-09	2.08099707037074e-08	9.97475126935647
ZNRF3	-0.404688777698611	4.2703964959088	-6.53423018312492	2.90800589893732e-09	2.46620135161399e-08	9.9644525540081
MERTK	-0.762210911105687	1.28780751151166	-6.42187237796085	4.89368642209789e-09	4.04957999619818e-08	9.95988036884154
MED29	0.279313442143921	6.44563771724156	6.57836718727199	2.3682281329189e-09	2.03213172370116e-08	9.93401818614055
PPP1R11	0.336247648287125	5.63868810137293	6.55785733575955	2.60547161338753e-09	2.22429337735034e-08	9.93197241096042
CORO1C	0.272138535295634	7.05419300735463	6.58845166052925	2.25954156090977e-09	1.94686105433565e-08	9.92621618541225
DPM1	0.42557174766054	7.56602075516037	6.59728330538791	2.16841833447483e-09	1.87027479245781e-08	9.91751549810742
RSF1	0.654660337149902	6.10472695310279	6.55584839825681	2.62993617690986e-09	2.24403329707349e-08	9.909285523058
ZNF529	0.678317751702672	3.08904477979277	6.45613764483827	4.17686219793479e-09	3.49443938960788e-08	9.89906561611508
CENPE	0.773942395936644	5.6990099759233	6.54469102532731	2.76999969405484e-09	2.35633137758765e-08	9.89585339146063
HINFP	-0.504907106492357	4.32102279548087	-6.48094927407063	3.72357269546453e-09	3.12615611239703e-08	9.89082460344098
PDXDC1	0.256063025392775	7.52768612752152	6.5872231150524	2.27251384854377e-09	1.95602272789738e-08	9.88772457258524
KIAA1522	0.323819781110425	7.90563550538039	6.58676743606972	2.27734409055364e-09	1.9591719429228e-08	9.88194853530944
NR3C1	-0.497480251640889	7.30856949087341	-6.57250705305883	2.43374448243479e-09	2.0851405084139e-08	9.88051147481145
GRB7	0.653465529715961	3.72160351000575	6.45269625581409	4.24389416984406e-09	3.54342916108198e-08	9.85555916273654
HCAR1	-0.610065304724005	2.92152270118206	-6.45364055561409	4.22539584930235e-09	3.53327600918663e-08	9.85323450166178
A4GALT	-0.467389667874516	4.51185951912789	-6.53108347729495	2.95083348044239e-09	2.49998678454501e-08	9.85099921041752
CCNF	-0.405636681564062	5.4746434462604	-6.53213491247091	2.93645423658539e-09	2.48906541574526e-08	9.84940329263679
ATP2C1	0.372043281256439	6.66731297686491	6.55849311477953	2.59777615494918e-09	2.22112517460992e-08	9.84406915925353
ENO2	0.32821833679113	5.90942740079228	6.54198711747184	2.80503820645039e-09	2.38492419749244e-08	9.82911711077297
USP45	0.627031830312312	4.61336403004523	6.49350344662439	3.51309885299085e-09	2.95836179342492e-08	9.81434384811113
[truncated: 14,725 more rows]
