# Supplementary material for: The transcriptomic response of cells to a drug combination is more than the sum of the responses to the monotherapies
Source: eLife. 2020 Sep 18;9:e52707. doi: 10.7554/eLife.52707 (PMC7546737; doi:10.7554/eLife.52707)
Supplement: Source data 4. [file elife-52707-data4.zip › MCF7/limma_t0_TW_9.txt]

1	logFC	AveExpr	t	P.Value	adj.P.Val	B
UBC	4.01484070283585	10.845093444045	82.988752999045	2.3057608940403e-92	3.85615451919299e-88	201.021656336928
C17orf91	4.78538687535006	6.22040122393268	77.9136843687372	9.98996743947433e-90	8.35361077288844e-86	194.402875269948
DNAJB1	4.83825508677628	9.70935114870328	76.8053922201565	3.95819594597941e-89	2.20656230001866e-85	193.606185808193
IER5	5.09300524091355	7.83467038761343	72.992179046932	5.25391285341005e-87	1.75732877120859e-83	188.650387451414
FOS	5.13183732641184	6.70296140946639	73.1152010046189	4.470291431477e-87	1.75732877120859e-83	188.446288081759
PPP1R15A	6.44853314866057	7.73047738173972	68.3123907613658	2.99996631435107e-84	8.06720331025553e-81	182.268468120865
DNAJA4	5.15921033474693	7.65985678493217	68.227990395346	3.37660985241502e-84	8.06720331025553e-81	182.259055616795
MAP1LC3B	3.36178416629292	7.62558097053956	67.2522508403996	1.3389455735266e-83	2.79906572145735e-80	180.85430822204
SDC4	2.3775786160053	7.92862480671931	65.7617010818753	1.14012651274254e-82	2.11860842212291e-79	178.753496297119
HSPA1B	4.85477745146857	8.83758207858262	65.1204608121147	2.90632851485178e-82	4.86054380823811e-79	177.851165504215
HSPA1A	4.71415513527754	9.30862539928997	64.3610565026102	8.90426601458277e-82	1.35377222570802e-78	176.739435538465
ZFAND2A	6.10896976019342	6.89223470843203	62.7119706013497	1.05840465499753e-80	1.4750632875149e-77	174.178806880494
HSPH1	3.71675669192051	10.3379439314484	62.3586798501732	1.81328016212051e-80	2.33271518702334e-77	173.727541448809
GADD45A	4.50794665699981	5.41162096556908	62.0719498713993	2.81290872981644e-80	3.36022039981787e-77	172.853112775815
BAG3	5.14091621201548	8.79206796542452	61.71735310663	4.85448776284595e-80	5.41243022305571e-77	172.740166357515
NXF1	2.30791846205275	7.46721710303826	60.1437265903339	5.67150982587078e-79	5.92814564549144e-76	170.268607142683
CDKN1A	3.24659648555304	8.02918651422638	59.4626388284111	1.67490207463766e-78	1.64770954683766e-75	169.195679716649
HEATR6	-2.53924849785366	7.84462438321741	-59.0188245145416	3.41346693043614e-78	3.17149005247856e-75	168.453357844202
JMJD6	3.41876894955317	6.14538139994074	58.5397074014269	7.4041694129002e-78	6.51722785586016e-75	167.650920373412
SIK1	2.92761192729157	7.20892170867376	58.0776794803912	1.571214471082e-77	1.22110583470918e-74	166.946369582826
TNFRSF10B	2.89783076347751	6.47513920581161	58.0641570816727	1.60633391315486e-77	1.22110583470918e-74	166.881784934602
SAT1	4.17521102124881	5.89732516241368	58.1213134764264	1.46309147751902e-77	1.22110583470918e-74	166.822136113049
HSPB8	2.78255916131884	8.67105303983863	57.3752629939226	4.98582024302284e-77	3.62534164105713e-74	165.81367366524
RTN4	1.80458903958661	8.20824084217759	56.5595518644252	1.93839793543755e-76	1.3507402946774e-73	164.456845459303
TSPYL2	3.78189836048846	6.38540384366304	56.3871783049145	2.58870421326565e-76	1.73173957050619e-73	164.092562454012
KIAA0513	3.96624122362556	5.82949933495263	56.1239333232335	4.03325186031312e-76	2.59431169661064e-73	163.655941507689
LMNB1	-2.51123721428994	7.53408584336184	-55.8923774540116	5.96691878918733e-76	3.69595369742107e-73	163.320519110283
RAB7A	1.73393939734334	8.60384147926901	55.5220268943677	1.11990592234449e-75	6.6890380876033e-73	162.703792033842
PRNP	3.10141052137054	6.66236760372295	55.4975470015436	1.1676574937521e-75	6.73375997431385e-73	162.638491584513
MCL1	3.10118888425794	10.2091383836117	54.9835265439025	2.81728113328914e-75	1.57054032243759e-72	161.770222080678
MXD1	3.80159650364112	6.88739720859648	54.7441060288546	4.2574017593079e-75	2.2967995813763e-72	161.345791675757
PRMT6	-2.61643337217872	6.70457695712868	-54.0331628871118	1.46545209607718e-74	7.65881901712338e-72	160.066604562632
VPS37B	3.66008441657693	5.05825952820964	53.4478679848396	4.10117285217041e-74	2.07842469029388e-71	158.934144471692
H1F0	-3.04386045019064	7.72711080413696	-53.1620395445716	6.80509955399999e-74	3.34730838062046e-71	158.590993394177
VEGFA	3.5917497819457	7.06037922764422	52.7582345463788	1.39773708798605e-73	6.67878715985107e-71	157.867151115522
MRPL18	2.99956037335807	6.42466694507529	52.6508746191524	1.69398659596205e-73	7.86950884190813e-71	157.682598076745
SLC25A25	2.45775006927712	6.24587187674517	51.8093150981678	7.74228606191052e-73	3.49951329998355e-70	156.152435947305
DNAJB6	2.25535451139462	7.80144613763983	51.1760954648981	2.46636392486236e-72	1.05762744306149e-69	155.007946526062
HSPA8	1.64599309281778	11.9936459746859	51.1844860821906	2.42857663225939e-72	1.05762744306149e-69	154.954105882153
KIF20A	-3.40265661137368	5.81745294395838	-51.1233458499845	2.71791160255408e-72	1.13635884102786e-69	154.833899636324
PARD6B	3.88223968221024	9.35984265063281	50.9901187709495	3.47490418737e-72	1.41742189340429e-69	154.648488372567
DNAJA1	2.36013613796488	9.61681679901245	50.4757340113745	9.02358653667231e-72	3.59310621998352e-69	153.68144557413
SESN2	4.43928877301665	6.73073296517458	50.2637394047858	1.34067146306928e-71	5.21427663915596e-69	153.300087723669
IARS2	-2.4612937844457	6.96553155880434	-50.1238945130657	1.74226807291202e-71	6.62220255713195e-69	153.051367215629
EGR1	6.17936143465006	7.31746040913881	50.0076868524937	2.16719355928707e-71	8.05425446344822e-69	152.782122713205
HSPA6	8.40722339661662	4.58931929883194	49.8642620400957	2.83897190827494e-71	1.03215143899978e-68	152.165526310076
EIF1AD	2.58337636853234	6.43120715503031	49.5432323753006	5.20916559503376e-71	1.85357628534776e-68	151.963763767854
NUCB1	2.94900716818529	7.6619737684796	49.4079869324261	6.73434368195543e-71	2.34635757785464e-68	151.701476700033
GADD45B	3.66913451430135	5.51505952483269	48.9311946707736	1.67391421729878e-70	5.71317170818465e-68	150.761461960316
AURKA	-2.63529847815446	6.86782300198997	-48.6033128202565	3.14584452508845e-70	1.05222207675158e-67	150.167428214585
PMEPA1	2.58757730485239	7.04533868046243	48.4953194845522	3.87577086552179e-70	1.24650753759589e-67	149.956417140947
DUSP5	4.41149075130227	4.47402428634682	48.5785041940865	3.30018725388169e-70	1.0822025810572e-67	149.852018019851
HERPUD1	4.07131686467106	6.39996889195011	48.2116295659806	6.71893027129418e-70	2.12013943126649e-67	149.389118342271
KLF10	3.03053097235482	7.44018767785237	48.1063842155727	8.24657849849761e-70	2.55399590386804e-67	149.201765433367
SERPINH1	4.37807302904076	9.03932703530522	47.835272133558	1.40054547410374e-69	4.258676819802e-67	148.63278603809
DEDD2	4.24473440338372	6.41955434437307	47.6197990163156	2.13781556206502e-69	6.38443347499559e-67	148.252148685523
CSRNP1	4.53957523250214	5.15068521785139	47.5481844882151	2.46141436800453e-69	7.22187612114171e-67	147.945860223566
TES	3.57126150018141	5.93738087172614	47.3829184714929	3.41015463935849e-69	9.83300451528128e-67	147.775363213659
HSPA5	2.48744080570976	10.5527548020853	47.1966858739829	4.93026463368769e-69	1.39752111413208e-66	147.353801439849
DUSP1	3.19743360050429	5.4953577980922	47.1639351880347	5.26119585396544e-69	1.4664706576953e-66	147.284868305528
STX3	2.15036049828483	7.26471962093819	47.082551052802	6.18405807119096e-69	1.69544569151799e-66	147.187614186557
STIP1	1.69393584542485	9.50524692810074	47.0575083728011	6.49970716070391e-69	1.75158989935171e-66	147.088560493683
IL6R	4.64407615975139	3.92623683264399	47.0499366263632	6.59831162755071e-69	1.75158989935171e-66	146.64027095127
NAB2	3.84545955180313	6.74429635336419	46.443579350609	2.21943834343113e-68	5.79966982117846e-66	145.914511702853
ZNF473	3.24349728100101	6.17128838010622	46.3955469039912	2.44479678735156e-68	6.29027407256422e-66	145.817510885281
DDIT3	6.01634821569517	6.72634808064563	45.9318499814351	6.24821608552118e-68	1.58326008809479e-65	144.828558491964
SF3B3	-1.55317738866958	8.48671373457307	-45.8677979443444	7.11774121708674e-68	1.77667319573968e-65	144.725986528427
NCAPD2	-2.24167082885747	6.83603590534476	-45.854350694723	7.31528401363006e-68	1.79912955652866e-65	144.722728408274
ETS2	2.20269997041716	6.36117609938898	45.8020310109648	8.13801356383049e-68	1.97246578031161e-65	144.616525225391
TFE3	2.35586156565231	6.72470095457409	45.7398764068036	9.23781557606784e-68	2.17596095343885e-65	144.486609319739
AEN	2.0304064184033	7.40668228714742	45.7400624494523	9.23430907398233e-68	2.17596095343885e-65	144.480836255303
STX5	2.62523262457316	5.97928525378897	45.6217696487799	1.17588721423962e-67	2.72147463428549e-65	144.246679154088
TRIB1	3.79055620311547	7.1775657704366	45.6167928811113	1.18791944691964e-67	2.72147463428549e-65	144.234405478982
AKAP17A	3.28093764591523	6.15632656702606	45.583821018163	1.2708376143582e-67	2.87209300844953e-65	144.171032068537
ATP6V1G1	2.51636902745877	7.82261612554127	44.7773776631698	6.71234413371661e-67	1.49676324389702e-64	142.480942623111
ZC3H12A	4.62844209103882	5.32240791917296	44.3724516259633	1.5641032764133e-66	3.44185042036001e-64	141.621968117347
CCDC9	2.92466994718061	5.80123188275644	44.2776033534295	1.90880283299699e-66	4.14582059468074e-64	141.461728908903
ANKLE2	1.59128187463485	6.9967190703404	44.242921518075	2.05319711199913e-66	4.40226519244531e-64	141.375482273992
SERTAD3	2.57134321889766	6.08400992785327	44.0157364939321	3.31467913580954e-66	7.01704985661757e-64	140.91306331438
RNFT1	3.06667983394436	6.72540781486655	43.9975903385012	3.44427662529117e-66	7.2002602851712e-64	140.865860371754
MT2A	4.31897405484824	7.21193164564443	43.897718883133	4.25483176253388e-66	8.78491436995267e-64	140.659123621503
TRIM26	2.76862021294669	7.15230588866758	43.7329408101305	6.03575016854331e-66	1.23099860754535e-63	140.294502671448
MYO10	2.91437019272739	5.94259595832245	43.6551191374302	7.12240381541384e-66	1.43512146275881e-63	140.148946453073
HMOX1	5.8899960064777	6.75584619051977	43.3392313067473	1.39846748848398e-65	2.75607914912428e-63	139.449488308353
IFRD1	2.69148515611861	7.38493088016067	43.3384597448664	1.40078167708421e-65	2.75607914912428e-63	139.44828494317
APP	1.42309168835866	8.8654038719346	43.3146398628169	1.47416073549564e-65	2.86672838842198e-63	139.35441943995
GEMIN5	-3.08946134501503	5.94301462918895	-43.2507757506162	1.69064139600788e-65	3.24991801227997e-63	139.233499186889
PI4K2A	2.15432729132816	6.12383947389819	42.9617301312816	3.15043129948889e-65	5.98725148325593e-63	138.663088199061
HBP1	2.6588817582941	6.10881226071028	42.8067134625301	4.40573969313449e-65	8.27883040763834e-63	138.329057294844
PXN	1.87556153608948	7.72764029444019	42.7290745964715	5.21368013896885e-65	9.68817629379055e-63	138.114108991683
INTS3	-2.04032322046413	6.2585639365588	-42.5911509689117	7.03631774824889e-65	1.29313602221664e-62	137.861333184773
FAM53C	2.36259984472994	7.2283258284205	42.5262014199894	8.10568439688443e-65	1.4734724549293e-62	137.691034320407
CLK1	3.47213522410723	7.00246078561596	42.4853940190405	8.86008489918341e-65	1.59329096617143e-62	137.614843665616
BHLHE40	2.58676190197844	6.82896665127999	42.480122178842	8.96258343605937e-65	1.59457707856018e-62	137.610728350436
MAFG	2.95877397192416	6.70722584074029	42.4473809371762	9.62652686193024e-65	1.69467405514654e-62	137.539953609753
SPSB1	2.88993395496468	4.81058564964061	42.3114509325739	1.2958423045599e-64	2.25746528140205e-62	137.235659496251
USPL1	4.2933329934493	6.33987128627438	42.1761626582742	1.74339349493934e-64	3.00582606282118e-62	136.947717842267
FHL2	2.9206282121559	5.71095113597258	42.0236633571852	2.43823193026333e-64	4.1188879597701e-62	136.618094551617
UBB	2.52720930877026	10.3065917317109	42.0303598910644	2.40252549465484e-64	4.0999833033273e-62	136.510896784938
STK10	1.98538601329449	6.01085645498563	41.9620485560294	2.79298678714652e-64	4.67099110282385e-62	136.475341847547
SNIP1	2.50377065484145	5.15271615888027	41.9518889330472	2.85629983022718e-64	4.72958003571478e-62	136.456342561437
MICB	3.96730909673155	5.17514329826187	41.83493994153	3.69841991381179e-64	6.06395829790082e-62	136.200887714045
CCNA2	-3.18171260358256	5.48221964919826	-41.7761111622285	4.2127782547725e-64	6.84024306143838e-62	136.046485107408
MEF2D	3.06671371141607	5.28492277923607	41.7661574995449	4.30669537124802e-64	6.92549744122614e-62	136.041471924411
HSP90AB1	1.21655104942155	12.2065673647244	41.7171788216335	4.80056168934372e-64	7.64615178024613e-62	135.759521299936
C16orf72	2.07279364023594	7.06883648947183	41.4530137288757	8.63853063678907e-64	1.35019426513701e-61	135.323343771845
TUBB	-1.68324531397291	10.4297180764044	-41.4900383527692	7.95411092769007e-64	1.25494859579895e-61	135.322196805481
ZFP36	3.19169947189671	5.86929075058073	41.3887400373519	9.97101544887369e-64	1.52986479235746e-61	135.213000263965
TBC1D9	-2.1798985201831	7.75291635078837	-41.3954599716435	9.82249496103777e-64	1.52103153452218e-61	135.199709849509
PHF13	2.23996431658245	5.63553052157035	41.3252171232525	1.14920142221314e-63	1.74720405319023e-61	135.067037877755
OTUD5	2.33071455753262	6.08311652434137	41.1892768203742	1.55821609195652e-63	2.34771224521449e-61	134.759595943727
KIAA1467	-2.41002291613422	5.88642277267532	-41.0866365569463	1.96212175985174e-63	2.92986824212147e-61	134.532420044313
STK40	3.23851664998897	6.58507542584907	40.9368625653861	2.74910582165731e-63	4.06867661605282e-61	134.182280432838
CTCF	-1.9025851239409	6.59581948611356	-40.7984881905832	3.75780411692599e-63	5.51276456591845e-61	133.881939714244
FKBP4	2.20049906633647	9.34824450160857	40.6968547008659	4.73038032580776e-63	6.87920700598339e-61	133.542637647732
PIM1	3.7833765078058	4.25635696778527	40.5992482811524	5.9034579212589e-63	8.51115778233912e-61	133.227240893031
MAP3K14	3.2176135746622	5.93432447964536	40.2621860099859	1.27331691629442e-62	1.82008137676136e-60	132.663878458793
VCL	2.25186367835088	7.3146997792152	40.2543635802465	1.29632338173828e-62	1.83726374882974e-60	132.586962316956
TOP2A	-3.2280903518985	7.71246456677013	-40.1497679163738	1.64751187474818e-62	2.31537719271333e-60	132.366712397503
MT1X	5.10605248468231	5.90502223325212	40.0498667418661	2.07250552703143e-62	2.88838186950613e-60	132.147443485771
EPHA2	2.8610435290491	6.00704891373219	40.0160395760274	2.2402349786972e-62	3.09633799865554e-60	132.086372917109
FUBP1	-1.69799086953851	7.09185198545167	-39.9086445919746	2.869218412018e-62	3.9012039611861e-60	131.829316553634
HSPD1	1.8791744343821	11.0907695448554	39.9395767866747	2.67167454913979e-62	3.66238402949294e-60	131.744709052097
PLEKHA6	1.91838797334053	6.64507385984049	39.7890208090675	3.78244789522726e-62	5.10142408062747e-60	131.545505768284
ASNS	3.28154664510487	7.81572324876419	39.7655087520769	3.99391063698643e-62	5.34353291943689e-60	131.466624605349
KLHL21	2.72768272303231	6.12074249085	39.4604127186203	8.11130148069302e-62	1.0597922340868e-59	130.798349768457
DFNB31	3.56282912190193	4.98474938845129	39.3680900967425	1.00603497931498e-61	1.29422530723567e-59	130.601741377843
TRIB3	2.92678550089482	7.80822936799348	39.3596209512983	1.02612907445829e-61	1.30999867490385e-59	130.523176180134
ITGA5	3.94776809790559	3.80200093223678	39.3898179543251	9.56280756762425e-62	1.23975499039495e-59	130.485485914868
PEA15	1.96904550123344	6.23329816051976	39.3216662917602	1.12127834663472e-61	1.41711929683072e-59	130.464874484053
IL4R	3.02648347618004	3.96943917364284	39.3194946821428	1.12698437262907e-61	1.41711929683072e-59	130.43347017004
HBEGF	5.63753058623512	3.73757462923029	39.5335222428001	6.84175984309959e-62	9.00957414299193e-60	130.417731450483
CD2BP2	2.05438794888894	7.29517073737979	39.279823612318	1.23653942482378e-61	1.54327502542932e-59	130.327045676916
KDM6B	3.55619674364693	7.18789582028028	39.2184531691726	1.42760077324857e-61	1.76853298754142e-59	130.208973372136
TRIP13	-1.77265461411628	6.92683617992374	-39.1578561203588	1.64552230534016e-61	2.02350845841977e-59	130.077328806698
GINS1	-2.22407660212451	6.00348475754953	-39.1401798613178	1.71520781868254e-61	2.09380551530269e-59	130.070170827518
ZHX2	-1.89451873229202	6.42587084609066	-39.0858329813552	1.94869480183455e-61	2.36159216419428e-59	129.938711319215
MORC4	2.58306708820583	5.20734580627586	39.0376744086242	2.18230967348988e-61	2.62567963880898e-59	129.827460172384
FOSL1	7.20971702465126	3.29180561096025	39.6156893554432	5.65237296296101e-62	7.50240360575873e-60	129.67288686892
PRR13	1.89502441132811	7.60896470127923	38.8601076466403	3.31653516670626e-61	3.96183815199968e-59	129.331210577196
BCL10	2.73394068266227	5.00470492733472	38.7996469491396	3.82598019453286e-61	4.53799239527429e-59	129.267924853248
CAD	-2.40228271688663	6.79935492127865	-38.7920552542889	3.89530079782765e-61	4.58767679879364e-59	129.236604670357
DDIT4	3.30018288055456	7.79816807553139	38.7216299727917	4.60200144037467e-61	5.34471333950181e-59	129.032282008156
YKT6	1.64270173126925	7.19490619110533	38.7238288825676	4.57808923276059e-61	5.34471333950181e-59	129.022603608813
UMPS	-2.35735985777296	5.72626335828532	-38.4937612662553	7.90713342781133e-61	9.07866394345531e-59	128.545051864339
SFXN1	-1.64449762830337	7.55726500630619	-38.492779377682	7.92564539431043e-61	9.07866394345531e-59	128.483193279611
NUDC	2.17742101173571	7.81231681290727	38.3715835898076	1.05818762552629e-60	1.20388638430624e-58	128.15648228086
ICMT	-1.411127169256	6.74517217962077	-38.1930129551425	1.62237561757403e-60	1.83328444785865e-58	127.784277666933
LEO1	-2.63039835945584	6.09344048592923	-38.0337189965236	2.37874760457047e-60	2.66994462676755e-58	127.44574935161
ARF6	-1.65538403346284	7.25380671598134	-38.026803245376	2.41867545704409e-60	2.69666188957369e-58	127.377831065473
RBM14	2.46410912406048	7.3102521493805	38.008492016671	2.52769347896232e-60	2.79954607564012e-58	127.294510984381
ZFAND3	1.64270220759487	6.50130552472739	37.9763399059113	2.73126110515422e-60	3.00510596859205e-58	127.263887712049
ELL2	3.68357751970114	4.13746014717942	37.9473194082853	2.9291863863397e-60	3.20181131536896e-58	127.1859869126
AKAP1	-1.6712888632434	7.27772795720735	-37.910506192845	3.20124441330436e-60	3.47646828364299e-58	127.099105770425
OSBPL2	1.23261361071215	7.09270110579106	37.8893542769387	3.36896124339197e-60	3.63500050545079e-58	127.030137719522
AZIN1	2.49633129633953	9.65199339190434	37.8795162044067	3.44996461538063e-60	3.69853898895036e-58	126.911600164276
CLU	2.19125453620786	8.66636336964224	37.8109938382508	4.07144991239901e-60	4.33700180477459e-58	126.779528259445
YWHAG	1.89161792323666	9.44887194602258	37.7684084850542	4.51348909759812e-60	4.77744251064753e-58	126.648518374775
HJURP	-3.050950872198	5.26193072498475	-37.7013106044396	5.31045065939219e-60	5.58565891997956e-58	126.621178805786
KDM3A	2.24359266466567	6.19680587958183	37.5985072825288	6.81620395971737e-60	6.99350889707443e-58	126.371419349776
PNPLA8	2.61636991137119	6.42752123418809	37.6026289522637	6.74824900099206e-60	6.96652569707353e-58	126.365221773876
SNRPA	2.30344824010207	7.08013302582142	37.6028968216761	6.74385631624242e-60	6.96652569707353e-58	126.339154010363
EIF5	1.79582556820468	9.97274882645205	37.634740068116	6.24171349862533e-60	6.52415103443813e-58	126.307058037159
PATZ1	-2.67511727509658	5.48783334293799	-37.5355801056905	7.94383180882151e-60	8.05167534368067e-58	126.22998602413
STC2	1.97042987174136	8.15963986627405	37.5552355004481	7.57272444927331e-60	7.72233193229554e-58	126.189821028881
SLBP	1.9291264549979	6.60477268788022	37.4350039690748	1.01507604995709e-59	1.02265854575195e-57	125.941192802846
NR2F2	-2.3238335546477	6.03322532752457	-37.3141592815349	1.36380782713977e-59	1.36576779048416e-57	125.697924684943
FAM83G	3.48612535391122	5.92678586782077	37.2979275574006	1.41908278188846e-59	1.41266312168468e-57	125.643053467367
PAK1	2.51674786032636	4.41516151120314	37.2386621497615	1.64082863691436e-59	1.62374071738199e-57	125.511441969429
MAP2K3	2.37372536920275	6.22149018862219	37.1157501623086	2.21878009296383e-59	2.16999288156298e-57	125.166702558079
YTHDC1	1.54750691422905	7.2461261700118	37.1241305627252	2.17353654831268e-59	2.13824854317537e-57	125.149521653033
PLK1	-2.74260633307901	5.46930024210235	-37.0232313588199	2.78617607530558e-59	2.69341090655552e-57	124.985108342997
HLA-A	2.4963558776191	6.20126595258188	37.0374600159113	2.69020541427987e-59	2.61575554351259e-57	124.980192273416
BCL2	-3.03948220857494	5.85471034630259	-37.0147247388954	2.84519570294134e-59	2.73465821471213e-57	124.966944661413
NECAP2	2.0771846476083	5.53944140407605	36.9497177250765	3.33995928578137e-59	3.17372040314816e-57	124.782415112887
TARS2	-3.25573397235184	5.42959396772546	-36.9127146790821	3.6595075417825e-59	3.45771774738816e-57	124.672442392873
CCDC84	3.23379150771776	4.8243065118648	36.8443792087674	4.33306613585202e-59	4.04839095284856e-57	124.547191303432
NR4A1	5.16192814188533	5.57460740685181	36.815540718991	4.65366368271322e-59	4.3237706349831e-57	124.453745334416
GFRA1	-1.69903109773061	8.7630723594974	-36.8535652136703	4.23570126497043e-59	3.97965550311042e-57	124.439378830269
RRM2	-1.56676929702374	8.46918250407167	-36.7158819734918	5.95778165737174e-59	5.50485858772845e-57	124.103621446341
KLHL25	3.12621090498423	5.35644968361588	36.6503155444522	7.01147046434675e-59	6.40764109539536e-57	124.050717260496
KCTD5	1.850636601778	6.66709474526224	36.6444674394965	7.11414322536607e-59	6.46613757070772e-57	123.981487832305
TP53INP2	3.6072751342968	3.91068928026686	36.6581153476468	6.87685642317815e-59	6.31915092424348e-57	123.940433182769
LYPD3	2.5065585375089	6.02702950220772	36.605439827174	7.83931965134543e-59	7.08674496481627e-57	123.907052161693
ABHD3	2.77238232316595	5.45873201339997	36.5472681537621	9.06118317745776e-59	8.14727029353783e-57	123.774847880086
LOC284454	3.91265751335579	4.08158548463672	36.5166026697755	9.78095546907449e-59	8.74741707298405e-57	123.674093231393
ZNF761	3.15538299653855	6.40608484460987	36.5140166767352	9.8442311935187e-59	8.75717672768121e-57	123.666473435166
LOC100128338	-2.08300736139131	6.44541154959426	-36.4399720355639	1.18424601655121e-58	1.04658025848248e-56	123.513115813649
SPRED2	2.21643970025905	6.18700431150024	36.4383644920787	1.18901129581244e-58	1.04658025848248e-56	123.499402316859
MAFF	6.4953615652248	3.55005147507574	36.9595468550844	3.25991569300429e-59	3.11536171713164e-57	123.469239861361
RABGEF1	2.11222287730483	5.88654567599332	36.39901857595	1.31187876137676e-58	1.14868379085157e-56	123.406241875054
WDR37	1.57050141669745	5.93147661887449	36.3579751440186	1.45373923674532e-58	1.25970647644191e-56	123.297764552637
MIDN	2.58830358548278	7.32255438856202	36.3641909192116	1.43129914452232e-58	1.2467211923433e-56	123.254244353088
KIF23	-2.17673333775273	7.00670045513379	-36.3231509765287	1.58619414348799e-58	1.3673974667883e-56	123.18329716976
VANGL1	-2.65365217643014	5.58619610547376	-36.2700521009478	1.81200567064964e-58	1.55405040184331e-56	123.116929681058
FASTKD2	-2.75581912720365	5.46614120634112	-36.2114189265235	2.09928938184914e-58	1.79125079704311e-56	122.963718561334
C20orf111	2.12709906086629	6.43378349403498	36.1645701907907	2.36158574267551e-58	2.00483045484798e-56	122.813997262916
ISOC1	-1.75961124897818	6.60255765383283	-36.1501376112026	2.44887807714839e-58	2.06843621021362e-56	122.769229529682
TPD52L2	1.30143648517725	9.07026353119499	36.1309753792965	2.56983229982567e-58	2.15969223026555e-56	122.601465424558
DUSP3	1.72232853266246	6.61964217285845	36.0134736413927	3.45543577490752e-58	2.87506009450514e-56	122.402276641378
EHD1	2.34864546009121	6.36387943427329	36.0082766636632	3.50105493931197e-58	2.89859617846799e-56	122.387169232312
TCP1	1.27005260862662	8.46763496653647	36.0305446925164	3.30976558400254e-58	2.76762598134292e-56	122.363026967221
ATG16L1	1.50793268614789	5.91666001766437	35.745204557575	6.81499445246702e-58	5.55970571819797e-56	121.744917052605
POGK	-2.22272341104404	6.10432731781591	-35.7233008267902	7.20497895537655e-58	5.82106608935833e-56	121.731505450726
JOSD1	1.55407866001638	6.37289351410987	35.7323781139337	7.04070032089324e-58	5.71595495954459e-56	121.697975744205
PTGES3	2.10589309022673	10.1325666744171	35.7589941583031	6.58047812487708e-58	5.42127665814996e-56	121.607259816035
DNAJB9	3.42501317802349	6.3183972105024	35.6268197418919	9.20949277365426e-58	7.36935680127243e-56	121.4764684557
UBE2B	2.48819494466545	6.84805985928007	35.6392298870572	8.92297593282837e-58	7.17441584137605e-56	121.438143502554
CSTF1	-1.86737997671806	5.78059363327777	-35.5975762903123	9.92192822139721e-58	7.90163464641176e-56	121.412535167463
FER1L4	3.20501079807514	5.46837949356021	35.5503398146317	1.11922008718524e-57	8.82916827268204e-56	121.289449994684
MKNK2	2.84060019357361	7.02638550019131	35.558388285535	1.0964699764457e-57	8.69069378487103e-56	121.228850780466
PLAUR	4.92578941909697	2.52076719031073	35.7493714299057	6.74325341091255e-58	5.52814559039713e-56	121.149277078947
KIAA0415	2.42591961911612	7.22889417836739	35.511183483693	1.23688844560677e-57	9.71160674381575e-56	121.10498725262
TRA2B	1.21607267385043	8.20357597403313	35.4937138623379	1.29334213841073e-57	1.01074083751313e-55	121.00752208108
F11R	1.18623294935773	7.50430516468715	35.3244182698969	1.9951482177927e-57	1.55194692066815e-55	120.595520561279
NCRNA00201	4.12268716011656	4.91844219444141	35.2397179776478	2.48001696481926e-57	1.92017609813136e-55	120.503419373116
PRSS23	-1.70088028962626	7.51479796878689	-35.1756200074825	2.92470735848932e-57	2.25404635315094e-55	120.237632728276
NEAT1	2.68270785587135	9.32769474472601	35.1300474618633	3.28909526059664e-57	2.52324904303753e-55	120.049820245157
PCDH1	2.44618738905761	5.18765022408441	35.043896534809	4.10800459190298e-57	3.13708989931441e-55	119.993158629932
MBTPS1	-1.33502161219165	7.80558467755534	-35.0205790014126	4.36313992007257e-57	3.31677963742244e-55	119.827404269836
LOC147804	3.43069275699032	4.73925526218779	34.9323869506608	5.48160659887505e-57	4.12947697115254e-55	119.710937781883
MORF4L2	1.65047295744917	9.25235499048998	34.9756240375548	4.90108352051532e-57	3.70885614466508e-55	119.630044393086
MAGEF1	-3.14433181616038	5.02894836281411	-34.8891019178172	6.13237917891572e-57	4.59900938960478e-55	119.533498110699
DNAJB2	2.88926055100145	6.43803462702827	34.8696824242485	6.44917436550545e-57	4.81499964681755e-55	119.466881676937
ARID5B	2.43295787504106	6.25411291576095	34.8558392692698	6.68504149034444e-57	4.9251380565868e-55	119.441982334585
ATXN7L3B	-1.73596196994695	7.35809121352165	-34.8565507399418	6.67270945231962e-57	4.9251380565868e-55	119.420877909368
LMNA	2.16339975548827	7.79646867083952	34.8624187140279	6.57187065201345e-57	4.88479843485658e-55	119.385715578944
JPH1	-1.87192287829661	6.26305047837086	-34.7487740568395	8.82949137947031e-57	6.44822767817736e-55	119.191580652997
ESPL1	-2.43529188423403	5.89644998544105	-34.7350770287265	9.14990852652526e-57	6.6243753332298e-55	119.177930352834
WBP2	2.06006248448185	6.83470217058966	34.7529254820234	8.73463105439916e-57	6.40692849797244e-55	119.156371749278
SLC39A14	1.72713881827653	6.34528114217807	34.7380433489011	9.07953543643697e-57	6.60200654952052e-55	119.133274885731
SERTAD1	3.63948819442285	5.45539804975964	34.7035808426964	9.93196205445336e-57	7.15957471546026e-55	119.111951752568
TMEM159	2.25860980715624	4.46897593340211	34.6306439562005	1.20122252030885e-56	8.62199374662884e-55	118.931352117051
SLC5A10	3.55700438152536	4.04434784924464	34.5991126025291	1.30428685194579e-56	9.28208226040062e-55	118.822575028702
BAIAP2L1	1.60293617182389	5.59387859369574	34.5451298363141	1.50190391333154e-56	1.06431529858291e-54	118.673199580681
ARHGAP11A	-3.31894638118847	5.98473631103206	-34.5342854948034	1.5451121746539e-56	1.09031459953214e-54	118.668805691403
CTNNA1	0.965807940894056	9.67448531254551	34.5997761574647	1.30202854276055e-56	9.28208226040062e-55	118.637306301402
SERP1	1.4968076731349	8.51458877572485	34.5195805287886	1.60571453684844e-56	1.12831806362409e-54	118.472042553506
TAF7	1.54904548581666	8.41777406796868	34.4959508237386	1.7081655524471e-56	1.19528705854081e-54	118.411369873732
ARID3B	4.23734047575728	4.39100698485396	34.4200974782404	2.08383735659382e-56	1.45208733131979e-54	118.375712357943
PPM1D	1.60278913849388	8.86931357002667	34.4055439423373	2.16494400027327e-56	1.50234537180789e-54	118.163234154932
RNF114	1.15254111558255	8.5965685655864	34.3871007098083	2.27232340613798e-56	1.57034448943189e-54	118.121243806421
DKK1	-2.95585077004319	6.41450477589382	-34.2274914541294	3.45787983506368e-56	2.37981820418128e-54	117.866426938937
SNX3	1.46171490268392	7.54798487332864	34.1714491349649	4.00870835584196e-56	2.74760813701234e-54	117.58016211002
CKAP2	-2.54598577463219	6.2742623298305	-34.1276085000715	4.50074733070754e-56	3.05977635604686e-54	117.570739491956
CCNB1	-1.77949655995991	7.20924674371709	-34.1336260345447	4.42975771760375e-56	3.02380685996755e-54	117.5073911491
HSD17B7	3.68715218273803	4.381094666947	34.0353705160338	5.74446853822576e-56	3.88949359648938e-54	117.348103010919
EGR3	2.77817436022637	4.86247048957442	33.9634972365802	6.95005442747496e-56	4.64930840980365e-54	117.173505803162
DNAJB5	4.20541999020363	3.26439722128384	34.0058476893754	6.21180393083539e-56	4.18896003787464e-54	117.085162164798
SMURF1	1.76139384339789	6.9358845987722	33.9652552934998	6.91771423123572e-56	4.64625914872234e-54	117.066645264646
DENND5A	1.81210919556203	5.43704737635107	33.9250469115825	7.69682962574859e-56	5.12835771557846e-54	117.04453868513
HCFC1R1	2.46675542923383	4.61353253023999	33.9061548543815	8.09292060552565e-56	5.37087318280996e-54	117.019790429506
TGOLN2	-1.99103507093496	7.15191307441648	-33.8429368917297	9.57429135135963e-56	6.32887148459045e-54	116.762665212815
DAG1	-1.90216192006849	6.73914512981625	-33.8181739385808	1.02266459772752e-55	6.73348139070671e-54	116.718785642533
SPATA2	1.77941714249357	6.15744549492513	33.7944433250258	1.08938905460657e-55	7.14468335264322e-54	116.650445123438
NAT10	-1.64235366577471	6.02194690774374	-33.765310206005	1.17734640652627e-55	7.69138332138492e-54	116.610176784825
ELAC2	-1.69970614533536	6.81938325219402	-33.7524219233483	1.21851292078975e-55	7.92934244641547e-54	116.533168158282
RYBP	2.39116754288875	6.66934960841198	33.7037801505801	1.38741174253983e-55	8.99343952799849e-54	116.380899380271
FAM102B	-2.44703201062892	8.44299714775629	-33.6987235287331	1.40627373956871e-55	9.0805104326437e-54	116.319568834982
LOC283624	4.09898130734447	4.97776380664974	33.624933008626	1.71290853411084e-55	1.10179547401806e-53	116.27830652061
LATS2	2.18681765192983	5.77404174195723	33.6234369525739	1.71977883937044e-55	1.10197629538817e-53	116.21493786281
SRXN1	1.74043868689172	7.38395025271885	33.5573733784886	2.05259848046586e-55	1.31021591554622e-53	115.955047634334
ERRFI1	2.38006117323251	6.55432031024979	33.5166249009885	2.28958987609037e-55	1.45593540257549e-53	115.915590540932
SDCBP	1.86079928827011	6.56038943911884	33.4693238380743	2.59957981011072e-55	1.64679442213226e-53	115.754137665154
KDM1A	-1.3899987411114	6.66648144044669	-33.422659140756	2.94693805632217e-55	1.85979592656347e-53	115.649709563308
CYR61	3.53163501438328	3.93787813596911	33.4082161130989	3.06367098608779e-55	1.92619675080196e-53	115.647723500402
TCEB3	-1.54001085208219	6.14385835806823	-33.3213492756934	3.87116876164036e-55	2.41572486454005e-53	115.413828236546
MYC	1.61818129429948	8.01379775868194	33.3363825601413	3.71743316228674e-55	2.32847761071473e-53	115.349264812748
DLD	-1.8693534776736	7.34903439944144	-33.3117438506985	3.97274170564327e-55	2.46989339350104e-53	115.320069958282
RAGE	3.22071688196993	3.65203643386363	33.1367542679122	6.3750890009349e-55	3.94877735006057e-53	114.8969421333
DARS2	-1.86858779460471	6.67019946308872	-33.1353098056932	6.40008126423134e-55	3.94962948571974e-53	114.876395535849
ME1	1.72802302277951	7.38115810285174	33.1286310446733	6.51692999181269e-55	4.00695357290719e-53	114.793410961294
RBM12	-2.19450854281426	6.1636483520479	-33.0506788464333	8.05104390710906e-55	4.9140751205289e-53	114.683665532997
ULBP2	3.83413960951215	3.07382504766307	33.0816296936649	7.40248888888118e-55	4.5347701163974e-53	114.658052100489
ZBTB43	2.6051222969656	5.73205727508709	33.0390076445716	8.31024265920986e-55	5.03552529828354e-53	114.646504173365
ATXN7L3	1.59158567165372	6.40371953744931	33.0453724786692	8.16786266499043e-55	4.96724855306545e-53	114.605141631447
SFMBT1	1.96528397437724	5.0492979590026	33.0080424983784	9.03950062797444e-55	5.45763929610991e-53	114.582681557619
AMIGO2	-2.6519138929314	4.88248939908602	-32.9920175646009	9.44193308372967e-55	5.65974512158763e-53	114.564651383065
IVD	-1.49749012856561	6.16211062861071	-33.00544526378	9.10352937042481e-55	5.47652608600664e-53	114.546685551
RUSC2	2.42941288490693	4.35076949986825	32.940460255123	1.08635925608075e-54	6.48866864239085e-53	114.434121998853
OVOL1	2.63594229338724	5.29803650258219	32.9348919281451	1.10295288136797e-54	6.56433593878931e-53	114.380498215166
LOC440944	2.61674249448479	5.24147644460346	32.8396498093469	1.42990467500369e-54	8.45007978260132e-53	114.121102876821
RSRC2	2.00483632122227	7.26264497055346	32.8590985583284	1.35600393903671e-54	8.04177655193258e-53	114.075838392086
CBX4	2.6344135288565	6.74108366463695	32.7708710604756	1.72543758805892e-54	1.01606402192596e-52	113.84908512358
NFIL3	2.35268736579373	5.16866681969889	32.6670018006968	2.29292954335079e-54	1.33149144732634e-52	113.677915160582
CORO1C	1.31558560520584	7.05419300735463	32.6943713329892	2.1272521473743e-54	1.24392185009398e-52	113.606513091784
SPHK1	3.22488837433567	5.19976702210234	32.6308531151541	2.53189205721137e-54	1.46516826175789e-52	113.557570943704
ALOXE3	5.67796481896784	3.29953266055531	32.7289282778404	1.93520140148838e-54	1.13558976275409e-52	113.521941925353
VMP1	1.43514102500039	9.31950109052612	32.6868402797377	2.17159685490286e-54	1.26542807670367e-52	113.50460523892
TUFT1	1.40602651898339	6.85772928098336	32.6281059463083	2.5510489745243e-54	1.47116355344636e-52	113.453600310578
KIAA0907	1.85458505646343	5.76640808236478	32.6079295165331	2.69630295043623e-54	1.54958661660122e-52	113.429884817162
NCOA5	-1.45015612585158	5.95491214796502	-32.5812533033569	2.90125055136969e-54	1.66166144592831e-52	113.399936340275
JHDM1D	3.6658298671947	4.67150614644581	32.536573837206	3.28036982960365e-54	1.86601717790107e-52	113.330750143477
NCAPH	-1.82063502128832	5.566557379459	-32.51685227216	3.46326307942438e-54	1.94361113222461e-52	113.246251124185
TSC22D2	2.14569264092527	6.65892648416831	32.5480151558524	3.17876594371902e-54	1.81439186494051e-52	113.242923335262
TSPYL5	-1.71824879088415	6.31818720587716	-32.5231852288555	3.40343749194697e-54	1.92946063102783e-52	113.223121437572
IRS1	-2.00389817425883	7.1920280968264	-32.5173387549039	3.45863001748528e-54	1.94361113222461e-52	113.165256591611
PRR11	-2.05291470222326	7.51245931439233	-32.5044369160792	3.58364552624735e-54	2.00444440738999e-52	113.07931148043
ELOVL5	1.82681737062078	8.83050399386075	32.5201474147301	3.43200354371416e-54	1.9390820021985e-52	113.0556682077
LHFPL2	2.12701403991051	6.06432015976165	32.4592601313999	4.0584747306101e-54	2.24748117201071e-52	113.040054065148
IGSF3	-2.01621258208526	5.8661127774805	-32.4452211145167	4.2185989252617e-54	2.32078448769989e-52	113.028332700315
RP9P	4.23350395908789	3.01290106646334	32.471927636232	3.91926304511222e-54	2.17759983941717e-52	113.011249042176
LRRFIP2	1.49812878807026	5.53663830374299	32.44314745773	4.24278494717561e-54	2.32643722808409e-52	113.00561089249
TNFRSF12A	2.46078655454101	7.7135180348065	32.4721319396926	3.91705775764354e-54	2.17759983941717e-52	112.98217016055
MBD6	2.00904200348987	6.68676939051791	32.4481355076122	4.18484202833358e-54	2.30981181788286e-52	112.965251168618
RRP1B	-1.42830082514635	6.70065163701951	-32.4350035721338	4.33913279511513e-54	2.37149205442828e-52	112.948516085125
UBE2T	-2.49498800496207	5.84285336206609	-32.3544616857283	5.41948369250583e-54	2.9522946343149e-52	112.799789391197
KCMF1	1.33552037032141	6.89472621982433	32.347982962975	5.51738636294589e-54	2.99586914071127e-52	112.676481715029
GATAD2A	1.53788790286148	7.59687202381238	32.3389160583569	5.65740510563252e-54	3.06195608370868e-52	112.610736286603
PSME4	1.62809514694189	7.93060708745304	32.2863872647745	6.54218174010287e-54	3.52940152972517e-52	112.44713021438
THOC6	2.28422760174722	5.55206224421253	32.2109485115145	8.06306338741676e-54	4.32200872087045e-52	112.361974588564
CHORDC1	2.29160103813136	6.49101414277378	32.2110927293782	8.05983896091153e-54	4.32200872087045e-52	112.28343325021
NOL11	-1.99511622485882	7.63294480300249	-32.2066473667947	8.15982927294955e-54	4.3599036664795e-52	112.270939776377
NDEL1	1.63403266288003	5.98443233750605	32.1525241258848	9.48254720246866e-54	5.05051335713649e-52	112.181883074651
CALCOCO2	1.44242188240013	6.78997461024697	32.0771446994166	1.16935009693939e-53	6.20832095911567e-52	111.911418373217
ZMYM5	2.3872599768069	5.37768604896849	32.0185155446667	1.37676876363317e-53	7.26343242996881e-52	111.862460650003
ALDH18A1	-1.26634857127442	6.62955257920379	-32.021684569419	1.3646619357236e-53	7.22234373830425e-52	111.804156528174
PIK3R3	-1.55571077210642	7.13435326416146	-31.9986143277772	1.45531663781888e-53	7.65368410405126e-52	111.715811221068
ENGASE	4.48142421650503	5.02638530531169	31.9157541563559	1.83408097709001e-53	9.61541387487564e-52	111.58394766847
RNF43	-2.04596420081614	5.8019603209555	-31.8986444889294	1.92393064582057e-53	9.99248947847925e-52	111.534068916537
GTF3C2	-1.3044827924983	6.21584353906524	-31.9032067238605	1.89954689708327e-53	9.89658015788804e-52	111.496968567686
ZSWIM6	2.50476036182731	6.25705567903331	31.8963858136647	1.93611924604452e-53	1.00246620033587e-51	111.454434929336
PTPN1	1.23376006298788	8.13011315368175	31.912505514079	1.85080901485257e-53	9.67279061387323e-52	111.3922478846
YPEL5	2.00179667588779	5.7418497596113	31.8522934141055	2.19030856652509e-53	1.13057779217795e-51	111.383389256078
ZNF410	1.31240454479996	6.63252422262764	31.8439949161082	2.24179039901423e-53	1.15359085024966e-51	111.2772990194
ELL	2.20413559465372	5.28431657852036	31.8058617032979	2.49452061768122e-53	1.26803534377206e-51	111.258427290326
DNAJC7	1.45382357427808	6.70994357068624	31.8397775536075	2.26842019310547e-53	1.16371347575141e-51	111.249784484681
DDX23	-1.45572353821909	7.07871594119148	-31.8260732639588	2.35717813635147e-53	1.20187338879091e-51	111.229490088379
C6orf211	-2.18998614498938	7.36031018031569	-31.8292427403652	2.33634383282894e-53	1.19489340245356e-51	111.223604508383
ZFP62	-2.54650761213058	5.10861255286615	-31.7110830022668	3.25455923764181e-53	1.64937117243399e-51	111.041113019724
NPC1	2.7044767415354	6.80927077703324	31.6760352280686	3.59150450184433e-53	1.81463206310709e-51	110.794016356482
UBAP1	1.3941662175729	5.95128342001884	31.650194433186	3.86230285348397e-53	1.9455768952309e-51	110.778986093786
DCUN1D3	3.59453405900907	3.72981848959359	31.6117354144442	4.30399129546705e-53	2.16156007283456e-51	110.744199856973
ATP5A1	-1.25644769616551	8.05728225302529	-31.592162535849	4.5480147583957e-53	2.27727541375478e-51	110.508825543083
SLC3A2	1.74960660812707	10.5994171297276	31.5229643525052	5.52834027066818e-53	2.75987948318372e-51	110.206711580498
WDR3	-1.86119161127453	5.65497584333086	-31.4272288594932	7.24653984422885e-53	3.57495965648623e-51	110.203197092816
SLC6A14	-2.11047009738112	6.59289653066167	-31.4441784750846	6.90716693503703e-53	3.417617154484e-51	110.190455870027
GATA3	-1.94039150256146	8.8585694612958	-31.4805284208501	6.23243451104741e-53	3.10212008222491e-51	110.171957100642
CARS	1.746615092696	5.99171312796993	31.4079417051754	7.65324189708068e-53	3.76449463196404e-51	110.088034168522
SRSF1	-1.43959486507717	8.80616712877644	-31.4500922131564	6.79257216504282e-53	3.37088952190434e-51	110.071864497055
HDAC5	2.51687724450567	4.9457181551372	31.3497806775428	9.02465406571957e-53	4.41310861389164e-51	110.009681002937
DNAJB4	4.19511214653645	4.68788398282454	31.3334534950753	9.45248108387115e-53	4.59544458275178e-51	109.970648473864
CACYBP	1.89339853703786	8.1381518346533	31.3531221053406	8.93953545586401e-53	4.38430472034808e-51	109.7955519101
STX6	1.28826944835175	6.87595809617351	31.2671777998004	1.14100250134436e-52	5.53105096593711e-51	109.621938627428
USP30	2.0014269679222	4.02405733036505	31.1838738747353	1.44620843713762e-52	6.97014118233129e-51	109.550226493141
ZNF331	1.59671958451189	5.61077708740662	31.2044229152427	1.36400550316532e-52	6.59295607946149e-51	109.536056550732
ATF3	4.3544896689318	5.18042201633573	31.163247126982	1.53375352036166e-52	7.34971171189924e-51	109.473579765887
SNAI1	5.22911771934374	2.99637033650272	31.3359855361275	9.38481580184598e-53	4.57585013032281e-51	109.450859287606
SETD8	1.22177140427717	6.32380107707798	31.1417072118363	1.63089137712382e-52	7.79286496886251e-51	109.290252023872
MAP7D1	2.00823752685283	6.10102926028063	31.0919291439313	1.87981527503635e-52	8.9567038916547e-51	109.167062091594
TRAF3	1.61001677697076	6.29270560375123	31.0609654657139	2.05366390417789e-52	9.75723725382702e-51	109.064318182442
C7orf53	4.96496682480647	2.92084194703507	31.1643683897779	1.52885995004984e-52	7.34731431167628e-51	109.036124913946
ALDH1B1	-3.32243433850552	4.11482585509358	-31.0378530525885	2.19393394473044e-52	1.03941505075558e-50	108.992984177405
BBC3	3.8648888134786	4.62839357349707	30.9588561756854	2.75062051589489e-52	1.29217352550073e-50	108.904246742543
SERTAD2	2.44404568922682	5.54606232701982	30.961880775563	2.7268848226313e-52	1.28463159925876e-50	108.845878826117
CDC6	1.63458527473255	6.83796578638287	30.9742936320346	2.6316194675336e-52	1.24325434957717e-50	108.795137251419
MOBKL2C	2.68656353324816	3.60419556258614	30.9202563398223	3.07249809225917e-52	1.43132195250536e-50	108.785097895949
TTF2	-1.94913878041074	6.34928208960455	-30.9294169901452	2.9928241124844e-52	1.39810029210026e-50	108.730270063385
LDLR	2.55555935490644	8.50263837961225	30.9383683732808	2.9169843167586e-52	1.36648867544736e-50	108.619016153468
SLC6A8	2.17472844482097	4.91254033630892	30.8423431905296	3.84283115686867e-52	1.7753455322506e-50	108.524788495116
ETF1	1.25768541751644	8.8558183009287	30.9115025995984	3.15063276959373e-52	1.46364395663016e-50	108.514059805021
FAM102A	1.44952570351451	7.83060391766275	30.8860536932922	3.3893666782857e-52	1.57018748830055e-50	108.492677931198
LOC93622	-2.23268469208419	5.22360269152293	-30.807636101235	4.24616063208555e-52	1.950900835467e-50	108.454528757539
SEMA7A	3.57412766073212	3.49678053315631	30.7717358424588	4.70840252068633e-52	2.15735133577968e-50	108.35933387785
HSPA4L	3.33897314540035	6.18105800431187	30.8198563590014	4.09949346537219e-52	1.88870327038249e-50	108.354078104706
C16orf88	-2.75717433034547	4.31303628989895	-30.7610526041194	4.85552751081224e-52	2.21263874906877e-50	108.290705128966
ZNF697	4.23901714412922	3.57992203113564	30.7107006226313	5.61395301390339e-52	2.54438347437724e-50	108.175817677788
SERBP1	-1.11513315662769	8.73601758771206	-30.7702603540309	4.7284514332553e-52	2.16061808114103e-50	108.127910227611
GDAP1	-1.67015366258642	7.61541455033792	-30.7380053161512	5.18892474564474e-52	2.35814069147181e-50	108.085422563554
KIF11	-1.94066390339266	6.87691715976098	-30.6745725996254	6.230845286441e-52	2.81634206947133e-50	107.949035340984
FOSL2	2.43610583165557	7.29169908383506	30.6713219738007	6.28959976974488e-52	2.83523629512705e-50	107.915292479418
PARP1	-1.31632319337768	7.64298698925072	-30.6333896430429	7.01799957771948e-52	3.15508131553174e-50	107.77748887355
RNF26	-2.47009500313808	5.15903092943668	-30.5476521987113	8.99409279326738e-52	3.98984636272158e-50	107.718459209803
MTMR4	-1.66649209218919	7.46852985721993	-30.5935612888684	7.87470081539742e-52	3.52129669616862e-50	107.700281186958
GOT1	1.50967215247674	6.89533309893308	30.5937011874897	7.87151396340145e-52	3.52129669616862e-50	107.678128064764
SDC3	1.88794643229505	5.40564362840751	30.5524452545316	8.87008070762472e-52	3.94529866367861e-50	107.645437170354
BAIAP2	1.97337594197787	6.22364885424888	30.5647185552647	8.5603384279253e-52	3.81768266316327e-50	107.628379276516
KIAA0174	0.956106802735881	7.48951513306439	30.5202206359639	9.73826977547329e-52	4.29717212994763e-50	107.443293093514
ANKMY2	1.89166651139389	4.97012883350875	30.4357942931924	1.24421751233579e-51	5.46149440322933e-50	107.352544074203
XPO5	-1.45730561999675	7.05506275230538	-30.4611517644275	1.15587145014803e-51	5.08705108744098e-50	107.326206097987
RIT1	1.9991366105514	5.24427361328281	30.423355388552	1.2900159244502e-51	5.63295726383946e-50	107.3153282013
RELT	2.47936817849381	5.04485782771521	30.3984015217301	1.38708888302408e-51	6.04106106242049e-50	107.253112962455
HSP90AA1	1.4454340715183	12.9413910624577	30.5325952533728	9.39516488501406e-52	4.15673908827977e-50	107.248154285536
SPTSSB	-2.11543517868965	8.69099426422077	-30.430159849789	1.26475592801054e-51	5.53711469634773e-50	107.157076315421
URB2	-2.55140681986374	4.90625582190586	-30.2682067241706	2.02694514203145e-51	8.71430091396761e-50	106.918054187116
BUB1B	-2.1779145307093	5.57212879944281	-30.2830096452451	1.94125558508969e-51	8.36741196006183e-50	106.909793779735
SERPINE1	4.74214915346252	2.89863485033743	30.3645368586258	1.53073047206998e-51	6.64933413373985e-50	106.888180736975
RBM24	2.66393417167404	3.99414698370701	30.2464619975747	2.15979173499477e-51	9.21437677960522e-50	106.85317577396
TMEM185B	-1.4151955295609	6.16088150644227	-30.2583588393496	2.08605629453975e-51	8.92255894370402e-50	106.795040611698
AKAP8L	1.93456599778388	6.39009095223907	30.2655607396736	2.04265936906381e-51	8.75934238159566e-50	106.77183918525
MKI67	-2.55436640705036	8.60821405145354	-30.3011434279066	1.84124873327742e-51	7.95685886701075e-50	106.770174903226
BLM	-2.35277537232694	5.39932825669596	-30.2149375293497	2.36815360109042e-51	1.00520306661513e-49	106.741527398299
SPIRE1	1.70977274714792	6.07691686645815	30.2231295063585	2.31213244169793e-51	9.83921194782602e-50	106.655642813411
GEM	6.70015169730342	3.48719152573039	30.3175226198625	1.75539286944041e-51	7.60548972759623e-50	106.599093029383
NUP133	-1.48954967246208	5.96121212751974	-30.1593491894905	2.7862636831605e-51	1.17968288195383e-49	106.507538322461
PGM3	1.87079294968799	6.38652846022921	30.1111466752099	3.20876386856583e-51	1.35513552873472e-49	106.309449300892
AMOTL2	1.54012551141329	6.53606103651251	30.0931872107638	3.382230473129e-51	1.42479653482643e-49	106.254230794386
NAA40	-1.81824769121923	4.82048226298398	-30.0220507004527	4.16754594585251e-51	1.74245095996094e-49	106.182588865749
HSPA12A	2.16715639699499	4.31092339411542	30.0121325275729	4.29078533199021e-51	1.78505208687075e-49	106.143645056603
LIF	3.6816809737055	3.48109776012961	30.0194906851298	4.19900952854395e-51	1.75122781434836e-49	106.111343023973
FNBP4	1.43416370123496	7.36923738425112	30.0525143697883	3.81089839943072e-51	1.60134333748943e-49	106.08217069952
STARD7	-1.31195117331514	7.92112674946931	-30.0450992220297	3.89476842456418e-51	1.63248388803036e-49	106.045400551163
TMEM150C	-1.92637097042963	5.04427325230211	-29.9635116161885	4.95028087996805e-51	2.04922023357885e-49	105.997941161436
NOP14	-1.27576569118731	6.12441546707497	-29.9822493472853	4.68479450375613e-51	1.94413159505751e-49	105.990125334
ARRDC2	1.8180819356093	5.26973208127485	29.9283494457943	5.49016703338688e-51	2.25595954462806e-49	105.840156971814
MCU	1.54178092440299	5.79098820702973	29.9323949981005	5.42514127295758e-51	2.23473060711681e-49	105.788546233765
TMEM97	1.12168486735826	6.90322733202814	29.9363900765665	5.3616894760064e-51	2.21404678510447e-49	105.756668094702
PHF1	1.7923283074955	5.47884563925387	29.9035608264672	5.90614367623215e-51	2.42093987356143e-49	105.749933759663
SMURF2	1.86493968395156	6.477942415966	29.8915246098167	6.11945393047657e-51	2.50224321597287e-49	105.650841256545
MKS1	-2.50101601251425	4.44844225067739	-29.8358945351191	7.21098797341416e-51	2.92001362875008e-49	105.639628344971
GTSE1	-2.57454204381349	4.27573123689413	-29.8287446635266	7.36485292437472e-51	2.97511594945031e-49	105.63060159497
RLF	2.32059865919922	5.97421325445703	29.848697498275	6.94352668281231e-51	2.81853253017847e-49	105.567131437876
KIAA0391	-1.84715689294687	5.20473822148508	-29.8036668776769	7.93120006898256e-51	3.18849495080924e-49	105.532381963014
CHD2	2.18774512163071	8.27233738318604	29.8611456262524	6.69307683984553e-51	2.72347973405296e-49	105.475448581461
POFUT2	1.6340684403921	5.7830081776635	29.8100497316494	7.78301077464345e-51	3.13645957096716e-49	105.465925702573
CYLD	3.09445517900231	3.98480340412766	29.7719541257573	8.71079083484299e-51	3.48514990243814e-49	105.462307752592
DSE	3.40531699424543	2.91740037318943	29.7892390342136	8.27674759252218e-51	3.31943229585949e-49	105.454630905397
CYTH1	1.54797287678274	5.13530455808604	29.7700707394916	8.75945167008439e-51	3.49625464750576e-49	105.378205132843
CDK1	-2.14852395308122	6.71044490359801	-29.7627225628103	8.95194324557523e-51	3.56457854378572e-49	105.276242997882
SEPHS1	-1.31867707361371	6.51657750161483	-29.7570973771946	9.10217985233723e-51	3.60722407228644e-49	105.272011637504
PPME1	1.59702705684715	6.25077707339023	29.7595288024344	9.03693198423998e-51	3.5898729335969e-49	105.252804267051
ERF	2.10642302149849	6.72839574017194	29.7407844408466	9.55241011956996e-51	3.77670228935433e-49	105.196256834784
RHBDD2	2.16294594062793	6.6076234257322	29.7338021352587	9.75192535196716e-51	3.84649055628063e-49	105.172078174939
FOSB	7.33835366679488	3.51542458263948	29.8638737678792	6.63941735602194e-51	2.70823453322222e-49	105.144149590489
ANKFY1	-1.91100927864594	6.43613337409827	-29.6756972546936	1.15841373540031e-50	4.55842619078465e-49	105.061295049422
DUSP14	1.70571347750308	4.8074212973877	29.5996977934469	1.45158523012245e-50	5.69866464520372e-49	104.904335786923
C9orf7	2.64786285674136	5.62157754286197	29.5558900741061	1.65352712805906e-50	6.47625004441679e-49	104.719534309961
LITAF	1.31506764322145	7.27925257888602	29.5409586556207	1.72865200563474e-50	6.75466732295219e-49	104.558188156349
MCMBP	-1.28349592755031	6.87255094490843	-29.5062458846707	1.91689345017035e-50	7.47275665749394e-49	104.517469277336
PTCD3	-1.591841329345	6.28864477002435	-29.4756557901673	2.09986804275188e-50	8.14807265591238e-49	104.46351151716
KIAA0226	1.41754657404257	6.0613265729274	29.4543916427793	2.23735269239844e-50	8.66145519159064e-49	104.371063212777
MAPRE1	1.01735407174088	8.06349737179606	29.4903342458943	2.00996718319365e-50	7.81737003993735e-49	104.364479058936
HSPE1	2.19579103206599	6.60915666135536	29.4307067783899	2.40121511501425e-50	9.27434678602733e-49	104.239273105955
COG2	-2.4115833225491	4.98700966558031	-29.3397703433828	3.15117425186923e-50	1.20872105936378e-48	104.179240353572
ESRP2	-1.80712434561205	6.16609645880334	-29.3500129931146	3.0560623120195e-50	1.17493301393596e-48	104.102502967099
ZFAND5	1.36316648195352	7.3783348637856	29.3864158408659	2.74086154258818e-50	1.05617899627292e-48	104.099548796645
CPEB3	3.95009501651429	3.68027321421474	29.2797684731278	3.77154078154745e-50	1.44336952015102e-48	103.987582708997
SH3KBP1	1.77672867181324	4.95510558532694	29.2447390012426	4.18930324087861e-50	1.599586926951e-48	103.825776752451
VPS33B	-2.00236236203743	4.8829707625448	-29.2015780319031	4.76886846072633e-50	1.80849333644415e-48	103.760847463242
TMEM48	-1.8347363320754	6.0292879533948	-29.1841184022457	5.02571839062957e-50	1.89729377798846e-48	103.608155319104
EZR	0.880901088485464	8.16263350951487	29.2361951283834	4.29809584317816e-50	1.63738849387954e-48	103.603665584162
SH3BP2	1.73676798488431	6.14612145530408	29.1878488255918	4.96969189752295e-50	1.8803874953433e-48	103.585232362116
PIP5K1A	1.43363746172975	7.96176592513576	29.2042946320261	4.73011248748497e-50	1.79787275547043e-48	103.513226383087
BRD8	-1.23112861598341	6.24906115220017	-29.1398852360915	5.74071472727247e-50	2.16233588060596e-48	103.441785294589
MED26	1.86163763632908	4.98128420755523	29.102092560668	6.43247234647589e-50	2.4120329040911e-48	103.411685136431
CTNNAL1	1.72779902580934	6.01549328447501	29.1021286297415	6.43177354547089e-50	2.4120329040911e-48	103.314533006573
TMEM64	-2.13478443679334	7.60419634400704	-29.0865438940728	6.74096118568946e-50	2.52205447135281e-48	103.214488460733
PER1	2.13087858318858	5.39870026442163	29.032536170005	7.93328153999838e-50	2.94182262693865e-48	103.18994444599
CPEB4	3.93527746269983	6.30698841494047	29.0514288242841	7.49373407299507e-50	2.79743769278503e-48	103.175554798011
CENPF	-3.07217689535401	6.1175578189544	-29.0147596217551	8.37060294013946e-50	3.09028617154288e-48	103.117844428477
NUMBL	2.11059980381935	4.94581569502748	29.0081129310165	8.5402980117978e-50	3.14598995483054e-48	103.102879803027
CHMP7	-1.57455266563735	5.06014184010945	-28.9828134280952	9.21859215992599e-50	3.38095910707461e-48	103.078005735046
ZNF295	2.9183918152845	6.42766817643158	29.0235163931637	8.15221788090537e-50	3.01632061593499e-48	103.07283238003
ARHGAP21	1.86725619769037	6.51639693985972	29.0360422892678	7.84978778781305e-50	2.92085065205814e-48	103.071414153421
LPIN1	2.08716344285153	6.13705125804514	29.0006351187305	8.73536619231494e-50	3.21077503736868e-48	103.02328005034
CHD4	-1.17421481971949	8.42000325701304	-29.0356426008446	7.8592609030505e-50	2.92085065205814e-48	102.993660374964
ABTB2	1.96692180418195	6.24925487726627	28.9568501215186	9.97128156880551e-50	3.64900903625172e-48	102.871473771358
KIF4A	-1.67452875879375	5.85465384270597	-28.9289221156169	1.08503522816209e-49	3.96203693357702e-48	102.819610021443
DNAJC14	-1.38944933063555	5.84385301595599	-28.8947235849304	1.20340951715314e-49	4.38471040628957e-48	102.744640935784
TSFM	-1.93023780149783	5.48546736962361	-28.8627816591422	1.32572619962005e-49	4.79901406113544e-48	102.69396936316
GZF1	1.47450137952064	6.16746116026674	28.8800271934288	1.2582053685995e-49	4.57439708357783e-48	102.643834579264
CCRN4L	3.20237755334868	4.71854127501256	28.8038650182109	1.58523569142938e-49	5.70139391472364e-48	102.545736818695
RRS1	-2.40354564172024	5.67198306238433	-28.7862134631778	1.67255127146839e-49	6.00252091502948e-48	102.478111473894
UBE2D3	1.26715489797707	8.18873705349795	28.8645592945171	1.31860049283634e-49	4.78357367509653e-48	102.469270614186
ST8SIA4	-2.8402346324263	4.53281956330903	-28.762823377787	1.79577786641607e-49	6.43096125009472e-48	102.443372786934
CSRP2	4.60711405034081	2.03592486968443	28.8567293033915	1.35027991702725e-49	4.87733938064012e-48	102.352523719995
INSIG1	2.01473079947584	8.29926565363552	28.8052211594174	1.57872073612799e-49	5.69019948081994e-48	102.29930205695
GEMIN4	-1.84529998120889	5.6027002266946	-28.7115235363316	2.09910520048852e-49	7.46924156871704e-48	102.209588907729
PPM1E	2.56924007520745	6.25267488242941	28.7449430406806	1.89612397883981e-49	6.76135979149616e-48	102.206760949403
FXR1	1.42622864279777	7.71544633407064	28.7495860381464	1.86953552751742e-49	6.68079319705156e-48	102.133722748327
TIPARP	2.78933674863406	6.20178252492669	28.6803216603228	2.30838128877683e-49	8.19646893280335e-48	102.075312636108
ARHGEF26	2.1058999590455	4.90648300605277	28.6207617624284	2.76815883694625e-49	9.78746054737611e-48	101.934331862094
TPX2	-1.41063295592717	7.80228233822554	-28.6746125950916	2.34889306159758e-49	8.3226456699487e-48	101.912831067656
FBXO5	-2.51845590686971	5.02952666848988	-28.5716532886665	3.21610131707612e-49	1.12995963081473e-47	101.85286500762
METTL13	-1.67490431694169	5.8357622102	-28.6000457591416	2.94888931456151e-49	1.03825736624688e-47	101.847658527388
AP4B1	2.44762658104918	6.59918364442524	28.6075586522625	2.88200858644754e-49	1.0168504556909e-47	101.772292859465
PRR15L	-3.63713858212898	4.15669579772605	-28.5622773375444	3.30960572462628e-49	1.15794657193828e-47	101.733367064833
PKNOX1	1.79523775099807	5.48048323289609	28.562586332187	3.30648090212058e-49	1.15794657193828e-47	101.673401392705
HSDL1	-1.95732574909804	5.59076994059287	-28.501698240829	3.98357039426255e-49	1.38794231820098e-47	101.573901845085
CKAP5	-1.92485122446126	8.24560914721192	-28.5576990219957	3.35625635434643e-49	1.17181693674509e-47	101.54972572961
FNIP1	2.72136359900571	7.0007693406014	28.4919064763685	4.10484008014046e-49	1.42722132017191e-47	101.403289997448
NDRG1	1.82147725583076	4.92172582393983	28.4297032078902	4.96722053189838e-49	1.71991296429541e-47	101.372933948596
EIF2AK3	2.27442785674444	6.65200598416381	28.4318521811383	4.9345769937221e-49	1.7121548888591e-47	101.248523266853
TBX3	3.52719279842384	4.71689793940831	28.3706407040882	5.95499091407558e-49	2.04920304623457e-47	101.217401738647
LASP1	1.04659670471633	7.67559208872058	28.4009554579778	5.42545639802519e-49	1.87469695868953e-47	101.06894317235
MTCH1	1.55192912147021	7.9373870977252	28.3870166242616	5.66276758666124e-49	1.95266237359428e-47	101.012325563025
TRIM16	1.25749199638026	6.93425615572594	28.356925825283	6.21140933780497e-49	2.13305153522485e-47	100.984528627812
ERCC3	-1.60905372634371	5.93549098159827	-28.3183838368785	6.99326676513242e-49	2.39662691352612e-47	100.977064291991
PWP1	-1.50953853157026	6.0524726264437	-28.3017314820182	7.36111734154063e-49	2.51239441673317e-47	100.921307737833
ARPC5	-1.69261725655254	6.57350587174047	-28.3115422747095	7.14209778801505e-49	2.44262665453504e-47	100.890172458428
FHOD1	1.7770494815512	5.80322089414269	28.2853601872896	7.74179462575806e-49	2.63694039350668e-47	100.826835704216
DUSP2	5.22661900524448	3.81190515506254	28.1986029241387	1.0117020395842e-48	3.41812220404166e-47	100.715649197493
TXNIP	-4.82609697425745	4.83387758930209	-28.2316812125174	9.13505930371133e-49	3.09887894108049e-47	100.678767231546
KIAA1370	2.05358677124314	7.10216389243496	28.2197130678714	9.4787243837412e-49	3.20895114562121e-47	100.555179141664
YY1	1.21609828730888	7.74003554407063	28.2328133515948	9.1032080035888e-49	3.09435062300852e-47	100.545526127406
FBXO32	3.54778090681957	3.56794980153143	28.1306262146479	1.24825438160831e-48	4.2088319108906e-47	100.456766133513
FRMD4A	-1.70541196239063	4.89903179988247	-28.1087598482635	1.33565021788835e-48	4.48542454698088e-47	100.404775431256
PIM2	2.15509083600008	4.39130425918353	28.1022553262746	1.36282044221107e-48	4.56749680872505e-47	100.365072520074
CCNL1	1.60762431359669	6.92425604820124	28.1248070473028	1.27093296565559e-48	4.27667664338512e-47	100.280214313313
CREBZF	-2.01984172988525	6.40057225325991	-28.0563506731577	1.57110977387137e-48	5.2445588539371e-47	100.148458758445
TXNRD1	1.39760505702741	8.70475445202849	28.0967840070751	1.38610628935469e-48	4.63624831663358e-47	100.083589133402
YARS	1.23670666511109	7.61691073457606	28.0491879230769	1.60639237022113e-48	5.35165458158929e-47	99.9942824665807
KIAA1279	-1.78259321039882	5.53699962827944	-27.9684374846985	2.06405200041462e-48	6.83548626830378e-47	99.9170671088619
RND1	4.76539916964725	3.32648936926284	27.9916004279736	1.92073261163205e-48	6.38614954213406e-47	99.9110570173674
CPT2	-2.73893715663064	4.10236336514052	-27.9432877344621	2.23191699414663e-48	7.33331626917648e-47	99.8917534250129
CDC20	-2.05026587938648	5.81125085555403	-27.9668784875341	2.07407717703648e-48	6.85511199777826e-47	99.8685819141378
PCDH10	-3.60771398343964	3.8927787130444	-27.9608324796961	2.1134231584404e-48	6.97137848160893e-47	99.8655894918213
TXLNA	1.14661024341665	7.00944894442058	27.9835965627751	1.96908393791754e-48	6.53392059082004e-47	99.8108943791419
GLCE	-2.62460570883992	4.78542364696835	-27.8984741569655	2.56593023513875e-48	8.38137055712117e-47	99.7726437843776
WDR5	-1.36906793638902	6.34106655747517	-27.9443048203531	2.2248682498067e-48	7.32454657672583e-47	99.7674747696517
SYNPO2	-2.66682861355031	5.70477138016374	-27.9148734310146	2.43821483858153e-48	7.97978570654353e-47	99.7379499107321
TCTN3	-1.52546644439551	5.67462738198567	-27.8975595142386	2.57324892009559e-48	8.38889180110697e-47	99.6785930660231
ADAM17	1.92854220741806	6.22474546346199	27.9179155055486	2.4152384070863e-48	7.92008767061006e-47	99.6635181453019
SIKE1	-1.87217435543718	6.89004775519202	-27.8886456401912	2.6456872333843e-48	8.60826328620993e-47	99.5670119694898
PWP2	-1.64424309150415	5.85111854713084	-27.8550734225432	2.93747709376579e-48	9.53910037206583e-47	99.5565613801545
LRRC8A	1.8913220406669	6.19215348883171	27.8461921673717	3.0199610539589e-48	9.78795129193965e-47	99.4341922627603
POFUT1	-1.49457023310969	5.71496897807028	-27.8175185676203	3.30256270915758e-48	1.06625596038516e-46	99.4326991505441
MAFK	2.29375440714735	6.07218346794894	27.8223151348019	3.25349433410658e-48	1.05244563333846e-46	99.3844822098411
GNL1	1.49707507836863	6.14946125262005	27.7732498718437	3.79220476922664e-48	1.21729045221778e-46	99.2173766782155
IDS	1.17340063009148	7.86335909299443	27.8041599543921	3.44319202086288e-48	1.1095172130426e-46	99.1984124768966
CRY1	1.80382722898442	5.18033355925275	27.7408261312988	4.19676515232726e-48	1.34457280474178e-46	99.1918064652185
SC4MOL	2.13934523857775	7.0304553009857	27.7758537394594	3.76147473133067e-48	1.20974814243796e-46	99.1837921095154
MCM3	-1.43349417405435	7.3432593757179	-27.7061679072094	4.67751987052779e-48	1.49573312265214e-46	98.9614422286537
DCUN1D2	1.97288962556648	4.19826141499904	27.6316358350646	5.90827781320741e-48	1.87495328554233e-46	98.936145104432
ARPP19	-1.86748202822699	8.54021066618756	-27.691556992781	4.89650023682317e-48	1.56276851069906e-46	98.8483077525522
COBL	1.54627353484923	5.14899854914715	27.6303389609763	5.93236626200808e-48	1.87903207132241e-46	98.8321690970392
INTS5	-2.62348092643162	4.46359879775323	-27.5845383124054	6.84974891983009e-48	2.16550474357729e-46	98.8042191509193
PPP2CB	1.20337011402766	6.0253940905605	27.6448175895739	5.66896576876231e-48	1.80242934442549e-46	98.8016360273749
ZC3H11A	1.09691548175594	8.21428128822859	27.6592747817505	5.41772443905308e-48	1.72582901940426e-46	98.7353291659778
IMP3	-2.71309011897128	5.54859429173805	-27.5355496847173	7.99018797035946e-48	2.52128120030739e-46	98.6165933008415
GPSM2	-1.89127958673232	4.66131659604327	-27.5145100123349	8.53709211642696e-48	2.67869284343573e-46	98.5395980996822
ZNF212	1.78532786994247	4.73444268745097	27.5069835993211	8.74177758067919e-48	2.73778067901271e-46	98.5040668744689
MAP3K12	2.54239469675775	4.05999004046435	27.4787364298342	9.55514978165111e-48	2.98692196165109e-46	98.4666600295182
BRPF1	1.36758921729453	6.1954628585131	27.5252721485831	8.25277922128437e-48	2.59923690577702e-46	98.4324680897343
UBE2O	1.57235691075291	6.86682134214454	27.5236988498339	8.29373856701497e-48	2.60722713899922e-46	98.3780166493846
CLN8	1.49061200016448	5.5671226272807	27.4756385372408	9.64887778084974e-48	3.01059388072632e-46	98.3155538985102
ICOSLG	2.1930426499803	5.4823191347562	27.4573680328679	1.02208395376617e-47	3.18311583664534e-46	98.2522175478345
ZMYM3	-2.07250627363756	4.781226718806	-27.390437472837	1.26245285189792e-47	3.9098632398409e-46	98.1731231159778
ZNF394	1.81993576534493	5.1974585255003	27.3970636898827	1.23630661287443e-47	3.83599105634729e-46	98.1389195087593
BAHD1	1.39493691385545	6.0367747920429	27.3873872436345	1.27467551284053e-47	3.94042019902867e-46	97.9929139515104
FURIN	1.78791961593686	5.91731207930634	27.3790294146591	1.30878173257352e-47	4.03838850471578e-46	97.9841775326873
FLJ90757	2.3874132217627	3.60262510937709	27.3108887482695	1.62353774389801e-47	4.98202664751382e-46	97.9269530816253
CRISPLD1	-3.4224156926885	4.18609057840886	-27.3044588574242	1.65692753691128e-47	5.06589691541211e-46	97.9113661886473
PGF	6.79657341398916	2.09179710814936	27.4478077550855	1.05336378254577e-47	3.27443418202519e-46	97.866470476279
SGMS2	2.62610727909894	4.26413602527668	27.2904601136798	1.73203792866379e-47	5.27624814553245e-46	97.8241890025345
ATF4	1.61948604463347	8.53654337283652	27.3654110398786	1.3663390149183e-47	4.20822351482387e-46	97.8003141037946
RAI2	3.8677207628224	2.49121336842014	27.3130007744598	1.61271897224589e-47	4.95792501688239e-46	97.7333581191141
NRP1	-1.43406509991817	6.93797427135241	-27.3074852236764	1.64112646784559e-47	5.0267763824633e-46	97.728722848096
IFI44	-2.42761087075007	5.74471430784175	-27.26607693407	1.87116560247046e-47	5.65883789072621e-46	97.7167804419681
KIF2C	-1.36823055329017	5.87410960552938	-27.2859723452707	1.75683708166179e-47	5.3420624279476e-46	97.7099455798022
KCNK1	1.66990570288536	5.33115680705028	27.2776979113809	1.80350427142111e-47	5.46409518754468e-46	97.7088830601192
PHLDA3	2.15947753350645	6.10035128560476	27.2950712554063	1.70692480524881e-47	5.20923548229581e-46	97.7025170357948
AARS2	-1.96622524536771	4.55778452254022	-27.2195751428618	2.16855095697079e-47	6.52285861168863e-46	97.6511754504878
RMND5B	-1.58751922785267	6.93258682165149	-27.280828611723	1.78570203740213e-47	5.41997837994794e-46	97.6448292499022
CLDN15	3.07392549649255	3.05322504562683	27.1959739833888	2.33729251017937e-47	7.00517561653044e-46	97.5529105727002
MAPK14	-1.6472978147602	5.75579584032965	-27.2195729912055	2.16856576662215e-47	6.52285861168863e-46	97.530971236622
PRSS8	2.17361834292867	6.27473831540239	27.2062366404634	2.26234747100777e-47	6.79272874418923e-46	97.4240949761413
COL1A1	3.22789524872877	3.5588227672271	27.1373820520559	2.8157817424733e-47	8.39414150822165e-46	97.3965458911063
SLC38A2	2.01268383090967	9.49740242822239	27.2528968923516	1.95101011292032e-47	5.88965579936451e-46	97.3901037709006
ST13	1.00446747043004	7.76029882398676	27.1936882067954	2.35432307475527e-47	7.04359554601201e-46	97.2736311362644
ARHGAP26	2.234584615917	3.91408310998741	27.0976183156241	3.19572318164991e-47	9.44262800175142e-46	97.2431859412682
ARAP2	2.92935241852089	4.16112846097201	27.0881304007161	3.29377998105186e-47	9.68278522122498e-46	97.2189502049864
E2F8	-2.85674475604526	4.16675113350399	-27.0828878358803	3.34925783249995e-47	9.82683999837354e-46	97.2087301096655
HMGCS1	1.85621342601511	8.60651286618243	27.1702597981466	2.5362664607161e-47	7.57437862303857e-46	97.1779942214688
MBD1	1.20624028114617	5.7623391564597	27.1202518070628	2.97353176160429e-47	8.83292099130908e-46	97.1698005497702
PUS7	-1.63868222012611	6.17105250787834	-27.1059508279518	3.11203875278311e-47	9.22796739389091e-46	97.163297093231
PFAS	-1.82755072982492	5.73148861176771	-27.0933357580253	3.2396130447047e-47	9.5554300810655e-46	97.1453549432096
SRSF5	1.63024309435034	7.61341204794608	27.1286155232942	2.89542746030193e-47	8.61621509716894e-46	97.091730830247
PRPF4B	-1.86737263433058	6.7157916565465	-27.0880741546085	3.29437024089752e-47	9.68278522122498e-46	97.0486096017837
GRB10	2.25484469108842	3.92111678391079	27.025168033965	4.02610640937255e-47	1.17714341941165e-45	97.0377424800264
CCNB2	-1.76615658746955	5.58944335452471	-27.0645108358139	3.55127952056885e-47	1.0401330770927e-45	97.0375612556428
SDHA	-1.50808323922054	8.20396736906472	-27.1033873600711	3.13754578894721e-47	9.28713553528375e-46	96.9879264723875
CWC25	1.82880498523375	4.42434922387427	26.9914497806938	4.48376209052029e-47	1.30638392337738e-45	96.8885045581034
CCT6P1	2.35931638216477	3.91847941886556	26.9499054966907	5.12051758408326e-47	1.4841514051336e-45	96.8039992284472
SHC1	1.21840026518019	6.6871353097754	27.0161370342348	4.14385171222508e-47	1.20945507914926e-45	96.7755790625353
FBXL20	2.34299067922606	4.18747512850111	26.9369389513065	5.33737617039897e-47	1.54433008778118e-45	96.744637085185
LAMC2	2.6530822396638	3.32430864683001	26.8958987629076	6.08677477383242e-47	1.75812126627933e-45	96.6330093292807
LTV1	-2.60457591307806	5.22853483858171	-26.8934599656851	6.13451258802993e-47	1.76885497452091e-45	96.6053049645025
AKIRIN1	1.26473434988045	6.43052620451594	26.9594067038547	4.96727714886129e-47	1.4422351221798e-45	96.603375723764
RANGAP1	1.79795275671128	7.71914518767947	26.9644899527742	4.88720025572596e-47	1.42145281872628e-45	96.5292581030737
ZBTB9	-1.88391776291047	4.52789890907697	-26.8621249311187	6.7825653662178e-47	1.94899696193516e-45	96.5088017267227
C1orf52	1.95136615480843	4.96612374176476	26.8856958873527	6.28901942331296e-47	1.81028504019769e-45	96.4988795445404
SKP2	-2.82329359310771	3.7838978800719	-26.8481929210149	7.09247577228482e-47	2.03455514263621e-45	96.4703736181471
PXMP4	-2.01712575943381	4.22271198366834	-26.8235475243721	7.67611907521915e-47	2.19445154553787e-45	96.3998615219722
PEX11B	-2.47162529699647	4.51829503180979	-26.7804286594141	8.81630660384457e-47	2.49904934987621e-45	96.2628134442673
AHDC1	2.47890426863342	5.19796688569927	26.8201189005908	7.76106761208469e-47	2.21495042226117e-45	96.260079145658
ZFP36L1	1.22324131394341	7.3820901280373	26.8461911399666	7.13816336572778e-47	2.04415486521287e-45	96.1890902546756
DKC1	-1.11965254177751	7.29390422865692	-26.8147819510939	7.8951886434306e-47	2.24938900975696e-45	96.1166410959833
HSPA1L	5.16607682742744	2.40146108599216	26.7631754310837	9.31908573040529e-47	2.63264171883949e-45	96.0866558235139
SPAG5	-1.02314482252711	6.7304239367738	-26.8035174067545	8.18600151139674e-47	2.32827702851359e-45	96.078862948344
CAST	1.29958634411826	7.14501785278049	26.7932160042412	8.46140268431008e-47	2.40252119681497e-45	96.0180717084604
TIMELESS	-1.0252671327485	7.45215654472676	-26.7669893548177	9.20550892405092e-47	2.60495653546239e-45	95.9432441827268
OLFM2	2.72170471835375	2.93816048155572	26.653804793563	1.32537188217148e-46	3.70660858819996e-45	95.8396155263593
CDCA4	-1.73233288572409	5.49911883196406	-26.6724731171283	1.24794275877323e-46	3.50177763384622e-45	95.8206766057337
MAVS	-1.38463110750187	7.42158692710207	-26.7228834465226	1.06088833971661e-46	2.99195558067801e-45	95.7971167014485
TSPAN17	1.32440218157288	6.3790716472138	26.709388310819	1.10799979773238e-46	3.11956037327883e-45	95.7903352423945
UGDH	1.23923204186084	7.27819462632599	26.7064535383872	1.11852136031871e-46	3.14389096302018e-45	95.736750248023
PNPO	-1.04683920503572	6.73192620088704	-26.6646364517052	1.27987460225187e-46	3.58536396114913e-45	95.6639696793054
NLN	-1.53875381895314	6.26961414777045	-26.6179449994006	1.48797234416268e-46	4.14747491396277e-45	95.5637530213874
RACGAP1	-1.34621486238334	7.1665148058812	-26.645684011832	1.36054976322342e-46	3.79863676797136e-45	95.5520646752609
PIP4K2C	0.996991784995615	7.01245278458541	26.5850147493205	1.65497567745256e-46	4.60529338264834e-45	95.355850005097
SYNJ2BP	-2.4187320674712	5.37007646854334	-26.5162424972123	2.06733242022372e-46	5.7052916494755e-45	95.3452001398513
ENTPD1	-1.95623032351914	4.70886282314448	-26.5007523128789	2.17369620367135e-46	5.97909462338809e-45	95.3359965659351
NFKB1	-1.67965456215247	5.20171368164666	-26.5086245965029	2.11896833127932e-46	5.83815920466479e-45	95.329756359152
TNKS1BP1	1.50295031163358	6.34177662112063	26.536575602225	1.93563905613062e-46	5.35954098919346e-45	95.2461155297617
TARS	1.26930207398057	8.24948070504023	26.5629792608385	1.77716914843307e-46	4.93710578710874e-45	95.2266142857484
DENND2C	3.92450227221241	3.27858958828125	26.444790358746	2.60612739222928e-46	7.11009372065946e-45	95.1796605449154
MTRF1	2.26981794920499	3.28599872122711	26.4452118894304	2.60256530419827e-46	7.11009372065946e-45	95.1788247654925
NPLOC4	1.21348207838821	8.17867565927953	26.543997110261	1.88970823929535e-46	5.24104155787322e-45	95.1615331308063
DLAT	-1.80398983866995	5.52575244720246	-26.46835217137	2.41437219203934e-46	6.61933779338787e-45	95.1600145773025
CSE1L	-1.17667109229567	9.06587088157329	-26.5255606876843	2.00589399385073e-46	5.54488779391067e-45	95.0739832165599
ANAPC5	-0.997214160413361	7.38334839209261	-26.4922382279066	2.23449246752556e-46	6.13623185991749e-45	95.0523765742634
TRAK1	1.59414665003485	4.78295709143911	26.4231644067444	2.79563038270787e-46	7.61467793491962e-45	95.0102376976702
SOCS3	2.2039876096669	3.95414021495709	26.3853110428883	3.16143064738799e-46	8.56916793304972e-45	94.9503502995114
ATP6V1C1	1.58558757306302	7.56354704981343	26.4490279451786	2.57054090585754e-46	7.03596172005918e-45	94.8852412909935
DAGLB	1.46767061037134	5.65656858871749	26.3932695888315	3.08071022017892e-46	8.36392820166757e-45	94.8381732793035
RBM4	1.10238878052784	6.33642798675766	26.4008958102601	3.00531149455665e-46	8.17249259105129e-45	94.8099660732469
SCO1	-1.89451633250735	5.03048838922527	-26.3058058095616	4.09486363095073e-46	1.10634086210049e-44	94.6779081054333
TMEM19	-3.30088625053499	3.53673570560947	-26.2904240817802	4.30532883985453e-46	1.15573546577411e-44	94.6196439066029
FMNL3	2.26545633218092	4.04750853480677	26.2790866140866	4.46741487619242e-46	1.19732446136926e-44	94.5951737370655
SNX9	1.25465935510205	5.23882056930451	26.2992428667903	4.18336321812226e-46	1.12480010385654e-44	94.5625340205263
LRP11	-1.19150098614623	5.81283699318415	-26.3033887966014	4.12723457672251e-46	1.11328824292108e-44	94.5552198608928
ZBED5	-2.33122520071549	4.39100257826557	-26.2442847542738	5.00445088822333e-46	1.33059517733938e-44	94.5310017008908
SEMA4C	-1.66067250450629	7.40635665679288	-26.3240697815507	3.85839192715166e-46	1.04413829433146e-44	94.5164749408297
EDA2R	2.78238795015833	3.5382757331444	26.2197047784337	5.42258086585329e-46	1.43948003810366e-44	94.4520894443199
AZI2	1.92623497440274	5.87323128721534	26.2762220943596	4.50933280371111e-46	1.20662530894823e-44	94.4461910008351
AFG3L2	-1.15050440847407	6.61138523632066	-26.2746095773261	4.53310387989504e-46	1.21104839117196e-44	94.4091738721195
ADIPOR2	1.12488596118622	7.46796626190616	26.3002475090918	4.16969181998125e-46	1.12292956517498e-44	94.3954519965814
NAA16	2.22842315588419	5.5562210056561	26.2522507048297	4.87604328730217e-46	1.29851827924907e-44	94.3938354420836
ANAPC7	-1.1932631917832	6.18574737576513	-26.2523026089307	4.87521760816508e-46	1.29851827924907e-44	94.3632903157756
ABHD16B	3.41827937063191	4.339732522253	26.1669428188312	6.44310864612204e-46	1.70228355446674e-44	94.2148104279588
MAD2L1	-2.24992814409802	5.66309740108799	-26.1559138530192	6.67981066848112e-46	1.76203712333877e-44	94.1257233128095
C10orf2	-1.8836888898996	5.01253274646526	-26.1188919899647	7.54044540330517e-46	1.98280517177478e-44	94.0772477656032
PI4KB	1.02584510042248	7.61115600738703	26.1927673121466	5.92142739295817e-46	1.5694128640227e-44	94.0418163495006
HSPA4	1.1435393002993	8.84384494079825	26.1855425582516	6.06292684935936e-46	1.60437323779566e-44	93.9494976861793
DYRK1A	1.4046941873751	6.78295132721647	26.1350706535685	7.15137228023609e-46	1.88345748054596e-44	93.8975389236823
SMC3	-1.74652145921306	6.64488355256542	-26.112184835506	7.70794064753003e-46	2.02366718036566e-44	93.8889826421334
EPAS1	1.87833843704334	5.21024414180528	26.0762580416705	8.67117518466934e-46	2.26943245365274e-44	93.8651093636597
PURA	-1.95047830789872	5.29946391269619	-26.0668035217372	8.94426579528239e-46	2.33724845562973e-44	93.8587701283283
ARMCX3	1.8001082454923	6.30152197409971	26.1019093143969	7.9718576193384e-46	2.08967628253629e-44	93.8353099444142
CLIP2	3.74748999478837	2.88362105814901	26.0360321916608	9.89463753051604e-46	2.5735290522605e-44	93.8279049566028
TMCO3	1.70638486955898	5.21897340767022	26.0586564171387	9.18654346667482e-46	2.39681361835678e-44	93.7794894931095
RASSF1	1.84997374993801	4.49104868860318	26.0242018553964	1.02865751934982e-45	2.67131496174012e-44	93.7323958939819
SLC12A7	1.79690697151374	6.53382389047839	26.053728961963	9.33627765788772e-46	2.43208578739119e-44	93.6456078458574
WIPF1	-1.56019022702975	5.3569262305969	-25.9953633110711	1.13089112146056e-45	2.93225164578393e-44	93.6270960555276
PPP1R3D	-3.03734342904003	4.11804415707143	-25.9703117889812	1.22799008055898e-45	3.15952401650283e-44	93.6162813005101
TRPV3	3.75359412735136	2.72892811198053	25.9708599434157	1.22577795489701e-45	3.15952401650283e-44	93.6021656311048
TMEM168	-2.28000774715214	5.0359289750157	-25.9745472691329	1.21100153150953e-45	3.13026114574427e-44	93.5883120762881
PGBD5	2.2544408541094	3.64240791077555	25.9377490673387	1.36689061843996e-45	3.49539429706268e-44	93.5071301474155
DLG3	-1.39084184102146	5.66800529757694	-25.962934405904	1.2581570034194e-45	3.23216862138033e-44	93.4602254562908
DLGAP5	-2.01916642059701	5.76555141353828	-25.9703721199114	1.22774641266053e-45	3.15952401650283e-44	93.456627160102
SS18L1	1.22398305163561	7.04079053803401	25.9862381655088	1.16532935165744e-45	3.01686812339305e-44	93.3850785779695
PTGFRN	-1.50307733320633	5.05538912584792	-25.9114609681851	1.49051681282692e-45	3.79990902099351e-44	93.3500435115823
C16orf53	-1.90583540536176	5.6574931876578	-25.91670062306	1.46500691192226e-45	3.74057642671571e-44	93.3360171694999
C14orf135	-2.32555798742573	4.82617177898395	-25.8779285828757	1.66473028730405e-45	4.23114731381047e-44	93.2991717579439
PNMA1	-1.0621322219528	6.82061972451353	-25.9423612626024	1.34629215402333e-45	3.4479923405645e-44	93.2862339996054
EFNA1	2.2580800956435	5.65652920779477	25.9068910717219	1.51313153381525e-45	3.85169128942561e-44	93.2717090558086
SPAG9	1.93057102434122	8.51969115069591	25.944792958528	1.33555834715441e-45	3.42574812849852e-44	93.1742952014863
CACNB1	2.63637477385271	3.11512888330648	25.7933331640451	2.20121750018349e-45	5.51921461365347e-44	93.0541964834362
POLR2D	-1.11911181326642	5.94949248735435	-25.8409395689053	1.88084770605564e-45	4.75874387837738e-44	93.0266945770506
WDR12	-1.58762896182629	5.27024151286484	-25.8059201559067	2.11150939713304e-45	5.31020799363204e-44	93.0024253436612
SYNM	2.59442545747096	4.57188479613868	25.8019980086268	2.13905998399336e-45	5.37141729313888e-44	92.9888981152855
PFKFB3	1.49108820740354	6.24497642160985	25.8442810282218	1.86021260766928e-45	4.71366600767591e-44	92.9802515508262
PRKCA	1.69960668696109	5.39076568654577	25.8134016022402	2.0599455587672e-45	5.20400748109103e-44	92.9286358738759
FAM83D	-1.52909260911153	5.76664867759842	-25.8078734379502	2.0979226359914e-45	5.29195447425643e-44	92.8936635993233
WASF1	1.93447179325052	4.06747764756595	25.7537529905208	2.50915427712845e-45	6.23717798489176e-44	92.8817563583301
KCNK2	-1.46261527589008	6.11438909513099	-25.7904906973717	2.22200241008806e-45	5.56298926741208e-44	92.8668251023907
C20orf177	-2.22582147403435	5.95687823904113	-25.7777767716237	2.31742069911055e-45	5.79320534707397e-44	92.8664953185106
RXRA	-1.37369277867556	6.64091515171787	-25.8068331322713	2.10514784581553e-45	5.30218261647875e-44	92.8593743182973
SURF4	1.0160082262169	8.5714851421643	25.8462621834475	1.84808602937725e-45	4.69004412068362e-44	92.8506312658149
MAT2B	-1.65573474955456	5.62937861011364	-25.7647755194825	2.41927292789804e-45	6.03879409644282e-44	92.8292586888253
SH3RF1	1.55328795899715	4.81804958847824	25.7557435493141	2.49267692437112e-45	6.21274648035507e-44	92.8064543002078
MYBBP1A	-1.68347326149132	6.64946499983702	-25.7536586070796	2.50993828260713e-45	6.23717798489176e-44	92.7123947672306
LYST	2.80314252963705	3.93692072545227	25.7075027869859	2.92453766569956e-45	7.23520235520111e-44	92.7115404197562
PSRC1	-2.07381388534791	3.99460625154709	-25.698370892075	3.01442018466429e-45	7.44655290521795e-44	92.7088070976829
PBK	-2.14788254504198	4.65003996862297	-25.6885607120075	3.11408684775111e-45	7.68141422445274e-44	92.6543650896181
MPZL3	3.12567382721007	3.76701602578403	25.6544891969044	3.48679077040682e-45	8.53778753210594e-44	92.5756350639687
SLC7A2	-2.16229863384534	8.72812458512862	-25.7435983509981	2.59493772616936e-45	6.43883361015674e-44	92.5425157775236
CCDC120	1.82809319039639	5.01838315834593	25.676019497931	3.24635695760405e-45	7.9841284939662e-44	92.5394013620037
PSAT1	2.15022592127983	5.20356157244925	25.6708270992209	3.30276609897242e-45	8.11093395583183e-44	92.5275891924195
CLCF1	2.64798927688717	3.527128311005	25.6301998532609	3.77968092081373e-45	9.22793922915164e-44	92.5162583968377
UBE2H	1.1598256624215	6.99962125479111	25.7197965291404	2.807787581929e-45	6.95665770669343e-44	92.5105184473175
MTF1	1.85717089915367	5.77195664019767	25.6820028597766	3.1825589094788e-45	7.83875039795632e-44	92.471893111037
C15orf23	-1.78273170333363	4.88330018436232	-25.6502598498109	3.5360917913849e-45	8.6458478244329e-44	92.468719908893
EXOSC10	-1.13682885585983	6.05105674113971	-25.6579335268717	3.44715326591009e-45	8.45310721687396e-44	92.4147666999004
TMEM203	-2.84478630491548	4.28716173814934	-25.5833400732097	4.41676750411134e-45	1.07363400783078e-43	92.3602667819574
THNSL1	-3.69801790382893	3.96572506525649	-25.5978750582401	4.20834338880646e-45	1.02445902233478e-43	92.287062256304
FAM117A	2.46844696295256	4.06986327858689	25.5521898435858	4.89920643943673e-45	1.18402208805115e-43	92.229577664254
ARC	7.38459124149587	4.0042190707178	25.5516336459052	4.90828733536017e-45	1.18450501293742e-43	92.2230305037159
TMX1	-1.91068361462384	6.64035044800814	-25.6080935000973	4.0677816690732e-45	9.91684848886008e-44	92.2121914421457
GATA2	2.04209843078977	4.39752348777436	25.5398727744102	5.10433017637282e-45	1.22948413102319e-43	92.0947548686731
NUP85	-1.51513512967282	6.03843711857227	-25.5395763190206	5.10937258467541e-45	1.22948413102319e-43	92.0358752718107
GLG1	-1.08386823495992	7.2178795839263	-25.5717905060263	4.58978445345301e-45	1.11407191871623e-43	92.0307876216207
ATP6V0A1	1.46264879850949	5.82785405225047	25.5530334602858	4.8854652630855e-45	1.18240985614822e-43	92.0175196197126
IER2	2.12692080267057	7.16835375609479	25.5676989086207	4.65270487892992e-45	1.12770777384383e-43	92.0157184363847
DHTKD1	-1.35863314763171	6.59864021468245	-25.5296439281681	5.28124879501912e-45	1.26901731103304e-43	91.9264242087827
C14orf169	-2.60696412510062	4.136359232241	-25.4489599169133	6.91218020987967e-45	1.65141859757182e-43	91.9129295490678
TXNL4B	1.2418497333501	5.52016717910127	25.5017747568437	5.79531096395749e-45	1.39054204535474e-43	91.8999287943896
UCK2	-1.62677972408151	5.09382635205579	-25.453773708718	6.80196069670125e-45	1.62741045338529e-43	91.8578819671812
RFX5	-1.47116998089895	5.34173778880487	-25.4418598380414	7.07804522406496e-45	1.68636234116623e-43	91.7742487781545
JMJD1C	2.29981122689272	6.84328872386418	25.4725185965639	6.3893945310434e-45	1.53089160654971e-43	91.6944982617087
MRPS6	1.69099987538548	5.51773987487171	25.4415861653159	7.08451824828614e-45	1.68636234116623e-43	91.6639268417152
TOX4	0.836977914777602	6.94047330140866	25.4414098685326	7.08869125711468e-45	1.68636234116623e-43	91.5829934193896
ECT2	-1.98881731614837	6.53742018848149	-25.4193974818448	7.62970585554449e-45	1.81248864670634e-43	91.5707532964216
SGK1	3.22329383834208	2.48940250612863	25.3372673627007	1.00430621747626e-44	2.36563622268634e-43	91.4621132227916
SELK	2.12294872685881	5.00840449855564	25.3118490657857	1.09361410079334e-44	2.56876435697581e-43	91.3204634477202
MCCC2	-1.15205839373879	7.53536169198387	-25.3584267146869	9.35595835495213e-45	2.21941911387545e-43	91.2885785769006
TMEM2	1.59174617709406	7.15589074241024	25.3578068854139	9.3753955210092e-45	2.22087981152065e-43	91.2831766985555
SENP5	1.47915860865029	6.51027706434417	25.3437717340905	9.82659441994632e-45	2.32259521094063e-43	91.2743871289754
NUDT19	-2.22166473574523	4.4377960455381	-25.2537085792735	1.32921284730278e-44	3.11341115662348e-43	91.2517787705684
ELP2	-1.04273850742202	7.35783619628385	-25.3415937879017	9.89854804380204e-45	2.33488459075522e-43	91.2493176212051
SUPT16H	-1.14299045772122	8.55912447217095	-25.3435905392566	9.83256044813422e-45	2.32259521094063e-43	91.1834795909786
AHNAK2	2.79123626062719	3.10914222034678	25.2296710491155	1.4410114157527e-44	3.36584845210169e-43	91.1819557218101
HMGCR	1.84513908538808	8.35253993627647	25.3279083786493	1.03630014264424e-44	2.43756449867542e-43	91.1328391577788
GPR89A	1.83336278886865	4.0681620461924	25.227348358282	1.45230468528589e-44	3.38749561460548e-43	91.1152743353338
B4GALNT3	3.24714236236389	2.94537404382442	25.1885725178034	1.654591983876e-44	3.84324949143641e-43	91.037597469287
SLC25A15	-1.4235383864423	5.31552236697348	-25.2225824544979	1.47575754817132e-44	3.43740518601911e-43	91.0246154081126
ERBB3	-1.26129851070386	6.85031377385106	-25.2617345982399	1.29386611056038e-44	3.03486912103953e-43	91.0169164270572
IPO8	-2.03217730481211	5.16234630245566	-25.204305045268	1.56929789257018e-44	3.65019999378912e-43	91.0106446805612
COG3	1.45396407865707	6.30664353123723	25.2453733964492	1.36695278265057e-44	3.19733123595078e-43	90.9771416282505
HUNK	2.10892996990311	3.59910370022762	25.1684592122483	1.77048495824262e-44	4.08972243669194e-43	90.93038502543
AGPAT5	-1.82165244904544	5.12464618326814	-25.1783467007628	1.71252413146889e-44	3.96130754836594e-43	90.9155082881878
CEBPZ	-1.74586968638326	6.05331387811805	-25.1871192049079	1.66270333281331e-44	3.85673377780441e-43	90.8771378357547
HSD17B7P2	4.09106285664466	3.7190281721565	25.1429226435275	1.92950600232804e-44	4.44477388194685e-43	90.859284319179
UTP20	-2.16723260361488	6.50677921066467	-25.1856255803933	1.67108147014245e-44	3.87079868513328e-43	90.8095811696583
OXTR	2.40560154786685	3.23973268991765	25.0913016073794	2.2963635250449e-44	5.25367764608083e-43	90.7173521909218
MED29	1.05073380671018	6.44563771724156	25.1438195013967	1.92368417619158e-44	4.4374750569142e-43	90.605966770253
NAA15	-1.81993993217206	6.54542409864365	-25.1234382889599	2.06046791831689e-44	4.73341558597962e-43	90.5959602207996
TMEM41B	2.09603682200914	5.56291533965628	25.1011395790383	2.22139085022753e-44	5.09609610139989e-43	90.5425600544699
FAM111A	-2.15290285645345	4.70355572744352	-25.0533386111363	2.61040008704746e-44	5.94772902667325e-43	90.5415717058838
ELF4	1.26366783942498	6.4714403128305	25.0974483012201	2.24922733073359e-44	5.15288738071075e-43	90.4548046755234
WHAMM	1.20271074848894	5.47808293282616	25.0674260513343	2.48910352608149e-44	5.67909513917965e-43	90.4513752601423
C14orf167	-2.21944550109694	4.60192865894042	-25.016680740491	2.95473499486823e-44	6.69579783931927e-43	90.4420113886273
MCM3AP	-1.07761901684796	7.19904591247064	-25.073173791674	2.44126179454846e-44	5.57754948798204e-43	90.3520151683648
NBN	-1.63036724550277	6.92057807757651	-25.0504158870017	2.6363030470359e-44	5.99857580389502e-43	90.3022870506564
HIF1AN	-1.40784753628268	5.9860865791625	-25.0272770208373	2.85074203774645e-44	6.47769155424887e-43	90.2913271210491
INCENP	-1.53133278837553	5.94577499150899	-25.0259909932397	2.86316377876985e-44	6.49708969282863e-43	90.2853128413687
C5AR1	4.83931512345771	1.49008371404036	25.1384165521213	1.95902674153219e-44	4.50656990720554e-43	90.2454932097836
AAK1	2.10895211398401	6.12427573149058	25.0142654260034	2.97896977250806e-44	6.7415819317219e-43	90.1997538396129
GPD1L	-1.3718933604449	6.51239164915513	-24.9846893705034	3.29251019308905e-44	7.43103110245901e-43	90.1075855900209
CCDC99	-1.91579109416999	5.30355428214087	-24.9396502579159	3.83515617503352e-44	8.62085374613717e-43	90.0662362216419
PVT1	1.53629053572662	6.47447278254972	24.9633704667111	3.53897855876875e-44	7.97653334458875e-43	90.0574738055948
AARS	1.20908460997877	8.92408223154677	25.0104657286854	3.01750165085222e-44	6.81955373092602e-43	90.0305951931353
GPAM	-2.8469550207703	4.19476729610882	-24.8741452470674	4.78963345532453e-44	1.07088007896855e-42	89.9793021441284
KLHDC5	-1.96693223326146	4.74370147033036	-24.889307603676	4.54930015576556e-44	1.01850730662682e-42	89.9742450814415
C2orf42	1.91493047110398	3.97944226346768	24.858440333008	5.05208319580462e-44	1.12805125990169e-42	89.87806205143
TAX1BP1	1.37009730233217	7.69976966717735	24.949015019102	3.71534866682785e-44	8.36278480538749e-43	89.8754890884943
PRKD2	1.77334992394352	5.93997643722983	24.9014695854755	4.36534233376019e-44	9.7863250924672e-43	89.8077567135321
NDC80	-2.19243300680055	4.74315470263987	-24.832363619799	5.52030430155777e-44	1.22931516829896e-42	89.7673660612948
CDCA3	-2.18144814925247	4.15184000389501	-24.8051140465486	6.05645315187947e-44	1.33978998031789e-42	89.7209838008052
FEM1A	-3.13651019468851	4.20572809812362	-24.7947881073031	6.27308436128414e-44	1.38405096118886e-42	89.6920619971576
RAD21	-1.31657631384244	9.2047374530579	-24.9053422467257	4.30835518281377e-44	9.67153450703055e-43	89.6670024437115
NEDD4L	1.44065837704712	5.39657279606342	24.8104002252785	5.94848891872093e-44	1.31764938644621e-42	89.5907058720161
NOTCH1	2.57097436776021	6.54490725631639	24.8458295216275	5.27329373074399e-44	1.17587419137283e-42	89.5830680475655
ANKRD50	-2.17760162702405	6.90734822406679	-24.8313541408551	5.53928524948389e-44	1.23190168234533e-42	89.5796496774698
P4HA1	1.68125080738449	6.25435272595389	24.828530509225	5.59272752084462e-44	1.24213512694031e-42	89.5508857440658
ANKAR	4.46247280567266	1.9192539874932	24.8249572020305	5.66110495314096e-44	1.25565410127758e-42	89.5365778224165
TSPYL4	1.32680305615394	5.95264664965326	24.777041157112	6.66382702435418e-44	1.46832467925296e-42	89.3952863038072
BRD2	0.875334482692557	9.33574667072424	24.8044386531227	6.07038895872981e-44	1.34109887643061e-42	89.3140439947436
TMPO	-1.6339283808149	8.05075256678754	-24.7621629882098	7.01027032344141e-44	1.54262843275308e-42	89.2316893304749
C9orf25	1.63680243035057	5.43788231189545	24.7097580916376	8.38185920007192e-44	1.84202645547967e-42	89.2278722167565
RAB11FIP5	3.43225986904033	2.24320004553972	24.6261703046471	1.11525017165837e-43	2.43173974847647e-42	89.044955342941
NAPA	1.38115142162299	6.83151133216405	24.6796414019995	9.28953329194573e-44	2.03614881749018e-42	89.0134649340772
FBXO21	-1.46964534316081	5.94089758256349	-24.6379351684153	1.0712639807469e-43	2.33887974073254e-42	88.985890760397
NKRF	1.3852264918117	6.12214882722389	24.6631177525487	9.8290167893293e-44	2.15157692126627e-42	88.9831901379939
OPA3	-1.41209567780606	5.25915480248083	-24.6109176746782	1.17500015717043e-43	2.55535794909209e-42	88.9664054412903
HSP90B1	1.2915503148766	10.1756265670718	24.6882431729047	9.02061499186633e-44	1.97980006724373e-42	88.8620755192809
ACHE	4.05596318376915	2.79625871926519	24.5514526566954	1.44045997855096e-43	3.1124357469362e-42	88.8382831909827
HMGB2	-1.72519374991518	7.27354210485023	-24.6225172321206	1.12927545478627e-43	2.45911493565698e-42	88.804272916099
BCAS2	1.2892385013062	8.31544222196583	24.6423985423534	1.05503797276601e-43	2.30646471327303e-42	88.7885437247663
DEPDC1B	-2.34834082699858	4.49785985292425	-24.5335825097802	1.53149682266712e-43	3.29636458974065e-42	88.7666717773874
PDCD7	-1.35288196867727	4.98968290523386	-24.5385475275965	1.50563618168306e-43	3.24906574225387e-42	88.7275132459248
NFS1	-1.51443985795733	4.88506480226679	-24.5365994480834	1.51572997128747e-43	3.26663247935717e-42	88.7192336780124
KIF22	-1.39269874073065	6.86567963425466	-24.5822888187934	1.29600996961153e-43	2.81121539971249e-42	88.7004094461728
IKBKAP	-1.29073768839751	6.16608683079779	-24.5651006499303	1.37462426803579e-43	2.97402538921482e-42	88.6876070640173
SNHG1	1.6845936278613	7.67239125657485	24.5923428474912	1.25214363450969e-43	2.71959092773247e-42	88.6689963622985
EFTUD2	-1.07608200202117	6.97395837854957	-24.5664904453887	1.36809273303832e-43	2.96372835069079e-42	88.6305495471711
PDP1	2.05139414154598	4.59322370481625	24.5128438304103	1.64445068894338e-43	3.5303970888176e-42	88.6281319554143
NES	2.55904965233698	3.13325033491875	24.4528443092634	2.02087158432158e-43	4.29987994608068e-42	88.5328745355606
CDAN1	-1.79999671772119	4.16868585050288	-24.4548096844812	2.00726129388006e-43	4.27636151322931e-42	88.5234753277809
TP53	-1.0351234812369	6.90017374161109	-24.5172027246626	1.6200322710404e-43	3.48244469162977e-42	88.4833216461213
LOC100190939	4.12568889003888	1.95275960654982	24.5108943678021	1.65549134604519e-43	3.5495432399051e-42	88.4433767232595
TIMM8A	-1.78738077217835	4.62846479765655	-24.4189576456274	2.27073771785244e-43	4.80706551814737e-42	88.3748216420532
CD55	1.36243770304999	6.76048435142546	24.4797789724839	1.84218489386231e-43	3.93973147889429e-42	88.3387398758466
EIF4A2	1.16753291826896	8.40691795017628	24.5059089337815	1.68406733247558e-43	3.60618976547012e-42	88.3304143761829
RIOK3	1.3871435842864	6.51400172432763	24.4665519588619	1.92785002649052e-43	4.11767098889239e-42	88.3068946194854
MLF1	2.14472160480937	4.61242468865032	24.4100294531027	2.34160993565617e-43	4.94458138433254e-42	88.2971303011679
CMIP	1.35292458297973	5.45387756311431	24.4435468887649	2.08652912282771e-43	4.4339406671119e-42	88.292307437086
TULP3	1.54458489041888	5.60455577328972	24.4160576599865	2.29351742219769e-43	4.84915112121796e-42	88.1991300363051
HLTF	-1.87340888385794	6.80670064866546	-24.4268180389143	2.21013428941062e-43	4.68470036199026e-42	88.1774912980825
SF3B2	-0.954956091180664	8.35391675499261	-24.4570340643234	1.99196887673684e-43	4.24919483348813e-42	88.1721946110162
SLC7A1	1.75154859195952	8.42370404573242	24.4293085405466	2.19127495549136e-43	4.65061958827888e-42	88.0532421562373
STX7	-2.40042309610745	4.38197338703001	-24.3106645454128	3.29839338623888e-43	6.92124604660716e-42	88.0506507267909
SLC26A10	1.60171739841128	4.36412220708606	24.3402192113611	2.97852955399673e-43	6.27366854673063e-42	88.0339405080362
MARK3	0.865610107092539	7.29644860353082	24.3940582047636	2.4740030703867e-43	5.21755704276762e-42	87.9899266332979
C5orf41	3.27388060886815	4.81563713303347	24.2976994139834	3.44943988012682e-43	7.22912688662168e-42	87.9749535030757
TTC5	-2.90873131216282	3.41591422292995	-24.2716555871239	3.77427671932506e-43	7.88027513782676e-42	87.8716708550445
ULBP1	4.87387792218114	3.02515929318583	24.2807790129424	3.65711288993716e-43	7.65476295010127e-42	87.8653598590726
CXCL12	-1.42068801453198	6.62471432582455	-24.3269770714062	3.1177855177964e-43	6.55048304015414e-42	87.8440741971225
MEST	-1.1779031919013	6.6680476367913	-24.3304916382628	3.08019803908588e-43	6.47965182461286e-42	87.8427304671821
PIF1	-2.94277147690172	3.28243429009725	-24.242720196281	4.17151463150782e-43	8.66638642202942e-42	87.8273741526995
UPP1	3.31334535986645	3.55574840934802	24.2351668940577	4.28198087973811e-43	8.88484469388836e-42	87.8003510163725
B3GALNT1	-1.72616415156184	5.32832180549795	-24.2540860737593	4.01068120853956e-43	8.35300529658974e-42	87.7241943880423
POLR1B	-1.76637793042407	5.64900739588353	-24.2337250212384	4.30340113774894e-43	8.91822560442544e-42	87.6398698163658
CEP55	-1.5992756468467	6.34114841170723	-24.2663840790983	3.84369217835494e-43	8.01520049760699e-42	87.6263610147515
FUT8	-1.08499343025566	7.00088483209045	-24.2733166596058	3.75266667772146e-43	7.84494968977672e-42	87.6172737517206
DSCC1	-1.74278895933531	5.65895836823666	-24.2279386508194	4.39045533557677e-43	9.08737314754775e-42	87.5928270212372
CXCR7	-1.96365000387067	5.6958442201875	-24.1948466920463	4.92357013303669e-43	1.01661343306996e-41	87.5069074783809
DSCAM-AS1	-1.55679740319778	8.91590219087414	-24.2467552049677	4.11368545673774e-43	8.55687507195049e-42	87.4262762736727
HSPA14	1.32213990611046	5.66677762438753	24.1948330183531	4.9238034010205e-43	1.01661343306996e-41	87.4168839349516
KLHL15	2.94719279655519	4.21521050031973	24.1290116718116	6.18645521528408e-43	1.26947579166149e-41	87.381681201082
CSRP2BP	-2.2216668306979	4.08780438253035	-24.1133901715648	6.5313005622717e-43	1.33695802452181e-41	87.3793003602029
HMGXB3	-1.21411772939997	6.25995546056181	-24.1772270134415	5.23359596112255e-43	1.0765886697886e-41	87.3750615668178
SQRDL	2.03196638768608	4.16535006793869	24.1280703804374	6.20670445605548e-43	1.27207016327294e-41	87.344861772101
USP10	-0.847653531688959	7.06648276851704	-24.18291971733	5.13133497500452e-43	1.05685278475339e-41	87.2898682987445
C6orf106	0.812840439623707	7.60235659503405	24.1942370800056	4.9339807179519e-43	1.01745861315694e-41	87.2708684669239
GALNT6	-1.01379765352112	6.41830539979134	-24.1486608079958	5.77864156675739e-43	1.18724817644288e-41	87.2217654775741
ZNF251	1.6490869500849	4.51721813635287	24.0625198876558	7.79452560247817e-43	1.58390821598839e-41	87.1117016169415
WDR75	-1.56716308451269	5.9980542409801	-24.0809320528132	7.31109875929918e-43	1.49475324756136e-41	87.0551370581558
KIAA1683	4.45278990809846	2.97071222917776	24.0467020018241	8.23551671697603e-43	1.66744287620711e-41	87.0005243778373
RNF149	1.27538542554923	5.94249774711901	24.0664324197857	7.68917065915074e-43	1.56440012291529e-41	86.9450494028224
ASNSD1	-1.54715021277928	5.67031085932067	-24.0326274573945	8.64902669024628e-43	1.74904863806141e-41	86.9277534041777
KRI1	-1.40712749238181	5.26551773339153	-24.0219061695443	8.97801858760556e-43	1.81119882821611e-41	86.9206230133885
WDR45L	0.814800106157527	6.93273853775608	24.0754030322678	7.45300265356975e-43	1.51819751983314e-41	86.9153517313272
DROSHA	-1.23199279688023	6.25796287661037	-24.0512412525226	8.10645168699631e-43	1.64330058197971e-41	86.9059069708188
THRAP3	-1.0204107920662	7.46026804646792	-24.0765606150103	7.42306482820577e-43	1.51394312423065e-41	86.9052052155298
WDR36	-2.14069372166479	5.5940050922268	-24.0102967257351	9.3485165917006e-43	1.88366977686266e-41	86.8984720215565
TOR1A	-1.17879624533763	5.54480274698314	-24.0268223457294	8.82562303433035e-43	1.78260530949445e-41	86.8898612267738
NUP107	-1.19671877469615	6.69078537724798	-24.0590781624371	7.88840596282414e-43	1.60104006459067e-41	86.8840305289428
BYSL	-2.24292448086709	4.79260143478262	-23.9682137620676	1.08256653380757e-42	2.17084444980789e-41	86.8341789793492
NUCKS1	-1.37403483960257	9.82212021101813	-24.0784557933908	7.37431262563017e-43	1.50583643896263e-41	86.7774532230167
RNF185	1.5202633182029	5.21577618788868	23.9765407129045	1.05157827524109e-42	2.11377344653029e-41	86.7221243998766
FOXRED2	-1.41031264019408	6.10559898071736	-23.9901668471562	1.00278672099297e-42	2.01812336003446e-41	86.7016581949259
TROAP	-1.55342496745777	5.50946870171262	-23.97424620214	1.06002676978901e-42	2.12819780287531e-41	86.6772005722135
SLC26A11	1.53499696154792	4.66177915381953	23.9347595039322	1.21663386471891e-42	2.41650650279798e-41	86.6224983925166
CUL2	-1.67031376887426	5.78194350161247	-23.9438934311288	1.1784494508457e-42	2.35183635035126e-41	86.5995425070058
SMARCA5	-1.44299869016106	7.28584963020418	-23.9594094298271	1.11633382903074e-42	2.23320178908016e-41	86.5043512157178
CBX1	-1.0256304405103	7.85181589264125	-23.9645700413054	1.0964145580591e-42	2.19598048730303e-41	86.4727990430487
ZFAND6	1.18885982326589	6.85943508391009	23.9388167082297	1.19952103059734e-42	2.38818925187023e-41	86.4319009099692
NSUN2	-0.845686237513356	7.34499913509004	-23.9381608417833	1.20227086269436e-42	2.39081782493466e-41	86.4185957052183
ACLY	-0.961160019081577	8.29079337750006	-23.9424251544979	1.18450505572065e-42	2.36110399903124e-41	86.3813503622664
DDB1	-0.841168050368538	8.40806938392209	-23.9448496852944	1.17452237548697e-42	2.34679954691088e-41	86.3782411044827
NUMB	1.08016605272923	6.31555665469487	23.9127681991771	1.31376823910755e-42	2.60634164066841e-41	86.3638501799373
CIT	-1.92134692500075	5.68466838926239	-23.8789935629649	1.47840839480863e-42	2.92949075767529e-41	86.3497632376196
CENPBD1	-2.40846205154498	3.86213691734717	-23.8158252324469	1.84430717555009e-42	3.62021046994127e-41	86.3451875747921
TPP1	1.55988081903166	5.58243130947494	23.8758155267175	1.49493350537397e-42	2.95872993418631e-41	86.3266113393203
BTBD9	1.57201230574288	4.3793126061075	23.8422822836366	1.68107435098729e-42	3.31145906312267e-41	86.3047520492728
PANK2	1.50808753921508	5.00566720439522	23.8477712997003	1.6490773651462e-42	3.25226059607371e-41	86.2829391989846
CDKN2AIP	1.7820805796219	4.64731006199635	23.8225448846509	1.80139249434862e-42	3.54429271476309e-41	86.2632071222568
PELP1	-1.40707065267378	6.4264402387841	-23.8621599770901	1.56808620905803e-42	3.09984323407643e-41	86.2500967579997
HARS2	-1.15361392370166	6.1950710523576	-23.8605979125748	1.57668106880181e-42	3.11315397811587e-41	86.2440563577281
POLD3	-1.67378069787974	5.37918489606341	-23.8178960986861	1.83097291522048e-42	3.59825981599851e-41	86.2242103755845
TCF19	-1.68188374594186	5.00419389075613	-23.8151679467418	1.84855986494921e-42	3.62430424166595e-41	86.209184401493
LYPD6	-2.19832687318925	3.87956511578535	-23.7449177393368	2.36512453221946e-42	4.59934217172539e-41	86.0925930936078
PALB2	-2.10053526431431	4.21619340713579	-23.7338645661504	2.45874248600992e-42	4.76477512584356e-41	86.0587084937846
NFYA	-1.45252877874492	5.74578385712089	-23.793900567695	1.99163154184503e-42	3.90023956742579e-41	86.0533169367895
KIAA1462	3.22066218476383	2.06053460221033	23.7398165423702	2.40787537980119e-42	4.67703923946517e-41	86.0182260911564
NUP93	-1.42007747579159	5.27801403466811	-23.7496982798882	2.32575592944078e-42	4.52804914597993e-41	85.9646522628101
MYADM	1.24486043797372	6.35003951405345	23.7871753955532	2.03915877477994e-42	3.983982634278e-41	85.9155187247778
FAM32A	1.27897501468432	6.87321034343708	23.7918707286745	2.00585763716695e-42	3.92350445894503e-41	85.9063669913846
PIAS3	-1.05791327259808	6.15438540270609	-23.7568242667041	2.26829535996994e-42	4.42132536132137e-41	85.885419207687
PDCD4	-1.38421045130261	7.07097770314287	-23.774902076358	2.12886385839513e-42	4.15438963451578e-41	85.8740057350454
GPD2	-1.72197480870997	6.61229560588828	-23.7356844946475	2.44307493364717e-42	4.73990547451454e-41	85.7683459941013
GABARAPL1	3.883677271409	2.73805509718253	23.6669071187307	3.11142920968232e-42	5.97422986254043e-41	85.6852771732225
P4HA2	1.65584702218705	6.64601258243971	23.7226222043835	2.55779859566705e-42	4.94527441779604e-41	85.660221766362
MEF2A	1.71909414960993	6.44753232767533	23.7088485608611	2.68466221236906e-42	5.16666177671578e-41	85.6590646426892
ABCF1	-0.949444356850893	6.97104387965803	-23.7123365414233	2.6519478412522e-42	5.10958245358316e-41	85.6569172858997
NPNT	-1.14725097307465	7.23066268616307	-23.7184006865163	2.59602524235844e-42	5.00760393923905e-41	85.6516885138589
GPR137C	2.24926169699047	3.55345952921702	23.6239857704726	3.61918035904795e-42	6.90161600053795e-41	85.6186500509817
PLK2	-1.04854416011489	8.56393687860043	-23.7243771368545	2.54207486190946e-42	4.92056249890901e-41	85.5968025741889
SYTL2	-1.59190998383103	8.68384586484311	-23.7215132740055	2.56778485500775e-42	4.95884918188795e-41	85.5962216578752
PAK1IP1	-2.27890235456549	4.74442874892802	-23.6046407183501	3.87460072038047e-42	7.36350255086852e-41	85.5701139774797
ZMYND8	-1.17006564055316	6.64717400229024	-23.6750505872182	3.02352514015711e-42	5.81211890160775e-41	85.5514375999255
DIS3L	-1.43096821833041	5.20778320739319	-23.6211283926742	3.65581081986067e-42	6.96352849104212e-41	85.5148801709066
HEATR1	-2.2938461122752	6.02576605344135	-23.6315397463306	3.52411399491644e-42	6.73568942296944e-41	85.5012370046182
ANKRD42	2.73099205984506	3.72682695125886	23.5840806314875	4.16603234184871e-42	7.90836831839702e-41	85.4849189731952
DPY19L4	-1.96414907777645	6.08317392779011	-23.6336029035273	3.49858987507465e-42	6.69455572891858e-41	85.4752314792648
RRBP1	1.04533611474051	8.03318861079674	23.6562705812554	3.23013882353457e-42	6.19505065192571e-41	85.3717100394693
KIF15	-2.23127892525044	4.41758004192283	-23.5464184867312	4.75846544507958e-42	8.97188005676559e-41	85.3517104612539
MAP2K1	0.919022289380078	6.48450715550572	23.6279762519339	3.56864248084552e-42	6.81301105589732e-41	85.3497227841429
IWS1	-1.23910008162819	6.02389683169355	-23.583424305697	4.17569117132501e-42	7.90874962052541e-41	85.2924128983287
HIST1H2BK	1.6297575200874	6.8692401322211	23.6145484297675	3.74159167243297e-42	7.11881446299989e-41	85.2902418313405
RNF220	-1.67799503556842	4.93467194671289	-23.5264995775212	5.10544085308674e-42	9.5936396434857e-41	85.2466232180766
SH3BGR	3.34524363562017	3.12078081763602	23.496669407344	5.67339282295492e-42	1.06369755124549e-40	85.2247410249425
RNF19A	1.72730820269874	6.27694976876051	23.5834873656845	4.17476216811641e-42	7.90874962052541e-41	85.2199374892678
RAB3D	-1.64662399820215	5.92681046521122	-23.539626181045	4.87402696699604e-42	9.16909190056712e-41	85.1380355400659
ULBP3	5.39023837304358	1.07491449265786	23.6480447425177	3.32506766854343e-42	6.36980889905158e-41	85.0788337516867
ARF4	1.53260421879741	7.52824067241335	23.5579832871167	4.5680267841751e-42	8.64204524191679e-41	85.0506665751758
SAMD4B	1.47804879371299	7.10170880201613	23.5494288538201	4.70813578511505e-42	8.88700483863025e-41	85.0302658749874
NAIF1	1.96610378253171	3.97815202648618	23.4533375252646	6.61393076143681e-42	1.23588131904211e-40	85.0273580092505
VDR	1.6959630815405	4.85563605422955	23.4824499466103	5.96614484111681e-42	1.11608284477447e-40	85.011944897486
EEF2K	-1.51996717388235	5.39004872071908	-23.4827661048711	5.95947295927814e-42	1.11608284477447e-40	85.0103117821831
PRPF8	-1.35070563632815	9.08181889535798	-23.5542947903556	4.62791583081625e-42	8.74545359938655e-41	84.969597004586
MRPS16	-1.09403358677278	6.91624752425523	-23.5171217898152	5.27752292761472e-42	9.90586907311208e-41	84.9639027547186
HYOU1	1.05675308907741	9.2049344201938	23.5444966506091	4.79087961012944e-42	9.02282326574378e-41	84.9219509703707
LOC401588	2.514090196326	2.65141615082101	23.3882727102105	8.33010057926535e-42	1.54448561072765e-40	84.8350580781902
PLEKHG4B	3.38260606735511	1.82651490616517	23.4004050398483	7.97909004281611e-42	1.4810466356943e-40	84.7831608825926
ZNF436	1.92129071248829	4.74438896135475	23.4166090293045	7.53342261298412e-42	1.40612678325387e-40	84.7794714135956
SH3D21	1.87910853763556	4.49225841047951	23.4079724102942	7.76774374468357e-42	1.4466341468384e-40	84.7728545340588
C2orf44	2.13449022959056	4.62554940813733	23.4140556138186	7.60194762516683e-42	1.41733525176466e-40	84.7498561472374
PMAIP1	2.52753652678466	3.6131509531064	23.3589545555953	9.24399923948205e-42	1.70825020200108e-40	84.7398485979413
ACRC	4.28306664092478	2.06861432598525	23.4049785659277	7.85067436729347e-42	1.46045248185335e-40	84.7330712579107
ZNF227	2.10738737687949	4.55277220437063	23.3779442386717	8.64117084817399e-42	1.60038694645473e-40	84.7063738547814
RSAD1	-1.45267608121955	5.50301827863441	-23.3709915061075	8.85714352705228e-42	1.63857155250467e-40	84.5972070445601
WARS	1.29726641593022	7.92809396458491	23.4027767727462	7.91223416749913e-42	1.47026893574728e-40	84.4754573203834
RAPGEF2	1.88220115674872	5.39327795397791	23.3533976868948	9.42829736874365e-42	1.74038460479988e-40	84.4750902513535
MELK	-1.34161561194571	5.7281265570078	-23.3436403343446	9.76092060618877e-42	1.79979753272217e-40	84.445578435104
MRPL35	-1.57614261916923	5.38344463924323	-23.3129937403859	1.08846165117593e-41	2.00478333196765e-40	84.3985998484253
EXOSC2	-1.42094750603954	5.36734431609077	-23.258611663076	1.32097104410448e-41	2.42501863244822e-40	84.1994279582335
AHCYL2	1.41237244573293	5.51123942134129	23.2691579916571	1.27226298345536e-41	2.34073994887871e-40	84.1619184027317
DNAAF2	-2.41448604468366	4.47034952167136	-23.1851471307206	1.7167020150003e-41	3.13429306756168e-40	84.1094050735477
LOC100216546	2.84954209838056	4.9905240869775	23.2147046586943	1.54482076863552e-41	2.83284896213382e-40	84.0348959305293
RBM28	-1.27072170114022	5.5431918332777	-23.2094899992118	1.57383187139951e-41	2.88256549933185e-40	84.0097865991011
ACBD5	-1.57098321867993	5.67696546372413	-23.2033590377088	1.60864428897054e-41	2.94021498237631e-40	83.9935440075405
LOC647979	-1.39911123450954	8.55827463476249	-23.2669974841467	1.2820915252537e-41	2.35623062289482e-40	83.979857338227
CDK5RAP2	-1.07737417661251	6.26084176132657	-23.209214527287	1.57537961396156e-41	2.88256549933185e-40	83.9071665056794
ZNF799	2.24024536945779	3.51939873139466	23.1213195752908	2.15661282839286e-41	3.91609043887537e-40	83.8533738317713
UBIAD1	-1.79548489935892	4.61249133123114	-23.1206765387579	2.16158000351978e-41	3.92085292612416e-40	83.8487197061859
AVPI1	1.86946789219915	5.07343721949648	23.1594970782872	1.88142869585188e-41	3.43129918314361e-40	83.840867756232
ZNF274	1.57623761705402	4.49182173425522	23.1155564502314	2.20154433027399e-41	3.98901705086698e-40	83.7582444178404
C9orf3	2.02400102788739	3.9251588041393	23.0956203127634	2.36438351909004e-41	4.2748054025148e-40	83.7378318188537
CNOT8	-1.22208358885458	6.03196789626188	-23.1238042208709	2.13752794794304e-41	3.88565406536949e-40	83.6554330440659
CAMLG	1.43916702221777	6.20047810164307	23.1298662457719	2.09167627641193e-41	3.81058758678792e-40	83.6217206948676
MBOAT2	1.46835574068883	4.56783407020297	23.0982876977052	2.34191123048954e-41	4.23875794574752e-40	83.6180610238567
ZNF503	2.37779697703403	3.42243459405491	23.0502878343062	2.78135155671749e-41	5.01242709423958e-40	83.6173359555381
ST3GAL5	2.62326758034954	2.67002370352706	23.038621268402	2.90017887531107e-41	5.21533242050562e-40	83.6007246785059
RTN4RL1	-2.21349340359147	4.87012414618453	-23.0517510392072	2.76679904662839e-41	4.99158007074577e-40	83.5591659917811
CD276	1.29672106902237	7.17463095333264	23.1295543292052	2.09401115063759e-41	3.81069015051828e-40	83.5279162336499
FADD	-2.51664431577316	4.88321823771336	-22.9933052137238	3.41238594759937e-41	6.1166926674868e-40	83.383441524263
PHAX	-1.24842869038225	5.99160294082077	-23.0398925001168	2.88698631811553e-41	5.19719689818774e-40	83.3533265882179
SARS	1.12439595582018	8.09179085661791	23.0837706328707	2.46687367468338e-41	4.4552910729379e-40	83.3255542893562
TPST2	2.26129461198976	3.35097079048294	22.9727749471417	3.67358448489395e-41	6.57080501875576e-40	83.3225384152788
ABHD15	-1.86730408980747	3.84903941280019	-22.942199773525	4.10044473579181e-41	7.31865931284763e-40	83.2326716399654
DENND5B	2.13765540026776	4.75141329344435	22.9827074181879	3.54479109618725e-41	6.34722551313015e-40	83.2288147483536
DNAJC3	1.53059347462125	6.45664733779249	23.0201274234073	3.09912573362282e-41	5.56710835328766e-40	83.1919586373122
KLF13	1.41926020433677	5.6455205243858	23.0034382816901	3.29045189046285e-41	5.90445465837991e-40	83.1710802349136
LCMT2	-2.68173096213267	3.75982623379	-22.9203134662553	4.43641179890248e-41	7.8846494075287e-40	83.163757738904
DBR1	-3.05719842428221	3.49596380162148	-22.928608694634	4.30592603687279e-41	7.66088372772984e-40	83.1088554607127
SPIN4	-3.03522843265607	3.92305617380524	-22.8931286720365	4.8926469757549e-41	8.66786313797934e-40	83.0792616946281
RELB	3.4673191723106	3.64715081169715	22.8851789233119	5.03480214218358e-41	8.90084894565308e-40	83.0512192198568
FAM129A	5.11711219463635	3.18334967343605	22.8944845568755	4.86880858601884e-41	8.63477781469555e-40	83.0504313700186
CCDC43	-2.00852224823256	4.75978001637399	-22.891358068352	4.9239540059952e-41	8.71409595727659e-40	82.9942971467053
CAMTA1	1.27453262028757	5.40860868095648	22.9321148707218	4.25194317676963e-41	7.58096990280334e-40	82.9788076579081
CBFB	1.30375318643162	6.2470643586116	22.9616148978766	3.82393545783681e-41	6.83242485009218e-40	82.9687003827027
TSKU	-2.12698679179692	6.67585422351375	-22.9104291190855	4.59711247826756e-41	8.16158270557821e-40	82.9003059050117
TSHZ1	2.2944601974387	3.94634875130999	22.8720647742252	5.27846803241791e-41	9.32176339748227e-40	82.8966227591181
PDZRN3	2.1250777205571	3.42699824223195	22.8553383971301	5.60659001251335e-41	9.89078179000772e-40	82.8930151803807
SLC35D1	-2.39766179375988	3.85706670634482	-22.8390450708947	5.94599182894826e-41	1.04564424129685e-39	82.8732470161563
C19orf26	4.37142342048926	3.12297038383394	22.8345207836259	6.04385987630277e-41	1.06062447608906e-39	82.8601842693713
EXPH5	2.73262584571628	3.43366485095726	22.8398360707211	5.92904599710158e-41	1.04376173953186e-39	82.841134755942
PLK3	2.62794517960981	2.92695390155255	22.8162895073096	6.45497694294359e-41	1.12803588708243e-39	82.7974404310511
RCOR1	1.42071775752666	7.33759347540111	22.9296452991611	4.28989438179745e-41	7.64048920566353e-40	82.7840544244472
HSBP1L1	2.14217420702981	3.29826137097172	22.8057518146914	6.70534768304538e-41	1.17056612370826e-39	82.749261155309
RBM15B	-1.43867453507261	5.36503644085418	-22.849151023582	5.73311440512927e-41	1.0103330380546e-39	82.7394042790575
EID1	-1.61641425545333	6.83220132274515	-22.8375021274338	5.97918745623958e-41	1.05037742666125e-39	82.539563837487
CEP78	-1.59863301010589	4.73799421147951	-22.7774238570052	7.42805310379984e-41	1.29268220715867e-39	82.5362283668645
ELMO2	1.16324590777832	5.6646228651449	22.8200379688791	6.3682063412183e-41	1.11637193763663e-39	82.51617927633
FAM20B	-1.23021600218431	6.49485814155596	-22.819194532794	6.38762735961136e-41	1.11860397866116e-39	82.4884869226019
GRWD1	-1.5845587084894	5.92448624033336	-22.7932774751825	7.01442381002788e-41	1.22197108123861e-39	82.4815385713883
GART	-1.00094374657353	6.6259837385485	-22.8187783451793	6.39723251946482e-41	1.11911419095742e-39	82.4752882944621
AP3B2	2.4911887676071	3.18784909839729	22.7058616423082	9.62373057896339e-41	1.66267841118372e-39	82.3987188660152
HIST1H4H	2.66846724302531	3.31182974068753	22.6948676000422	1.00148262886103e-40	1.72667994691462e-39	82.3650712311078
SERPINB8	2.94432951385537	2.76783549343584	22.6898951097936	1.01969408281785e-40	1.75626816076681e-39	82.3343741636145
SLC44A1	-1.4287988317677	6.62818885041445	-22.7610461590633	7.88121294107878e-41	1.37011855744908e-39	82.2634016600462
SEPT8	-1.34215935210445	5.55832857071249	-22.7316632177778	8.76526889821562e-41	1.52064685740413e-39	82.2596276038072
RRAGC	1.61008664487688	4.75400251011141	22.707008667243	9.58382457397902e-41	1.65749619622777e-39	82.2558643214698
SQSTM1	1.50932774509015	9.89584571507719	22.7973689580234	6.91149755863713e-41	1.20529598718089e-39	82.2099408322649
FSTL3	1.77896505082171	5.34146303318137	22.7049146543841	9.65680336067684e-41	1.66667058208421e-39	82.1512417395051
SYPL1	-1.47959167313668	7.00172799110351	-22.7332380121001	8.71544533033216e-41	1.51357328872768e-39	82.1464058880604
ZNF639	-2.28358242684526	4.79033837144753	-22.6411777669702	1.21677703780753e-40	2.08925864274058e-39	82.1251567412981
GFM1	-1.1504150229227	6.27904193204025	-22.7130432228459	9.37660865122724e-41	1.62501972106865e-39	82.1237957437325
BDKRB2	1.97175116550366	3.96173119965721	22.6311940107479	1.26168714564431e-40	2.16193194915526e-39	82.0827595582194
LYRM2	-1.36474364033626	5.91829196237125	-22.6775905684159	1.06620754342112e-40	1.83449125063527e-39	82.0474559910866
LPCAT1	-0.913235036569037	7.98981511790218	-22.7103111250101	9.46985844445131e-41	1.63948149715325e-39	81.9884531118384
SAMD8	1.86270743875212	5.51162066046042	22.6588916099521	1.14102336091224e-40	1.96119986514864e-39	81.9570500258613
KIAA0895	2.48472313061954	4.12689809536623	22.5887737894889	1.47192458872613e-40	2.51445013502102e-39	81.8713162719775
CDC5L	-1.53547073394284	6.24108119548661	-22.6197245771567	1.31534770644616e-40	2.25157369934551e-39	81.8116951469623
SPPL2A	-1.11148219726553	6.9074306974699	-22.6408642750143	1.21816240890088e-40	2.08949211553419e-39	81.8034790394741
KCNJ3	-2.86001012488806	4.39243411525582	-22.5287445799165	1.83126412836288e-40	3.11240460190455e-39	81.7360163651329
C1orf51	3.70387551348606	3.10303162599022	22.5199422804727	1.89093205980839e-40	3.21055307291731e-39	81.6887082181766
C5orf32	1.46849800794691	4.94288231985785	22.5156694153891	1.92059939576132e-40	3.2559543637168e-39	81.5185369691733
MAT2A	1.2440664465176	8.13497013508879	22.5921850685262	1.453783749905e-40	2.48599994206658e-39	81.5058424294873
HMGB3	-1.22834573425942	6.88906522595635	-22.5605487608256	1.6310554717551e-40	2.78344609281963e-39	81.4971193861066
MKL2	-2.2690320595794	6.22486110224701	-22.5135574670288	1.9354359384291e-40	3.27613670387533e-39	81.4593356246888
RIOK1	-1.60729459435473	4.79327840856388	-22.4664099825881	2.2984870108942e-40	3.87498959376961e-39	81.445876928871
FAM40A	-2.02378309891639	4.52380416241723	-22.452539524306	2.4178409882659e-40	4.0639168530411e-39	81.4409365076194
MTHFD1	-0.809178526561477	8.23684255502739	-22.5450951110893	1.72542004658465e-40	2.94148061764339e-39	81.364800856486
NUSAP1	-1.27388107037085	6.54581562256101	-22.5155313231396	1.92156598719713e-40	3.2559543637168e-39	81.3512585112892
FEN1	-1.27984998130158	6.839869433912	-22.5112588445045	1.9517152511054e-40	3.30035246304214e-39	81.3408908290826
HMGN2	-0.880662667462468	8.40567650510008	-22.5302089142627	1.82152367776449e-40	3.09899918483553e-39	81.2924467631987
BZW1	1.07148765637842	8.44603001808009	22.5311493832023	1.81529543789845e-40	3.09154795350445e-39	81.2815101047593
ESR1	-1.52468395449717	7.43343341406204	-22.4971781992952	2.05449512164466e-40	3.47064408226114e-39	81.2351356483371
ZYX	1.44190532666004	6.65092186325384	22.4833686045184	2.16059785325449e-40	3.64619964660224e-39	81.2222170256601
SLC39A10	2.06301093648517	4.6909599946473	22.4535203769595	2.40919919807898e-40	4.05346553205964e-39	81.215171415156
C7orf60	2.72133330684782	4.99139854126231	22.4159685917355	2.76337337986727e-40	4.64002574346387e-39	81.1285102955968
MARS2	-2.24761856199516	3.72991524945803	-22.3491326868845	3.52879365587688e-40	5.89565885123726e-39	81.1108773535713
APEX1	-1.06907061000049	7.5145030522683	-22.4580105728052	2.37003426745288e-40	3.99158641378469e-39	81.0999669040195
ZNF222	3.6892781241194	2.42746064166297	22.3889830037381	3.04991353020574e-40	5.11602345829096e-39	81.0854841736392
ATL2	-1.72302917718681	6.0082617690437	-22.3769324764808	3.18737211704668e-40	5.34124361578043e-39	80.9472793451616
POLR3B	-2.19174518688725	4.01245764589296	-22.3089769660141	4.08815903512529e-40	6.7827749705789e-39	80.9466262409038
COX15	-1.15673946711835	5.5510635800972	-22.3629604365178	3.35459083515681e-40	5.61583354626252e-39	80.9217200653252
CENPI	-2.39209381891309	3.99283539150963	-22.300894379735	4.21113677996072e-40	6.97297539683794e-39	80.8861952559869
SFN	1.69399843031609	6.65151654838457	22.3618011720557	3.36885626785237e-40	5.6340752223563e-39	80.7580303516767
AGGF1	-1.47670592768612	5.64309859580954	-22.3149996461591	3.9988828190964e-40	6.64784455930102e-39	80.7555615783223
PHF8	1.52972903137421	6.08387395299281	22.347505815329	3.5498799316961e-40	5.92496925925005e-39	80.7506206807068
CD59	1.03723823860151	6.39186167417558	22.3425945330806	3.6143101041253e-40	6.02649273991939e-39	80.7248214854465
MAP1B	3.22872276141107	5.38473760063862	22.2957390222375	4.29151792731021e-40	7.09904508569099e-39	80.7019198490801
EIF2B5	-1.03554080593362	6.05701592655702	-22.3077248060511	4.10697110958956e-40	6.80723338322853e-39	80.6726893693782
ARID4A	1.94051542311363	6.15095727306166	22.3186412360693	3.94585854805796e-40	6.56622272216133e-39	80.6602280712678
SLC44A2	-1.01089851728027	7.28847618818177	-22.3357296725239	3.70634987508213e-40	6.17380431383203e-39	80.6477270134705
GGA3	-1.61250340890237	5.44277251990578	-22.2643002234319	4.81631867676382e-40	7.93577473400966e-39	80.6198635502576
KLF6	1.57310533251765	7.1115296895036	22.3109519178769	4.05866436970732e-40	6.74052660565891e-39	80.5913669839086
HECA	1.70876839866743	5.00548681262752	22.2559717336384	4.9658820557527e-40	8.15491224344351e-39	80.5739171119665
LYAR	-1.65254498994157	4.95589247244248	-22.2389113756759	5.28703879275547e-40	8.6686702715728e-39	80.557152380511
YARS2	-2.39311807021079	4.05237776896321	-22.1935178751586	6.24736041994384e-40	1.01635073602277e-38	80.5329721664253
SERINC4	4.16724220607402	2.28809141663781	22.2286479436712	5.49025297588353e-40	8.97546341824791e-39	80.5140463676652
MRPL16	-1.83907589604422	4.60766777799799	-22.2150471803682	5.77173338197089e-40	9.4080379220352e-39	80.5100876258153
CHPF2	1.38690084807113	5.79002576755155	22.261191684755	4.87160327036993e-40	8.01896585567586e-39	80.4972319127107
RNF4	0.90701229864337	6.75602752632838	22.2875836397667	4.42184636849261e-40	7.30740698287256e-39	80.4876255799066
NUP50	-1.05177261253472	5.9527988334662	-22.2558106447345	4.96882060276784e-40	8.15491224344351e-39	80.4646876506999
GATAD2B	1.36065991889066	6.16612692807188	22.2588751074628	4.9132187341894e-40	8.07951525177812e-39	80.4451202758381
CEBPG	1.40870035626419	6.83050828518834	22.2648301641112	4.80695712080605e-40	7.9281608371164e-39	80.4322231719663
TRMT12	-1.35541229754043	5.5186409453195	-22.2210472000159	5.64580663372955e-40	9.21175318463346e-39	80.4266422185231
SETD5	1.4716241779319	8.28030808659045	22.2801588124891	4.5439681536671e-40	7.50180882546186e-39	80.3797184267503
KLF4	1.53829359477666	4.91206510458347	22.19212179048	6.27953380947852e-40	1.02059206442875e-38	80.3721984079871
F2RL1	1.53562156279763	4.80826762433009	22.1784166894786	6.60438174180659e-40	1.07234641019392e-38	80.2777674299684
METRNL	2.17746345012102	6.53680402504205	22.2270600958136	5.52238813089955e-40	9.01918155284805e-39	80.2746107368143
HIST1H2AC	2.046689713879	4.13318382291511	22.1362401051708	7.71435926462882e-40	1.25014480951214e-38	80.273565443131
BUD31	1.57907399380214	6.14762266155461	22.2109747340704	5.85881452584979e-40	9.5406829727665e-39	80.253232681717
CAND1	-1.31493987133825	7.99711854722279	-22.2359767423971	5.34435730737027e-40	8.74550211433076e-39	80.2476494713558
KIAA0040	1.88728278418765	4.46679643417325	22.1320749834563	7.83370610391445e-40	1.26825654290286e-38	80.1812827115541
TUBA1B	-1.00699407962111	10.3159075627451	-22.236613209886	5.33187301052141e-40	8.7336184356474e-39	80.1210215028256
FAS	2.70520376627129	2.75711111398467	22.07693209408	9.60103365859056e-40	1.54988114774391e-38	80.1139015965959
RMND5A	1.19991461564471	6.95778279543749	22.1680457437563	6.86142040189587e-40	1.11300091950831e-38	80.0393538692201
FNIP2	2.75462286867753	3.43736267479405	22.0576606054102	1.03093178821843e-39	1.66101187149952e-38	80.0187531610573
PRSS22	1.97076370844486	4.2905442660984	22.0621032697534	1.01414997613828e-39	1.63554910327258e-38	79.9493988127511
FANCF	-3.42987333583652	3.46324363470904	-22.0557682337777	1.03816484077669e-39	1.67019768258304e-38	79.914461989074
C2orf29	-1.22596514176489	6.05318670238769	-22.0967922626493	8.92237990468845e-40	1.44311297413936e-38	79.8884276838972
MT1F	4.56171344910918	3.917475381179	22.0225201458963	1.17393126012045e-39	1.87694324992873e-38	79.8846668761753
SHPK	-1.36159146113039	5.22228770430165	-22.0556468690352	1.03863046513176e-39	1.67019768258304e-38	79.8403993223835
DNMT3B	-1.40408306678715	4.40797339945686	-22.0464330717428	1.07460166455936e-39	1.72472535874191e-38	79.8380235685729
MLH3	-2.10746817498291	4.46751291565911	-22.0090561835107	1.23388020080013e-39	1.96340746700108e-38	79.7961640831594
DLL1	2.36829256347219	2.63244697790554	21.9605283528293	1.47675381146608e-39	2.33433182825697e-38	79.6846914162764
YY1AP1	1.00226912108208	5.81444452404521	22.0431607329676	1.08767715511896e-39	1.74236712090129e-38	79.6812631855181
SLC25A44	0.992308863482005	5.80640047222915	22.0473942537474	1.07079120438569e-39	1.72026052854432e-38	79.6764871200131
STC1	-1.55603147558142	5.67482290013966	-22.021866046369	1.17677462992654e-39	1.87969235061045e-38	79.6619048454401
FANCI	-1.12420593385057	8.04946192272722	-22.0814996718941	9.4404813015088e-40	1.52543583851626e-38	79.6612147686409
ENO2	1.08700990554647	5.90942740079228	22.0437162415019	1.08544622373932e-39	1.74046046460369e-38	79.653474916942
ARL4A	-2.10310288377066	5.18361733021358	-21.9741701635272	1.40397631656488e-39	2.22771346472781e-38	79.6162222192721
KIAA0494	-1.3825271568414	6.17898938852866	-22.0182665274316	1.1925464365398e-39	1.90125325116222e-38	79.5890499040296
UBR2	1.54693594687418	6.60141317499687	22.0279778318372	1.15047509674692e-39	1.84120052803784e-38	79.527448489975
CROCCP3	3.09661024455355	2.17079906382536	21.9073571855138	1.79863119633568e-39	2.83210059306754e-38	79.4882764771817
PRDX3	-1.01342665259371	7.27153338559189	-22.0136533017739	1.2130719740544e-39	1.93213482800818e-38	79.4559294656855
GPT2	1.68202435910726	5.26200505932701	21.9639891484611	1.45793835957782e-39	2.30895465204352e-38	79.4487439794207
FLJ43663	3.84591106988061	1.85939094048972	21.9447294950589	1.56580712549073e-39	2.470430034595e-38	79.4447453299204
ARHGAP10	1.07479657670234	5.04960388756496	21.9612675602474	1.47271447687455e-39	2.33014918744087e-38	79.4420498697655
MARCH5	1.03574621881867	6.49063308931462	22.0003615291014	1.27422453741866e-39	2.02567786728038e-38	79.4418676898007
TOP1	1.12657341784072	8.97123687510408	22.0199514468456	1.18513736253462e-39	1.89124401250276e-38	79.3619142896174
MDM4	1.54365254659207	7.21555288984375	21.9877574178196	1.33508304038454e-39	2.120411089021e-38	79.3515056982197
ENDOD1	-1.52751224195715	4.91108499302651	-21.9183150544292	1.72696195034916e-39	2.72212173964556e-38	79.3500874394665
ABCE1	-1.56412032874529	6.99811126334909	-21.9712195899509	1.41940454234266e-39	2.25005891622167e-38	79.3391578558276
ETV3	3.01116924395733	3.74005556195577	21.8839156450987	1.96218304679372e-39	3.07549665178802e-38	79.3387576351721
C7orf68	-1.79682274736341	4.56621751933632	-21.8673550466124	2.08669152131043e-39	3.26453030892383e-38	79.2810183532297
STX1A	1.91382906991126	4.37818673689805	21.8733452179188	2.0407612798845e-39	3.1956640116843e-38	79.2467225963987
PTPRA	-0.926113637081885	5.66876376628055	-21.9022557453959	1.83301258641797e-39	2.88113745256147e-38	79.193465369647
CECR2	2.75165068648011	2.87448429930002	21.8285626160672	2.41045114743232e-39	3.75153317993696e-38	79.1903260679303
GARS	1.08884026353507	8.05850279096622	21.9527908797914	1.51971087036107e-39	2.39996643965237e-38	79.1800348351767
KIF3B	-1.32238855224216	6.39927239232461	-21.907134050226	1.80012134084597e-39	2.83210059306754e-38	79.1482401861498
PQLC1	2.02141836556207	4.42858290541973	21.8603876839298	2.14142741339452e-39	3.3439058881055e-38	79.1412668890364
SH2B3	2.2717523541442	3.21496390269789	21.8161232592208	2.52464570694824e-39	3.91671380361804e-38	79.1272295080207
USP2	2.74142806592996	2.1780826726314	21.8121242810343	2.56250333377932e-39	3.96808386612272e-38	79.1140597847048
TRPS1	-1.89218775434908	6.7369860728774	-21.8974349249933	1.8661115298097e-39	2.92765940192659e-38	79.1109516778334
METTL17	-1.40689249477706	5.28718437429502	-21.853663438125	2.19562587809529e-39	3.42534022250612e-38	79.0956544855824
STAT2	2.2605431988962	6.25723977256287	21.8978941596919	1.86293270364012e-39	2.92541657611995e-38	79.0689044196146
KIAA1217	1.33020754313054	5.73641575869674	21.862476904691	2.12486415632888e-39	3.32114281779852e-38	78.9888790102735
TMC7	1.74812366526857	3.15996122701493	21.7778662099704	2.91119870652006e-39	4.48313878156921e-38	78.9780596978416
SKA3	-1.80268082473273	4.81299704061227	-21.8028329241153	2.65268780699614e-39	4.09257849485271e-38	78.946559137319
RAP2C	-1.55993545875617	6.92954014156843	-21.8487082562921	2.23644867396687e-39	3.48577517459664e-38	78.8812743080883
NOP2	-1.16028932264504	6.17632602304561	-21.8206177689487	2.48276947383934e-39	3.85532374006398e-38	78.8579062190515
GATAD1	-1.1917296911172	5.63700698578649	-21.8033266931994	2.64781561160309e-39	4.08883363697599e-38	78.848544290727
CASP9	1.87554745159377	3.47318160895107	21.7542798291378	3.17872492184583e-39	4.88163412240125e-38	78.8388925066643
PPP1R13B	1.36442756848263	6.25294511761924	21.8284519751354	2.41144353529791e-39	3.75153317993696e-38	78.8384349864253
CLPX	-1.15677950082455	6.24736414820491	-21.810112955511	2.58176000138168e-39	3.99420483470001e-38	78.8036235914246
OSBP	1.17708710293881	6.48658979409687	21.814283814891	2.54198886480192e-39	3.93996494670504e-38	78.7563436848698
BAZ2A	2.03457323537135	8.05185219577192	21.8274819126023	2.4201621158435e-39	3.76159769752479e-38	78.6983513601173
SNHG4	2.12716539535635	3.98917436760832	21.7348694131845	3.41739082918523e-39	5.24334350709117e-38	78.6959975827543
EMP2	-1.03338474033895	7.29322696189787	-21.8065066730116	2.61665303404624e-39	4.04444596500826e-38	78.6891293668239
URB1	-1.62932390675866	5.89593537352429	-21.7553819301768	3.16568924228093e-39	4.86608335366785e-38	78.6697808066703
SEPW1	1.52336809444048	6.51279178891458	21.7838688476254	2.84681528867577e-39	4.38803123389987e-38	78.6319418312099
PCNA	-1.71234688900189	6.98449839496626	-21.7713906353589	2.98230209730796e-39	4.58841032892164e-38	78.6152868409775
CPOX	-2.13986703490314	3.45253525867076	-21.6619561157333	4.4871271279322e-39	6.8344912648031e-38	78.5724641652573
SLC1A4	1.79917960690695	5.25676281097074	21.7056738734048	3.81084819677338e-39	5.84167050805114e-38	78.4926193961392
TNFSF9	3.57988344336894	2.00851173642848	21.6945073551081	3.97314204515159e-39	6.06820343042148e-38	78.4201219913875
ADCY7	2.69212035065948	2.95255139754783	21.6215400624347	5.21964594143744e-39	7.92855210940961e-38	78.4155855946522
ZNF425	2.81142412981735	2.8282071791279	21.6199255948908	5.25129114976009e-39	7.96938232201341e-38	78.4139923954159
STK24	0.892378728115178	5.9360193343222	21.6953288415582	3.96096865222296e-39	6.0551407440381e-38	78.3453850634367
CAMKK2	-1.06767123305458	5.84129098194555	-21.6678374049482	4.38953494887376e-39	6.69804584716832e-38	78.3033491486988
ATIC	-0.999195347557351	7.46809081448698	-21.7016596591292	3.86840665510615e-39	5.91905150045701e-38	78.2878518667682
GFPT1	1.52517612000292	7.3653618920997	21.7017009434409	3.86781025515044e-39	5.91905150045701e-38	78.2747941664376
DEPDC1	-2.49019598409223	4.71520292477103	-21.5912286124763	5.84719622449775e-39	8.83365037565495e-38	78.1622914322601
ZNF146	-1.41338341246366	7.09779199075344	-21.6561119750827	4.58626991241662e-39	6.97914267654736e-38	78.16096770071
MEX3A	-1.97236424130743	3.77985653759825	-21.5518121303527	6.77849506058222e-39	1.01854044378416e-37	78.1287328785646
CCNF	-1.29914828817834	5.4746434462604	-21.6192159290595	5.26526245123246e-39	7.98334081907631e-38	78.1061454168448
ZSWIM4	2.67674358294293	3.33699522534536	21.5192387110852	7.66009045797467e-39	1.14688767071771e-37	78.0239498093854
HSPB1	2.0833983755025	9.38502091054657	21.6649379983605	4.43737638481406e-39	6.76487535639291e-38	78.0163124114792
C1orf144	-0.762201692085624	7.43033917565231	-21.6260158195365	5.13291812588336e-39	7.80390206702484e-38	77.9979074915074
CEBPB	2.68864839768305	6.98346303410079	21.6020980753733	5.61385821952438e-39	8.50418159993893e-38	77.9591364729401
ABCC1	1.09773812494279	6.53809043563341	21.6002649844799	5.65254125058518e-39	8.55503166287661e-38	77.9530846297095
SUGT1	1.25312711421166	6.13463039388324	21.5977604215871	5.70582889515242e-39	8.62787363856501e-38	77.9430544697112
ZNF512B	-1.43177809659478	6.84656667537329	-21.5872787612067	5.93439039732221e-39	8.95728745530836e-38	77.9134415210724
MSH2	-1.3291635217645	6.37059422702856	-21.5701749566704	6.3273484562029e-39	9.5332050073457e-38	77.8871882722024
UBTD1	2.11376645469069	3.74704610363313	21.491826540419	8.49105402886237e-39	1.26338423112717e-37	77.879577073447
RERG	-1.44886770872517	5.41567838506433	-21.5336433830875	7.25680000697928e-39	1.08845491763876e-37	77.8552071606597
NUDT21	-1.23349832194753	6.67330366064522	-21.5711073255997	6.30526648937555e-39	9.50850106116471e-38	77.8536709017915
CASP2	-1.30056713880677	5.256814790949	-21.5160874344954	7.75128759973727e-39	1.15950388030417e-37	77.8217822775859
PELI1	2.59776685381112	3.35339622750447	21.4619318705091	9.50128978407523e-39	1.40868413429853e-37	77.8007530259248
CAMSAP1	1.11602490762551	6.81536870301302	21.5633314175334	6.49183327380146e-39	9.7722249928943e-38	77.7861647541196
ZNF516	1.41817615360881	4.94894399472041	21.5144206522696	7.79996563299723e-39	1.16482324204589e-37	77.7840944362704
DDX18	-1.3092127586264	6.98914265000298	-21.5541926726785	6.71822635444217e-39	1.01039224416988e-37	77.7784618328327
PAPD5	1.41456289894316	5.34130422391183	21.5245295539781	7.50940060261724e-39	1.12533347381873e-37	77.7573451484675
MFSD5	-2.08358457272507	4.36227507684208	-21.4531852582871	9.81917646778438e-39	1.45067055872108e-37	77.7294658638267
KAT7	1.04802358568825	6.78772194119572	21.5441819494173	6.97536829894528e-39	1.04718186204274e-37	77.7258143083837
KIAA1949	1.14311630662516	5.35395362941306	21.5093744750893	7.94922526214638e-39	1.18593080538926e-37	77.7241848696308
VASN	1.88426384508961	4.82206514379635	21.496170806944	8.35354253606169e-39	1.24513944182795e-37	77.7164645513733
PKP2	-2.01933887023366	3.69906955807334	-21.4293809192093	1.07396993944661e-38	1.58108039324869e-37	77.7020929220916
KLHL9	-3.22128417972269	4.16583091222029	-21.4247935862999	1.09268524176183e-38	1.60721794047712e-37	77.6929175606214
NUP43	-1.28486661797098	5.31044317355698	-21.4933806188177	8.44160169350101e-39	1.25714467250321e-37	77.6864541239713
CSTF2	-0.952988942243057	5.37966617723225	-21.4797731512323	8.88465627214441e-39	1.31960027970997e-37	77.6281162360252
UTP15	-2.16604018554352	4.4763113139691	-21.4216403395668	1.10574013813091e-38	1.6249910430669e-37	77.6210731620133
DNAJB11	1.05478248324288	6.99690561336563	21.5143929417562	7.80077751190742e-39	1.16482324204589e-37	77.5862844801256
RPL7L1	-1.3967049484464	5.92858574261188	-21.4715328145586	9.16428147676209e-39	1.3599240764629e-37	77.5577585072114
TBRG4	-1.44415920258421	5.90537271963809	-21.4603471397809	9.5581056917381e-39	1.41459964237724e-37	77.5277894595723
NFATC1	2.51967189496641	2.96991869472497	21.3748939508276	1.31879652373697e-38	1.92961969054917e-37	77.4991237843156
DSN1	-1.48744516804558	5.06807143088216	-21.4131490418146	1.14168259631891e-38	1.67633887101295e-37	77.4615839543636
DOT1L	1.66610010830944	6.19982461663379	21.4612446843315	9.52588491686028e-39	1.41107971080223e-37	77.4465343239759
KIN	1.50755258307893	4.45039225502746	21.4005711437366	1.19709947168611e-38	1.75462678041004e-37	77.4078226603229
MRPL19	-1.63964066414842	6.0701090730076	-21.4323689092404	1.06195372376858e-38	1.56476776002694e-37	77.4055080829237
RHOBTB3	-1.46194463386345	8.47215413584687	-21.482087940221	8.80766560502643e-39	1.309327996253e-37	77.3967600791219
SCRN1	-1.14812396890005	7.34542308444588	-21.454430541881	9.7732714782122e-39	1.44516527145553e-37	77.3695744812484
NEU1	1.25979073453593	7.01821897270495	21.438953717492	1.03594911676709e-38	1.52914501578224e-37	77.3266859008507
METTL14	-2.08850149265174	3.90265465300848	-21.318514821769	1.63161159954503e-38	2.37072740145882e-37	77.2711691325828
LAMB1	-1.07371660435007	6.06410924660997	-21.3975740644531	1.21069958447701e-38	1.77300699218857e-37	77.2427191584063
HOTAIRM1	3.64075352488981	1.95076983618813	21.3228305898823	1.6052217906717e-38	2.33441123714726e-37	77.1957327079385
CDC42SE1	-0.697042321654661	7.60652502966232	-21.4048678654304	1.17787005437665e-38	1.72795603415746e-37	77.1538368840131
PARP4	-1.73852063917736	6.20922585528723	-21.3654590509701	1.36658340070592e-38	1.99779202739561e-37	77.1532516308385
WWTR1	1.2881049916343	4.57899390364186	21.3392070592119	1.50893802906862e-38	2.19821250854909e-37	77.1419987417278
IL11	4.97422830161659	0.86582857831102	21.4328631880247	1.05997908418983e-38	1.56323546772404e-37	77.1098286059104
INTS8	-1.27951860555802	6.32010815301697	-21.36516012284	1.36812564727169e-38	1.99829985370932e-37	77.1045453536387
HEATR3	-1.88877778514033	4.01439965234837	-21.2760035636959	1.91612267604428e-38	2.77207920710766e-37	77.0966966389008
NEIL3	-2.97641461967774	2.91121902110841	-21.2781061383426	1.90094084847719e-38	2.75249651514567e-37	77.0958232889312
SPTY2D1	1.45137277730137	6.07387486308442	21.3623587175134	1.38266435569738e-38	2.01777300913464e-37	77.090142445343
SIX4	2.27706830604726	6.01766894805944	21.3594430041906	1.39796174759144e-38	2.03831841906881e-37	77.0730958400985
SNX30	1.40844316681515	5.6693785140862	21.3286851228134	1.57010914323809e-38	2.28533553625012e-37	76.9922941423455
MTPAP	-1.62711566368773	5.13540138813546	-21.2744825500692	1.92718143027468e-38	2.78326271501845e-37	76.9791857465979
NPY1R	-1.5948542437085	6.34622103429305	-21.3082585519062	1.69609441726645e-38	2.46228151339967e-37	76.9183793793638
ZNF263	1.14744144784534	5.54161663871086	21.2813145484813	1.87800758566674e-38	2.72164634858671e-37	76.8606055428708
DOLK	-2.38916277609025	3.91094122627287	-21.205370033633	2.50385451383735e-38	3.5790139221723e-37	76.8547441447544
C12orf44	1.52974521769514	6.3847631006826	21.3071031116207	1.70351803888399e-38	2.47091376255818e-37	76.8512943478814
ZBTB5	1.14448976475806	5.59405603989726	21.262619705992	2.01566945611771e-38	2.90353626047482e-37	76.7677553579829
SF3A1	-0.908752818333505	6.80701185759114	-21.2749688491965	1.92363874139677e-38	2.78054747719271e-37	76.7289744521952
ALDH5A1	-1.3562891190612	5.03617592831211	-21.218301507558	2.38407132195363e-38	3.41655602299507e-37	76.6895340880114
CENPB	-1.43822689695472	7.20816565036469	-21.2701703630318	1.95888486914445e-38	2.82417159927342e-37	76.6890996554288
OSBPL1A	1.62747876050465	4.97606689719498	21.2178664332356	2.38800590003402e-38	3.41926461234323e-37	76.6718544780935
EAF1	1.15548508081048	7.14650894669207	21.2726348470852	1.94070202042489e-38	2.80037106036116e-37	76.6525862640822
GABARAPL2	1.23576001204629	6.43357056070026	21.2445515814073	2.15838066469413e-38	3.10109606841448e-37	76.6025281582262
JUN	1.88033715340471	7.6900384754173	21.2490836930615	2.12165382251949e-38	3.05094914254652e-37	76.5930400950848
MRPS27	-1.03138807536861	6.30344814855565	-21.223913325945	2.33390294303659e-38	3.34752940131595e-37	76.5782264842973
C15orf44	-1.03205596887817	5.85020389605411	-21.2088953409606	2.47061080330713e-38	3.53451625958156e-37	76.5701006278928
ZCCHC8	1.0827670530703	6.2093422356505	21.2240364132939	2.33281457904642e-38	3.34752940131595e-37	76.569160039743
ZFYVE9	1.65952681025648	4.05787176322319	21.1640489194524	2.9288346276477e-38	4.17933705740444e-37	76.5613743049838
EIF1	1.22579612442343	9.3485305829146	21.256837261054	2.06027591400959e-38	2.96523703837319e-37	76.493717413342
BEX2	4.2739383064211	2.56334497472085	21.1530606895141	3.05361920484041e-38	4.35368521583556e-37	76.4925029986832
ABCB10	-1.71644440080325	4.37050075571113	-21.1341594118187	3.28093832466277e-38	4.673800046138e-37	76.4846826701591
FYN	2.80675908415728	2.00367648368103	21.0966539487478	3.78379529539433e-38	5.38096875171555e-37	76.4386374902416
LOC100506599	1.98921035849738	3.08905556878285	21.0785932682966	4.05298514422129e-38	5.73452821928568e-37	76.3178086720865
PTK2	0.832851837575633	7.56201686438247	21.1807916677329	2.74850848446366e-38	3.92536771085997e-37	76.2863619416744
MRPS30	-1.44267283464673	5.04137921848672	-21.0930171647099	3.8365116218207e-38	5.45130164514268e-37	76.2629130295401
ETV5	3.93844271856318	1.88453392499071	21.0680918856304	4.21829884496563e-38	5.95834711851395e-37	76.2130324805292
SAMD4A	2.17097555417637	4.1188008354356	21.0464019384837	4.58158547039813e-38	6.44969995007898e-37	76.1867233259215
RGS3	-1.99278465183343	4.13064965480069	-21.051032041531	4.50147566527899e-38	6.34722038384378e-37	76.1866035894474
LONP2	-1.51109365346125	5.24538308447658	-21.0695003580313	4.19573779569092e-38	5.9314893402481e-37	76.1343533923638
HEATR2	-1.31622097603866	5.91293450262047	-21.0886712920743	3.90047835629296e-38	5.5327905030232e-37	76.1115405933077
NOL6	-1.11560251810983	6.16014971751033	-21.0882128064162	3.90728917685091e-38	5.5377545926826e-37	76.0896190194704
TSC22D3	1.2726960805066	6.02488184372022	21.0907972416166	3.86905336236719e-38	5.49287338134371e-37	76.0770272134044
CPT1A	-0.832304698462631	7.74061021052156	-21.1245231248353	3.40332067168084e-38	4.84401148197364e-37	76.0749284899464
YLPM1	-1.5077563646289	6.48466446726377	-21.0869794727828	3.92566995024631e-38	5.55909434783397e-37	76.0450755255988
TUBGCP5	-1.86889610157744	4.67922892474168	-21.0030661286847	5.40469295691746e-38	7.58289303787648e-37	75.9967927234288
FANCD2	-1.20418899479009	5.94594572940496	-21.0634441528835	4.2936179161912e-38	6.0596173865301e-37	75.9861811648619
CHAC1	6.03113398797971	3.60301126371288	21.0089924412275	5.28387646593125e-38	7.41960957315149e-37	75.9669446491638
ARPM1	4.35422038251263	2.5932433303221	20.9629055845457	6.30018886809942e-38	8.8097289824494e-37	75.93133732076
CMTM4	-1.30902409449014	6.08699983494303	-21.0508270023698	4.50499318083148e-38	6.34722038384378e-37	75.924688262421
TUBA4A	2.43052956092187	3.03833415829327	20.9447375150987	6.75307298584458e-38	9.40369630435176e-37	75.8316871074866
FOXO1	2.19412088047364	3.64737883653893	20.9484816552105	6.65713084352547e-38	9.28025998713859e-37	75.8196330241073
AIFM1	-1.01010181740098	6.43386970924766	-21.0207948028335	5.05131536609327e-38	7.10497882107181e-37	75.7755957010077
ADM2	4.56834236212253	3.04721541830355	20.9371828695725	6.95092272527415e-38	9.66311152597547e-37	75.7427502863276
NTAN1	1.25424116840644	4.65812826670432	20.975973984148	5.99347054782986e-38	8.40191126922939e-37	75.7421372771952
LRRC8E	1.57778054591274	4.1876182372923	20.9484128836694	6.6588806413336e-38	9.28025998713859e-37	75.7310733442821
SPTBN1	-1.19041994413309	7.9482966255927	-21.0119107469992	5.22538662259781e-38	7.34364419128789e-37	75.6405056760284
RABIF	-1.00606079933565	5.77071802092671	-20.9551449954687	6.48977063668093e-38	9.06724512346298e-37	75.60872500597
NEMF	-1.60556168454341	5.78167515807778	-20.9410645406827	6.84854585123363e-38	9.52870888652507e-37	75.5817355236137
RC3H1	1.72358223743667	6.40594676653663	20.9536028514752	6.52812286973843e-38	9.11321593267993e-37	75.4882425325285
AHCTF1	1.45529371318538	7.38769551340807	20.9717006855629	6.09207299194966e-38	8.53298397967891e-37	75.4846883813671
GADD45G	2.71314185935631	3.35211297867269	20.8328263196216	1.03651418903305e-37	1.43261680143708e-36	75.4299801518935
KCNN4	2.02756697459377	3.92265707385004	20.843692359483	9.94215327282763e-38	1.37529008548196e-36	75.3880202322263
ZNF622	1.23488854853938	5.98070081340362	20.904986431084	7.86180626508699e-38	1.09203362107404e-36	75.3616537568005
ARFIP2	1.22867098433839	6.00782276751224	20.8998430663538	8.01808393806659e-38	1.11281689444171e-36	75.3443284875355
FTSJD1	-1.91400945499791	5.42496338941817	-20.8460755253127	9.85173369646587e-38	1.36391054916966e-36	75.2900454990073
COG8	-2.48476685775188	3.6956455660919	-20.7832741423764	1.25362852152196e-37	1.72273487213914e-36	75.2624739121052
C6orf64	-2.0518429008176	3.71972026284854	-20.7868268771006	1.23663916384827e-37	1.70078563949e-36	75.2593699017996
PODNL1	2.78486423728118	2.4332339156511	20.7748653475878	1.29478326840663e-37	1.77782884900102e-36	75.231351465757
CPSF2	-1.30170087157861	6.68307773950429	-20.8798775714411	8.6549775859346e-38	1.2002143047029e-36	75.2280762599476
DCLRE1A	-1.94924509083227	4.78715017293638	-20.8067285998708	1.14566949943935e-37	1.57826826265433e-36	75.2245778737344
MIR21	6.11462030184529	1.67711411106925	20.9676236127994	6.187671770502e-38	8.65963369789752e-37	75.1862515500367
PDHB	-1.45974683108884	4.85284230283458	-20.8068518924953	1.14512748632234e-37	1.57826826265433e-36	75.1827121449372
LANCL1	-1.72462223765192	5.08102965984459	-20.8137644982348	1.11514848483027e-37	1.53875769474435e-36	75.1565771543775
PRKX	-1.62444891948545	4.36427127179871	-20.7722194938576	1.3080123568262e-37	1.79451998815106e-36	75.0950047929155
TMEM66	0.852750103859489	7.32478704235801	20.8624368301901	9.25294836271104e-38	1.28207380627986e-36	75.0760060533887
GNL3L	-1.32601518192762	6.23133358001061	-20.831627339358	1.04129128979167e-37	1.43803100994846e-36	75.0729298262903
LOC100499177	1.68337854184849	5.47044019313164	20.8053915457922	1.1515640265459e-37	1.58508286254762e-36	75.0598338342624
ADO	-1.24117135608193	5.03007161729773	-20.7451110793829	1.45165855544537e-37	1.9883323244282e-36	74.9031229678225
ORC5	-1.61878015001137	4.95855158602421	-20.7246483943878	1.57053681200301e-37	2.14939915253178e-36	74.8586857295716
PPARG	2.35503616959155	2.51808023458422	20.6746057455721	1.90430435686422e-37	2.59345163389228e-36	74.8473690883415
PLEKHH2	3.16567178688358	2.57230749122459	20.6525393256951	2.07338336529109e-37	2.81226791574438e-36	74.7623569681708
DHX37	-1.50738977044311	5.63471954045759	-20.7205795674081	1.59531993196533e-37	2.18153152429993e-36	74.7456484538779
LOC100507062	2.15080565577465	3.58556872952299	20.6544179089866	2.05841787302482e-37	2.79423543088207e-36	74.6803033894627
PSEN1	0.897051615840994	6.82298316835372	20.7465968711156	1.44338850830238e-37	1.97862536170893e-36	74.6613983440014
SHMT1	-1.01832664752826	5.84405806497962	-20.6919298541376	1.78135340297836e-37	2.43194729072735e-36	74.5677548221877
HNRNPR	-1.07280412645803	7.36994626233016	-20.7097398973879	1.6632853902057e-37	2.27261314263073e-36	74.5123747494787
PM20D2	-2.33584047735158	4.60720411055749	-20.6112028041587	2.43193366742245e-37	3.28527129676681e-36	74.5082533623062
RFC5	-1.03668641861468	5.77464915640594	-20.6661287221531	1.96754877914489e-37	2.6774032369747e-36	74.4838230543317
DIEXF	-2.29454434294362	4.01779797010959	-20.5801956923053	2.7413928251705e-37	3.694363707345e-36	74.4754717642707
PPP5C	-1.35506595958216	6.09528058952803	-20.6553834389513	2.05076851080552e-37	2.78611312548429e-36	74.4249650597334
RFC3	-1.32017671534374	6.02680742576856	-20.6501565956221	2.09252295545856e-37	2.83592819344319e-36	74.398811246815
PARD6G	2.28732258272262	2.82989977727469	20.5662884517815	2.89280395861663e-37	3.87343902353118e-36	74.3962608914597
TFG	0.845027910551043	7.35289928305611	20.6767248805943	1.88881686347398e-37	2.57445584553699e-36	74.3673484639475
EIF2AK1	-0.676694281039747	8.00889644573702	-20.6823804529692	1.84810231479161e-37	2.5210165670942e-36	74.361206436946
SLC24A6	2.28399630835536	3.06612945137963	20.5570821659031	2.9976446769655e-37	4.00420204293698e-36	74.3465863397742
THUMPD3	1.10888870278142	6.68266370324284	20.66014884205	2.01343243664178e-37	2.73761333905668e-36	74.3404802442591
STK19	1.86081827740645	3.61101426838231	20.5473965202682	3.11208212197434e-37	4.15374791762959e-36	74.2947591787004
TSC1	1.26836478565163	6.11680651684933	20.6336684034129	2.22993806696103e-37	3.01483300176687e-36	74.2889805934255
CLSTN1	-1.02511837546365	6.91152862302526	-20.6377122174101	2.19541655048846e-37	2.97296731905822e-36	74.2615845861782
BMP4	2.5542759276144	2.61684111499536	20.5255279002911	3.38692704999637e-37	4.50262066646577e-36	74.2428560470281
SLC20A1	0.765932518650227	7.16096130707977	20.6369683079535	2.2017265289544e-37	2.97909987623247e-36	74.2338058806657
SLC39A8	-1.41523769825878	5.43917794409434	-20.5849953841945	2.69101282226089e-37	3.62939503544284e-36	74.1834627720091
DHX16	-1.4051510928326	5.80399052362303	-20.5716599557299	2.83334882468014e-37	3.80907763215037e-36	74.136391858046
SHB	1.51427482925691	5.51057837888022	20.5683318356023	2.87003973785474e-37	3.84912145756877e-36	74.1166768718381
TTK	-1.53977313886331	5.63863171048076	-20.5674437413525	2.8799112424549e-37	3.85926567458459e-36	74.1123762068568
XPO7	-1.13265848312663	6.11682987364792	-20.577517749629	2.76991395779943e-37	3.72679332503923e-36	74.1025593055372
FOXN2	2.06691564920129	5.58610146744435	20.568897438154	2.86377063449265e-37	3.84379615499639e-36	74.0875994513582
SLC17A5	1.7660438223812	3.61549757210517	20.4965492869178	3.78920747540797e-37	5.02543265810649e-36	74.0856069033925
EIF2B1	-1.07984494445326	5.85528016361001	-20.5597518187651	2.96685455654298e-37	3.96941404828999e-36	74.0668451087777
FNDC3A	1.56644116577941	6.57555388784741	20.5874808060297	2.66529236068451e-37	3.59760689589087e-36	74.0661028378543
LRRC58	-1.95015588938121	7.02243905661762	-20.5790585812555	2.75346716386599e-37	3.70764773337317e-36	74.0624139732539
FAM174B	-1.40002302341184	6.04707050955593	-20.5431397643605	3.16375970163541e-37	4.21935544259575e-36	74.046589224388
KIAA0020	-1.42925273267174	5.45711405694675	-20.5327005569709	3.29418496066715e-37	4.38630169444247e-36	74.0456924020085
DNAJC9	-1.15136243656165	6.58738772745263	-20.57090983283	2.84157707963002e-37	3.81707109074156e-36	74.0383380259669
HIVEP3	2.09703242946999	3.68126559487548	20.480868646627	4.02662823326814e-37	5.32342534175308e-36	74.0025273414574
NIF3L1	-1.40291009442416	4.84199746930476	-20.4950958704861	3.81060731226619e-37	5.04980956341836e-36	73.9538618713853
FAM100B	1.75850797360615	4.68498883290866	20.4831904740009	3.99054957215801e-37	5.27990119025084e-36	73.8955978570018
IGF2BP2	3.81392051417246	1.35774346763297	20.4612579915055	4.34477601319472e-37	5.72592860872093e-36	73.8603520642765
FAM43A	2.3165786855099	3.1591437026077	20.4297611505874	4.90966676227206e-37	6.46020982944437e-36	73.8602134528832
IDH3A	-0.88137349096036	6.99980384423068	-20.5380503876269	3.22668203309362e-37	4.2998430535026e-36	73.8595060922356
TMC6	1.74748600202857	4.83711598329635	20.4760237587246	4.1029748590732e-37	5.42007516138548e-36	73.8173436374385
ESF1	-2.04086230602195	5.50541500023546	-20.443108697361	4.66175961639561e-37	6.13883998618899e-36	73.7307820457223
NDUFS1	-0.882557435184495	6.82750974743609	-20.4972066277687	3.77956872891671e-37	5.01662757320659e-36	73.7238052457703
XRCC5	-0.823022045078847	8.93006266288899	-20.525583259137	3.38620127899741e-37	4.50262066646577e-36	73.6961699571738
KIAA1522	0.980386090194972	7.90563550538039	20.5134369354436	3.54925991458229e-37	4.71468012799637e-36	73.6927899372021
SORBS1	2.84949870027864	1.79828579333058	20.3742229743581	6.09229023588668e-37	7.96618154065432e-36	73.6898395266661
GPR87	3.07233003690339	2.65467199176424	20.3739595418371	6.09853533669218e-37	7.96811757584688e-36	73.683623600591
SMARCE1	-1.02141852505503	6.44572415145924	-20.4739516585406	4.13607126736695e-37	5.45948349451025e-36	73.6743598299783
XRN2	-1.00850153207919	7.70167692644184	-20.4887565072644	3.90538053849333e-37	5.17130515643408e-36	73.6391017881787
ST6GALNAC6	1.80953317611383	3.38681852569879	20.3683038974942	6.23417902434828e-37	8.13898594872761e-36	73.5992315694616
DNHD1	2.59493116780442	3.43539379440954	20.3534754005348	6.60443963224572e-37	8.60893596334197e-36	73.5521060785972
DNMT1	-0.987821105677216	7.9176775363645	-20.4635189225118	4.30684060060582e-37	5.68041026849619e-36	73.5195474273671
IFNGR2	1.60344937152021	3.71304896011338	20.3513004649594	6.66058026158395e-37	8.67535391703505e-36	73.4910851392744
ARMC1	-1.3269994941395	6.35407233498483	-20.425202138587	4.99735261209133e-37	6.57041863872763e-36	73.4892477371988
ZNF10	2.27472533570249	3.83154458244615	20.3407995316552	6.9384787197227e-37	9.0302815648749e-36	73.4658264079613
TFDP1	-0.834741278359532	6.44328660379813	-20.4164695991338	5.16974229812136e-37	6.79173371514389e-36	73.4231144804655
GTPBP1	1.37591786436214	5.26605378730596	20.3816961932757	5.91778501711975e-37	7.74405607404622e-36	73.4108795252455
FOXM1	-1.08043119724234	6.39309708288805	-20.4083019576349	5.33640231731896e-37	6.9996856748896e-36	73.3980443486533
PNPT1	-1.47352386954707	6.20087749835042	-20.3886545086981	5.75983431998585e-37	7.54326305148342e-36	73.3773677957098
SLC9A1	1.09295906122079	6.99598658463686	20.4136206661197	5.22727023942955e-37	6.86192052466404e-36	73.3627092387528
ZNF22	-2.59008698029963	4.36126254887644	-20.2935416092466	8.34115341956921e-37	1.07636921133392e-35	73.3500066087557
RIPK4	1.50798456370975	4.34495636946216	20.3348505920747	7.10106820023574e-37	9.21320904427793e-36	73.3430294503162
C10orf26	-1.3131342697916	5.45827224900059	-20.3621466409632	6.38531339551839e-37	8.32979572750776e-36	73.3429288813208
AMIGO3	2.0513376184694	3.06987965005594	20.2992465826688	8.15768587616056e-37	1.05427315742789e-35	73.3243729811493
ITGA6	1.87441151789101	3.84851934393236	20.3098614114202	7.82707374370085e-37	1.01394253516385e-35	73.2869848337184
MED22	-1.24820856670448	5.3247359166319	-20.336388750746	7.05866453183852e-37	9.16530323217914e-36	73.2688910013199
DDX19A	-1.00981389735935	5.43069330746878	-20.3378149933621	7.0195741922829e-37	9.12872152346339e-36	73.2536030136695
PPAPDC2	-4.07891068424137	2.95072915487275	-20.3372778945718	7.03426927520821e-37	9.14072411488595e-36	73.2464083250227
KCTD3	-0.958330335898101	7.9191399635575	-20.3919138794661	5.68731611828887e-37	7.45412811616482e-36	73.2434440192139
GPR3	5.59070006054445	0.488488090500028	20.5579803696562	2.98724956558013e-37	3.99350613387386e-36	73.176985481814
SPRY4	4.24930895345677	1.96300687608153	20.276198029473	8.92485176404265e-37	1.14991695610053e-35	73.127428060896
MEX3B	1.58190185469684	5.01910550738762	20.2916237832496	8.40375868509862e-37	1.08361187547872e-35	73.057476800153
KYNU	-1.14520326591834	7.56202136624953	-20.3226211994185	7.44747170604184e-37	9.65515634200339e-36	73.0041151672292
GNPDA1	0.922575240645615	6.09217817796005	20.2990600573934	8.16361958185314e-37	1.05427315742789e-35	72.985632325464
FAM63A	-1.76333405663089	3.6770584428586	-20.2019400799653	1.19274767740316e-36	1.52971718994558e-35	72.9829161958422
XPNPEP3	1.26374660390027	5.14961171196435	20.2725440049999	9.05298580892227e-37	1.16552836542276e-35	72.9476589013814
RCC1	-0.805477088352439	7.47584311957934	-20.3030696414787	8.03702046448334e-37	1.04033382544907e-35	72.9160679879831
CNOT7	-1.34499483499499	5.8379108435187	-20.261311609635	9.45859552735535e-37	1.21587664565327e-35	72.9127288405869
ASAP1	1.31655019090217	7.13559131245031	20.3003028087444	8.12416732162631e-37	1.05080103856828e-35	72.9110416491435
NCAPG	-1.28459579651707	5.65345760404857	-20.2631431563903	9.39122841541049e-37	1.20814541553327e-35	72.8936552016683
EFNB1	2.05066637863542	3.58289113898643	20.1929907051947	1.23522706334218e-36	1.5829837093743e-35	72.8798851476598
POLR1A	-1.84690494289249	6.0362024112708	-20.234613516191	1.04977559142587e-36	1.34842142788066e-35	72.8110110052905
EXOSC3	-1.59294898315915	4.39757736265478	-20.183285065801	1.28302183376309e-36	1.64297527931501e-35	72.8011305675053
GOLPH3	-0.932194185677369	6.57144478204751	-20.2188286095193	1.11655233710325e-36	1.43309449621755e-35	72.6661138646839
LIG3	-1.68738307163334	4.19466655370709	-20.1313957209441	1.572038373968e-36	2.00539815150578e-35	72.6619519690418
SLC15A4	-1.61564085395411	4.40659499504521	-20.1187247734301	1.65207310359195e-36	2.09789450147849e-35	72.5764427848082
NEK2	-1.72973950870285	4.07492157973945	-20.1235658394557	1.62102127808594e-36	2.0631628504345e-35	72.5761099011999
DGKE	1.74295440972263	6.24282021972757	20.182243229497	1.2882618190321e-36	1.64842315696196e-35	72.5066348101899
RRAGA	-1.67060570727156	5.00165503738385	-20.1229830049428	1.62472836191859e-36	2.065320849892e-35	72.5037293939518
PITHD1	1.06280216848652	6.09058161481001	20.160636645439	1.40193098119217e-36	1.79249952060076e-35	72.4363263728222
FAM122B	-1.18831028116934	6.33810650355035	-20.1401053246541	1.51930209249524e-36	1.93960367899926e-35	72.3559933475127
DHX57	-1.36601566773933	4.93326144457999	-20.0821954617259	1.90655562007896e-36	2.41189381166418e-35	72.3420409924827
YWHAH	-0.934037213222625	6.90005933501894	-20.1474331488348	1.47631566123127e-36	1.88616524968921e-35	72.332244889231
PAIP1	-1.25118073117755	5.79790807651291	-20.0976580993859	1.79433504944556e-36	2.27509168816736e-35	72.2802797285598
CHP	0.817528587625113	6.50432153657051	20.1256296785682	1.60796275420278e-36	2.04966227906153e-35	72.2717975142911
RPA1	-0.811171353410514	7.039790252446	-20.1241890364153	1.61706690101062e-36	2.05969739927659e-35	72.2281517835554
PCGF5	1.70540680146915	5.65856711936342	20.0990794834792	1.7843594620058e-36	2.26415991218399e-35	72.2259247623767
CBX5	-1.69906108204706	7.49717301415914	-20.1229110371731	1.62518670082389e-36	2.065320849892e-35	72.2103984350542
IPO9	-1.05351105123714	6.33694277628325	-20.0648657847352	2.04075745933831e-36	2.57971487150218e-35	72.0732590438349
EYA3	1.30253409672062	5.43835097876898	20.0521843663129	2.14496075771806e-36	2.70734518581712e-35	72.0609897091656
C2orf69	-1.92680826219751	5.09576290852358	-20.0093000370524	2.53875123826377e-36	3.19955355755262e-35	72.0473353332267
FAM46A	1.74603540974009	7.12192462574512	20.0833301866828	1.89808501190092e-36	2.40299574103187e-35	72.0429615246425
TOB2	1.29410399321298	6.11490189206337	20.0623061236434	2.06137107433518e-36	2.60380436912248e-35	72.0326720611364
C1GALT1C1	-1.75692884511279	4.57382274953506	-19.9763858318788	2.88980020667271e-36	3.63103070295976e-35	71.9623845072359
ZNF711	2.09106927968904	3.21709195987998	19.942247311869	3.30573213940347e-36	4.13191810907202e-35	71.9536596201219
TUBB2A	1.47763135171887	4.21846319067234	19.9794533709353	2.85511266250141e-36	3.59014317050178e-35	71.9375093119715
USP32	1.10277349695405	9.69881852717921	20.087517460779	1.86715430247746e-36	2.36562792080553e-35	71.9305479757773
KLHL13	-2.57856956654016	2.70281798162897	-19.9276765869646	3.50116032144904e-36	4.35341302720548e-35	71.9259899604197
HIVEP1	2.29532624705177	5.08990496097001	19.9894140328241	2.74534491506164e-36	3.45731538851587e-35	71.8930837821953
BBS2	-1.88834072053849	3.60542275488877	-19.9173556871882	3.64659545267466e-36	4.52080521501342e-35	71.8884736501372
CLK3	1.13966966981057	6.45405628094852	20.0226935503148	2.40850724890247e-36	3.03769798119494e-35	71.87120379732
CKAP2L	-2.32320343367802	4.11433546505071	-19.925762275905	3.52768686471419e-36	4.38313782507282e-35	71.8690300227969
GNPAT	-1.24770568196728	5.11151188550375	-19.9631850797646	3.04398668878107e-36	3.82189439813623e-35	71.8269053015948
ARHGAP19	-1.63743837022995	4.11546292758022	-19.9279245629851	3.49773886414396e-36	4.35239469969818e-35	71.826466844908
ISG20	1.84973034241065	4.29683423423227	19.9350896583328	3.40032013639452e-36	4.24380253440761e-35	71.8062764839996
KCTD7	1.86644492394396	3.49414559330975	19.9147392420692	3.68442229267024e-36	4.56431692019386e-35	71.7949482228655
GOPC	-1.57907021712078	5.37942569591999	-19.9567066541352	3.12266217288154e-36	3.91773459709459e-35	71.7927445193035
MAP3K8	1.34681366825866	4.93944866183709	19.9547431646496	3.14690954674424e-36	3.94221259691558e-35	71.7866686067875
CRISPLD2	1.29167673290038	5.05799981764307	19.9468052621908	3.24688544583796e-36	4.0613995659083e-35	71.7418910950646
DPY19L1	-1.41943251254998	4.88826099605774	-19.932804130356	3.4310941566838e-36	4.2790170526756e-35	71.714557506942
POLA2	-1.30784232810719	5.71036706321497	-19.9545549143714	3.14924421757905e-36	3.94221259691558e-35	71.7048434175874
TM7SF3	-1.001218112012	5.72103102091751	-19.9546351711153	3.14824866394731e-36	3.94221259691558e-35	71.6926498171011
MBNL1	-1.35227436061005	7.06375401252895	-19.9848604750225	2.79498788939334e-36	3.51718415818015e-35	71.6903198252571
CIDEB	-1.21931556445112	5.17338405518609	-19.9305530152872	3.46167919386166e-36	4.31073141013718e-35	71.6871030261132
ABHD4	1.44494225008492	5.63082817987983	19.9107720917037	3.74253249210756e-36	4.63287293841649e-35	71.5258838835561
SPG20	1.42262702366245	4.94569391506652	19.8927117831942	4.01897560218022e-36	4.96772712275403e-35	71.5149795307889
CHST15	0.918187007626607	6.32529612251123	19.92010798804	3.60722677112696e-36	4.47863849445636e-35	71.4595602782416
BASP1	-0.997410413623336	7.53448677943674	-19.9325677494896	3.43429293462415e-36	4.27981483149436e-35	71.449549306042
N4BP3	-1.04585226609623	8.04852358241973	-19.9389055422607	3.34955887577347e-36	4.18357151892723e-35	71.4459926543684
DIMT1L	-1.28933375135808	5.05186913977341	-19.8524620804725	4.71142765387153e-36	5.78516270802845e-35	71.4235102276728
STXBP1	1.01407357956661	5.34729694318977	19.8764387388315	4.28565297668648e-36	5.28789569836621e-35	71.3635300594053
NOP58	1.07428632415292	7.90491842758256	19.9189872623771	3.6232055781471e-36	4.49514021431247e-35	71.3619537076982
PRICKLE2	1.26015908512383	6.71688334057554	19.8977685759906	3.93956131116851e-36	4.87316740887441e-35	71.3422440912993
BIRC5	-1.11685379493148	6.29821784897138	-19.878639535944	4.2485694291276e-36	5.24764218114697e-35	71.3161625929349
CDC123	-1.1993045919702	6.40857350879693	-19.8661837076543	4.46279911448616e-36	5.49196853500121e-35	71.2911772518065
CDK2	-0.870336463416025	6.36332338174798	-19.8687948477966	4.41700565899256e-36	5.43961727842354e-35	71.2780835442636
SH2D5	3.98208324136218	1.53604736302231	19.8655104599125	4.47468373645605e-36	5.50254491238904e-35	71.241580410958
MARS	-0.974704565322345	7.53403598710376	-19.872694420505	4.34949611943565e-36	5.36042543120426e-35	71.2358048126604
P2RY2	-1.75786783080388	4.51173080635961	-19.7883177564563	6.07225797819192e-36	7.42342415404106e-35	71.2333773208555
RASAL2	2.08537890055147	4.20763128104999	19.7972758044256	5.8606744938662e-36	7.17000148027932e-35	71.2290873024834
GRHL1	1.08767474701939	5.83160566853736	19.8422044497095	4.90636939690019e-36	6.02011165031246e-35	71.1936457399912
COPA	1.02291930773061	7.24135662179762	19.8638052160331	4.50492874876473e-36	5.53566703852618e-35	71.1803805044461
TRERF1	-1.85763881778469	3.96149478365189	-19.7578140019424	6.85220825673863e-36	8.34641885547682e-35	71.1786648159279
SS18	-0.97910635976752	6.29422048315841	-19.837539962531	4.99768510127693e-36	6.12766023707885e-35	71.1695819084252
RBM39	0.780654153711971	8.49383738115439	19.8763306299909	4.2874829986753e-36	5.28789569836621e-35	71.1665741617419
ASH2L	-1.36514924607506	4.82824392966052	-19.7814244436616	6.24030136915027e-36	7.61772263486636e-35	71.158998094034
ZSCAN12P1	2.46178069707705	3.68751195985995	19.7408090007554	7.33007087888244e-36	8.89608892441436e-35	71.1262677767746
LMAN2L	1.09113817584897	5.13664284612867	19.8027208274235	5.73571288778392e-36	7.02740383408779e-35	71.1055741131109
KIF3A	-2.25933935921178	4.51091220511192	-19.7411810330753	7.31926515467506e-36	8.88942559526403e-35	71.0876360589065
C9orf100	-3.06843579967889	2.36744256780786	-19.7000840056669	8.61562203955404e-36	1.03809555467941e-34	70.9835281950092
RRP15	-1.63851980799542	5.91442562057235	-19.7650818663245	6.65766705320396e-36	8.12128547029781e-35	70.978070286974
PDCD11	-0.888548453670589	6.63751552640649	-19.7844349374921	6.1663434240491e-36	7.53293845316269e-35	70.9326344876827
HIBCH	1.43398991694476	4.88448316190255	19.7491932271143	7.09040582365364e-36	8.63027270704392e-35	70.9060595082839
CLPB	-1.38816664544565	4.9410216705075	-19.7201645948906	7.95558768090542e-36	9.62033610813176e-35	70.8943341281192
NEDD1	-1.63300841255615	5.1680090931998	-19.7301616752787	7.64623254990755e-36	9.25963744856292e-35	70.894238309808
ARF3	-0.787449726843389	8.18663045276772	-19.7994171418351	5.81120740820089e-36	7.11468760576513e-35	70.8715987913006
ZBTB46	1.30315498793663	4.74399275514296	19.7180452430333	8.02277372422926e-36	9.69457137023194e-35	70.8338476232737
SLC30A1	2.96699291709433	5.6169025225889	19.7076363804222	8.3611413407213e-36	1.00815953700233e-34	70.8225507292828
POLR2B	-1.02207076447523	6.99156746800968	-19.7618315308168	6.74397223515323e-36	8.22056790529902e-35	70.8135043819853
FTSJ2	-1.16846158224911	5.72090240693057	-19.7155850038422	8.10148380634045e-36	9.77555665059435e-35	70.7632392761784
C8orf83	-1.62019514595491	6.04060668338295	-19.7165913948185	8.06919286027642e-36	9.74362320543414e-35	70.7620805017364
MICU1	0.912068581014572	5.8790124012366	19.7291141497007	7.67807093768712e-36	9.29146587278432e-35	70.7446111405751
LPHN1	1.16099137305172	6.45178878817301	19.7342225325555	7.52405971666834e-36	9.11828802185227e-35	70.726483602608
TRUB2	-1.33330801501224	5.54687148066469	-19.6825416037689	9.23725997740408e-36	1.11219536257816e-34	70.683713116686
NFE2L3	1.63657406184569	4.66702106985142	19.6673575433947	9.81172182728627e-36	1.18051248805421e-34	70.6504936127223
KDM2A	0.895033675589449	8.38949262813076	19.7453491448975	7.19929363647021e-36	8.75643540191475e-35	70.6420886445485
AGL	-2.42626334512612	4.33094552163542	-19.6186934087306	1.19070333847974e-35	1.4264557759839e-34	70.6393841058104
NAALAD2	6.23171026097497	0.938421821144471	19.7449250292305	7.21140992715647e-36	8.76479793762825e-35	70.6198178090357
AHSA1	0.847357345157057	8.50485570360405	19.7397027933109	7.36229587044168e-36	8.92871908174522e-35	70.5982141869266
BDH1	-1.3200475379749	5.18169447453544	-19.6432833143429	1.0797255688384e-35	1.29629076907778e-34	70.5747707163842
C6orf1	1.83362130867309	4.22459401924266	19.5952908099157	1.30698875023989e-35	1.56240742380357e-34	70.4571076322083
NAP1L4	-0.82271576096385	6.53311992726142	-19.6624819866978	1.00037127660772e-35	1.20274688928738e-34	70.4509997355813
ZBTB1	1.2419749460006	6.55732838748259	19.6579438864578	1.01858159558001e-35	1.22376139400001e-34	70.4086499220407
ZBTB24	-1.92791532888621	4.46330496750989	-19.556836973787	1.52345631511962e-35	1.81082327036677e-34	70.3868297300396
IFNAR1	-1.25954296838653	5.70685658059171	-19.6183625751182	1.1922722996576e-35	1.42731295200241e-34	70.3841850895141
PPIL1	-1.24786134107688	5.62471423935062	-19.6157375788752	1.20479527955292e-35	1.44127297963112e-34	70.379306793093
ZFP64	-1.81776386717345	4.14791326369587	-19.5468138764444	1.58559197346866e-35	1.88066951519786e-34	70.3653736067118
LARS2	-1.66463459476196	4.03295239911592	-19.5526502202103	1.54910698420884e-35	1.84000463095942e-34	70.3563060151307
RRM1	-0.969731292713456	6.8620563887107	-19.6427492018171	1.08202169169779e-35	1.29811555035537e-34	70.3338600452349
TCOF1	-0.863592261473459	7.19434874425548	-19.6355145733991	1.11361211134913e-35	1.33505727241597e-34	70.292020164365
THADA	-1.15065454539639	5.61594142806665	-19.5736025790163	1.424956098827e-35	1.69978358036967e-34	70.2156753086107
TTI1	-1.113024953168	5.75763330241319	-19.5766323175275	1.40785291272726e-35	1.68178086517505e-34	70.2076729689233
PFKFB4	2.12661597179167	3.03173890299121	19.5005750741513	1.9070083366393e-35	2.25390865172831e-34	70.2029499954053
WDR89	-1.81926866194446	4.8275621205987	-19.5287350195946	1.70419803013591e-35	2.01705646539229e-34	70.1994872936888
POLR3A	-1.02852137940192	5.64434231666091	-19.5712725355719	1.43825173840851e-35	1.71442067520626e-34	70.1930069575261
OSBPL6	2.96385220136268	1.86653560221512	19.4775977524512	2.09039828562808e-35	2.46369421626808e-34	70.1567256942895
APTX	1.02244339532445	5.26716393426418	19.5570235995415	1.52232294573203e-35	1.8107630828181e-34	70.1229877584568
PRMT3	1.29707798990608	5.63088600036819	19.5516780820841	1.55512490415671e-35	1.84584165345045e-34	70.0577507197108
PHF12	-1.21991655064678	5.43731971700432	-19.5161469987194	1.79202437804435e-35	2.11950606070818e-34	70.0253746972608
UTP18	-0.893960759985935	7.09005259731115	-19.5602522288435	1.5028495745879e-35	1.79014645907464e-34	70.004379019482
HMGA1	1.09485355628545	7.53643111183987	19.574951694667	1.41731449397796e-35	1.69187491772216e-34	70.0033706357935
ZWINT	-0.938624051641392	6.99433473587046	-19.5581578400955	1.51545300654759e-35	1.80387445419943e-34	69.9786815092409
NUP205	-1.1553325702534	7.2541538499304	-19.5436078843029	1.60600094989242e-35	1.9035265688165e-34	69.9189029884922
SPRYD3	-1.38959414310331	5.55953868100769	-19.4782303824398	2.0851185650724e-35	2.45920471666226e-34	69.8633945102627
WDR82	-0.987073678570003	6.38225436892523	-19.4955719022048	1.9455081711059e-35	2.29778804050671e-34	69.8036968024491
SH3BP4	0.989628480185756	6.36225326389235	19.4948128370556	1.95141728649592e-35	2.30314062804218e-34	69.7928929738816
TIMM44	1.26210195792276	5.70938183537735	19.471446033499	2.14244617405542e-35	2.5197095509777e-34	69.7460515998283
COMMD2	-1.79203746991263	4.75090042887861	-19.4156317315213	2.67860690652835e-35	3.1348510780112e-34	69.728019055008
ACTL6A	-0.942880657085809	6.5589143102422	-19.4770167899292	2.09525867168068e-35	2.46768352290054e-34	69.7063656920677
RRAGD	1.81759945655853	3.73804306801649	19.3747631197329	3.15528906399965e-35	3.68241830469854e-34	69.6814683480403
MAPK8IP2	2.69044845974581	2.78618890198873	19.352179035203	3.45449031178466e-35	4.02038246167617e-34	69.6711152717352
DAPK3	1.63188907199547	5.51664349121404	19.4443916848552	2.38729837036378e-35	2.79784008030581e-34	69.6624226378534
ETNK1	1.71124033994987	6.01568338169056	19.4543113162588	2.29440747241752e-35	2.69086048868938e-34	69.6177292136811
LSM14B	-0.77129908156197	7.07057389452587	-19.462083212344	2.22417988961343e-35	2.61216183103195e-34	69.6077512659172
EPHB4	-1.1142042027304	7.24045292911959	-19.4635100589479	2.21152406062304e-35	2.5991235692101e-34	69.5975970373876
PTRF	2.24862358808786	2.28144075355889	19.3306617298656	3.76613247948365e-35	4.36611976978879e-34	69.5787302736418
RNF157	2.70321908240835	2.16270070610623	19.3280042085946	3.80653846583841e-35	4.40862529796964e-34	69.5740657432369
ACSL3	0.995776581541917	8.15169099903447	19.4743919283372	2.11736085423893e-35	2.49195938960533e-34	69.5628421243695
NXT2	1.58585932856712	4.55964224170849	19.3944405924227	2.91595093286233e-35	3.40547230455235e-34	69.5511649158048
RND3	1.26650478173943	6.2953687090789	19.4251907437527	2.57801079156888e-35	3.01923336682058e-34	69.5219677068818
KRT16	2.90058880514525	2.3369330673701	19.3076543137751	4.13078176694767e-35	4.77423595510939e-34	69.4946135292991
MTHFD2	1.1130420920519	8.84962947346899	19.4553369891975	2.28501290858151e-35	2.68172321986787e-34	69.4596469039069
PLCXD1	1.76712027769976	3.88270439243412	19.3493037656081	3.4945807058761e-35	4.06421194193824e-34	69.4504003454228
ARG2	1.61226070539557	4.45172608040199	19.3464726314539	3.53451379023923e-35	4.10494504360839e-34	69.388356991481
APEX2	-1.58445011909755	4.80340317143835	-19.3273641223406	3.81633568663649e-35	4.41691335801444e-34	69.3711937512705
DDX20	-1.7432839986061	4.44330296245784	-19.3091495661158	4.10603750343795e-35	4.7489191706429e-34	69.3673156505038
MTR	-1.43142715074539	6.00828168285008	-19.3688320958659	3.23124022141143e-35	3.76580219253552e-34	69.3593435794104
GNPTAB	-1.37483151105135	5.87542754765043	-19.3720748888184	3.18948838820971e-35	3.7197352722747e-34	69.3576014958672
HSD17B4	-0.835952719768885	7.05575037703167	-19.396766135078	2.88890159834668e-35	3.37860072243006e-34	69.3472049738099
CAMKK1	1.64827103967361	3.11298590751455	19.2888502505134	4.45509618334534e-35	5.13487447072829e-34	69.3385834049047
GRB7	2.04481395283522	3.72160351000575	19.283464624736	4.5526245925216e-35	5.24006150621688e-34	69.311370430237
MLF2	0.91630616370515	7.12891386592856	19.3961861562001	2.89562381265421e-35	3.38409592193074e-34	69.3031453084042
TRMT5	-1.48502258472755	4.7194195898873	-19.2918236911127	4.40215488250734e-35	5.08085840269515e-34	69.2590543503534
ORAI2	1.21588323300027	5.7988355752491	19.3477447803877	3.51651358486963e-35	4.08687791475745e-34	69.2514005940904
RAP1GAP2	-1.2726299629594	4.87164584302911	-19.2959367541723	4.32996609394295e-35	5.00099122618108e-34	69.2345876418573
ERMP1	-1.16819872675206	6.69181601897313	-19.3427296486734	3.58801519898398e-35	4.16418918721777e-34	69.1615810772
TMCC3	3.29515700241974	1.37957144892377	19.2439063397757	5.33812485645962e-35	6.11052704308218e-34	69.1581029324241
SDAD1	-1.57362061208834	5.43452705715602	-19.2914525379285	4.40872838524729e-35	5.08493610447418e-34	69.1568818952781
ANKRD57	1.83953094119185	3.69452958771193	19.25395753593	5.12644914156304e-35	5.88029735552128e-34	69.1527547934325
HLA-E	1.00960267336315	6.75293681099558	19.3305893493628	3.76722723499476e-35	4.36611976978879e-34	69.0745583651263
GNA13	1.35178734020006	8.71232962940008	19.3538483409531	3.43142784386227e-35	3.99632306829754e-34	69.055208209341
KLF3	1.27406291888309	5.2233000364952	19.2819700049304	4.5800700856847e-35	5.26802559236527e-34	69.0309684686762
MAPK8IP1	1.48340931298342	4.41435700831314	19.2544753634914	5.11577580572628e-35	5.87208198867304e-34	69.0230102599374
NSMCE4A	-1.44283920598431	5.21314556294795	-19.2506104614453	5.19598155186881e-35	5.95596953210788e-34	69.003814737975
HOMER1	1.9859032296526	4.88238209947785	19.2634129320721	4.93504497969143e-35	5.66852281870601e-34	68.9952717499337
TBC1D20	0.951783343718243	5.74804865415092	19.2858556749366	4.50906224344988e-35	5.19349565836472e-34	68.9911647663349
MRC2	1.919510547782	3.77431941566124	19.2232232919854	5.80182988370938e-35	6.61867687415796e-34	68.990763038707
NR1D2	1.70309304985106	5.89912400390389	19.2642909392749	4.91764113156112e-35	5.65241445252427e-34	68.929558905399
TRIM59	-1.89418945013723	4.21786949677878	-19.1967165185516	6.45595999980113e-35	7.34986215361975e-34	68.9050269870978
NFKBID	2.27362758019604	2.63251988299881	19.1585462079546	7.53074314736668e-35	8.5385863319702e-34	68.8815372844464
EXD2	-1.21793709092615	5.56115957155215	-19.2365920209607	5.49767964074693e-35	6.28886418001722e-34	68.8682586106931
SMC2	-1.56097461361709	5.93604092713083	-19.2469640180858	5.27281517915649e-35	6.03990144220637e-34	68.8554900386605
CSGALNACT2	1.43667414842299	5.1673856200781	19.2299838896733	5.64595826594776e-35	6.45406739847644e-34	68.8407437504739
PLIN3	1.12515021501867	5.12996652478807	19.2272117689574	5.70935508964528e-35	6.5220802267232e-34	68.7907280548194
MBTPS2	-1.76485339005218	4.62706981508797	-19.1763378669831	7.00899786477423e-35	7.95780585814557e-34	68.7733311721335
PPP2R5D	-1.04416734091268	5.44205571298069	-19.2169428413355	5.95051443600989e-35	6.78366758199246e-34	68.7558949375043
UBE2D1	1.41060296528664	4.83998344996405	19.201432983183	6.33435896992982e-35	7.21633647228244e-34	68.7413760243908
ARMC8	-1.34990805023879	5.0359726475894	-19.1858884659963	6.74410622952763e-35	7.66746652499117e-34	68.7407446703266
DUS2L	-2.06116597236761	3.57201796654509	-19.1246865103715	8.63430974536299e-35	9.74360298120449e-34	68.7237272287141
ZNF430	1.46874768841876	4.94730398352912	19.1931683511234	6.54898774632439e-35	7.45069871221286e-34	68.7124860900898
SPC25	-1.96599055079235	4.01090431781464	-19.147474994971	7.87498886454996e-35	8.91681203593321e-34	68.7108509325769
ANK1	3.98411987078529	1.30388068158591	19.1348872609281	8.28569765405917e-35	9.36283834908687e-34	68.7021050817472
FASTKD1	-1.84775551968012	4.14075812339872	-19.1363963012526	8.23534405327467e-35	9.31223082805717e-34	68.6804643352449
RHPN1	1.72922646946693	7.64870878645411	19.2264792573011	5.72622669801965e-35	6.53688841622394e-34	68.5986298196375
USP13	-1.26192238545887	5.6789503506341	-19.1699222402818	7.19280175784114e-35	8.16095092253292e-34	68.5689243651348
PPP4R1L	1.33955292171536	4.47616486810607	19.1334680447851	8.33333704107457e-35	9.41031253713242e-34	68.5590565840488
MYEF2	-1.64998764825625	5.06031457887335	-19.1430095654444	8.01828389056589e-35	9.07292150107063e-34	68.5589062493977
PHF23	1.217788956773	5.84695349273671	19.1805660651209	6.89045689573339e-35	7.828532685071e-34	68.5518579863193
ZNF211	1.69219746006444	3.16841014313406	19.0612587628732	1.11595067910372e-34	1.25508804017018e-33	68.4519973093395
MTHFR	1.4096050712311	4.80990430897259	19.0977428772482	9.62787719970692e-35	1.08501764344945e-33	68.3600044772283
C13orf15	7.95155054156659	0.554684192769863	19.5428633198431	1.61077851604897e-35	1.90783710356961e-34	68.3072888046546
AHI1	1.52755720633658	5.12348595093648	19.0969286870678	9.65963153649455e-35	1.08786315027835e-33	68.2761272972278
MBOAT7	1.4943695584169	7.90453215489587	19.1534852885389	7.68618383942672e-35	8.70892537470003e-34	68.2747412561567
RNF39	3.59857778411726	1.24727421387758	19.0492887987626	1.17137426593685e-34	1.31476934386094e-33	68.2373951463736
PLOD1	1.05540484561896	6.62929116265628	19.1236101636808	8.67194549673031e-35	9.77947515086431e-34	68.2372467918568
DDX59	-1.45415241350928	4.45488254150661	-19.0137640098945	1.3527444023508e-34	1.51326403912473e-33	68.1687896563506
C9orf64	-1.64441133631881	4.40624268181464	-19.0118799272581	1.36311794286975e-34	1.52283129435896e-33	68.1363664007296
TRIM29	3.7947346011895	1.29012680024644	19.0282543303636	1.27557515411653e-34	1.42884922153013e-33	68.1222144756425
FGFR1	1.47124449746451	4.82968868357853	19.0476241637564	1.17929852799535e-34	1.32277589417802e-33	68.118767842926
RAB39B	2.05749905216797	3.86021553302682	18.990297043419	1.48782698236384e-34	1.65993451988345e-33	68.1137790844123
WDR11	-1.34468931141292	5.75285696492735	-19.0519094638117	1.15900752126519e-34	1.30263721677681e-33	68.1020398919447
SUV39H1	-1.61684394060793	4.07399152740078	-18.9871852571909	1.50673200810252e-34	1.67990574023377e-33	68.0787412336526
DHX36	-1.40466939949703	6.14150019024231	-19.0515997062347	1.16046236445363e-34	1.30339641256699e-33	68.0744622586599
SERINC5	1.2714409447227	6.62586389664445	19.0796810982709	1.03576693164478e-34	1.16569085900588e-33	68.0549910338958
HENMT1	-1.38008574653844	5.25366458772405	-19.0128731512763	1.35763941647203e-34	1.51772470595443e-33	68.0048730657716
ATPAF1	-1.11940280664414	5.27071496439512	-19.0214693497943	1.31114089863321e-34	1.46770551464135e-33	68.0048079323784
ANAPC4	-1.76930724939703	4.47082528619588	-18.9650085779331	1.6486588161675e-34	1.82960650574553e-33	67.9551299098844
C17orf58	-1.52173485466395	5.02655737805336	-18.9800347372644	1.5510957890322e-34	1.72476901434671e-33	67.9504684146896
ZNF77	2.07734464942581	3.12848777181991	18.9209783799135	1.9716464473053e-34	2.17936650262617e-33	67.9176873985702
MBNL2	1.47669779735393	5.24355390412766	18.9935437394193	1.46835701998307e-34	1.63930592805052e-33	67.8724753118604
GPATCH1	-1.55493839122852	4.02653401876029	-18.9176822405949	1.99824988739958e-34	2.20731381221073e-33	67.8321687607974
ARAP1	-1.29436270114774	5.68088699390967	-18.9836454822519	1.52853163547622e-34	1.70307548778843e-33	67.8224414677763
PGPEP1	1.14393611726921	5.42588814112395	18.9806602008517	1.54716326741473e-34	1.72154081731497e-33	67.8009679867164
RBL2	-1.36387871482537	5.15278361148702	-18.9548525956249	1.718079963877e-34	1.90538258062858e-33	67.7899589799216
RAD54L	-1.40645915260196	4.55451467445634	-18.9347371626694	1.86439653154243e-34	2.06218039639654e-33	67.7825322493025
PPM1H	-1.07912087580067	6.21259352111292	-18.9832267614	1.53113124875e-34	1.70483615207024e-33	67.7489565107976
FTL	1.37737245404205	9.64335702188715	19.0373264628109	1.22953423046233e-34	1.37819909318043e-33	67.7307340570099
LOC100131096	3.07848456303666	1.6730081663109	18.8700880579256	2.42528669975962e-34	2.65796164919921e-33	67.6944676107853
SELRC1	-1.251827966057	4.87121352270971	-18.9076573360358	2.08140545165668e-34	2.29462259548493e-33	67.669209178243
KLHL24	2.11501859529329	4.98928081901282	18.907189093654	2.08537360332168e-34	2.2974827497992e-33	67.6373457195159
RNF216	0.713759975652555	6.79280833678202	18.9682426394541	1.6271511117135e-34	1.80693726376471e-33	67.6091824507942
BCL2L2	-1.17900126674912	4.91901074529905	-18.9124407691845	2.04130115715888e-34	2.25189449553596e-33	67.6067346770426
SHCBP1	-1.15975274467501	4.97380975477561	-18.9156980001235	2.01443895953739e-34	2.22372786530055e-33	67.6061106473084
SEC23A	-1.20675644775717	6.13725933427378	-18.9409793658197	1.81769581378062e-34	2.0131883966667e-33	67.601210513346
GPSM1	1.59866297495379	4.37244877888355	18.8888577509096	2.24686407626366e-34	2.4721417639101e-33	67.5861227993227
C18orf55	-2.12419271669795	3.6517569203603	-18.8405270481369	2.73569553362059e-34	2.98666320014469e-33	67.5800201685294
CA8	-1.51244275222266	4.392737592188	-18.8817316028952	2.312992114329e-34	2.54322683234965e-33	67.5646971763838
CA12	-1.00534626195307	8.30245847554294	-18.9692715850213	1.62036769428043e-34	1.80059995476053e-33	67.5289428027964
PBX1	-1.21347986407908	7.11795705542302	-18.939149932648	1.83125919953247e-34	2.02686822322839e-33	67.4985083240571
SMARCAD1	-2.37877531642947	4.67641610480435	-18.8396623908728	2.74535416298853e-34	2.99499693553948e-33	67.49603116906
CENPA	-1.55398635412162	4.48820864807092	-18.8703960401581	2.42224682466161e-34	2.65637087840268e-33	67.4905681792057
COASY	-1.37654508607422	5.1711784634987	-18.8808619452612	2.3211953364303e-34	2.55056969819056e-33	67.4817048566526
LPIN3	-1.28148316556976	5.03071743522109	-18.878337555271	2.34517356906272e-34	2.57522539520715e-33	67.4668905222825
ESYT2	0.869403652823806	7.77928574877636	18.9451491047018	1.78715845158077e-34	1.98067845886261e-33	67.4358896525542
HPS6	-4.5892789497804	3.34199510115506	-18.8405060921071	2.7359292170663e-34	2.98666320014469e-33	67.422664840856
ABCG2	-0.934416408319932	6.45212908677705	-18.9038683621721	2.11373492950986e-34	2.32719571830961e-33	67.4150655704077
ADCY6	-1.41184140735419	5.0833044932419	-18.8567543220616	2.56064696239171e-34	2.80080181811897e-33	67.3853204274335
FHDC1	1.27315750732731	4.42444679770896	18.8548628893542	2.580455174761e-34	2.82062302893483e-33	67.3818804900789
NDUFS2	-1.11625523362338	5.46576191971257	-18.8665686764703	2.46029815029341e-34	2.69280276606721e-33	67.3543691704088
HIST2H2BE	1.46058270184184	6.55361154601822	18.8753937977558	2.37345060470414e-34	2.60456613602835e-33	67.2961056716768
TBC1D2	1.6912905228819	3.09430140246105	18.7844313759237	3.43915646896978e-34	3.73969133855985e-33	67.295884410994
APC2	2.39750007310239	2.81186055241801	18.7558045292987	3.86576376108426e-34	4.18724307903971e-33	67.2356391370791
C7orf49	-1.55289832158889	4.22114793115494	-18.7648142524461	3.72603983282039e-34	4.04638247818754e-33	67.1693620223541
C2orf68	-1.46241564127494	4.6548696481035	-18.7813394656876	3.48285008930139e-34	3.78474235825058e-33	67.1566250775501
C2orf55	2.95681620238456	1.72439072644019	18.7335732035955	4.23354048453778e-34	4.56785361699418e-33	67.152165900085
PANX1	-2.07490277684374	3.69873796472568	-18.73199585615	4.26093665037173e-34	4.59444903551366e-33	67.1267426477969
WDR43	-1.12871063221163	6.92341434819325	-18.8386895911821	2.75626187098441e-34	3.00493634487244e-33	67.111740703691
C5orf43	-1.3245646974249	6.25141944383729	-18.8250650875827	2.91369857859418e-34	3.17244108257872e-33	67.107174669988
STK38	-0.889130132397086	6.21808512207383	-18.8259472589571	2.9032357799209e-34	3.16310848100307e-33	67.0879566618455
CALR	0.82452891621346	10.0989302397095	18.8671494564912	2.45448555673969e-34	2.68820016050521e-33	67.0054415538096
DIS3	-1.55660755498459	4.97359021184278	-18.7461338369947	4.02161879599657e-34	4.34480314885314e-33	67.0054381570575
ERLEC1	-1.4328451100331	5.61343179827363	-18.760215878593	3.79670445821291e-34	4.11510598568715e-33	66.9617503627788
DNA2	-1.56043156342068	4.96550462999431	-18.7417179004419	4.09487756821479e-34	4.42109312142183e-33	66.9339059447137
ITPKC	1.34614168567972	5.73158708083053	18.7608080835074	3.78752865250485e-34	4.10782290431201e-33	66.8769404847747
NLGN2	1.14063494770753	5.39777374428398	18.7613982149079	3.77840719806761e-34	4.10058935629349e-33	66.8677207766334
ADAR	-1.41770499829651	7.7771958254672	-18.7981404736184	3.25198083128452e-34	3.53845981928447e-33	66.8661050779746
MAP3K9	2.09288784272113	5.40103454426469	18.7474526518531	3.99999724955854e-34	4.32423749202437e-33	66.8387088791562
PREP	-0.751893944896251	5.74248186230235	-18.7497321784185	3.96290091527722e-34	4.286905233318e-33	66.8351925379192
C12orf11	-1.42637464735625	4.79132436950135	-18.6911182247667	5.03675046566843e-34	5.42050288210032e-33	66.7549965161457
NEURL1B	-1.23308950380027	4.82966545014701	-18.7009752360533	4.83754321886212e-34	5.20947023774953e-33	66.6517840672315
TMED10	-0.73680113029612	8.69322563766877	-18.7507156565441	3.94700329588022e-34	4.27247139937223e-33	66.6133903112035
E2F2	-2.01671226816009	4.25721772623301	-18.6009235638583	7.29052900824294e-34	7.7463028674622e-33	66.5833181522479
CARD8	-1.70685304611105	4.06442816933116	-18.6263745473884	6.56741025999602e-34	7.00021473474655e-33	66.5792897869938
ABCD3	-1.19010158678679	5.69504497332792	-18.6841682698806	5.18215598584499e-34	5.56981855445191e-33	66.5681529908674
DUSP8	1.84415181281989	4.82636977027783	18.6380175531911	6.26113209240564e-34	6.69852432046958e-33	66.5252010349035
ANP32E	-1.39765068523088	7.26753155097335	-18.7076694379213	4.70679942584902e-34	5.07194030914298e-33	66.5182939806669
SUDS3	-0.896510314165639	6.25418785682938	-18.6770353028381	5.3357898960682e-34	5.73126205663741e-33	66.4776434977417
NUP37	-1.37587848720957	4.72982033255202	-18.6242298647879	6.62545280627006e-34	7.05758425044972e-33	66.4741204282702
NFKBIB	1.31964956364765	5.41454238349698	18.6463117720439	6.05176027444222e-34	6.4877973608828e-33	66.4453052325363
SHROOM3	-1.39889989918095	5.27600487408539	-18.6267120216645	6.5583237942405e-34	6.99498769992845e-33	66.4428973545131
PCF11	1.12194283426499	7.04757745321562	18.6882228648823	5.09682037647542e-34	5.48162212065434e-33	66.4259802079788
C19orf2	-0.991079907507894	6.34450440883183	-18.6559492222569	5.81732179290669e-34	6.24447302083257e-33	66.395794897558
MSL3P1	-2.15811462344524	3.62658539298992	-18.5455892770363	9.15188057859056e-34	9.66262946946645e-33	66.3949666781751
PGM2	-1.06729316014487	5.62856307349519	-18.6365634838351	6.29858214839548e-34	6.73082989455374e-33	66.3840647921519
RPE	-1.20494029818718	5.61572678780462	-18.6317067541143	6.42531236549319e-34	6.85749355459529e-33	66.3746122432409
GPN1	0.835564646130871	6.02167675371047	18.6501532701371	5.95719293358108e-34	6.39051280443938e-33	66.35368736843
WRAP73	-1.97238551343974	3.81123244707462	-18.548121601831	9.05706432690295e-34	9.56856246387397e-33	66.3478837370401
CRIM1	1.14787865257263	5.58421201848345	18.6324348364434	6.40615154167194e-34	6.84140985842411e-33	66.3245004933092
BRIX1	-1.58225657292564	5.6415543316847	-18.6064922657807	7.12574301725238e-34	7.58084772395222e-33	66.3174001884837
TM2D2	0.995303369041038	4.92664328998717	18.6128119438174	6.94327440761526e-34	7.39142719242251e-33	66.3156506526242
SMARCC2	-0.877997161760812	6.62720021094615	-18.6405537815569	6.19634669483278e-34	6.63429591065195e-33	66.2943177340127
TBC1D24	-1.39056899257034	4.5177806450595	-18.5763114450066	8.06607210044917e-34	8.53778416505772e-33	66.2915758981511
STK36	-1.19907815134639	5.14141000060703	-18.5866222382975	7.73153500562573e-34	8.19925120063949e-33	66.2761026184709
MYD88	-1.49904644433771	4.97061804629953	-18.5813206650431	7.90176299747885e-34	8.3744666901037e-33	66.2679164034749
HMGN4	-1.52335521094591	5.56896331431317	-18.5804480731413	7.93014070852659e-34	8.39921932928427e-33	66.2257301809114
PPP3R1	1.09282908058512	7.11510323386217	18.6378924288628	6.26434587252716e-34	6.69852432046958e-33	66.2160210946511
TRIM45	-1.68297416519796	3.29120713053933	-18.5052740695749	1.08034564647047e-33	1.13561914466198e-32	66.2127611958976
C1orf131	-1.78451527371029	4.19537927460718	-18.5236831959754	1.00149898811897e-33	1.05472727187038e-32	66.1986306508876
CHKA	0.867050384435117	5.9599809994682	18.6051733009269	7.16443080414012e-34	7.61716088801268e-33	66.1894294478247
KCNK13	3.3043525790315	0.578691972333688	18.5240580432921	9.99955207150219e-34	1.054429437855e-32	66.1849930246352
PRC1	-0.672763283424633	8.17883707332906	-18.641466959046	6.1731862047095e-34	6.61373261291235e-33	66.1688468210737
TSSK3	3.93186659771504	1.36870546852506	18.5387193407686	9.41417435157625e-34	9.93329033790292e-33	66.1428031585383
TAF1B	-1.5430129826287	4.55902894657195	-18.5237730161743	1.00112885167877e-33	1.05472727187038e-32	66.1308023495379
SNAP47	-1.57040461125274	4.3711609291377	-18.5161883389573	1.03287496853732e-33	1.08708627903198e-32	66.1245025908414
SKIL	2.49754055893983	6.80962767617549	18.5919984926357	7.56268087859539e-34	8.02527125720998e-33	66.0653128786466
DHX33	-1.07867363931826	6.23658796130106	-18.570854325816	8.2489932511766e-34	8.72588002104222e-33	66.0600792733718
EIF2AK4	-1.24322257683558	4.9329422696295	-18.5064765773438	1.07500948617262e-33	1.13072066960697e-32	65.9835776070444
SPAG4	3.73719964814056	2.10792757281798	18.4479189300774	1.36842631868486e-33	1.42678065796045e-32	65.9743844305165
FLJ42627	2.60498314533399	2.87001550616752	18.4371884798637	1.43036693975895e-33	1.49043343928528e-32	65.9514085873315
MET	-1.52376003333897	4.7460986140661	-18.5011782542348	1.09872197466506e-33	1.15348564370989e-32	65.9440763175155
KPNA4	1.02185547670883	7.42720414100168	18.5663127835603	8.40440702594204e-34	8.88465885599587e-33	65.9015238156734
ADAT1	-1.66446908328124	5.2583278592598	-18.4891205063484	1.1546691247273e-33	1.20994275952001e-32	65.8680499886878
POLR3E	-1.22755957195854	5.19878788465193	-18.4757475799094	1.22008254774872e-33	1.2776869460582e-32	65.8409592567963
SGOL2	-1.77388773802672	5.14890680739003	-18.4940104265312	1.13164229351666e-33	1.18655709823026e-32	65.8375561960893
SERPINB9	3.83879105958913	1.02175147269841	18.4588405311267	1.30815531383238e-33	1.36820446957678e-32	65.8351157410542
UBQLN2	-1.1501867640511	5.13530812112549	-18.470776112797	1.24534142204795e-33	1.30332227423842e-32	65.7924595414671
TOPBP1	-1.27360085040769	6.25214942668344	-18.5025158488925	1.09268634094932e-33	1.14786974661033e-32	65.780059160527
EFNA3	1.76844467371343	3.60054700483845	18.4236074873054	1.51282913694325e-33	1.57276729160041e-32	65.7713263749582
EN2	2.99863823217346	2.14312627039645	18.3882011037021	1.75105201673979e-33	1.8155358913798e-32	65.7684561651229
PLAC2	1.18160820149408	4.51540839942067	18.4262955039594	1.49613614041225e-33	1.55702431936866e-32	65.630783150072
SMC1A	-1.08862170120954	7.77455214345015	-18.4950677487572	1.12672446197219e-33	1.18214177553468e-32	65.6053797424165
RARA	1.30604269503165	5.84652387451635	18.4569774210083	1.31824441722261e-33	1.37789497710194e-32	65.5833256402078
TWISTNB	-1.98165285945713	3.96940647724225	-18.3618293781864	1.95275107290916e-33	2.01342841820794e-32	65.5674231467633
CTDSP1	-1.43769816506863	5.30302192980947	-18.4147626562124	1.5690928675872e-33	1.62889566216811e-32	65.5589296596958
GOLPH3L	1.62081908577388	6.4418847860992	18.4533323555567	1.33821042545681e-33	1.39701817449061e-32	65.5226329718627
ZNF292	2.34853216675082	6.86843242050528	18.4489512666655	1.36261160139746e-33	1.42160426835752e-32	65.4995867661818
NHLRC3	-2.06629093923961	3.48053609857022	-18.3260507309876	2.26435470048371e-33	2.32183126982768e-32	65.4716499099638
GIPR	5.58245569902753	0.300058944952396	18.5957916008299	7.44578891449686e-34	7.9062459559394e-33	65.4515902822697
GPBP1	1.05274357283602	7.30618719798919	18.4547121958598	1.33061670371731e-33	1.38995838556954e-32	65.4448894665814
RAB3IP	1.07312161931753	6.0141065971979	18.4281021091608	1.48502122488756e-33	1.54641936270359e-32	65.4403327103625
KCTD11	1.52531596375637	4.55644567364386	18.3783987043001	1.8234500483495e-33	1.8847576395919e-32	65.4331676071462
EHMT1	-0.958664558957559	6.31521667348796	-18.4187621760452	1.54339464367944e-33	1.60321316899968e-32	65.4105333333629
BRCC3	-1.3173527263382	4.78691297867671	-18.3685472239369	1.8992496756164e-33	1.95947264497277e-32	65.4031723154303
NUDT12	-2.60578224491979	3.9561979746326	-18.3092092914497	2.42791922764817e-33	2.48345695187695e-32	65.4009441373997
NAPB	1.3667089598269	4.79732661030956	18.3795943784978	1.81446006664047e-33	1.87662524146538e-32	65.3995759744194
FAM46C	1.42047469831945	4.75801050615648	18.3826065928316	1.79200937701478e-33	1.85685036066885e-32	65.3887837542888
DDX47	-1.07387138880519	5.54468005370695	-18.3824059267835	1.79349624681056e-33	1.85724032394178e-32	65.3751440256155
C6orf48	1.47001341028679	7.08450567528741	18.4235570212348	1.51314432682676e-33	1.57276729160041e-32	65.3747530435197
FAM107B	1.20514670253411	5.86558592295604	18.4043829413987	1.63781516076144e-33	1.69918242857161e-32	65.3731984715231
FTO	-1.22710517400141	5.0677013131237	-18.3586773238476	1.97837502692372e-33	2.03733645013992e-32	65.3418663291857
OCLN	1.19505002609962	5.61897091964328	18.3765704052254	1.8372834204821e-33	1.8978831330539e-32	65.257324585929
TTC14	-1.96398317773927	4.45603977673877	-18.3066337559844	2.45396161884616e-33	2.50702835147118e-32	65.2445488956304
ENPP4	-2.49482554025093	3.41623619595774	-18.2550109664236	3.03959896136616e-33	3.08726235309789e-32	65.1945165149245
TMEM9B	-1.42313240084498	4.45038019939574	-18.2965101911069	2.55908154316024e-33	2.60963900779341e-32	65.1899640832095
AGK	-1.11560925116647	4.79882512377531	-18.3191900658987	2.32960173507246e-33	2.3858089049205e-32	65.1896735023569
PPIL2	-1.1043312495677	5.18576941173766	-18.3253358610259	2.27106652849248e-33	2.32728655775173e-32	65.1881825994595
PCDHB16	-2.24786680734936	3.1904084246288	-18.2478623644769	3.13111510793623e-33	3.1755469414873e-32	65.1760574876807
HCAR1	-3.2422819028089	2.92152270118206	-18.2508815098293	3.09213029642282e-33	3.13791183721937e-32	65.1609073122729
PRPF4	-0.714224529349009	6.24915890261258	-18.3597788500491	1.96938212965051e-33	2.02932512238294e-32	65.1573322673362
IQGAP3	-1.34052258379924	5.69944024089751	-18.3432658005539	2.10862167895611e-33	2.17012855131458e-32	65.1565918841047
HCG18	1.11056580887385	5.21799774812904	18.329431865859	2.23287936218569e-33	2.29377607206348e-32	65.1403785956988
OGT	1.09067671820567	7.63751474337117	18.3815312349239	1.79999195599329e-33	1.86281345742771e-32	65.1266623765038
PGGT1B	-2.14037737111003	4.69146988759158	-18.2718814841132	2.83416014064062e-33	2.88312008467602e-32	65.1071145562159
CDK17	1.3558106576174	5.30064921524535	18.326208572106	2.26287544419558e-33	2.32173797108754e-32	65.10231427767
RTN2	2.1379430765155	2.36851429766687	18.227883596232	3.40187424661813e-33	3.4417994495125e-32	65.0914898806123
UQCRFS1	-1.18214960155225	6.58417489616339	-18.3430269516817	2.11070680968113e-33	2.17093854151951e-32	65.0771494647842
CERS6	1.3318327938034	7.60168492198361	18.3699073461174	1.88859861526088e-33	1.94968661985326e-32	65.0614097549207
SLC35E3	-1.53533978343523	3.92600568629105	-18.2399493170265	3.23565839499038e-33	3.27759848563411e-32	65.0404915783233
BAMBI	-1.03217048842186	7.30745841788473	-18.3412712666608	2.12609767477225e-33	2.18542455518691e-32	65.000315933575
RAB3A	2.23173835031965	2.83598768072042	18.1999947623433	3.81974842664884e-33	3.85757685309633e-32	64.9367711676937
MRPL3	-0.873946545083907	6.66839344348267	-18.3094474212757	2.42552549519049e-33	2.4825268287372e-32	64.9198725167479
MYLIP	0.924429491968972	6.59466243794412	18.3015913879643	2.50576484944157e-33	2.55682802575112e-32	64.8924043070221
MRFAP1	-0.80116810374348	8.30685138581827	-18.3290918199944	2.23602484977281e-33	2.2955972736403e-32	64.88495514526
SNRPD1	-1.35998355564392	5.86617615806505	-18.2635324358711	2.93402013577902e-33	2.98289074472756e-32	64.8303179763892
PCBP1	-0.780103923068697	8.41368122347923	-18.308137075088	2.43872689238379e-33	2.49298707507497e-32	64.7987327870396
SRPK1	-1.07381668446175	6.47943325309557	-18.2752067434278	2.79534765542209e-33	2.84536787518436e-32	64.7947907538636
WDR26	1.11408505238529	7.78288071462741	18.3046288960779	2.474428279441e-33	2.52639429458921e-32	64.7929661123398
TARDBP	-0.707260179514632	7.49775969058879	-18.2799325397403	2.74110732396105e-33	2.79185620498932e-32	64.7148751620616
SNX8	1.12279087203922	5.98024001615395	18.2413239899251	3.21724777024481e-33	3.2609243460348e-32	64.6925581622871
AGPAT3	-0.834995036968278	6.69446436768674	-18.2549495383006	3.04037377155718e-33	3.08726235309789e-32	64.6796159409639
F3	2.41650449947551	2.28286445267891	18.1261523387282	5.19355765863377e-33	5.21664013711658e-32	64.672351370756
HDLBP	0.637507684042747	9.75426119787939	18.2927248140821	2.59954280312546e-33	2.64928420715845e-32	64.6488641971211
B4GALNT1	1.32082812813665	5.77097223270007	18.227030889146	3.41394141679365e-33	3.45191996701675e-32	64.6173585637448
SNRNP40	-1.25224130288347	5.17617985928904	-18.1886077016594	4.00489640023218e-33	4.04211752549686e-32	64.6109728676654
RFWD3	-1.0387237882759	7.05403156818072	-18.2284487752084	3.39389974421529e-33	3.43580988633514e-32	64.5573362399165
HYAL2	-2.44835062811092	3.54068997673634	-18.0985525067955	5.8265731270762e-33	5.82796704409224e-32	64.5563924819661
GOSR2	0.79180140845985	6.2895273832144	18.2179585889166	3.54502988026161e-33	3.58230088927463e-32	64.5550535179119
PTPN9	-1.02603237500209	5.47308423480857	-18.1721230984275	4.28906580237689e-33	4.32110460716573e-32	64.5059716643019
MIS18BP1	-1.68582622460015	5.95980752371199	-18.181907014394	4.11804445548513e-33	4.15130653848905e-32	64.493806517103
MAGED1	-0.974157775073968	6.12169042175384	-18.1848412292511	4.06810618096852e-33	4.10343834562832e-32	64.4759358597343
PPP2R3A	2.0038910569921	3.69544404168985	18.112386195556	5.5001274685778e-33	5.52125640963357e-32	64.4665038787294
NUF2	-2.19759807705254	3.81441562310864	-18.0904104543002	6.02776168130337e-33	6.01840515570851e-32	64.4329368605132
CTSL2	1.69455818003461	2.95370376184395	18.0818014616952	6.24810587301088e-33	6.23468512053902e-32	64.3774275613837
KIAA0090	-0.936328578183369	6.01801502801878	-18.1600941114642	4.50916983728949e-33	4.54011778198853e-32	64.3636387244028
RECQL5	-1.03264420117807	5.78379456296915	-18.1511744337485	4.67969667282313e-33	4.70897997330289e-32	64.3632202590588
KIAA0528	-1.56178778238069	4.73617663816191	-18.1117540856214	5.51463423597937e-33	5.53249807813551e-32	64.3623122727995
NOL9	-1.13580072539405	4.94902957717781	-18.1051503407458	5.66851259304511e-33	5.67665895844829e-32	64.2965681259145
ZNF365	2.63214283924676	1.97761558264995	18.030977375204	7.724703313439e-33	7.6578505165355e-32	64.28983713148
SRSF8	-1.35499202801105	4.6696022167232	-18.074835597409	6.43232051654691e-33	6.41467670356175e-32	64.2513237420357
SUOX	-1.65054464732114	3.63859291070678	-18.0427473294783	7.35415484477612e-33	7.3034967710235e-32	64.2353013886189
MMS19	-0.785168658341029	6.34652019019701	-18.1329101074873	5.04942081711247e-33	5.07491068181424e-32	64.2344578368058
MARVELD1	-1.54569441239612	4.83799172205415	-18.0707265686661	6.54354058897652e-33	6.52170278963309e-32	64.1905125198406
MED24	-1.13095244189729	4.99269040922736	-18.0705343158141	6.54879152127968e-33	6.5230488029709e-32	64.1379081838384
ANXA1	2.27641315935245	3.22225492898781	18.0036217590147	8.66024808420057e-33	8.55992842554198e-32	64.1360720599515
COQ9	-1.38988246245766	4.58513079141823	-18.0479608165974	7.19579300179053e-33	7.15047190504723e-32	64.135189112184
PPWD1	-1.203479027232	4.54147613867456	-18.0569176136603	6.93170271815245e-33	6.89624011055215e-32	64.1323850529423
TACSTD2	-1.14218097985972	5.95613205094542	-18.0944795078783	5.92635627219832e-33	5.92423086050476e-32	64.1012440925737
BTN2A2	2.3599678863643	2.29171838797528	17.9819495196903	9.48184858413606e-33	9.33339821783941e-32	64.08750764191
GNL3	-1.2415762749118	6.43580240233139	-18.0926815855877	5.97094891237019e-33	5.965241912215e-32	64.0826127374928
ATP9A	1.05791115041828	8.31036647434388	18.1413055253901	4.87595272127938e-33	4.90351372884404e-32	64.082387798464
SPATS2	0.851085106464467	6.32241171021782	18.108316209518	5.59421013395974e-33	5.60896704318601e-32	64.0814114726828
NCRNA00152	1.63117398946712	4.00558113925182	18.0315581170622	7.70598654794079e-33	7.64382675135005e-32	64.0802080058975
FBXL14	1.8711003857964	3.89999911628516	18.0405555630581	7.42177443253934e-33	7.36627629731679e-32	64.0715995088645
KDM5A	1.51956320528638	6.3579441976349	18.1061240788339	5.64555386355047e-33	5.6570546922719e-32	64.0544610867423
TSHZ3	4.80674508746762	0.679067698370333	18.0548996810462	6.99033631858427e-33	6.95043903638545e-32	64.0200887057628
SNX33	-1.69894416442294	4.54198416784507	-17.9942852974923	9.00502107949114e-33	8.87971536163973e-32	63.9333125991748
KIAA0226L	4.77367310416711	0.47108788023435	18.100476808825	5.78002056771835e-33	5.78486319416647e-32	63.9027085554357
ERCC6L	-2.08522547121662	4.06977244451653	-17.9704020131843	9.95123388648056e-33	9.78391743195185e-32	63.8682802298978
PANK4	-1.51060403952417	4.14913277640579	-17.9665379726349	1.01134708867496e-32	9.93174909630068e-32	63.8676729166979
PASK	-1.219483061089	4.63085649253843	-17.9943796315825	9.00146931575132e-33	8.87971536163973e-32	63.8639480374323
ZNF33B	-1.53829635415728	4.85256198777153	-17.9899745767089	9.16883864924214e-33	9.03592560812761e-32	63.8629840911449
THUMPD1	-1.34332329609412	5.77851949993096	-18.0239402756493	7.95517498294071e-33	7.87698913053289e-32	63.8556271174084
FADS3	1.5155655060106	5.39121417142674	18.0164777177105	8.20715371299966e-33	8.11687987558878e-32	63.8287052830425
MRPL46	-1.7370168951867	4.91558621106829	-17.9761502968167	9.7147212732971e-33	9.55699991615416e-32	63.8164974048689
PP7080	-1.26123787555549	5.38811444379684	-17.9984135132404	8.85090290582789e-33	8.73804605649738e-32	63.7989416681415
EPB41L1	1.00988136148614	5.6910242979106	18.0236964795328	7.96328249989552e-33	7.8803512738611e-32	63.7970704417358
ATP1A1	0.609579823675904	9.07784730150979	18.0629246623983	6.76007583967195e-33	6.72949454420677e-32	63.7139639258729
CASC4	-1.08839609482056	5.94300092561227	-17.9833617525169	9.42599561327387e-33	9.28388401863322e-32	63.6387085512854
RBMX	-0.76058128713135	8.44273503195142	-18.0292052268928	7.78210152445852e-33	7.71018162885333e-32	63.6252838007181
KIF18B	-1.89749678452115	4.33111745231674	-17.9209683425832	1.22402271456618e-32	1.19571003962645e-31	63.6075406702359
RILP	2.46060476679368	2.13486517018157	17.862364703087	1.56514426457476e-32	1.51829887939375e-31	63.5886251239797
MRPL15	-1.13155514508625	6.09636036644537	-17.964562642341	1.0197434218893e-32	1.00083268707023e-31	63.5523736178562
ERLIN1	-0.870224193590698	5.96089034329135	-17.96658321908	1.01115558219163e-32	9.93174909630068e-32	63.5510899493054
NFIB	-1.29261008479135	5.49559576992737	-17.9430421984176	1.11589632528085e-32	1.09199825301328e-31	63.5484593061387
RHOQ	1.47530387758721	5.72282217288846	17.9537876715902	1.06679513711885e-32	1.04517175589781e-31	63.5274771173722
RCC2	-0.629342090431943	8.28841298766162	-18.0001421942204	8.7871580157964e-33	8.68023807774241e-32	63.5101910226962
WDR77	-1.07496009095398	5.45407125873491	-17.9417826633648	1.12179882657994e-32	1.09713237284929e-31	63.5087064705731
C5orf15	-1.23757711786112	5.88388028722034	-17.9471460421474	1.09688078683591e-32	1.0740184004124e-31	63.4847898551527
CMTM6	-1.2657352816975	6.29526731247474	-17.9571454209342	1.05190271782257e-32	1.03118529032032e-31	63.4827936313801
NARS2	-1.2085688031186	4.71850997992812	-17.8888253784415	1.40063392287985e-32	1.36663954062093e-31	63.4205616181037
BUB3	-0.851052735093149	7.72877791604802	-17.9635666608554	1.02400352725674e-32	1.00442433958016e-31	63.385804947862
LOC100128191	-2.66396284975835	2.37751823435716	-17.8065945211545	1.97848240780558e-32	1.91150432051649e-31	63.3379674928039
ERGIC2	-1.41843677525348	5.19941268609822	-17.8679177122239	1.52907838649615e-32	1.48503524597919e-31	63.2872807082732
SLC26A6	1.14147430446499	5.00697985485628	17.8844875770838	1.42635785017524e-32	1.39011705631298e-31	63.2830466290227
HPS3	-1.16538732282267	5.43729814496925	-17.8766408983906	1.47410513106101e-32	1.43414393320909e-31	63.2591142084079
TRIM65	-1.31005572409367	4.9865493757166	-17.8498334282549	1.6497132551412e-32	1.59848229889811e-31	63.2506853838317
NCAPD3	-1.29275873425796	5.64165936865589	-17.8832328054896	1.43388721820124e-32	1.39664122522991e-31	63.2470348669139
INPP5K	0.942599976774824	5.26609152641276	17.8717515965759	1.50466748960742e-32	1.46217658897121e-31	63.2204453900441
LOC729082	-1.08400343126466	5.33361302462014	-17.8658307706043	1.5425335025381e-32	1.49723333119252e-31	63.21812726752
AURKB	-1.32691408247784	5.87467469681572	-17.8858685624173	1.41811714549058e-32	1.38289161173088e-31	63.2153363313866
LOC400027	-1.79058504566996	3.35166459263235	-17.7785707824808	2.22606874501761e-32	2.14451461357572e-31	63.214038674185
EME1	-1.58044957553854	3.5734703775148	-17.7970435470672	2.05958332961506e-32	1.98871083166757e-31	63.2102532170283
TTC28-AS1	1.88723475680714	2.81108299235938	17.7698922099023	2.30890061426071e-32	2.22047463328902e-31	63.1441105318804
HNRNPUL2	-1.18660875223514	5.60041303880741	-17.8554103920569	1.61152235116565e-32	1.56238259715329e-31	63.1363972125704
ARHGAP5	1.85453296291948	7.16533623783207	17.8897795831341	1.39503830963666e-32	1.36197435437032e-31	63.0884306766206
C1orf9	1.35322291411513	7.50916732736272	17.872514738641	1.49985549183157e-32	1.45834786310413e-31	63.0033928553436
PROSER1	-1.13092494787408	6.21419685985599	-17.8271820480188	1.81443369363409e-32	1.75706943209823e-31	62.9569483872224
KCND1	3.57983250196754	1.54940204081987	17.7216929611084	2.82879305116912e-32	2.71110229156174e-31	62.9413561673435
P4HB	0.900211014717337	10.3706265426246	17.8788604297979	1.4604382271799e-32	1.42167455828618e-31	62.8791830564832
ARHGEF10	1.23952244241033	4.20285923673789	17.7554446654265	2.45373833823374e-32	2.35705456453884e-31	62.8470408452738
ZFP1	-1.29936909200026	4.88217917084118	-17.7451384301795	2.56262025047028e-32	2.46023312680052e-31	62.8128308358984
RGS16	-1.19546893797513	6.0707768827831	-17.7794463667833	2.2178798125966e-32	2.13785717497784e-31	62.7834159107043
ZNF16	1.5106665658655	3.90986490177396	17.7056696279848	3.0265597807364e-32	2.89566280166107e-31	62.7810780459133
PRPSAP1	-0.883811707472391	5.5345895377023	-17.7728267143121	2.28055077580791e-32	2.19573581891834e-31	62.7797120234181
CCNK	0.696408170504926	6.93231206219604	17.80743786303	1.9714776805973e-32	1.90583773007568e-31	62.7736873205475
DDX28	-3.86309963733812	3.13860981729376	-17.7010070057843	3.08668201027924e-32	2.949809710852e-31	62.7724389489453
PRR24	2.40072477979985	4.21814488484242	17.7191761486204	2.8589726181631e-32	2.73845693391522e-31	62.7638518303427
PTTG1IP	0.529149874049587	8.33775533888096	17.8216980491192	1.85674451362678e-32	1.79700203969295e-31	62.7397634588807
CATSPERG	3.2909320013844	1.53159602704957	17.6751277592922	3.44293112645668e-32	3.28463092748782e-31	62.7360222636524
BRD4	1.13992168817509	6.81666518610157	17.7938986247897	2.08701431861698e-32	2.01287355620244e-31	62.729045005056
MMGT1	-1.23341281288217	5.83352546181643	-17.7641667372259	2.36523960991431e-32	2.27334869173603e-31	62.7234709612485
TACO1	-1.1578640569876	6.21473657985486	-17.7702996469412	2.30494330171532e-32	2.21794429101766e-31	62.7033372094189
DEK	-1.21247779326496	7.7408360261398	-17.7960482519237	2.06822510044508e-32	1.99590286092576e-31	62.6854236403484
TRIM37	-0.704689117598962	10.2582532277047	-17.8181517184467	1.8846332956399e-32	1.82293853304117e-31	62.6467466352018
WDR96	6.29776583984637	-0.107223290916696	17.9242573044355	1.20726659220039e-32	1.18003077077495e-31	62.6307908370546
CPEB1	2.81275988463147	1.99619911014924	17.6343196324501	4.09076093914085e-32	3.8837635997834e-31	62.6221344146382
SMOX	1.53012715376696	4.73469829982891	17.6865227230969	3.2812318972726e-32	3.13394187607008e-31	62.55903207128
ZCCHC6	1.36592525981973	5.8028085348642	17.7303989504696	2.72685057973331e-32	2.61639983335972e-31	62.5367566191213
ANKRD27	-0.986609273845088	5.99955273520732	-17.7178337283555	2.87520222281607e-32	2.75242598594024e-31	62.5043399719262
FASTKD3	-2.31830647963438	3.35042053768727	-17.5928747256652	4.87463371074937e-32	4.60064188366661e-31	62.4491135185138
MOCS3	-1.3199605733555	4.65299512582891	-17.6462373428228	3.8898040385142e-32	3.70250897780942e-31	62.4386794344312
HIST1H2BO	4.68376369088451	0.870765794074285	17.7032665272115	3.05739783762434e-32	2.92349465045337e-31	62.4358792538512
MANSC1	-2.34102150927947	3.29667765863001	-17.5877478825094	4.9815788693148e-32	4.69098676860477e-31	62.4316393023809
DPF1	2.10104760376591	2.17825932367395	17.5850183232701	5.03947777364483e-32	4.73484417339529e-31	62.3956673226678
COL5A3	3.85936600320909	1.51464635167508	17.5804390620084	5.13813854891952e-32	4.82212284467621e-31	62.3720340225934
PDLIM2	2.05258393443988	2.51049853276349	17.5711475553918	5.34434442402538e-32	5.01002332664801e-31	62.3438262524549
ZIC2	1.60555721977467	3.14186371403556	17.5901647327619	4.930872476681e-32	4.64847301578427e-31	62.3351998600647
RFT1	-1.36973131072812	4.08892704640918	-17.6099597044052	4.53465188868621e-32	4.28702759674326e-31	62.3271285851366
C21orf58	-1.45861030734986	4.4287465514767	-17.613759787302	4.46233846819146e-32	4.22104912568066e-31	62.3179064370521
SMU1	-0.824425184203682	6.01335751529116	-17.6745534962017	3.45128935582343e-32	3.29072766173267e-31	62.3162174204598
GMEB2	1.08051402211883	5.97096288018866	17.6754750755089	3.43788593767341e-32	3.28168975009418e-31	62.3114385465531
NSMAF	-1.0037505933584	5.66490889076136	-17.6479861683221	3.8611635920669e-32	3.67734054178399e-31	62.2607581297261
FANCG	-1.19234983207656	5.18711141595287	-17.6305981055088	4.15563128384635e-32	3.94207473573717e-31	62.2511131806094
VRK3	1.08140945466231	5.00260363704112	17.6342573040042	4.09183895169717e-32	3.8837635997834e-31	62.227809118704
ARL1	-1.34367230400637	6.01515774942117	-17.638018117932	4.02730251869485e-32	3.82902827303313e-31	62.2090291481195
FKBP15	-0.968724271088755	5.43530793808536	-17.6238561711538	4.27580085900899e-32	4.05147272328988e-31	62.1998422553048
MICA	1.08195039730728	5.37297634120052	17.6345801536615	4.08625814425903e-32	3.88287393207887e-31	62.1744846931351
GABPA	1.56477749292198	5.31237380509844	17.6294938659304	4.17507798306414e-32	3.95827688144924e-31	62.1621889847231
DDX46	-1.0015289918577	7.65829348500769	-17.6684587742064	3.54126555744427e-32	3.37459402750416e-31	62.1541841445689
CHST10	-1.71221100308106	3.61420701572722	-17.5283627898196	6.40684270158502e-32	5.97590838490284e-31	62.1270965350351
TRIP10	1.26564083614111	4.39316079787194	17.5805368035189	5.1360125123107e-32	4.82212284467621e-31	62.1265363766645
DHDH	5.56758049764521	-0.121210364284088	17.7219128325369	2.82617181971497e-32	2.71014320601566e-31	62.0838529596619
EXOC2	-1.0637862712596	5.02130767694873	-17.5853888058147	5.03157959052688e-32	4.73008077976231e-31	62.0691998540204
L2HGDH	-1.02944752956352	5.61626492453375	-17.6036278905012	4.6577740164469e-32	4.40093856785638e-31	62.0520669142517
RBM8A	-0.873981976672526	7.5436132251581	-17.6406188308103	3.98327415126361e-32	3.7893217807584e-31	62.0380749333174
NIPAL1	2.66078024103912	3.31693231413343	17.5232650260694	6.54687006310772e-32	6.09631708994508e-31	62.0355292261267
TOM1L1	0.931174600844583	6.44013590747597	17.6213465201954	4.32142194978714e-32	4.09238169242583e-31	62.0289429179767
ERN1	3.18619332231737	5.72509399850033	17.5883220832272	4.96948457092846e-32	4.68223436418071e-31	62.0232227229481
SNX1	-0.68648277441631	6.79154263049983	-17.6200981713397	4.34429700930792e-32	4.11171608283337e-31	62.0115126418762
FLT1	4.42762790911017	0.472733673936658	17.5876146573586	4.98438920348995e-32	4.69099184238412e-31	61.9804067605605
PMP22	-1.62304274498488	3.57363474001402	-17.5020575096114	7.16327415848019e-32	6.65547761257904e-31	61.9502930752436
UBA5	-1.36622233389287	4.94538056261357	-17.5462740984085	5.93832897401649e-32	5.55129199337349e-31	61.9463255741958
SESN3	2.60797714608302	3.36564767950512	17.5152716705801	6.77266669235702e-32	6.30306498402776e-31	61.9409364434552
TFEB	4.74185574505111	0.572545184054693	17.5724784412894	5.31430439817731e-32	4.98465657628252e-31	61.9270344018795
AFF1	1.65456249284962	5.68294809212349	17.5855718019171	5.02768296355811e-32	4.72907592140302e-31	61.9236005738441
LYRM7	-1.80643017323048	4.32823686221581	-17.5044742869121	7.09017686093719e-32	6.59374564137953e-31	61.8965393366926
SCYL1	0.963292101735568	7.13204877664268	17.5958920583374	4.81277652846407e-32	4.5448263501995e-31	61.8680587283476
ERAL1	-1.0396758192062	5.7589927369385	-17.5557919470406	5.70356472729618e-32	5.33779611076113e-31	61.8468749383744
CELSR2	-1.41825180333127	7.77183815370962	-17.5922570720217	4.88739438397824e-32	4.61008368176267e-31	61.8244030061679
RUVBL1	-0.960700609677648	6.43990236237034	-17.5618895937296	5.55809669362526e-32	5.20456937873398e-31	61.7949488816388
CDKN1B	-1.03820662072792	5.98032481162174	-17.5466986864059	5.92765174171083e-32	5.54440982820872e-31	61.790853209156
C6orf120	1.10043464084895	5.25363652591126	17.5431574776738	6.01729867088242e-32	5.62197223306355e-31	61.7794428615289
GABPB1	0.871166849680075	6.57968601663427	17.5675957520539	5.42535364260082e-32	5.08311564811519e-31	61.7709686208435
SIRPA	3.57339189464835	0.753124863025402	17.4504252006861	8.91979687102187e-32	8.24625112609009e-31	61.7391177317149
OSGIN1	1.92612095065217	5.88191996646322	17.5278409800385	6.4210363175038e-32	5.98580888371982e-31	61.7241004852164
RDX	-1.45594353065845	6.24007927122384	-17.529407727442	6.37851453233325e-32	5.95280563832262e-31	61.6977185362827
AQR	-1.25306007519344	5.72303570004872	-17.5013827446227	7.18381814201097e-32	6.67085922304228e-31	61.6402007298675
IL17RA	1.03689539258475	5.25852525261865	17.504384152761	7.09288950540646e-32	6.59374564137953e-31	61.6260101830469
RAB11FIP1	1.06893376972657	6.25244372444938	17.525415639626	6.48742416802476e-32	6.04432767610285e-31	61.6249013420183
CYP1B1	-1.52184126400786	8.20586678357135	-17.5386179429481	6.13421861734627e-32	5.72801072900609e-31	61.6208982266686
SLX4	-1.77007888727808	3.63508011267108	-17.4125931159743	1.04769538369315e-31	9.6378754658329e-31	61.5533790082228
SLC25A13	-1.03584848010969	5.63826888279369	-17.4679254689186	8.28050255609565e-32	7.66794710676321e-31	61.50757233008
PALLD	0.847893210430269	6.56826671395479	17.4880770295422	7.60126950480058e-32	7.05458552709683e-31	61.451381010772
SUGP2	-0.874818595601931	6.54591623882319	-17.4804148270375	7.85266033683609e-32	7.28385421371308e-31	61.4315239130032
PPP1R3C	3.46842441169399	2.37935342160593	17.3431985556673	1.40805465915679e-31	1.28538788863199e-30	61.3745881084431
SLC41A2	1.50695256104353	3.67628135238462	17.3834691323444	1.185998087679e-31	1.08802150402324e-30	61.3674073191882
CTPS	-0.701670355791545	6.52130529647733	-17.4617192410222	8.50176113923842e-32	7.86412905379554e-31	61.3520876330514
PLK4	-1.4663714981184	5.04338042662623	-17.4075748223574	1.07031176775582e-31	9.83510659557604e-31	61.3464902659612
LENG8	1.24789057358938	6.75822154555915	17.4664354501251	8.33308857293298e-32	7.71237262278534e-31	61.3387962477404
PIK3C2B	-1.13399721156548	5.59098538026407	-17.4309011746628	9.69188303432053e-32	8.93533913263377e-31	61.3326449346493
AIM1	-1.31513709505542	5.30150106426174	-17.4201481684018	1.01455058897687e-31	9.33810899837598e-31	61.3247828591432
NMD3	-1.08455857462497	8.10263277593099	-17.4778321985243	7.93926760778429e-32	7.36010595746033e-31	61.3230975073671
YTHDF1	0.511822706643761	7.65698120226089	17.4738990102817	8.07301699161183e-32	7.47995214225575e-31	61.3072873100093
PODXL	-1.06749693896987	6.59558465271205	-17.4452487082569	9.11825776034356e-32	8.42041649828745e-31	61.2988770386947
ALOX12P2	1.82327395399317	4.603024621712	17.3893962854026	1.15643481100667e-31	1.06206566607774e-30	61.2876959025365
GOT2	-0.69945534318148	6.79143282820664	-17.4500725757307	8.93317697390472e-32	8.2540581056123e-31	61.2716833811968
NNT	-1.32149451089026	4.9759871099018	-17.389141767282	1.15768890723394e-31	1.06263387950496e-30	61.255214514608
GLOD4	-0.954535800695613	5.73258210822829	-17.4083001594351	1.06701267926392e-31	9.81018144475525e-31	61.2357284189271
DNTTIP2	1.03481595342224	6.25344134451659	17.4324279575257	9.62915194278383e-32	8.8824013839557e-31	61.2329615010569
KPNA5	3.172148896306	3.19628260808349	17.3133161876607	1.59950505071917e-31	1.45697834794267e-30	61.2071968148095
TSR1	-0.759866720909658	6.68458162611307	-17.4248536570083	9.94442808696681e-32	9.16311930173185e-31	61.1972888130256
TOX2	2.06121516844351	2.38921913769681	17.2941784479345	1.73568101955722e-31	1.5775831179932e-30	61.1747341846404
HNRNPF	-0.525948757405768	8.72827354609955	-17.4400854330923	9.32064214595735e-32	8.6025617687081e-31	61.114220367042
HEXB	0.763690637646501	7.09893722104968	17.4224916391989	1.00448565900439e-31	9.25056066144794e-31	61.1114524836658
LAS1L	-1.05634936805019	5.84645109538498	-17.3713623606565	1.24877049547964e-31	1.14372605511509e-30	61.0635391306997
GLE1	-0.647461060252077	6.65938836008222	-17.3829146783497	1.18880220817417e-31	1.08999605973163e-30	60.9944555823558
RTF1	-0.848032664925973	6.2059545659541	-17.3632278310456	1.29281622569122e-31	1.1834186403098e-30	60.9781747185975
TCHP	-1.36340873898429	4.31482230887805	-17.278844106392	1.85317616000935e-31	1.68163418882237e-30	60.9258313370182
TAB1	-1.66247350276204	3.50737664240685	-17.2464390449337	2.12850220387551e-31	1.92520664454376e-30	60.9192529352731
AHCYL1	0.771750293826734	7.25016184977056	17.3762229330506	1.2231765681456e-31	1.12089890003655e-30	60.9060162846862
PAFAH2	-1.47587008698024	3.25300485432737	-17.2457589076321	2.13470243324481e-31	1.92872844373777e-30	60.8983659633955
CEP95	0.975019278392002	6.92846822411002	17.3570694766341	1.3271994005399e-31	1.21422772290094e-30	60.8724716299292
SLC35B4	-1.48436168139374	3.9369337884526	-17.2570948295148	2.03369632204518e-31	1.84244514029705e-30	60.8592807998272
IPO5	-0.723952806432346	7.16834019652753	-17.3565321806569	1.33024254681223e-31	1.21634643810211e-30	60.8489502076159
SMCR7L	0.934164709934112	5.41409881235113	17.3259865414571	1.515318590266e-31	1.38179869703428e-30	60.8482427659135
C6orf145	4.08427619675944	0.736217407297817	17.2988655336989	1.70128656560801e-31	1.54716239930551e-30	60.8480583803036
GTF2E1	-1.37779961136125	4.36765628236331	-17.258698079771	2.01980469807791e-31	1.83085169488645e-30	60.8314115305602
DTWD2	-1.9946417258978	4.30523617900564	-17.2504827533858	2.09201175707243e-31	1.89322535851078e-30	60.8289199805036
TRMT1L	-1.75049229602808	3.9295347116919	-17.2409206202337	2.17933698178902e-31	1.96693101367726e-30	60.8219307812708
PRPF3	0.707964587179349	7.398790160737	17.3535163781388	1.34745437303529e-31	1.23073877305528e-30	60.8068520368436
SLCO4A1	1.41737110828274	5.75165218506243	17.3196579671257	1.55679504542548e-31	1.41884688499704e-30	60.7939065259922
HAPLN3	5.95844288101694	0.355250793094466	17.3376562605627	1.44173210352067e-31	1.31541340421602e-30	60.7876291927802
ANKRD13A	1.06672029922558	4.63203813202369	17.2852130287176	1.80343344832395e-31	1.63827381802117e-30	60.7870510717409
TXNDC15	-0.970071514438608	5.14201830365395	-17.2828944616301	1.82138441593715e-31	1.65368257177703e-30	60.7725721982352
KIF5B	-1.23354831008926	8.24834722380117	-17.3548464177329	1.33983608251035e-31	1.22444910622421e-30	60.7702902748744
YAF2	1.38755742082642	4.40126391732332	17.261043091387	1.99965785543319e-31	1.8135725582573e-30	60.7549407961741
ACPL2	1.89416868352259	2.56961420653593	17.2030391238338	2.56290973426724e-31	2.30689463917574e-30	60.749671196009
FAM127C	-1.82085612780653	4.38465662595435	-17.2221187604257	2.36189620672246e-31	2.12939903834105e-30	60.723124948552
RAB11A	-0.802849447382834	7.71670937954676	-17.3120531962112	1.60815080638748e-31	1.46405629210801e-30	60.6217359577862
COL7A1	2.46634217301999	2.94271706930627	17.1662063619487	3.00102004645576e-31	2.69399137181568e-30	60.600022103679
MRPL44	-1.68561544400942	4.35751387422822	-17.2003264915918	2.59285491403766e-31	2.33133900980461e-30	60.5869710129442
HIST1H2BJ	2.85427258888364	2.44799596448047	17.1511327512621	3.2013879248725e-31	2.86923963856204e-30	60.586931514126
ZFP161	-2.68487878043696	3.09635376308799	-17.1474487031805	3.25237398931542e-31	2.91337453654585e-30	60.5767810499379
ZDHHC6	-1.17006812573603	5.29989684685288	-17.2416829644044	2.17224227011841e-31	1.9615863782646e-30	60.5637439397271
ATG9B	4.9367755540361	1.06684098945175	17.2457652770103	2.13464428480107e-31	1.92872844373777e-30	60.5603725477991
PNO1	-1.01313329022864	5.37154395269287	-17.231876903205	2.26530359630624e-31	2.04341625375543e-30	60.5233739274837
ADRM1	1.27504511785452	8.83553894590644	17.3048303824588	1.65850622284523e-31	1.50907824106983e-30	60.5123306672608
PAPSS2	-0.970155918570808	6.59785920564825	-17.2545659884669	2.05580370244514e-31	1.86146513912791e-30	60.4834579120815
SLC11A2	-0.926223294811422	5.87023936765811	-17.2101958282034	2.48556626965816e-31	2.23968805462086e-30	60.3729569514161
MRS2	-1.08618294843973	5.3170271385131	-17.1899711199075	2.71044554166068e-31	2.43575987311839e-30	60.3595166187338
BRF2	1.30848638955408	4.41080853683862	17.165825216266	3.00592745056879e-31	2.69694907099316e-30	60.3425566209766
PSMD5	-1.02108920654154	5.81611199680719	-17.2003839058726	2.59221747353062e-31	2.33133900980461e-30	60.3146052008913
PPP2R2D	0.869890526600154	5.77947082922626	17.2038137049422	2.55442309956573e-31	2.30049391045435e-30	60.2965781472712
TMPRSS2	1.51216701886613	3.36873840416803	17.105243458766	3.89823917906577e-31	3.47146709428626e-30	60.263236016299
GPATCH3	1.46590286705562	4.12696275573674	17.1183400362754	3.68507848004185e-31	3.28514139126971e-30	60.2356197331689
SPAG1	1.15667324948129	5.15422704524782	17.1726840904499	2.91883947090284e-31	2.62162574174968e-30	60.232228947177
SWT1	2.38667956528591	2.178888566928	17.0524081132554	4.89202767185693e-31	4.33567942682222e-30	60.1693457420401
CD83	2.98043155667101	1.69368230948317	17.0476178053351	4.9938779847613e-31	4.41658463337641e-30	60.1506255373812
BANP	1.51218521006762	4.57536973070825	17.1323998384855	3.46928013911509e-31	3.10102838303371e-30	60.1265677528255
NGFR	2.49266106406813	2.44631929993237	17.0430938320872	5.09202536570441e-31	4.49862822060436e-30	60.1088729943592
FAM110A	-2.31922819571367	3.78387910923139	-17.0521997579296	4.89641385309703e-31	4.33726828809294e-30	60.1034205660277
ID2	1.41980715698312	5.2086215221925	17.1398139305358	3.36065513144451e-31	3.00553991541594e-30	60.0884557105828
NAPG	-1.18994365755242	5.42431599503292	-17.1167474092569	3.71036021573211e-31	3.30591711496557e-30	60.0457540163033
BMP5	-2.2863246681577	3.42384976346866	-17.031095491795	5.36183979565755e-31	4.72701153097401e-30	60.027810778708
SPC24	-2.41951924148321	2.89794642628695	-17.0206826951236	5.60764332841912e-31	4.93850589913014e-30	60.0244700566731
PHF16	1.21379566483735	5.3472419534554	17.1308305863708	3.49272106807504e-31	3.12031341573114e-30	60.0232610385567
SOCS2	1.78885345841131	3.57953149599024	17.0503911551048	4.93465431307938e-31	4.36882788416832e-30	60.0153324197218
LOC646851	2.27177248330386	2.5564765216485	17.0175359237268	5.68413516678073e-31	4.99797458092749e-30	59.9860452028244
ATP2C1	0.933392732549459	6.66731297686491	17.1540363521636	3.16177070643006e-31	2.83525218736388e-30	59.9857867410834
FBXO11	0.97578856667177	6.44319543736159	17.1445980598071	3.29238647797314e-31	2.94763765833098e-30	59.9683307557373
RCN2	-1.19119522652621	7.1483327689462	-17.1417795085957	3.33243584601635e-31	2.98189711550441e-30	59.9316907667925
MTERFD1	-1.85103757826012	4.00916127861987	-17.0189157391541	5.65046606825706e-31	4.97098340481489e-30	59.8884575439066
MSL1	-0.975711823615464	5.7824610829862	-17.1021652228227	3.95011711796412e-31	3.51392333408681e-30	59.8849494023485
CTDSP2	0.832099612723526	7.03859871961167	17.130033018058	3.50469591809339e-31	3.12933980428157e-30	59.8661744112833
CDC16	-1.14707488622177	5.14053791643082	-17.0664230912395	4.60589541875315e-31	4.08425212000146e-30	59.852122059275
TIAL1	-0.73244341502096	7.17313689336805	-17.1242091781452	3.59339845051912e-31	3.20683007932133e-30	59.8473067041859
ZNF574	1.40397669334956	5.27668616686641	17.0858921122985	4.236147566658e-31	3.76236494449221e-30	59.8424263355905
BRI3BP	-1.7360485766326	4.70975557181072	-17.0494162161353	4.95539267226781e-31	4.38486703973581e-30	59.8398270625218
PAQR7	2.01141736014727	2.23798788453202	16.9819957808378	6.62456468833004e-31	5.79441526399747e-30	59.8269635005863
VAV2	-0.79179318291233	6.45162145386886	-17.1037304569545	3.92365171701337e-31	3.49223796249769e-30	59.8260485154253
ATXN10	-0.826012657118688	6.28225137903944	-17.0945364526978	4.08170224696569e-31	3.62711946749491e-30	59.8033742523798
PLEKHF2	1.17845053323121	6.45449281537412	17.1005765347845	3.97716290014096e-31	3.5361016662391e-30	59.7935682360618
CASP6	-1.49098317144148	3.56886141538712	-16.993978977109	6.29114783356812e-31	5.511427782535e-30	59.7799749549823
CYP51A1	0.969880370541152	8.22199649178182	17.1189057468889	3.67614006512408e-31	3.27892087728721e-30	59.7514171500678
ZFYVE1	1.09142581857268	5.08625321664799	17.0407935874646	5.1426715618747e-31	4.54097355864796e-30	59.7109677086373
GK5	-1.78880032092666	4.43657502171567	-16.999480891386	6.1437749471668e-31	5.38796498250748e-30	59.691173477586
BPNT1	-1.16252007876231	4.73782363862647	-17.0136688644591	5.77957621298769e-31	5.07922399295881e-30	59.6759672758692
PPP3CB	-1.20860264115801	5.39568187545557	-17.0337766982769	5.30032294909083e-31	4.67524266880775e-30	59.6730773487555
ATP6V0D1	0.966291066986314	6.98907235629793	17.0761143940708	4.41794818299055e-31	3.92174975649331e-30	59.6429284647502
METTL1	-1.7314330906349	4.533020593793	-16.9788396084602	6.71530400975129e-31	5.86764599054758e-30	59.6383042717922
REXO4	-1.05824358118212	5.69342654158215	-17.0287874663602	5.4153699706273e-31	4.77168848202165e-30	59.6045869115123
PCIF1	-1.35679193137256	4.79255685226584	-16.9833794956566	6.5851733807955e-31	5.76297433911167e-30	59.6045782103913
TTC33	1.66631466141003	3.30669451143254	16.9581358011147	7.34237731983469e-31	6.39218731373844e-30	59.6017686535561
TMEM30B	-0.874428931395611	6.37332884166765	-17.0435916570181	5.08113065755244e-31	4.49137574613674e-30	59.5926416390299
NEURL4	-1.10814955512662	5.80958515589995	-17.0200481620451	5.62298370763522e-31	4.94940944876271e-30	59.570922775872
NRAS	-1.05295843627602	8.2634430709185	-17.0715959907042	4.50459484149486e-31	3.99654345512786e-30	59.5491527048074
NHLRC2	-2.22758652135272	4.80360060091971	-16.9657061051129	7.10652702513392e-31	6.19330682482228e-30	59.536796722866
NEDD9	-1.60123314003076	5.50685095898442	-16.978674695874	6.72007946820838e-31	5.86875242957268e-30	59.5341477494933
ZMYND11	-0.942876041451815	7.32536813335684	-17.038662427134	5.1900474636493e-31	4.58038806237841e-30	59.4725750404846
FIGNL1	-1.38810769626942	4.84680011897943	-16.967838195164	7.04148969326735e-31	6.13982657091778e-30	59.4680810775616
VDAC3	-0.904326394334723	5.97053570355437	-17.0122491446584	5.81501916790318e-31	5.1076880548326e-30	59.4669022274596
USP1	-1.32463658478174	6.73247743882803	-17.0111162501251	5.84345853081031e-31	5.12997377791452e-30	59.4285549535194
AXIN2	2.27439280122697	2.05566052811846	16.8794586447429	1.03130570239957e-30	8.91346592606222e-30	59.4238187218761
TNFAIP1	0.731232229754547	5.72365060586383	16.9980156730913	6.18267894194542e-31	5.41924122773035e-30	59.4017483805921
VMA21	-1.21154154489077	5.41911201736349	-16.9752502389956	6.82001958620168e-31	5.9529231502942e-30	59.4011940264759
MLYCD	-1.76239728948906	3.71235292712208	-16.8965104883454	9.5803081630218e-31	8.29731091239651e-30	59.3980882165101
GEMIN2	-1.75086493082999	3.86407960661112	-16.8955341769934	9.62081083225797e-31	8.3280766231202e-30	59.3520907407837
LHX6	2.77793514064077	1.11120025756422	16.8608112402104	1.11791492193577e-30	9.64208826944496e-30	59.3271707730789
NFAT5	2.05397582229618	7.1277107649095	17.0076687770873	5.93086581888518e-31	5.20397691264616e-30	59.3247609281038
PPP1R13L	1.45309249623222	4.80077697401195	16.9391121593864	7.97043846809895e-31	6.92455132158373e-30	59.2937307722164
GRHL2	-0.711433925405706	6.68022964022593	-16.9881370639465	6.4515264343731e-31	5.64897005698721e-30	59.2912358992163
RHEBL1	3.52000149623317	1.1899085314852	16.8930759751942	9.72355550293358e-31	8.41266126389349e-30	59.2744610993712
FYCO1	-1.53110375171738	4.56661146555968	-16.9001453127644	9.43101947070968e-31	8.17224713099216e-30	59.273573131681
PIGX	-1.00398046141891	5.42886317100015	-16.9460134029963	7.7365744917621e-31	6.73186637878405e-30	59.2630710845148
PLS1	-1.4878508746589	4.90457122293471	-16.9204212549839	8.64019846015035e-31	7.49863409691513e-30	59.2569057307215
USP6NL	1.21837441276892	5.39879554718165	16.9400098718041	7.93961927190493e-31	6.90136136711736e-30	59.2090034536058
TNPO2	-0.776018805693151	7.47521809216542	-16.9808259444955	6.65805236964145e-31	5.82066219706658e-30	59.2086194029083
KDM6A	1.13948245737466	5.76318743269998	16.9445126260689	7.78683671682911e-31	6.77207786023141e-30	59.2009879320455
HDHD1	-1.78956855500402	3.66006371030444	-16.8483815193858	1.17967787879436e-30	1.01632892375031e-29	59.1901012895379
NMT1	-0.701458380659242	6.75646171544877	-16.9620539700502	7.21934036776335e-31	6.28834626617054e-30	59.1814125199555
SLC25A40	-1.57190653321275	4.58290383333758	-16.883585120054	1.01307164139335e-30	8.76039820613364e-30	59.1738727356447
MTFMT	-1.23872452697486	4.17949531909742	-16.8683095465458	1.08224109245728e-30	9.33921570188627e-30	59.1563288850494
LRPPRC	-0.77534405406765	8.47160249384469	-16.9717812590894	6.92278509986008e-31	6.0394709447084e-30	59.1143201848749
ISY1	1.32395115420452	4.14748256299392	16.8741285105315	1.05534846584208e-30	9.11655358612753e-30	59.1087248081783
RG9MTD1	-1.58673283876505	4.87575608714673	-16.870832219724	1.07049873183924e-30	9.24265399653044e-30	59.080483935985
SOCS1	3.31240101602378	1.69538940590711	16.8020366251783	1.44184250820426e-30	1.23531629647582e-29	59.0765802924756
CREB3L2	1.23970489123895	5.85566346937409	16.9188212273781	8.70010168411684e-31	7.54670646084907e-30	59.0760661758033
ZMYM1	-1.90420457010522	3.95115038820233	-16.8275169469391	1.29117723193213e-30	1.10964275574681e-29	59.0378888360457
MRPL39	-1.52099908135072	4.51717972034771	-16.848285782723	1.18016668854526e-30	1.01632892375031e-29	59.0118629170027
HK1	-0.701807878970691	7.32736660014957	-16.9262826731478	8.4242785685446e-31	7.31503815058878e-30	58.9855424186395
BAI2	1.99266044955895	2.8437497013463	16.7962470124718	1.47847462100221e-30	1.2654047882109e-29	58.970277595939
MAK16	-1.78780951890637	4.32333226174361	-16.8083575570917	1.40289105619835e-30	1.20317692430058e-29	58.9318408528494
FERMT3	2.71200178832099	1.7714443001012	16.7628840373803	1.7085945957992e-30	1.45788449082377e-29	58.9244326879254
SCML1	1.31792620015716	4.74985003949804	16.8464761425214	1.1894447552562e-30	1.02379176978408e-29	58.9209902118892
ZNF692	-1.54172314714421	4.76224762472622	-16.829716016722	1.27894181992313e-30	1.09969269904341e-29	58.9140160012592
SHISA2	-1.49976519335717	4.29652836485117	-16.8154694600215	1.36033026843202e-30	1.16787286495159e-29	58.8793230811945
DPM1	1.09313571219946	7.56602075516037	16.9102850195292	9.02682633323339e-31	7.82605721083438e-30	58.8735408478592
PDCL3	-1.32128344893777	4.80799672262286	-16.8203983912542	1.33159828621663e-30	1.14379300147339e-29	58.8471052927709
PHF19	-1.09449372081591	5.52140512517691	-16.8529064444343	1.15680562576123e-30	9.9723800439334e-30	58.8174424049087
DLEU2	2.24587372615462	2.3228452801753	16.7264413173829	2.00139951299839e-30	1.7025129936615e-29	58.7257632208609
UBE2E2	1.43460205060942	3.47215092437875	16.7582165182421	1.74354531540569e-30	1.48619020666894e-29	58.7152506042727
TMED4	-1.08936476351373	4.61571058021518	-16.7869874587837	1.53901976019749e-30	1.31587763136722e-29	58.7151558946045
PIP4K2A	-0.760487057526928	6.49805518044206	-16.833158605214	1.26002155672581e-30	1.08398150795691e-29	58.6486600582586
PIGO	-1.01087636406779	5.410900416917	-16.7888492447475	1.52664887565627e-30	1.30596807143097e-29	58.596736038781
RPIA	-1.48622154680205	4.42777017236619	-16.7442027510243	1.85286687509489e-30	1.57857084152251e-29	58.5950383951337
ATF2	1.60239036512194	5.05737828476337	16.7862084197278	1.54422609310324e-30	1.31965442928251e-29	58.5790223228607
GDF15	1.86099121561331	6.51768134498928	16.8014165395305	1.44572182621691e-30	1.238005725635e-29	58.5581588934379
C5orf24	-1.27551979289642	6.52790402032624	-16.8076547330535	1.40716918839634e-30	1.20622744780832e-29	58.5484930784114
BTN2A3	4.27677095055355	1.17138669210039	16.6952990747642	2.29136984665709e-30	1.94324895108992e-29	58.5479451686744
SLC25A24	-1.28967781123984	6.92160016944165	-16.810921852873	1.38739277560066e-30	1.19049547353234e-29	58.5361086346863
SMPD1	1.30190016856237	3.5059913055311	16.7203205783809	2.05531603666543e-30	1.74748883564782e-29	58.5341024995456
CREM	1.04168680121162	4.75965648454658	16.7640867417756	1.69970351389962e-30	1.45103836480129e-29	58.5280633506356
TMEM106B	-1.92431704919887	4.88185900608633	-16.7347103042018	1.93081323871954e-30	1.6433038475494e-29	58.520667643764
DLX3	1.53747747885372	3.17900412244008	16.7081348098694	2.16705198709215e-30	1.83968413361061e-29	58.4698167568478
PEX26	-0.94740702523707	5.52310755051748	-16.764889602809	1.69379424336108e-30	1.44673212083609e-29	58.4681211750794
LOC729678	-1.15180418980292	5.08199658185992	-16.7364087148634	1.91662831409462e-30	1.6320617069714e-29	58.4633212846882
A4GALT	-1.61856150595003	4.51185951912789	-16.708456532781	2.1640248054818e-30	1.83804727510805e-29	58.4419470069497
MOGS	-1.22584426161461	5.80607782341495	-16.7607462640306	1.72451398714648e-30	1.47071758903813e-29	58.4373334232492
SPNS2	2.5132360280513	2.27643422118238	16.6448013003827	2.85424820370796e-30	2.40354717818791e-29	58.4148347595418
SLC35A5	-1.91509860147357	3.74341497801264	-16.6690350501164	2.56858313386502e-30	2.16844948666121e-29	58.4131394208568
HMGXB4	-1.63275493829584	4.62583779341967	-16.6909150688901	2.33545522666335e-30	1.97826191883787e-29	58.3738446622581
B3GNT1	-2.91419511038514	2.36445574107963	-16.6241763593522	3.12244837779958e-30	2.62807381330247e-29	58.3226238834055
EIF2C1	-1.20979530497864	4.92133151143904	-16.7088986934291	2.1598713359376e-30	1.83545163730795e-29	58.2997687802002
ACSL4	1.89519174445954	3.40253796654576	16.6599468964323	2.67217601099168e-30	2.25249352862021e-29	58.2832456422596
C7orf30	-2.25822083390778	3.1219260274903	-16.6176353361559	3.21269726561875e-30	2.70131468427391e-29	58.2816807159813
MTL5	-1.18097912006947	4.67089582850408	-16.6722490938454	2.53292310270605e-30	2.13942454392202e-29	58.1951264347817
HCG11	-2.49345983162314	3.28907816803171	-16.5943422156941	3.55595052999399e-30	2.98093817862755e-29	58.1891233241718
TGIF2	-1.07112245611544	5.3328654609979	-16.6891215037764	2.35373646732011e-30	1.9920996295274e-29	58.1692620743133
ZFYVE27	0.820727339121086	5.45246351938624	16.6982747926079	2.26192439499019e-30	1.91925030856499e-29	58.1426205190261
TFAM	-1.34280241854877	5.7434103658196	-16.6908413463421	2.3362038326386e-30	1.97826191883787e-29	58.1375922478388
CYB5D1	-0.957952902033941	5.10415776385948	-16.6669894026991	2.59154251292296e-30	2.18672840495074e-29	58.1192022247171
LOC652276	2.32814208079564	2.82576313506312	16.5615829792204	4.10212013050703e-30	3.42334616080836e-29	58.0117414176246
FTSJD2	-0.807562774565636	5.98635174477475	-16.6746348155215	2.50677600083115e-30	2.11948037603135e-29	58.00638346074
ISCA2	-1.59649724229266	3.72469505363064	-16.5814578111966	3.76144169695268e-30	3.15004261090819e-29	58.0035407222265
PDE5A	-1.96517815414442	4.38959582964441	-16.5959064180148	3.5317851270665e-30	2.96365150351531e-29	57.9897792873155
MYB	-1.00287729163502	5.8700381528567	-16.6621599849791	2.64656865296086e-30	2.23203298800391e-29	57.9842920557097
CSK	-1.08655169918601	6.64951547288328	-16.6790364901561	2.45924540268233e-30	2.08034497291145e-29	57.9744088656642
BRD7	-1.1824162299185	4.81836237769903	-16.6238792499557	3.12649182806843e-30	2.63015338695254e-29	57.9729519466905
C1orf174	-1.44740046057756	4.17783395511038	-16.5794080367298	3.79521816073371e-30	3.1767381641697e-29	57.9313965145631
RPP14	-1.42515210310319	4.16256876843934	-16.5751333549489	3.86664255526427e-30	3.23167066937729e-29	57.9198568829142
UNC45A	-1.01018866231514	7.0537366584048	-16.6738654671043	2.51517810803259e-30	2.12550978669717e-29	57.9048330507141
EFTUD1	0.823126226359536	6.42941911247628	16.657603416819	2.69956408508146e-30	2.27443374100263e-29	57.8736500504575
SRRM3	2.19162969517168	2.70412506780463	16.5309726803954	4.68860879811118e-30	3.89529525780484e-29	57.8623684495289
RGS2	5.05892591463131	0.964428922652136	16.5948273265534	3.54843828628013e-30	2.97613249246484e-29	57.8583329780524
GBA2	-1.01773905770026	5.40620927613604	-16.6132202211822	3.27509428230065e-30	2.75239581794955e-29	57.8384231751028
ABCB1	7.17420842285542	-0.343223156359822	16.6947633450305	2.29671187019764e-30	1.94679216001953e-29	57.8168237825079
RCCD1	-1.27733598205206	4.91295540659365	-16.5783310756949	3.81308665609875e-30	3.18850306182978e-29	57.7634219430744
[truncated: 14,725 more rows]
