# Supplementary material for: The transcriptomic response of cells to a drug combination is more than the sum of the responses to the monotherapies
Source: eLife. 2020 Sep 18;9:e52707. doi: 10.7554/eLife.52707 (PMC7546737; doi:10.7554/eLife.52707)
Supplement: Source data 4. [file elife-52707-data4.zip › MCF7/limma_t0_MW_6.txt]

1	logFC	AveExpr	t	P.Value	adj.P.Val	B
UBC	3.53329975798873	10.845093444045	73.410616976638	3.03636304190495e-87	5.07801355128184e-83	189.250346794523
C17orf91	3.95708463596893	6.22040122393268	67.5148073827667	9.22486891626401e-84	7.71383538777997e-80	180.854210831305
DNAJB1	4.12896322093136	9.70935114870328	66.613561711509	3.33350548850053e-83	1.85831819298943e-79	179.991644448222
PPP1R15A	6.02542946094975	7.73047738173972	64.5256363394168	6.97835276966331e-82	2.91764929299623e-78	176.776487117904
DNAJA4	4.90521835187613	7.65985678493217	64.0135004159592	1.49269477996342e-81	4.99276550002166e-78	176.133952905299
FOS	4.23056128964507	6.70296140946639	60.8442204303658	1.88471397601549e-79	5.25332608914719e-76	171.053675304592
HSPH1	3.60097284233892	10.3379439314484	60.1870266429857	5.29627963359084e-79	1.26535686560248e-75	170.354422269906
HSPA1A	4.30498975127862	9.30862539928997	58.4984791781084	7.91653076461353e-78	1.65495075634246e-74	167.649658093527
BAG3	4.76182763459061	8.79206796542452	57.9685151113274	1.87844335806776e-77	3.49056519114724e-74	166.779635010072
MAP1LC3B	2.84014717979618	7.62558097053956	57.3321039902255	5.35475026167448e-77	8.95528433762439e-74	165.695778867106
ZFAND2A	5.41199103799939	6.89223470843203	56.419219468673	2.45301931792744e-76	3.7294813702744e-73	164.14229799226
MCL1	3.12206512713224	10.2091383836117	56.1747888928279	3.70157531146472e-76	5.15876212574467e-73	163.810443953672
HSPA1B	4.12910475880037	8.83758207858262	56.0021264528055	4.95506092778429e-76	6.37449530432803e-73	163.517420753676
MXD1	3.68298283457945	6.88739720859648	54.9231241554415	3.1260757683488e-75	3.73432079641895e-72	161.620333212016
IER5	3.79882701609212	7.83467038761343	54.7910680658675	3.92567577708385e-75	4.37686677973002e-72	161.430823088642
HSPA8	1.73647593329017	11.9936459746859	53.7214602083192	2.53176747795845e-74	2.64632995633607e-71	159.570822083561
FAM53C	2.8335649972465	7.2283258284205	52.5341635977312	2.08855677860113e-73	2.05464844501913e-70	157.46664514574
SAT1	3.6468794829499	5.89732516241368	52.4930799731356	2.24854585415326e-73	2.08914893693662e-70	157.21975953065
TNFRSF10B	2.50883903816363	6.47513920581161	51.9822727240931	5.65487599631808e-73	4.97748137696966e-70	156.438895397222
SESN2	4.1793959487324	6.73073296517458	50.5952408997843	7.22345744449761e-72	6.0402551150889e-69	153.899954006084
SDC4	1.8149994804329	7.92862480671931	50.4118173247827	1.0165991262963e-71	8.09600180389494e-69	153.595966294495
MT1X	5.53916698934295	5.90502223325212	50.1318074234576	1.71659701733663e-71	1.30492584172445e-68	152.901296807047
DDIT3	5.97575365454709	6.72634808064563	49.5131945507611	5.51459794100668e-71	4.00983199849546e-68	151.785060235455
CCDC9	3.11068181987828	5.80123188275644	48.286964648031	5.80392888760783e-70	4.04437111318139e-67	149.497277649564
VEGFA	3.23848848842525	7.06037922764422	48.2467915654342	6.27500761806909e-70	4.1977290961835e-67	149.462975134369
SLC25A25	2.24523040490553	6.24587187674517	48.0286245969471	9.5967971856276e-70	6.17295523586292e-67	149.030043465131
HSPB8	2.2701005730975	8.67105303983863	47.9482410427135	1.12280444197965e-69	6.95125849418092e-67	148.890533458733
CDKN1A	2.5894737497277	8.02918651422638	47.9298924657141	1.16380792775093e-69	6.95125849418092e-67	148.859991605387
PRNP	2.60868419587003	6.66236760372295	47.7295551017185	1.7231260996709e-69	9.937089962378e-67	148.461105951895
MT2A	4.52850561264128	7.21193164564443	47.3512702317355	3.63027855117658e-69	2.0237592829959e-66	147.716525835124
DNAJB6	2.06902196007654	7.80144613763983	47.1302006621586	5.62555087239836e-69	3.03489396096743e-66	147.284287338463
SIK1	2.33455435609334	7.20892170867376	46.8125569053879	1.05907487499998e-68	5.53499006546863e-66	146.653572105566
HSPA6	7.25398220123898	4.58931929883194	46.7945217471357	1.09793907879272e-68	5.56422216779682e-66	146.280470500167
DNAJA1	2.17599010136415	9.61681679901245	46.2879646311222	3.03708773816661e-68	1.49388986273819e-65	145.575309238646
JMJD6	2.59514936245601	6.14538139994074	46.0316273275968	5.10213553294306e-68	2.43794613294113e-65	145.077273855473
HEATR6	-1.84874042964699	7.84462438321741	-45.976597539242	5.70514841510917e-68	2.65035839150794e-65	144.971327648057
KLF10	2.87489152150215	7.44018767785237	45.7775772680776	8.55399852182149e-68	3.86640733186331e-65	144.567036311408
GADD45A	3.14772219895398	5.41162096556908	45.6817485593045	1.0401964987127e-67	4.57795953801873e-65	144.265015415265
TSPYL2	2.87869842191525	6.38540384366304	44.9494902652951	4.69492179783164e-67	2.01327877299837e-64	142.857765452622
HMOX1	5.74795306708186	6.75584619051977	44.548175909594	1.08257492249906e-66	4.52624575096857e-64	141.965706014191
RNFT1	3.09254503195862	6.72540781486655	44.4162636634598	1.42681668869713e-66	5.6814481670883e-64	141.755282184182
DUSP5	3.68949189775605	4.47402428634682	44.4929375072964	1.21515382863735e-66	4.95664210491001e-64	141.735693934499
TES	3.22243414788062	5.93738087172614	44.27189162114	1.93185785981768e-66	7.51357926688161e-64	141.440567613584
GATA3	-2.77321398875448	8.8585694612958	-44.0984944250734	2.78327373556577e-66	1.05789704440004e-63	141.080026960337
PARD6B	3.3663542908446	9.35984265063281	44.0573860396218	3.03552957770955e-66	1.12813770350255e-63	140.970454595445
SERPINH1	4.02706140885598	9.03932703530522	43.8024555806223	5.20724412629026e-66	1.89317284278431e-63	140.428090957136
DEDD2	3.65809644008594	6.41955434437307	43.485563028249	1.02252127113224e-65	3.48992770171747e-63	139.78799338607
ZC3H12A	4.27559808859626	5.32240791917296	43.5106682501094	9.69135775895552e-66	3.44847376937813e-63	139.785173498752
VPS37B	2.87293944871105	5.05825952820964	43.4921821856871	1.00816405876082e-65	3.48992770171747e-63	139.739233293001
EGR1	4.73744284199058	7.31746040913881	43.4094466257611	1.20324080837686e-65	4.02459985585891e-63	139.620800396016
MRPL18	2.4512382044825	6.42466694507529	42.8288913819224	4.19905998850308e-65	1.3769623381907e-62	138.376746026808
ZNF473	2.87404071841396	6.17128838010622	42.2783256829861	1.39336575523417e-64	4.48127863279545e-62	137.178695296285
HBP1	2.70254275661501	6.10881226071028	42.0802667821209	2.15252219397172e-64	6.79222286263831e-62	136.726431887197
KDM3A	2.4822663684282	6.19680587958183	42.0413015359788	2.34531612963573e-64	7.26353091704222e-62	136.65637876767
PIM1	3.60197203408983	4.25635696778527	41.8235308524544	3.79295999463937e-64	1.15333569000634e-61	135.889975618804
CSRNP1	3.75762192275175	5.15068521785139	41.7137648825831	4.83704614697016e-64	1.41920631161279e-61	135.841025041558
TRIB1	3.39276909489687	7.1775657704366	41.6727919549911	5.29739782741096e-64	1.52747726320036e-61	135.84007437561
IFRD1	2.55827620652089	7.38493088016067	41.5113560972181	7.58515044509638e-64	2.15006874650495e-61	135.474913546435
HBEGF	4.95974528441711	3.73757462923029	41.7175260630554	4.79686635443558e-64	1.41920631161279e-61	135.415892929996
NR2F2	-2.59368456978862	6.03322532752457	-41.4439238165876	8.81546751601736e-64	2.45716464563124e-61	135.310354395147
RTN4	1.32873490667625	8.20824084217759	41.3865140763692	1.0020710774519e-63	2.74731749168943e-61	135.177198665072
RAB7A	1.27890051937291	8.60384147926901	40.9937433654266	2.4183044663718e-63	6.52318127348419e-61	134.289010219671
MAP3K14	3.10061774004285	5.93432447964536	40.816778515788	3.6055222048879e-63	9.57123069119766e-61	133.929329175987
PI4K2A	1.96044749056343	6.12383947389819	40.7956462867832	3.78204147239397e-63	9.88294712254949e-61	133.881281871426
NXF1	1.55803528280261	7.46721710303826	40.7221393155069	4.46690336226515e-63	1.14929987431573e-60	133.694712225327
CLK1	3.19342590876582	7.00246078561596	40.636003892059	5.4306576704818e-63	1.3760957406233e-60	133.509194626829
TFE3	2.06044834225154	6.72470095457409	40.6055159861615	5.81998991356579e-63	1.4527389748429e-60	133.443991860666
HSP90AB1	1.17711805447385	12.2065673647244	40.4459154948128	8.36878446762552e-63	2.0582286975966e-60	132.949928541714
LMNB1	-1.7303968135141	7.53408584336184	-40.2987217363577	1.17120101509806e-62	2.83871967775361e-60	132.73119277434
NAB2	3.20348226714898	6.74429635336419	40.2568795737623	1.28887819434712e-62	3.0793141317516e-60	132.648608584922
IL6R	3.60849445549306	3.92623683264399	40.075175891116	1.95535225717967e-62	4.60581847170039e-60	131.996000966781
C20orf111	2.25619967612401	6.43378349403498	39.7129486306177	4.51083089310376e-62	1.03341281994887e-59	131.403514175193
STIP1	1.44337233582391	9.50524692810074	39.7203930586755	4.43369830521078e-62	1.02984958967146e-59	131.347889857084
PRMT6	-1.68773141597485	6.70457695712868	-39.4021644999455	9.29123166768771e-62	2.07182077880546e-59	130.676744374514
DNAJB5	4.7800853747908	3.26439722128384	39.6014337074293	5.84263996305009e-62	1.32043663164932e-59	130.521249714089
TRIM26	2.43130948603135	7.15230588866758	39.2674048198712	1.27299856460632e-61	2.80126684137844e-59	130.343524136299
DKK1	-3.26040260566277	6.41450477589382	-39.2588935406825	1.29861103358794e-61	2.82051570463957e-59	130.337973897122
SPSB1	2.65623699311955	4.81058564964061	39.1088361075414	1.84618494707142e-61	3.95840987882339e-59	129.975374563247
PLK2	-1.74998747305491	8.56393687860043	-38.9427172888485	2.72916349960915e-61	5.70531629593293e-59	129.567368028285
MEF2D	2.82461434654417	5.28492277923607	38.722250369885	4.59524214507903e-61	9.48775674497551e-59	129.070928172617
FOSL1	5.95750679643816	3.29180561096025	39.0515724997421	2.11212773339034e-61	4.47129420420507e-59	128.702244620657
EIF1AD	1.95439158662208	6.43120715503031	38.3322348952474	1.16249933154955e-60	2.37093156351642e-58	128.141226027042
DUSP1	2.50110664125528	5.4953577980922	38.2014621716164	1.58983849388047e-60	3.16529273472106e-58	127.83651129037
EIF5	1.81012676433209	9.97274882645205	38.2355324710196	1.46518326574402e-60	2.95225601642206e-58	127.821041670968
ATF3	4.67763091272214	5.18042201633573	38.1614389917666	1.75002940638647e-60	3.44323432851852e-58	127.628189076673
IRS1	-2.35481686422608	7.1920280968264	-38.0325910769121	2.38521390409076e-60	4.58509394620848e-58	127.431714556303
ETS2	1.7403506656194	6.36117609938898	37.8925849868039	3.34278163524925e-60	6.35280455317142e-58	127.094955937774
ASNS	3.08953269887389	7.81572324876419	37.8795265706318	3.44987823669258e-60	6.48267007083672e-58	127.032292445704
KDM6B	3.33331939147328	7.18789582028028	37.5894540547699	6.96790207884121e-60	1.29479104851712e-57	126.341204512605
MAFF	5.97965341484538	3.55005147507574	38.0927268524287	2.06401326322929e-60	4.01378579235427e-58	126.110963815562
STK40	2.84537122484504	6.58507542584907	37.3514859289629	1.24479890190878e-59	2.28769415774972e-57	125.76970713266
DDIT4	3.0588560503011	7.79816807553139	37.3439400294724	1.26798116903754e-59	2.30496924684606e-57	125.732880756478
USPL1	3.66234030771087	6.33987128627438	37.0253333488055	2.77178371002179e-59	4.98444201789296e-57	124.97613952755
STX3	1.63564729295044	7.26471962093819	36.8365352887696	4.41799261474402e-59	7.86026686052967e-57	124.482792753061
TPD52L2	1.31080140329458	9.07026353119499	36.6701358369925	6.67448881784567e-59	1.17499106304896e-56	124.01280002633
HERPUD1	2.92519603205012	6.39996889195011	36.4540914092913	1.14321119860697e-58	1.99156917557322e-56	123.571970147582
GEMIN4	-2.39360498405112	5.6027002266946	-36.4097308100135	1.27720978803726e-58	2.20206767991083e-56	123.464767160788
OTUD5	2.02015536764196	6.08311652434137	36.2938683362495	1.70696363585444e-58	2.91298569857445e-56	123.164225669414
ZFP36	2.66266678662497	5.86929075058073	36.1766723145837	2.29081389315868e-58	3.86985571203897e-56	122.881547539974
HSD17B7	3.47987169248612	4.381094666947	36.1343991840354	2.54778665976301e-58	4.26091840978765e-56	122.738078337902
MORC4	2.41238635220662	5.20734580627586	35.9440260337304	4.11792850356194e-58	6.8186372567891e-56	122.298704628894
C16orf72	1.76959998688867	7.06883648947183	35.8884629259644	4.73932397295038e-58	7.77063275721785e-56	122.108257065709
KIAA0513	2.52824658237772	5.82949933495263	35.6968744487725	7.70560759013402e-58	1.25018984503058e-55	121.664499131011
AKAP17A	2.48767119856914	6.15632656702606	35.6933772195856	7.77444055747311e-58	1.25018984503058e-55	121.645617724576
FOSL2	2.74424589912006	7.29169908383506	35.4932445557046	1.29489408049411e-57	2.06245796211272e-55	121.101505039502
GADD45B	2.69970905218563	5.51505952483269	35.4402619221627	1.48275802029903e-57	2.33940048410198e-55	121.019802862026
NUCB1	2.12178933284185	7.6619737684796	35.3428428401546	1.903044960341e-57	2.97444148754606e-55	120.69604322106
DNAJB4	4.47089800407092	4.68788398282454	35.2971104714593	2.14000417008428e-57	3.31383608708237e-55	120.645475460824
LOC147804	3.42674503239565	4.73925526218779	35.292586365054	2.16500795884895e-57	3.32179753245778e-55	120.640191528474
MICB	3.1123106805303	5.17514329826187	35.2733643987278	2.27457512338488e-57	3.4581813057717e-55	120.586801497743
RABGEF1	1.97129153556702	5.88654567599332	35.1709707157715	2.95993530417687e-57	4.45963585829314e-55	120.306644559398
TP53INP2	3.38169414406768	3.91068928026686	34.8973523981875	6.00258581615126e-57	8.96314689190301e-55	119.43235952503
JOSD1	1.45773727105507	6.37289351410987	34.7667175073852	8.42680544643383e-57	1.24716720607221e-54	119.237493516133
GINS1	-1.75013912447903	6.00348475754953	-34.6657043755739	1.09623872256247e-56	1.59421707792475e-54	118.996131240422
EZR	1.03084998749889	8.16263350951487	34.6926973066313	1.02176115626173e-56	1.49894154187027e-54	118.990576878472
NECAP2	1.91155312735927	5.53944140407605	34.5488873917952	1.48721852191107e-56	2.14415884141731e-54	118.699869668455
DUSP3	1.61421853019525	6.61964217285845	34.5036294744147	1.6741692410627e-56	2.39306037500279e-54	118.546207366481
BCL2	-2.5445795427424	5.85471034630259	-34.4792712454038	1.78443313211189e-56	2.52905590690163e-54	118.534505603427
PMEPA1	1.82992303299886	7.04533868046243	34.4340806040225	2.00879920143822e-56	2.82312250797082e-54	118.348451112402
UBE2B	2.37507552839323	6.84805985928007	34.3934827334809	2.23457110293086e-56	3.08850967978642e-54	118.250605657854
FKBP4	1.86164405988844	9.34824450160857	34.4047802173062	2.16928717525205e-56	3.02326322657627e-54	118.192967878168
UMPS	-1.85723060020444	5.72626335828532	-34.2772149798407	3.0333872394388e-56	4.12442017824183e-54	117.996381117842
AEN	1.4871892425376	7.40668228714742	34.2439003833209	3.31154675991211e-56	4.46631516232018e-54	117.842720368509
NR4A1	4.24566077593239	5.57460740685181	34.200679986068	3.71116612183876e-56	4.96524337773051e-54	117.802009596759
BCL10	2.30707039076406	5.00470492733472	34.1746735711779	3.9747384997609e-56	5.27567671984137e-54	117.736746176377
PLAUR	4.22178850109935	2.52076719031073	34.379660080499	2.31715155266566e-56	3.17639693170332e-54	117.72754864605
DNAJB9	3.02716573882559	6.3183972105024	34.1208931620312	4.58132588109324e-56	6.03292079018924e-54	117.571965102333
AZIN1	2.24418554918108	9.65199339190434	34.0522722130379	5.49306327641296e-56	7.1770304870883e-54	117.252177361931
RAGE	3.11087113165138	3.65203643386363	33.9661603315392	6.90112494471578e-56	8.94685376553695e-54	117.061586383959
MAFG	2.27625382220095	6.70722584074029	33.8948067789258	8.34067254504769e-56	1.0729954434106e-53	116.944608676516
PPME1	1.78916281939709	6.25077707339023	33.8597903055244	9.15448239299834e-56	1.16869895832446e-53	116.845794343581
H1F0	-1.76782454214146	7.72711080413696	-33.8005892489804	1.07169771473732e-55	1.35780852888386e-53	116.652347266599
ITGA5	3.52307736660563	3.80200093223678	33.7308061601261	1.29084495032715e-55	1.62316473302791e-53	116.396861718146
SNIP1	1.97970554264145	5.15271615888027	33.6698550144759	1.51902465854665e-55	1.89583346190554e-53	116.395754245595
PNPLA8	2.34561390102124	6.42752123418809	33.5977311332281	1.84226937705714e-55	2.28223059717804e-53	116.16631008515
STX5	1.89485919110481	5.97928525378897	33.3922066250871	3.19852842088798e-55	3.90453936576136e-53	115.629847011851
UBE2H	1.49268770079491	6.99962125479111	33.3950082648197	3.17450326508773e-55	3.903705338627e-53	115.582907841271
TCEB3	-1.47264843392022	6.14385835806823	-33.2700865679065	4.44532723857416e-55	5.38722121289233e-53	115.297682700306
OVOL1	2.54740276481074	5.29803650258219	33.0204953207763	8.73876244014453e-55	1.05141771977681e-52	114.634616018128
GEMIN5	-1.84428766291368	5.94301462918895	-33.0103473646239	8.98306029261097e-55	1.07309071666876e-52	114.591598642799
CCDC84	2.83951457777259	4.8243065118648	32.8892919634203	1.24883577336044e-54	1.4708119347662e-52	114.295475143903
LOC284454	3.33262966029843	4.08158548463672	32.9017090173872	1.20728214302653e-54	1.4319564936153e-52	114.294429989023
KLHL25	2.65864963376788	5.35644968361588	32.8036348586699	1.5776612746816e-54	1.83227827484549e-52	114.031311985309
ALDH1B1	-2.89371697382613	4.11482585509358	-32.8188390964351	1.51349064336147e-54	1.77004318318722e-52	113.986233010131
SPRED2	1.9298764611964	6.18700431150024	32.7806431565208	1.67995602101713e-54	1.92435510243086e-52	113.948234934343
MORF4L2	1.55875473662162	9.25235499048998	32.7892376065947	1.64095642242326e-54	1.89264518680045e-52	113.858597685257
KIAA1370	2.38479502841203	7.10216389243496	32.7298993094863	1.93006532036497e-54	2.19581036855671e-52	113.781073361903
MKNK2	2.57207223627295	7.02638550019131	32.7215529370556	1.97466482400172e-54	2.23137125112194e-52	113.749977744928
CALCOCO2	1.47761465572218	6.78997461024697	32.6865230273379	2.17348526218388e-54	2.43955486743377e-52	113.661244301639
ZNF697	4.1140243237098	3.57992203113564	32.6535987236768	2.37875466831288e-54	2.6521528715243e-52	113.593982443271
SERTAD3	1.89841317384943	6.08400992785327	32.6426173147809	2.45148481482994e-54	2.71514119491497e-52	113.581934170194
EPHA2	2.30393404621638	6.00704891373219	32.5705255230019	2.98803934849459e-54	3.28762960948839e-52	113.371358667898
TUFT1	1.37847124902395	6.85772928098336	32.5392554742559	3.25626541345029e-54	3.55933220748645e-52	113.255600609623
PHF13	1.71821884828594	5.63553052157035	32.4055001896591	4.70705125858606e-54	5.11173540575281e-52	112.927762858575
UBB	1.95568971231135	10.3065917317109	32.3182332043181	5.9903803476938e-54	6.46342715708588e-52	112.516577710622
SDCBP	1.79870093103639	6.56038943911884	32.2568043550321	7.10067281986963e-54	7.61228539996793e-52	112.488757883294
VANGL1	-2.16327823388018	5.58619610547376	-32.1843860667881	8.67971331276135e-54	9.18731173687473e-52	112.342214987556
SFMBT1	1.86889777328356	5.0492979590026	32.1275984068258	1.01625537837698e-53	1.06224093424854e-51	112.184318519696
HSPD1	1.52768026503296	11.0907695448554	32.2065971575027	8.16096576087701e-54	8.69324785891128e-52	112.171978479192
HJURP	-2.35080910236803	5.26193072498475	-32.0873650794045	1.13656222194081e-53	1.18061283228187e-51	112.091167949347
VCL	1.77438701409949	7.3146997792152	32.1292836004456	1.01150661115098e-53	1.06224093424854e-51	112.079374886984
MAGEF1	-2.2210933022474	5.02894836281411	-32.030733378765	1.33068031898966e-53	1.37372207745575e-51	111.933836187732
ZNF227	2.60554790399031	4.55277220437063	31.9484211111668	1.67412092575094e-53	1.71766861118152e-51	111.703471417326
SPATA2	1.61960866764073	6.15744549492513	31.9118658629939	1.85412083281356e-53	1.89075102487646e-51	111.529426117005
HSP90AA1	1.519651552565	12.9413910624577	31.8813652564588	2.01918224556373e-53	2.04659417423077e-51	111.20441305477
SERTAD1	3.06938864100595	5.45539804975964	31.7695018089195	2.76226034345548e-53	2.78289409541864e-51	111.181387026323
CYLD	3.16037998373036	3.98480340412766	31.7173005347258	3.19820472998626e-53	3.14628093554648e-51	111.030397989774
RYBP	2.22097876224982	6.66934960841198	31.7355479035688	3.03843533356935e-53	3.03997722998928e-51	111.019217900244
ICMT	-1.1145789288545	6.74517217962077	-31.731638927042	3.07196933669092e-53	3.03997722998928e-51	110.999753403167
YTHDC1	1.31996168084516	7.2461261700118	31.7318945531255	3.06976502233549e-53	3.03997722998928e-51	110.987095853451
TRIM16	1.37528474506918	6.93425615572594	31.6819674161143	3.53209202085706e-53	3.45442730741599e-51	110.856016870323
PCDH1	2.04230366846073	5.18765022408441	31.52955843517	5.42637653570737e-53	5.27620471995175e-51	110.504360138189
AZI2	2.26947818608433	5.87323128721534	31.5218484855978	5.54578514800275e-53	5.36113935347965e-51	110.460739634056
FAM83G	2.84864604979545	5.92678586782077	31.4781954373904	6.27366959117268e-53	6.02993392199839e-51	110.337469770616
DUSP2	5.58547516863658	3.81190515506254	31.4046785177409	7.72429614500636e-53	7.33983685960718e-51	110.113433970427
INSIG1	2.14192239817197	8.29926565363552	31.4316232528284	7.15696968921655e-53	6.83960920471186e-51	110.093795245613
CCDC120	2.07355474814095	5.01838315834593	31.3483037353935	9.06253751014086e-53	8.51471220896605e-51	109.992311693412
TCP1	1.10668256271574	8.46763496653647	31.3817822964071	8.24193512755542e-53	7.78746458040886e-51	109.941814931399
PAK1	2.12706108236367	4.41516151120314	31.3087345022574	1.01394932084275e-52	9.47334549819785e-51	109.906892443579
EGR3	2.54894568312983	4.86247048957442	31.2834560525319	1.08942349195236e-52	1.0066032309067e-50	109.83266304229
STC2	1.63669556832906	8.15963986627405	31.3044551136637	1.02634492698991e-52	9.53588475498845e-51	109.753715833664
TXNIP	-4.6675707613518	4.83387758930209	-31.2275692910905	1.27704273384348e-52	1.17347597147243e-50	109.451698463316
TAF7	1.39201699560125	8.41777406796868	31.197390968362	1.39159094002725e-52	1.27174682409922e-50	109.423513925098
SHC1	1.37248351925368	6.6871353097754	31.1616279220974	1.5408481894746e-52	1.40049701743333e-50	109.386483525964
YPEL5	1.95409677033704	5.7418497596113	31.0621997150942	2.04643301863525e-52	1.84997544884627e-50	109.181681963301
ARF6	-1.28946249553416	7.25380671598134	-31.0508540499309	2.11388128459696e-52	1.90067476363438e-50	109.056923079298
CTNNA1	0.862285046413286	9.67448531254551	31.0461851891208	2.14228449095486e-52	1.91591261105503e-50	108.943626324125
LEO1	-1.89528130772525	6.09344048592923	-30.9800915096012	2.58828012676302e-52	2.29028554708914e-50	108.930925364154
BHLHE40	1.84461746247375	6.82896665127999	30.9806694834821	2.58399942800721e-52	2.29028554708914e-50	108.886671801816
PIP5K1A	1.48885613728986	7.96176592513576	30.9283390155978	3.00209040726928e-52	2.64247157743008e-50	108.658501649789
PTGES3	1.83167285118438	10.1325666744171	30.9038070273988	3.22097738899228e-52	2.82029454730402e-50	108.508444763978
ANKLE2	1.09181487896072	6.9967190703404	30.8549256517426	3.7063557349788e-52	3.22839027665549e-50	108.488015633966
CRY1	1.97082604979858	5.18033355925275	30.8036963796958	4.29456509466483e-52	3.72136303850646e-50	108.439532798858
PRR13	1.5029942480653	7.60896470127923	30.793763536885	4.41908931331376e-52	3.80952833380718e-50	108.290741758849
ARID3B	3.50893429966379	4.39100698485396	30.730667954635	5.29984183857685e-52	4.54536179017227e-50	108.256652995492
TSPYL4	1.58781827856959	5.95264664965326	30.6856622069534	6.03453861977623e-52	5.1490624427111e-50	108.040419262741
YWHAG	1.52049014901018	9.44887194602258	30.6639796985795	6.42437630264564e-52	5.45387153733227e-50	107.836779482404
UBE2D3	1.33020167912343	8.18873705349795	30.5573941035927	8.74384788073825e-52	7.38546019987205e-50	107.580129496766
FHL2	2.02466966472668	5.71095113597258	30.4830770287114	1.0846002084358e-51	9.02430541586087e-50	107.502275027524
CCNA2	-2.03071818914651	5.48221964919826	-30.47687997199	1.10428278337779e-51	9.09754939369956e-50	107.494612423555
TUBB	-1.20727636890167	10.4297180764044	-30.5479353026196	8.98671958037783e-52	7.55245719910748e-50	107.472874428095
ZNF410	1.23064479421414	6.63252422262764	30.4773595866277	1.1027466845349e-51	9.09754939369956e-50	107.413692121491
NEAT1	2.34261058989425	9.32769474472601	30.5002433572825	1.03190661359152e-51	8.62880310285228e-50	107.399830742067
ATP6V1G1	1.69896356678275	7.82261612554127	30.3868573760248	1.43445909471133e-51	1.17597519117413e-49	107.103459603548
FNBP4	1.42450261466223	7.36923738425112	30.3231939873185	1.72661605805991e-51	1.40858180268263e-49	106.93497966823
IL4R	2.24563205875177	3.96943917364284	30.1933343104327	2.52254752147119e-51	2.01852080139159e-49	106.698649878269
TRIB3	2.23423683254452	7.80822936799348	30.2130571179411	2.38120499836555e-51	1.93316856275075e-49	106.614541002455
SFXN1	-1.24029846097011	7.55726500630619	-30.203081601814	2.45166603001886e-51	1.98075665149929e-49	106.580758730477
STARD7	-1.28370068404812	7.92112674946931	-30.1993015580556	2.47891245032276e-51	1.99314095284605e-49	106.551733950128
FUBP1	-1.22530526551456	7.09185198545167	-30.1338015261213	3.00268658550461e-51	2.39128240266567e-49	106.403681991288
NFIL3	2.13698903644897	5.16866681969889	30.0941804626495	3.37239419013342e-51	2.66360410967188e-49	106.401308086735
ZNF761	2.58435503077245	6.40608484460987	30.0937665899221	3.37648930429585e-51	2.66360410967188e-49	106.304645415353
LOC100128338	-1.58429501865245	6.44541154959426	-30.0474438226878	3.86805004875284e-51	3.03705488334942e-49	106.174896489562
HLA-A	1.98244110337357	6.20126595258188	29.9434661514997	5.25113590093795e-51	4.10373816856478e-49	105.872269588503
KCMF1	1.20902486259398	6.89472621982433	29.92633078292	5.52290738081528e-51	4.29605130403511e-49	105.786872103885
ERF	2.04043333427269	6.72839574017194	29.900251558689	5.96403256599919e-51	4.61770743674863e-49	105.711439463218
DENND5A	1.5397096695678	5.43704737635107	29.8323171800848	7.28756273475873e-51	5.56516891215091e-49	105.589425816146
NDEL1	1.46075452685556	5.98443233750605	29.8429932156639	7.06143331656013e-51	5.41722067826384e-49	105.580777387259
C10orf2	-2.13560481812007	5.01253274646526	-29.7727138325833	8.69123967047417e-51	6.51804001116637e-49	105.465499853468
ZNF331	1.46059215593599	5.61077708740662	29.7745945998292	8.64302815176883e-51	6.51108120766585e-49	105.404490823017
MCU	1.5462034592836	5.79098820702973	29.7786704745953	8.53947141049331e-51	6.46217736964209e-49	105.395315882399
MT1F	5.37098074443594	3.917475381179	29.8125126439123	7.72657977318359e-51	5.87360546030556e-49	105.327779364471
FOSB	6.40730669303808	3.51542458263948	29.8799935506275	6.33110212984064e-51	4.87932497785506e-49	105.253306868166
SNX3	1.27922632125498	7.54798487332864	29.749655522861	9.30485316308824e-51	6.94706983479856e-49	105.234414671011
TULP3	1.81102867667893	5.60455577328972	29.7182242600454	1.02123460529181e-50	7.50933417313841e-49	105.232356350038
ZNF295	2.90931312487593	6.42766817643158	29.7214999713508	1.01137411873908e-50	7.48416847866921e-49	105.213505968818
SRSF5	1.79040704581543	7.61341204794608	29.7301649494954	9.85751628376102e-51	7.32698232576086e-49	105.190724881425
URB2	-2.12603803101237	4.90625582190586	-29.6209112335441	1.36293077819493e-50	9.95356084477382e-49	105.012292674251
GEM	5.51013167886988	3.48719152573039	29.7173920266757	1.02375519700763e-50	7.50933417313841e-49	104.992846875785
SKP2	-2.62172364430682	3.7838978800719	-29.5776430690693	1.54993452009681e-50	1.11728900491806e-48	104.869038289861
PCDH10	-3.16412445589541	3.8927787130444	-29.6018871393392	1.44217248507154e-50	1.04410790650807e-48	104.859259171117
SF3B3	-0.966036594799832	8.48671373457307	-29.6101582247688	1.40716472934683e-50	1.02319230146072e-48	104.780687889398
BAIAP2L1	1.34446141187443	5.59387859369574	29.5182745129477	1.84942966712119e-50	1.32746187780836e-48	104.651742185
TARS2	-2.02429559200854	5.42959396772546	-29.4423778565366	2.31900867839612e-50	1.64335174311427e-48	104.46072246876
PXN	1.30055173828485	7.72764029444019	29.4730645492675	2.11615495446648e-50	1.51241775463664e-48	104.399915584821
ULBP2	3.38952035818635	3.07382504766307	29.4486041670201	2.27632070611847e-50	1.61996542506916e-48	104.360134846748
ZMYM5	2.13860057755411	5.37768604896849	29.3858284203459	2.74567790130905e-50	1.93749861694062e-48	104.279854432276
MAP7D1	1.83065829478005	6.10102926028063	29.3410843385022	3.13880755383999e-50	2.20560577858907e-48	104.068891551114
RELT	2.1879909066379	5.04485782771521	29.3133079696735	3.41096430039422e-50	2.37687362332471e-48	104.051707239244
OSBPL2	0.953371540001265	7.09270110579106	29.3082342781282	3.4631915154244e-50	2.40325373045467e-48	103.942406471567
ALOXE3	4.53245762699777	3.29953266055531	29.3186085419559	3.35725021194662e-50	2.34923232404164e-48	103.938097268339
JHDM1D	3.39843178962489	4.67150614644581	29.2365338753523	4.29372864289439e-50	2.9429638452363e-48	103.871682229571
GZF1	1.45213426787056	6.16746116026674	29.242621805896	4.21600061756311e-50	2.90158001350311e-48	103.786349470984
STX6	1.18810326125526	6.87595809617351	29.2556387021186	4.05453608925576e-50	2.80198601474022e-48	103.778025974253
PKNOX1	1.83522579466343	5.48048323289609	29.2186338157548	4.53074883059598e-50	3.09274463032193e-48	103.727684132597
CYR61	2.79007174284631	3.93787813596911	29.1894586126296	4.94570989254925e-50	3.36227854646316e-48	103.723459208512
C16orf88	-2.12982344387567	4.31303628989895	-29.1802907195378	5.08386823768635e-50	3.42833114544623e-48	103.698629031875
ATXN7L3B	-1.39124060803449	7.35809121352165	-29.1806131400334	5.07894397375302e-50	3.42833114544623e-48	103.544207478057
SEMA4C	-1.83037993091125	7.40635665679288	-29.1191751552868	6.10994079194171e-50	4.10372087568005e-48	103.378572862389
WDR37	1.23269866263471	5.93147661887449	29.103163926634	6.41174836067312e-50	4.28920318335589e-48	103.372921068858
DCUN1D3	3.06099873592567	3.72981848959359	29.0720503029754	7.04195188423832e-50	4.65492503209492e-48	103.371903925826
CSTF1	-1.37010114174352	5.78059363327777	-29.092976968174	6.6115568077089e-50	4.40524605785353e-48	103.368125151195
ENGASE	3.96872517670095	5.02638530531169	29.0723837935205	7.03487605266363e-50	4.65492503209492e-48	103.345341589544
ABHD3	2.27611229276595	5.45873201339997	29.0189505376463	8.2653587297598e-50	5.42077879986286e-48	103.147779175607
HSPA4	1.25791025350274	8.84384494079825	29.0609904912699	7.28072675124383e-50	4.79381394440165e-48	103.104916714065
NCRNA00201	3.25630924091312	4.91844219444141	28.8550168163878	1.35731020997146e-49	8.79831626029561e-48	102.693363596362
KCTD5	1.42462402142761	6.66709474526224	28.8913003875475	1.21595393716076e-49	7.94359908010802e-48	102.682752055293
ZFAND3	1.23558144379993	6.50130552472739	28.8810532698935	1.25429915215886e-49	8.16221751778394e-48	102.676973143241
NUDC	1.63320904900029	7.81231681290727	28.8521865399522	1.36901044009473e-49	8.83989598461171e-48	102.512605927777
MOBKL2C	2.28117192643806	3.60419556258614	28.7687460329109	1.76373475081872e-49	1.12154752747879e-47	102.457705967824
SMURF2	1.74430137385858	6.477942415966	28.8119982974023	1.54656570483235e-49	9.90987158912499e-48	102.453068556691
MIDN	2.02925619998049	7.32255438856202	28.8207150998286	1.50617720395479e-49	9.68819521497689e-48	102.443013585734
FXR1	1.42825356104902	7.71544633407064	28.8095931455769	1.55790091490655e-49	9.94440263393023e-48	102.390380955526
KIAA1467	-1.48459527455967	5.88642277267532	-28.7437380787135	1.90308642589137e-49	1.20102707119273e-47	102.308311984839
TBC1D9	-1.43242483562525	7.75291635078837	-28.7602891091687	1.80966777703128e-49	1.14639711754057e-47	102.259194507736
PATZ1	-1.74124410655456	5.48783334293799	-28.6402578870644	2.60828663075933e-49	1.63988667717365e-47	102.031454480331
NPC1	2.39580633515712	6.80927077703324	28.633158937178	2.66539161445487e-49	1.6695134591814e-47	101.893795912678
BBC3	3.48750827671726	4.62839357349707	28.5701488647035	3.23092310188586e-49	2.00869732178212e-47	101.850334603442
WBP2	1.7001656098248	6.83470217058966	28.6020793488043	2.93063295479066e-49	1.82880244537011e-47	101.817937002233
AMIGO2	-2.01956699350466	4.88248939908602	-28.5501388637377	3.43474753510255e-49	2.12750806581686e-47	101.793021430833
C5orf41	3.88221495341232	4.81563713303347	28.5444394564782	3.49514238117624e-49	2.14899857289674e-47	101.776407101814
PEA15	1.40824746165553	6.23329816051976	28.5465920594378	3.47220699431243e-49	2.14277453036461e-47	101.653486092864
LOC93622	-1.82742752342638	5.22360269152293	-28.5073897043419	3.91475027015873e-49	2.39817888344815e-47	101.612499945778
IMP3	-2.58099885000488	5.54859429173805	-28.4392422146215	4.82396325083605e-49	2.9124895814795e-47	101.435132424628
HSPA4L	3.10153332115345	6.18105800431187	28.4548184022655	4.59894284859649e-49	2.78669276086695e-47	101.367488583923
CHORDC1	2.03294053993677	6.49101414277378	28.4568394307389	4.57053304222676e-49	2.77954889448001e-47	101.354683114401
RP9P	4.05549930885389	3.01290106646334	28.4725961631231	4.35502520234838e-49	2.65815479868885e-47	101.34773701783
ZSWIM6	2.19945669993077	6.25705567903331	28.4366936684225	4.86182429343129e-49	2.92478954976061e-47	101.334144551817
SLC5A10	2.76206879934513	4.04434784924464	28.3448108034051	6.44717138727645e-49	3.86460552977819e-47	101.168960003467
JPH1	-1.42799797027584	6.26305047837086	-28.3204966412719	6.94794034289878e-49	4.14990551052283e-47	100.97200079512
SMURF1	1.44283729377763	6.9358845987722	28.299768421582	7.40574859837647e-49	4.40760639000883e-47	100.861337713823
ZBTB43	2.15444016508757	5.73205727508709	28.2590556845418	8.3955054086858e-49	4.97895150549154e-47	100.813838498492
AP4B1	2.34087977796757	6.59918364442524	28.2149358214928	9.61951946668572e-49	5.68469411875802e-47	100.609879926496
KIAA0174	0.871278581357733	7.48951513306439	28.1838646253405	1.05882054542719e-48	6.23511084567756e-47	100.478028603648
SLC30A1	4.14016278024752	5.6169025225889	28.1288571222074	1.2551053914764e-48	7.33929460386409e-47	100.477341500141
IARS2	-1.2404697058381	6.96553155880434	-28.1523749767336	1.16704945169923e-48	6.84832808077823e-47	100.398485606039
ST8SIA4	-2.41392146103387	4.53281956330903	-28.0622687197472	1.54254894561915e-48	8.98870681760789e-47	100.298239393029
PHF1	1.67673628778274	5.47884563925387	28.0374286037998	1.6660594176046e-48	9.67471447917336e-47	100.141318390686
ZBTB9	-1.85792796649469	4.52789890907697	-27.9645995167351	2.08882063879535e-48	1.18418428349876e-46	99.9949162113465
RRP1B	-1.17072861450786	6.70065163701951	-28.0105678344225	1.81087825021317e-48	1.04792829953512e-46	99.9849943430409
TRIP13	-1.1978475567243	6.92683617992374	-28.0055630159541	1.83923390940331e-48	1.06066716899521e-46	99.9487202170581
KIF20A	-1.67051368754843	5.81745294395838	-27.9737679851998	2.03014196560032e-48	1.15877454719112e-46	99.9317800541962
TOX4	0.910216623726732	6.94047330140866	27.9697475396695	2.05566546704715e-48	1.16935201601689e-46	99.8376386317444
FAM102A	1.29338599373153	7.83060391766275	27.9784107293505	2.0010653612949e-48	1.14608962679096e-46	99.8255178570804
ELOVL5	1.55883462859228	8.83050399386075	27.987900762981	1.94293158008865e-48	1.11661813558084e-46	99.8030427168576
KLHL21	1.88920250564729	6.12074249085	27.9245090269689	2.36618534775813e-48	1.33239339245478e-46	99.740759771638
RRM2	-1.15613734974449	8.46918250407167	-27.9452815620625	2.21812024653902e-48	1.25323793929454e-46	99.6877132553506
RRS1	-2.08869225806341	5.67198306238433	-27.8584641603939	2.90658878584583e-48	1.63120103538542e-46	99.6185449882339
FBXO5	-2.22984085918037	5.02952666848988	-27.8396411292066	3.08229759839674e-48	1.7182781678529e-46	99.5957800270894
CXCR7	-2.33767042083216	5.6958442201875	-27.823043355265	3.24610929965162e-48	1.80358577831806e-46	99.5303821706537
BCAS2	1.43866029124738	8.31544222196583	27.8554381909943	2.93413835802873e-48	1.64115484614289e-46	99.4122283192275
ATXN7L3	1.31750743216354	6.40371953744931	27.8075536955508	3.40690271658848e-48	1.88665698782205e-46	99.3486601493725
ELL2	2.59297466352622	4.13746014717942	27.7534014883598	4.03492904894949e-48	2.21246404638135e-46	99.3389116555527
RNF19A	1.99085147440686	6.27694976876051	27.7935900431919	3.55873451804326e-48	1.96423353398533e-46	99.3204763941057
CDCA4	-1.6606693972622	5.49911883196406	-27.7662359673392	3.87624682499306e-48	2.13244578622316e-46	99.3139501056641
PPP1R3D	-2.7807402943074	4.11804415707143	-27.7079393590188	4.65165080681276e-48	2.54229438212865e-46	99.1699204127998
INTS5	-2.10456692352555	4.46359879775323	-27.6753709540678	5.15118941783606e-48	2.79702895532111e-46	99.0954872832613
RAB3IP	1.56001613634571	6.0141065971979	27.685862904977	4.98461556836321e-48	2.71539774479825e-46	98.9877716742306
FASTKD2	-1.65292988072093	5.46614120634112	-27.6329085204777	5.88473459253724e-48	3.17471939759977e-46	98.8831691380409
ATP6V1C1	1.62747284032316	7.56354704981343	27.6493870831431	5.58831030574678e-48	3.02455992081907e-46	98.7986008466481
PER1	1.97398338267541	5.39870026442163	27.5847883990003	6.84436961906947e-48	3.66875761247814e-46	98.7567888889118
PRR15L	-2.58785352997792	4.15669579772605	-27.549061700744	7.65773521368119e-48	4.09162823366148e-46	98.6972607223448
C7orf53	3.81552071951082	2.92084194703507	27.604265304013	6.43825423276039e-48	3.46216603822138e-46	98.6587331432009
TBX3	3.4321481770622	4.71689793940831	27.5008537048107	8.91213770020379e-48	4.71666426893064e-46	98.5389071720964
HDAC5	2.25626797330999	4.9457181551372	27.500859590555	8.91197252911003e-48	4.71666426893064e-46	98.5355270364907
FNIP1	2.61513306029282	7.0007693406014	27.4933026895378	9.12660552012006e-48	4.81493219932138e-46	98.3535336316408
CKS2	1.92607640130821	7.17545906184564	27.5049215991585	8.79871417123072e-48	4.68629604457524e-46	98.3431903717952
CAD	-1.52886759805191	6.79935492127865	-27.4509947251329	1.04283059553444e-47	5.48437071689245e-46	98.2243320615246
PPM1D	1.26262850737209	8.86931357002667	27.3905060405943	1.26217945524536e-47	6.61714395282864e-46	97.9348396521048
LMNA	1.70978983009435	7.79646867083952	27.3529151637384	1.4213970196955e-47	7.4285761741836e-46	97.8556010411351
DNAJB2	2.27586431504705	6.43803462702827	27.3090219222386	1.63316144068029e-47	8.50872022864086e-46	97.789691434195
ADAM17	1.84392488008927	6.22474546346199	27.3014976400784	1.67253702853054e-47	8.68680411961017e-46	97.7722859526477
KIAA0415	1.83539211913753	7.22889417836739	27.2976215027881	1.69319379132534e-47	8.76686469539472e-46	97.715228367536
USP30	1.74855782022866	4.02405733036505	27.1805882759008	2.45436974610141e-47	1.25142925712805e-45	97.5333079200092
DFNB31	2.37014075761244	4.98474938845129	27.1875714717683	2.40051521964026e-47	1.22771304383069e-45	97.5100892830697
FEM1A	-3.17293670213091	4.20572809812362	-27.1963717302212	2.33434175095866e-47	1.20492380997015e-45	97.5039894611085
UBAP1	1.16769217928304	5.95128342001884	27.1930534240352	2.35907480493189e-47	1.21021984778162e-45	97.4512354696512
TMEM159	1.66877749368176	4.46897593340211	27.0454561781595	3.77374979577476e-47	1.91249065407688e-45	97.0735278453857
P4HA1	1.81387214978179	6.25435272595389	27.0798833999124	3.38147534200924e-47	1.71889950212044e-45	97.0622653425699
SNAI1	4.77307472673677	2.99637033650272	27.1940643671951	2.35151184596113e-47	1.21005181882628e-45	97.0107837040322
ANKMY2	1.66040732447985	4.97012883350875	26.9601799997274	4.95501050753838e-47	2.49601191952024e-45	96.7769937479714
RLF	2.05279722020489	5.97421325445703	26.9782642355515	4.67669679404061e-47	2.36293284542402e-45	96.765824780494
HECA	2.05344603649313	5.00548681262752	26.9052803557964	5.90660390945761e-47	2.94871772482893e-45	96.6176730633733
LIF	2.90258459022526	3.48109776012961	26.895402607922	6.09645621123187e-47	3.03443850228101e-45	96.6131040832995
ZFP62	-1.79146383525621	5.10861255286615	-26.8644132894448	6.73298429505991e-47	3.34131837835555e-45	96.4864591486866
KIAA1683	4.20453366436214	2.97071222917776	26.9064137818744	5.88520422786922e-47	2.94871772482893e-45	96.4625373120959
MARS2	-2.62186269312689	3.72991524945803	-26.8604735239536	6.81857451946358e-47	3.37378225631683e-45	96.4562642587672
C9orf7	2.38355728032741	5.62157754286197	26.8573299688938	6.88765406039859e-47	3.39790933646331e-45	96.4073896140753
APP	0.887527897522117	8.8654038719346	26.9061619302769	5.88995254946305e-47	2.94871772482893e-45	96.3803037562231
RNF43	-1.518953208865	5.8019603209555	-26.8319530727872	7.47180793094832e-47	3.6752504657994e-45	96.3157531443452
RND1	4.01575986744687	3.32648936926284	26.82073151557	7.74582000055427e-47	3.79885905247125e-45	96.2819839381908
MYO10	1.76322584678969	5.94259595832245	26.7832547361825	8.73659951050444e-47	4.27224825186188e-45	96.1402551725535
CPT2	-2.01678164029387	4.10236336514052	-26.7415585824433	9.99007034178e-47	4.85680047662583e-45	96.138978979702
PPP1R13B	1.61283575953979	6.25294511761924	26.7814830897308	8.7864818497565e-47	4.28411435729818e-45	96.1008689022699
MYADM	1.38108199003166	6.35003951405345	26.7058539900682	1.12068319229001e-46	5.41685136065262e-45	95.8420279168518
WDR3	-1.43867992502285	5.65497584333086	-26.6730039386245	1.24580912505613e-46	5.98704362282722e-45	95.8153524375167
CHD2	1.93754173107888	8.27233738318604	26.7191420269056	1.07374340159056e-46	5.20501004295668e-45	95.8073244670705
PURA	-1.85345257249697	5.29946391269619	-26.6564178823737	1.31424867874478e-46	6.27985568666508e-45	95.797749792499
F11R	0.896039728911094	7.50430516468715	26.6767911099951	1.23069302565651e-46	5.93144385045519e-45	95.6955708651453
CPEB4	3.52926145216713	6.30698841494047	26.630605538008	1.42838530932515e-46	6.78645338441871e-45	95.6417703607299
RANGAP1	1.77831474453358	7.71914518767947	26.6579493455207	1.30777347994602e-46	6.26682053828576e-45	95.6184645803057
LDLR	2.19440858153257	8.50263837961225	26.6458668662264	1.35974739394695e-46	6.47875083087432e-45	95.5675547100521
ARC	7.14519064479893	4.0042190707178	26.5610577111606	1.78824692216815e-46	8.44820382100005e-45	95.4868710232643
HSD17B7P2	3.67940336467794	3.7190281721565	26.5381866080101	1.92557395874737e-46	9.07135179889886e-45	95.451842045532
SPAG9	1.95663316065297	8.51969115069591	26.5692860770719	1.74129437732184e-46	8.24969041539107e-45	95.2980824738182
LITAF	1.1766054988561	7.27925257888602	26.4637515560312	2.45066149274707e-46	1.15126019114332e-44	95.0211241241802
C14orf169	-2.43371417047057	4.136359232241	-26.3942265169357	3.07114555105007e-46	1.4346882177587e-44	95.0126028486367
CTCF	-1.12514285667208	6.59581948611356	-26.4321750992879	2.71503800436035e-46	1.27188503038998e-44	94.9609027818614
C7orf60	3.11882616800156	4.99139854126231	26.3629172534713	3.40019909810131e-46	1.58398132915449e-44	94.8336046428585
KAT7	1.25438270279592	6.78772194119572	26.3421161089735	3.63826544469839e-46	1.69017642492044e-44	94.647963099489
MTHFR	1.85292546592484	4.80990430897259	26.278251713588	4.47959163393585e-46	2.07525458409815e-44	94.5780333948521
TMEM97	0.961250498113839	6.90322733202814	26.2369610206853	5.12551465622736e-46	2.36793113565598e-44	94.28762758227
RAI2	3.16729011991444	2.49121336842014	26.1903662020924	5.96808052831513e-46	2.74203787789951e-44	94.2292161097231
JMJD1C	2.33833611188279	6.84328872386418	26.2020192817635	5.74507710034395e-46	2.64685039741466e-44	94.1837217315061
PDCD7	-1.33534031187093	4.98968290523386	-26.1544582814054	6.71169843821592e-46	3.05848623108237e-44	94.170446759812
SERPINE1	3.84719169004921	2.89863485033743	26.1714411737427	6.34901177367542e-46	2.90111674598218e-44	94.1165902045442
SNX9	1.2206840877149	5.23882056930451	26.1328113523187	7.2044641738251e-46	3.27411572943073e-44	94.0650627728519
CLU	1.51445818902194	8.66636336964224	26.182378064071	6.12597424563326e-46	2.80687104887591e-44	94.0302875014711
POGK	-1.41824132496121	6.10432731781591	-26.1054898203294	7.87887651598096e-46	3.57090327515625e-44	93.9330565131164
AMOTL2	1.31335276799713	6.53606103651251	26.0566689515417	9.24664433477966e-46	4.16821778584515e-44	93.7360883830948
PRSS23	-1.1938857672795	7.51479796878689	-26.0747786170591	8.71334613239866e-46	3.93843245184419e-44	93.7240846892967
FBXL20	2.14835556054722	4.18747512850111	25.8060139536914	2.11085492831243e-45	9.43902080777996e-44	93.082701660565
CD2BP2	1.34842724407627	7.29517073737979	25.866165408839	1.73059636868551e-45	7.78024023384313e-44	93.0405820031792
KLHDC5	-1.83516831260127	4.74370147033036	-25.753423370723	2.51189337251912e-45	1.11429455602148e-43	92.8772719145076
GOLPH3L	2.19148760664469	6.4418847860992	25.788429330746	2.23719944841941e-45	9.97731295343101e-44	92.8381116811751
DNAJC7	1.17725591504041	6.70994357068624	25.7741723221156	2.34521676597395e-45	1.04312247856777e-43	92.7759407595474
CSRP2	4.17405173369429	2.03592486968443	25.8243737145719	1.98661135490595e-45	8.90726227867213e-44	92.7650529639625
C20orf177	-2.06126109316708	5.95687823904113	-25.7235573681075	2.77301976614449e-45	1.22687784574075e-43	92.7051366628211
THNSL1	-2.61122296168828	3.96572506525649	-25.6537788307019	3.49502271554574e-45	1.5341406796532e-43	92.5883472809197
TSC22D2	1.67249663860756	6.65892648416831	25.709732717772	2.90300288705287e-45	1.28099789665098e-43	92.5749966704692
PTGFRN	-1.38393515161713	5.05538912584792	-25.6697189207747	3.31493257875966e-45	1.4589192749257e-43	92.5655276070208
NCOA5	-1.0742264907676	5.95491214796502	-25.6488085866439	3.55317055768678e-45	1.55558179075272e-43	92.4285791662567
IGSF3	-1.47276785428879	5.8661127774805	-25.5908213191732	4.30822142225414e-45	1.87632018400464e-43	92.2313100684449
P4HA2	1.80005280410082	6.64601258243971	25.5925357819061	4.28372750266751e-45	1.87052372727445e-43	92.1708453475031
ZNF425	2.9564378266594	2.8282071791279	25.5226740088336	5.40533222963496e-45	2.34193720747189e-43	92.0870040304134
ARHGAP21	1.63940111649418	6.51639693985972	25.5605904613857	4.76409456949745e-45	2.06947318390326e-43	92.0730189800688
TMEM203	-2.35123558177245	4.28716173814934	-25.4688969872504	6.46708824775832e-45	2.78034919937044e-43	91.9781344401795
RHBDD2	1.8032272717099	6.6076234257322	25.5069889661582	5.69543348753769e-45	2.45490798055619e-43	91.8812482980721
TMEM64	-1.77183013365037	7.60419634400704	-25.5078255794931	5.6795706924398e-45	2.45439638915667e-43	91.8500230008994
CRISPLD1	-2.30971356190973	4.18609057840886	-25.4096708756539	7.88185432716175e-45	3.37990081455008e-43	91.7633849073115
HIST1H2AC	2.14944137735776	4.13318382291511	25.4052590872552	7.99897870596166e-45	3.42135344957808e-43	91.7581870757536
RBM12	-1.56400846793396	6.1636483520479	-25.395145362558	8.27414792814777e-45	3.53002168240672e-43	91.5691418471606
ZNF274	1.77624133398634	4.49182173425522	25.3245741006102	1.04794520186142e-44	4.43692039390644e-43	91.4768536873487
TIPARP	2.41493819684505	6.20178252492669	25.3280928974991	1.03565953030031e-44	4.40721882563419e-43	91.3732546897985
DAG1	-1.31561802931095	6.73914512981625	-25.3255244824426	1.04461258117095e-44	4.43403573794492e-43	91.2796171589089
DBR1	-2.72146275155962	3.49596380162148	-25.2342807310909	1.41886010470029e-44	5.96206441985116e-43	91.1049836063547
GATAD2A	1.18611943942219	7.59687202381238	25.2834667394119	1.20284266157104e-44	5.07988400810962e-43	91.0834841920413
C1orf51	3.94841177985432	3.10303162599022	25.2387800677966	1.397570279435e-44	5.88739681442592e-43	91.0374176485681
PMAIP1	2.36821870191199	3.6131509531064	25.1824273428972	1.68916473295358e-44	7.00982406796913e-43	91.0228450893142
LCMT2	-2.57373622216873	3.75982623379	-25.1739191514906	1.73823814125122e-44	7.19561749363501e-43	90.9589063627154
DUSP14	1.37579233254258	4.8074212973877	25.1876867524153	1.65953092762898e-44	6.90397891384754e-43	90.94501628477
PHF8	1.68846941927611	6.08387395299281	25.2203396774906	1.4869260095848e-44	6.23241869280605e-43	90.9445423630371
ME1	1.31783497382355	7.38115810285174	25.1933336256701	1.62829740464781e-44	6.80791144883251e-43	90.8035171701932
RBM14	1.60047567007961	7.3102521493805	25.1915811219267	1.63792672919942e-44	6.83109391998282e-43	90.7631544542644
EIF2AK3	1.94849121470621	6.65200598416381	25.1622370962093	1.80796966217988e-44	7.46579867414722e-43	90.7386167682082
BAMBI	-1.43967158077654	7.30745841788473	-25.1403809773233	1.94610160372506e-44	8.01640473416206e-43	90.6540216459546
RIT1	1.60110750820651	5.24427361328281	25.0967487158066	2.25454253878196e-44	9.17395849600719e-43	90.6303508459454
RSRC2	1.48550070128302	7.26264497055346	25.1350407000619	1.98144110410364e-44	8.14192162777131e-43	90.6043444084325
KLHL24	2.91068910280861	4.98928081901282	25.0435600283441	2.69808589433426e-44	1.08468241578957e-42	90.5315637910959
YKT6	1.06086156511148	7.19490619110533	25.1095172789587	2.1594956713423e-44	8.83017252017815e-43	90.5173574957157
TMEM185B	-1.07996310160646	6.16088150644227	-25.0817866375498	2.37130247227238e-44	9.60233959958433e-43	90.4993529056167
PTPN1	0.956184311425194	8.13011315368175	25.1196614847289	2.08687260703585e-44	8.55413173531067e-43	90.4971923121817
NCAPD2	-1.15954068356408	6.83603590534476	-25.0938756209396	2.27650451312106e-44	9.24084016442637e-43	90.4938564233326
CENPBD1	-2.18903775481799	3.86213691734717	-25.0205352822371	2.91647051448732e-44	1.16408240773952e-42	90.4773384138415
ISOC1	-1.13958779801385	6.60255765383283	-25.0797602549371	2.38757802130232e-44	9.64489247059419e-43	90.4529033076199
SRSF1	-1.13702568148826	8.80616712877644	-25.1071459131256	2.17683688816712e-44	8.87937076041631e-43	90.4439550633098
EFNA1	2.12639593842333	5.65652920779477	25.0292319452632	2.83196345947461e-44	1.13305638507783e-42	90.3791817160927
MYC	1.22640714143997	8.01379775868194	25.0538753455301	2.60567119471714e-44	1.05005409784215e-42	90.3250448196433
PGF	5.73853164708528	2.09179710814936	25.0303079700174	2.82168068916162e-44	1.13164958862204e-42	90.1165547673146
ERRFI1	1.70652813053755	6.55432031024979	24.9651386337175	3.51784729956184e-44	1.39744603890433e-42	90.0949493096464
LASP1	0.915248116906193	7.67559208872058	24.9887948525551	3.2470726525466e-44	1.2929534057426e-42	90.0814798293563
SETD8	0.980834429680225	6.32380107707798	24.9329303649421	3.92352143310499e-44	1.5512286630555e-42	89.9720805496026
TARS	1.17923227378921	8.24948070504023	24.9534987202831	3.65933022915444e-44	1.45020470977201e-42	89.9413079826332
PLEKHO2	2.3332290518075	3.7030997790889	24.8183642994762	5.78948530050575e-44	2.2781965215449e-42	89.7826415546013
GPR89A	1.7878542798557	4.0681620461924	24.7821281613383	6.54937884457054e-44	2.56514781725053e-42	89.6436062959362
NAA16	2.01807429044828	5.5562210056561	24.7862495462234	6.45811050008405e-44	2.53533896721609e-42	89.5280944340846
FAM100B	2.27720842639465	4.68498883290866	24.7430730065155	7.48153937371118e-44	2.92339403004546e-42	89.5105547881512
SLC38A2	1.8228609423109	9.49740242822239	24.8415850887016	5.34992377280422e-44	2.11019163151834e-42	89.5040712238222
NUDT19	-1.9449721644295	4.4377960455381	-24.7178878874841	8.15254543623094e-44	3.17816246796099e-42	89.4385475417359
CPEB3	3.30888671016941	3.68027321421474	24.7066129977101	8.47230711648462e-44	3.29513637711835e-42	89.4143710631632
RUSC2	1.80104704506609	4.35076949986825	24.6759852108835	9.40627275250125e-44	3.62466602564126e-42	89.2867033839118
E2F8	-1.93147232452175	4.16675113350399	-24.670150991771	9.59562756023728e-44	3.68067145223414e-42	89.2729991022249
CHMP7	-1.20500115081093	5.06014184010945	-24.6913333682311	8.92593462057226e-44	3.44751340864782e-42	89.2675912122458
FOXO3	1.83791546381915	6.74892794370271	24.6974728209342	8.74079136210965e-44	3.39167041159911e-42	89.1523264568434
SIKE1	-1.5783744031371	6.89004775519202	-24.6961417773946	8.78059909173801e-44	3.3992300743108e-42	89.1456537879826
KLF6	1.70953652559057	7.1115296895036	24.6709325684269	9.57003943211565e-44	3.67929516006212e-42	89.0557953434853
GLCE	-1.96421349508009	4.78542364696835	-24.6216460327982	1.13264645047953e-43	4.3148927648792e-42	89.0414991714151
PRPF4B	-1.60535045938035	6.7157916565465	-24.6469342267904	1.0388029784904e-43	3.97550137580629e-42	88.9880468082409
NKRF	1.34220002734428	6.12214882722389	24.6356101470073	1.07981576077424e-43	4.12302255323936e-42	88.9435394104438
ESPL1	-1.57976194550099	5.89644998544105	-24.5443334695661	1.47605478200258e-43	5.59762815741751e-42	88.6844983758002
SOCS2	2.46199174855747	3.57953149599024	24.4753820795992	1.87022688247194e-43	7.04452125731099e-42	88.6268713608149
SNRPA	1.47577085539312	7.08013302582142	24.5476136534732	1.45954548023787e-43	5.54759968443138e-42	88.6116446734525
AURKA	-1.27150217903834	6.86782300198997	-24.543569656878	1.47992604179762e-43	5.59961156629487e-42	88.604074081819
NRP1	-1.23577155718456	6.93797427135241	-24.5325894841819	1.53672258647652e-43	5.80138793142964e-42	88.5838686261116
CACYBP	1.48741917588151	8.1381518346533	24.4609888716183	1.96506950357507e-43	7.38512862422237e-42	88.2442642460238
SERP1	1.05350531801124	8.51458877572485	24.4388890355305	2.12022722615816e-43	7.95037671082267e-42	88.1639150394889
SLC26A11	1.56507713085484	4.66177915381953	24.3368447495693	3.01340881794256e-43	1.12743286512911e-41	88.0786860465067
AGPAT5	-1.59911668171672	5.12464618326814	-24.3245172852462	3.14436723844907e-43	1.17380351999603e-41	88.0036256624322
CCT6P1	2.1150287511785	3.91847941886556	24.2884841695295	3.56102376115108e-43	1.32638221339623e-41	87.9835074013986
ARAP2	2.49256123829246	4.16112846097201	24.2622702225637	3.89875705973828e-43	1.44895140149029e-41	87.8508432471764
LATS2	1.55253534439405	5.77404174195723	24.2474401178642	4.10394995779899e-43	1.52182836129114e-41	87.6602809430257
HSPA1L	4.41377545399471	2.40146108599216	24.1941953774319	4.93469370001206e-43	1.81779333566083e-41	87.5762268210733
TBC1D24	-1.7834416372838	4.5177806450595	-24.1627332271205	5.50333238164254e-43	2.01837128839013e-41	87.5022458314735
RNF114	0.799241708886079	8.5965685655864	24.2448886222161	4.14033586988918e-43	1.531924271859e-41	87.4803487022804
KLF13	1.46652728437644	5.6455205243858	24.1708626176818	5.3503586905918e-43	1.96658019211994e-41	87.3741700097919
TNFRSF12A	1.79628361956792	7.7135180348065	24.2014080536976	4.81291185654973e-43	1.77684631101408e-41	87.3711397034576
KIAA0895	2.48039992081376	4.12689809536623	24.1254697356245	6.26299818542949e-43	2.27700829680702e-41	87.3616253148771
ULBP1	4.53471232411539	3.02515929318583	24.1392079878741	5.97133372508223e-43	2.18044945891431e-41	87.347819948446
SERTAD2	1.85358397996794	5.54606232701982	24.1383859721494	5.98839344651299e-43	2.18191485837654e-41	87.3038844881351
NAA40	-1.28077088467694	4.82048226298398	-24.1174019698562	6.44093161617165e-43	2.33156147941244e-41	87.2837038662636
HUNK	1.94465645817389	3.59910370022762	24.0946344318685	6.97105404363844e-43	2.51801096816003e-41	87.2788851742562
CACNB1	2.3999352672689	3.11512888330648	24.0700843836607	7.59212833705899e-43	2.73055385610698e-41	87.2282870410388
HSPA5	1.28498387885832	10.5527548020853	24.1612064534562	5.53255054989846e-43	2.02464716403724e-41	87.1227723341161
TNFSF9	3.27708814013655	2.00851173642848	24.1182606342869	6.42175394563472e-43	2.32966188691529e-41	87.0867569963127
TRPV3	3.38391719772133	2.72892811198053	24.0371191167403	8.51483550837397e-43	3.04929569683183e-41	87.0774468562141
CYTH1	1.21332193330179	5.13530455808604	24.0632878118038	7.7737330672053e-43	2.78986935227342e-41	87.0562396396408
MBD6	1.47254089641771	6.68676939051791	24.0743589777677	7.48010880441378e-43	2.69606335441845e-41	86.9954629602461
COL1A1	3.29830833650109	3.5588227672271	23.9985684308923	9.73847273858311e-43	3.45788148789945e-41	86.9796444212793
CREBZF	-1.60671932023464	6.40057225325991	-24.029356820397	8.74807925895698e-43	3.12612986168369e-41	86.883925337522
ARID5B	1.66600752751548	6.25411291576095	24.0252842703946	8.87301899552499e-43	3.15728446130128e-41	86.8453908407589
C19orf26	4.19736660500434	3.12297038383394	23.9383136007673	1.20162982716313e-42	4.23074889041605e-41	86.7445724753094
CCDC88A	2.80019035333198	2.93939938797373	23.9285210344426	1.24342870080566e-42	4.35956008223772e-41	86.7390347103602
ZCCHC8	1.19905665864254	6.2093422356505	23.9860079731072	1.01743145087029e-42	3.60498381024464e-41	86.7232407384415
SH3D21	1.82724776594072	4.49225841047951	23.9466126683247	1.16731684694934e-42	4.11860906083984e-41	86.7047359831912
HSDL1	-1.46427478341428	5.59076994059287	-23.9678530930483	1.08392936028729e-42	3.83248089248301e-41	86.7021300724162
BRD2	0.828991668484081	9.33574667072424	24.0281046825014	8.78630291332688e-43	3.13309445463707e-41	86.6939443061742
ZNF394	1.53269529155159	5.1974585255003	23.9286412935391	1.24290659174958e-42	4.35956008223772e-41	86.6234918384679
SQRDL	1.97752864834537	4.16535006793869	23.8619587813114	1.56919058078326e-42	5.42213703987999e-41	86.4557371971827
PHAX	-1.23475008355638	5.99160294082077	-23.8981069043638	1.3828363084772e-42	4.81803217145265e-41	86.4461525613211
RRAGC	1.60801625128444	4.75400251011141	23.8662385322969	1.54586708216367e-42	5.35260477890378e-41	86.4264951796983
ERCC3	-1.24890410694866	5.93549098159827	-23.8928456969271	1.40850463523809e-42	4.89726227021245e-41	86.4186597310128
GPBP1	1.34193664719772	7.30618719798919	23.9225237051446	1.26974884827225e-42	4.44252714194668e-41	86.4080092226336
PI4KB	0.924146149097403	7.61115600738703	23.9104486667851	1.32445911377709e-42	4.62427019181797e-41	86.3564143312561
MEF2A	1.6807341523544	6.44753232767533	23.8708514378631	1.52111927630227e-42	5.27784206989195e-41	86.2872306618871
SH3RF1	1.39344858544217	4.81804958847824	23.7561357335323	2.27378431202822e-42	7.82443803176131e-41	86.0125181806831
ARID4A	2.05058328449873	6.15095727306166	23.7690436442443	2.17307582506627e-42	7.49330311307386e-41	85.9603534244284
ZBED5	-1.86002699806728	4.39100257826557	-23.694872350072	2.81988226514715e-42	9.68371889164701e-41	85.9016992547725
SEMA7A	2.47233022562911	3.49678053315631	23.6599146202404	3.18896355980326e-42	1.08841278722755e-40	85.7827308997231
DENND2C	3.57095554800823	3.27858958828125	23.6499899707828	3.30236812547231e-42	1.12253667744713e-40	85.7605579319224
SLC39A10	2.18620248280017	4.6909599946473	23.6727507274271	3.048093919121e-42	1.04246058698118e-40	85.6798666649223
EFTUD1	1.12617627820546	6.42941911247628	23.6821679130484	2.94875072237054e-42	1.01055137460912e-40	85.6157589346553
TSC22D3	1.42379370485882	6.02488184372022	23.6575719884621	3.21537257935665e-42	1.09519126307863e-40	85.5930385478769
ZNF212	1.49298102463271	4.73444268745097	23.6190392808451	3.68282882554799e-42	1.24427533895888e-40	85.55983212762
LRRFIP2	1.07500424638007	5.53663830374299	23.6266968675842	3.58476739171557e-42	1.21605780647163e-40	85.4929243907433
SLBP	1.17444878734045	6.60477268788022	23.6216271702235	3.64938985712185e-42	1.23547360264182e-40	85.3850116546781
MPZL3	2.77642758302125	3.76701602578403	23.5229267292935	5.17032505454622e-42	1.73980917932054e-40	85.295103482155
DSE	2.54411114001163	2.91740037318943	23.5107915188526	5.3969787887423e-42	1.80157830864124e-40	85.2742406646409
DCUN1D2	1.57521695925618	4.19826141499904	23.5144460290386	5.32768728713453e-42	1.78200484380076e-40	85.2248312824687
ALDH18A1	-0.874148634060837	6.62955257920379	-23.5638271309303	4.47473778805154e-42	1.5087805396648e-40	85.195455736001
ATF2	2.1653693781142	5.05737828476337	23.4957500620506	5.69187461881948e-42	1.88870855407018e-40	85.0684690878451
ARHGAP11A	-1.97126150155605	5.98473631103206	-23.4985369750806	5.63603482960925e-42	1.87389754454046e-40	85.0352663174405
LRRC8A	1.54417523684436	6.19215348883171	23.5035044496155	5.53787061445333e-42	1.84492725410593e-40	84.9923264938218
SRXN1	1.1999922577691	7.38395025271885	23.5204987564617	5.21489187648891e-42	1.75128216350202e-40	84.9907261451059
TMEM66	0.949248891101629	7.32478704235801	23.514544927994	5.32582462889312e-42	1.78200484380076e-40	84.9710973084086
ANKFY1	-1.38293804970163	6.43613337409827	-23.492285026303	5.76208033424105e-42	1.90821844573955e-40	84.9593911659958
GOT1	1.16530760151359	6.89533309893308	23.4774466836609	6.07273710077236e-42	2.00712362200231e-40	84.8723804930392
LPIN1	1.66605381416312	6.13705125804514	23.4466731559177	6.77193622674289e-42	2.22940672157575e-40	84.8378442478864
PARP1	-0.974131485255138	7.64298698925072	-23.4736174654287	6.15561261655572e-42	2.03050227611988e-40	84.8099039787364
LOC440944	1.87024308664643	5.24147644460346	23.4199131363196	7.4456752127991e-42	2.43206000505571e-40	84.8088313381471
ZNF165	2.36816715468012	4.57965752817723	23.3853829484171	8.41597813719669e-42	2.74364168355706e-40	84.8067902929423
DNAAF2	-2.18634597354418	4.47034952167136	-23.3706317548657	8.86846544779691e-42	2.87992652716419e-40	84.7694174862998
NFYA	-1.33817589960766	5.74578385712089	-23.4231056608278	7.36187021912609e-42	2.4093917327723e-40	84.7679609452513
SIX4	2.45926688508573	6.01766894805944	23.4327130285838	7.11536725926037e-42	2.33786644486975e-40	84.7630682001838
STAT2	2.41613145644574	6.25723977256287	23.4244256098155	7.32749959646074e-42	2.40284516178842e-40	84.7167362200905
EEF2K	-1.41223607604236	5.39004872071908	-23.358601326014	9.25560551179469e-42	2.99401830907649e-40	84.5924883587271
FADD	-2.21444360562202	4.88321823771336	-23.3261883667429	1.03856473779395e-41	3.34661978321119e-40	84.5606774816115
PRKD2	1.63879054394928	5.93997643722983	23.3742109523774	8.75646929742251e-42	2.84908934883452e-40	84.54527882627
STK10	1.10841573647715	6.01085645498563	23.3680200151949	8.95109966351338e-42	2.90112772815112e-40	84.5414788050795
SPIRE1	1.28952018546636	6.07691686645815	23.3415863169544	9.83243520283813e-42	3.17447193691631e-40	84.438416166774
ELL	1.57976507375992	5.28431657852036	23.2995336860181	1.14185501461034e-41	3.66533268029622e-40	84.3696383150057
NAT10	-1.03398611239345	6.02194690774374	-23.3049247350701	1.12015975457658e-41	3.60260610298821e-40	84.3152220667974
SPHK1	2.19546482860446	5.19976702210234	23.2686207094729	1.27470005712575e-41	4.06833659453647e-40	84.256381462422
NOP2	-1.16919682106784	6.17632602304561	-23.2820332315063	1.21524651021579e-41	3.88600050417761e-40	84.2394847786179
HSPE1	1.75039465510996	6.60915666135536	23.2948560057097	1.16102255453627e-41	3.71972053679399e-40	84.2180194728817
PPP1R9B	-1.44690887207525	6.19814652105331	-23.2630079593633	1.30044229207415e-41	4.14258988431393e-40	84.182171471733
CSRP2BP	-1.67571402786626	4.08780438253035	-23.1916888601971	1.67706983056487e-41	5.3019500654758e-40	84.1078673834979
PWP2	-1.22672950113219	5.85111854713084	-23.2228375994572	1.50064664757964e-41	4.75318457085642e-40	84.0493897473127
PIP4K2C	0.855043771232336	7.01245278458541	23.2380369294933	1.4214765064415e-41	4.51096263638095e-40	83.9982597896272
ARL4A	-2.1156775981643	5.18361733021358	-23.1528719141781	1.9265081872266e-41	6.06759377084326e-40	83.9438723842293
GFRA1	-1.03716996017714	8.7630723594974	-23.2403916202779	1.40959388214431e-41	4.4817581910611e-40	83.9221308122254
TXLNA	0.93323955093362	7.00944894442058	23.1898510349423	1.68810992495565e-41	5.32678309150157e-40	83.8253147940715
TPP1	1.47598636059013	5.58243130947494	23.1414479810171	2.006813712967e-41	6.30863769467294e-40	83.7739301085959
CWC25	1.52341029063124	4.42434922387427	23.1056758319674	2.28078536548845e-41	7.15644548826057e-40	83.7591291982387
ICOSLG	1.81757483314695	5.4823191347562	23.0879826032107	2.42994012529678e-41	7.59594741223614e-40	83.5664238508405
CHAC1	6.07997560815253	3.60301126371288	23.0996113600503	2.33083967169262e-41	7.29980574333098e-40	83.5161701413031
ZHX2	-1.05489329069936	6.42587084609066	-23.0564055263611	2.7210157796892e-41	8.47416534441753e-40	83.4457451768664
INTS3	-0.998381380409457	6.2585639365588	-23.0576872048048	2.70854338927463e-41	8.45105963474421e-40	83.4213716209498
BYSL	-1.84529150695755	4.79260143478262	-22.9948499804696	3.39350706454763e-41	1.05098170643508e-39	83.3658633783592
TGOLN2	-1.26962220585246	7.15191307441648	-23.0434270985134	2.85062221088819e-41	8.86130220351192e-40	83.3041668863973
PRSS8	1.82954893347689	6.27473831540239	23.0032318556679	3.29289149451211e-41	1.02171275239741e-39	83.2355426660192
FANCF	-2.71374832322061	3.46324363470904	-22.9165510063781	4.49690355534191e-41	1.38501316868394e-39	83.1230431409503
C7orf68	-1.70207456113583	4.56621751933632	-22.9145633308011	4.52919590563963e-41	1.39239471187348e-39	83.1168288963552
CARS	1.27029747728877	5.99171312796993	22.9616532519507	3.82340825768423e-41	1.18193492978763e-39	83.1005940922703
ARG2	1.796751151643	4.45172608040199	22.9187357557786	4.46167724049628e-41	1.37669908062841e-39	83.0476276758828
EFNB1	2.08039885743569	3.58289113898643	22.8824985318042	5.08366517142314e-41	1.55144555341023e-39	82.9907053117117
HIST1H4H	2.40099252211456	3.31182974068753	22.8574994549989	5.56306553531251e-41	1.69157650931939e-39	82.9509332698948
FAM117A	2.09791318885836	4.06986327858689	22.8660446107472	5.39427414719317e-41	1.64323935952019e-39	82.9363119492496
SLC6A8	1.54855551201963	4.91254033630892	22.8837708231507	5.06041220449869e-41	1.54717246266976e-39	82.8753343221808
SMAD1	1.64654109024349	4.07689587973726	22.8376874410912	5.97519067518649e-41	1.80377416700034e-39	82.8086837665504
RBM39	0.880349222065957	8.49383738115439	22.9109219946622	4.58896192891756e-41	1.40817980365536e-39	82.7523905891367
SETD5	1.48353930053171	8.28030808659045	22.8956489961043	4.84842958239048e-41	1.48507575706773e-39	82.7033934930978
TSFM	-1.34359868284968	5.48546736962361	-22.8394638330052	5.93701448511931e-41	1.79549060125019e-39	82.7015819256781
AAK1	1.90573900896769	6.12427573149058	22.8534709168614	5.64447822216454e-41	1.71321694714119e-39	82.6839633515566
TTC5	-2.10771581543384	3.41591422292995	-22.7713874386028	7.59193654466425e-41	2.27133357375608e-39	82.642089736862
SYNPO2	-1.97350092058159	5.70477138016374	-22.8021189515072	6.79391417663844e-41	2.04355073183635e-39	82.5337182583696
MAFK	1.85354243603295	6.07218346794894	22.8039217701245	6.74981632799902e-41	2.0339446535037e-39	82.5210624045739
HMGCS1	1.51589184797197	8.60651286618243	22.8428595101388	5.86472150579152e-41	1.77684062432713e-39	82.4978632735041
FTSJ2	-1.28199613862601	5.72090240693057	-22.7796547641548	7.36839276022243e-41	2.20840502727527e-39	82.4642758770969
RAPGEF2	1.77687834759754	5.39327795397791	22.7585852524743	7.95167361885715e-41	2.37471052860298e-39	82.385174939401
KDM5A	1.88129126399372	6.3579441976349	22.7806897001905	7.34088013579804e-41	2.20410914526188e-39	82.3833738857672
SGMS2	2.15588151913917	4.26413602527668	22.706345368128	9.60688094272894e-41	2.85373848820957e-39	82.3035947915301
OPA3	-1.18251966809252	5.25915480248083	-22.7216934376628	9.08742836840881e-41	2.70905796850747e-39	82.2992491641683
PLK1	-1.59495523874479	5.46930024210235	-22.7142111938509	9.3370274236662e-41	2.7785132852917e-39	82.2571566163173
TOM1L1	1.17562457984664	6.44013590747597	22.7055562453779	9.63438382196442e-41	2.85683395458392e-39	82.1244049911089
ABHD16B	2.71413962568952	4.339732522253	22.6524485136571	1.16801098939256e-40	3.45120420257971e-39	82.0873320344831
PLK3	2.45668770845053	2.92695390155255	22.6013272259791	1.40627043885461e-40	4.12604681042183e-39	82.0129383599085
LYPD3	1.53025396490327	6.02702950220772	22.6662618751587	1.11092214493578e-40	3.2883295490099e-39	81.9968903517411
SPIN4	-2.31858499616934	3.92305617380524	-22.5708767713373	1.57090741983055e-40	4.60102551475415e-39	81.9007684845625
TSPYL5	-1.10510677201858	6.31818720587716	-22.6275603943306	1.27844402916949e-40	3.77084619820644e-39	81.8539963715921
PANK4	-1.76438446871847	4.14913277640579	-22.5622961690987	1.62071812162894e-40	4.73034727157458e-39	81.8533879622476
CCNL1	1.28992499195754	6.92425604820124	22.6250030564469	1.29037189947662e-40	3.79932740261392e-39	81.8240482658727
CCRN4L	2.34089546634771	4.71854127501256	22.5682182874778	1.58617272910422e-40	4.63761411215717e-39	81.8029430028005
SLC12A7	1.5222336907651	6.53382389047839	22.6212833046013	1.30792208671263e-40	3.84423356382812e-39	81.7936424382348
SERINC4	3.65698897798997	2.28809141663781	22.5288220347838	1.83074760147804e-40	5.3340457991496e-39	81.6291448702657
KIAA0226	1.05236234435899	6.0613265729274	22.5212845339055	1.881708239745e-40	5.47298932199921e-39	81.4623340163547
APTX	1.137019608728	5.26716393426418	22.4977980087364	2.04985810994197e-40	5.94139116649386e-39	81.4431287569232
CDKN2AIP	1.59796387456919	4.64731006199635	22.4653172414262	2.3076704719243e-40	6.66554075517479e-39	81.4279296952629
PIM2	1.64351398832417	4.39130425918353	22.4631177217383	2.3262677019233e-40	6.69612754680986e-39	81.389451924292
SUGT1	1.30649625447891	6.13463039388324	22.4998669200176	2.03445612269811e-40	5.90698683958389e-39	81.3776446544734
GRB7	2.38515282289392	3.72160351000575	22.4225981325794	2.69723309328414e-40	7.7506058852378e-39	81.375292119538
MBD1	0.971136215777898	5.7623391564597	22.4754074030535	2.22425933729467e-40	6.43572891988168e-39	81.3218061632327
MOCS3	-1.71476966450026	4.65299512582891	-22.4109587201132	2.81443772204508e-40	8.07352598001406e-39	81.2924043677243
PRMT3	1.43107661698621	5.63088600036819	22.4639373346863	2.3193201670485e-40	6.68763973684813e-39	81.2768416229842
ACHE	3.37085613984317	2.79625871926519	22.3742348693946	3.21898936603666e-40	9.20245780471746e-39	81.1846541757094
LOC283624	2.53974397987524	4.97776380664974	22.3993551457701	2.93639452748752e-40	8.40894898590776e-39	81.178657945192
RASSF1	1.56208740723944	4.49104868860318	22.3687630258363	3.28409668994188e-40	9.37256536562936e-39	81.0714853606239
PPP2CB	0.962725838669055	6.0253940905605	22.3614512436881	3.37317434921453e-40	9.61038634007901e-39	80.8789938523044
ZNF10	2.30753054014778	3.83154458244615	22.2709707568819	4.69981040416852e-40	1.32322608079654e-38	80.7839308554068
PGM3	1.37768482027094	6.38652846022921	22.315077706139	3.99773870649583e-40	1.13511344868313e-38	80.7068049102767
GATAD2B	1.33991744797461	6.16612692807188	22.3010732235919	4.20837569562631e-40	1.19087775183849e-38	80.6679970904981
HIST2H2BE	1.61399946029068	6.55361154601822	22.3056646723018	4.13811206744603e-40	1.17297942738928e-38	80.6564649537197
PSME4	1.12272583732199	7.93060708745304	22.3266050864545	3.83235584863523e-40	1.0900054287853e-38	80.6437769741644
ZMYND8	-1.08855088512476	6.64717400229024	-22.2865713588398	4.43829929359462e-40	1.25170518357633e-38	80.6074569014554
MCM3	-1.06477788394443	7.3432593757179	-22.2911999913251	4.36356928141812e-40	1.23270832200062e-38	80.5306965980172
TMEM19	-2.17752581061262	3.53673570560947	-22.1798704389654	6.56913548394926e-40	1.82799037992625e-38	80.4874357678409
LYPD6	-1.76941883551239	3.87956511578535	-22.1800269938963	6.56535112809129e-40	1.82799037992625e-38	80.4626750175457
GNL1	1.1611788331388	6.14946125262005	22.2325093374075	5.41288987176554e-40	1.51887869488938e-38	80.4022019999484
ARMCX3	1.54044617623937	6.30152197409971	22.2218741605303	5.62866918233972e-40	1.57678163158207e-38	80.3808271792817
KCTD11	1.75197476572167	4.55644567364386	22.1802831424184	6.55916406561836e-40	1.82799037992625e-38	80.3608938476806
BAZ2A	2.04743449356925	8.05185219577192	22.2514821770337	5.04843941379885e-40	1.41899329002306e-38	80.3533154448234
PFKFB3	1.2548156979142	6.24497642160985	22.2064178181492	5.95782665897149e-40	1.66619888034514e-38	80.3015199734411
LHFPL2	1.4530997226288	6.06432015976165	22.1548981310062	7.20183120278585e-40	2.00072134610283e-38	80.1628973983664
C2orf44	1.94409824056238	4.62554940813733	22.1288281798496	7.92802942901284e-40	2.19881200946618e-38	80.1297819710354
C1orf52	1.54059250506177	4.96612374176476	22.1101765024136	8.4925015016128e-40	2.34758008451194e-38	80.0626959891851
KIAA1279	-1.30287701924413	5.53699962827944	-22.0985253840122	8.86550140542334e-40	2.43859614316283e-38	79.9839566483713
POFUT1	-1.0805801842969	5.71496897807028	-22.1059288849014	8.6266164907572e-40	2.37728034420269e-38	79.9830858522685
ZFAND6	1.09039347463847	6.85943508391009	22.1214983918566	8.14520054380719e-40	2.25530354130185e-38	79.9522270290796
LTV1	-1.78584591480012	5.22853483858171	-22.0684818850269	9.90535643257758e-40	2.72015075498239e-38	79.949503677588
AKAP1	-0.910807566726567	7.27772795720735	-22.105873683629	8.62837340905902e-40	2.37728034420269e-38	79.8677573993401
PANK2	1.34411526352591	5.00566720439522	22.0573970555217	1.03193607943148e-39	2.82919655613312e-38	79.8639691616027
ABHD15	-1.57004645720853	3.84903941280019	-21.9808730395218	1.36955302787308e-39	3.73644450867037e-38	79.7172048544731
DAGLB	1.18151550353352	5.65656858871749	22.0189324507103	1.18961261591225e-39	3.25615080008452e-38	79.6515520661857
PM20D2	-2.13664915032858	4.60720411055749	-21.9710831303024	1.42012219609638e-39	3.868098307413e-38	79.6384203534048
MFSD5	-1.91100546150727	4.36227507684208	-21.9605765863168	1.47648990346158e-39	4.00857421193043e-38	79.6255888663998
POLR3A	-1.12331495935798	5.64434231666091	-21.9651844206927	1.45149627973779e-39	3.94712581826581e-38	79.4931292921096
SYNM	2.10725340422883	4.57188479613868	21.9469405712533	1.55302532164321e-39	4.19592818726349e-38	79.486714326287
ELAC2	-1.03350761495921	6.81938325219402	-21.9938645152839	1.30523757182831e-39	3.56679626654521e-38	79.4765886934201
MAPK14	-1.21568741541852	5.75579584032965	-21.9596967906377	1.48131116286809e-39	4.01514552476595e-38	79.4271038630989
PPM1E	2.00525875766584	6.25267488242941	21.9475739120748	1.54938351931362e-39	4.19286245582541e-38	79.3605122326247
COG2	-1.46077714338173	4.98700966558031	-21.9039819012642	1.82130553504263e-39	4.89702793698599e-38	79.3381100038935
ANKRD42	2.37756883188541	3.72682695125886	21.8819853539875	1.97630123567247e-39	5.29674068355551e-38	79.3344702511294
MTMR3	1.16921356802492	6.04672671378461	21.9286095772953	1.66225558553094e-39	4.47658009861827e-38	79.291402623796
RB1CC1	1.63963288323657	7.02420714720463	21.9341351025167	1.62853859589889e-39	4.39285152867952e-38	79.2464541326673
GPAM	-2.01782918336525	4.19476729610882	-21.8312725124909	2.38627299920315e-39	6.36491700776292e-38	79.1285501291292
NUMB	0.98435402803742	6.31555665469487	21.882393748906	1.97330570968224e-39	5.29674068355551e-38	79.0884877752411
ENTPD1	-1.35163212572606	4.70886282314448	-21.8330688814419	2.37038039935209e-39	6.33262648542561e-38	79.0689068211089
TTC28-AS1	2.36012638794555	2.81108299235938	21.7828361653933	2.85778855975646e-39	7.55034058031076e-38	79.0244475522829
RTN4RL1	-1.95281192387115	4.87012414618453	-21.8021549379063	2.6593924676969e-39	7.08211459072658e-38	79.0032364775231
HPS6	-3.65749448869939	3.34199510115506	-21.7955859081269	2.72524545821316e-39	7.23444524494554e-38	78.9904982219648
AARS2	-1.38171240756292	4.55778452254022	-21.7929585657089	2.7520420102912e-39	7.29400167672109e-38	78.9657440064803
SERPINB8	2.57837767508187	2.76783549343584	21.7416654853106	3.33183901945942e-39	8.70651183772489e-38	78.8671346466356
TMEM168	-1.67666121095383	5.0359289750157	-21.7705646399726	2.99149676084453e-39	7.89113435778612e-38	78.8163854717468
NPLOC4	0.978205954816083	8.17867565927953	21.834908381502	2.35421678780051e-39	6.29950744946811e-38	78.7951697851942
ANKRD50	-1.8151275285526	6.90734822406679	-21.795721068927	2.72387407446227e-39	7.23444524494554e-38	78.7625097180977
ZNF711	2.11486451143827	3.21709195987998	21.7049184023694	3.82161429459694e-39	9.95524571072262e-38	78.723234640951
PSEN1	0.923967257240177	6.82298316835372	21.7848895156462	2.83601142040768e-39	7.50466060045855e-38	78.6843005577267
TTF2	-1.25365249927644	6.34928208960455	-21.7548724730342	3.17170840267774e-39	8.35333091754056e-38	78.6170279478033
GRHL1	1.18004325833921	5.83160566853736	21.7318947546563	3.45553067048713e-39	9.01564663544879e-38	78.5640949688721
PCNA	-1.58505966897698	6.98449839496626	-21.7482145797573	3.2514394069681e-39	8.53643212592377e-38	78.5534130096817
C6orf211	-1.42585556364259	7.36031018031569	-21.7476901515443	3.25780485146644e-39	8.53973798368727e-38	78.5270719921731
RCOR1	1.32795280058996	7.33759347540111	21.7457238399398	3.28178376727413e-39	8.5891317251788e-38	78.4967304719646
ARNTL	2.06074800438998	3.5738262981658	21.6468806716163	4.74739365297343e-39	1.22903113703294e-37	78.4905462254835
HMGCR	1.55686051041867	8.35253993627647	21.7520604258061	3.20514054005836e-39	8.4281085521912e-38	78.4871907902402
ARPM1	4.7040844941206	2.5932433303221	21.6428622640134	4.81930259850017e-39	1.24571895915482e-37	78.3886549977649
RAB3D	-1.48327966236139	5.92681046521122	-21.6703738080326	4.34810980415827e-39	1.13091428249989e-37	78.3734637107889
SLC35D1	-1.94533878622751	3.85706670634482	-21.6135083851721	5.37899911849461e-39	1.38610756945614e-37	78.3582138169145
KIAA1949	1.10130195793033	5.35395362941306	21.6549493999634	4.60625422767242e-39	1.19619558545953e-37	78.3177447988278
PXMP4	-1.41453711176067	4.22271198366834	-21.6076070022423	5.49920405426744e-39	1.41490290159336e-37	78.306268517074
CLDN15	2.30511011450004	3.05322504562683	21.5704084626826	6.32181085762994e-39	1.62405475857148e-37	78.2377997743596
RXRA	-1.10810491296516	6.64091515171787	-21.6262781069993	5.12788101538876e-39	1.32343645218151e-37	78.1291617007325
LPCAT1	-0.848773723118218	7.98981511790218	-21.6474199695023	4.73782565808147e-39	1.22845575667837e-37	78.1199337912942
NES	2.22531194570237	3.13325033491875	21.538085250839	7.13681065791761e-39	1.82501561839471e-37	78.0919078719031
OLFM2	2.02412330506444	2.93816048155572	21.4784163907423	8.93009759469955e-39	2.26283260869326e-37	77.8904353948382
ANKAR	3.68145529520111	1.9192539874932	21.5151763700061	7.77785697939813e-39	1.97685228151146e-37	77.8555857842781
TFAP2A	-1.47486264967191	6.58279124728803	-21.5228258684771	7.55759463684261e-39	1.92379319188061e-37	77.7955274033607
GABPB1	1.05628182510464	6.57968601663427	21.5411224126682	7.05592023846696e-39	1.80709356919022e-37	77.7905942609294
IVD	-0.912949820206485	6.16211062861071	-21.5288680381445	7.38806742482379e-39	1.88350670141392e-37	77.7870617942188
CHPF2	1.28888566797493	5.79002576755155	21.5122244119728	7.86457728949102e-39	1.99586025173669e-37	77.7525288104854
C6orf106	0.716832744803926	7.60235659503405	21.5447193585203	6.96131533106978e-39	1.78559873614741e-37	77.738804870874
PANK1	-2.11307666962595	3.64957353237167	-21.4366522658169	1.04496418046365e-38	2.64387003843783e-37	77.7270899907823
NOL11	-1.25685349618505	7.63294480300249	-21.5353588619268	7.21022012590836e-39	1.84097284558307e-37	77.7064812173604
EXPH5	2.90326885718577	3.43366485095726	21.427203657581	1.08281205251627e-38	2.73136482146035e-37	77.6977456013149
CPOX	-1.75836592282563	3.45253525867076	-21.4302642021353	1.07040361180508e-38	2.70414350510999e-37	77.6871229105682
E2F2	-1.78398441701515	4.25721772623301	-21.357167277555	1.41001989076714e-38	3.53011566664515e-37	77.3769917603419
HIST1H2BJ	3.265018776864	2.44799596448047	21.3378952905388	1.51643119326551e-38	3.79085131183444e-37	77.3360796812207
TGIF1	1.09428495897575	5.50480380211522	21.379965425966	1.29380973803863e-38	3.24890000885256e-37	77.2980667758604
AHCTF1	1.45877166054714	7.38769551340807	21.4246699068346	1.09319435291843e-38	2.75340095756143e-37	77.2859833898072
AKIRIN1	0.974214040227674	6.43052620451594	21.3841990038027	1.2733170291121e-38	3.20224872103321e-37	77.1973890647011
EPAS1	1.51410911724288	5.21024414180528	21.3023498341628	1.73440365137426e-38	4.32927860680345e-37	77.0509804521696
CLCF1	1.92024126183681	3.527128311005	21.2583046680571	2.04886280169668e-38	5.09140884035293e-37	77.0312916755203
ULBP3	4.47440851363462	1.07491449265786	21.3787286383265	1.29985895019057e-38	3.25919656416597e-37	77.0230529010046
MRPS6	1.42729726566006	5.51773987487171	21.2971405484127	1.76890108896745e-38	4.40880801965597e-37	76.9447691733768
CEBPG	1.29356661802889	6.83050828518834	21.2691317067527	1.96659937669196e-38	4.89425713925541e-37	76.754268641894
METTL13	-1.13232286558222	5.8357622102	-21.2287908458945	2.29116413075999e-38	5.68507847519735e-37	76.6772151266987
AHCYL2	1.25192526964294	5.51123942134129	21.2128667264694	2.43369315023183e-38	6.02979025844106e-37	76.6271491227658
PPAPDC2	-3.19401246382172	2.95072915487275	-21.17086497406	2.85402623639502e-38	7.05033010006946e-37	76.599335128267
PRSS22	1.78720304649478	4.2905442660984	21.14721359345	3.12219088265538e-38	7.69006190302335e-37	76.5423619164787
UPP1	2.55380512721479	3.55574840934802	21.1145062590349	3.5354181715133e-38	8.68228098390433e-37	76.5108935068547
KDM6A	1.3730898454314	5.76318743269998	21.1753574434227	2.80577598241659e-38	6.94139016715015e-37	76.4775835431087
NGFR	2.86171600145456	2.44631929993237	21.0990289277533	3.74976394064229e-38	9.16828247709089e-37	76.4572393632778
TMEM150C	-1.22048238891806	5.04427325230211	-21.1364476457683	3.25253513947656e-38	7.99932318714794e-37	76.4048425740606
MARCH5	0.982094359550364	6.49063308931462	21.1472489577187	3.1217715178632e-38	7.69006190302335e-37	76.2998799444337
ZNF503	2.01555877823479	3.42243459405491	21.0257058816809	4.95761016627101e-38	1.2068569493554e-36	76.1437425854644
YARS	0.919955425360737	7.61691073457606	21.1122839340104	3.56541880281898e-38	8.74311789711799e-37	76.1093408873081
HIBCH	1.56897802430208	4.88448316190255	21.0573978421017	4.39363460009554e-38	1.07268824893427e-36	76.1066873859711
YY1	0.908216483710249	7.74003554407063	21.1025976580526	3.69920638311682e-38	9.05791032961137e-37	76.0586759579096
ARHGEF26	1.47997833239853	4.90648300605277	21.0153899136232	5.15650792949084e-38	1.25345114262798e-36	75.9303341776899
LRRC8E	1.53430911896515	4.1876182372923	20.9863307259908	5.76111938538745e-38	1.3983883976955e-36	75.9211896761404
KLHL15	2.36977330088444	4.21521050031973	20.9785578764638	5.93463163823962e-38	1.4384170944626e-36	75.9054132653828
TCOF1	-0.891109800573279	7.19434874425548	-21.0545867135954	4.44093222219982e-38	1.08265525486982e-36	75.9046984759542
FAM40A	-1.63201898530042	4.52380416241723	-20.9741881246813	6.03448043998728e-38	1.46050145988925e-36	75.8978818254671
ZNF799	2.01029312497725	3.51939873139466	20.9584595316026	6.40810690207644e-38	1.54422449323237e-36	75.8891873111787
VPS33B	-1.1935964988242	4.8829707625448	-20.9692411708051	6.14956378608905e-38	1.48620382599066e-36	75.7963043331416
VASN	1.84086344438167	4.82206514379635	20.9635593463195	6.28447548843098e-38	1.51661714384588e-36	75.7638251229684
SLC17A5	1.71826325983284	3.61549757210517	20.9031341181954	7.91773063146227e-38	1.88896044337482e-36	75.6772590056
UBE2T	-1.38362386494214	5.84285336206609	-20.9484306722115	6.65842799176288e-38	1.59535171539029e-36	75.5957666606024
TXNL4B	0.983015081064117	5.52016717910127	20.94228633078	6.81663737039772e-38	1.63092193680303e-36	75.5947329224023
PLOD1	1.15110140466338	6.62929116265628	20.9570923455076	6.4416654519855e-38	1.55007788516555e-36	75.565783536477
EAF1	1.11999529755541	7.14650894669207	20.9563410195721	6.4601826459752e-38	1.5523002093576e-36	75.5181926721171
LMAN2L	1.11812938065675	5.13664284612867	20.9035602032645	7.90483101571491e-38	1.88857705581166e-36	75.4676184396247
SURF4	0.817915990568315	8.5714851421643	20.9523662644873	6.55904106409802e-38	1.57379343982748e-36	75.4419474877418
HSPA12A	1.4662643891546	4.31092339411542	20.8378836479748	1.01660614272582e-37	2.41845250795828e-36	75.3176465311658
OTUD7B	1.21652186222355	6.4491001927891	20.8905448804206	8.3085947183846e-38	1.97938658219749e-36	75.3088936695759
TSHZ1	1.98053769828576	3.94634875130999	20.8161404739997	1.10502793352128e-37	2.61393029140169e-36	75.26093059393
KIAA0040	1.60386776305417	4.46679643417325	20.8052000252979	1.15241086180332e-37	2.71832429517613e-36	75.179486146091
ZBTB5	1.09920571773132	5.59405603989726	20.8264846055637	1.06203454356195e-37	2.51578834370114e-36	75.1629642731238
FASTKD5	-1.3910829179089	4.5714312755012	-20.7846878418298	1.24684013552036e-37	2.93279246504115e-36	75.1459280649858
FURIN	1.33951941977806	5.91731207930634	20.82882322635	1.05255055452368e-37	2.49685893246157e-36	75.1317574391246
PELI1	2.37302938259581	3.35339622750447	20.7458540965709	1.44751690349562e-37	3.37632813027346e-36	75.0945986176587
CITED2	-1.37289774854129	5.89856687004644	-20.7769658815759	1.28437683543106e-37	3.01684244322319e-36	75.0549850870588
CAMTA1	1.1005255470955	5.40860868095648	20.7929506579479	1.20789783421897e-37	2.84519484218e-36	75.0330077176574
FNIP2	2.31043622881551	3.43736267479405	20.7195510548522	1.60164675042482e-37	3.70996402411423e-36	74.9726252879972
SC4MOL	1.54547127495739	7.0304553009857	20.8053343608334	1.15181681231657e-37	2.71832429517613e-36	74.9624916956082
TIMM8A	-1.35182950652036	4.62846479765655	-20.7418014533218	1.47025232684667e-37	3.42458216074983e-36	74.9610524351919
ETF1	0.845178431509703	8.8558183009287	20.8309154682278	1.04413809357528e-37	2.48042123252172e-36	74.9594505592556
UBQLN2	-1.20335558733736	5.13530812112549	-20.755161407948	1.39663487141761e-37	3.26675826427807e-36	74.9494647769037
ADO	-1.14536645460419	5.03007161729773	-20.7480558155529	1.43531410467966e-37	3.35254093389143e-36	74.9328027733842
COG8	-2.09540551194818	3.6956455660919	-20.6915854126367	1.78371822265456e-37	4.11460738698964e-36	74.9037702800469
SAMD8	1.66188656866683	5.51162066046042	20.7580980368659	1.38095778128867e-37	3.23461315606047e-36	74.884144913188
PLEKHA6	1.03930997024571	6.64507385984049	20.7597082291012	1.37243724160989e-37	3.21916415549563e-36	74.8453278498927
LRP11	-0.90965936353551	5.81283699318415	-20.7334293047397	1.51836672086262e-37	3.526828477737e-36	74.7956819438682
RBM15B	-1.20347179755117	5.36503644085418	-20.7151197828993	1.62919589948934e-37	3.7633525169972e-36	74.7745871885167
FEN1	-1.11581681568079	6.839869433912	-20.7409300416046	1.47518779571892e-37	3.43129912317153e-36	74.7186290662796
PVT1	1.21277163422999	6.47447278254972	20.7154055782709	1.62740479178769e-37	3.7633525169972e-36	74.6833173485955
RUNDC1	-1.36422138040293	4.60975506841224	-20.6552288281735	2.05199147743509e-37	4.70747674466728e-36	74.6612494952191
NFKB1	-1.13688018121562	5.20171368164666	-20.6785248818918	1.87576148176959e-37	4.315025449947e-36	74.6483739184916
RBM24	1.70096360541611	3.99414698370701	20.6374076642102	2.19799762084168e-37	5.00126696747704e-36	74.6305593909666
C14orf167	-1.53654860771294	4.60192865894042	-20.6520593063466	2.07722493811798e-37	4.75376328456774e-36	74.6235254325095
C14orf135	-1.54965522010007	4.82617177898395	-20.6614780411698	2.00314113334305e-37	4.6017214717073e-36	74.6162354111933
USP2	2.44715422948923	2.1780826726314	20.6089086779513	2.45357201549805e-37	5.55257623642617e-36	74.5740455556216
HCFC1R1	1.531747257222	4.61353253023999	20.6402977583234	2.17362693554087e-37	4.95930925920675e-36	74.5599289254696
ZFYVE1	1.30008960829511	5.08625321664799	20.6519809422666	2.07785276310632e-37	4.75376328456774e-36	74.5580478468012
USP32	1.12906110147481	9.69881852717921	20.732067292705	1.52634291202028e-37	3.54043812213969e-36	74.5376139797902
PLEKHF2	1.39754965796053	6.45449281537412	20.6803003194349	1.8629733597298e-37	4.29151053279907e-36	74.5160564225103
KCTD7	1.84693386843702	3.49414559330975	20.5976504979284	2.56260625917161e-37	5.77587966015983e-36	74.4931348047321
ZNF222	2.94522219633984	2.42746064166297	20.5938340072371	2.60066652021254e-37	5.85377481615538e-36	74.4640405378629
STC1	-1.3976181014769	5.67482290013966	-20.6303967111763	2.25826812818317e-37	5.12446081081891e-36	74.4284787955614
ARRDC2	1.2464346971847	5.26973208127485	20.6098462563923	2.44470536396069e-37	5.54000711475319e-36	74.3562561603772
PGPEP1	1.21190339525094	5.42588814112395	20.6079733085963	2.46245007528332e-37	5.5651371701403e-36	74.3355779667489
DDX23	-0.892664169896133	7.07871594119148	-20.6397814648281	2.17796050587448e-37	4.96242663491073e-36	74.3160104540104
GARS	1.00763872306055	8.05850279096622	20.6405601738845	2.17142765194323e-37	4.95930925920675e-36	74.2651709604244
GTF3C2	-0.785130596030658	6.21584353906524	-20.6005631584616	2.53393764543582e-37	5.71897073984733e-36	74.2291462085567
SLC7A1	1.44981684519916	8.42370404573242	20.6331231969458	2.23463409417008e-37	5.07772018898103e-36	74.2063733733113
PDP1	1.70205171154534	4.59322370481625	20.5349066750702	3.26617789437376e-37	7.33202135644386e-36	74.1375123281891
STX1A	1.72597115510661	4.37818673689805	20.5087227525145	3.61465733809505e-37	8.10342216116643e-36	74.0953583238297
C6orf1	1.81680139885168	4.22459401924266	20.4990728697644	3.75233803346117e-37	8.38958573149794e-36	74.0487130720203
OSBPL1A	1.51069898653413	4.97606689719498	20.4910639245123	3.87061281490501e-37	8.64247379392142e-36	73.9220443271199
ADIPOR2	0.865827738428369	7.46796626190616	20.5389794126962	3.21510268298789e-37	7.2270668374045e-36	73.8872052588405
NAPB	1.46659381910068	4.79732661030956	20.475964066678	4.10392454000648e-37	9.15120453427579e-36	73.876916323884
SEPW1	1.41056244883346	6.51279178891458	20.5023998241015	3.70428330468036e-37	8.29323078814918e-36	73.8098788103519
MLF1	1.74940542862173	4.61242468865032	20.4149079804261	5.2011962801827e-37	1.15211664357318e-35	73.6882491599891
RG9MTD1	-1.89245250608623	4.87575608714673	-20.3890831030468	5.75024549982277e-37	1.26869532637251e-35	73.6217005556937
SH3BGR	2.77643104486379	3.12078081763602	20.3411469409072	6.92910052345835e-37	1.51877165339866e-35	73.5606990800896
AARS	0.98590837769898	8.92408223154677	20.4677458669217	4.23681122660731e-37	9.43494420156866e-36	73.5582511216464
CEP95	1.12444381841777	6.92846822411002	20.4336309787986	4.83645406882515e-37	1.07416809889816e-35	73.5345582950007
RNF26	-1.39382815122241	5.15903092943668	-20.3908885021186	5.71003012308485e-37	1.26148670777373e-35	73.5258924522752
TAX1BP1	1.12053309099734	7.69976966717735	20.4406919529096	4.70569196393922e-37	1.0465158564484e-35	73.5108896272127
CORO1C	0.820882390256447	7.05419300735463	20.4262977336567	4.97613743287355e-37	1.1037257616363e-35	73.4749573512265
CTNNAL1	1.19019009488234	6.01549328447501	20.3958066531843	5.60190996222659e-37	1.23923733079732e-35	73.4388982339386
OFD1	1.27060319342861	5.53347166363717	20.3781786307096	5.99928618780103e-37	1.32000135688003e-35	73.4184496846934
TACSTD2	-1.24914676946468	5.95613205094542	-20.3778760459286	6.00634963732465e-37	1.32000135688003e-35	73.4038854137678
NAIF1	1.7196168857173	3.97815202648618	20.3052299650883	7.9696322783304e-37	1.74000170003652e-35	73.3666505385542
CBX4	1.63779023693667	6.74108366463695	20.3778711515335	6.00646395949356e-37	1.32000135688003e-35	73.3313041000927
SPRY4	3.40735015907019	1.96300687608153	20.2975036541672	8.21330146764557e-37	1.78620616053192e-35	73.309366020006
KLHL9	-2.24885467928771	4.16583091222029	-20.2778726495033	8.86674092837355e-37	1.9258100686509e-35	73.2645144346981
EZH2	0.803182027769485	6.87885584924154	20.3668600580251	6.26929234547587e-37	1.3759533488942e-35	73.2505709819309
TFDP1	-0.794767924829773	6.44328660379813	-20.3390981580177	6.9845917967228e-37	1.52893080115696e-35	73.1711555020955
IER2	1.68184508091036	7.16835375609479	20.3386922436967	6.9956390320232e-37	1.52934728328831e-35	73.1626486599193
INPP5K	1.04584530213764	5.26609152641276	20.3005915031816	8.11502999473821e-37	1.76943626638855e-35	73.1547399360477
SLC24A6	2.16950604583079	3.06612945137963	20.2304625415689	1.06693575738471e-36	2.31432342496782e-35	73.1026153428854
UBR2	1.41144884885614	6.60141317499687	20.2985817944247	8.17885387387028e-37	1.78103062742977e-35	73.0032420084449
CDAN1	-1.33714599113761	4.16868585050288	-20.2174443351495	1.12260877486784e-36	2.42564717711753e-35	72.9669769029116
SORBS1	3.64072544552553	1.79828579333058	20.2035354201736	1.18533126715944e-36	2.55786840154509e-35	72.8874554281358
FOXO1	2.13577064452368	3.64737883653893	20.1776276543964	1.31173683807635e-36	2.81972839074407e-35	72.8854332567136
CCNF	-1.25544990798474	5.4746434462604	-20.2259013044563	1.0861181721126e-36	2.34983703886302e-35	72.8548232626271
ENO2	0.972877478637675	5.90942740079228	20.2292591531968	1.07196323528434e-36	2.32221672887244e-35	72.7868224244204
TMCO3	1.33461045103779	5.21897340767022	20.1811995794309	1.29353255194801e-36	2.78417482609762e-35	72.7062883790481
ITPKC	1.3888606832365	5.73158708083053	20.1653928453153	1.37607125200664e-36	2.95043789981527e-35	72.5733850715831
AKAP8L	1.28252929657179	6.39009095223907	20.169703099275	1.35305157709544e-36	2.90480546538435e-35	72.5523125048968
MCMBP	-0.815309539647066	6.87255094490843	-20.1828938443886	1.28498698467951e-36	2.76934566131187e-35	72.5431573266644
GPR87	2.68089687883803	2.65467199176424	20.0746969740597	1.96349695867779e-36	4.17780192581774e-35	72.5234189388603
CKAP2	-1.37048582384454	6.2742623298305	-20.1463339128471	1.48268499017983e-36	3.17495822993182e-35	72.4589601918998
POLR3B	-1.73664298959269	4.01245764589296	-20.0632788422114	2.05351291355517e-36	4.36378017360823e-35	72.4211065551791
LRIF1	1.83296808360073	5.46769695928258	20.1213457182775	1.63518800276753e-36	3.49257779799286e-35	72.3899571798285
NOTCH1	2.03079997649873	6.54490725631639	20.1419753514997	1.50821370552134e-36	3.22549437482594e-35	72.3838777915798
SEPHS1	-0.848402341482791	6.51657750161483	-20.0872750395454	1.86893109559602e-36	3.98673515851375e-35	72.1957648182291
PEX11B	-1.39927008826057	4.51829503180979	-20.0352236937409	2.2927602335213e-36	4.85368634752028e-35	72.1936180512499
CD59	0.911478625647822	6.39186167417558	20.0820806569307	1.90741474576939e-36	4.06364384818437e-35	72.1750768868265
RNF185	1.24328021281724	5.21577618788868	20.0460207780046	2.1975273392736e-36	4.65797810164913e-35	72.1680222999226
ATG16L1	0.841808314378712	5.91666001766437	20.0553745937554	2.11825225803122e-36	4.49564095981143e-35	72.1125411712962
WHAMM	0.928262599563449	5.47808293282616	20.0309997846207	2.33113840137271e-36	4.92246952330268e-35	72.0658901622633
YY1AP1	0.900863813790782	5.81444452404521	20.0334667743452	2.30864553940915e-36	4.8811362833222e-35	72.0564221915534
ARPP19	-1.2969220276038	8.54021066618756	-20.0203187909856	2.43109911786313e-36	5.12707460871916e-35	71.8114011266059
PHF12	-1.16579759865568	5.43731971700432	-19.9539256587422	3.15706089206279e-36	6.63300079885153e-35	71.7982406750768
POLR1B	-1.28237474884078	5.64900739588353	-19.9577627248893	3.10969858199991e-36	6.54171057677565e-35	71.7692477768215
GNA13	1.37918582648818	8.71232962940008	20.0066348920716	2.56550315385226e-36	5.40371218451199e-35	71.7464179826081
UVRAG	1.03233139495498	5.78379693961943	19.9459264309101	3.2581491063008e-36	6.83679870185378e-35	71.6920259794942
LOC493754	1.57658261769572	4.00119447236721	19.8836108105152	4.16598893131539e-36	8.67646312419909e-35	71.678927733408
GABARAPL1	3.12134152180625	2.73805509718253	19.8722709438549	4.35677674869087e-36	9.06252914740127e-35	71.6742623918468
DNAJC14	-0.878380814956064	5.84385301595599	-19.9388111812495	3.35080486894017e-36	7.02241361255081e-35	71.6698333964054
SLC1A4	1.53960580066531	5.25676281097074	19.9023911709066	3.86834999715443e-36	8.07668980679285e-35	71.5678594950258
BRPF1	0.971116369247147	6.1954628585131	19.913613113711	3.7008246057876e-36	7.73657383839898e-35	71.5341983647453
RNF10	0.693371959525276	7.60975377557664	19.9363421226538	3.38357417678881e-36	7.08221458480802e-35	71.5237888876365
JRK	-1.37175398054227	5.07276671929655	-19.8629016339617	4.52103852675111e-36	9.39252774178702e-35	71.4841964629271
WIPF1	-1.0527543837912	5.3569262305969	-19.8396661259742	4.955851117905e-36	1.0244951062527e-34	71.3378388846618
NEDD9	-1.81783359613748	5.50685095898442	-19.7998334913025	5.80163827709618e-36	1.19638222621648e-34	71.2862691953466
EHD1	1.29042656597121	6.36387943427329	19.8566450639987	4.63418984832057e-36	9.61565645450536e-35	71.2788197997399
DSCAM-AS1	-1.24823270828529	8.91590219087414	-19.8853521305046	4.13744705937382e-36	8.62776366844984e-35	71.275906840514
SLC7A2	-1.59228859432222	8.72812458512862	-19.8517218139244	4.72523100219823e-36	9.79241180678603e-35	71.1430697046796
AHSA1	0.853329084521423	8.50485570360405	19.8438472711408	4.87461015624617e-36	1.00894777540917e-34	71.1079933491236
KPNA4	1.0698867783099	7.42720414100168	19.818517879191	5.38816034228865e-36	1.11248880943747e-34	71.0555897957936
DSCC1	-1.29124319354598	5.65895836823666	-19.7787738848397	6.30615657515751e-36	1.29722217174581e-34	71.0481253398203
PIK3C2B	-1.27289465380669	5.59098538026407	-19.7643236790706	6.67769891364341e-36	1.37196359498492e-34	71.0334992658148
GRHL2	-0.826784714437681	6.68022964022593	-19.7791811505963	6.29599238361982e-36	1.29672631309923e-34	70.9772816864675
PODNL1	2.5242513112563	2.4332339156511	19.648735416357	1.05656627198704e-35	2.15184313944921e-34	70.8509633107222
FER1L4	1.6946333707785	5.46837949356021	19.701572164887	8.56486772933215e-36	1.75537803805577e-34	70.7818143678458
KCNJ3	-2.04034024698914	4.39243411525582	-19.650257286915	1.05019153180938e-35	2.14187843633904e-34	70.7273591373528
SERBP1	-0.696640603276597	8.73601758771206	-19.7471769936598	7.14730927011748e-36	1.46664540163736e-34	70.714988347293
PSAT1	1.53748821254791	5.20356157244925	19.673767790854	9.56493516980556e-36	1.95554982615927e-34	70.6824642566891
EDA2R	1.94735990513148	3.5382757331444	19.6154621696763	1.20611682382568e-35	2.43906865316332e-34	70.661017985126
THOC6	1.43688120637046	5.55206224421253	19.6630091752672	9.9827717551759e-36	2.03848443020222e-34	70.6220134594448
WASF1	1.42457216005265	4.06747764756595	19.6240870564156	1.16541570870806e-35	2.36534130005263e-34	70.6175892600619
WDR5	-0.889483703870967	6.34106655747517	-19.6484774428757	1.05765071790675e-35	2.15184313944921e-34	70.4541720019019
SLC3A2	1.07997262836727	10.5994171297276	19.6941659095129	8.82047859878205e-36	1.80555304878863e-34	70.4192332427218
SDC3	1.1896643547336	5.40564362840751	19.6179230473358	1.19435996017201e-35	2.41821743025625e-34	70.4051142642145
LOC100216546	2.3820767325934	4.9905240869775	19.5923403739504	1.32243965643759e-35	2.66785052041764e-34	70.3870770646915
FAM107B	1.26392728024852	5.86558592295604	19.6115389647062	1.2251016222888e-35	2.47446854241038e-34	70.3660728420269
EIF4A2	0.929340059744905	8.40691795017628	19.6312106975606	1.13284449228305e-35	2.30202810315209e-34	70.2823410134104
ST13	0.725618236205575	7.76029882398676	19.6206676818574	1.18138360874499e-35	2.39484357244258e-34	70.2617580485685
DLAT	-1.16729861231256	5.52575244720246	-19.5496211292059	1.56793603022642e-35	3.1592966469285e-34	70.1515324906801
DOLK	-1.75334033793798	3.91094122627287	-19.4925694569685	1.96898731381266e-35	3.94836257028811e-34	70.1496378675219
MKS1	-1.26438478791909	4.44844225067739	-19.4814404643499	2.05853463480637e-35	4.11313419743151e-34	70.025230083976
FBXO11	1.09775329105678	6.44319543736159	19.5429117296957	1.61046745494448e-35	3.24108997791715e-34	70.0251639196439
ZBTB24	-1.7370725870413	4.46330496750989	-19.4612350195464	2.23173774127364e-35	4.453888065043e-34	70.009135090686
FHOD1	1.19551594228859	5.80322089414269	19.5222984200937	1.74855035214278e-35	3.51475433764854e-34	69.9896071227675
FBXO34	0.9975722023758	5.57482756341638	19.495381731575	1.94698690276117e-35	3.90893264847272e-34	69.9106000171855
TUBA4A	2.13772133399623	3.03833415829327	19.4200823755717	2.63128677650202e-35	5.23253746138166e-34	69.8876373347775
ZSWIM4	2.30991324134353	3.33699522534536	19.4019940309266	2.8290131852435e-35	5.61238630012008e-34	69.8368888964365
ETNK1	1.65835610980109	6.01568338169056	19.4890861878882	1.99658454196603e-35	3.99890777004071e-34	69.8185534390028
TMPRSS2	1.69746736302646	3.36873840416803	19.3894546708788	2.97480750550014e-35	5.87375215135588e-34	69.788377239907
ARF4	1.26111729009163	7.52824067241335	19.4833439906501	2.04293236867082e-35	4.08684221694388e-34	69.7332546820643
CEBPZ	-1.20026108691351	6.05331387811805	-19.4209889553191	2.62175158810458e-35	5.2197825666025e-34	69.6000039197799
TRPS1	-1.61939194405143	6.7369860728774	-19.4225522276231	2.60539117188572e-35	5.19339236693883e-34	69.5745653255661
WDR36	-1.48009194681946	5.5940050922268	-19.4011243708371	2.83888817220957e-35	5.62530400379536e-34	69.5738885649668
ESRP2	-1.11845869130931	6.16609645880334	-19.4078645217054	2.76325306006792e-35	5.48843755066222e-34	69.5403838839151
MICU1	0.884134281447951	5.8790124012366	19.3940150373661	2.92092829050973e-35	5.77418495632208e-34	69.4766872360065
SPATS2	0.887755017152443	6.32241171021782	19.400549927758	2.84543001230295e-35	5.6315942634029e-34	69.4576770365835
PYGO2	-1.04790465888461	5.25740273730987	-19.3557739515982	3.4050169908891e-35	6.707362091358e-34	69.4181658153578
C12orf44	1.35338810873383	6.3847631006826	19.384700785481	3.03203959045922e-35	5.97969694703301e-34	69.3915098426043
YPEL2	1.79527745060911	4.5576105459056	19.2949859558765	4.34654693826997e-35	8.55195894066201e-34	69.3109401534172
HOMER1	1.8862345647133	4.88238209947785	19.2927764098795	4.38532643276738e-35	8.6181197722211e-34	69.1547253324093
DAPK3	1.54722969220917	5.51664349121404	19.2895200162281	4.44311548245219e-35	8.72143935780873e-34	69.0871194106327
SGK494	-2.49541720173829	3.34112786090377	-19.1953199793856	6.49241525747824e-35	1.26401807643849e-33	69.0408417013624
SYNJ2BP	-1.53347240442635	5.37007646854334	-19.2612869867086	4.97744294960829e-35	9.74739530319076e-34	69.0347476737314
TMEM48	-1.10204289897549	6.0292879533948	-19.2752246717964	4.70602268501224e-35	9.22667331584346e-34	68.9903908176811
FAM111A	-1.48120055783817	4.70355572744352	-19.216655026105	5.95741949531734e-35	1.16392387429541e-33	68.945248830022
BMP4	2.16099845333854	2.61684111499536	19.158666062457	7.52710059144089e-35	1.45867010766231e-33	68.8455043787533
SCO1	-1.17999107340825	5.03048838922527	-19.1976729014688	6.43111363255545e-35	1.25354247541792e-33	68.7916574828418
BLM	-1.2142655773154	5.39932825669596	-19.2136081128405	6.03101588906444e-35	1.17692776812968e-33	68.7910094932322
MRPL16	-1.42936761788477	4.60766777799799	-19.1775207615799	6.97562894046033e-35	1.35494098025852e-33	68.7774890627324
GPATCH3	1.48337988101869	4.12696275573674	19.160905908229	7.45935399044479e-35	1.44721851666124e-33	68.764677134105
USP10	-0.651808612104456	7.06648276851704	-19.2354326880101	5.52340693946765e-35	1.08039131761002e-33	68.7523069108867
SLC25A15	-0.965274807775298	5.31552236697348	-19.1854262164333	6.75669160456485e-35	1.31394081854352e-33	68.6849718156939
TM2D2	1.00367339943091	4.92664328998717	19.1457914601981	7.9287077465747e-35	1.53471884668652e-33	68.5616721341049
CCDC43	-1.43618216884799	4.75978001637399	-19.1045700556165	9.36571410620437e-35	1.80244191843685e-33	68.4727074164964
PPRC1	-1.0011582944205	6.65524630667359	-19.1444840042368	7.97068115009272e-35	1.54105978675319e-33	68.4546389297722
NFKBID	2.07875663369212	2.63251988299881	19.0462051772963	1.18609604579478e-34	2.26183241389646e-33	68.4337775146891
IFI44	-1.51964794097976	5.74471430784175	-19.1231197579648	8.68914788839446e-35	1.67802897558324e-33	68.4329629855277
GTPBP1	1.254143169091	5.26605378730596	19.1155432103659	8.95932869915492e-35	1.72621904567589e-33	68.4280014462067
USP6NL	1.33752749683199	5.39879554718165	19.1187742212654	8.84309021827969e-35	1.70578824464256e-33	68.4165478226518
SELK	1.60397704696858	5.00840449855564	19.0830105131122	1.02190731059489e-34	1.96215589694476e-33	68.3478970128884
IRX3	-1.80945005945228	5.12487321143807	-19.0711889135187	1.07198182989328e-34	2.05358810116096e-33	68.3319275929581
SPECC1	0.738878844481241	6.20317410398099	19.1028389604842	9.43149952718699e-35	1.81301607003075e-33	68.2785703558944
WRAP73	-1.74950099737249	3.81123244707462	-19.018652865337	1.3261963514386e-34	2.52037588425673e-33	68.2531516245286
SH2B3	1.86669101766704	3.21496390269789	19.0088225547564	1.38012232243006e-34	2.61988260162547e-33	68.2402391234862
TMEM41B	1.55908577034514	5.56291533965628	19.0743127355401	1.05851428126227e-34	2.0301138577787e-33	68.2165687842973
POFUT2	1.03573181562785	5.7830081776635	19.0681357715591	1.08531148494686e-34	2.07674476822098e-33	68.1960148099443
MAD2L1	-1.45597078091041	5.66309740108799	-19.0640514552066	1.10340464639312e-34	2.10895306357469e-33	68.182561768306
ZNF436	1.55570787828524	4.74438896135475	19.0211652871535	1.31275793192849e-34	2.49767504591263e-33	68.1139600649507
MSH2	-1.09517920881213	6.37059422702856	-19.0538316013806	1.1500207785745e-34	2.19554195215524e-33	68.0593821623427
RNF220	-1.1973788054991	4.93467194671289	-18.9874179169254	1.50531019755249e-34	2.8478289303018e-33	67.9912232016547
AP3B2	1.89397039267709	3.18784909839729	18.9323434604849	1.88262390927239e-34	3.53764070322151e-33	67.9318853997277
ATP2C1	1.03756177793712	6.66731297686491	19.0221069958538	1.30775635179944e-34	2.49099285051182e-33	67.9112434811305
C11orf84	1.43323436752296	5.4605654269691	19.0055161785904	1.39875224295849e-34	2.65223724617209e-33	67.8952834389886
HCN4	3.48356879224185	1.29239924658257	18.9420243155104	1.80999403740595e-34	3.40498765822015e-33	67.8709366887606
GTF3C3	1.19052645308806	6.13908729557669	19.0016123475144	1.42107503500343e-34	2.6915128975535e-33	67.852603861315
NUP133	-0.860305909918343	5.96121212751974	-18.9860729133675	1.51354839080281e-34	2.86017890257472e-33	67.8185601334125
POLR2D	-0.772467764303758	5.94949248735435	-18.9539601479065	1.72431930450816e-34	3.25112920502757e-33	67.7006138568083
FIGNL1	-1.4408095907327	4.84680011897943	-18.9192606671441	1.98546543512281e-34	3.72670302323164e-33	67.6974426251012
RIOK3	1.0526020290085	6.51400172432763	18.9465349109075	1.77712426769865e-34	3.34691737083246e-33	67.6244789619968
MAP1B	2.58582680824764	5.38473760063862	18.9084771870937	2.07447588027515e-34	3.88505426894979e-33	67.5952224714946
MTHFD2	1.06631058512224	8.84962947346899	18.9726681275734	1.59817727266895e-34	3.01669488804915e-33	67.5821333593083
EPHA4	-1.43881627290952	6.04658292354693	-18.9059682576251	2.09575554076863e-34	3.91613582835918e-33	67.5626307652434
ATG14	1.27476907424608	5.31706686627491	18.882332354938	2.3073424616655e-34	4.29232428575014e-33	67.4758619956952
ADCY7	2.49325405962396	2.95255139754783	18.7957550624236	3.28379612930993e-34	6.03496774358013e-33	67.4255830683228
ATP6V1D	1.07305397533628	6.12448192645986	18.8920214384771	2.21811992419938e-34	4.13554488431555e-33	67.4189534023329
TFG	0.759069370538485	7.35289928305611	18.9041554499735	2.1112677313377e-34	3.94071892175131e-33	67.3846357232413
MTCH1	1.03188564682547	7.9373870977252	18.9125651152923	2.0402690865295e-34	3.8252758075246e-33	67.3819110426495
SPTSSB	-1.27966084810605	8.69099426422077	-18.9062200648081	2.09360992911215e-34	3.91613582835918e-33	67.34165514385
ELF4	0.923424129783828	6.4714403128305	18.8818582313122	2.31180010456036e-34	4.29583832762972e-33	67.3394618713334
BEX2	3.39466952402059	2.56334497472085	18.7887790042672	3.37865005588042e-34	6.20247459215632e-33	67.3309835806141
PALB2	-1.28870304850415	4.21619340713579	-18.7971636948403	3.26497084999075e-34	6.00697167164414e-33	67.3086607084469
ZNF639	-1.5703870247938	4.79033837144753	-18.8096139479761	3.10323886931243e-34	5.72200296035073e-33	67.3056507304123
DLST	0.609425918846175	7.72026729465694	18.8890539785427	2.24507035401431e-34	4.1811310245585e-33	67.2918092518549
SOX4	-1.04247298251267	6.64624701805417	-18.8550342318477	2.57865443271289e-34	4.78108832956656e-33	67.2809059089724
RAB8A	-0.765799807054067	6.70732118860304	-18.8563278103701	2.56510022829484e-34	4.76123598424005e-33	67.2435822036361
NFKBIE	1.79722277207906	3.73592589417909	18.7697753067774	3.65128673554396e-34	6.68097586052923e-33	67.1676764162828
NEU1	1.09110883070335	7.01821897270495	18.8389548694436	2.75328306373908e-34	5.0935736679173e-33	67.1599457654319
NBN	-1.16960080650002	6.92057807757651	-18.8347443829025	2.80094774509423e-34	5.17602763413877e-33	67.1400334686228
NR1D2	1.67564353553354	5.89912400390389	18.8017975719905	3.20380637948151e-34	5.90093148573225e-33	67.1368140417826
DKC1	-0.742137475151927	7.29390422865692	-18.8288640604073	2.86891041560251e-34	5.29576796805037e-33	67.0745561888508
DDX28	-3.38148981721124	3.13860981729376	-18.7213048559889	4.45139135740468e-34	8.10948464719346e-33	67.0082463124332
KCNK2	-0.980675500242294	6.11438909513099	-18.7822827593083	3.46946088797947e-34	6.36219998800096e-33	66.9903928025218
HEATR2	-1.09528001344365	5.91293450262047	-18.7736773574954	3.5935536183616e-34	6.5825400562409e-33	66.9710664614474
DLL1	2.04574448306653	2.63244697790554	18.6641752187114	5.62446742922983e-34	1.01800425634675e-32	66.8925272132058
CD55	1.06088243066758	6.76048435142546	18.7619342057538	3.77014175468027e-34	6.89091264538501e-33	66.8825292476855
RRAGD	1.59348824292222	3.73804306801649	18.6727505907612	5.43027420595748e-34	9.84988132542655e-33	66.8404110402792
HYAL2	-1.88339750053532	3.54068997673634	-18.6336808853413	6.37349293280242e-34	1.14613221299126e-32	66.7036942757783
TRA2B	0.642557110902141	8.20357597403313	18.7462366909413	4.01992831340089e-34	7.33944116957604e-33	66.6883812826171
SLC15A4	-1.29194600677055	4.40659499504521	-18.6514631544876	5.92528861876463e-34	1.06898087227853e-32	66.6568870397927
ETV5	3.3245120884405	1.88453392499071	18.6248006082942	6.60995623157419e-34	1.1873781741874e-32	66.6514570381022
ATF4	1.09899718904137	8.53654337283652	18.7370208002558	4.17427707910881e-34	7.61293455518166e-33	66.6450600561359
TRIM36	1.99902599989042	4.0318703001119	18.6491111599517	5.98269875189051e-34	1.0781751500713e-32	66.6426671167633
DHX33	-1.03096175954032	6.23658796130106	-18.6960047740195	4.93698249561439e-34	8.98434115959251e-33	66.6218083524678
MKL2	-1.75011189554	6.22486110224701	-18.6709729077535	5.46996783670238e-34	9.9111313218863e-33	66.563028714442
TPST2	1.73437659804534	3.35097079048294	18.6070741267935	7.10874287695448e-34	1.27560746646123e-32	66.5517156173319
PIK3R3	-0.855569294194065	7.13435326416146	-18.6920002308657	5.01859363209428e-34	9.12293042425486e-33	66.5316610945457
PSRC1	-1.50758934733189	3.99460625154709	-18.6054777295278	7.15548258325354e-34	1.28261833571632e-32	66.5315937386767
PTK2	0.732793041093156	7.56201686438247	18.69110756158	5.03697038068323e-34	9.14639442416356e-33	66.5027908952492
MRPL44	-1.69216992601825	4.35751387422822	-18.5989098242837	7.35105909888184e-34	1.31626458639936e-32	66.4866168060802
GOLPH3	-0.830661548374234	6.57144478204751	-18.6596041863227	5.73082389132315e-34	1.03501402546964e-32	66.4523743631063
SNHG1	1.26260843754056	7.67239125657485	18.6628323933297	5.65550367025298e-34	1.02251506358174e-32	66.3885094098465
LMNB2	-1.2224372723826	6.64803221172289	-18.6414949569155	6.17247748751676e-34	1.11117883209075e-32	66.3703959255247
HKR1	1.06619516795105	4.46990812291336	18.5848111417103	7.78926792619355e-34	1.39174911108612e-32	66.3581871263854
WDR89	-1.57167014798981	4.8275621205987	-18.5772629441056	8.03459901020289e-34	1.43405158854464e-32	66.343129773347
VDR	1.25758179086881	4.85563605422955	18.5873602137835	7.70813410865534e-34	1.37872550623692e-32	66.2916399014903
KLF4	1.22868804505362	4.91206510458347	18.572927722941	8.17900635390976e-34	1.45826974693803e-32	66.2843156406237
ZNF443	1.55470826466697	3.57745123115816	18.5429770528325	9.25073641430631e-34	1.64234942455264e-32	66.2549059918026
SPG20	1.30201449106195	4.94569391506652	18.5668617181432	8.38546658811521e-34	1.49348821320169e-32	66.21729043663
NDRG1	1.13290465291985	4.92172582393983	18.5597027624059	8.63589197242501e-34	1.53482101325012e-32	66.2042830484029
C16orf53	-1.2236045447289	5.6574931876578	-18.5648018622231	8.45676272084732e-34	1.50458403982394e-32	66.1419744886451
BTN2A2	2.25332436027022	2.29171838797528	18.477969088995	1.20896302067624e-33	2.12381276867536e-32	66.1364855100379
C9orf3	1.68991635255874	3.9251588041393	18.499357473842	1.10699190163361e-33	1.94877184872847e-32	66.1241073007377
ADM2	3.55651580069167	3.04721541830355	18.4677988955261	1.26071950122121e-33	2.20777727103912e-32	66.0681813005403
ACRC	3.2179510708497	2.06861432598525	18.4587632922973	1.30857202749767e-33	2.28379424210569e-32	66.0186574044522
MAT2B	-1.07969915658046	5.62937861011364	-18.5330794958991	9.63515508779877e-34	1.70697387381723e-32	66.0150446247742
HIF1AN	-0.973094097455872	5.9860865791625	-18.5367337354706	9.49138603275409e-34	1.68328674455758e-32	65.9748765793637
SURF6	-1.07942779068736	5.659974519654	-18.517732208935	1.02633183070292e-33	1.81441580725958e-32	65.9746700286397
B3GNT1	-3.14931069815272	2.36445574107963	-18.4531233890096	1.33936423833025e-33	2.32601531898598e-32	65.9463155628465
LOC100506599	1.75746596818399	3.08905556878285	18.445896876979	1.37988822379548e-33	2.3889493431424e-32	65.9283438203504
RAB39B	1.82822933877315	3.86021553302682	18.4505550260611	1.35362762735704e-33	2.34834734853933e-32	65.9130722744967
SH3BP2	1.09936094621891	6.14612145530408	18.5112413070315	1.0541256037984e-33	1.86158359006593e-32	65.8906483530716
C13orf15	6.67878275068773	0.554684192769863	18.8475357236007	2.658658071357e-34	4.92396429516883e-33	65.8842857619287
FRMD4A	-1.0438022257901	4.89903179988247	-18.4689499657946	1.25475137856529e-33	2.19962914623961e-32	65.8566547759532
TUBB2A	1.29374767092069	4.21846319067234	18.4585746728135	1.30959021656264e-33	2.28379424210569e-32	65.8254340392616
MED26	1.16078865844325	4.98128420755523	18.4658611124194	1.27083127346791e-33	2.22083408751069e-32	65.8211347519647
FAM102B	-1.28185996696969	8.44299714775629	-18.531447215702	9.70008092615476e-34	1.71665770803188e-32	65.7951852080658
PHLDA3	1.42887338931661	6.10035128560476	18.4975790374098	1.11513003845263e-33	1.96103414964057e-32	65.7943214436834
LOC401588	1.92923005529657	2.65141615082101	18.3927835731625	1.71820719925822e-33	2.95023585219656e-32	65.7832380792866
BASP1	-0.923205903541602	7.53448677943674	-18.5081675713471	1.06755054366425e-33	1.88330330086929e-32	65.7671367151542
CREM	1.09311731201199	4.75965648454658	18.4547022488718	1.33067128968614e-33	2.31572805917909e-32	65.7549125999757
PPP1R3C	3.8153146433221	2.37935342160593	18.3834687701953	1.78563504043638e-33	3.0597295508461e-32	65.7490104998903
YARS2	-1.58686784446442	4.05237776896321	-18.4092921898549	1.60494190012248e-33	2.77283557207111e-32	65.7286633130842
AHDC1	1.64755090318285	5.19796688569927	18.4564471449757	1.32113026887765e-33	2.30151902257394e-32	65.7172364085315
TRMT12	-1.04991391756869	5.5186409453195	-18.4538365547269	1.33543060070183e-33	2.32159473660473e-32	65.7165231122795
FZD1	-1.85926411635201	3.38905029196522	-18.3852328182372	1.77266398554706e-33	3.04061871736297e-32	65.7133266681382
CCNYL1	1.2141686746462	5.68363704356632	18.4669206774237	1.26529215224745e-33	2.2134671500195e-32	65.696503801206
ARPC5	-1.04505445622959	6.57350587174047	-18.4737586076466	1.23012552795967e-33	2.15872186039847e-32	65.6684686439017
SPTY2D1	1.22308156632117	6.07387486308442	18.4461268880693	1.37857955784766e-33	2.3889493431424e-32	65.5881204987205
RELL2	2.23845694967621	2.94759294363089	18.3490864107967	2.05844465970093e-33	3.51279882539167e-32	65.5803992259118
NUP85	-0.984679136118456	6.03843711857227	-18.4292608690769	1.47793592081349e-33	2.55604967318354e-32	65.5235531648549
SLC35B4	-1.39657690289531	3.9369337884526	-18.3526849787005	2.02802635304209e-33	3.46796653663352e-32	65.4677299033771
MON1B	1.05388668723652	5.96039216246954	18.4071597642736	1.61913858359034e-33	2.79447612713776e-32	65.4243385648793
ZBTB40	1.13238466758783	6.18122886377875	18.4050404754852	1.63337314817894e-33	2.81613737424171e-32	65.4088618299745
NUP50	-0.828712010246586	5.9527988334662	-18.3953011668	1.70042722503249e-33	2.92270759624289e-32	65.3913332461161
EID1	-1.25050184776263	6.83220132274515	-18.3997879527965	1.66919843158734e-33	2.87494073840028e-32	65.357763169182
PNMA1	-0.72757885421365	6.82061972451353	-18.3968886776218	1.68931116105697e-33	2.90658846270749e-32	65.336490576151
KPNA5	3.09270744410043	3.19628260808349	18.2881146910539	2.64969104306487e-33	4.48516528382762e-32	65.3155430214515
PPM1B	0.905204706976721	6.14605421458304	18.3742376320021	1.85508738149678e-33	3.17548427514352e-32	65.2724771812868
GPR3	4.70641452120686	0.488488090500028	18.5024434108588	1.09301234631142e-33	1.92618951314143e-32	65.2505334247808
ZNF292	2.31531150851124	6.86843242050528	18.351489227041	2.03808334992869e-33	3.481604284393e-32	65.1776962434762
DLD	-0.965259550815801	7.34903439944144	-18.3347964370166	2.18384177251065e-33	3.72299386375823e-32	65.0319843512161
STK24	0.741517771262634	5.9360193343222	18.3004493415252	2.51764995495092e-33	4.2746373448324e-32	64.9888721624955
ACER2	3.39776515026739	4.27102088808664	18.2539400116904	3.05313575331097e-33	5.1420586443477e-32	64.9888391732541
TCTN3	-0.916961135716782	5.67462738198567	-18.2885559699953	2.64484899380198e-33	4.48150502252729e-32	64.9795080292029
CPT1A	-0.708702179094986	7.74061021052156	-18.3167781619089	2.35298689264965e-33	4.00726606850028e-32	64.9437670382496
C12orf23	1.41015399634635	5.64638951060232	18.2787807163181	2.75422887903736e-33	4.65740381931454e-32	64.9336980787122
NOP58	0.972794249712432	7.90491842758256	18.3078670119082	2.44145669157153e-33	4.15370515868182e-32	64.8920606960048
TOP2A	-1.38070793863682	7.71246456677013	-18.3011425612261	2.51042896596993e-33	4.26670874256922e-32	64.8701870261545
ERCC6L	-2.03293564160948	4.06977244451653	-18.1892810951861	3.99370004775921e-33	6.65908669977319e-32	64.8242718662194
MYBBP1A	-1.09112431900275	6.64946499983702	-18.2648187849985	2.91840666760782e-33	4.92506893128892e-32	64.8043171160398
FSTL3	1.37639771220323	5.34146303318137	18.2392961989553	3.24444258086719e-33	5.44779696008263e-32	64.7947229061033
SLC39A14	0.896317575314043	6.34528114217807	18.2567135730377	3.01820247804096e-33	5.08834861318116e-32	64.7829098611249
SAMD4B	1.13286660462663	7.10170880201613	18.2672131176368	2.88956721972488e-33	4.88132547299787e-32	64.759729780969
SQSTM1	1.19653777679597	9.89584571507719	18.2923680273445	2.60338951184682e-33	4.41572882313653e-32	64.7411360041406
ZFP161	-2.2644924027259	3.09635376308799	-18.1321196112262	5.06607109033972e-33	8.3969249667831e-32	64.7088423680125
TBPL1	1.36380854919019	4.51512263419688	18.1936822873563	3.92129486470999e-33	6.55142210963135e-32	64.6851516602082
RPL7L1	-1.12267655489775	5.92858574261188	-18.2000551009327	3.8187906724966e-33	6.39293845914246e-32	64.5983908096782
VMP1	0.80754555100215	9.31950109052612	18.2490236020083	3.11606233722529e-33	5.24275920802371e-32	64.5852967699794
ZC3H11A	0.71822013251184	8.21428128822859	18.2352269388086	3.29971625068628e-33	5.53505060947616e-32	64.5729539034397
RC3H1	1.46451328409386	6.40594676653663	18.2053780298699	3.73524475977226e-33	6.25934202028369e-32	64.5457104087442
NXT2	1.5130590724915	4.55964224170849	18.1482584571153	4.73684179486373e-33	7.8668264327012e-32	64.5330068718632
HIST1H2BO	4.62508887759002	0.870765794074285	18.2485729195468	3.12189572292719e-33	5.24729488143058e-32	64.4766791017538
NFAT5	2.15470542376732	7.1277107649095	18.199285974308	3.83101714688049e-33	6.40699307644294e-32	64.4707918294107
RSAD1	-1.02461347554793	5.50301827863441	-18.155974367163	4.58713935097806e-33	7.625777187451e-32	64.4553163029976
CLK2	-1.26566182394312	4.98783857814925	-18.1274332917621	5.16592134545604e-33	8.5539473842977e-32	64.4517793104091
NSUN2	-0.62000352279842	7.34499913509004	-18.1914385989914	3.95803963663337e-33	6.60621306218129e-32	64.4397698527147
EGLN3	-1.79339974522448	3.48343413305073	-18.0871542900048	6.1101665418867e-33	1.00875049601691e-31	64.4383568476201
KBTBD2	0.949180753810589	6.50568561243074	18.1742575444881	4.25115591619889e-33	7.08130792256078e-32	64.4085514316378
HOTAIRM1	2.86552467172599	1.95076983618813	18.0580060982965	6.90028133479259e-33	1.13471293061034e-31	64.371256594016
LYSMD4	1.48217602877056	3.6347694799667	18.0793752070652	6.31165801933944e-33	1.03996225335402e-31	64.3674760221373
RGS16	-1.24887261229172	6.0707768827831	-18.112726232558	5.49233960958241e-33	9.08544882597984e-32	64.2917180794341
GRB2	-0.529989771184589	8.66995505339167	-18.156547993432	4.57620215587073e-33	7.61516466216738e-32	64.2270162500296
PANX1	-1.72244575593689	3.69873796472568	-18.0232026839291	7.97972933745317e-33	1.30325188905827e-31	64.1813721292134
WDR26	1.0919322474246	7.78288071462741	18.134296665219	5.02034868222311e-33	8.3293959684027e-32	64.1666811393597
CAMLG	1.10801064179859	6.20047810164307	18.1022896764214	5.7365065766634e-33	9.47997391186944e-32	64.1654216666764
PGBD5	1.52792544740118	3.64240791077555	18.0333626539108	7.64811899292457e-33	1.25251574916369e-31	64.1552081877664
JMY	1.64790348948333	5.91802935277766	18.0819657614307	6.24382565850258e-33	1.02980020032344e-31	64.1336870189904
STK17A	1.36287492561068	4.80121225183334	18.0431174213747	7.34279829285892e-33	1.2051124499487e-31	64.0277554561707
CDKN1B	-1.08101292493322	5.98032481162174	-18.0324944260357	7.6759063274293e-33	1.25485686627495e-31	63.9419245354578
SMOX	1.41958768247722	4.73469829982891	18.0038062510744	8.65357088997663e-33	1.4091754582665e-31	63.9078974301916
ZNF516	1.1782257248423	4.94894399472041	18.010276187185	8.42265946226921e-33	1.37290991078938e-31	63.9076213790204
BAHD1	0.899904896489311	6.0367747920429	18.0420976352952	7.37413401186777e-33	1.20906879622036e-31	63.8948128584181
ATP5A1	-0.69434832090981	8.05728225302529	-18.0640577176948	6.72818642638945e-33	1.1075018680604e-31	63.8569227857316
MARK3	0.63287843906491	7.29644860353082	18.0433950069371	7.3342919626332e-33	1.20489880926402e-31	63.8196237664805
MAPKAPK2	0.65206609439719	7.21500319429538	18.0331756166293	7.65409648197376e-33	1.25251574916369e-31	63.7742028033827
WDR45L	0.592208472953057	6.93273853775608	18.0227302989946	7.99549507030749e-33	1.30455277615436e-31	63.7558473971816
FOXRED2	-0.98690645854577	6.10559898071736	-18.0023455731244	8.70657852373647e-33	1.41642820263588e-31	63.732946238171
ATF5	-0.93728120273603	6.4443887740544	-17.9826953254751	9.45231099702785e-33	1.53476164188635e-31	63.6247822807242
KDM1A	-0.705448099035534	6.66648144044669	-17.9729527430169	9.84557682963121e-33	1.59706524635065e-31	63.5723817405744
CYP1B1	-1.48334996499216	8.20586678357135	-17.9876246891267	9.25940069339939e-33	1.50490006993597e-31	63.5717301397535
KIAA0494	-1.05781830573864	6.17898938852866	-17.9433319498148	1.11454290816207e-32	1.80441583698959e-31	63.4947446927412
ZNF160	1.35065198296213	5.0527576063994	17.9085579215193	1.28938683561325e-32	2.07943157558303e-31	63.4636519318644
MAP3K12	1.70590359034528	4.05999004046435	17.8616555150527	1.5698116068488e-32	2.51470587288691e-31	63.4583922311352
BZW1	0.850088599650965	8.44603001808009	17.9696903709272	9.9809149748015e-33	1.61744982595524e-31	63.4408544515068
METTL3	-0.95330477838393	5.55842004852143	-17.9152937974387	1.25348518556193e-32	2.0234832281214e-31	63.4372867120212
GMEB2	1.05769473874624	5.97096288018866	17.9227676268717	1.21482716977791e-32	1.96297290699187e-31	63.4170940610144
ZFAND5	0.828928691619808	7.3783348637856	17.9430656901113	1.11578653488958e-32	1.80468220594713e-31	63.4080338738591
MIR21	4.51015201169592	1.67711411106925	17.899306467239	1.34039078179881e-32	2.15752602837375e-31	63.3999747544032
MAPK8IP2	2.24210720342789	2.78618890198873	17.8181699444337	1.8844888910159e-32	2.99868622391532e-31	63.3953111355825
LPIN2	1.03457089391955	5.53314388175899	17.9016094206391	1.32750752451832e-32	2.13884738343395e-31	63.362864586939
ABTB2	1.22192534705545	6.24925487726627	17.897003813648	1.3533982734978e-32	2.17636853134396e-31	63.312510678538
UBE2D1	1.27587656521065	4.83998344996405	17.8688867098901	1.52287122405628e-32	2.44419369972335e-31	63.2965427531566
PPM1F	-1.66742229835269	3.81266194448018	-17.8016811904465	2.01979345221803e-32	3.20484114752317e-31	63.2408774056372
BRAP	0.926991982648495	5.70033974588931	17.8596278613836	1.58323358007811e-32	2.53377975054797e-31	63.1634266791997
HIST1H2BK	1.19365035762341	6.8692401322211	17.8804051195417	1.45100208469653e-32	2.33108154317625e-31	63.1509759030592
SLC6A14	-1.09531276634832	6.59289653066167	-17.8628401224533	1.56202323941045e-32	2.50462863431451e-31	63.1110488245009
OSBP	0.954394852184062	6.48658979409687	17.8580987764967	1.59343169290256e-32	2.54766267993331e-31	63.1026541984674
PHLDB1	1.19181975655744	4.82451589031126	17.8037971366944	2.00189722183501e-32	3.17946145659721e-31	63.0099139495006
PRKX	-1.26885962319027	4.36427127179871	-17.7648392032621	2.35855138697371e-32	3.72468492877698e-31	62.9729166301569
MAPRE1	0.615136851176043	8.06349737179606	17.8488602813412	1.65647015246567e-32	2.64592233331766e-31	62.9550886887294
DYRK1A	0.961977370178938	6.78295132721647	17.8255945537876	1.82658087088652e-32	2.91208183838952e-31	62.9470767501563
MAVS	-0.900211556248408	7.42158692710207	-17.8325775698239	1.77375315345975e-32	2.83055799031115e-31	62.9285081577293
MAP2K3	1.12831853806467	6.22149018862219	17.8103488953115	1.94749022898227e-32	3.09599112067486e-31	62.9132651954634
LYAR	-1.15654358851207	4.95589247244248	-17.7744423098522	2.26509263601426e-32	3.58386085569559e-31	62.9040611952109
CAMKK2	-0.812344208822666	5.84129098194555	-17.7934306608641	2.09112737781714e-32	3.31174377524752e-31	62.8780417071223
TRIM25	-1.05722573018325	7.71762869819191	-17.8231679761453	1.84530701896991e-32	2.93913472240503e-31	62.8774242831715
TNKS1BP1	0.983551903125826	6.34177662112063	17.7954987426043	2.07301191934817e-32	3.28616600371363e-31	62.8373981485589
SH3KBP1	1.09441247921771	4.95510558532694	17.7526840883575	2.48243766791871e-32	3.90925494898988e-31	62.8344308443848
TYW3	1.17163602419125	5.27232509732744	17.770398665848	2.30398259329695e-32	3.64194753216429e-31	62.821619651644
TMEM55B	1.01801455960732	5.97362798219308	17.7557817714073	2.45025671040698e-32	3.86221425304867e-31	62.7292925244191
KIAA0247	1.05702627072016	5.5373785674788	17.7445615547288	2.56885660068834e-32	4.04153883254109e-31	62.7004607410248
DOT1L	1.34757074092605	6.19982461663379	17.7562786746786	2.44513376727256e-32	3.85777520036474e-31	62.6810402752963
RAB5A	0.989279219361148	6.70200154660487	17.7366775439075	2.65563522337355e-32	4.17413942440782e-31	62.5671848507723
XPO5	-0.790827158957248	7.05506275230538	-17.7346836729794	2.67804550508563e-32	4.20541155183588e-31	62.532222608734
RELB	2.48998590939153	3.64715081169715	17.6130502711231	4.4757514251688e-32	6.97599877302172e-31	62.5013848757786
UBTD1	1.62983980234844	3.74704610363313	17.6295097250174	4.17479804195081e-32	6.51907772675867e-31	62.4755761280951
RHOQ	1.41778800328487	5.72282217288846	17.6637761301385	3.61199710465666e-32	5.65079883800543e-31	62.3707157524504
DCLRE1B	1.42080749683625	6.69316907318902	17.6973888295467	3.13416433491161e-32	4.91705106351425e-31	62.367985250157
GABARAPL2	1.02519001281804	6.43357056070026	17.6699800944041	3.51858747094568e-32	5.51498189916547e-31	62.3095283695494
DIEXF	-1.55445105718256	4.01779797010959	-17.5695425070976	5.38080026658762e-32	8.3168672512395e-31	62.2501764854626
FMNL3	1.41009074706785	4.04750853480677	17.5838057143573	5.06541636124991e-32	7.84389103940218e-31	62.168424394586
NAALAD2	5.67481029864704	0.938421821144471	17.6666187540985	3.56889124220236e-32	5.58858961934384e-31	62.1274759339239
C9orf25	1.13502885533901	5.43788231189545	17.6020429285937	4.6891169504568e-32	7.28141057376411e-31	62.1150055342839
SARS	0.852472671706657	8.09179085661791	17.6394081092759	4.00371024463667e-32	6.25776169451437e-31	62.0795351383755
RAB11FIP1	1.03964480120369	6.25244372444938	17.6115805009488	4.50366581822767e-32	7.00644717618972e-31	62.0559093249305
RAP2C	-1.22344060720913	6.92954014156843	-17.6119999648275	4.49568138125633e-32	7.00053774861554e-31	62.0414056136407
RHPN1	1.55251976533815	7.64870878645411	17.6152257239842	4.43475393662623e-32	6.91854709292324e-31	61.9857158256853
PELP1	-0.958909762370155	6.4264402387841	-17.5893831304916	4.94721365199601e-32	7.67506503858825e-31	61.9775592735685
DGKE	1.47229119978235	6.24282021972757	17.5842351473497	5.05621513620374e-32	7.83689916013636e-31	61.9379532388055
RBM4	0.721773768643788	6.33642798675766	17.5753504091576	5.25005801481576e-32	8.12229141903597e-31	61.917525347254
NOLC1	-0.613451198501638	8.54306781735644	-17.605374284754	4.62348297071525e-32	7.18616442400018e-31	61.9031918501155
SHPK	-0.973849646574764	5.22228770430165	-17.5441006395175	5.99328964787352e-32	9.23795171161629e-31	61.899161766816
CSRNP2	1.1375293191503	5.9041558622079	17.558053343804	5.64917385833847e-32	8.71557044343658e-31	61.8468749257062
TMX1	-1.21537157006575	6.64035044800814	-17.5632652794681	5.52579771068117e-32	8.53309703725133e-31	61.8424893664219
LOC100499177	1.36719027034049	5.47044019313164	17.5287434640862	6.39650801370315e-32	9.84132474895782e-31	61.8288636454952
ABHD10	-2.17751661416381	3.55795584521966	-17.4458092483832	9.09655433505712e-32	1.39186436138605e-30	61.8029269172205
TRAF3	0.893324167508263	6.29270560375123	17.5406384880319	6.08189767460796e-32	9.36589840793218e-31	61.7560553463021
TBC1D2B	-1.05183781657358	5.26675715408882	-17.478100804256	7.93021539772546e-32	1.21785970901341e-30	61.5913570574856
LOC100506668	1.54961624759201	3.26642973205334	17.4057959325789	1.07844633927784e-31	1.63976057957933e-30	61.57298679276
NIPAL1	2.44481225029074	3.31693231413343	17.3984063194347	1.11290976030798e-31	1.68895669976321e-30	61.5215349630593
MUM1L1	5.70070713681764	0.711414663719014	17.4991994080476	7.25069978427433e-32	1.11452852198717e-30	61.5113457726482
ZNF430	1.29793111236911	4.94730398352912	17.4416453887288	9.25902436135241e-32	1.41413628693386e-30	61.4896241772416
C5orf54	-3.9039721465358	1.99029183063755	-17.4436586372763	9.18010754163205e-32	1.40336488598039e-30	61.4350249996307
AHNAK2	1.86078211712183	3.10914222034678	17.3530785937272	1.34997147394113e-31	2.03762842330248e-30	61.3839100534895
SPPL2A	-0.835258389027714	6.9074306974699	-17.4580544809229	8.63519977327495e-32	1.32248242681548e-30	61.3822254569876
FAM32A	0.930369148424647	6.87321034343708	17.4598791905599	8.56849816097343e-32	1.31346987391494e-30	61.3749007152541
KIN	1.21655424275492	4.45039225502746	17.396742090927	1.12082311275664e-31	1.6994239109467e-30	61.3689395608014
KIAA0391	-0.947368048123868	5.20473822148508	-17.4086727942701	1.06532178847579e-31	1.62262673865839e-30	61.344882599695
KCTD3	-0.799983620503014	7.9191399635575	-17.4617782469216	8.49962973041418e-32	1.30410832671052e-30	61.3329476513596
CHP	0.698375303013266	6.50432153657051	17.4394216564658	9.3469862072852e-32	1.42626822381969e-30	61.3222909018619
EME1	-1.47219485621522	3.5734703775148	-17.3260421667153	1.51495900816519e-31	2.27638584479377e-30	61.2463273449904
RANBP6	-1.3286568486428	4.16235686138574	-17.3491429870053	1.37281347060484e-31	2.070237374427e-30	61.2297154977985
NAPEPLD	-1.48886767642517	3.92475908539913	-17.3414011193093	1.41888897957776e-31	2.1358685233536e-30	61.2235716422988
KDSR	1.11668762820712	4.88579102209338	17.3713276265944	1.24895531926951e-31	1.89027409587903e-30	61.1904769554549
TERF2IP	0.675274405896812	6.91696627912909	17.4124625222266	1.04827779881272e-31	1.59812196056007e-30	61.1650281872946
MEX3B	1.30974316770033	5.01910550738762	17.3715165995949	1.24795010565042e-31	1.89027409587903e-30	61.1543666521317
C5orf32	1.10364934210856	4.94288231985785	17.3446943895597	1.39910182863443e-31	2.10798008847588e-30	61.0910833980411
ARHGAP5	1.77442237480131	7.16533623783207	17.4001732274134	1.10456973394377e-31	1.67782236425755e-30	61.0883498609422
ACSL3	0.891363371526567	8.15169099903447	17.4057773084171	1.07853183301678e-31	1.63976057957933e-30	61.0746676112351
DDX20	-1.36042392618311	4.44330296245784	-17.315022433706	1.58789929161674e-31	2.38384450206449e-30	61.0694483963666
MAP2K4	0.912032627767742	5.67735166401697	17.3631250765973	1.29338249849986e-31	1.95574402395222e-30	61.0372049120449
MSL3P1	-1.71097609772341	3.62658539298992	-17.269297384665	1.93033822535998e-31	2.8798373310366e-30	61.0352275324075
CXCR4	1.91200022079523	3.32903424644855	17.2672559421312	1.9472537588008e-31	2.90248412318935e-30	60.9901498525243
ZFP64	-1.41001240359185	4.14791326369587	-17.2769551218569	1.86819352914935e-31	2.78961326620479e-30	60.967550262704
TSSK3	3.09088840118657	1.36870546852506	17.2547805291706	2.05391880873944e-31	3.05331005843185e-30	60.9279780874097
NEIL3	-1.73044798172412	2.91121902110841	-17.2402482813966	2.18561342519782e-31	3.24044316693337e-30	60.9254918901895
KIAA1524	1.19434739035689	5.83875878658899	17.3327512515098	1.47221317416919e-31	2.21414506518035e-30	60.8799578955311
PAPD5	1.12123070222036	5.34130422391183	17.3053193215397	1.65504792183097e-31	2.48242344795526e-30	60.8430822635786
CCND1	-0.824560757672996	8.63108843422753	-17.354057962548	1.34434699863847e-31	2.03097192459167e-30	60.8340437014529
FBXO32	2.3048833758585	3.56794980153143	17.184947459633	2.7694118258244e-31	4.04857022509504e-30	60.7257800905178
PDZRN3	1.6561859459553	3.42699824223195	17.2075468454137	2.5139163788655e-31	3.70747244445737e-30	60.7160413944063
ZNF622	0.989679782475618	5.98070081340362	17.2871634530663	1.78847076971379e-31	2.67774262781499e-30	60.7136953011556
ZNF22	-1.73048452354356	4.36126254887644	-17.2175131670585	2.40891570301777e-31	3.55889630894604e-30	60.7102174480485
CASP2	-0.938927679395519	5.256814790949	-17.2613518669306	1.99702017290907e-31	2.97401294494491e-30	60.6904003898012
CBX2	-1.0516513926666	6.35237729928262	-17.2770104691812	1.86775178178547e-31	2.78961326620479e-30	60.657861239214
GATA6	1.64855711266973	3.00008123100227	17.1855404435261	2.76238485083917e-31	4.04183064264517e-30	60.6568912446397
CCNK	0.663366474523804	6.93231206219604	17.2879992125394	1.78209755994613e-31	2.67059136133863e-30	60.6377563110193
C7orf49	-1.22407774770571	4.22114793115494	-17.2107114199267	2.48008581171722e-31	3.66080804193811e-30	60.6279569347648
C2orf42	1.31838293345832	3.97944226346768	17.2019866970139	2.57448607522498e-31	3.78678145312776e-30	60.6153876170265
ANKRD57	1.58115221370688	3.69452958771193	17.1904307218413	2.70511439324937e-31	3.96497222723071e-30	60.6081447543675
POLR1C	-1.19877433419843	5.09199688425494	-17.2248339547584	2.33461032874394e-31	3.45522328654103e-30	60.584890149745
IL11	3.85730405749173	0.86582857831102	17.2228175406439	2.35484339737331e-31	3.48208673542628e-30	60.5748188653717
BICD2	-0.989345042842714	5.51970909623576	-17.2381276108049	2.20552989029922e-31	3.26707545485954e-30	60.5631820599188
SMC3	-1.07704999222777	6.64488355256542	-17.2514942536259	2.08298288581866e-31	3.09376605527808e-30	60.5209818618217
ABCB10	-1.20012053227221	4.37050075571113	-17.1972753243435	2.62695847595241e-31	3.85379417121299e-30	60.5183122647843
SENP5	0.987732391415518	6.51027706434417	17.2562382513599	2.04115767427944e-31	3.03703922995101e-30	60.5152646112128
SGK1	2.15316825607735	2.48940250612863	17.1308955599293	3.49174735876297e-31	5.06469929123607e-30	60.5050503123478
GRB10	1.3956209049181	3.92111678391079	17.1675448035202	2.98385088728405e-31	4.33552756202767e-30	60.5027976104307
SKA3	-1.30518205509756	4.81299704061227	-17.1991942758795	2.60545760484985e-31	3.82560781242396e-30	60.4970826820098
EIF1	0.983746692965143	9.3485305829146	17.2846129899095	1.80806195221548e-31	2.70465367521034e-30	60.4943186961886
YAF2	1.36238242079817	4.40126391732332	17.1761134119914	2.87625414090594e-31	4.1864642517416e-30	60.4582661552414
UGDH	0.792380654287308	7.27819462632599	17.2410841876702	2.17781278749095e-31	3.231742773558e-30	60.4134590803422
IWS1	-0.85454195746835	6.02389683169355	-17.2022621218589	2.57145141770506e-31	3.78564731599467e-30	60.371440993733
PP7080	-1.10882887764409	5.38811444379684	-17.180013363579	2.82858421869409e-31	4.12785710937521e-30	60.3407281010218
NUMBL	1.23432002088379	4.94581569502748	17.1751241534251	2.88847414851484e-31	4.20059492693584e-30	60.3366196351029
GSG2	-1.61007611708693	4.03908227002683	-17.1215737653045	3.63427785226302e-31	5.26230846764041e-30	60.3294537729117
FASTKD3	-1.92088795050763	3.35042053768727	-17.0849361224075	4.25358530287413e-31	6.14839763226162e-30	60.2754771877967
CAST	0.83803652147253	7.14501785278049	17.2034948973174	2.55791265745089e-31	3.76903359323424e-30	60.264496801285
AXIN2	2.27604736519739	2.05566052811846	17.0691182495396	4.55283330432532e-31	6.55827598462848e-30	60.2421064678114
KDM5B	0.924208978825994	7.50969739461414	17.1998679103178	2.59795196856253e-31	3.81793925502986e-30	60.2275405890453
PDCD11	-0.73340353150955	6.63751552640649	-17.1881834932672	2.73128189197635e-31	3.99982122254049e-30	60.2263213515856
LAMC2	1.66668626586717	3.32430864683001	17.0834103811326	4.28156544145142e-31	6.18349744756767e-30	60.2101226956253
XPC	0.789946573585692	6.41597455597017	17.1784652774016	2.84741084060182e-31	4.14809223852133e-30	60.2100642403118
KRI1	-0.922535739717201	5.26551773339153	-17.1301531754197	3.5028892100729e-31	5.07645746527375e-30	60.1448935421171
C2orf68	-1.24697095181131	4.6548696481035	-17.1018949882037	3.95470447924317e-31	5.72132160128571e-30	60.1301390096355
GCN1L1	-0.854897191203023	8.1291308554995	-17.1792684703694	2.83762733492856e-31	4.13744372705712e-30	60.1089487139008
F3	2.11860579808465	2.28286445267891	17.0419794579036	5.11649834895501e-31	7.32605465650031e-30	60.1057120468844
KDM2A	0.770314064150885	8.38949262813076	17.1839565220106	2.78119482507001e-31	4.06224473838173e-30	60.105186844237
SFN	1.28336447115603	6.65151654838457	17.1563264195714	3.13087312871727e-31	4.54520158026629e-30	60.0748093629342
SH2D5	2.97541768782858	1.53604736302231	17.0653226440259	4.62773958166874e-31	6.65471339327841e-30	60.0422279576312
C18orf55	-1.55328172682471	3.6517569203603	-17.0468896509908	5.00954567570582e-31	7.18521800004323e-30	60.0223477012131
DLC1	-1.4212737652209	4.97226967964939	-17.0633962077334	4.66623129132263e-31	6.70430000997247e-30	59.9281398365518
TMEM47	3.49050868461286	0.9580441874987	16.996909597394	6.21221131452379e-31	8.84195932119964e-30	59.8359268464424
HSPA14	0.898908257171029	5.66677762438753	17.0735994297793	4.46596694452132e-31	6.4386923431185e-30	59.8044125761218
HIST1H2BG	2.728413635157	3.1745000519762	16.9727618895946	6.89357771021195e-31	9.76191309276754e-30	59.7991786507161
ALOX12P2	1.7134593398761	4.603024621712	17.0272343974051	5.45169294187316e-31	7.78600450554114e-30	59.7814790865141
PUS3	1.61342617086169	3.28305602265219	16.9895296880185	6.4129247700634e-31	9.11212861975704e-30	59.7701874030981
BRI3BP	-1.56912630968039	4.70975557181072	-17.0313010026606	5.35709927816519e-31	7.65744686564399e-30	59.7679227205756
NUDT21	-0.936514277222346	6.67330366064522	-17.0802298443772	4.34048968267217e-31	6.26318804598873e-30	59.7662077875523
DLX3	1.58273645436889	3.17900412244008	16.980450687649	6.66883052009768e-31	9.45165437441641e-30	59.725811217561
PCDHB16	-1.86118601774111	3.1904084246288	-16.9511615970349	7.56662623403507e-31	1.06788402648103e-29	59.7008921339468
HMGB3	-0.912107665720864	6.88906522595635	-17.0675433293435	4.5837650315964e-31	6.59715029160226e-30	59.6969014279125
OSGIN1	1.74190376772421	5.88191996646322	17.0432388505472	5.08884926658877e-31	7.29270909463844e-30	59.674216974678
DNAJA3	-0.72956741937993	6.88605911688041	-17.0569425581859	4.79754481902946e-31	6.88705060544624e-30	59.6490222939234
KLHL12	1.02072134054391	6.00639583828455	17.035640492165	5.25797973368359e-31	7.52219444534854e-30	59.5897449526513
C1orf174	-1.31044869925286	4.17783395511038	-16.9545233367919	7.45768457506148e-31	1.05339794622743e-29	59.5530192675267
E2F4	-0.898612467171604	5.84846725078431	-17.0125164840622	5.80832842139498e-31	8.28120072629239e-30	59.5513454154504
GATAD1	-0.848739474543823	5.63700698578649	-17.0052433427562	5.99314808830813e-31	8.53742833295275e-30	59.5379450106722
VMA21	-1.14232321394103	5.41911201736349	-16.9935311572297	6.30329853752067e-31	8.9639765936646e-30	59.5194639547725
BRIX1	-1.32472715097681	5.6415543316847	-16.989148316697	6.42347268902444e-31	9.11936818771178e-30	59.5017161554281
CLDN12	1.44628731526508	5.12088484690247	16.9876473794788	6.46515535162121e-31	9.17075980496294e-30	59.4783482043476
MLYCD	-1.5352685008272	3.71235292712208	-16.9170097741935	8.76842529772149e-31	1.2354098119553e-29	59.470418868628
KIAA1522	0.808419280584295	7.90563550538039	17.025073545684	5.50263912036327e-31	7.85205944103715e-30	59.4463822759251
TTI1	-0.896790105175548	5.75763330241319	-16.9648935839678	7.13147105809742e-31	1.00902472060593e-29	59.3535480016001
CUL2	-1.06909751388212	5.78194350161247	-16.9590361434998	7.31391955081434e-31	1.03396441731039e-29	59.3293225381359
ZNF507	-1.66685939215255	5.05189070610121	-16.908577117176	9.09366520752043e-31	1.27907869579959e-29	59.2968764133989
ZMYM3	-1.07735864935977	4.781226718806	-16.927767752244	8.37043993792595e-31	1.1803308391389e-29	59.295656683364
TUBE1	1.82170238306304	3.46267804486013	16.8675687364668	1.08571393260559e-30	1.51564939974089e-29	59.2421300169454
F2RL1	1.11789307756537	4.80826762433009	16.91380736031	8.89053703370368e-31	1.25156011238771e-29	59.2176452430175
FASTKD1	-1.40473609716708	4.14075812339872	-16.875402277187	1.04955202746273e-30	1.46761773472298e-29	59.1825339124671
TMC6	1.45925516950141	4.83711598329635	16.8921486152075	9.76260243900809e-31	1.37086283115005e-29	59.1663482523626
RFX5	-0.91466106920261	5.34173778880487	-16.8985244707707	9.49729878811173e-31	1.33472962128051e-29	59.1497156257993
CHST10	-1.36461457129527	3.61420701572722	-16.8375258076368	1.23642457473176e-30	1.71886654927797e-29	59.1293975635417
RNF39	2.98537346044056	1.24727421387758	16.836574911043	1.2415243039091e-30	1.72452262944982e-29	59.1104158192858
ZNF263	0.874366837175314	5.54161663871086	16.8864749575449	1.00049560679144e-30	1.40136419832329e-29	59.041704028846
SESN3	2.44393028899923	3.36564767950512	16.818845166018	1.34058588069604e-30	1.8544216930323e-29	59.0027149866445
EXOSC3	-1.18351000539582	4.39757736265478	-16.8403945113184	1.2211669283375e-30	1.69906786268855e-29	58.9917150968768
NOL9	-0.990901617606593	4.94902957717781	-16.8514380691646	1.16417850270111e-30	1.62382996490186e-29	58.9851459573134
PPP4R1L	1.16342524006559	4.47616486810607	16.8332308010927	1.25962780382402e-30	1.74821704490895e-29	58.9717939858971
GPN1	0.745760411454611	6.02167675371047	16.8777641170149	1.0388888528394e-30	1.45392277614111e-29	58.9320863505801
BUD31	1.1993272071699	6.14762266155461	16.8690952692928	1.07856992693312e-30	1.5069342905622e-29	58.8984472245186
MDM4	1.17939773001371	7.21555288984375	16.8874091654182	9.96463819912121e-31	1.39688691736884e-29	58.8947906199498
N4BP3	-0.882089312539015	8.04852358241973	-16.8907351184519	9.822422315426e-31	1.37810562754349e-29	58.877422448381
PHF16	1.15940645806696	5.3472419534554	16.8468408745963	1.18756887509416e-30	1.65507515558956e-29	58.8593086668843
BCL7A	-1.06095118615958	4.8387587184499	-16.8124331143599	1.3783397497271e-30	1.90507057639967e-29	58.856918031535
SPC24	-2.06531435884625	2.89794642628695	-16.7482684922958	1.8204578238559e-30	2.50372834261234e-29	58.8433746664713
ZSWIM1	-1.49696772067427	4.02636541443166	-16.76801265516	1.67100378741138e-30	2.30386375438318e-29	58.8203441440315
SWT1	2.45560843094177	2.178888566928	16.7349459507441	1.92883884959086e-30	2.64843193108026e-29	58.8001148947227
GATA2	1.38879223119393	4.39752348777436	16.7982484929089	1.46570604614726e-30	2.02415094267273e-29	58.7791591668547
SERPINB9	3.07614525367301	1.02175147269841	16.7484949942179	1.81866919468366e-30	2.50332704624606e-29	58.7588894711194
ANKRD27	-0.891589977741109	5.99955273520732	-16.8306877076999	1.27357267456338e-30	1.76464203888964e-29	58.7444574211644
NOP14	-0.647172774299691	6.12441546707497	-16.8309075168552	1.27236125469254e-30	1.7644253419136e-29	58.7337729951742
ABCE1	-1.13360655328017	6.99811126334909	-16.8288002780941	1.28402265383119e-30	1.77764858134709e-29	58.6498405179986
FAM43A	1.81558994030914	3.1591437026077	16.7199090723776	2.05899295091421e-30	2.82250804189256e-29	58.6394350517748
HSPB1	1.62623657227656	9.38502091054657	16.8409570243413	1.2181974176174e-30	1.69634751142659e-29	58.5682595181043
TNFRSF11B	-4.27432387255935	2.91929869028472	-16.7403703143166	1.88394789697806e-30	2.58891903279055e-29	58.5472984902797
TCF19	-1.04801871341919	5.00419389075613	-16.7528828849609	1.78436611603795e-30	2.45813335458144e-29	58.4995954255767
STX7	-1.34597680468646	4.38197338703001	-16.7140091645143	2.11244419179125e-30	2.89340840815044e-29	58.4839596802464
POLR2B	-0.836319622777303	6.99156746800968	-16.7847134561876	1.55426667781457e-30	2.14468283166426e-29	58.4608850818388
RHEBL1	3.06970270138566	1.1899085314852	16.6867949627866	2.37766497872025e-30	3.24869845621875e-29	58.4192948287312
TMEM177	-2.15907164453899	2.18490351577655	-16.6442756294362	2.86078706700152e-30	3.88974007386451e-29	58.4135378326309
BBS10	-1.75219989871475	3.89167700743035	-16.6616525447623	2.65241826329926e-30	3.61524393116682e-29	58.3683523844291
URB1	-1.12266342682003	5.89593537352429	-16.7061856669234	2.18548339443971e-30	2.98855472515206e-29	58.2250397936611
CDC6	0.852358081611412	6.83796578638287	16.7305469260431	1.966034015673e-30	2.69728899738435e-29	58.2191711162071
SMARCD3	1.37716675973252	2.91687697597188	16.6181507388	3.20549173348754e-30	4.33726891188071e-29	58.2127826768702
TSC1	1.00859113941319	6.11680651684933	16.7080832454108	2.16753756786731e-30	2.96644012152315e-29	58.1925149416672
BCL2L2	-0.989110208045036	4.91901074529905	-16.6672712919525	2.58836648928551e-30	3.53081901850007e-29	58.1674558869164
GEMIN6	-2.72129648073987	2.74790553326371	-16.5775267080124	3.82648762219502e-30	5.14836516440784e-29	58.127748109735
KIAA1462	2.12237962932875	2.06053460221033	16.5750641438818	3.86781004666908e-30	5.19977935856058e-29	58.1124587874512
B3GALNT1	-1.06214685963899	5.32832180549795	-16.6612504316888	2.65706293817792e-30	3.61862545424165e-29	58.0833575301066
C15orf39	-1.19912900445178	5.55523690732691	-16.6557197250511	2.7217833934473e-30	3.70375146232813e-29	58.0767946836665
KIAA1217	1.01396765383161	5.73641575869674	16.6713746085154	2.5425759292957e-30	3.47118692584011e-29	58.070272806058
ZNF654	1.65847989746712	5.12790179426344	16.6424791516153	2.88324764740527e-30	3.91709452926122e-29	58.0302104776917
CSGALNACT2	1.18719677811067	5.1673856200781	16.6300650154705	3.04338517141744e-30	4.12794595351057e-29	57.9484983695193
ETAA1	-2.30943994097083	2.91667234338207	-16.5298098048859	4.71248273041838e-30	6.30492489468136e-29	57.9211667531219
FAM110C	1.09355390057106	4.18093396982896	16.5819338596142	3.75364070438309e-30	5.05441925443662e-29	57.8737483198353
RAB11FIP5	2.28388528967675	2.24320004553972	16.517053799106	4.98253778331166e-30	6.65558801023197e-29	57.866387792559
WWTR1	0.968034377829567	4.57899390364186	16.5991544785767	3.48213248471306e-30	4.70017624490244e-29	57.8634970266618
ADM	3.72838309411413	0.451843120421157	16.6095270843572	3.32822404764229e-30	4.49969433894661e-29	57.8519095516213
SS18L1	0.775424380541211	7.04079053803401	16.638846926229	2.92920359572934e-30	3.97629877718973e-29	57.8068665689425
CASP9	1.56297891749308	3.47318160895107	16.5133535042763	5.06375304965456e-30	6.75867565861316e-29	57.729318848095
DYNLL1	0.904393496881377	7.46873458352603	16.6274207081567	3.07863618894564e-30	4.17237533419181e-29	57.7224437649958
PTCD3	-0.830180037272395	6.28864477002435	-16.599941391485	3.47020917943953e-30	4.68786577681314e-29	57.7122987230336
PHF23	1.02595044666468	5.84695349273671	16.5852919260046	3.69907285353856e-30	4.98495522986131e-29	57.6765641141747
HMGN2	-0.641716253208244	8.40567650510008	-16.6206617522576	3.17061879981745e-30	4.29355698851393e-29	57.6579914859579
ANAPC7	-0.701260836941926	6.18574737576513	-16.5636208636771	4.06580438635761e-30	5.45718399337437e-29	57.5520712745723
YLPM1	-1.11224879679876	6.48466446726377	-16.5652367169534	4.03723954831262e-30	5.42319632176549e-29	57.5402633518948
DMTF1	0.952794513235988	5.74805688487495	16.5497016299436	4.32044712267022e-30	5.78967609611672e-29	57.5388154329151
CLASP1	1.04685526471063	6.47429742939684	16.5626963320751	4.08223955010965e-30	5.47484957786959e-29	57.518928953939
MKI67	-1.34447630274072	8.60821405145354	-16.5892484790335	3.63580346181732e-30	4.90364331414782e-29	57.5034733506751
GPCPD1	1.45613776364991	4.27459226615323	16.4902302073515	5.60234522007217e-30	7.45968323729992e-29	57.5000457378442
AHSA2	1.09972952320043	5.44662855817385	16.5235032426239	4.84410476328347e-30	6.47584396971645e-29	57.4381241290965
DRD1	-2.87519817156549	2.74621479866302	-16.4350696990587	7.13190865873473e-30	9.451191791496e-29	57.4310160345785
KDM4C	1.00596087795694	4.8207029648249	16.4913624893147	5.57467627147508e-30	7.42875585371708e-29	57.4246287871841
TOB2	1.03733473071327	6.11490189206337	16.5310442828268	4.68714277960581e-30	6.27604290201182e-29	57.3885345787601
GABPA	1.43656621256704	5.31237380509844	16.5047732422436	5.25724090475785e-30	7.01133149052395e-29	57.3780067134684
ZSCAN12P1	2.32919523654867	3.68751195985995	16.4177638938588	7.69362582886772e-30	1.01794460729418e-28	57.3707262095708
TMC7	1.26399474144253	3.15996122701493	16.4007942804435	8.28767566365723e-30	1.09481112005532e-28	57.2338678025178
HIST1H3H	2.20010475936749	2.3952485765391	16.3706572405763	9.45883709910592e-30	1.24460733001926e-28	57.2261477053317
C5orf43	-1.11430708002145	6.25141944383729	-16.4827568159223	5.78846860107568e-30	7.69525825790061e-29	57.2198391545852
OCLN	1.0502138376138	5.61897091964328	16.4704378500007	6.10895826657515e-30	8.11487037729967e-29	57.1836379620033
ZNF512B	-1.0351158513454	6.84656667537329	-16.4853331156038	5.72361357605432e-30	7.61509255735341e-29	57.1624440716484
XPNPEP3	0.999337323264599	5.14961171196435	16.4580996045894	6.4478606802089e-30	8.55825571554076e-29	57.1619417530587
ENDOD1	-1.02498799629063	4.91108499302651	-16.431832171634	7.23376006446017e-30	9.5785750845631e-29	57.1084619604195
PUS7	-0.882748754793237	6.17105250787834	-16.4482131558513	6.73303102659954e-30	8.92967572473043e-29	57.0557455046454
MTRF1	1.46131284001877	3.28599872122711	16.3389736300985	1.08703262952051e-29	1.42472834608941e-28	56.9637040111222
TOR1A	-0.747627397728701	5.54480274698314	-16.409843971173	7.96534648945459e-30	1.05306288292204e-28	56.9535855411179
GLIS2	1.051245816223	4.8418097925155	16.3765297102607	9.21823867999544e-30	1.21486070673163e-28	56.9040020812509
TBCC	-1.18452268148212	4.48997473394307	-16.346166626681	1.05323255875439e-29	1.38151069118498e-28	56.8959850520045
PIGA	1.21200660563269	4.77883763565424	16.3558301203191	1.00948247752782e-29	1.32516365417389e-28	56.8346680318582
FNDC3A	1.24393217827062	6.57555388784741	16.3812079045698	9.03098587109512e-30	1.1920616235848e-28	56.7268646400128
GRWD1	-1.01701914201738	5.92448624033336	-16.3693956760761	9.51134343491135e-30	1.25053229249573e-28	56.7266478196093
SLU7	0.905780770462587	6.5170672437749	16.3784628458632	9.1403923484157e-30	1.20555143245193e-28	56.7167364672245
LOC646851	2.05514788009521	2.5564765216485	16.2429496180127	1.65824965733869e-29	2.15482263164975e-28	56.6394536030628
METRNL	1.56267996643627	6.53680402504205	16.3610981262363	9.86407543094247e-30	1.29589000398336e-28	56.611790074597
GIT2	-1.02915730817806	4.63453182530684	-16.3000658296772	1.28972149187244e-29	1.68641925176503e-28	56.6006132197256
ANLN	1.19831744959803	7.64250688648649	16.3748496852707	9.28643422548103e-30	1.22288445659012e-28	56.5959989405626
B3GALT6	-1.70638869017352	4.15657530269962	-16.2612400388625	1.52994500962187e-29	1.99364219930243e-28	56.5679686731797
MAP3K9	1.7447809522427	5.40103454426469	16.3221595148298	1.17036453726941e-29	1.53154745863017e-28	56.5614801406286
BAIAP2	1.05330139398986	6.22364885424888	16.33056388461	1.12793753708531e-29	1.47718303603875e-28	56.5197301141302
PMP22	-1.41693284450909	3.57363474001402	-16.2170515587439	1.85867068937403e-29	2.40219541028526e-28	56.4145797008194
CLN8	0.851564287249961	5.5671226272807	16.2891327241447	1.3532441250754e-29	1.76809802716883e-28	56.3895457126982
KCNN4	1.60834921346135	3.92265707385004	16.2067863059009	1.94470561364258e-29	2.50951054649371e-28	56.3377384705782
NOP16	-1.21092400615429	5.45158831276768	-16.2611373731634	1.53063656057422e-29	1.99364219930243e-28	56.3258561183277
RIOK1	-0.99392052857458	4.79327840856388	-16.2381209963863	1.69389330818809e-29	2.19943103153242e-28	56.3207474235547
KRT16	2.17345324033015	2.3369330673701	16.1656642174061	2.33149523776537e-29	2.99937895049139e-28	56.3073649368483
SPAG1	1.10166448269132	5.15422704524782	16.2504306786831	1.60451120788376e-29	2.08661317578911e-28	56.3020135929077
DNAJC3	1.06619236368264	6.45664733779249	16.2782194337931	1.4197931592666e-29	1.8536003743618e-28	56.2779303589864
NAPA	0.900241756290048	6.83151133216405	16.2767687480121	1.42888404428748e-29	1.86401378757127e-28	56.2505501521925
MBOAT2	1.07776753865522	4.56783407020297	16.2233066863964	1.80813439457089e-29	2.34231135668502e-28	56.2493099713392
ACSS2	1.15005429634083	4.80018641176269	16.2204038358707	1.83141273868984e-29	2.36879711073851e-28	56.2167095560669
MPDZ	1.34449141872021	5.2542430899505	16.2348134539325	1.71875282207448e-29	2.22824978266462e-28	56.2039371266015
ACBD5	-0.999459934716017	5.67696546372413	-16.2350314036201	1.7171034671498e-29	2.22783850927954e-28	56.1889642882862
HIST2H2BF	3.48993370064356	2.94749073722386	16.133102610922	2.69203777928193e-29	3.4393918885188e-28	56.1754081670563
ZNF16	1.36719578645606	3.90986490177396	16.1600445953464	2.39005381757119e-29	3.0723489658002e-28	56.1603737984393
ERN1	2.81164431004255	5.72509399850033	16.2108186640091	1.91044166415856e-29	2.46719894914191e-28	56.0990636442586
TRIM32	-1.48872466633774	3.6771765590789	-16.139005010297	2.62275191747258e-29	3.35856838191511e-28	56.0918351325945
IDS	0.688292561692761	7.86335909299443	16.2574448189122	1.55571970357792e-29	2.02473590059433e-28	56.0873896082397
PBK	-1.19910844621012	4.65003996862297	-16.1816798510336	2.17240671046601e-29	2.79686911669235e-28	56.0602340688869
SF3A1	-0.663370443280838	6.80701185759114	-16.2220951489847	1.81781344570579e-29	2.35302724968913e-28	56.008990755288
MAPK8IP1	1.19771001934278	4.41435700831314	16.1343320429246	2.67745566964562e-29	3.42337680574567e-28	55.8611715913143
WARS	0.894117944563322	7.92809396458491	16.2036650545259	1.97165181811624e-29	2.54232112615081e-28	55.8575562397415
LYST	1.72533630893576	3.93692072545227	16.1146489480474	2.92077039522281e-29	3.71742496877522e-28	55.8291207611334
CECR2	2.12678360431326	2.87448429930002	16.0615169204885	3.69464562061392e-29	4.68100404235963e-28	55.8289446984993
TCP11L2	2.86886664979451	1.95561334390867	16.0477072739378	3.9276135873102e-29	4.96863915538395e-28	55.7977404043697
MOGS	-1.10987594210895	5.80607782341495	-16.1422354805501	2.585593608301e-29	3.31606345898972e-28	55.7569634455244
FAM20B	-0.832194747991677	6.49485814155596	-16.1595326125516	2.39546189962312e-29	3.07693585324863e-28	55.7528928281765
HNRNPF	-0.479541105292968	8.72827354609955	-16.1888213774137	2.10503439247373e-29	2.71221842678973e-28	55.7465733836832
DCAF5	0.734083038851083	6.31001827104362	16.1532465280246	2.46287457595665e-29	3.16109857316186e-28	55.7421084723511
C1GALT1C1	-1.27761789012356	4.57382274953506	-16.0973206877111	3.15334024453213e-29	4.0073299581729e-28	55.7109589797693
HEATR1	-1.36641806847913	6.02576605344135	-16.1318179044507	2.70736090496406e-29	3.45369212621044e-28	55.6755817438333
SHISA2	-1.4291011395774	4.29652836485117	-16.0660188072122	3.62174539389609e-29	4.59212054340547e-28	55.6635412617721
GFM2	0.859598332738817	6.15922520331209	16.1319770545302	2.70545791477587e-29	3.45369212621044e-28	55.6488212444197
BUB1B	-1.0179677860141	5.57212879944281	-16.1183087969394	2.87390196951378e-29	3.6605587614736e-28	55.6477679902556
LRRC58	-1.4356589730597	7.02243905661762	-16.1349663809005	2.66996299925217e-29	3.41640866101708e-28	55.6160481771133
SHROOM3	-1.13296601987187	5.27600487408539	-16.0787093921007	3.42394095483474e-29	4.34461217971594e-28	55.573268524169
ABT1	-1.33588624327831	4.60890022448823	-16.0546642886707	3.80845737648011e-29	4.82154740077618e-28	55.5652087445767
FLJ90757	1.44121423604745	3.60262510937709	16.040823836421	4.04920270023107e-29	5.11471797270879e-28	55.564120949495
MRPS16	-0.714966703033715	6.91624752425523	-16.1218143107947	2.82971980268911e-29	3.60703002897658e-28	55.5474581752005
UBR5	1.17664681477011	8.87619448443903	16.1394428464417	2.61768441389368e-29	3.35464782666344e-28	55.504729759505
SKIL	2.17425359682795	6.80962767617549	16.0932142330017	3.21113371302568e-29	4.07767655403504e-28	55.4532498130966
GPRASP1	1.94583812709015	2.81278831285935	15.9731697199729	5.46569099710595e-29	6.85219012260869e-28	55.4153342859966
RAP1GAP2	-0.985294395184196	4.87164584302911	-16.0275300968476	4.29485288182324e-29	5.40866864424789e-28	55.4109586344218
TRMT5	-1.10266520994471	4.7194195898873	-16.0223081406542	4.39540221109009e-29	5.52697041941885e-28	55.4044409579779
TOP1	0.827779820192911	8.97123687510408	16.110508835882	2.97471722794306e-29	3.78320691407754e-28	55.373867201145
FAM46C	1.20542862141683	4.75801050615648	16.0333040159032	4.18636776767201e-29	5.28398600351296e-28	55.3534146017608
NFS1	-0.904964285574834	4.88506480226679	-16.0295726797339	4.25615546949794e-29	5.36397468514571e-28	55.342733011613
DARS2	-0.839363403987647	6.67019946308872	-16.0417972963627	4.03178015710633e-29	5.09656019255074e-28	55.2092463714061
LOC100128191	-1.92206483384608	2.37751823435716	-15.9064212982399	7.35228486634447e-29	9.13518663482503e-28	55.1890076165807
PARD3	0.665380712833231	6.09547288690796	16.0240848414964	4.36092847602996e-29	5.4877477677295e-28	55.1833719914209
GTSE1	-1.16346017968472	4.27573123689413	-15.9697064027161	5.55035584815074e-29	6.95311994040996e-28	55.1712609418329
MEST	-0.737094375934337	6.6680476367913	-16.0314947961014	4.22006085361286e-29	5.32249605700011e-28	55.1687321675688
NEURL1B	-1.13548662876625	4.82966545014701	-15.9847810616078	5.19120655113991e-29	6.51784822532011e-28	55.1651201272143
BTN2A3	4.40217857365318	1.17138669210039	15.9301414444164	6.61654517658639e-29	8.23939698683774e-28	55.0779084813415
ZFP1	-1.08974422309025	4.88217917084118	-15.9442759140495	6.21383543438499e-29	7.76102941035509e-28	55.0232248043421
VIPAR	0.924415605033605	5.47844520411632	15.975461811221	5.41037406494533e-29	6.78792917195391e-28	55.012110524545
PIK3R1	-1.30038459367739	6.52822819377926	-15.9861177491251	5.16051196750692e-29	6.48417747141892e-28	54.9987728654884
MRPS30	-0.962918492350772	5.04137921848672	-15.9454510439988	6.18148619100107e-29	7.7263957442677e-28	54.9754525280439
ENPP4	-1.75718968228159	3.41623619595774	-15.8800330356341	8.2679960487522e-29	1.02501086671113e-27	54.9481065737477
SLC26A10	1.03218383030531	4.36412220708606	15.9297967233418	6.62668818372181e-29	8.2458415086933e-28	54.9452938117435
TBC1D30	0.699948504058675	5.83875122914942	15.9551933133495	5.91974264039384e-29	7.41031256870858e-28	54.8946499530198
TFEB	4.04381055626273	0.572545184054693	15.8794763556906	8.28850278793192e-29	1.0267920046324e-27	54.7201762453553
GPR137C	1.46384715489258	3.55345952921702	15.8497881384178	9.45965794914777e-29	1.16497289794954e-27	54.7105591293898
CDC42SE1	-0.506138965264689	7.60652502966232	-15.941769794966	6.28339471669554e-29	7.83620382117943e-28	54.7049659259853
MBOAT7	1.23368385642723	7.90453215489587	15.9467577342932	6.14571428938683e-29	7.6874290034185e-28	54.6970768118998
CLK4	1.06064841804907	4.8696264889963	15.8859469518422	8.05326892099354e-29	9.99131078892403e-28	54.6820693577762
RRBP1	0.704210141563361	8.03318861079674	15.936984581715	6.41839632492494e-29	7.99860358703761e-28	54.6698885635888
SACS	-1.50314105280616	4.96473212107738	-15.860993528939	8.99922717240033e-29	1.11236567059293e-27	54.6018415485094
TBC1D15	1.02878583246317	5.48706992044039	15.870380695005	8.63090950533602e-29	1.06762818466893e-27	54.5840578326971
DDX5	0.712474188185015	10.6663508200944	15.9430198249733	6.24860175226503e-29	7.79862803767764e-28	54.5610108841238
NFIB	-1.08676607378795	5.49559576992737	-15.8597161484615	9.05055490824078e-29	1.11788390166484e-27	54.5578603062046
SQLE	0.855209397605957	9.16576096135356	15.9296306099772	6.63158145730238e-29	8.2458415086933e-28	54.5531497667519
AVPI1	1.20332766433155	5.07343721949648	15.8574107826215	9.14393600736198e-29	1.12858439695293e-27	54.5431221590207
WDR75	-0.931378349776592	5.9980542409801	-15.8770842029851	8.37720807625295e-29	1.03701278954296e-27	54.5353028943255
KIF23	-0.904221892520837	7.00670045513379	-15.8954831072094	7.71877803870557e-29	9.58343310462597e-28	54.5305809392608
LOC100505783	2.33849739542884	2.60123017261685	15.7569256657456	1.43128801364764e-28	1.74466915016349e-27	54.5302475221305
C2orf67	1.63989453633898	4.26442179058151	15.8274814985867	1.04480416407348e-28	1.28197394277072e-27	54.513095746591
STK19	1.32826851458008	3.61101426838231	15.7895989932359	1.237066975532e-28	1.51233246336236e-27	54.4922050587649
ABHD4	1.09029377857482	5.63082817987983	15.8561767110738	9.19432109997321e-29	1.1339662689967e-27	54.4754645050063
ZKSCAN5	0.858143423475966	5.08868034185867	15.8362552274237	1.00474537189623e-28	1.23463347535581e-27	54.4515754366676
NCKAP5L	1.15964846162825	4.56245889931273	15.8157798286584	1.10074433144311e-28	1.3486335676963e-27	54.429710408368
FBXO21	-0.845830589359857	5.94089758256349	-15.854105853092	9.27949940600466e-29	1.14362820977172e-27	54.4280678467821
TMEM216	-1.50486902704759	3.42025150717197	-15.7534936778588	1.45339266210088e-28	1.76903485305496e-27	54.400699027994
AFF1	1.49410492131782	5.68294809212349	15.8383170189601	9.9555820273467e-29	1.22424377812755e-27	54.3917082868262
HCAR1	-2.25552889585202	2.92152270118206	-15.7168394683725	1.712022487556e-28	2.07177019405836e-27	54.3530057386478
C7orf42	-0.670589511747471	6.28451066804743	-15.8386867251104	9.93919783986685e-29	1.2231283640466e-27	54.3490980497409
AGPAT3	-0.709664719068693	6.69446436768674	-15.8330820830901	1.01905161956435e-28	1.25129363330354e-27	54.2840660380941
PRR24	1.95312972312905	4.21814488484242	15.7574927398414	1.42766832431268e-28	1.7415262622761e-27	54.238732877
BACH1	1.59282425953411	5.05750105779527	15.7785539959142	1.29955979077617e-28	1.58757033900224e-27	54.2142892650277
GPATCH1	-1.08991550841618	4.02653401876029	-15.7377071636395	1.55957867055388e-28	1.89139910705896e-27	54.2061619204678
MTF1	1.11477890690192	5.77195664019767	15.7967366723495	1.19829935063558e-28	1.46708333382354e-27	54.1850322533357
OGT	0.93471593143955	7.63751474337117	15.8253236210046	1.05490039292061e-28	1.29341306240501e-27	54.1819222678106
KBTBD6	-1.17463103063976	4.67799213089447	-15.746711383355	1.49809135927198e-28	1.81946840177666e-27	54.1664453984237
TRAK1	0.960244987210072	4.78295709143911	15.751054359423	1.46931231728393e-28	1.78581244144306e-27	54.1414978042115
C1orf109	-1.11944206770456	4.34384395326132	-15.7269991718895	1.63601581737452e-28	1.9826614876646e-27	54.1205047368845
ADAM9	0.846020003061862	6.45437901013212	15.7912157944666	1.22817633846924e-28	1.50256189353032e-27	54.1131994216446
TMEM70	-1.05150847887611	5.28148760874128	-15.7622369187466	1.39774440506638e-28	1.70626842557155e-27	54.1065744348406
RASAL2	1.64710589646575	4.20763128104999	15.7240065664999	1.65804435610914e-28	2.00790252075085e-27	54.0909915736644
INTS10	-0.975414438096681	5.04603779755179	-15.7457139847503	1.50478039177546e-28	1.82626613004737e-27	54.0879789971055
DIS3L	-0.839933238006664	5.20778320739319	-15.7525717077175	1.45938918382202e-28	1.77504179710832e-27	54.0593656100464
ETV3	2.07311282562186	3.74005556195577	15.6861804958435	1.96362523704598e-28	2.36767616902357e-27	54.0101334626705
AGTPBP1	1.16331965525784	4.48478049196724	15.7110889567733	1.75660786436662e-28	2.12111985008428e-27	54.0073915080114
MBLAC2	-1.71256223596542	3.5040491087485	-15.6495018558498	2.31401959596593e-28	2.77416944250425e-27	53.9534769466719
IQCC	-1.84177198481218	2.88351232108226	-15.6322032846974	2.50047944209134e-28	2.99341576159883e-27	53.94881926261
EPHB4	-0.872763536407113	7.24045292911959	-15.7560338662189	1.43699914831607e-28	1.75035497133561e-27	53.8940017266967
ACVR1B	0.838708224270203	5.36476129608848	15.7154424428226	1.72274819657905e-28	2.0832422877504e-27	53.8514995100059
FIP1L1	0.744780061766893	5.67920125310976	15.7144816851449	1.73016366148873e-28	2.09069776551572e-27	53.8314646636043
HSBP1L1	1.39255784286069	3.29826137097172	15.6248294496047	2.5844898779621e-28	3.0896889137035e-27	53.7911079000039
UBIAD1	-0.970894681275345	4.61249133123114	-15.666510817464	2.14432257237642e-28	2.57496118220497e-27	53.7844556974412
FZD4	-2.14127013114065	2.54916694933389	-15.575288410502	3.22754415660316e-28	3.83635028251821e-27	53.7257208496688
TMEM30B	-0.771529542321606	6.37332884166765	-15.6805393772897	2.01382146829157e-28	2.42645174608849e-27	53.6400424131405
CDK1	-1.05289204496247	6.71044490359801	-15.6935949423005	1.89955896475815e-28	2.29207966281496e-27	53.6290099585386
ASH2L	-0.94796510685081	4.82824392966052	-15.6422110238725	2.39083803547304e-28	2.86421026541914e-27	53.6201718490007
NAA15	-1.03708905211687	6.54542409864365	-15.6758967924203	2.05609975389974e-28	2.47560923572493e-27	53.5870316415141
HARS2	-0.713088829691001	6.1950710523576	-15.6675990507503	2.13390161573488e-28	2.56559098645221e-27	53.584727034491
LYRM7	-1.46481483384505	4.32823686221581	-15.5940996320369	2.96630285176201e-28	3.53588374147312e-27	53.54937000984
LARP1B	1.05097360724888	5.3777413714857	15.6248204720939	2.58459387124564e-28	3.0896889137035e-27	53.4868411095287
NPY1R	-1.05726525925577	6.34622103429305	-15.6522905434127	2.2852981096327e-28	2.74170197887355e-27	53.4848525275819
C1orf144	-0.537331136498519	7.43033917565231	-15.6664637410183	2.14477453169787e-28	2.57496118220497e-27	53.4790057938245
RAP2B	-0.868625179516322	5.22729941655336	-15.6068412488618	2.80154312091744e-28	3.34425461486247e-27	53.4750865723786
ARIH1	0.751720889163559	7.58819709856498	15.6679111652552	2.13092221193362e-28	2.56385201959552e-27	53.4662235907362
PAK1IP1	-1.18394281592431	4.74442874892802	-15.5683584857443	3.32951606009144e-28	3.95193943143855e-27	53.3361692792609
ADCY6	-1.0619844810646	5.0833044932419	-15.5794449087554	3.16789610778451e-28	3.76812905452263e-27	53.3146438033219
CENPB	-0.99993412386608	7.20816565036469	-15.6236736255821	2.59791334461555e-28	3.10339305538217e-27	53.3035263527163
LPIN3	-0.98529101091458	5.03071743522109	-15.5726957407859	3.2653214048852e-28	3.87849681642757e-27	53.2958882341274
ATP6V0A1	0.89343883472105	5.82785405225047	15.5910848678087	3.00669206131103e-28	3.58147564340211e-27	53.253268041017
ITPKB	-2.22030007234169	2.80019746262175	-15.4534295650188	5.58211541383723e-28	6.53748586701777e-27	53.1827533147922
USP53	1.37089314400007	5.57794715856829	15.5668507826365	3.35212740256286e-28	3.97595593478449e-27	53.1822413693172
NCAPH	-0.77540287260465	5.566557379459	-15.5643766516576	3.38956778617257e-28	4.01466938073301e-27	53.1701444657303
DPM1	0.992487864324481	7.56602075516037	15.6014948417981	2.86952486707482e-28	3.42296247339225e-27	53.1654023325527
NNAT	3.07569557599452	1.28256276589725	15.4515483010118	5.62960913350396e-28	6.58849427212878e-27	53.1652781455012
APC2	1.93794255965462	2.81186055241801	15.4611719336201	5.39086029557577e-28	6.32678930408486e-27	53.1428044081443
CXCL12	-0.851434154015279	6.62471432582455	-15.5665423012553	3.35677277006418e-28	3.9786440685013e-27	53.0899494562762
DPY19L1	-1.0073433064649	4.88826099605774	-15.5262889325649	4.02203437969983e-28	4.75031800608051e-27	53.0750756675453
ZNF146	-0.96773764656934	7.09779199075344	-15.5605811314973	3.44782398141557e-28	4.08077907043128e-27	53.0381064970127
TBRG4	-0.967194733087775	5.90537271963809	-15.5382729385921	3.81117520840791e-28	4.50445895303278e-27	53.0304565995769
ZYX	0.98172402735136	6.65092186325384	15.5536746362482	3.55642655781642e-28	4.20634213245558e-27	53.0227963985365
KLF3	1.02013434989037	5.2233000364952	15.5079718764645	4.36723616933026e-28	5.15075160055566e-27	52.9755892048561
FGFR1	1.15685071833995	4.82968868357853	15.4928574185996	4.674430963335e-28	5.501420368108e-27	52.9237560913884
FOXN2	1.54382678256305	5.58610146744435	15.4965066460689	4.59832667860806e-28	5.41566305443952e-27	52.874289070256
SOCS3	1.34358532129015	3.95414021495709	15.4360018263803	6.03798209698089e-28	7.03687892612603e-27	52.8557544603109
LRTOMT	1.47741599340026	3.42467578949789	15.4111320145657	6.75416754340041e-28	7.83877154724694e-27	52.8374100520909
GOLGA2	0.648203063029436	7.31801541552838	15.5167607666878	4.19803072244823e-28	4.95468354285281e-27	52.8233885220577
GIPR	4.74571159300429	0.300058944952396	15.5867866366406	3.06523487613236e-28	3.6486112504226e-27	52.8119953206144
LOC100507062	1.54132585788115	3.58556872952299	15.4165932869395	6.58990426174812e-28	7.6587601718885e-27	52.7982765574906
SLC5A3	2.10680922188595	6.10300102856055	15.503614680464	4.45364945807461e-28	5.24896642261027e-27	52.7863840301402
PPFIA3	1.24131764946605	4.53040466409599	15.4475543134402	5.73179217142686e-28	6.69870665792752e-27	52.7841276918817
MTPAP	-1.02146424375114	5.13540138813546	-15.4507445226802	5.65002480047613e-28	6.60776327015125e-27	52.7720917542128
SEPT8	-0.849370049754694	5.55832857071249	-15.4586430024366	5.4525947278702e-28	6.39475415349939e-27	52.6975007322291
RASSF8	-1.40736545597311	5.81945510855258	-15.455384718466	5.53318343801684e-28	6.48472037963515e-27	52.6853178206793
GRPEL2	1.01738249130573	6.00372094482215	15.4665016603192	5.26304781404833e-28	6.18112441307193e-27	52.6837464291162
JUN	1.32389403271665	7.6900384754173	15.4828175804295	4.8904153290841e-28	5.75156863316473e-27	52.6691540524855
RPA1	-0.609735303295677	7.039790252446	-15.4793323994152	4.96771611160297e-28	5.83837556222404e-27	52.6565868071265
PCDHB3	-1.68766082508989	3.09519625811943	-15.3505320267518	8.87829890224817e-28	1.02471132395582e-26	52.6513879899312
ESF1	-1.32892338721903	5.50541500023546	-15.428441647002	6.24721610371981e-28	7.27059444110022e-27	52.6032461713443
CDKL3	4.11769903389047	1.15619834559463	15.3711274414571	8.08996496974863e-28	9.3566095542238e-27	52.5802734548064
SPRYD3	-1.01600262560642	5.55953868100769	-15.4147272078979	6.64557485055486e-28	7.71809679171386e-27	52.538167997725
SEMA4B	0.989279141142701	5.98465084759045	15.4287895455687	6.2374294990145e-28	7.26425981486898e-27	52.506696816773
UTP20	-1.18356113458964	6.50677921066467	-15.4387056046457	5.96487680718899e-28	6.96624299744613e-27	52.4996242946739
TSHZ3	4.16121189165664	0.679067698370333	15.3602564540268	8.49687886626092e-28	9.82044244363149e-27	52.4557632899107
ALKBH4	-1.90798789138175	3.24848897132263	-15.3028247733976	1.10144077245951e-27	1.26340846904067e-26	52.4530084384663
PDE4DIP	-0.665969396788578	6.9796845788692	-15.423771913116	6.38008397702764e-28	7.42006428593952e-27	52.4313230884797
SRSF2	-0.738858463396149	8.30247843592608	-15.4378163058552	5.98882302755169e-28	6.9893284237805e-27	52.4055997543228
UCK2	-0.839524294638069	5.09382635205579	-15.3760986636113	7.91047545067512e-28	9.1680382146286e-27	52.398496640777
SUPT16H	-0.677265267430524	8.55912447217095	-15.4372976641144	6.00283316502618e-28	7.00079371352146e-27	52.3777789716616
P2RY2	-1.23750573768333	4.51173080635961	-15.3465918917201	9.03770406101248e-28	1.04239008769912e-26	52.3696014672607
STK38L	1.22208350634985	4.85735748005572	15.3723887002474	8.04404203191677e-28	9.30993487486339e-27	52.3611667352526
CDC20	-1.06430763100398	5.81125085555403	-15.3869532672341	7.53236227958509e-28	8.73586870761311e-27	52.3494992706959
EFNA3	1.39680368794732	3.60054700483845	15.3073567718283	1.07909894847939e-27	1.24033338930373e-26	52.308028739917
ARMC7	-1.90801944137298	3.29521842135572	-15.2716468640282	1.26828802583528e-27	1.44586564035919e-26	52.2698827746701
ZNF211	1.38719587137261	3.16841014313406	15.2622427332467	1.32344199026657e-27	1.50668780430348e-26	52.2335582091155
NHLRC3	-1.44996992202144	3.48053609857022	-15.2759955025287	1.24357153534745e-27	1.41865554960101e-26	52.2287977531169
ISL2	3.03835140166489	1.43050811537917	15.2459651446771	1.42467330411149e-27	1.61424365433337e-26	52.219469009015
FAM115A	-1.37960429704969	3.68887554503111	-15.2883090441529	1.1761816333828e-27	1.34452916176992e-26	52.2151320675947
RARA	1.06850638707213	5.84652387451635	15.3557288518729	8.67236926207054e-28	1.00163469294798e-26	52.2019730203303
APEX2	-1.0581116963764	4.80340317143835	-15.3246139541678	9.98118183207581e-28	1.14883196806356e-26	52.1882210675585
TBC1D20	0.732132582657862	5.74804865415092	15.3392109279036	9.3441051420479e-28	1.076987004794e-26	52.128841694238
DUSP8	1.39537729439799	4.82636977027783	15.3052665191274	1.08934625059835e-27	1.25125183344827e-26	52.1266895004178
HMGXB4	-1.30339063264019	4.62583779341967	-15.2892449689892	1.17121227198726e-27	1.33976429799692e-26	52.1193683569903
ARF3	-0.598930554988511	8.18663045276772	-15.3747382579077	7.95919188708159e-28	9.21811115786375e-27	52.1117587765046
METTL14	-1.21461440483308	3.90265465300848	-15.2652537129052	1.30552528505005e-27	1.48730278386765e-26	52.0976630263762
NOM1	-0.765375158350024	5.60386716437735	-15.3220907397115	1.00956559232954e-27	1.16120873219527e-26	52.0950016374604
C21orf58	-1.15510861085278	4.4287465514767	-15.2817848083532	1.21141694309967e-27	1.38386181396168e-26	52.0939372500122
TESK2	1.27113994533695	3.97116581227823	15.2577139737818	1.35085714345702e-27	1.53580794474338e-26	52.0834049569674
MTMR11	1.35026671687656	4.27130515085304	15.2804795502602	1.21859271063379e-27	1.39110883908802e-26	52.0621136783695
GPD2	-1.04367568067709	6.61229560588828	-15.3292553585708	9.77400823024988e-28	1.12576111324173e-26	52.0108353304515
CMTM4	-0.892538453432136	6.08699983494303	-15.3041076727486	1.09506953146654e-27	1.25696244641361e-26	51.9313025072615
ST3GAL5	1.78143880982045	2.67002370352706	15.1848350042209	1.87956209169497e-27	2.11675396777823e-26	51.9111593027354
BRD8	-0.626999539742179	6.24906115220017	-15.2923023106385	1.15512581478916e-27	1.32407978934433e-26	51.9012434109027
MTL5	-1.01782883095985	4.67089582850408	-15.2404250603408	1.46087575244081e-27	1.65414259199866e-26	51.8557510516818
SCML1	1.12115535418125	4.74985003949804	15.2459794485073	1.42458101159233e-27	1.61424365433337e-26	51.8449961430438
CIAO1	-0.5900224300208	6.66255701133664	-15.2899326386845	1.16757450571776e-27	1.33743260504273e-26	51.828733004044
DNAJC27	1.55855751770085	3.47825317334183	15.1895518222368	1.83977182074385e-27	2.07473661025759e-26	51.7726177309059
CBX5	-1.24301430134411	7.49717301415914	-15.2895206014492	1.16975281157735e-27	1.33901067904309e-26	51.7696317187013
MAK16	-1.40731402884831	4.32333226174361	-15.1953743843039	1.79182025332985e-27	2.02202442082918e-26	51.74494916693
TIMM44	0.964102355080586	5.70938183537735	15.2495149530153	1.40195238934046e-27	1.59068418110897e-26	51.7362165541705
PTRF	1.76609529888186	2.28144075355889	15.1382427839063	2.32227249883222e-27	2.59263586585247e-26	51.7270827250451
GPD1L	-0.792423309314335	6.51239164915513	-15.2580309108223	1.34892008593154e-27	1.53464894674279e-26	51.7064192441725
HIST1H2BC	2.14253956226561	2.17937831943654	15.120339975825	2.51906549171873e-27	2.80298411733227e-26	51.6721697673895
ERBB3	-0.723629208089846	6.85031377385106	-15.2538372310878	1.37477874375255e-27	1.56194291511669e-26	51.654579664947
ZBTB42	-1.24529803080266	4.40954265276383	-15.181806895045	1.90556187686165e-27	2.14170812020392e-26	51.6500730276543
KIF21A	1.13872265853476	6.52274710976442	15.2495108744261	1.40197828447418e-27	1.59068418110897e-26	51.6342347436376
ERLIN1	-0.703717873818378	5.96089034329135	-15.2178620370729	1.61813377079872e-27	1.83096543862232e-26	51.5663037423118
FAM122A	-1.67301976961701	2.72913465381052	-15.0986566704277	2.78002351723954e-27	3.0851435502531e-26	51.5462953303248
GAB2	1.05997123566981	5.11564808388513	15.1819660850846	1.90418608091999e-27	2.14160107715574e-26	51.5388286407395
LNX2	1.05492840773859	6.12976356194906	15.2167771931868	1.62611008987647e-27	1.83874679804557e-26	51.5229625700708
ZFYVE9	1.19409013858385	4.05787176322319	15.1474046247788	2.22762168161672e-27	2.49529437396906e-26	51.5148280262852
PCGF5	1.2721220382461	5.65856711936342	15.1976289624114	1.77359219657601e-27	2.0028059348776e-26	51.4901521091853
RPL23AP64	2.82403741888132	2.6287902559882	15.0864898375205	2.93819263435837e-27	3.24559667219348e-26	51.4591201257503
TRERF1	-1.31948548857412	3.96149478365189	-15.1214796412456	2.50605230141905e-27	2.79036076490893e-26	51.4494805118501
PIF1	-1.67794551900153	3.28243429009725	-15.094482466402	2.83329908090521e-27	3.13801945887806e-26	51.4256955839046
SYPL1	-0.943611932114576	7.00172799110351	-15.2036450702947	1.72586027196676e-27	1.95022210732244e-26	51.4211542448214
ALDH3A2	-0.729975169518308	6.09228694588556	-15.1868483959118	1.86247263632768e-27	2.09892131872939e-26	51.4124509235313
NOL6	-0.748566644797568	6.16014971751033	-15.1821663575015	1.90245665083131e-27	2.14109589693828e-26	51.3960109718982
PDLIM2	1.70009005496072	2.51049853276349	15.0658032306088	3.22818472262633e-27	3.54951750829735e-26	51.3891557751373
POLR1A	-1.25488525725016	6.0362024112708	-15.1780729121235	1.93812112850189e-27	2.17683933868809e-26	51.3851273164437
MARVELD1	-1.15121166289447	4.83799172205415	-15.1404131148132	2.29949141463953e-27	2.56891746282107e-26	51.3714178749619
SBDSP1	0.882819449851543	5.90663461951134	15.1690548261549	2.01908336523957e-27	2.26625169129305e-26	51.3477704524742
CERK	-0.950949821564926	5.18721261244985	-15.1446315087852	2.25585373172027e-27	2.52522743034068e-26	51.3381876603124
LOC90784	-1.10759717984615	3.81436800709696	-15.0904305851542	2.88599568741451e-27	3.19215554737568e-26	51.3079244616027
HEATR3	-1.08770256488641	4.01439965234837	-15.0954956885913	2.82027362603454e-27	3.12566309620952e-26	51.2932941527918
CBFB	0.854351707176374	6.2470643586116	15.1681649829376	2.02725433833847e-27	2.27389681786536e-26	51.2873182057448
KIF3A	-1.47603410142513	4.51091220511192	-15.1031436459056	2.72387918801642e-27	3.02685418873e-26	51.2710808093262
PALLD	0.718403340481899	6.56826671395479	15.1611597994123	2.09275205728706e-27	2.34578990657297e-26	51.2542417013396
FAM176B	1.6640233835303	3.30216014933507	15.0725282544824	3.13088255170852e-27	3.44933331981379e-26	51.2421084081577
HES1	-1.30764123970916	5.18177464139377	-15.0887417191461	2.90825027019971e-27	3.21464491201718e-26	51.2359027225224
TJAP1	0.877247955212905	4.75441567347551	15.1160182482515	2.56903352472905e-27	2.85668328906707e-26	51.2348377483439
KBTBD7	-1.44061814377729	3.34790300171393	-15.0467024103171	3.52146319057932e-27	3.86183281306548e-26	51.2344454855134
DPY19L4	-1.15457882331932	6.08317392779011	-15.1341176504662	2.36620014861379e-27	2.63991536260287e-26	51.1870358762922
RBM33	0.962721864503168	6.48375812059085	15.1405068166844	2.29851294244788e-27	2.56891746282107e-26	51.1577068633148
RNF216L	0.944649025194383	4.27860037301585	15.0976699091842	2.79252593409338e-27	3.09696311152372e-26	51.1575772194134
FLJ42627	2.01510375057863	2.87001550616752	15.0161118021335	4.04804419382109e-27	4.41902683403812e-26	51.1500691236564
BSDC1	0.615930356683197	6.38980004229096	15.1257345537052	2.45806257189865e-27	2.74057589682886e-26	51.1101965769321
OXTR	1.39369666894094	3.23973268991765	15.0248689465274	3.88968604049211e-27	4.25448720347874e-26	51.1042346188413
RPIA	-1.17512910854877	4.42777017236619	-15.0671685636086	3.20818707442286e-27	3.52985004162157e-26	51.1035393587302
CIC	1.05023189736258	6.56504236628236	15.1227879099773	2.49119727434386e-27	2.77566843545148e-26	51.0523774084126
HIST1H2BN	3.22851985712117	1.51154619744524	14.9951245663134	4.45447315694924e-27	4.83744214784539e-26	51.0519378113043
TMED10	-0.586860157087854	8.69322563766877	-15.1426408616302	2.27634143820931e-27	2.54645713796739e-26	51.0471279283451
SUFU	-1.48009627763834	3.3267407401049	-15.0075289165301	4.20954388602e-27	4.58037813596607e-26	51.0357920533202
MAGI3	1.43497942623934	5.05193416670885	15.0751498703497	3.09375533885022e-27	3.41067661746414e-26	51.0088030624014
RFC3	-0.884485912238785	6.02680742576856	-15.0987232378	2.77918212859026e-27	3.0851435502531e-26	50.995904167542
ATG9B	3.51752764852761	1.06684098945175	14.9924174410915	4.50980427186464e-27	4.89117812209237e-26	50.9893739625535
ZNF77	1.54956141763082	3.12848777181991	14.979920023462	4.77434015442582e-27	5.17261524450569e-26	50.9619626314482
PLAC2	0.951064633862808	4.51540839942067	15.0424132924594	3.59092195225793e-27	3.93284733003023e-26	50.9618066380819
WDR82	-0.724052003985594	6.38225436892523	-15.0937125770687	2.8432368229018e-27	3.14694193422963e-26	50.9590474991315
TMED4	-0.888309330691881	4.61571058021518	-15.0377229632039	3.6684567098456e-27	4.01513547221583e-26	50.925645665362
PTPN3	-0.806896746920578	5.5354658404599	-15.0676341552642	3.2013962157048e-27	3.52469718969369e-26	50.9195366686053
ALDH5A1	-0.862263472246527	5.03617592831211	-15.0536501332241	3.41180624644929e-27	3.74403199905629e-26	50.8988331482521
ATG7	0.689276359258947	5.10198380123499	15.0463323620343	3.52740217456968e-27	3.86581087598318e-26	50.8882192730959
IGDCC3	-2.22626335209289	2.62025930195828	-14.9385362721374	5.76697595142061e-27	6.19440628205255e-26	50.8657250008852
ING1	1.01825664434235	4.29817664606209	15.0117016048419	4.13023466608255e-27	4.50287122265741e-26	50.8641886957764
MRPL19	-1.07229345581261	6.0701090730076	-15.0640609347263	3.25388585293019e-27	3.5754262157953e-26	50.8633165152532
MTMR4	-0.762656279695651	7.46852985721993	-15.0803525978127	3.02138087336955e-27	3.33528539447078e-26	50.8222910177629
YTHDF1	0.434369601458132	7.65698120226089	15.0797069722615	3.03026870585345e-27	3.34289009476867e-26	50.8031816219587
ARHGAP10	0.734870976224302	5.04960388756496	15.023472481357	3.91451469886109e-27	4.27605119684866e-26	50.7986751133446
GKAP1	1.69431628602044	2.85207064504786	14.9447086617545	5.60669425381327e-27	6.02611534066665e-26	50.7860032068355
MEX3A	-1.21651897597372	3.77985653759825	-14.9725851393772	4.93681237266094e-27	5.34389968416709e-26	50.7813059831072
GTF2B	1.02077473194127	3.98341630484555	14.9942645724195	4.47197622102624e-27	4.85329852825716e-26	50.7776074468466
INCENP	-0.885173948569988	5.94577499150899	-15.0237971576413	3.90872788211496e-27	4.27252059480331e-26	50.7012617819725
SLC9A8	0.864623868816635	5.37410308284502	15.0082546138251	4.1956415159175e-27	4.56822322345079e-26	50.6913432240433
TRIM45	-1.23397126035851	3.29120713053933	-14.9267946773856	6.08471165929692e-27	6.51477066517808e-26	50.6890957934473
IL17RA	0.858859322636029	5.25852525261865	15.0092564678298	4.17652459821446e-27	4.55037116485594e-26	50.6579076499829
C9orf69	-1.23948637315379	5.35113229966545	-14.999327246825	4.36992403249235e-27	4.74870757111125e-26	50.6550604704682
PRPF8	-0.839473687502425	9.08181889535798	-15.0620250698582	3.28417841534895e-27	3.60634273265239e-26	50.6456257519866
SLC25A44	0.659019876317489	5.80640047222915	15.0117345980478	4.12961359926603e-27	4.50287122265741e-26	50.6245379210775
SOS2	1.20731368995093	5.53505146720014	15.0013482659255	4.32984201493704e-27	4.70821052391463e-26	50.6119469547359
MARCH3	1.76243254916263	2.20203618799967	14.8953154515414	7.02621748346697e-27	7.50360544019806e-26	50.6003269444728
RRAGA	-1.11155892254388	5.00165503738385	-14.9714128164896	4.96329073378169e-27	5.36561565816192e-26	50.5850949270822
MRPL35	-0.909496153100538	5.38344463924323	-14.9798675527085	4.77548310064385e-27	5.17261524450569e-26	50.5459915090655
ZBTB46	0.982355118120069	4.74399275514296	14.9502252078865	5.46723834196529e-27	5.88378983468645e-26	50.496207970352
GPT2	1.10401446350962	5.26200505932701	14.9559256570352	5.32679733659738e-27	5.74003599595712e-26	50.4554240227944
DROSHA	-0.714175841468422	6.25796287661037	-14.9693142399032	5.01104693796955e-27	5.41024848228553e-26	50.3977705816459
MYLIP	0.754670527243632	6.59466243794412	14.9639141633527	5.13606952650744e-27	5.5380803843527e-26	50.3824820295032
TPBG	-0.777402832065334	6.9236303665459	-14.9718075618996	4.95435900673494e-27	5.35942432268015e-26	50.3596370566424
MLH3	-1.18089956249819	4.46751291565911	-14.9055143819171	6.70613781646975e-27	7.16635455863515e-26	50.3523454382026
DNTTIP2	0.868802802732159	6.25344134451659	14.9552451518295	5.343370241885e-27	5.75418698810591e-26	50.3337971791926
DDX19A	-0.679414587167294	5.43069330746878	-14.9355109882979	5.84721027302766e-27	6.27655613646435e-26	50.3302106636973
GFPT1	1.04428316734903	7.3653618920997	14.9700255485343	4.99480850072677e-27	5.39620008825288e-26	50.3260385450326
MMP19	1.77256315069337	2.43825443957424	14.8248725341133	9.69907641237709e-27	1.0279299994968e-25	50.3204842297988
NLGN2	0.907789090039357	5.39777374428398	14.9291240332984	6.02030737990371e-27	6.4582181283842e-26	50.3011254573244
UBQLN1	0.578404071158522	8.43630710521782	14.9672205258127	5.05915311198812e-27	5.45866300934769e-26	50.2373262687413
SLCO4C1	2.31203867485244	2.37678338232461	14.8063143443724	1.05598888070423e-26	1.11633110245876e-25	50.2206920630561
KCND1	2.62295467715088	1.54940204081987	14.7934138283698	1.1203166822601e-26	1.17911744456374e-25	50.2098698980498
FAM129A	3.26914349025008	3.18334967343605	14.7983504475192	1.09524753732819e-26	1.15418524349569e-25	50.2090064297304
AMMECR1L	0.703127177728338	6.15889270826687	14.9249751362512	6.13550184005459e-27	6.56494771420813e-26	50.2076581035092
ACSL4	1.71599521800329	3.40253796654576	14.8283618904327	9.54528581384108e-27	1.01227241566695e-25	50.1732756940196
NCRNA00052	-0.875435088104374	8.27673631359526	-14.9499295741185	5.47462257778135e-27	5.88794778075983e-26	50.1726741027536
ZBTB6	-1.64703780006497	4.32874366125394	-14.8437350195062	8.89640473892108e-27	9.45858060099912e-26	50.1711069550784
LOC652276	1.88595457486706	2.82576313506312	14.8042924411651	1.06581991464954e-26	1.12530127857316e-25	50.1678223251588
RTN2	1.85260689780147	2.36851429766687	14.7895201742921	1.14049594345582e-26	1.1988468987024e-25	50.1669462285726
DNA2	-1.09749739905606	4.96550462999431	-14.8840421195862	7.39793051938746e-27	7.88546781429164e-26	50.1529517828879
SNRNP40	-0.936497695031555	5.17617985928904	-14.8852078699321	7.35859285289401e-27	7.84853997906884e-26	50.1467308764453
CERS6	1.08712248453436	7.60168492198361	14.927201431873	6.07341558416701e-27	6.50684191092947e-26	50.1011385275983
FLJ43663	2.75296750304465	1.85939094048972	14.7740563846919	1.224313743448e-26	1.28558624950514e-25	50.0979194374252
PCNT	0.737050090110482	7.85537869813466	14.9275560122389	6.0635856587145e-27	6.50047477925265e-26	50.0953637141914
TNPO3	0.592394077770563	7.21037287143516	14.9187016975022	6.31390942546117e-27	6.75152309663764e-26	50.0858344791426
ZNF485	-1.84133041173014	2.94127242141222	-14.7707731523517	1.24289232611505e-26	1.30320572175223e-25	50.0711085641761
ABCD3	-0.90615299562024	5.69504497332792	-14.8827315516574	7.44240761160019e-27	7.92782324180902e-26	50.0686249134024
C9orf64	-1.0997649866161	4.40624268181464	-14.8423426618662	8.95330066204447e-27	9.51302415959541e-26	50.0539072990155
SOCS1	2.90385631653772	1.69538940590711	14.7427829446693	1.41324679296218e-26	1.4762735393816e-25	49.9660883841604
UBAP2L	0.653297165239071	7.46204275666857	14.8892055238212	7.22528484641392e-27	7.71127401221611e-26	49.9270047033904
RAD18	0.795430767885357	5.87271310681873	14.8545308475322	8.46741852460961e-27	9.0082129392857e-26	49.9143274094102
KCTD9	1.05670254281229	5.39493171069677	14.8417635406905	8.9770729329472e-27	9.53222652257835e-26	49.8966642462984
COG3	0.84852823624875	6.30664353123723	14.8553306381671	8.43647811198031e-27	8.98100954454225e-26	49.8895969737823
TEAD3	1.00372994414487	4.27994129872522	14.8039048007905	1.06771521590911e-26	1.12659112119016e-25	49.8890283533828
CLPB	-0.958557608214602	4.9410216705075	-14.8094209577726	1.04106111394192e-26	1.10194342212434e-25	49.8463568084225
WDR12	-0.788645580540981	5.27024151286484	-14.7998430514862	1.08777945464849e-26	1.14703805797865e-25	49.7298912849034
CEBPB	1.83840114802062	6.98346303410079	14.8188886163514	9.96863742823466e-27	1.05582959056236e-25	49.7006887269947
RCC1	-0.569319024559109	7.47584311957934	-14.8329167998808	9.34821592569029e-27	9.92002304195713e-26	49.683544621724
SEC23A	-0.896618210911975	6.13725933427378	-14.8043026484375	1.06577005368875e-26	1.12530127857316e-25	49.6822351919253
TTC33	1.41665398187719	3.30669451143254	14.7127772013141	1.62205368649476e-26	1.69016983507405e-25	49.6437223552243
TMCC3	2.84846968785578	1.37957144892377	14.6790704582265	1.89387166083413e-26	1.9623983677689e-25	49.6327108698951
PCYOX1L	-1.09341903449477	4.39532493303107	-14.7410938472634	1.42424826609792e-26	1.48683695394642e-25	49.5913233764753
PAIP2	0.8705727621941	7.22398610518397	14.8074602458943	1.05045774614689e-26	1.11118629643015e-25	49.5817117115925
MANSC1	-1.46183759742001	3.29667765863001	-14.6868397102358	1.82741126980733e-26	1.89705934675716e-25	49.5668047757613
HDHD1	-1.27463137029735	3.66006371030444	-14.7058089925394	1.67482817805803e-26	1.74190462996533e-25	49.5635217088053
SLC39A8	-0.94311567908971	5.43917794409434	-14.774014162314	1.2245508822421e-26	1.28558624950514e-25	49.5612217013973
HSPA13	1.30910036940764	5.76448776058116	14.772806369691	1.23135395497257e-26	1.29191741172906e-25	49.5560355711807
DNAJC9	-0.777714669459487	6.58738772745263	-14.7900276386759	1.1378453783085e-26	1.1968129626938e-25	49.5434168976234
BUD13	-1.89444239047851	3.20157335068331	-14.6680481070786	1.99235287192102e-26	2.06061282807713e-25	49.5429195153133
WDR47	1.23407168827676	5.346608176403	14.7697630277369	1.24866508561985e-26	1.30843827643523e-25	49.5425377219016
ANXA1	1.77541374383672	3.22225492898781	14.6671572875344	2.00053352846802e-26	2.06779497713839e-25	49.5308516728274
MYD88	-1.05099078164882	4.97061804629953	-14.749105787248	1.37281803291745e-26	1.43493804890697e-25	49.5234352263944
SLC7A11	2.20804252029646	6.50262698686845	14.7654249281656	1.27376506765404e-26	1.33390400697847e-25	49.4750763835205
ABCB1	6.52597423554008	-0.343223156359822	14.7950758135451	1.11181299292096e-26	1.17090431319963e-25	49.3648384186367
BNIP3L	1.15510958961165	4.95756539904368	14.6964298836444	1.74859913397757e-26	1.81749980836799e-25	49.3621965283247
FOXA1	-0.639490922269347	7.78031688061499	-14.7585424793917	1.31463192411919e-26	1.3758388172071e-25	49.3470868667679
ALS2	0.882770509956991	5.894525699483	14.733920142843	1.47194020642729e-26	1.53566612678041e-25	49.3395906049068
CNNM3	-0.709984526505296	6.12076331612831	-14.7324065611669	1.48220617192492e-26	1.54541247002945e-25	49.3271290995281
DYRK3	2.66716496339864	1.72705302340132	14.5990733512887	2.73702465672971e-26	2.80134641120855e-25	49.3254854867715
FDPS	0.827248710205724	7.52405088566874	14.7548027829316	1.33738797166008e-26	1.39877901426161e-25	49.3200412528923
BRAF	1.86099801343413	3.66135775731414	14.6476372725816	2.18852266340307e-26	2.25513573769273e-25	49.3143249194022
BCL6	1.18635490782322	3.93574613382583	14.6535506919215	2.12976973530935e-26	2.19594753719565e-25	49.2969750897194
KDELC2	-1.28554691545319	3.93403552067359	-14.6396225272063	2.27076408928032e-26	2.33707407243807e-25	49.246400321495
FAM108B1	0.969541265926856	4.81010481712042	14.6728874276217	1.94849619580028e-26	2.01650064223786e-25	49.2098775775623
LZTFL1	1.6013898025383	3.59746930515885	14.6074271953369	2.63367560633447e-26	2.7038422860858e-25	49.1941942571875
CCDC99	-1.03735021117971	5.30355428214087	-14.6802138084299	1.88394064701632e-26	1.95331825050843e-25	49.1862838557204
C5orf24	-1.0655834509094	6.52790402032624	-14.7064628794501	1.6698033260845e-26	1.73884127182049e-25	49.1792280194171
TRUB2	-0.893237585224114	5.54687148066469	-14.6807680880647	1.8791451009882e-26	1.94955475613689e-25	49.1632824703455
AHI1	1.1683109554621	5.12348595093648	14.665555041953	2.01533253644991e-26	2.08180490053047e-25	49.1252830909221
RPP14	-1.1072588275427	4.16256876843934	-14.6183420721458	2.5045320667346e-26	2.57600210849135e-25	49.1152628723984
C6orf145	3.33656302861305	0.736217407297817	14.600725476263	2.71626690614088e-26	2.78180329077159e-25	49.1022691166346
KIAA0232	1.1854950946258	6.30398428958393	14.6911889036385	1.79123626296949e-26	1.8606605752734e-25	49.0825115393051
MARCH6	0.83260478407307	8.0725854640092	14.7062640945761	1.67132929996635e-26	1.73934730632466e-25	49.0577760732099
ARID4B	1.19797040544492	6.60412853295851	14.6781968459067	1.9014952302516e-26	1.96907778518438e-25	49.0336387030191
RNF149	0.759614406867589	5.94249774711901	14.6580729288302	2.08591144927598e-26	2.15338167146244e-25	48.9913997058944
COX15	-0.696411850184516	5.5510635800972	-14.6396156911438	2.27083554634768e-26	2.33707407243807e-25	48.9569017265832
RGS2	4.18821419978228	0.964428922652136	14.5636011747844	3.22329984521006e-26	3.28697967142031e-25	48.9358439441351
DPF1	1.74452200531421	2.17825932367395	14.5143364350586	4.04619361331143e-26	4.10361079375503e-25	48.8757258226974
MAP1A	1.6020366518278	2.95257317279547	14.5520746002648	3.39932896897458e-26	3.46226417034902e-25	48.8671719003796
KIAA0922	0.745679462013786	5.73775556236957	14.6180558943812	2.50783539817068e-26	2.57781433306739e-25	48.848120762157
ZNF692	-1.18851087076934	4.76224762472622	-14.5760761770427	3.04309787933275e-26	3.10890463860482e-25	48.8001661755383
CCT4	0.596467776078621	8.84413307017082	14.656798680215	2.09817684456805e-26	2.16470756005898e-25	48.7920743664093
TXNDC16	1.31887939491862	4.59763619865411	14.571302226216	3.11082926453798e-26	3.17422261257676e-25	48.7880578372285
RFC5	-0.672521579276469	5.77464915640594	-14.6065405098018	2.64445637689465e-26	2.71324469001142e-25	48.7619849279579
ALKBH2	-1.4108063013066	4.24069651593976	-14.5329333152902	3.71326856162635e-26	3.77053451272854e-25	48.7349835918329
HLTF	-1.04987515752126	6.80670064866546	-14.6110313949319	2.59030697931716e-26	2.66095171511672e-25	48.7105907838163
PLRG1	0.677592443021303	5.63292617341647	14.5884627172674	2.87419565348722e-26	2.938144749934e-25	48.7055809857444
PODXL	-0.847664611972933	6.59558465271205	-14.6025722077273	2.69325139172508e-26	2.76161473177254e-25	48.6938175786657
CLIP2	2.140239576257	2.88362105814901	14.4723543610865	4.9124112884739e-26	4.94910640894202e-25	48.6714370087934
ABCF1	-0.563023482786366	6.97104387965803	-14.6022763728321	2.69692509859836e-26	2.76368721500974e-25	48.6677365260495
ABR	-0.777589470843624	6.90530862064035	-14.5954537427963	2.78306176313799e-26	2.84672323710825e-25	48.6490562458403
LOC100506428	1.60118885097601	3.34891969265933	14.4760663761366	4.82882988886702e-26	4.87076906281134e-25	48.6460742282285
BCL2L15	2.68838899496522	2.03490898417802	14.4510885446366	5.4200713351193e-26	5.45070793797566e-25	48.6384313162315
THAP11	-1.14262347309739	4.83037293439816	-14.5412746050843	3.57302716084405e-26	3.63254141264169e-25	48.6279828280324
PASK	-0.863690204457328	4.63085649253843	-14.5419380576405	3.56210394159301e-26	3.62363907051104e-25	48.6037973563946
NGLY1	0.847116693929264	5.04652763995805	14.5428519829756	3.54711185627194e-26	3.61058421693804e-25	48.5723756177083
NLN	-0.767908309512001	6.26961414777045	-14.572064726502	3.09991026768717e-26	3.16501216830283e-25	48.5675605810076
COX18	-1.54426789841938	2.9161757227372	-14.4518921546936	5.39996078675045e-26	5.43375115509113e-25	48.5641814204473
UTP15	-1.15648732991631	4.4763113139691	-14.5117965951824	4.09393476858741e-26	4.14951303453671e-25	48.5378751116036
TOM1	1.19644966949338	4.55905102296071	14.5080090934999	4.16618243629326e-26	4.22018383189391e-25	48.5321795490172
LOC100190939	2.53761944802132	1.95275960654982	14.4237610039203	6.15069203901384e-26	6.15953135691422e-25	48.5143769687862
WDR20	0.662276511145115	5.48875899940396	14.540141241476	3.59176507120802e-26	3.64937296785437e-25	48.4890077607923
ZNF841	1.46135018285316	4.24869717652603	14.4756635675567	4.83783010148926e-26	4.87690600465981e-25	48.4532251693495
CLSTN1	-0.695137280187065	6.91152862302526	-14.5572189918635	3.31960186956645e-26	3.38312136908161e-25	48.4490013026484
KIAA0226L	3.29586062789472	0.47108788023435	14.4465940820866	5.53394296376747e-26	5.55520180828614e-25	48.4273978510661
WDFY2	1.23825815568564	4.07734051969247	14.46264667083	5.13793671065493e-26	5.17320009325665e-25	48.3529467833278
CTSK	1.52182898991581	2.76841261520726	14.4056138654003	6.68982575995068e-26	6.687426539714e-25	48.3009316560319
CCDC117	0.902881466020106	6.53815852182042	14.5241734137426	3.86651233355506e-26	3.92375923946449e-25	48.2839656634574
PDK3	-0.999042671905566	5.32727022684619	-14.4773341930383	4.80061198230621e-26	4.84522841231678e-25	48.2435814298352
WDR43	-0.830663872740942	6.92341434819325	-14.5058891284672	4.20717963137082e-26	4.25913269703665e-25	48.2326431367478
NEURL4	-0.863955824174158	5.80958515589995	-14.4778418265141	4.78936008312694e-26	4.83679094385356e-25	48.1900490339237
SMU1	-0.648495516058786	6.01335751529116	-14.479209728059	4.75917183401004e-26	4.80920783999903e-25	48.1755774920481
DNAJB11	0.712162424440572	6.99690561336563	14.4946703941702	4.43098583120833e-26	4.48298893170769e-25	48.1614283011288
C9orf100	-1.70235995240629	2.36744256780786	-14.3476977042172	8.74959322113344e-26	8.68932286402825e-25	48.1273066976924
JUND	1.60882960023192	7.43316469477138	14.4890707264786	4.54713653755082e-26	4.59772136964933e-25	48.0999181189512
ZNF74	-1.40035205485109	3.51376777998542	-14.362171886243	8.18159927824144e-26	8.15429477528664e-25	48.039013779678
PFAS	-0.867827221682014	5.73148861176771	-14.4387298431871	5.73900989023392e-26	5.75414876524412e-25	48.0061339185887
UNG	-0.743535304895095	6.80955489163731	-14.449781556884	5.45294002034336e-26	5.48046688102298e-25	47.9503587353775
CDC42EP1	1.7175805608185	2.8313519152511	14.3194237595325	9.97608148657124e-26	9.87218856694777e-25	47.9432486266935
ARHGAP35	-0.848220342030769	7.3238268345832	-14.4481266915536	5.49484500098503e-26	5.51926653432274e-25	47.9341660281382
PPP2R3A	1.54930972248437	3.69544404168985	14.3508192007591	8.62383717759185e-26	8.57971760607056e-25	47.9261920992845
PPM1H	-0.781725565516686	6.21259352111292	-14.4216080927788	6.21229734106627e-26	6.2175021383598e-25	47.8888290084974
C8orf85	-1.15431925075098	3.66744902418615	-14.3428769712499	8.94743928474432e-26	8.88053261709579e-25	47.8816766244375
CHRNA3	2.11792414347891	2.19829116421832	14.3051260644271	1.06606948544277e-25	1.0506155612578e-24	47.879099287321
RABGAP1	0.84534923984747	6.89971425378463	14.4356361919235	5.82175855027681e-26	5.83361833402213e-25	47.871951907618
ATG2B	1.22016373148739	6.02096952010838	14.4087880217578	6.59220781350194e-26	6.59378489671091e-25	47.8345552061319
IARS	0.693423750065529	8.53186181069832	14.4394685043288	5.7194277943569e-26	5.7379550349625e-25	47.8088235351118
RAI1	-0.946704598136001	6.55204597434528	-14.4030309344661	6.7703329070028e-26	6.7638618600188e-25	47.7919359037678
S1PR2	1.75421235167502	2.17997913401937	14.2621634386997	1.30156311201466e-25	1.27592857475576e-24	47.7065688793993
TXNDC15	-0.758177113963224	5.14201830365395	-14.3506636180386	8.63006190281796e-26	8.58080590147013e-25	47.6955335714205
FAM122B	-0.819664582880753	6.33810650355035	-14.3844477484917	7.37900378696768e-26	7.36754981094015e-25	47.6944881433616
NR4A3	3.52411207480965	2.87919617686624	14.2476035595819	1.39271441161689e-25	1.3644848166304e-24	47.6665320634625
CCDC126	1.58739675576078	2.5977841269594	14.2669028030479	1.27320590858981e-25	1.24959481310188e-24	47.6467385232265
PNPO	-0.537739017170344	6.73192620088704	-14.3792837659575	7.55771241491436e-26	7.54147866509712e-25	47.6421296838986
CSTF2	-0.599611624674194	5.37966617723225	-14.3500583369198	8.65432166504734e-26	8.59981435093593e-25	47.6320497987732
RANBP9	0.564855879657681	6.75306802567028	14.3729509797412	7.78282217914319e-26	7.76147394895591e-25	47.6071773111841
ALAS1	-0.911229552260533	4.40124924860953	-14.3021153853155	1.08107709249084e-25	1.0647781681282e-24	47.5984998217794
LOC729082	-0.831213154803636	5.33361302462014	-14.326882991353	9.63663965981784e-26	9.55324017017152e-25	47.5622111148051
LOC646903	2.24574865502153	1.59948608069025	14.2155250940403	1.61684206457374e-25	1.57668027334876e-24	47.5621696342157
GOSR2	0.607555969064315	6.2895273832144	14.3547013831049	8.46996780945741e-26	8.43165128841463e-25	47.5585654697349
C3orf21	-0.855172532892203	4.68044120910822	-14.3148291604339	1.01911219434686e-25	1.0073068757835e-24	47.5540550257796
WDR25	1.2398208099998	3.60484917004106	14.276055115031	1.22019040140021e-25	1.19896969876716e-24	47.5510886455018
ZNF266	1.50004374270897	2.8972284403671	14.2323511897543	1.4950945632181e-25	1.46136536968203e-24	47.5319131079926
MTR	-0.961284760950377	6.00828168285008	-14.3343249935057	9.30955286518111e-26	9.23445801407407e-25	47.4906370373004
SHCBP1	-0.825376257468081	4.97380975477561	-14.3065136715918	1.05922324897185e-25	1.04510027231889e-24	47.4879723228413
NPNT	-0.667265860045527	7.23066268616307	-14.3549888288738	8.45868533419515e-26	8.42543499279808e-25	47.4867960094362
EYA3	0.896467941895529	5.43835097876898	14.3246610591074	9.7365189003054e-26	9.64653685359642e-25	47.4711493650188
ATXN2	0.970740366906879	5.69179943522802	14.316706379256	1.01027052147073e-25	9.99158143174247e-25	47.4443105613132
SNAP23	0.878050505888574	5.26218127064898	14.3002965842429	1.09024617946383e-25	1.07317699266351e-24	47.443856389092
EIF2B5	-0.618419006400768	6.05701592655702	-14.3233816526383	9.79450172700283e-26	9.69823841814064e-25	47.4436009502447
IGF2BP2	3.03186992586135	1.35774346763297	14.1877627918114	1.83990670734313e-25	1.78587346335499e-24	47.3715881515916
ZNF652	-0.970447104912478	6.26598741837782	-14.3061849255956	1.06084122366173e-25	1.04607951795511e-24	47.3647847103068
ABCC1	0.724082839717893	6.53809043563341	14.3095169053379	1.04455675487979e-25	1.03123773132288e-24	47.3421626554892
NCSTN	0.761968605441385	5.19742403719438	14.2740264431134	1.23174686743174e-25	1.20961448097054e-24	47.2857097757596
EIF2S2	0.714767300459396	7.53336128782536	14.3138499185486	1.02375524605664e-25	1.01129844861495e-24	47.2722702325173
CTDSP2	0.693232408499976	7.03859871961167	14.2993024513188	1.09529089117933e-25	1.07750852141666e-24	47.249310662296
CDK17	1.04036175344837	5.30064921524535	14.2633126666262	1.29462910481202e-25	1.26987549260271e-24	47.2451178850885
MB21D1	1.51503540640143	3.03344462828764	14.1955022466949	1.77478065568146e-25	1.72867977202195e-24	47.2279234429268
TRIP10	1.00583168304055	4.39316079787194	14.2234835759246	1.55806235249352e-25	1.52113454659087e-24	47.2272384480541
KIAA1383	-4.29814748094819	1.92906391262612	-14.2210343904931	1.57591897983902e-25	1.53767030448237e-24	47.1867005382147
RPP38	-1.23951350323722	4.06649493019719	-14.1869149225653	1.84718584309673e-25	1.79189884222446e-24	47.17520666639
CENPI	-1.30780562325296	3.99283539150963	-14.2051987188391	1.69644696152793e-25	1.65334376367093e-24	47.1691938972345
GOLGB1	1.07907843968623	8.00530447578421	14.295734736998	1.11358924057709e-25	1.09486575305181e-24	47.1673553612919
DTWD2	-1.41231060925201	4.30523617900564	-14.1910777503462	1.81172281631678e-25	1.76260921350098e-24	47.0997083459659
HMGXB3	-0.650434495642007	6.25995546056181	-14.2413329784453	1.4339232110748e-25	1.40403581861914e-24	47.0474391394408
PLEKHH2	2.28652344898495	2.57230749122459	14.1094304832982	2.65078324180808e-25	2.54487364730185e-24	47.0271643017125
CLCN5	1.14514016173502	4.50614355992033	14.1892707603518	1.8270316632495e-25	1.77543739315425e-24	46.9707289399889
SERINC5	0.934944371337597	6.62586389664445	14.2355998526834	1.47267206825544e-25	1.44029050698853e-24	46.9590006646856
TRIB2	-0.972905170984778	4.106327892923	-14.1563270441489	2.13009025059168e-25	2.05679153296162e-24	46.9515303930884
TRIM65	-0.906576543104527	4.9865493757166	-14.1889712445392	1.82958170185922e-25	1.7768829490066e-24	46.9509212213755
SNX16	1.29062548115367	4.93669039968733	14.1865809821848	1.85006073267989e-25	1.79364728657035e-24	46.9500129813293
MBNL1	-0.929901956659372	7.06375401252895	-14.2357166510318	1.47187224477195e-25	1.44029050698853e-24	46.9435449781846
IRF2	-1.85821180963377	2.58357917096203	-14.0755390523736	3.10514009716519e-25	2.96744931342803e-24	46.9003718911944
IRF2BP1	-1.57811397188793	4.22653367998959	-14.1360322621975	2.34145549699653e-25	2.25437545951468e-24	46.8836153307395
TTC14	-1.35870248957237	4.45603977673877	-14.1484532480596	2.20971601316245e-25	2.13121629781596e-24	46.8822286268483
C1orf9	1.07224693281352	7.50916732736272	14.223568215154	1.55744891089701e-25	1.52113454659087e-24	46.8616492669175
NIPA1	-0.755661433708234	5.3418264107692	-14.1782129256215	1.92358869275866e-25	1.86169544546851e-24	46.8331010999669
PARP4	-1.06609556609936	6.20922585528723	-14.1821523462144	1.8886149815548e-25	1.82890544015764e-24	46.7818834874458
GRAMD4	-1.04304628900424	4.36512398706577	-14.118522046277	2.54069799675206e-25	2.44058778275023e-24	46.7618010819141
HCG11	-1.65902378285076	3.28907816803171	-14.0652101411722	3.258608335199e-25	3.10878298903982e-24	46.7401827045892
ING2	1.29022025430876	3.38336190956106	14.08447884611	2.97818882094012e-25	2.84938385820381e-24	46.7216210170476
FBXW7	0.95581725999708	4.56939705190165	14.1387080405046	2.31242392666431e-25	2.22770609156301e-24	46.7147624165424
DUSP10	2.15509586223535	2.65135397352581	14.0328076764977	3.79132922091515e-25	3.59038447851557e-24	46.7109866582595
TSPAN17	0.6994856563516	6.3790716472138	14.1763428622804	1.94041808963201e-25	1.87689717356887e-24	46.7103569172578
PBLD	0.963772788277244	3.64548708666558	14.1023544760317	2.73977179091894e-25	2.62428083799132e-24	46.7074505909868
B4GALNT3	1.79507961909287	2.94537404382442	14.0562165443058	3.39843504118152e-25	3.23479952354694e-24	46.704591455631
PRPF3	0.569317223066696	7.398790160737	14.1894712994184	1.82532629726962e-25	1.7748114532289e-24	46.7024594370532
CCDC71	-2.16360282230937	2.70017276514902	-14.0291864630254	3.85606069535767e-25	3.64343271577184e-24	46.6865433616078
DSN1	-0.827518326422353	5.06807143088216	-14.1444755932691	2.25107200442875e-25	2.16985176957155e-24	46.6853019738921
TESK1	1.24451282094594	4.83140653355636	14.1279475240141	2.43141845764756e-25	2.33964570113336e-24	46.6784855862484
C20orf29	-1.02459247143483	4.52513500633811	-14.1045868912692	2.71137710246205e-25	2.60006139114537e-24	46.6556495990653
NUDT12	-1.49326060549222	3.9561979746326	-14.0810614318161	3.0260905134601e-25	2.89355847610673e-24	46.6454656409254
HYOU1	0.63588693555957	9.2049344201938	14.1915024452934	1.80814355124165e-25	1.76015091681987e-24	46.6297091141146
GNRH1	2.86415389954727	0.867387785551334	14.0149114405077	4.12224390079181e-25	3.88615597501929e-24	46.6102392503954
COPA	0.724046297256918	7.24135662179762	14.1640150880836	2.0551266149016e-25	1.98670159003551e-24	46.6015325576211
CLDN1	-1.19598603615325	4.14131437186706	-14.0707263685087	3.17572206695563e-25	3.03143697761222e-24	46.5971251640296
NUCKS1	-0.795441931894281	9.82212021101813	-14.1838406260668	1.87382300035292e-25	1.81563243672667e-24	46.5481837764209
SDHA	-0.753049807884215	8.20396736906472	-14.163401853838	2.06100746917674e-25	1.99123563919768e-24	46.5231156007489
RAB22A	0.672916378269675	7.56827229603461	14.1496561195239	2.19736072804076e-25	2.12052283991654e-24	46.498219740871
ABI2	0.706483357315832	6.46976871359186	14.1221657484775	2.49787907041897e-25	2.40083503297051e-24	46.4461862137491
IPO8	-0.974258619278157	5.16234630245566	-14.0865898290449	2.94898092296075e-25	2.82305420467061e-24	46.4448090223819
SLC35A5	-1.31583974332532	3.74341497801264	-14.0294314813323	3.85164600460791e-25	3.64337826815966e-24	46.4266242646506
ATG13	0.549758051852348	6.66488912292753	14.1088546298922	2.65791532540993e-25	2.55025679300951e-24	46.3899038474302
CYP51A1	0.789134619401421	8.22199649178182	14.1274407537527	2.43717192929604e-25	2.34383342987619e-24	46.3671714766758
PAPD7	0.667716727624275	6.12064249415158	14.1023608981875	2.73968967851651e-25	2.62428083799132e-24	46.3659932651571
CNO	-2.01685004331363	3.217164245103	-13.9664646638421	5.17125304354085e-25	4.85320066779894e-24	46.3394738606266
SNX33	-1.21977576053692	4.54198416784507	-14.0217147853478	3.99315461613759e-25	3.76870867947432e-24	46.3024561969842
MET	-1.1122944152177	4.7460986140661	-14.0343103741248	3.76478930159907e-25	3.56929343990606e-24	46.2811851538657
SLC25A40	-1.14927183753143	4.58290383333758	-14.0292137530321	3.85556873786262e-25	3.64343271577184e-24	46.2740385852089
PRDM4	0.647112266329085	6.03435358362917	14.0729267813116	3.1432532448351e-25	3.00215689700869e-24	46.2555237217569
IFNGR2	1.08941590800259	3.71304896011338	13.9939334253495	4.54730947948566e-25	4.27964005261217e-24	46.2553529310054
GPR89B	2.40134809638425	1.93837594422411	13.9336033928651	6.03182794623715e-25	5.61671996508185e-24	46.2536715077538
NARF	0.744302504249631	5.60439250895016	14.0613099827137	3.31852096920177e-25	3.16233303070828e-24	46.2487423525611
PPP1R13L	1.19057615400311	4.80077697401195	14.0301664914748	3.83843319793452e-25	3.63293473696983e-24	46.2436352287092
NANP	-1.10530768755839	4.71720986385036	-14.0126379784305	4.16631009014033e-25	3.92548563084546e-24	46.2033862295345
KEAP1	-0.923878573293857	6.50420673727051	-14.0629158528141	3.29371928672268e-25	3.14048810439853e-24	46.1956623420649
HCG18	0.823517091221199	5.21799774812904	14.0336891167857	3.77573892770568e-25	3.57764633580452e-24	46.1826209630416
MSL1	-0.772126737782778	5.7824610829862	-14.0431139725067	3.61301378804382e-25	3.43123467298381e-24	46.1633677061197
C16orf46	1.79389710456278	2.16544087482405	13.9171961177196	6.51400537631575e-25	6.05559899463616e-24	46.155791733853
CAMKK1	1.2411243496499	3.11298590751455	13.9481493354355	5.63442966844633e-25	5.26425708240762e-24	46.1529516224278
GNPDA1	0.625632032191058	6.09217817796005	14.0492250224026	3.51128957855343e-25	3.33841994950128e-24	46.1472360002585
GNL3	-0.905177080339861	6.43580240233139	-14.0426254997467	3.62127163556912e-25	3.43712524592838e-24	46.1230396285279
LIFR	1.61794352933759	3.65416802725591	13.9681097601225	5.13157181246452e-25	4.81866406466348e-24	46.1077518282514
RNMT	0.981850486580279	5.9378078842753	14.0284983320275	3.86848652522955e-25	3.65310946628679e-24	46.0864805620583
ZNF823	-1.42411971990769	3.6794049428875	-13.9304157032951	6.12261370395588e-25	5.6980852301034e-24	46.0477931293058
ESYT2	0.64152766688275	7.77928574877636	14.0545055458981	3.42571178005194e-25	3.2589080665295e-24	46.0456252378833
AHCYL1	0.619795050757675	7.25016184977056	14.0450810017039	3.57995144871792e-25	3.40176750161128e-24	46.0374050837998
SUV39H1	-1.00918322238606	4.07399152740078	-13.9649940937019	5.20698558635977e-25	4.88399478105893e-24	46.0312712337872
TMEM39A	0.934612673901924	5.11649237460324	13.998058329188	4.46038397011339e-25	4.20019490519011e-24	46.0145047869839
SGPP1	-1.00459299417634	5.06171105974021	-13.9894843910839	4.64297559791429e-25	4.36476244516687e-24	46.0111837071892
SLC35B2	-0.720199623460937	6.212066058356	-14.0197987661324	4.02909323140608e-25	3.80048252690554e-24	46.0011932185218
BTG1	0.861383238468314	5.49652482144106	13.9870169784304	4.69690109377685e-25	4.41297606136652e-24	45.97533151829
TMPO	-0.897995933386468	8.05075256678754	-14.0381243084258	3.69826492810338e-25	3.50821228914355e-24	45.9512580546915
TUBA1B	-0.623852141084441	10.3159075627451	-14.0588688003653	3.35658366220677e-25	3.1967827543705e-24	45.9276216612682
CREB3L4	1.0696486169154	4.67668138113889	13.9474157052258	5.65382739792794e-25	5.27943101077314e-24	45.886385671486
C10orf118	1.6223407539209	6.27634671947306	13.9922971822823	4.58226051943862e-25	4.31010826361594e-24	45.8829437399759
SRRM3	1.78776072735372	2.70412506780463	13.8747558180261	7.94882443975849e-25	7.3526626067766e-24	45.8794314822925
HIST1H1C	1.59646754467318	4.6144766669984	13.9402126246557	5.84788423026423e-25	5.45454633948349e-24	45.8505964773718
SHB	1.02017503365197	5.51057837888022	13.9614478824683	5.2941772517386e-25	4.96277577340073e-24	45.8367141057958
SACM1L	-1.0895818393653	4.4601109248677	-13.9165308693316	6.5343530480129e-25	6.07114002083154e-24	45.7595006348727
ANKRD40	-0.666584558167464	6.19177559767122	-13.9485507232867	5.62384500312376e-25	5.25730485367478e-24	45.6828949381815
PLA2G6	1.3864280676609	3.10683290557915	13.8438653688963	9.18936819239717e-25	8.46271991462832e-24	45.6713128653218
GPR155	2.31127109758635	1.497270774576	13.8076837647368	1.08922207341302e-24	9.99240260875446e-24	45.6627154671116
RRP12	0.689180207335094	6.91011038418543	13.9578973534222	5.38294558013392e-25	5.04055889597758e-24	45.6447546100487
GART	-0.580273339680498	6.6259837385485	-13.9500681291885	5.5840110435175e-25	5.22298661587173e-24	45.6343244129708
GALNT6	-0.557219738003229	6.41830539979134	-13.9433750196233	5.76187555233243e-25	5.37732180453167e-24	45.6237192476545
C2orf29	-0.718693242877628	6.05318670238769	-13.9345694997157	6.00458123525692e-25	5.59446331913296e-24	45.6178977928952
UBE2Z	0.38814337401811	8.42376855782317	13.9613376292186	5.29691147782845e-25	4.96277577340073e-24	45.5689179215404
ATXN2L	0.640952314607074	8.0395155461045	13.9548461753834	5.46042391651545e-25	5.11024787799689e-24	45.5677499299752
ADCY1	-1.17756727784796	5.64394485720561	-13.9121150724296	6.67104640104606e-25	6.19470183293139e-24	45.5443558096514
FXN	-1.25873571454437	3.52175009620802	-13.8295006965904	9.83082414582666e-25	9.03852133121523e-24	45.5362635642582
NEDD4L	0.844312801638643	5.39657279606342	13.883182323741	7.64064877035256e-25	7.07542691225782e-24	45.53237663896
HLA-E	0.718063741715418	6.75293681099558	13.9300702375319	6.13253473951334e-25	5.70414410364967e-24	45.5309831479628
VRK3	0.828072821869646	5.00260363704112	13.8849493539212	7.57756359551038e-25	7.02089604273217e-24	45.4968573199318
NAA60	0.783155884148552	5.88708102312073	13.9018285678169	7.00072325641458e-25	6.4972306182174e-24	45.4726127461064
PGGT1B	-1.35496198637301	4.69146988759158	-13.8575039064099	8.61930269707833e-25	7.95964761490547e-24	45.4710570343904
FAM127C	-1.20566895502218	4.38465662595435	-13.844592022495	9.15806101328366e-25	8.43853511769454e-24	45.4616357983172
ACTN1	0.613277696304289	8.34948804641199	13.9350487739006	5.9911104101275e-25	5.58502399659823e-24	45.4484456491556
GNL3L	-0.844136203555302	6.23133358001061	-13.8975158695758	7.14377033293949e-25	6.62631253733112e-24	45.4301109169862
ZCCHC7	1.13269043173592	4.68923235010675	13.8484171981775	8.99501591388334e-25	8.2928691369231e-24	45.3909232883411
PKP2	-1.06502408510722	3.69906955807334	-13.8016833082506	1.12038416608393e-24	1.02613936438048e-23	45.383501247833
TADA1	-1.20408300874665	4.19121871509915	-13.8066289891696	1.0946360198537e-24	1.0036564032913e-23	45.3573753588187
GOT2	-0.539257670334849	6.79143282820664	-13.8925615491375	7.31172959702319e-25	6.77834621843768e-24	45.3486067055148
CRKL	-0.610032992386509	6.67018085070516	-13.8825998510585	7.66155924944687e-25	7.09086424392637e-24	45.3329339825886
GDF15	1.47551396027851	6.51768134498928	13.866325943433	8.26962764628663e-25	7.64517704568809e-24	45.3056077566297
FBXL12	1.12686095378187	3.59289466228506	13.7818451732996	1.22993193673146e-24	1.12339605187859e-23	45.2905623311539
ZBED1	-1.15839400700939	3.95037909907689	-13.7845884428659	1.21416449479571e-24	1.10960038311276e-23	45.2621418658909
RAET1K	3.87964437585904	0.322470876239217	13.7615283980365	1.35329569466365e-24	1.23472543358183e-23	45.2577727394918
CDC123	-0.784349807027336	6.40857350879693	-13.864799683338	8.3290867595534e-25	7.69589209761166e-24	45.2553277831572
CCNE2	-1.22091776694789	5.64938458053508	-13.8508909197074	8.89113220697801e-25	8.20161583174298e-24	45.2476014195507
RIPK4	1.02535519883956	4.34495636946216	13.7980907761237	1.13946849267511e-24	1.04304713035022e-23	45.2370946966385
RND3	0.884669463394019	6.2953687090789	13.8518055965786	8.85302656159773e-25	8.17097219735985e-24	45.2269130781607
SYNJ1	1.38508913794391	5.16125918664664	13.8258360260218	1.00015560106284e-24	9.19044080888737e-24	45.1848809700332
EXOSC10	-0.565568867191698	6.05105674113971	-13.8238697683089	1.00943865306947e-24	9.27064911253915e-24	45.0940232171235
ASAP1	0.884760220197058	7.13559131245031	13.8422012459219	9.26147123700856e-25	8.52442735100337e-24	45.0921065470352
RMND5B	-0.757765539780015	6.93258682165149	-13.8333055112488	9.65666185798715e-25	8.88327903811755e-24	45.0760049600186
PLIN3	0.837019726415879	5.12996652478807	13.7914696005851	1.17550188929863e-24	1.07544275692726e-23	45.0660163660281
ITGA6	1.23524404627329	3.84851934393236	13.7539845541986	1.40220519727753e-24	1.27725924396892e-23	45.0591171198675
ACTR5	-1.22080792890256	3.34601077504336	-13.7157519112611	1.67879663715554e-24	1.52165513254989e-23	45.043806590417
ZNF189	1.27772545598339	3.6232423510435	13.7328963313586	1.54856194423794e-24	1.40750814975192e-23	45.0183171285566
ZNF696	-1.04580932123173	4.20701607329465	-13.7312270005801	1.56078336021317e-24	1.41784578577974e-23	44.9517980059428
SLC44A2	-0.607188788252953	7.28847618818177	-13.8146342785093	1.0542132786138e-24	9.67654383728715e-24	44.9476846693792
C19orf46	1.12191812118736	4.8833797809912	13.7532480271812	1.40707455744524e-24	1.28099700047437e-23	44.9152676430948
PRR11	-0.864067861605673	7.51245931439233	-13.8064162649552	1.09573116281053e-24	1.00411002558046e-23	44.9045915732018
CASP3	1.04644923843364	4.24171231251779	13.7292685805565	1.57524488000562e-24	1.43020604631998e-23	44.8965375810547
DCLRE1A	-1.0209905009162	4.78715017293638	-13.7506289002955	1.42452833695335e-24	1.29618127895581e-23	44.891657566377
EXOSC2	-0.76181399735772	5.36734431609077	-13.7600221126263	1.36292254747975e-24	1.24283078975199e-23	44.8743820124325
DDX55	-0.730636019014307	5.6330237714987	-13.758364189119	1.3735981328299e-24	1.25188311571919e-23	44.8589827387321
SLX4	-1.21793353453269	3.63508011267108	-13.699694036048	1.81074805296758e-24	1.63603189831604e-23	44.8458847380052
ABHD13	-1.80426099185131	3.08560774286045	-13.6531322842035	2.25533082082657e-24	2.02242105348544e-23	44.8256247927324
C1orf131	-1.0952593151026	4.19537927460718	-13.7048876047671	1.76696857174099e-24	1.59877955302642e-23	44.8135943523663
TRIM29	2.66147746588422	1.29012680024644	13.6298908721769	2.51677776658475e-24	2.24722858346842e-23	44.8099837003911
EPS8L1	1.34963111540958	4.34839342333723	13.7048111259444	1.76760547329937e-24	1.59877955302642e-23	44.783951479385
KIF1C	0.604508976861416	7.90797503919896	13.7869478350928	1.20076605714548e-24	1.09795579768732e-23	44.7710468551841
TOR1AIP2	0.862238775746558	6.50213731555896	13.7625868130274	1.3465721472997e-24	1.22926160433626e-23	44.7438457220658
RAB11FIP4	0.670108920848287	5.43796445675601	13.7331293155221	1.54686389879382e-24	1.4067293008933e-23	44.7212580520462
TROAP	-0.873566996821998	5.50946870171262	-13.728103150915	1.58391457687091e-24	1.4372971993266e-23	44.7191613202719
SNHG4	1.3245205378821	3.98917436760832	13.6802338907274	1.98470970439169e-24	1.7864523733179e-23	44.6695915338112
TCTN1	1.05226318440666	3.80580311730706	13.6658785721679	2.12371926511942e-24	1.90952048332565e-23	44.656163649842
NFKBIZ	1.17203534441994	4.85809908122177	13.6868798302859	1.92348720787809e-24	1.7341455560406e-23	44.6294194175562
MRPS26	-1.43479311372191	5.07728293120788	-13.6935104196349	1.86429734246511e-24	1.68259626310774e-23	44.6258309910479
SNX30	0.891698964354874	5.6693785140862	13.7150646693672	1.68424073361812e-24	1.52502663936272e-23	44.6174803492032
KCNK1	0.834888194361186	5.33115680705028	13.7004009809316	1.80472531516221e-24	1.63147168490664e-23	44.6043076670548
MKL1	0.844339008866133	5.00269012922903	13.6960734533136	1.84191132772443e-24	1.66328968924749e-23	44.6023157321976
ALOX12	2.53886556941104	1.44625626647231	13.5681438210298	3.36919081291196e-24	2.98602793614943e-23	44.5602397522751
AIM1	-0.969522703667593	5.30150106426174	-13.6903624652906	1.89216670534275e-24	1.70682826214413e-23	44.5576583054723
MTERFD2	-0.974841418462361	4.51738640558543	-13.65185500153	2.2689631395803e-24	2.03246596391756e-23	44.5463414291572
TRIM39	1.02177584974272	3.88305308108488	13.6421627300255	2.37514283793595e-24	2.12302986753826e-23	44.5441338526835
RNF216	0.507804397182028	6.79280833678202	13.7156494249401	1.67960737544074e-24	1.52165513254989e-23	44.5232191646834
PCIF1	-0.932656879620955	4.79255685226584	-13.6607722981572	2.17549112568848e-24	1.95501953713134e-23	44.5140474709033
LYSMD1	-1.39841003697387	3.18104277505359	-13.5869779079262	3.08223674654853e-24	2.74479911338006e-23	44.4996666472397
SRSF8	-0.915110527375249	4.6696022167232	-13.6454775399671	2.33827834916223e-24	2.09231498723323e-23	44.4847069257026
ACLY	-0.531589292635198	8.29079337750006	-13.7274992022729	1.58842623431688e-24	1.44060956305399e-23	44.4764515858769
TSEN15	0.800903716755457	5.72054121211285	13.6857158162618	1.93407133727226e-24	1.74274833214124e-23	44.4705710225614
CX3CL1	3.40220023243117	0.675084376363929	13.5809459008417	3.17136100608379e-24	2.81816373356776e-23	44.4571681768667
FYN	1.86305714095621	2.00367648368103	13.5467970662668	3.7270344601112e-24	3.29096749265574e-23	44.4335566587497
INTS4	0.773233830777267	4.92629852229074	13.6476513908659	2.3144153812551e-24	2.07207081563759e-23	44.4083597964745
C10orf26	-0.80770751394038	5.45827224900059	-13.6519768213078	2.26765940382003e-24	2.03238670254481e-23	44.3438243894264
SLC20A1	0.494631594100846	7.16096130707977	13.6830236593199	1.95877533315067e-24	1.76405808678577e-23	44.3400284844245
FTSJD1	-1.08251774442861	5.42496338941817	-13.6422851429375	2.37377113498476e-24	2.12293842040028e-23	44.333349662531
LAG3	3.1960140413937	0.519274305750973	13.5416874090994	3.81821046676569e-24	3.36969666734509e-23	44.3208184333405
KIF11	-0.811745350984043	6.87691715976098	-13.6669778953719	2.11273636233856e-24	1.90066718255783e-23	44.2764647300642
TP53	-0.549748538924193	6.90017374161109	-13.6531577430323	2.25505993947061e-24	2.02242105348544e-23	44.235028693282
ZNF250	0.930131178582465	3.99647501663474	13.5739904396346	3.27734964285664e-24	2.90925665749121e-23	44.2198055516465
MEX3C	0.808621069918631	5.53849963606839	13.6257416164777	2.56656196948619e-24	2.28801611821359e-23	44.2127798134205
PARP6	0.58295871396483	6.4645009741492	13.6407621393802	2.39089402889497e-24	2.135967507438e-23	44.2026163523477
ARFIP2	0.776398924681264	6.00782276751224	13.6276243960336	2.54385023773882e-24	2.26897874005035e-23	44.1794462832954
LOC100131096	2.15291354341461	1.6730081663109	13.4863350261468	4.96188626765547e-24	4.34691387848455e-23	44.1736650827926
LOC647979	-0.792166043034577	8.55827463476249	-13.6596277381274	2.1872686196222e-24	1.96379573691405e-23	44.1492688432056
MAP3K13	0.837712529479781	4.90626430831755	13.5922303005318	3.00668381335708e-24	2.67894406470878e-23	44.1410314617425
HSP90B1	0.72265425791398	10.1756265670718	13.6595950894797	2.18760551176207e-24	1.96379573691405e-23	44.0732423312345
SLC25A12	-1.13741926124026	3.40035775211763	-13.5224452025909	4.18214567317229e-24	3.68116864411228e-23	44.0684255946575
ADAR	-0.993232973324623	7.7771958254672	-13.6282625007193	2.53619877767929e-24	2.26336117171337e-23	44.0435224126804
SMTN	0.943197104117472	5.45818170830292	13.5821306586715	3.15365387449678e-24	2.80391852190771e-23	44.0123076836079
SHMT1	-0.625947101393874	5.84405806497962	-13.5843662164708	3.12051187809809e-24	2.77592769411236e-23	43.9735152075133
DNAJC25	1.29278701081597	4.10579139264174	13.5219906880712	4.19115107821574e-24	3.68521612156046e-23	43.9641723331704
CYP20A1	0.84836309144243	5.09154023331216	13.5637703162123	3.43957892273002e-24	3.04679649913861e-23	43.9625093032675
C1orf63	0.990071320720205	4.95707570510012	13.5687113697666	3.3601633082019e-24	2.97960610638221e-23	43.9596195508592
UBE2Q1	-0.59067733785285	6.17379446212056	-13.5801357389175	3.18352699883472e-24	2.82747241256038e-23	43.9424945417824
NHLRC2	-1.49876443864583	4.80360060091971	-13.5356388219532	3.92904244657062e-24	3.46556449859791e-23	43.9205465166684
AASS	4.69917302430291	0.275914622178353	13.5509314854308	3.65486415280278e-24	3.22894601645397e-23	43.8960730957691
ZNF180	-1.42752945672089	3.63224218151133	-13.4676302402684	5.42164277481657e-24	4.73975712315903e-23	43.8920950845264
DMXL1	1.22213040047663	6.76884665874978	13.5852497164271	3.10751075017808e-24	2.7658334106428e-23	43.8914427486232
GEMIN7	-1.38592941078546	3.77799459036022	-13.4817902157834	5.06986015394818e-24	4.43918016830521e-23	43.8843808066089
SASS6	-1.6318951064107	3.26110977701408	-13.4603547363529	5.61182791984926e-24	4.90345925452242e-23	43.8655376492112
DHX37	-0.873651733339191	5.63471954045759	-13.5543250239331	3.59667721883414e-24	3.17921933444938e-23	43.8620340421859
LONP2	-0.857398330742325	5.24538308447658	-13.5355344552236	3.93098293102143e-24	3.46556449859791e-23	43.8299949172902
JRKL	-2.17388741061582	2.02656053161321	-13.4062709388595	7.2525503636227e-24	6.27478801247936e-23	43.7996881117889
TMEM2	0.844638083202573	7.15589074241024	13.5695101457357	3.34749903791833e-24	2.96995087056478e-23	43.793544734782
RNF4	0.545614026041898	6.75602752632838	13.5596510043537	3.50722704074045e-24	3.10343201213456e-23	43.7774641818605
PQLC1	1.18073578317604	4.42858290541973	13.5064560408007	4.51094441744404e-24	3.96015928804904e-23	43.7774308393446
ZNF287	-1.25788068705054	3.08944349392824	-13.437117402381	6.26534580776214e-24	5.46022111980271e-23	43.7669917602673
LRR1	-1.02606072605399	5.24393461462507	-13.5149305292001	4.33356453990743e-24	3.80843580480356e-23	43.7595391218812
LOC100499466	0.675337489035755	7.97446481801324	13.5635135283111	3.44375735633603e-24	3.04888290245441e-23	43.7193463303888
LOC286437	1.64146902839649	2.81199922728698	13.4226459996998	6.71044741042791e-24	5.84203656907841e-23	43.714912789105
NEDD1	-0.996866084725218	5.1680090931998	-13.5109960628699	4.41502821191109e-24	3.87799011638661e-23	43.7043017104294
PLOD3	0.767482514578142	8.06364960374755	13.5569912573576	3.55161467815995e-24	3.14104727009767e-23	43.6754745557455
BCORL1	1.25704518947269	4.67288363612168	13.4948334206727	4.76614565251632e-24	4.17981226495454e-23	43.6534297703754
SCAMP5	-0.733748749477745	5.50800635801834	-13.5041496790502	4.56046979256697e-24	4.00153708346747e-23	43.629681772782
ARID5A	1.71062660456147	2.71488723822679	13.382960483243	8.1010543882158e-24	6.97282725622857e-23	43.6006991433851
BBS2	-1.07072314605244	3.60542275488877	-13.4152629464309	6.94963506744602e-24	6.04083663554923e-23	43.5865258089015
SCYL3	0.917904579815987	4.45056215626627	13.4585630261727	5.65968399569589e-24	4.94269217462235e-23	43.5800400148511
VAPB	0.439139155743031	8.07883934674261	13.5275869418626	4.08161529775717e-24	3.5964665036718e-23	43.5403060160481
IDI1	0.862829372096659	8.24081320584377	13.5274642122187	4.08398636160699e-24	3.59666076416616e-23	43.5314333854136
AFF4	1.41851073894159	8.32144747449202	13.5221176622102	4.18863334948047e-24	3.68493972313053e-23	43.5088938265034
HLA-F-AS1	4.41568260103369	0.224770558450697	13.4523255878833	5.82950599533919e-24	5.08568900709716e-23	43.4939863143966
CROCCP3	2.08661209165072	2.17079906382536	13.3513086718434	9.41515721224862e-24	8.07068627461025e-23	43.4902325305106
RAD54L	-0.857736445718563	4.55451467445634	-13.4472601377509	5.9711802165597e-24	5.20657027850597e-23	43.4857414224283
RPUSD2	-2.50688706576062	1.94120964894358	-13.3390141411263	9.98158061902027e-24	8.54308875498951e-23	43.4830017665953
BOK	0.973950363232461	5.6766619431174	13.4778937799509	5.16430827169921e-24	4.51714913890678e-23	43.4786560185258
PEAK1	1.31894858200115	6.555182931307	13.4922223918212	4.82544430938959e-24	4.22959804141675e-23	43.4641299538991
MEIS3P1	-1.53799869953535	3.12019915759779	-13.3558605324741	9.21373831067253e-24	7.90886502473683e-23	43.4162530934598
HEY1	3.06519889718523	0.735763139916466	13.3352552340138	1.01615004115607e-23	8.68374720914364e-23	43.4158122253755
NCEH1	-1.16572802506402	3.55919975358592	-13.3892634267093	7.86224388857914e-24	6.7812360388137e-23	43.4112193421812
PDCD4	-0.748328127027896	7.07097770314287	-13.4782962026148	5.15447237961701e-24	4.51090507989089e-23	43.3815056015529
CDC7	-1.18987487448177	4.11853875980167	-13.4063502023048	7.24982307234124e-24	6.27478801247936e-23	43.3810232469067
ATG4A	0.941799548268443	4.64652723961849	13.4101346319809	7.12080079427706e-24	6.17195456117805e-23	43.3292128401327
PRPF38B	-0.818374919395731	6.43510947495446	-13.4544300072254	5.77164573806481e-24	5.03783942188913e-23	43.3290900064323
LOC401397	-1.20541450498666	4.84938280156611	-13.4052152932648	7.28897139359491e-24	6.3030381378739e-23	43.2980532231144
ANKRD13A	0.82707315594008	4.63203813202369	13.3955383560295	7.63152073999073e-24	6.5890321556843e-23	43.2572583936875
ARRDC3	1.31386219755664	5.74063066255581	13.4084584829383	7.17765851302024e-24	6.21642470076388e-23	43.2523796098298
KIAA1539	1.63264277772534	2.66580337247145	13.3103866911442	1.14367867729075e-23	9.72883123042244e-23	43.2328617111368
GLOD4	-0.686008092136623	5.73258210822829	-13.4179235223541	6.86246907994106e-24	5.96817123728208e-23	43.2187261715197
NFE2L3	1.09815041297254	4.66702106985142	13.388208078934	7.90173089577562e-24	6.8082713807806e-23	43.2146710037599
TSKU	-1.10755662461125	6.67585422351375	-13.4264170183586	6.5914876015481e-24	5.74146034626513e-23	43.2136570788339
COG1	-0.734391702432444	4.94342374082878	-13.3869599689232	7.94868759194485e-24	6.84520346486538e-23	43.212512022343
MICA	0.808045181944453	5.37297634120052	13.4121672224595	7.05245879471001e-24	6.12384843627883e-23	43.2095991775861
TTC7A	-0.774951116729865	5.25366543884195	-13.4003950881165	7.45762383949963e-24	6.44554527606159e-23	43.2018706450108
CCDC51	-1.47913696784799	3.13727022620765	-13.3166992428898	1.10985882891782e-23	9.4459435393494e-23	43.1870191613985
DHX57	-0.805500888373773	4.93326144457999	-13.3890580793215	7.86991162130239e-24	6.78435061621964e-23	43.1846277288993
TRIM59	-1.23540592516521	4.21786949677878	-13.3403662552533	9.91764749041797e-24	8.49271564924476e-23	43.1267360736499
LOC388796	1.10212774198005	4.9906836176705	13.3655119985847	8.80086854424712e-24	7.56350079825225e-23	43.1080560743235
OGDH	-0.7411508376752	6.65469609956134	-13.4136562021654	7.00281326496005e-24	6.08389865159438e-23	43.0974409828335
SLC26A2	-1.40074390451665	6.77387793201248	-13.4108456235811	7.09681970197259e-24	6.15597576222975e-23	43.0900127294361
DLX2	2.0276043848208	3.12502205100792	13.2840410329959	1.29637733240875e-23	1.0999804417658e-22	43.0841554955571
HERC4	0.797766871631152	6.48018856882359	13.4100807481073	7.12262156366518e-24	6.17195456117805e-23	43.0790939712658
LOC100294145	-0.991523423931117	4.02967104967867	-13.3369295915019	1.00809584122808e-23	8.61932251978449e-23	43.0727577103541
PIGM	-1.79118992845167	3.37617998826009	-13.2900342953237	1.2599320808682e-23	1.06959919393095e-22	43.0688011890169
HIC1	3.70622765181692	1.42509358613517	13.2490078937354	1.53163805843888e-23	1.29173549618416e-22	43.0599973146343
ZNF275	1.03957221406564	4.56713233383318	13.3594456994648	9.05814774882055e-24	7.78060929385079e-23	43.0582594825598
EN2	1.95008721708846	2.14312627039645	13.2649443547794	1.41972207087892e-23	1.19916322794844e-22	43.0566311897502
SLC4A5	1.19296773917974	4.56265822054639	13.349490547838	9.49684002061354e-24	8.13653445208713e-23	43.0273387831117
RAB39	4.46815667856653	-0.580938899026081	13.3957520866783	7.62378302103741e-24	6.58575140722261e-23	43.0258863008499
TIMELESS	-0.492219339860099	7.45215654472676	-13.41140619573	7.07796934700155e-24	6.14281055315277e-23	43.0232718642265
SPAG4	2.29952672395108	2.10792757281798	13.2469648541138	1.54661251047639e-23	1.30239414024205e-22	43.0212004913566
RPL36A	-2.70915309365547	2.97608876416387	-13.2404377961877	1.59544533325068e-23	1.34148958035618e-22	43.0163382678832
CDCA3	-1.02702544129804	4.15184000389501	-13.3270672158058	1.05647807638587e-23	9.01456089259049e-23	43.0070433419287
MAPK6	0.901137222930304	8.55379525524906	13.4179346263353	6.8621076020734e-24	5.96817123728208e-23	43.001148323802
PDIK1L	-1.35703417029298	4.29227814428175	-13.3091634923035	1.15035083438686e-23	9.78061380492414e-23	42.9940554713667
CTDSP1	-0.938256622820861	5.30302192980947	-13.3557878426847	9.21692055322416e-24	7.90886502473683e-23	42.9868501134566
PLEKHO1	1.39233564763614	2.99391595414818	13.2799037629159	1.32215243737763e-23	1.12014576305489e-22	42.9753922627612
FAS	1.44904605542056	2.75711111398467	13.2713202734448	1.37728158427501e-23	1.16390385120845e-22	42.9556629518659
C19orf12	-1.10857091424087	3.47603745227345	-13.2807269800371	1.31698310126748e-23	1.1163317478762e-22	42.9271475818911
MBTPS1	-0.491608174189958	7.80558467755534	-13.3916345340906	7.77424791830194e-24	6.70879887439018e-23	42.9218080604323
PCDHA11	-1.46674472601786	3.37791430155155	-13.2484422809179	1.53576907413052e-23	1.29456663285075e-22	42.8902300611892
RMND5A	0.719335661364875	6.95778279543749	13.3704838971744	8.59548800981115e-24	7.39079390622528e-23	42.8754674566359
RNF19B	0.765542180059091	4.48151610863929	13.3167701876195	1.10948450474365e-23	9.4459435393494e-23	42.8704309443182
SBDS	0.70831555240131	7.03998436458889	13.3719009194986	8.53784002546975e-24	7.34500188199363e-23	42.8644225797512
ZNF483	2.24676575926593	1.50654264997911	13.2142837883884	1.80716560362703e-23	1.51418023822938e-22	42.8543001059961
KPNA6	-0.650192195073851	6.49080876009733	-13.3531429508882	9.33346390786676e-24	8.00476155872635e-23	42.8341217604703
METTL17	-0.741120927637109	5.28718437429502	-13.3247893774633	1.06798025080641e-23	9.10805798800935e-23	42.8081718213903
PARD6G	1.5036575248675	2.82989977727469	13.2346863773265	1.63975760406245e-23	1.37736344401509e-22	42.8044827079556
TMEM9B	-0.908013602179492	4.45038019939574	-13.2816875213592	1.31097711099114e-23	1.1118043207006e-22	42.7606288430361
TMEM57	0.76979365564164	5.62966247294595	13.3184599933087	1.10060601470324e-23	9.37673713188842e-23	42.7513534081903
ISY1	0.989853842888928	4.14748256299392	13.2738980940686	1.36048665267446e-23	1.15029215264548e-22	42.7386820597577
YES1	1.02566149246372	6.35943835494621	13.3347210649301	1.01873314637502e-23	8.70137545453312e-23	42.7313865731632
C2orf88	4.32194762611652	0.167559780945836	13.1914989373816	2.0145052252736e-23	1.68368742566096e-22	42.6969771044628
MCCC2	-0.58218925856267	7.53536169198387	-13.3372359240417	1.00662923894424e-23	8.61118536680489e-23	42.6637316891745
COL5A3	2.58361212158693	1.51464635167508	13.1662702199379	2.2720926410908e-23	1.89329732583969e-22	42.6616573000365
PCYOX1	-0.821004907107237	6.60818016322384	-13.3198576848472	1.0933163010775e-23	9.31937911275233e-23	42.6403186147483
ATL2	-0.928488186766771	6.0082617690437	-13.3043568663418	1.17695042538906e-23	1.00016864401457e-22	42.6401079891768
PPFIA1	0.655538900617208	7.33156222407803	13.3272633816093	1.05549335755033e-23	9.01075595286973e-23	42.6276914270727
ERO1LB	2.46314172609001	2.05962900698487	13.1561336107242	2.38468351283505e-23	1.98217927776607e-22	42.6199324242653
PNPT1	-0.876890783263532	6.20087749835042	-13.2960931045045	1.22413436947612e-23	1.03973708456672e-22	42.566595753821
SLC33A1	0.911398507237758	5.55081566542771	13.2777437576721	1.33581317388754e-23	1.130573862353e-22	42.5432879567562
NSRP1	0.955029410610712	4.63889864684609	13.2454973096011	1.55745956801979e-23	1.31086833495536e-22	42.540321267303
RHBDL3	4.46861525401026	-0.227728896897003	13.2201823953848	1.75707467870449e-23	1.47368690705385e-22	42.5283239392706
C11orf95	1.22178268052968	3.30164696645861	13.1984921451769	1.9484449567112e-23	1.63010472516449e-22	42.5224252259196
ARHGEF2	1.17341602223856	4.42797576243594	13.2202598758713	1.75642608199055e-23	1.47368690705385e-22	42.4887237233719
RNASEL	-1.60353343140302	3.3990554383132	-13.1677997955781	2.2555731252397e-23	1.88046884080302e-22	42.4727442452739
C17orf63	-0.944518481620734	4.74746875162807	-13.2289198564341	1.68542779358033e-23	1.41501478011232e-22	42.4718646975725
MIR200A	4.85063129217355	-0.678776093164162	13.2783201519573	1.33215401413848e-23	1.12804778392162e-22	42.4497396679852
HIST1H3D	3.16141837847854	1.33092399218058	13.1264752323677	2.74735427294346e-23	2.27121862880407e-22	42.4452196517159
GK5	-1.25438021340942	4.43657502171567	-13.2093323124744	1.85031956338125e-23	1.5487860049043e-22	42.433613990113
CDCA7	-1.36277762214759	3.47518636879532	-13.1836562222589	2.09127105517489e-23	1.74697388245479e-22	42.4246401507651
SLC9A1	0.702846788363145	6.99598658463686	13.276546166372	1.34344823786891e-23	1.13646071472533e-22	42.4199025976315
FAM174B	-0.826139539194	6.04707050955593	-13.2451858867296	1.55977119969306e-23	1.31215359877599e-22	42.4054678881066
[truncated: 14,725 more rows]
