# Supplementary material for: The transcriptomic response of cells to a drug combination is more than the sum of the responses to the monotherapies
Source: eLife. 2020 Sep 18;9:e52707. doi: 10.7554/eLife.52707 (PMC7546737; doi:10.7554/eLife.52707)
Supplement: Source data 4. [file elife-52707-data4.zip › MCF7/limma_t0_M_12.txt]

1	logFC	AveExpr	t	P.Value	adj.P.Val	B
HMOX1	4.57180226481964	6.75584619051977	34.2602556407461	3.17191033230487e-56	5.30470283974666e-52	116.99832016853
SLC6A9	2.70893613993519	3.98393855401789	31.0776716825146	1.95794006061985e-52	1.63722947869032e-48	108.166967290673
DUSP4	1.25609099151075	6.12907799082694	29.7154291628821	1.02972503191298e-50	5.74037381123758e-47	105.107357279093
CD55	1.53354601823664	6.76048435142546	28.9439727816422	1.03673132302749e-49	4.33457366157795e-46	102.887387637436
ASNS	2.29994139648417	7.81572324876419	28.0233988663489	1.74018011571403e-48	5.82055445104027e-45	100.119552970823
DDIT4	2.26483818346221	7.79816807553139	27.1429045487663	2.76674718448186e-47	6.61015427332495e-44	97.3628111106282
BDKRB2	2.07895180624555	3.96173119965721	27.1832999573481	2.4333139252097e-47	6.61015427332495e-44	96.8758320976267
SCD	1.59292701296128	11.0776131828379	26.0404689723187	9.75156238414321e-46	2.03856411640514e-42	93.8601820882444
HYOU1	1.12368928288084	9.2049344201938	25.7228642041401	2.77939505163776e-45	5.16473364928776e-42	92.8223463804123
TACC2	1.35113751762455	6.91534907610325	25.2796980991588	1.21815121341629e-44	2.03723608931741e-41	91.3355264116739
VEGFA	1.68658762666293	7.06037922764422	24.7712551619089	6.79645559282726e-44	1.03330839394948e-40	89.5870813401461
TRIB3	1.7517017893467	7.80822936799348	23.7813785948881	2.08104217230667e-42	2.9002791074714e-39	86.2213361524672
HSPA5	1.27241264450363	10.5527548020853	23.7286438843516	2.50425130506941e-42	3.22162298661391e-39	86.0326685945838
PHGDH	1.8689923956858	6.05030267163241	23.4151109931677	7.57354893637416e-42	9.04714517228011e-39	84.9239030552614
HERPUD1	1.95203062263296	6.39996889195011	22.8757554265036	5.208716087958e-41	5.80737119033397e-38	82.9427071576175
SARS	1.07312971595263	8.09179085661791	22.7014091281296	9.78023151469652e-41	1.02227869907365e-37	82.388172214404
CEBPG	1.38674648693633	6.83050828518834	22.5226010340416	1.87270546237269e-40	1.84230153839535e-37	81.7375360022027
AARS	1.06119974957742	8.92408223154677	22.4324878710531	2.60152122889771e-40	2.41710227956029e-37	81.4063122834154
WARS	1.20251527832109	7.92809396458491	22.2822007150805	4.51004832995242e-40	3.77130241350621e-37	80.8648866323842
PSAT1	1.808977764832	5.20356157244925	22.3047361643777	4.15222510912065e-40	3.65483224868073e-37	80.8563571280747
WIPI1	1.40877974080052	5.36228497793697	21.8901034472277	1.91760707005837e-39	1.52714574474553e-36	79.3923986213898
FAM114A1	1.89393824697627	2.99405022301398	21.729563117537	3.48572575269623e-39	2.64978534036781e-36	78.4430723165986
MT2A	2.07626024361579	7.21193164564443	21.4833030128367	8.76752141961258e-39	6.37513166180873e-36	77.9099479243619
LHFPL2	1.39092873548214	6.06432015976165	21.2879107401089	1.83173120127683e-38	1.2764113587564e-35	77.1644092090002
STC2	1.08667028833121	8.15963986627405	20.9781234750418	5.9444827061147e-38	3.97662115108249e-35	75.9976807604264
DNAJB9	2.02258284232573	6.3183972105024	20.8911673145312	8.28882032104733e-38	5.13415670552576e-35	75.640099281384
SLC1A4	1.70949386082896	5.25676281097074	20.7614934191323	1.36305260327131e-37	8.14131847753904e-35	75.135237531511
NEAT1	1.59656679642753	9.32769474472601	20.7465184224087	1.44382397082474e-37	8.32638347864582e-35	75.1016879561475
MT1F	3.79234729858522	3.917475381179	20.9406169230152	6.86027355826795e-38	4.4127390380182e-35	74.6207273622783
SLC7A11	3.18620371648948	6.50262698686845	20.6024349843679	2.51568455998584e-37	1.40241028604011e-34	74.5666957818272
EIF4B	0.63497243998313	9.67145157041585	20.499193416839	3.75058592196897e-37	2.02338061158094e-34	74.1208057289254
SHMT2	1.06179382475058	7.73571224256384	20.3581766311084	6.48471298452496e-37	3.38907312353736e-34	73.608342955313
MYC	0.952620928137105	8.01379775868194	20.0302330487358	2.33817403018665e-36	1.1849582569952e-33	72.3353129509982
MTHFD2	1.12160897213543	8.84962947346899	19.9532741982669	3.16517399780822e-36	1.55689323351014e-33	72.0129172696261
PCK2	1.52194334404547	6.71697944621812	19.8963149075577	3.96222707152164e-36	1.89326530126079e-33	71.8162199989623
YARS	0.856819840998214	7.61691073457606	19.8185456324718	5.38756880030113e-36	2.50282501711767e-33	71.5041565201008
GARS	0.957985973511428	8.05850279096622	19.7506371229173	7.04993599672833e-36	3.1865710705212e-33	71.2271703911351
SAT1	1.43472778216574	5.89732516241368	19.6574889078806	1.02042564196357e-35	4.49094695689443e-33	70.8454261583747
ATG13	0.736143038298145	6.66488912292753	19.6294784910946	1.14067921129423e-35	4.80260678283649e-33	70.7655773281534
DDIT3	2.61085876203524	6.72634808064563	19.6277231683071	1.14867418867173e-35	4.80260678283649e-33	70.7069647029577
TFRC	-1.19905035148993	8.93044521229387	-19.5630669044351	1.48607784617183e-35	6.06174778033601e-33	70.4644274314863
CDKN2B	1.34576007030056	4.25497621084595	19.4565525834063	2.2739289534602e-35	9.05456852801628e-33	70.0649842678588
GDF15	1.99690317351855	6.51768134498928	19.1976899193332	6.43067239019246e-35	2.50108290822276e-32	69.0524331311987
ATF4	1.11784934523053	8.53654337283652	19.1677739221771	7.25542907616336e-35	2.75772263340354e-32	68.8924131280208
LETMD1	0.875610124134654	5.85532477209732	19.1110458968904	9.1236909349036e-35	3.39076904878506e-32	68.7025820276559
FTH1	1.20816989686198	10.8881381620396	18.7716692561306	3.6231488638753e-34	1.31725090433588e-31	67.2144022917989
ARHGEF2	1.49422510496431	4.42797576243594	18.6627105824542	5.6583275624134e-34	2.01340149263408e-31	66.8717829400325
GPT2	1.35291448940185	5.26200505932701	18.635113953624	6.33613991285641e-34	2.20761674797105e-31	66.7781325672785
IRF2BP2	0.910416429145284	6.7465405455177	18.4810061696438	1.19392622345368e-33	4.0749432981713e-31	66.1207122489879
MAP1LC3B	0.946645024072692	7.62558097053956	18.435711969115	1.43910823670811e-33	4.8135292301413e-31	65.9426003930456
CBS	1.08511691952626	7.22412610026002	18.4207594110309	1.53072090059328e-33	5.01956398853374e-31	65.8648330987076
ABCG1	1.11234080208047	3.93751528526914	18.3734216711249	1.86135581932557e-33	5.98640667738477e-31	65.7009855948884
LPIN1	1.30469328452579	6.13705125804514	18.354614740767	2.01190120966583e-33	6.34849732650025e-31	65.6282994152117
NUCB2	1.32611823232738	5.80176201494718	18.1447077383846	4.80737608842172e-33	1.48886217968083e-30	64.7539466914685
TGFBI	0.97724456000247	5.63643999687925	17.9827073652837	9.45183492214553e-33	2.8740452225084e-30	64.0866183767382
TPM3	-0.579668093236782	8.49138991515555	-17.9672888652203	1.00817364297735e-32	3.01083857234878e-30	63.9588632449493
KLHL24	1.81760684563305	4.98928081901282	17.9499322229179	1.08415708954612e-32	3.18095494132795e-30	63.9450581049336
CD44	0.798571633257149	6.09624291507758	17.8822657791589	1.43971724858446e-32	4.15135021815975e-30	63.6576121697302
LDHA	-0.715197060610652	8.3863213486298	-17.6588711896476	3.68761285349146e-32	1.02786062269652e-29	62.6587077964981
ASS1	1.05039780945673	8.63241051672047	17.3254569999367	1.51874604758489e-31	4.16385391800159e-29	61.2278168667386
CCNG2	1.17147442805951	4.84350507718494	17.2517639305221	2.08058232327428e-31	5.61220302813532e-29	61.0154201801502
ALDH1L2	3.76475608023334	1.6663329266132	17.6736066589515	3.46511493891601e-32	9.82213258278496e-30	60.9339620104962
RRAGD	1.53457085464174	3.73804306801649	17.2212134789757	2.37106487613557e-31	6.29423634737958e-29	60.7218996535339
NCRNA00219	1.31736836030627	5.11807345253194	17.1334122387524	3.45424139192093e-31	9.02636453726339e-29	60.5167997855584
ARMCX3	1.15775617904018	6.30152197409971	16.9355737804538	8.09309145236475e-31	2.08229017614382e-28	59.6467349082109
BHLHE40	1.02915244393445	6.82896665127999	16.9284478467367	8.34590022475695e-31	2.08323634863933e-28	59.6154407495066
CLCN7	1.10333859786361	6.49568832004912	16.9241723201795	8.50138559916927e-31	2.09084077588981e-28	59.5845895009766
PSMD1	-0.62102964611858	7.60190733939773	-16.9293065177771	8.3150204010528e-31	2.08323634863933e-28	59.5730960578321
MARS	0.747723162142526	7.53403598710376	16.8026807461949	1.43782391898499e-30	3.48495177117464e-28	59.0106122343751
RPS6KA2	1.20091993598908	4.16601155792581	16.7796849817536	1.58852416351353e-30	3.68978862647227e-28	58.9791847842427
HNRNPD	-0.93097683341631	7.72721710820428	-16.7893540615455	1.52331183919739e-30	3.58815030968129e-28	58.9707268498862
AKR1C2	2.49010514260259	3.47777373685442	16.7635714858049	1.70350686483937e-30	3.90266422021557e-28	58.8858091342517
FTSJ3	-0.632795711397346	8.42904102660954	-16.7343230240588	1.93406252654573e-30	4.37098130999334e-28	58.7043386668785
MYLIP	0.806574026127475	6.59466243794412	16.6827277792939	2.42008585029543e-30	5.39646876804543e-28	58.5377398753497
HDAC1	-0.610714997928066	7.11462503375956	-16.6627428870856	2.6398651676671e-30	5.80909277158743e-28	58.4280216316219
NEU1	0.93653634371347	7.01821897270495	16.647446482312	2.8215722058669e-30	6.12830825596338e-28	58.3701638544014
RHOQ	1.31422949673902	5.72282217288846	16.5612856666754	4.1074455601186e-30	8.80678455736198e-28	58.0449511173435
ALAS1	-1.01574404622016	4.40124924860953	-16.547290439011	4.36616253722964e-30	9.12746278407857e-28	57.9886924853968
GOLGA2	0.674645426096061	7.31801541552838	16.5550935308026	4.21995416981623e-30	8.9334827260768e-28	57.9549939711545
SEL1L3	1.41261075656231	4.04952041529627	16.5321445032234	4.66467433240662e-30	9.63111278211955e-28	57.9244636786559
FADS2	1.10342557352394	5.18996303595096	16.5009893297335	5.34491796662924e-30	1.09010253748668e-27	57.7872334196291
ADM2	3.52756863867286	3.04721541830355	16.7971211930599	1.47288401164653e-30	3.51893031582523e-28	57.5909828236024
RCN1	1.0249651501038	5.96460912733041	16.4125489939542	7.871471779781e-30	1.58605414512117e-27	57.3741126102909
CALU	0.872507319267185	7.80667738807803	16.3897622617931	8.69842692537559e-30	1.73181537976168e-27	57.2125997221218
JDP2	1.48016722222223	3.89194486273967	16.3701442148243	9.48015394871589e-30	1.86524817221558e-27	57.2049060048907
CALB2	-1.11988366793352	5.36777152125608	-16.3192386312191	1.18548293612507e-29	2.27885248548917e-27	56.9932824603642
IARS	0.772414878978214	8.53186181069832	16.3266786661451	1.14735503396243e-29	2.23120530092879e-27	56.9165338046028
COPG	0.724413912341087	7.68814792316545	16.2954676333855	1.31606349149795e-29	2.50111884452406e-27	56.7931425198838
TPM1	-0.762350680125488	7.78721092294453	-16.2508660730106	1.60143818464837e-29	3.00926429214149e-27	56.6116806508899
PDIA4	0.610213821456696	8.16718425770082	16.2090525125196	1.92537366852782e-29	3.5384559596109e-27	56.4028954331788
DSCAM	0.982542890989157	7.29996502471082	16.1977381177227	2.02385868627563e-29	3.67902311622539e-27	56.3705371535055
OPTN	1.29388815823939	4.37171479272992	16.1549694806792	2.44420971360788e-29	4.34861311174235e-27	56.286917789883
FADS1	1.1033993831851	6.81549322181809	16.1588026883341	2.40319340429065e-29	4.32161360143623e-27	56.2215083346836
PDE4DIP	0.665542750563488	6.9796845788692	16.1383252944541	2.63063849960873e-29	4.63103139657435e-27	56.1317631452677
FAM129A	3.39566402415471	3.18334967343605	16.23570277098	1.71203283602646e-29	3.1813374610785e-27	56.0665995652301
ACSL1	1.03258459365865	4.7832687167393	16.1056560599483	3.03922843247524e-29	5.2945891984079e-27	56.064951929406
XPOT	1.03339606680748	9.1336797238503	16.0902815506534	3.25305919496772e-29	5.60867649243712e-27	55.8531853762001
MT1X	1.97400693816812	5.90502223325212	16.043357666518	4.00401061031646e-29	6.83296667825841e-27	55.7918645098437
TRIM16L	1.16996141807234	5.56977679120254	16.0307162352779	4.23464385190565e-29	7.15355391709799e-27	55.7168775537906
GRB10	1.25532139853904	3.92111678391079	16.0035557119192	4.77641903914447e-29	7.98808320106522e-27	55.5895781537629
ICA1	1.05102029375789	5.12965418487781	15.9597300063515	5.80169113536039e-29	9.46057379285966e-27	55.4131106528607
PGAM1	-0.736949521332065	6.23801660208936	-15.966993581541	5.6175948355099e-29	9.30184713159085e-27	55.4056766835271
C12orf23	1.23913684718422	5.64638951060232	15.9577138442676	5.85385933770262e-29	9.46057379285966e-27	55.3961023653447
TIMP3	0.795806770949297	7.38139233667599	15.9565893680796	5.88315997642552e-29	9.46057379285966e-27	55.2980601258628
BRI3	1.21229598092029	4.69715541278718	15.8268320957314	1.04783230424352e-28	1.66894737677797e-26	54.8405103806424
ERRFI1	1.13870473274657	6.55432031024979	15.7870088716879	1.25144499693286e-28	1.95599683445842e-26	54.6372816265251
ZWINT	-0.721973041510594	6.99433473587046	-15.748033971734	1.48926756919996e-28	2.30615840993519e-26	54.3971464347535
RAB39B	1.64969251879558	3.86021553302682	15.7353846864452	1.57584615585604e-28	2.41783955142536e-26	54.3578592180184
C9orf150	1.21237664087214	4.31174225702065	15.7050196409304	1.80493320436945e-28	2.69515204552453e-26	54.3027806396704
SLC17A5	1.32360256197314	3.61549757210517	15.7106982767954	1.75967896903847e-28	2.65124964668463e-26	54.2534658916642
ARFGAP3	1.07386233520784	4.64348884344272	15.6520799919003	2.28745406429572e-28	3.38543201515767e-26	54.0678864684893
WDR45	1.09428142477078	4.77189408127547	15.6447707551674	2.36357989629795e-28	3.46741317418307e-26	54.0309437878089
INSIG1	1.09222648478496	8.29926565363552	15.6412884841296	2.40073936116203e-28	3.49130131096294e-26	53.8999439805581
BEX2	2.72855910470803	2.56334497472085	15.7908412064708	1.23023042266188e-28	1.94097864043371e-26	53.6608136452253
DYNLL2	-0.521413693433182	8.21833639619391	-15.5837548477527	3.10721706714395e-28	4.47974984749271e-26	53.6325604332447
KCNE4	1.66969844232535	4.764634949634	15.5443436261482	3.70864191285217e-28	5.21204431517141e-26	53.5772332819638
STIP1	-0.584380357083809	9.50524692810074	-15.5774532296102	3.19633812058328e-28	4.56885117338759e-26	53.5764140709079
ME1	0.814555141186792	7.38115810285174	15.5445632850356	3.70498438095815e-28	5.21204431517141e-26	53.4935614081639
CTAGE5	1.34639162030168	5.61528330541787	15.4998165707134	4.53037717249502e-28	6.31383565273389e-26	53.3513621556466
SLC43A1	2.79621555979365	1.60997768497946	15.7310259157312	1.60683898348067e-28	2.44297955997553e-26	53.3302301380451
BBC3	1.8723778258404	4.62839357349707	15.4960367699103	4.6080555422677e-28	6.36901825527976e-26	53.3259266577927
MAP1B	2.18813889159173	5.38473760063862	15.4817321027665	4.91436039837577e-28	6.68193197580783e-26	53.3033250370512
SLC39A7	0.82234207640648	7.54671318821355	15.4897153756569	4.74097263987684e-28	6.49901855977871e-26	53.2353356285668
HEXIM1	-0.822052834473286	6.03291130128041	-15.4484552951091	5.70857945417269e-28	7.69921635416001e-26	53.1140405599646
TMCO3	0.976931596230752	5.21897340767022	15.3910301059643	7.39509240535775e-28	9.89404203097624e-26	52.8854909375848
ATF3	2.15316279618496	5.18042201633573	15.3596555523914	8.51996267972152e-28	1.13085599885447e-25	52.6691973094648
FKBP11	1.06737730125121	4.82588022156043	15.2949098990757	1.14158151728131e-27	1.50329207047344e-25	52.4628287219232
ARMCX1	1.13745178495335	4.15789737217489	15.2704844613783	1.27497812132338e-27	1.65292512410948e-25	52.3603435593779
SUMO3	-0.569720527520142	8.03282714582445	-15.2705074209462	1.27484563667389e-27	1.65292512410948e-25	52.223241177148
PRSS8	1.16482765259157	6.27473831540239	15.212615014298	1.6570812723437e-27	2.13177132297508e-25	52.0341810438636
AMOTL2	0.764041448918381	6.53606103651251	15.1906009939653	1.83103702774646e-27	2.33757734748334e-25	51.9319245949221
MID1IP1	1.03229653908589	5.46547745600833	15.0537497508181	3.41025920330414e-27	4.32069506939837e-25	51.3325221575502
SNHG8	1.16554163318345	5.76373642383929	15.0365533721662	3.68805188802714e-27	4.60290893846014e-25	51.2606301956944
ULK1	0.945223878257523	7.49331475356307	15.0424294733129	3.59065734362978e-27	4.51504912893717e-25	51.2018797427493
KANK2	-0.805868087808343	6.15835256199143	-15.0168353311614	4.03471814066106e-27	4.99826860625301e-25	51.1489321073116
IFRD1	0.947208067242654	7.38493088016067	15.0000750099726	4.35505064475786e-27	5.31634065568836e-25	51.0433047802675
DHX9	-0.566658444953784	8.95424224013951	-15.002083314061	4.31535600145642e-27	5.30661865943803e-25	50.9747645921369
PYCR1	0.916639136977468	6.55393232650609	14.9829495162326	4.70881454917358e-27	5.62501532288421e-25	50.9683930664639
BTG1	0.892062016957621	5.49652482144106	14.9661244710324	5.08452155957987e-27	5.98827736355026e-25	50.9630698495946
ENPP1	1.09633301761063	4.85948156284416	14.9600916800148	5.22645985461871e-27	6.11239962298205e-25	50.9282758902151
NPC2	0.820586791866396	5.63179008034025	14.952120589472	5.42013359703954e-27	6.29488293589509e-25	50.8669052219282
HNRNPA2B1	-0.691643606647743	10.6880274151437	-14.9849101403578	4.66689066661098e-27	5.61504169125194e-25	50.8423155954846
CALM1	-0.525325455753752	9.16678074714688	-14.972595141188	4.93658708177186e-27	5.85528243656401e-25	50.8282670681842
HSP90AA1	-0.717750872842629	12.9413910624577	-14.9946216449783	4.46470050252949e-27	5.41069936263067e-25	50.8041436998017
GINS1	-0.707748844125114	6.00348475754953	-14.9250884042337	6.13232769782549e-27	7.02445537112558e-25	50.7172749031624
NFIL3	1.05970599169169	5.16866681969889	14.8966100092985	6.98475292211788e-27	7.94646312037411e-25	50.6758933085123
KPNA2	-0.51501700855016	9.69955542165835	-14.9411693667632	5.69804482495699e-27	6.5720070105228e-25	50.6442875273952
CCNB1IP1	0.799611946492675	6.13841025892651	14.8375018407272	9.15397465491148e-27	1.034399136005e-24	50.3304545972464
UAP1L1	0.953203340326427	5.30103737398317	14.8280639262088	9.55832202068093e-27	1.07284145955616e-24	50.3194097319166
GPX8	1.85989959693087	2.18506247550136	14.8207724032843	9.88297443084849e-27	1.1018857625434e-24	50.0773062091963
GOLGA5	0.804186327336575	6.50316136362765	14.7776900766608	1.20407746046337e-26	1.33357559263506e-24	50.0367004541989
CALCOCO1	0.990721193394505	3.78183786848304	14.7375768040486	1.44743275282943e-26	1.58214806263525e-24	49.9553680884801
ATF5	-0.752277226768948	6.4443887740544	-14.7327532196599	1.47984859869339e-26	1.60707714055508e-24	49.8315309717944
RAB3IL1	1.78137084063646	2.49070925131703	14.7392445712343	1.43639182049924e-26	1.58040900039666e-24	49.7812884930582
DEPTOR	0.951040831317557	3.89229605198809	14.6991865443298	1.72658391832614e-26	1.85098650321066e-24	49.7760798752175
GTPBP2	1.07092162573309	5.83644564331733	14.7063919241141	1.67034785448003e-26	1.80225145279509e-24	49.734011736227
RHOU	0.827880369319017	5.50103275114036	14.6795325548974	1.88985161632996e-26	2.01311327589186e-24	49.6447541071107
TMEM39A	0.98195435865039	5.11649237460324	14.6167700758552	2.52273167345625e-26	2.65346946584166e-24	49.3758169850687
PABPC1	0.410452740874323	11.3472757092397	14.6571010832811	2.09525948819504e-26	2.21779238484645e-24	49.2938993830783
ARF4	0.93197778995757	7.52824067241335	14.4898264324122	4.53128438712549e-26	4.73632500564292e-24	48.6815909783995
PDIA5	0.979111399076426	4.20621605580222	14.401947973738	6.80437681376687e-26	6.98137410021086e-24	48.404420161072
EIF4EBP1	1.24843118335476	5.12419800070872	14.4003781421595	6.85403182150086e-26	6.98944074285247e-24	48.3649141960836
SERP1	0.627092047750577	8.51458877572485	14.4156417536048	6.3862853651124e-26	6.63380350597141e-24	48.3049527576336
NFS1	-0.741852630736409	4.88506480226679	-14.3633609789662	8.13661863387167e-26	8.09981012100416e-24	48.193193267533
PSAP	0.652208602825166	9.71350771373971	14.4037418078829	6.74807908443253e-26	6.96635028444751e-24	48.1881684825726
MAGED1	0.657092563623877	6.12169042175384	14.3746503662468	7.72176089713238e-26	7.73285803854143e-24	48.1682987254687
AGXT2L2	0.858192659116465	4.68863506480676	14.3478373735345	8.74392714071208e-26	8.60196691183934e-24	48.149331799436
SFPQ	-0.539524200375494	8.58640506453771	-14.3788043582357	7.57452233337882e-26	7.67735221232894e-24	48.1117891359783
GFRA1	-0.62375287081035	8.7630723594974	-14.3759167193583	7.67657252055836e-26	7.73285803854143e-24	48.0797770531343
TES	1.14227178731775	5.93738087172614	14.3268754280401	9.63697788886591e-26	9.42507708850254e-24	48.04774356941
C1orf144	-0.481215654725128	7.43033917565231	-14.3521317164813	8.5715039610773e-26	8.48223859438206e-24	48.0315343322362
TMEM64	-0.960951965664714	7.60419634400704	-14.3175611881358	1.0062699811088e-25	9.78422044422305e-24	47.8625227470383
PABPC1L	0.972615535852506	5.06274556345976	14.2557058074921	1.34122626697515e-25	1.29657040976257e-23	47.6881483885057
MNT	0.963262156670132	5.09078222795694	14.2251472049018	1.5460492496132e-25	1.48598434773168e-23	47.5688630731038
CARS	0.774971729542894	5.99171312796993	14.1984186031675	1.75084569464596e-25	1.6543018868508e-23	47.4061570570474
AMIGO2	0.735914305736873	4.88248939908602	14.199201547266	1.74447539780587e-25	1.6543018868508e-23	47.4014405092927
CALM3	-0.615881791098792	7.97963853395084	-14.2025278772352	1.71767002545423e-25	1.64150362889695e-23	47.3047962437623
NFE2L1	0.614841170227637	8.79368668156459	14.1178132666883	2.54911255725369e-25	2.39502013525341e-23	46.8880778450981
ANXA1	1.78974226059181	3.22225492898781	14.0728931444705	3.14374706241334e-25	2.93720814926261e-23	46.719234866223
ALCAM	0.891604874097489	5.88230152208943	14.0438161691457	3.60117599934518e-25	3.34589263405826e-23	46.6544805442142
SESN2	1.25922464335549	6.73073296517458	14.0252929483809	3.92689986477999e-25	3.62836869273926e-23	46.6257518972185
CRELD1	0.977066258759047	4.36434247216151	14.014198085523	4.13602008078932e-25	3.77982512738364e-23	46.6212216611696
SYVN1	0.844247012564336	6.13939769695708	14.0239732269256	3.95120676143586e-25	3.63076823506887e-23	46.5658396291817
HDAC5	1.09021993896096	4.9457181551372	13.9958320746014	4.50708905143926e-25	4.0965520269712e-23	46.5402328729264
CDCA7L	0.970174737769156	3.98009551312635	13.9611871502494	5.30064557287277e-25	4.79178359787699e-23	46.3681257177427
BNIP3L	1.01269345488455	4.95756539904368	13.9428232354663	5.77679049519848e-25	5.19414216353223e-23	46.2707556979989
GFPT1	0.972390728270669	7.3653618920997	13.918030158102	6.48858489169971e-25	5.77207945365883e-23	46.0294764381059
TNFRSF10B	0.708001895995883	6.47513920581161	13.8501621042283	8.92161280844109e-25	7.89444722795602e-23	45.7905862598902
SPAG5	-0.489537279698364	6.7304239367738	-13.8475479823191	9.03180749936616e-25	7.94989203259999e-23	45.6804773673454
SSR3	0.767111468983865	7.78965665559579	13.8111918425017	1.07140868956392e-24	9.38127692370002e-23	45.4878731596615
CKAP4	0.760302458091081	5.52332540201357	13.7840489414702	1.21724924608803e-24	1.0547811601853e-22	45.4730741526746
AKR1C3	2.04020597290508	1.15545809591303	13.9302931094335	6.12613248851418e-25	5.47879356887225e-23	45.4508466164982
CCND1	-0.639202481051482	8.63108843422753	-13.7904073068446	1.18138873983262e-24	1.02903881692504e-22	45.3656165010055
AKR1A1	0.850694451663078	5.55266241744566	13.7394558279725	1.50146321903682e-24	1.29435416882329e-22	45.2512445869505
CREB3L2	0.980791659038974	5.85566346937409	13.7200701427959	1.64499145721877e-24	1.41081216053983e-22	45.1799517930621
GRB2	-0.393709584539145	8.66995505339167	-13.7053441616433	1.76317124548887e-24	1.50445285252836e-22	44.9666932684113
LZTFL1	1.28992757788009	3.59746930515885	13.6182961337133	2.65839012438573e-24	2.2341164040315e-22	44.7924352300618
XPC	0.62101436175603	6.41597455597017	13.6382160136469	2.4197974137549e-24	2.05424832221508e-22	44.7530982390341
TSC22D3	0.779118352093174	6.02488184372022	13.6147853861409	2.70282812813165e-24	2.26010488074369e-22	44.6621084700195
HBP1	0.835555926236643	6.10881226071028	13.60573414308	2.82087041427048e-24	2.34707645812236e-22	44.6612441502132
SEC31A	0.711517138054244	7.40543108802831	13.62175214	2.61536219827489e-24	2.20905643454289e-22	44.6147553084678
VLDLR	1.02553224179486	4.00262879973685	13.5819414625306	3.15647487791728e-24	2.58769048324944e-22	44.6057453521857
SPECC1	0.523841129189832	6.20317410398099	13.5955652593854	2.95968101611582e-24	2.4503814511644e-22	44.5669381140701
ACTB	-0.780306603135049	11.6494374774781	-13.5881935088947	3.06458299541572e-24	2.52473330124791e-22	44.2939913450047
ATP8B2	1.21515555837504	3.40048938104224	13.5057752121561	4.52550761941432e-24	3.65626035879638e-22	44.2608112410387
TTC17	0.76369823636068	5.95192944590232	13.5094930603692	4.44655276786257e-24	3.60991012086086e-22	44.1588211174706
C14orf132	0.907590028158171	4.05565240400939	13.4886472816533	4.90784251865444e-24	3.90851229914176e-22	44.14381276123
GALNT10	-0.644388039473832	5.59917000247708	-13.4948186022193	4.76648011736993e-24	3.83243334052378e-22	44.1336835105535
PBXIP1	0.937886169923678	4.02271315273026	13.4622312675803	5.5621421704716e-24	4.38779554995128e-22	44.0241957885555
EIF1	0.768865855261858	9.3485305829146	13.4929734929837	4.80831061437526e-24	3.8475687423355e-22	43.9469130087599
KDELR3	1.07867106308495	3.80052593006496	13.4229710191481	6.70011000432336e-24	5.2606873104368e-22	43.8670385401034
DSCAM-AS1	0.783358328085791	8.91590219087414	13.4757260101445	5.21761760271125e-24	4.13551833117265e-22	43.83900569831
CLGN	2.90888624200879	1.85927354492979	13.5145437527942	4.34150539844791e-24	3.54182128212892e-22	43.7243238230873
PFKFB2	1.08776379303167	4.74748239128216	13.387291449502	7.93618927326926e-24	6.15953580036192e-22	43.6601835736994
MGLL	0.700716342292798	5.968625065052	13.4022378480039	7.39269005897554e-24	5.77735273580873e-22	43.6480704415592
STMN3	-0.909623234552649	6.75213260089596	-13.3654218605824	8.80463714658849e-24	6.75452989172229e-22	43.476006748287
TSKU	0.949739468103202	6.67585422351375	13.3716999074741	8.54599398748766e-24	6.58632273948127e-22	43.4284457176835
RAB8A	-0.520667682340324	6.70732118860304	-13.3501491088335	9.46717094439113e-24	7.22963319059348e-22	43.3634427049777
HSPA13	1.18829078101905	5.76448776058116	13.3301536928492	1.04109092368591e-23	7.87837312566662e-22	43.3472630834216
SLC39A8	-0.80751399716203	5.43917794409434	-13.3330935420133	1.02664417767982e-23	7.80436237614425e-22	43.3301588990808
SLC38A7	1.12234444432672	3.23047397848312	13.2959592094135	1.22491432163847e-23	9.22768788967647e-22	43.2798923806807
DNAJC10	0.934514665752708	6.54443515325394	13.2875029164053	1.27519821156344e-23	9.5255625069895e-22	43.0579710760666
YPEL2	1.12951824582486	4.5576105459056	13.2510443659382	1.51685669981461e-23	1.12746273100887e-21	43.0548812922408
DNAJA1	-0.665191279511905	9.61681679901245	-13.2873960634169	1.27584668833153e-23	9.5255625069895e-22	42.9838721225489
OLFM1	-0.635332660780731	6.45247500202781	-13.2332949507857	1.65066244303657e-23	1.22149020784706e-21	42.8249058709377
PNRC1	0.902023411615547	5.19933224060621	13.177543627023	2.15313471875754e-23	1.58630066240093e-21	42.6734522661793
RUNX2	1.18266957160523	4.07969380970454	13.1417426755536	2.55422513194895e-23	1.85725483072671e-21	42.5413229489155
AHSA1	-0.573840988069049	8.50485570360405	-13.1523386515675	2.42826305495355e-23	1.78115225136154e-21	42.3632471936637
CAMTA2	0.795767847147354	5.93913523214158	13.1280654842891	2.72657184182339e-23	1.9739908001149e-21	42.3607627515883
ARF3	-0.50446165705231	8.18663045276772	-13.1472544680391	2.487904115761e-23	1.81693049921341e-21	42.3309695511323
DDX43	0.894017960096738	3.80738846918721	13.0888960251286	3.28758054904801e-23	2.34963662830252e-21	42.306252887116
GDAP1	-0.659896619630764	7.61541455033792	-13.1264754486553	2.74735143556475e-23	1.98046144001659e-21	42.2409570446346
SRSF2	-0.621462221977048	8.30247843592608	-13.108354332462	2.99571333921132e-23	2.1502278920588e-21	42.1554276880681
TFDP1	-0.507493578409156	6.44328660379813	-13.0830898164399	3.38008522313494e-23	2.40547001156208e-21	42.1062730233726
MBOAT1	0.727649865326866	4.68888028349131	13.0197510060689	4.57605249788223e-23	3.22910978795706e-21	41.9040211728726
YIPF2	0.858474121771788	5.63061933669171	12.9832610627549	5.44963203021066e-23	3.82939689383374e-21	41.6625633249928
SLC7A5	0.753084027988548	11.366060689734	13.0233832569013	4.49719221904698e-23	3.18690858776871e-21	41.6059868357642
PSMD11	-0.449113621885822	6.81526144024817	-12.9648567949499	5.95194624313683e-23	4.14751454042584e-21	41.5373575670452
CGN	-0.667242183985764	6.14578671376536	-12.9338261595431	6.90645489314634e-23	4.79267849099499e-21	41.4198798977164
PGM3	0.802259278698848	6.38652846022921	12.9109069580034	7.70891348075714e-23	5.3055090144931e-21	41.317266877853
CRABP2	-0.816810234392694	7.60983600706283	-12.9115891398354	7.68372712448896e-23	5.3055090144931e-21	41.2637188386003
C4orf34	0.958344411484942	5.25874128062407	12.8850413657816	8.72762137193718e-23	5.98199753378186e-21	41.24366275
KLF6	0.896521207295887	7.1115296895036	12.8756071056164	9.13195515295055e-23	6.23358440726306e-21	41.1222306422311
CHAC1	3.5736865592485	3.60301126371288	12.9711224339914	5.77591848875342e-23	4.04169292074947e-21	41.0246990979165
TP53INP1	0.875357000805804	5.70289841115724	12.8425218417056	1.07045470468205e-22	7.27735141508237e-21	41.0093346277218
FADS3	1.03178506795925	5.39121417142674	12.8062768235463	1.27414141618572e-22	8.62702066570444e-21	40.8758830813105
MTHFD1L	0.631584701535298	6.01721332227849	12.7552271484469	1.62878211751899e-22	1.09837710215273e-20	40.5663947737917
PRSS16	1.39585927328789	2.84865549993112	12.7124657111394	2.00115074998806e-22	1.32281601354942e-20	40.5002409090205
NSUN2	-0.424777906083018	7.34499913509004	-12.7391988013929	1.75942236596809e-22	1.17698318593801e-20	40.4144405980086
IARS2	-0.534033037706633	6.96553155880434	-12.7399136653405	1.75337761471214e-22	1.17698318593801e-20	40.4084716014132
COPA	0.639330515645105	7.24135662179762	12.7218321452139	1.91287829575439e-22	1.26948319913478e-20	40.3424762580619
SREBF1	0.850803287289209	7.92284884067703	12.7318641111743	1.82266509321385e-22	1.21443231151029e-20	40.3418482626474
BEST1	4.48179036305756	0.732025524788218	13.3867823742628	7.95539184930743e-24	6.15953580036192e-22	40.2993239854576
SFXN3	0.654857624108176	4.61006417943757	12.640723244649	2.82795269904818e-22	1.8619953125544e-20	40.0969068346412
CREB3	0.711442725438363	5.15807030856176	12.6147324098099	3.20580595361759e-22	2.0780580917946e-20	39.9494685028726
ALDH3B2	0.870259180479176	5.45835384611878	12.616874275015	3.17283711427292e-22	2.06468980152142e-20	39.9216299679197
FKBP14	1.48179755639519	2.74795089266712	12.5948297744598	3.52909443336719e-22	2.2700221270628e-20	39.9145405224169
CCNB1	-0.593460935164817	7.20924674371709	-12.6393340788922	2.84696738000937e-22	1.86716401816772e-20	39.8951674658869
WDR1	-0.532799402458375	8.13897861364509	-12.6241363107009	3.06356869450598e-22	2.00137198620774e-20	39.834833488778
LOC100506190	0.732592024430557	4.68916858230929	12.5871758101173	3.66196571804962e-22	2.33750819346038e-20	39.8279940767905
CCNI	0.509337798751755	7.4986155023831	12.6091094748	3.29400374914116e-22	2.12698527801687e-20	39.7806106491773
CTNNB1	-0.390552382033515	8.10837575274041	-12.5919099207088	3.57920164540448e-22	2.29343173631205e-20	39.6801892821246
PSMD2	-0.464557861554562	9.02996279976836	-12.5713686083521	3.95249183013702e-22	2.51336400635785e-20	39.5407704334103
CUL7	0.677868839469938	5.88171792808346	12.5475467441134	4.43464175637607e-22	2.80927836112248e-20	39.5373389337467
SLC16A1	0.716120928191044	5.88992774167036	12.5237344240044	4.9756458099208e-22	3.11658054401181e-20	39.4606883410002
CSE1L	-0.532851088038294	9.06587088157329	-12.5420418282366	4.55421295356325e-22	2.87413801642988e-20	39.3856762954631
SEC61A1	0.454322815584421	9.06710080628817	12.5394291271921	4.61209047366983e-22	2.89972184517497e-20	39.3825931505808
ISG20	1.06768168806316	4.29683423423227	12.468836056914	6.4891828449999e-22	4.04944380223054e-20	39.3310363942491
CAMLG	0.757554617684393	6.20047810164307	12.452743184132	7.01494236283822e-22	4.34510726207801e-20	39.1206540799598
CDK2	-0.518575339448564	6.36332338174798	-12.4559490155809	6.90690118898681e-22	4.29408979496711e-20	39.1046478863756
HSPA4	-0.559164723442507	8.84384494079825	-12.4356134926163	7.62165952208232e-22	4.70349202388578e-20	38.9137080929964
INSR	0.754580175714716	5.23683720530654	12.3930170385363	9.36882790024184e-22	5.73925563198398e-20	38.8518551780815
TSPYL2	0.869304799655028	6.38540384366304	12.372272808137	1.0360092044435e-21	6.27761519388156e-20	38.7926127289573
RAB31	-0.721212834705341	6.08225766522966	-12.3824633711252	9.86062779528422e-22	5.99669597266667e-20	38.7909024717534
KDELR2	0.561094509504086	8.42693283280035	12.4059575080836	8.79927600760393e-22	5.41026073349883e-20	38.7665989185922
HS1BP3	0.924127563873721	4.06129864472253	12.3387331864087	1.21904476436802e-21	7.35544876395677e-20	38.6782290062222
TPM4	-0.378630927068523	9.31761628583811	-12.392266166476	9.40298997347292e-22	5.73925563198398e-20	38.6581756320075
EIF2AK3	1.00044648481861	6.65200598416381	12.3381190610517	1.2226828249103e-21	7.35544876395677e-20	38.5663728322154
SEC24D	0.658197761306436	6.71508660193227	12.3254049131073	1.30049868494372e-21	7.78992530033578e-20	38.4480201744524
STOM	0.536318462586658	6.61374965498926	12.324816041967	1.30422093045564e-21	7.78992530033578e-20	38.4397577325837
PSME3	-0.467425188852284	7.2433986752176	-12.3177345718706	1.34982933990085e-21	8.03364622081917e-20	38.385610269178
TARS	0.585013437663524	8.24948070504023	12.3138537251546	1.37549970462872e-21	8.15739612064208e-20	38.3377671172871
UBE2Z	-0.34558905073864	8.42376855782317	-12.3025303791964	1.45323503916669e-21	8.58795151767626e-20	38.2727283039391
LMAN1	0.909829293843397	6.68945354492749	12.2743252800985	1.66658819012797e-21	9.81409186327468e-20	38.1980446744246
PRR15	1.19727466326715	2.33867093870621	12.2185650188766	2.18541065298115e-21	1.26905582501586e-19	38.1617729750787
BAK1	-0.872363164728835	4.9430222449363	-12.2287083598446	2.08023539706156e-21	1.21219013172326e-19	38.1207127963447
ERLEC1	0.741635545312601	5.61343179827363	12.2473261505237	1.90022915039473e-21	1.11506780039303e-19	38.1082255985423
C1orf198	0.524812956491737	5.94813808319739	12.2418745632939	1.95125562169628e-21	1.14100695864505e-19	38.0885972819101
RAP1GAP	0.835316635641857	4.66629681578352	12.2028713807003	2.35875288706526e-21	1.35559392726046e-19	38.0384738655162
CCND3	-0.71959227705003	5.9884165073758	-12.2168208713009	2.20402604062689e-21	1.27434255325412e-19	38.000473579151
LMO4	0.939786373975051	3.9837022648086	12.1704095230676	2.76236369169961e-21	1.57135273401307e-19	37.9025214216164
ATP2C2	0.820005938815632	4.47398742109369	12.1739731436339	2.71486510518953e-21	1.54960423273685e-19	37.8624843307572
FUS	-0.584492361240528	8.78885790888665	-12.2162871251809	2.20975448722612e-21	1.27434255325412e-19	37.837807858654
HNRNPM	-0.469137243002061	8.18261239098624	-12.2014012192509	2.37568208551128e-21	1.36064750678392e-19	37.7780585128337
C6orf48	0.941971125824141	7.08450567528741	12.1581739833629	2.93188805535024e-21	1.66213206229415e-19	37.6481554962362
CCDC149	0.881454139883487	4.09097082016285	12.1052545480169	3.79390584151379e-21	2.12204954158785e-19	37.5875873480173
TPP1	0.775088136124129	5.58243130947494	12.1263950040052	3.42259940190502e-21	1.92853530809908e-19	37.5849034578488
ZNF33B	0.758489485133645	4.85256198777153	12.1262589521381	3.42486837183345e-21	1.92853530809908e-19	37.5537123140789
CORO1C	-0.502904560342267	7.05419300735463	-12.1141387652617	3.63317783786554e-21	2.0389686631028e-19	37.4323862126351
JMY	1.05334906466722	5.91802935277766	12.0772367010649	4.34904944157621e-21	2.40839413446757e-19	37.3190812505231
MCM6	-0.615162880786354	7.29767108050462	-12.0924774305693	4.03765642657357e-21	2.25085886926721e-19	37.3181459971777
WDR19	0.991298955868066	3.46382824418309	12.043071875736	5.13751674558823e-21	2.826310199119e-19	37.3105065767447
AURKA	-0.559055624982548	6.86782300198997	-12.0844103106067	4.19958689581566e-21	2.33335186862528e-19	37.2040135622114
ATP5B	-0.462469606987449	10.0010824166319	-12.0687710139975	4.53231533293879e-21	2.50159873359961e-19	37.0553385359573
GYS1	-0.584645523224242	6.14260947677739	-12.0063387204153	6.14609721333983e-21	3.35906306522534e-19	36.9525556919415
SLC1A5	0.681816266401849	8.59902581910192	12.0101900620844	6.03163736278632e-21	3.30731486082749e-19	36.8264629528161
ADIPOR2	-0.52591953325564	7.46796626190616	-11.9924711815032	6.57658972548272e-21	3.57100281068094e-19	36.8219823957224
TGIF1	0.591583547534654	5.50480380211522	11.9625202353824	7.61246062735579e-21	4.10679972683543e-19	36.7843807755768
SLCO4C1	1.93307515035755	2.37678338232461	11.9541589825314	7.92984261370622e-21	4.26426649104897e-19	36.76362970564
HSP90B1	0.623220541693653	10.1756265670718	11.9995607158662	6.35285542212415e-21	3.46075420454737e-19	36.71747217636
MTHFD1	-0.413834376315991	8.23684255502739	-11.9806140181102	6.96859588175605e-21	3.77161157043651e-19	36.7008424127895
LACTB	-0.798918875690845	4.58650120404955	-11.9202244005057	9.36023772752863e-21	4.93818977145706e-19	36.6548540615921
CEBPB	1.46785080385312	6.98346303410079	11.9454381538758	8.27503094212746e-21	4.43562876526089e-19	36.6322314518695
STX3	0.554843153912142	7.26471962093819	11.9393680340847	8.52416103797504e-21	4.54006589806033e-19	36.5912012152685
UBE2N	-0.647293230276027	6.68122111797332	-11.9369035803027	8.62744279953064e-21	4.58048740886827e-19	36.5771278321461
ATP5G3	-0.63858282982147	7.2949358482204	-11.942010681126	8.41478945500203e-21	4.49613223148415e-19	36.5542760760491
FLCN	0.747264873961674	5.96977715283135	11.9057387002297	1.0047165920507e-20	5.267360591052e-19	36.4819364688983
NRCAM	0.787742318801623	7.19671013141666	11.9226377052505	9.25046494481313e-21	4.89572075117262e-19	36.463271932624
GOT2	-0.452071493424305	6.79143282820664	-11.9107531914434	9.80382929915126e-21	5.15595098110081e-19	36.4234658622714
TCEB3	-0.473862723437391	6.14385835806823	-11.8988450865297	1.03916139947097e-20	5.41399851861447e-19	36.3935513469611
C14orf93	0.906896131505516	3.17520211461684	11.8488822307354	1.32689015844647e-20	6.8490466079811e-19	36.3682553926228
SND1	0.42917465937822	8.11006845060991	11.9008493890376	1.02902624667644e-20	5.37794842169275e-19	36.3180475585088
IDH1	0.735287935836771	7.00137286045299	11.8825937130433	1.1251266011995e-20	5.8436699622548e-19	36.2687978133761
ZFAND1	0.862083539409845	5.98022829175515	11.8607602997927	1.25196080844608e-20	6.48228871840626e-19	36.2346668032844
MBNL2	0.925234804483339	5.24355390412766	11.8220612212111	1.51305637952259e-20	7.76207205249565e-19	36.1464594433173
C5orf41	1.58240327449327	4.81563713303347	11.7796027095558	1.8628171606627e-20	9.39631730252522e-19	36.0391213197568
P2RY2	-0.808306946942893	4.51173080635961	-11.8007889028126	1.6791774139932e-20	8.53573345642014e-19	36.0248651773904
MAGEH1	1.11775504534609	3.15625687385315	11.7714200392395	1.9390229316125e-20	9.73820405654278e-19	35.9847840187181
RBCK1	0.791576717577846	6.11354951651034	11.8096057857453	1.60821149901232e-20	8.19991741142745e-19	35.9722459290284
CCT2	-0.511214389634139	9.21614679939084	-11.8299481015493	1.45574537957456e-20	7.49104176246305e-19	35.9323975917128
PPAPDC1B	0.733544086770901	4.6067998422164	11.768014854856	1.97165008360687e-20	9.87241796354531e-19	35.9134617245145
PDIA3	0.558063678878108	8.7433114772939	11.8167218548024	1.55313531544655e-20	7.94331346040616e-19	35.8760715569326
ACSS1	1.17699238281137	2.55465431684355	11.7375192403843	2.28953795898636e-20	1.13620868920142e-18	35.8375201902213
TATDN2	-0.414905680138243	6.75286634590381	-11.7874289855033	1.79274303549945e-20	9.08540440172507e-19	35.8245128953129
TMEM214	0.485831058063863	6.57851948414562	11.7793276128652	1.86532967258932e-20	9.39631730252522e-19	35.7909421634531
PRRC1	0.642412661219565	7.05396308266085	11.7486217967246	2.16825071308858e-20	1.07922097993135e-18	35.6246769628736
ABCG2	0.514002049596201	6.45212908677705	11.7327357508836	2.34387043994273e-20	1.15973045081663e-18	35.5609520656651
SRSF1	-0.506504214902385	8.80616712877644	-11.7526964868593	2.1253729491927e-20	1.0610369314119e-18	35.540610686935
AFAP1L2	-1.58745725868669	1.88894878468763	-11.6767111518878	3.08522202966637e-20	1.50869161474095e-18	35.5000553132719
DYNLL1	-0.651381137287206	7.46873458352603	-11.7153282371914	2.55274147560824e-20	1.25935246130007e-18	35.4525510691529
RIPK2	0.650263203124561	5.27919771904723	11.6905872584303	2.88214357878311e-20	1.41767556504614e-18	35.4493430885526
SVIL	0.653376972432764	6.60805039527917	11.6813416373566	3.01590655234487e-20	1.47912085575999e-18	35.3107369237814
DCTN5	-0.461720548759066	6.95695627077685	-11.6710711174966	3.17181228012781e-20	1.54201710967609e-18	35.253806987645
LMNB1	-0.462479636503623	7.53408584336184	-11.6723341367611	3.15221196213776e-20	1.53695605990647e-18	35.1841533255325
TRIM16	0.518292614598942	6.93425615572594	11.6421938240832	3.65487199116921e-20	1.7665918838241e-18	35.1380006111187
SQSTM1	0.767137760326188	9.89584571507719	11.6619439104862	3.31713552835513e-20	1.60799346597714e-18	35.0969267045137
FBXO32	1.40689829155695	3.56794980153143	11.5688434611665	5.2404835345161e-20	2.4898251883877e-18	35.0076142889718
NRBP1	-0.417425677699406	7.88984537354491	-11.6157052270686	4.16263192608798e-20	2.00622064357047e-18	34.9406068066307
YIPF5	0.689417578563629	5.97568277475636	11.5845660824209	4.85077813870283e-20	2.31784038833332e-18	34.8848840334354
TXNRD1	0.583233639503201	8.70475445202849	11.6068757055875	4.3471531049819e-20	2.08913185424475e-18	34.873738506132
GMPPA	0.773270775693727	5.26836918653907	11.563603192303	5.37722797456969e-20	2.54036047024586e-18	34.8076831970999
MCM4	-0.481201321181784	8.74522302397989	-11.5762515435974	5.05309927500389e-20	2.4076362471557e-18	34.7134167791315
VAV2	-0.49459967961676	6.45162145386886	-11.5372915567946	6.11987203279626e-20	2.87496460327204e-18	34.6139644464221
NEK8	0.911765494122288	3.69084596746457	11.484239424675	7.94494831549894e-20	3.66036682171913e-18	34.5892615856202
ADAMTS17	1.53150516255155	2.10674038724496	11.5035370216044	7.22521400784444e-20	3.33796903500526e-18	34.5701423506094
GNS	0.67451246938366	7.60313130233743	11.538652013739	6.07906509847177e-20	2.86383900582653e-18	34.560130106105
ICMT	-0.392538123915028	6.74517217962077	-11.5282329755551	6.39867931785208e-20	2.99752137007726e-18	34.5442705181888
CYB5B	-0.449483156938944	7.12258220334954	-11.5216728306629	6.60851053464652e-20	3.07857187134898e-18	34.5128979109562
RNF187	0.648165014985997	6.83031144360318	11.5206288931682	6.64253241883287e-20	3.08582533812669e-18	34.5043819992221
DHX15	-0.491303705463724	7.60084576720091	-11.5220873053575	6.59505133750748e-20	3.07857187134898e-18	34.4890061630694
MBTPS1	0.399125765741742	7.80558467755534	11.5036473606635	7.22129264793328e-20	3.33796903500526e-18	34.3605199125861
ABAT	-0.604685953179539	6.40002589974269	-11.4721168170629	8.43342072360656e-20	3.86412405976976e-18	34.3389437368644
PDGFB	-0.827658734715365	4.24139838540757	-11.4389182988242	9.93093186335877e-20	4.50094592094341e-18	34.3203619443937
C17orf103	1.4174203583351	2.59849383737056	11.4196818636235	1.0917849770571e-19	4.92156656504123e-18	34.2717803177075
DPAGT1	0.578848191007162	6.101933877599	11.4654534713747	8.7146290150642e-20	3.97121132555678e-18	34.265914775948
SLC7A1	0.825446204763386	8.42370404573242	11.4809763349623	8.07357079150542e-20	3.70940653618507e-18	34.2644970211822
AKT1	-0.592602829858795	8.26195157447052	-11.4666593513439	8.66305020523395e-20	3.95849321399816e-18	34.1863463604032
C14orf49	2.15838727531281	0.815902930388926	11.5642693018157	5.35964926254922e-20	2.53922873277261e-18	34.1576926633434
TARDBP	-0.425904736422888	7.49775969058879	-11.451334407949	9.34195056123019e-20	4.24551035831559e-18	34.1337628371805
KLF11	0.813827308149293	4.71299190209244	11.393353577594	1.24300130830244e-19	5.54345436801335e-18	34.1179921857306
ISOC1	-0.49383821965757	6.60255765383283	-11.4301952065347	1.03668664401488e-19	4.68582363094724e-18	34.0648650282935
YPEL5	0.710709186631992	5.7418497596113	11.3970458866605	1.22059038728883e-19	5.45806246979102e-18	34.051813393925
SYNPO2	-0.869137750322691	5.70477138016374	-11.4122362160953	1.13257363563624e-19	5.09171007590875e-18	33.9967733476632
MIA3	0.684001677088542	6.45505987361134	11.4018575846105	1.19199211648346e-19	5.34447081932156e-18	33.9697105155793
ACTG2	-1.60344926993627	3.31200748550181	-11.3379373995272	1.63347053504746e-19	7.20795810768698e-18	33.8992942054781
IDH3A	-0.464490132481841	6.99980384423068	-11.3821970217724	1.31325583144651e-19	5.82570040453886e-18	33.8255103913882
RET	-0.840334652028158	6.20179262202891	-11.3392728779691	1.62274827818442e-19	7.17958788475031e-18	33.7091310879492
RIMS4	-0.841711137407612	4.95655322941588	-11.3136449632753	1.84139279966873e-19	8.0405882980835e-18	33.663934854415
HSP90AB1	-0.337900451692157	12.2065673647244	-11.3915938026102	1.25382721427741e-19	5.57686338605727e-18	33.6624467820376
STRA6	1.14251261211975	3.61804846003332	11.2813793047702	2.15916691468792e-19	9.33072544734904e-18	33.6316394261842
VAV3	0.768188283939162	4.22798339582382	11.2995579411753	1.97391715628616e-19	8.57449104460514e-18	33.605274231247
TMEM164	-0.62799767966027	6.7415023422082	-11.3327640779251	1.67568086256746e-19	7.35540334529612e-18	33.5948428821011
TMEM45B	0.791135663433956	3.81065688597338	11.2773638377424	2.2023823165974e-19	9.49294893370487e-18	33.582457593986
RCBTB1	0.80814968275401	4.23358906666651	11.2861743278164	2.10867408167444e-19	9.13613091759673e-18	33.5682214888822
FBXO25	0.819167519292819	3.2004289596833	11.2538913201668	2.4729260886167e-19	1.06044143348784e-17	33.4804741963678
HDLBP	0.38759077535699	9.75426119787939	11.3355418316573	1.65288233224717e-19	7.27442213802675e-18	33.4752071163496
SLC3A2	0.627008584449394	10.5994171297276	11.3198894959983	1.78553703202402e-19	7.817099822924e-18	33.3788314881819
NUPR1	3.53859564966717	-0.28041334289451	11.6016995882701	4.45911667524402e-20	2.13679848930604e-18	33.297506269313
WSB1	0.569090826116742	6.22409119294748	11.2516513952016	2.50042420505084e-19	1.06949090550563e-17	33.2088323821694
ULBP1	2.49165011586914	3.02515929318583	11.2498629346461	2.52259993168237e-19	1.07622350146571e-17	33.2033758158339
PDXDC1	0.422031290587258	7.52768612752152	11.2572561236359	2.43218730818712e-19	1.04565297023448e-17	33.1818186267383
LONP1	0.775366467658282	6.95418626282104	11.2402334018344	2.64543331981248e-19	1.12575640815633e-17	33.1408654115797
EDEM1	0.727678002738538	6.51079358089727	11.2275957459629	2.81578416787584e-19	1.19520747267907e-17	33.1058169230568
POP1	-0.683244330734189	4.93006803315218	-11.2037021270372	3.1684955679795e-19	1.33140502208264e-17	33.1007073990727
ZNF185	-0.512128723306648	5.46808496552585	-11.2098913964356	3.07308905569113e-19	1.29783690321663e-17	33.098181640062
PGPEP1	0.644166621614658	5.42588814112395	11.2045618229596	3.15506797490028e-19	1.3291021867061e-17	33.0780078935234
FAM136A	-0.550087605796296	6.88905390550421	-11.2191369270638	2.93590805968015e-19	1.24304117443268e-17	33.0428388159633
ALDH1B1	-0.621242668324564	4.11482585509358	-11.1854225327511	3.46796453632935e-19	1.43916225572139e-17	32.9932559328208
SH3BP2	0.648753575164842	6.14612145530408	11.1952921596253	3.3029105508756e-19	1.3844079211239e-17	32.9910462024415
RAPH1	0.897534379286627	6.9466852207179	11.1890076426258	3.40707401384815e-19	1.42449764518991e-17	32.8842141220817
MAP2	1.10275075162508	4.21132803655006	11.1421863467309	4.29417126136398e-19	1.76886010283377e-17	32.8766210247394
STT3A	0.439452657457429	6.94686623227382	11.1866309706991	3.44731915522181e-19	1.43772981426258e-17	32.8505568441534
SRSF7	-0.49913447618293	7.63560642719624	-11.1860760976035	3.45678345995547e-19	1.43809071105212e-17	32.8361715410224
C3orf37	-0.508136217266553	6.51462416955151	-11.1671619544789	3.79545849302368e-19	1.57116950092396e-17	32.804322441833
PHLDB2	0.827718709358089	4.69159662413782	11.1403254639818	4.33385889442641e-19	1.78082201843703e-17	32.7961965672666
FOXI1	-1.49145120469343	2.18027610184999	-11.0926013734525	5.48745708784892e-19	2.2113790924623e-17	32.7083722276984
NCRNA00263	0.919969388099891	4.04512980841165	11.0988982320686	5.31917322258759e-19	2.15394317129673e-17	32.7032373719864
CNN2	-0.636904870763543	5.99793295657929	-11.1318386495201	4.51957407087772e-19	1.85258227356272e-17	32.6882749588867
RAB7L1	0.602468821378999	4.77957978672492	11.1226214139368	4.73032197617644e-19	1.92950987145304e-17	32.687741061411
SSR2	0.650447002126175	7.12084491883786	11.1447774784358	4.23951547370487e-19	1.75065819215408e-17	32.6422701799677
R3HDM2	0.527331127445129	5.97462671969409	11.1258753983712	4.6548191308544e-19	1.90335440450878e-17	32.6290316489035
GIGYF1	0.550762856403433	6.86024438341345	11.1189713745753	4.8164764520902e-19	1.95987231593082e-17	32.5302898289521
BIRC5	-0.568365240605025	6.29821784897138	-11.1158408027391	4.89162162018442e-19	1.98561844601855e-17	32.5246705406866
STX5	0.650447196547374	5.97928525378897	11.0848378136381	5.70230322257613e-19	2.29243555515296e-17	32.4977963412824
YWHAB	-0.399081502321426	8.87282646012746	-11.0944338269701	5.43794148764767e-19	2.1967181990198e-17	32.3255364412855
FOXRED2	-0.578579084911521	6.10559898071736	-11.0682503359636	6.19001616036301e-19	2.48253789606501e-17	32.3171282735549
OTUD1	0.960713941747159	3.6527587197849	10.9963464992482	8.8362867140509e-19	3.46084447320345e-17	32.244758079885
PRDX3	-0.479921589403648	7.27153338559189	-11.0597072132012	6.45730127151898e-19	2.57737246932896e-17	32.2115142657665
TMED10	0.410168262568895	8.69322563766877	11.0627403231764	6.36110631922505e-19	2.54505124599808e-17	32.1588248086523
PRPS2	-0.570239803385676	5.71795283096205	-11.0240167556456	7.70494789268235e-19	3.03909312634952e-17	32.1537711825871
GPR56	0.65239236131714	6.31376459023722	11.0306348571469	7.45660894983318e-19	2.95276085317093e-17	32.1230215601502
LOC100505783	1.2983501296268	2.60123017261685	10.9661114075214	1.02637487450808e-18	4.00118727302405e-17	32.091419914676
ZNF516	0.696682540696125	4.94894399472041	10.9927887783674	8.99334790259638e-19	3.51412968044444e-17	32.0753498804203
CAP1	-0.354584930190401	7.81296112891581	-11.0303152442692	7.46841569535581e-19	2.95276085317093e-17	32.0554080141941
CA12	-0.553072772246468	8.30245847554294	-11.0343716786881	7.31994807260095e-19	2.9078102509781e-17	32.0385601088898
PKM2	-0.48184879476476	11.1954919975134	-11.0514510675404	6.72659558394387e-19	2.67846629871137e-17	32.0102987712683
LOC730091	1.14129632377616	2.78743578833782	10.944008123816	1.14515464025975e-18	4.40356464896661e-17	31.9917858688293
BCAT1	3.26674337999186	-0.195249082735411	11.3051158622948	1.92052515236737e-19	8.36428714796666e-18	31.9612359421954
LEPRE1	0.872609548257958	3.45738031472419	10.9436096458546	1.14741789568925e-18	4.40356464896661e-17	31.935676674567
GPRC5B	-1.28928833684361	2.45784380495831	-10.9470415392991	1.12807161815301e-18	4.37723195869859e-17	31.9328240040835
UBAP2L	-0.494073614234636	7.46204275666857	-10.9987073515552	8.73358351726525e-19	3.42864907846817e-17	31.9296974203838
FTL	0.783497242699463	9.64335702188715	10.998957114052	8.72278842408141e-19	3.42864907846817e-17	31.8269518507289
NACC2	-0.674370670689401	4.93205442639519	-10.9436101188784	1.14741520637624e-18	4.40356464896661e-17	31.8054941123149
SLC33A1	0.757589167021756	5.55081566542771	10.9451736999848	1.13856010822852e-18	4.40356464896661e-17	31.7864732610826
SGPP1	0.690744595959608	5.06171105974021	10.9375945997011	1.18213152254986e-18	4.5136912290237e-17	31.7337226792662
IL6R	1.21724143898734	3.92623683264399	10.8771440851263	1.59514057858779e-18	6.02192574182894e-17	31.6589490682156
RNF145	0.533880992669643	5.83240325891822	10.9266812533046	1.24782326771052e-18	4.75366658979287e-17	31.640216645446
LSS	0.630297252533616	8.00695044601306	10.9508254354135	1.10711971017627e-18	4.30592326348558e-17	31.639306674497
SSR1	0.611828523148553	7.78429732176004	10.9435031873307	1.14802331197647e-18	4.40356464896661e-17	31.6140787830063
RPN1	0.385332086532108	8.7026961926751	10.9396435949911	1.17018987201557e-18	4.47831931798361e-17	31.5607548122446
KLHDC2	0.588581563680271	5.69426121274669	10.9089251250432	1.36261427921471e-18	5.17917300126973e-17	31.5595518903339
GRPEL1	-0.479395789876811	6.03397888097006	-10.8941945662147	1.46583705030689e-18	5.55887955313659e-17	31.5085630859358
LOC154822	1.02497996084024	1.72479183567731	10.8327232243103	1.98827469220479e-18	7.42230043581093e-17	31.444237794681
ANKZF1	0.576058477842079	5.19173730182175	10.8607051570757	1.73061917725972e-18	6.50401688100933e-17	31.3763008075358
DPP3	-0.523697962644001	7.43077687117908	-10.8706387841478	1.6474336782028e-18	6.20533352123053e-17	31.2771456499355
KPNB1	-0.342747419342071	9.87907145925073	-10.8838221730764	1.54318810547298e-18	5.83897689500683e-17	31.232581193179
ITGA3	0.579994981379044	6.46603076156152	10.8485440308325	1.83821063352425e-18	6.89287772086535e-17	31.2112770616557
MRPL49	-0.509511094961385	6.65984267215368	-10.8431876660072	1.8877015276358e-18	7.06262200183021e-17	31.2003414916129
NAV2	0.889335986557516	3.62499504992883	10.7883486982212	2.47797083727557e-18	9.18882134869105e-17	31.1318623715778
CTC1	0.773460008395923	4.34386812602201	10.7973482857561	2.36973736856544e-18	8.80699727819743e-17	31.1185482064745
ZNF740	0.502608888072929	5.5303507966761	10.8118067707477	2.20568115164893e-18	8.21554823611954e-17	31.1027738007926
PLXNA2	1.00880901880419	3.53396586876337	10.7562989202324	2.90525092479179e-18	1.065513518996e-16	31.0410072176233
STARD4	1.33125343933638	3.32095900860804	10.7298037911857	3.31369887654683e-18	1.21000655046658e-16	30.9290163456972
PRPF4	-0.393130770483313	6.24915890261258	-10.7718326832445	2.68965130185442e-18	9.90786968550953e-17	30.8584115611887
PSMC1	-0.498036839174639	7.27531508986423	-10.7804022226483	2.57764963693166e-18	9.53730365664715e-17	30.852855650144
ZNF581	0.84729132394016	4.30884131856545	10.7270110097198	3.35997242656806e-18	1.22423047629464e-16	30.7923875254741
TRA2B	-0.378945279904178	8.20357597403313	-10.7709805891386	2.70105107112057e-18	9.92799518976271e-17	30.7808846019822
VCP	-0.3811260584393	9.48783807709923	-10.7772640891052	2.61811140984449e-18	9.66562808349652e-17	30.7316332360196
ZDHHC3	-0.506523750000207	5.19965139030438	-10.7208634313432	3.46412532599031e-18	1.25943547721439e-16	30.7182831518987
EPRS	0.600246891172372	8.58142599713821	10.7514411395945	2.97616530864316e-18	1.08913323023519e-16	30.633499389273
TFPI	0.678163968058055	6.95960958877684	10.7184762844353	3.50543503406175e-18	1.27168970736765e-16	30.540399980066
COTL1	-0.628921631598693	6.3012920250834	-10.6975638146714	3.88909287777294e-18	1.407817949954e-16	30.5181285287051
CLCN6	0.916126997931356	4.38614004906444	10.6612460316179	4.65803325262679e-18	1.67528920681571e-16	30.5120422302037
SAT2	0.900734370410206	3.90571542958012	10.6306787294257	5.42212516435863e-18	1.94591461907154e-16	30.4119797458525
LRIG3	0.986858757714764	2.81683788506844	10.6125384025838	5.93370620295997e-18	2.11589131211732e-16	30.3716176182464
HECA	0.824572326805316	5.00548681262752	10.6127217142585	5.92830207949692e-18	2.11589131211732e-16	30.250781037218
NOC2L	-0.557022284779986	7.42942424340508	-10.6613851517962	4.65481462742986e-18	1.67528920681571e-16	30.2454900231787
XRCC5	-0.412516799592908	8.93006266288899	-10.6664614202592	4.53888357678365e-18	1.63948788203304e-16	30.1947952202477
MRTO4	-0.537768575976809	6.34824176976519	-10.629699734261	5.44857057259614e-18	1.95121829242179e-16	30.1457415263771
CLDN1	0.769629171737092	4.14131437186706	10.5729094130038	7.2258155026302e-18	2.56026564546584e-16	30.0727957686344
CSTF2	-0.416310916435539	5.37966617723225	-10.5882410310212	6.69548325685886e-18	2.37739409740356e-16	30.0010149840037
CCNA1	1.25791070427732	1.51574114096038	10.5295102303582	8.96641230871158e-18	3.16359239347874e-16	29.9516839377624
LARS2	-0.68735788774145	4.03295239911592	-10.5443598266988	8.32805473309933e-18	2.94457478554658e-16	29.9087681831451
TUBB2C	-0.685688057420371	8.86018168826057	-10.5900988661458	6.6339265429488e-18	2.36054867030374e-16	29.8091073428311
PMP22	-0.755864489692194	3.57363474001402	-10.4912210717427	1.08477567619299e-17	3.80330993892067e-16	29.6965577997455
ASF1B	-0.619326453900068	6.599448689336	-10.5198352975778	9.40845958456436e-18	3.31257006510009e-16	29.6096859533529
SLC41A2	0.920214857943983	3.67628135238462	10.4496639120179	1.33397502789392e-17	4.61892305724595e-16	29.547359100045
ZNF277	0.760630056092496	4.6194588334913	10.4672348284803	1.22228515166573e-17	4.24979145040699e-16	29.4931640769861
EIF3A	0.499666965284662	8.95067983318079	10.508770022628	9.9408526114724e-18	3.49266426626606e-16	29.4121897369251
TUBE1	1.118634732381	3.46267804486013	10.4177611093106	1.5635418904991e-17	5.34737721405049e-16	29.3965737081618
ENTPD6	0.572693515672065	6.14744587594751	10.4675537575933	1.22034687603418e-17	4.24979145040699e-16	29.3544898160166
GPER	-1.03700192636243	4.44070908291764	-10.4267458571356	1.4951555074693e-17	5.1344929582991e-16	29.328156679741
GINS4	-0.684967640843027	4.28893022788638	-10.4213471012935	1.53587973765172e-17	5.26353539600152e-16	29.3171126936117
CCT6A	-0.444314343132802	8.7798903199244	-10.474677502874	1.17784590452446e-17	4.12098219817301e-16	29.2632779780456
FAM84B	0.368114265779287	8.55727002887833	10.4722977721224	1.19187612934934e-17	4.16136459023765e-16	29.2454239566988
FAM83D	-0.544196689791486	5.76664867759842	-10.449972655248	1.33192689169975e-17	4.61892305724595e-16	29.2404562248288
PLD1	1.41920641909562	1.24401426096446	10.3844667823485	1.84541933106552e-17	6.22233727676204e-16	29.2291369766317
CTIF	0.78260712739286	3.59606020807827	10.3905129542481	1.7906944638471e-17	6.06226198651397e-16	29.2290231812819
SCD5	-0.634212655333076	4.56937032534004	-10.3981274817401	1.72407997978329e-17	5.8604702402227e-16	29.1384446685697
MARCKSL1	-0.603449476677676	7.13388716990414	-10.434796658866	1.43642585405582e-17	4.9633855337251e-16	29.1297344868084
PDXDC2P	0.766633339740422	4.97240988817094	10.3874323975717	1.81837094210716e-17	6.14352235066669e-16	29.1127956832779
SNRNP25	-0.794146685199845	5.57658368414727	-10.3994072510535	1.71313023663621e-17	5.83510999541832e-16	29.0724511226284
TXNIP	0.70772833846115	4.83387758930209	10.4141482112901	1.59191614467673e-17	5.43330726603544e-16	29.0606488976739
PRC1	-0.360270551171299	8.17883707332906	-10.434011385917	1.44205116484049e-17	4.9725492125345e-16	29.0592058746964
DHCR7	0.593645316608572	8.35784832687593	10.42880342461	1.47992088271817e-17	5.09263309518078e-16	29.0532580875018
PSPH	0.650407714904732	4.64991953972305	10.3752407323191	1.93217046396891e-17	6.48867848181044e-16	29.0457358183779
RAB32	1.14581362529033	3.55722282579082	10.3335731029976	2.37772574268748e-17	7.8432120948137e-16	28.9957650819632
WIPF1	0.476143366806172	5.3569262305969	10.3770436463308	1.91490279188641e-17	6.44362863008216e-16	28.9203133841105
WDR77	-0.545684050107834	5.45407125873491	-10.370783483542	1.97553258273443e-17	6.6041149289182e-16	28.9117347079536
UBE2J1	0.538771207827822	6.38597465633561	10.3708901041305	1.97448404061736e-17	6.6041149289182e-16	28.8740968454544
ARRDC3	0.989746241113767	5.74063066255581	10.3457017215143	2.23835155690185e-17	7.39806154893805e-16	28.8655068731247
SLC38A2	0.780297019667527	9.49740242822239	10.3913841431904	1.7829442777244e-17	6.04826776889712e-16	28.8383727464467
PRKACA	-0.428520634903961	7.04077002122319	-10.3651986555164	2.03124223598217e-17	6.76703090728402e-16	28.8025651606256
COPB2	0.425295804359649	7.35558305250535	10.3704930854565	1.97839128162402e-17	6.6041149289182e-16	28.800115396523
RRAGC	0.723827951434223	4.75400251011141	10.3114897658411	2.65418731529712e-17	8.70365267863316e-16	28.7778209734592
PLEKHB2	-0.362246269597104	7.6753928958714	-10.3584334272738	2.10083765484827e-17	6.98497195619929e-16	28.7352986530841
ZNFX1-AS1	0.87006303011368	8.1288046619063	10.3492718548303	2.19890611736728e-17	7.2965289497719e-16	28.6801398330923
L1CAM	0.584564974753483	6.5219239232496	10.329181182325	2.43031009294654e-17	8.00088700677912e-16	28.6257694275406
PITPNA	-0.361030719235025	7.23986034943072	-10.3244515147716	2.4882411204035e-17	8.1755097244849e-16	28.6050478362466
PASK	-0.604078933701797	4.63085649253843	-10.2834802473024	3.05161326666848e-17	9.92902339917581e-16	28.5886637215911
SLC29A2	0.596545324057357	5.97841868426443	10.3020959524544	2.78133804521545e-17	9.08497997425452e-16	28.5371526129367
IKBIP	0.803592983892447	3.92123986128532	10.2622889934207	3.3914280011946e-17	1.09919073434067e-15	28.5342137870405
OSBPL2	0.331950184452067	7.09270110579106	10.3047975493414	2.74415813562329e-17	8.98107645012991e-16	28.5120905110854
EEF2	0.557251312031926	12.0112983554467	10.346720839182	2.22701989657632e-17	7.37518430699848e-16	28.4761065935774
ID1	-0.959049303149811	5.48612224946422	-10.2599816871092	3.43064211155428e-17	1.10974968420955e-15	28.4580420418039
XRCC6	-0.422550552809909	8.4301937435479	-10.2834850559667	3.0515401609958e-17	9.92902339917581e-16	28.3184378277897
VCL	-0.615804010311048	7.3146997792152	-10.257910617723	3.46622766038445e-17	1.11694010389729e-15	28.301305543789
AIF1L	-0.43784191341174	7.49692028893404	-10.2645673209266	3.35314672689988e-17	1.0888937060325e-15	28.2849329251798
NUDC	-0.614340989423005	7.81231681290727	-10.2588249897068	3.45047139670718e-17	1.11400933665117e-15	28.2734846543606
GRIK3	0.809040095966155	3.89669194676335	10.2114417250888	4.36943995919829e-17	1.39989490187035e-15	28.2491645775165
KSR1	1.1081238822525	4.22191232030983	10.199424200063	4.63914714047253e-17	1.48266346739349e-15	28.2387543659629
FGFR3	-1.08758009745543	4.07282220460842	-10.1713118674161	5.33696312515118e-17	1.68724709461301e-15	28.1980912529363
FAM107B	0.665012903255563	5.86558592295604	10.2199574435004	4.18787906632722e-17	1.34430114213544e-15	28.1914511060523
CCNE1	-0.836956054599368	4.03888730432402	-10.1701213423305	5.36873000553156e-17	1.6940875587266e-15	28.1911732109845
CDK2AP1	-0.43121557621052	6.97555780155385	-10.242082131102	3.75068516252846e-17	1.20627805111781e-15	28.1908061096849
WDFY2	0.870912284919729	4.07734051969247	10.1687005692921	5.40688841018577e-17	1.70291528760729e-15	28.1091487994833
DNMT3B	-0.525693266964243	4.40797339945686	-10.1949986869902	4.74261332170942e-17	1.51077076556702e-15	28.0827225344595
SLC39A10	-1.17856850987006	4.6909599946473	-10.1619303671804	5.59248136089047e-17	1.7547590671582e-15	28.0745607865766
CDK7	0.619334097354715	5.93421669828692	10.1991490605152	4.64551337547349e-17	1.48266346739349e-15	28.0406564369864
PKI55	-1.21214879736334	2.68681790330861	-10.1261921518059	6.68318154044782e-17	2.08136923803444e-15	27.9763327437536
RNF125	1.53427680915731	1.28166639739479	10.1505447649866	5.91908803692007e-17	1.85029585662526e-15	27.9681040155643
CCDC86	-0.648495682989256	5.31485909358998	-10.1742970113456	5.2581351160981e-17	1.66547446366713e-15	27.966119603002
TESK2	0.743208704757316	3.97116581227823	10.1356862806179	6.37420227195724e-17	1.988846246198e-15	27.9412377954683
ARMCX2	1.18603221678316	2.33444558116006	10.1162599270476	7.02247425059554e-17	2.17892132406233e-15	27.9336788988568
PGAM5	-0.497066449943031	6.96823676577466	-10.1806998525848	5.0929651042174e-17	1.61715882672033e-15	27.8921943486976
PNPLA8	0.720241845661406	6.42752123418809	10.1555242580276	5.77396113351691e-17	1.80830947559807e-15	27.8537452222588
LSG1	-0.340425072982883	6.68114765000441	-10.1673315816095	5.44391277009985e-17	1.71135333020958e-15	27.8367993982367
CDC42EP1	1.19986085916309	2.8313519152511	10.0888265242413	8.05189349781478e-17	2.47082324509091e-15	27.8132533753454
FKBP4	-0.577113190141711	9.34824450160857	-10.1805832450496	5.09592622387952e-17	1.61715882672033e-15	27.8054285803913
DPYSL2	0.66439902406912	3.77395025448558	10.1224189528322	6.8101002998039e-17	2.11695385527733e-15	27.80506337544
TTC39B	1.24031743920029	2.42410846369828	10.0701033164991	8.83989996452526e-17	2.683094138053e-15	27.7218524747595
C14orf28	1.0833095531905	2.77299429767157	10.0646121310899	9.08532129478981e-17	2.74761145269557e-15	27.6953896340605
DHFR	-0.537528900191216	6.0507610907861	-10.1106666354445	7.2210784878331e-17	2.23639475241705e-15	27.6168161555184
SLC37A3	0.686813322300381	3.80478222177897	10.0750180116318	8.6258756290097e-17	2.62289352762833e-15	27.6153812686325
SLC39A14	0.507624931586921	6.34528114217807	10.1013636710719	7.56393244047801e-17	2.33393369251945e-15	27.5670239461566
RNF41	0.552259312098781	5.75281830328092	10.098791361615	7.66157596070017e-17	2.35970895703038e-15	27.5606830391637
WBSCR16	-0.582672057480835	4.60397342242727	-10.0687736357718	8.89871263665843e-17	2.69605199520789e-15	27.5323470759975
CACYBP	-0.642092632555897	8.1381518346533	-10.1097827688002	7.25297276537343e-17	2.24212045338457e-15	27.5069637109343
MAPK9	-0.365941703489292	6.78725467283402	-10.0959471613103	7.77100954470925e-17	2.38901403723745e-15	27.4724577505014
ERP44	0.503714003205691	6.23709525103154	10.0873451333197	8.11159394534334e-17	2.4845841967385e-15	27.4707298678938
TAF1D	0.881735467069351	5.33949267427108	10.0590770484178	9.33960579162932e-17	2.81433454521097e-15	27.4406995002595
UBE2L3	-0.499512741647099	6.36521741733171	-10.076521578128	8.5614403241352e-17	2.60804240402253e-15	27.4112460266984
C16orf58	0.564248351656972	5.30966713741908	10.0638268205323	9.12097266681279e-17	2.75341420360608e-15	27.3983262261964
EIF2A	0.503141684510067	7.38137171483184	10.0866532246733	8.13962962116639e-17	2.48861363408385e-15	27.3953430654436
ECHS1	-0.605190034331584	7.5595972953467	-10.0781532676664	8.49205920452179e-17	2.59162770321939e-15	27.3470735878425
LMCD1	0.670857470368267	5.11226271712881	10.0372141936473	1.04155665645156e-16	3.12168342697059e-15	27.3351651356179
HMGN2	-0.374363365683935	8.40567650510008	-10.049143578963	9.81394731031743e-17	2.9519506262185e-15	27.1385424675214
SMARCD2	-0.391884419104288	8.5448599381229	-10.0471422131936	9.91239561768531e-17	2.97621013124181e-15	27.1358005423775
RRM1	-0.468064164467993	6.8620563887107	-10.0298456023671	1.08054752601813e-16	3.23275077372581e-15	27.132261473969
UST	0.692709552050546	5.49061820597646	10.0106887797525	1.18888799847289e-16	3.55052908686796e-15	27.1315018079397
ZSCAN12P1	1.1847230389756	3.68751195985995	9.94886228745359	1.61839484902397e-16	4.74011128810452e-15	27.0898975178926
PADI2	-0.798458124909574	4.49275914071386	-9.96393072046883	1.50119614264176e-16	4.45932580631276e-15	27.0853756035738
NTN4	0.797158430783288	3.55137726034477	9.94382572771495	1.65957510314734e-16	4.84263735924853e-15	27.0365761181249
ZNF165	0.86655196007287	4.57965752817723	9.95030669576872	1.6067747465748e-16	4.71433348451174e-15	26.9916258601147
EPB41L2	-0.722139928613257	5.17814334375892	-9.95243355991768	1.5898161456275e-16	4.67277420377405e-15	26.9144435338504
SPR	-0.633974723444851	6.61338943579593	-9.96731351883395	1.4760752545948e-16	4.39250579321056e-15	26.8582482030862
BMS1	-0.344721461518223	7.35231036446008	-9.97515319496696	1.4194622786752e-16	4.23156633664242e-15	26.8509837893265
MBD6	0.617576270653313	6.68676939051791	9.96196090400031	1.51602073374758e-16	4.48742137189283e-15	26.8508292511765
LETM1	-0.471659496689936	6.43660400620446	-9.96208683153123	1.51506865158525e-16	4.48742137189283e-15	26.8379108928284
SLC25A36	0.748183817111727	6.38274749293213	9.95795287847227	1.54663840111851e-16	4.56190134396929e-15	26.8357801386274
USP39	-0.419203326153642	6.57969651008036	-9.95658235439729	1.55724928407188e-16	4.58511215260884e-15	26.8157694187083
PRNP	0.582596523196938	6.66236760372295	9.94352260142522	1.66208672818025e-16	4.84263735924853e-15	26.8011440399431
RAB5C	-0.442344670656218	7.01888598353265	-9.95920364918992	1.53701782049381e-16	4.54153463426475e-15	26.7959009318017
SRRT	-0.478189387763141	7.99199310007308	-9.93917403697249	1.69853924038595e-16	4.94023830542862e-15	26.6367990952995
KIAA1549	0.689697164303437	4.72434932361905	9.88253572255752	2.25320543746713e-16	6.46356907996574e-15	26.6055305403182
GPRIN1	-0.596290185861079	5.58510716325609	-9.89067111092093	2.16357484484332e-16	6.22781853789324e-15	26.5954394163027
SYTL1	0.885515677529092	4.55046302535568	9.87857295292479	2.29820074505488e-16	6.58135432539347e-15	26.5895249054373
TH1L	-0.323236584321581	8.84779086840564	-9.93507311108235	1.73364842719637e-16	5.0336000514639e-15	26.5731044161933
ATP5A1	-0.372264741416886	8.05728225302529	-9.91970033571168	1.87184502436587e-16	5.42543088171486e-15	26.5146554935313
SGCG	0.516536117447836	5.82568626056248	9.88357422768454	2.24156016716999e-16	6.44121172435582e-15	26.4896532700168
ARL6IP1	-0.454580573450123	8.4301061839726	-9.91519400642691	1.91440656659161e-16	5.53919297918305e-15	26.4690361751326
SREBF2	0.601483714921149	7.02017876465162	9.89105647890388	2.1594187236968e-16	6.22657219570781e-15	26.4445660040082
SRPR	0.38024679252962	7.1701218275951	9.89159533724629	2.15362062670977e-16	6.22057881884182e-15	26.4409089032592
TMEM125	0.880460109228681	3.62086405551857	9.83638035071043	2.83675271870682e-16	8.06834225640354e-15	26.4323435739875
SLC2A14	1.57799156596343	2.08290236308146	9.81748793964852	3.11719708376566e-16	8.85093447010133e-15	26.4267307021116
C4orf14	0.451474267389151	5.37696193603212	9.86804737062569	2.42212642347849e-16	6.92438330021439e-15	26.4227940420142
AP1S1	-0.611132444071403	6.85822211861375	-9.86740000542177	2.42996297702047e-16	6.93493188185842e-15	26.3476409797933
FN3KRP	-0.602559260443259	5.13923857659787	-9.81639407733861	3.13425886391366e-16	8.88429580340542e-15	26.2440281786968
RAE1	-0.390278676403867	7.78683787446325	-9.85600921797848	2.57207667090621e-16	7.32800855949498e-15	26.2374161159182
TOM1L1	0.509039815629482	6.44013590747597	9.81564523427122	3.14599295546448e-16	8.88743009918716e-15	26.1269827549347
PARP6	0.41206471397785	6.4645009741492	9.80383560417348	3.33696480232714e-16	9.41102855887338e-15	26.0576842104493
LOC151162	-0.48508942684157	5.69774326684735	-9.78264123911297	3.70924064107128e-16	1.03908443017213e-14	26.007932997729
ANAPC7	-0.397011557367137	6.18574737576513	-9.79042320808533	3.5679557170964e-16	1.00118274182416e-14	25.9800971742779
IGBP1	0.436322986780101	5.75416392489584	9.77704032571821	3.81437798218009e-16	1.06319428956633e-14	25.9628472458649
CNP	-0.536466988676357	5.40862912728057	-9.76573105541197	4.03584246123224e-16	1.12118653358219e-14	25.954594607274
MAPRE1	-0.343428474397823	8.06349737179606	-9.79718396900444	3.44958806088284e-16	9.71227453370447e-15	25.9427984577801
ARPC5L	-0.55618144136384	6.17099878854252	-9.769524029932	3.96016881967112e-16	1.1019943983391e-14	25.926441225804
KLF3	0.628958742208605	5.2233000364952	9.75469966255433	4.26424996909357e-16	1.18071716031657e-14	25.926086172788
PJA2	0.698825919559162	6.48815187283961	9.78043030866081	3.75039227405843e-16	1.04885552493902e-14	25.9216694365526
HEXA	0.429813156315761	7.41915673715552	9.79064984153239	3.56392276619528e-16	1.00118274182416e-14	25.9132199956397
DLC1	-0.702364633478345	4.97226967964939	-9.75312422777661	4.29790811214672e-16	1.18806967384366e-14	25.9091213100597
ADORA2A	-0.787449630463556	3.27458780037323	-9.71939087145527	5.08591181408748e-16	1.39209147592142e-14	25.9008069295125
ACTR3	-0.436641760684604	7.75747607184507	-9.77704418115959	3.81430459428904e-16	1.06319428956633e-14	25.8355498813834
SH3BP4	0.482227159110146	6.36225326389235	9.75115929080083	4.34026031899054e-16	1.19582394686652e-14	25.819662301776
UBR7	-0.413854581973084	6.82494749700567	-9.75809536657332	4.19259672349725e-16	1.16280244782368e-14	25.8059844785236
VWA1	-0.963667746599643	4.82331078577239	-9.71651174829537	5.15951545530285e-16	1.40993033455041e-14	25.7796282630234
SNHG7	0.796541091870342	6.34225597804457	9.736063128605	4.6798744168158e-16	1.28727335109914e-14	25.7313061142636
CPT1A	-0.365669719339348	7.74061021052156	-9.75222796299376	4.3171746704843e-16	1.19142622424388e-14	25.7049239009349
KLHL13	-0.730103150127511	2.70281798162897	-9.66731962554995	6.59517429250175e-16	1.77613035213848e-14	25.6946145938543
PVT1	0.593102786978498	6.47447278254972	9.70398503127316	5.49235829063462e-16	1.49599674352725e-14	25.6315006528494
MMS19	0.370037825868599	6.34652019019701	9.71536976113985	5.18900411192812e-16	1.41567544482685e-14	25.5870907438396
AP2M1	-0.423772078982431	8.67992228811995	-9.73329077562416	4.74507238563766e-16	1.30306388468644e-14	25.5741389751146
PROM2	-0.578516604254077	5.06642340712119	-9.6862500325009	6.0006338763109e-16	1.62649272200038e-14	25.562103537009
HN1L	-0.296280129779012	8.28707223330949	-9.72422253698499	4.96474431914695e-16	1.3611538359576e-14	25.543526989661
RHOBTB1	0.635078982190935	3.91589085161884	9.6561941480229	6.97170834692468e-16	1.87150642686948e-14	25.5355208337168
NOS3	2.61507772460645	0.98002263841356	9.81569501249134	3.14521158773736e-16	8.88743009918716e-15	25.4785599687681
GABARAP	0.549318968262985	7.12160892517302	9.69562602629821	5.72632368758273e-16	1.55718759920542e-14	25.464860893501
MSH6	-0.465964098899921	7.02283871172071	-9.6853833131033	6.02664527913582e-16	1.63089992958361e-14	25.4396245050482
UNC119	-0.688946481381763	5.03714060732192	-9.64967567153907	7.20223136811849e-16	1.92720187840662e-14	25.4385271229275
SUDS3	-0.428450932090034	6.25418785682938	-9.67455817664653	6.36118004320048e-16	1.71864903138102e-14	25.4070325287027
ATF6	0.632161311995239	4.98736099430868	9.64501456831229	7.37172824162935e-16	1.96626448346107e-14	25.3718877586031
HINT3	0.643468231244285	5.43746506415852	9.6567808221327	6.95132633940988e-16	1.86903507556738e-14	25.3640908096898
MTA2	-0.376060664287933	7.60093414852825	-9.67293639858988	6.41287354182843e-16	1.72982092118611e-14	25.3376552279252
CCT5	-0.359396921260148	9.8170032629112	-9.68975964217108	5.89644850829244e-16	1.60084748137472e-14	25.2995970696237
EFR3B	-0.642664208202	5.20196509402053	-9.62743440982656	8.0476946801842e-16	2.12621873351344e-14	25.2909499389357
ABCA12	0.896352575740093	4.98300958901082	9.62804380389825	8.02325755422324e-16	2.123116445203e-14	25.2510973650483
ARPC4	-0.559582988450241	6.70056440463159	-9.63734756855235	7.65925188901711e-16	2.03645991402102e-14	25.2218809590716
ELAVL1	-0.41991569939377	6.24608651299385	-9.63481903861953	7.75651319960343e-16	2.05904645635187e-14	25.2171253001328
RBBP7	-0.375453140520681	7.50194037803346	-9.65085375380793	7.16001195947963e-16	1.91897500016566e-14	25.2164958755046
ELF3	0.475211524503992	7.03501215866335	9.64404773751393	7.40738258266935e-16	1.97262844446755e-14	25.2142614658664
NRP1	0.449006405209152	6.93797427135241	9.64687489576037	7.30360598665342e-16	1.95120617445354e-14	25.2095314272146
MYO16	0.66452431376327	4.11942501431953	9.58966731404823	9.71681772664642e-16	2.55108413909631e-14	25.171404555625
THBS3	0.78015060681671	3.47255963059702	9.56094905790252	1.12140645520957e-15	2.91670319703342e-14	25.1570486519873
ACACA	0.579962578726194	6.88001285311091	9.62952520257351	7.96416139814265e-16	2.11081830780567e-14	25.143828018198
EIF4E	-0.550028216193089	5.27876870786435	-9.60204749632181	9.13466853580324e-16	2.40201566969769e-14	25.1371380084527
MRPL16	-0.601500472190495	4.60766777799799	-9.58402686687546	9.99420719325833e-16	2.61979813636446e-14	25.0655923976797
KLF9	0.735551450141761	4.30244567929376	9.56329506211081	1.10835480355666e-15	2.88724699917159e-14	25.0551701645157
ZCCHC7	0.760294397562486	4.68923235010675	9.55909533695457	1.13182794276198e-15	2.93923765757009e-14	25.0082105552435
EWSR1	-0.340670068887857	8.51988229127562	-9.61356830736747	8.62429809352452e-16	2.27496468952846e-14	25.0059449164018
SEPT8	-0.492145959303596	5.55832857071249	-9.58143094796855	1.01245177179824e-15	2.64980335392077e-14	24.982597497121
SDHA	-0.50173227321188	8.20396736906472	-9.61201739957187	8.69130623794306e-16	2.28903000824189e-14	24.9780880085496
FOXN3	0.76828055448023	4.89481751865246	9.54747089424125	1.19942340639937e-15	3.10513267006549e-14	24.9017305282773
C9orf91	0.550371528260585	4.59045027618975	9.53396282528422	1.28305779601347e-15	3.31139792909403e-14	24.8963956440887
CDCA8	-0.433147133001671	6.04571543465276	-9.5717894130747	1.06235528554443e-15	2.77173631754212e-14	24.8856721273112
TMEM135	0.726684277427569	4.37881070673212	9.49696565339613	1.54319342190289e-15	3.92224419269057e-14	24.7427326340076
C16orf57	-0.588238956074791	3.98797266160462	-9.48893472132707	1.60628618509937e-15	4.06407415425142e-14	24.7266752975096
BET1L	0.552331406921392	4.99598537884243	9.51541712902345	1.40745996745938e-15	3.61017799015195e-14	24.7151890540138
ATP2B1	0.661457867303154	7.87026955954155	9.54951041907713	1.18727837822691e-15	3.07845637170029e-14	24.7018277663053
CA2	-0.645775056759554	4.851421931952	-9.49647705859682	1.54696015567423e-15	3.92585153922547e-14	24.6953915859625
CEP57	0.82700395623364	4.67975567228605	9.4995969718024	1.52306482580408e-15	3.88288660773588e-14	24.6927538063081
SYT12	-0.580068866108029	7.05494748095848	-9.53954262404062	1.24782637626653e-15	3.22544796239279e-14	24.6915261522512
CBLB	0.755161480964503	4.02030150071782	9.48269510792167	1.65708047738327e-15	4.18625587670058e-14	24.6914610471778
COG6	0.673974389030113	4.36143814986129	9.50432360247893	1.48756472402885e-15	3.79817289231428e-14	24.684221152856
BHLHA15	3.8583585862822	0.294581285955707	9.94756172862182	1.62892961762883e-16	4.76262568622807e-15	24.6777373567855
RRP36	-0.536508928090238	5.82282512742459	-9.51232363230732	1.4293538291897e-15	3.66072181307329e-14	24.6460897150156
SNRPD3	-0.493090960621005	6.70476708890019	-9.52472621655572	1.34357761969884e-15	3.46224839935953e-14	24.6356839503189
NAP1L4	-0.371540900855744	6.53311992726142	-9.52190442170368	1.36262946572018e-15	3.5059407976468e-14	24.6336944647683
AGA	0.582512447115874	4.31127577043969	9.47865641044658	1.69081072993723e-15	4.26502543702416e-14	24.6026918989069
GALNT3	0.569807334436676	5.99903816324326	9.51046825742889	1.44264801720918e-15	3.6891200978297e-14	24.5894263274571
ZFYVE1	0.58489971864506	5.08625321664799	9.47348357457752	1.73501735568884e-15	4.35028939378414e-14	24.5653755906111
H6PD	0.593625469369011	4.41833412581303	9.47544691545752	1.71810438959469e-15	4.32083876865889e-14	24.5499582398204
PTPN21	0.699956409469762	4.1709382847638	9.44428426172366	2.00711468615782e-15	5.00253144728814e-14	24.53797293542
GNPDA1	0.426099238452023	6.09217817796005	9.47623959740587	1.71132271460414e-15	4.31026522274693e-14	24.4680357264269
BMF	0.786540233772663	3.93161958495479	9.43493878755936	2.10291034268177e-15	5.21796328946736e-14	24.4502527232729
PFN2	-0.385598982405781	8.11051919013887	-9.49857990876998	1.53081367090989e-15	3.89670134433744e-14	24.4430407194298
CFL1	-0.521883188035209	10.0873016379161	-9.51837770515491	1.38682084330417e-15	3.56270227087848e-14	24.4416398218037
PERP	0.411500688401752	7.43167216163364	9.49180230439782	1.5834672010755e-15	4.01240991981615e-14	24.4184826180297
JUN	0.838948874870652	7.6900384754173	9.47453771211778	1.72591602853334e-15	4.33396691609484e-14	24.4075247493925
GALE	-0.667592312183046	4.72511479520101	-9.42419583791334	2.21868969379645e-15	5.464707870258e-14	24.3835524902636
PMPCA	-0.549053693688093	6.62878017165929	-9.46744408198132	1.78809427316147e-15	4.47665997370546e-14	24.3599997358277
RPA1	-0.362290715619146	7.039790252446	-9.46368742763879	1.82192448702321e-15	4.55453888205923e-14	24.3052125661156
KIAA0930	-0.613778536069058	5.01105197103267	-9.42670928263484	2.19104333372221e-15	5.41234477885339e-14	24.302469547149
SMTN	-0.620962333869994	5.45818170830292	-9.44050973596571	2.04526885146469e-15	5.09004111188921e-14	24.3003878590703
BLNK	1.76239350759675	1.09088784415414	9.4264212627336	2.19419382926489e-15	5.41234477885339e-14	24.2793891637609
NFXL1	0.561015371367182	4.76136816676635	9.41712480934192	2.298351053264e-15	5.6360151048075e-14	24.2715830997008
THG1L	0.464303796679307	4.66850156126104	9.41803844683938	2.28789944159615e-15	5.6268868031256e-14	24.2576901168003
RNF185	0.585475002483581	5.21577618788868	9.41092281943751	2.37057162816297e-15	5.79611694581836e-14	24.2477365876
CPT2	-0.540672559638622	4.10236336514052	-9.40491562196829	2.44268544639564e-15	5.9463568275867e-14	24.2319075669685
RRM2	-0.381903234698751	8.46918250407167	-9.45725473277308	1.88134584742529e-15	4.69606387348367e-14	24.1919226107138
DDX23	-0.392658289827823	7.07871594119148	-9.4374819913713	2.07639761050611e-15	5.1598326356767e-14	24.1687529590988
RANBP1	-0.5846608920056	6.96002522513746	-9.43058176909627	2.14912071499413e-15	5.31684834875175e-14	24.1627335277775
CAPZB	-0.451196278635952	7.21348834047698	-9.43137030420986	2.14068296739613e-15	5.30381954766414e-14	24.1574674119551
PPIF	-0.446105008289372	7.21639483110668	-9.41739885283608	2.29521111609988e-15	5.6360151048075e-14	24.0868810070606
MGP	-0.731037890464493	4.54803787503195	-9.3728089578469	2.8669611266351e-15	6.93879274701091e-14	24.0852522839353
RNF13	0.48219132966742	5.47063899932704	9.38956526220328	2.63707621101291e-15	6.41024165014242e-14	24.048221543569
HK1	-0.370101929253847	7.32736660014957	-9.41270659862887	2.34957070600389e-15	5.75318015918142e-14	24.0449074504595
ZFYVE9	0.725800708110914	4.05787176322319	9.33299346985615	3.49675741214656e-15	8.37664929352416e-14	23.9839603609094
MEF2D	0.700412571182071	5.28492277923607	9.33500803079052	3.46180099331987e-15	8.30633569760138e-14	23.9297403201773
YWHAE	-0.354769023193699	9.64473973749612	-9.40958023496305	2.38650188951161e-15	5.81805504375979e-14	23.9192605157764
RACGAP1	-0.437079767255894	7.1665148058812	-9.38721974541447	2.66811094990702e-15	6.47626814604428e-14	23.8912394056192
ZHX2	0.364933723465789	6.42587084609066	9.37790748341348	2.79496966387569e-15	6.7743583563271e-14	23.8806417853991
CHMP1A	-0.554986954565483	6.73113372048613	-9.35712677822007	3.1002177334535e-15	7.48167985198792e-14	23.7983442766654
STARD7	-0.385724326242403	7.92112674946931	-9.36877821106144	2.92518471043783e-15	7.06947819326044e-14	23.7879123019239
PLEKHA6	0.448696131346667	6.64507385984049	9.34610850942826	3.27535667480025e-15	7.8815920905553e-14	23.7805623416239
COL5A1	-0.560293078341608	5.94475181821741	-9.33274330145962	3.50112285109626e-15	8.37664929352416e-14	23.730728934165
ATXN2L	0.428746838945634	8.0395155461045	9.34739084571545	3.25447553939347e-15	7.84262952749517e-14	23.6980844360224
B3GNT5	2.10965356631719	0.671057420840673	9.41042464506355	2.37647021262539e-15	5.80205661838642e-14	23.6754828467128
ZNF16	0.734199450772519	3.90986490177396	9.2568796687228	5.11088955499931e-15	1.21068720846754e-13	23.6635545567217
CBX1	-0.377996670802533	7.85181589264125	-9.33959638990017	3.3834821595337e-15	8.13007983276459e-14	23.6406908293076
MCOLN3	0.967785056227155	2.93074190674019	9.22985858349236	5.84789219972057e-15	1.37746688941024e-13	23.5996948929354
BOD1	0.504869480859283	6.67240291269485	9.30765269861053	3.96779294058987e-15	9.46610116097362e-14	23.5519638820133
PTPLAD1	-0.368815604974955	8.19235482136332	-9.32082200580944	3.71558643181129e-15	8.87706678365886e-14	23.5485888511588
CMTM8	0.882873600181763	2.37883259815748	9.21801115774377	6.20365348631168e-15	1.45104756510596e-13	23.5369303605031
GTF3C1	-0.419423978340567	7.30958820764322	-9.30689993757743	3.98271526032972e-15	9.48816666862597e-14	23.5314230837628
DYRK1B	0.779076000114455	3.9767890028409	9.24918278264519	5.31082100191743e-15	1.25449393271281e-13	23.519918343444
KIAA0355	0.765493339497457	4.01133618270962	9.22784997305704	5.9067399837487e-15	1.3893715821127e-13	23.4544589119781
PSMD3	-0.487392725170462	7.20236564419597	-9.28879698836047	4.35896459354642e-15	1.03697473488578e-13	23.4438502299854
RRBP1	0.404626919577775	8.03318861079674	9.28667641534173	4.40530006256025e-15	1.04650906599798e-13	23.3982555228092
SLC4A5	0.853256000389294	4.56265822054639	9.22313493454744	6.04721479685577e-15	1.4184238466005e-13	23.3859907978959
VDAC3	-0.450942397334765	5.97053570355437	-9.26020664792061	5.02681369163004e-15	1.19246003090526e-13	23.3614389646853
MAP2K5	0.562377711571679	4.08108173139328	9.21198133087548	6.3929416759998e-15	1.4932340305785e-13	23.3085453434288
C6orf211	-0.569835217895363	7.36031018031569	-9.25351530356257	5.19733891393328e-15	1.22942427152221e-13	23.2201508740128
EPAS1	0.683565456596537	5.21024414180528	9.18711558083941	7.23644144308294e-15	1.68086453741832e-13	23.193277655277
MAGED2	0.474861343884385	6.24977744217637	9.23084905143567	5.81908969069246e-15	1.37261574029818e-13	23.1832341085647
MLF2	-0.438034698381906	7.12891386592856	-9.21925157198201	6.1654142948683e-15	1.44412309057952e-13	23.1162611654106
LOC729737	0.93791267071469	3.50946848571902	9.13938982215824	9.17933016991994e-15	2.10153981150274e-13	23.0872990012298
UMPS	-0.434880182905244	5.72626335828532	-9.20458136122584	6.63314419964381e-15	1.54717857175513e-13	23.083872186329
ESRP1	0.436022414663026	7.83660967142036	9.2249776249172	5.99192269183727e-15	1.4074285828411e-13	23.0722332526344
LOC100506710	0.674151254743093	5.95996495634951	9.19029218854164	7.12277757586977e-15	1.65907147881401e-13	23.0294843853028
PLIN3	-0.532464698163055	5.12996652478807	-9.17101045873183	7.84119434197984e-15	1.81377778942283e-13	23.0277018775299
PLXNA4	-1.04103949222113	5.33591946422724	-9.16939101670173	7.90473082741721e-15	1.82507971174949e-13	23.0166253445641
GOLPH3L	0.800224517412154	6.4418847860992	9.18247932759145	7.40559337957185e-15	1.7177689830785e-13	22.9931696100049
SLC2A10	0.856822339058773	2.69352770805146	9.11096043420832	1.05760255077576e-14	2.39665922211027e-13	22.9840182601746
UBP1	-0.368330316565713	6.99547459754858	-9.17923706541577	7.52622734896318e-15	1.74333277263241e-13	22.9116241574219
CSPG5	-1.38773757947078	2.40904999889135	-9.08670397929862	1.19342821574688e-14	2.68987782751359e-13	22.8682461680608
KIF21B	1.33128516893833	1.23545197512933	9.07648086173365	1.2557678205531e-14	2.82277702028629e-13	22.8651290642528
CACNG4	-0.501948388644402	7.08676997791432	-9.16920961333598	7.91187987932542e-15	1.82507971174949e-13	22.8602973170852
PPM1E	0.838290177109854	6.25267488242941	9.14992017444326	8.71012047747836e-15	2.00644703671278e-13	22.8534210584364
MXI1	0.667565647204603	4.63340006788201	9.11501867551936	1.03643606042584e-14	2.35507563513067e-13	22.8414107550191
P4HB	0.455875223049718	10.3706265426246	9.18743035130595	7.22509807338933e-15	1.68056384115943e-13	22.7841911310453
KIAA0922	0.459187715891288	5.73775556236957	9.12799789541297	9.71539693647315e-15	2.21664799953038e-13	22.7693289302925
CCDC137	-0.569179392053583	5.78932658433159	-9.13007473547896	9.61538914582534e-15	2.19682743271561e-13	22.762010646071
TMPRSS13	0.806588371929934	3.97722101490346	9.07950267486015	1.2370099610751e-14	2.78435458802423e-13	22.7435834166662
CHCHD3	-0.383444326539609	7.10419370527829	-9.14285511721077	9.02220173347956e-15	2.06978466105229e-13	22.7334946519876
TMEM43	0.336124682267972	6.96060159306672	9.13924940175789	9.18575461736729e-15	2.10153981150274e-13	22.6947703174969
MCCC2	-0.388961659830768	7.53536169198387	-9.14294414486082	9.01820050619169e-15	2.06978466105229e-13	22.6822333590124
NOB1	0.474057465155522	6.25355738493128	9.11686682422655	1.02693742992446e-14	2.33666688136826e-13	22.6301850453419
TPI1	-0.501915834593921	9.47040322818404	-9.14720544900585	8.82874038570384e-15	2.03097461087361e-13	22.6248439278003
CDC25A	-0.622918975463014	4.53893069053416	-9.06784282644103	1.3109695009309e-14	2.93259216587412e-13	22.6119859421427
RETSAT	0.451073404736102	5.10491011496869	9.09562334060372	1.14156879641536e-14	2.57646377209859e-13	22.6054608881713
MKNK2	0.735769306240603	7.02638550019131	9.1095834476511	1.06488212640505e-14	2.40989021407281e-13	22.6011812777471
MGST1	0.553246292589365	7.49639446145194	9.118079366825	1.02075280336469e-14	2.32575883970994e-13	22.5698205225161
DDX24	-0.280342903126364	7.90688043684919	-9.10432731904145	1.09313220583538e-14	2.47047878518797e-13	22.4984467324042
CITED2	0.499415314828231	5.89856687004644	9.07404288384372	1.27110835748167e-14	2.853424989332e-13	22.4828234021645
YWHAQ	-0.331949375295041	8.99963570545702	-9.11278724869918	1.04802156317999e-14	2.37816996236393e-13	22.4755543143383
PREP	-0.331512884237584	5.74248186230235	-9.0627276547048	1.34479375208122e-14	3.00271438048149e-13	22.4193154646325
OGDH	-0.48835390807663	6.65469609956134	-9.07278623353	1.27908855033181e-14	2.86749020318353e-13	22.397482259667
MTUS1	0.565225792872916	5.50154408535682	9.05647670851804	1.38731374700153e-14	3.09352468064714e-13	22.3738153202032
C20orf111	0.539584038298295	6.43378349403498	9.03755874886151	1.52435153658259e-14	3.38555844592393e-13	22.3318623921531
SLC27A3	-0.702497647476035	5.12202744124664	-9.03700804336772	1.52853701338003e-14	3.39035185832462e-13	22.3278710657636
NCS1	-0.500649703474994	5.86554187983117	-9.03820449953714	1.51945827123265e-14	3.37917820852325e-13	22.3149740348885
TCP1	-0.326700256433687	8.46763496653647	-9.0677408674039	1.31163533847993e-14	2.93259216587412e-13	22.29749757319
SEC23A	0.494023964232874	6.13725933427378	9.04059926373535	1.50144815632317e-14	3.34357110071222e-13	22.2430059228171
POLR3K	-0.701455238089769	5.42544638045238	-9.01304221053642	1.72224179560929e-14	3.7998379669881e-13	22.217093409474
VEGFB	0.769697022011607	4.26831925411859	8.9895612772221	1.93577395969587e-14	4.2429729622482e-13	22.2116386416434
TOM1	0.707645547127801	4.55905102296071	8.98317788782503	1.99826222754928e-14	4.3684885612463e-13	22.1990897699907
OSTC	0.649060312960459	6.38642603277713	9.02874554967639	1.59272908872164e-14	3.5233864126694e-13	22.1931690191125
EI24	-0.333390704152809	6.21423014598462	-9.01715243240436	1.68736018643217e-14	3.72779547660391e-13	22.1517938449487
MCM3	-0.434281975851139	7.3432593757179	-9.02941519457697	1.58742780312715e-14	3.51631027543026e-13	22.148100990644
RABAC1	0.917107408047547	4.27558384224412	8.97932560543874	2.03694325283142e-14	4.43565611462924e-13	22.1476317204073
LLPH	-0.570530972862496	5.55351113717159	-8.99403986690267	1.89310043666189e-14	4.16034319352609e-13	22.1040004643432
DCLK1	0.581377235944409	4.83029596366669	8.98256898418868	2.00432711080998e-14	4.37602697143421e-13	22.0856714386991
RNF149	0.468907613431666	5.94249774711901	8.98507039676755	1.97952892959638e-14	4.33319919091228e-13	22.0410863470528
TBL2	0.390681252017599	5.89197207347537	8.97984873614736	2.03164691596015e-14	4.42989087646904e-13	21.994576487283
EARS2	-0.374545083186236	5.74246861054026	-8.97613613680923	2.06953396123592e-14	4.4949202555467e-13	21.9880331802738
NDRG4	-0.723783142971372	3.74048752936697	-8.92083723214123	2.72499001575775e-14	5.86521660534526e-13	21.9867437310686
PAFAH1B1	-0.348148393458561	7.65184450993045	-8.99691067764495	1.86624169185104e-14	4.10671395454168e-13	21.9827033074393
RAB1B	-0.515844486221798	7.70119384187324	-8.99926390525153	1.844509357029e-14	4.06423906283966e-13	21.9789914803087
SLC31A1	0.484300698174261	6.65953850289636	8.97776267104382	2.05284913817367e-14	4.4644797121998e-13	21.9429788387158
MTHFR	0.626561469967307	4.80990430897259	8.92991309420388	2.6046972908465e-14	5.61352545001507e-13	21.8948401878787
B7H6	1.88397837298674	1.88104196573665	8.9113787279651	2.85625888676239e-14	6.13197350734458e-13	21.8923354102566
CCT7	-0.38819773330288	8.89467578562357	-8.99335930843173	1.89952399212211e-14	4.16898152811682e-13	21.8856353449772
FICD	1.00147033840487	3.09700288597478	8.87147615035909	3.4831924429096e-14	7.39250132172844e-13	21.8421606575054
ACVR2B	0.633442619944233	3.68956191094176	8.90975986368319	2.8793504975132e-14	6.17362278466804e-13	21.8127112036202
UHRF1	-0.798139969770649	4.90569631909483	-8.90486428976194	2.95032136806771e-14	6.30961311503382e-13	21.7809685407635
CIRBP	0.446514103803544	7.26498725128766	8.94688807087399	2.39375703967947e-14	5.18564672689112e-13	21.7422219125368
HNRNPL	-0.33214265971025	8.8625239163169	-8.95867071100794	2.25745264384131e-14	4.89671050786019e-13	21.7400871385451
RUNX1	0.509015021191533	6.49232726011067	8.93113289932879	2.58893919582493e-14	5.59398179728374e-13	21.7139053937149
INHBE	4.71790720765499	-1.88865456845006	9.57876130698107	1.02603009129328e-15	2.68114488231076e-14	21.7089694848263
HN1	-0.488257517892395	7.50060514726547	-8.94100109615633	2.4649064283375e-14	5.33287129463343e-13	21.6924364786025
BCL2L13	0.427974587360261	5.70326956653724	8.90645764920428	2.92703290820094e-14	6.2678230930541e-13	21.6559400417165
PHF21A	0.580006500143966	4.42886756841039	8.87691002833493	3.39034179276732e-14	7.23215256916334e-13	21.6462734204723
PSMD12	-0.547339401038633	8.6642897700559	-8.93063791537056	2.59532215704303e-14	5.60053777475969e-13	21.6002976048838
HSBP1	-0.456901872762532	7.29132213222202	-8.91697479251035	2.77785085908202e-14	5.97130819630948e-13	21.5943639831538
PPP2R1B	-0.562605136428109	5.11556761045775	-8.8644990560657	3.60614355836905e-14	7.63406897090684e-13	21.5230668327774
RNGTT	-0.615141686856943	5.67497809629019	-8.87464971270515	3.42866071157252e-14	7.29944589535901e-13	21.5172961324884
ABCB7	0.517765231070189	4.01766654453615	8.83609301222286	4.1530706472168e-14	8.69286026333589e-13	21.4694677282995
SYT10	0.959271074030521	2.57963693972757	8.79638523758259	5.05901550645712e-14	1.04195782426095e-12	21.4442483868331
GOLGA3	0.461613319929302	7.45671698605241	8.88740563228845	3.21793634810718e-14	6.87315038132114e-13	21.4399515973012
HOXC13	-0.550208852100666	4.86960519093442	-8.84502029829163	3.9728107425447e-14	8.36792025923396e-13	21.4232008350225
AGPAT9	0.662621551950365	4.46689572032955	8.81546418227148	4.60144740560464e-14	9.53588679198662e-13	21.4119442924252
IGF2R	0.648770300159138	7.22414636734182	8.87453497359117	3.43061736053108e-14	7.29944589535901e-13	21.3856788395677
ZWILCH	-0.491206341937824	6.76454655283463	-8.86895820835231	3.52707375763932e-14	7.47614467969074e-13	21.3758591268791
IPPK	-0.507072040778061	4.90239570993382	-8.81729310691987	4.55981577930708e-14	9.47308808610331e-13	21.3718305450554
ATXN1	0.665553503642024	6.3451333757966	8.84733051180711	3.92744864124354e-14	8.29326402476729e-13	21.3260317923125
DYM	0.45908933769256	5.2294659009038	8.82761510863082	4.33180694459856e-14	9.03305976826262e-13	21.3048334989632
TMEM154	0.889521120399311	1.99309617464361	8.7588509009782	6.09592134420911e-14	1.24478862711298e-12	21.3025314470623
SF3B3	-0.280511043643052	8.48671373457307	-8.87286543789729	3.45921440863408e-14	7.3509405044468e-13	21.2935537065706
UQCC	-0.490524727001103	5.06164104352038	-8.80909703006269	4.74936344925926e-14	9.8180907695194e-13	21.2742400257993
FOXO3	0.659701393139431	6.74892794370271	8.83926348412256	4.0881363918117e-14	8.57841819531479e-13	21.2732033810396
KIF4A	-0.435226216088804	5.85465384270597	-8.84564090706141	3.96057368687908e-14	8.35266511215204e-13	21.2676261778247
JPH1	-0.410494323539024	6.26305047837086	-8.84189387200701	4.03503331219554e-14	8.47762526547214e-13	21.2502340961044
C6orf106	-0.299548906924608	7.60235659503405	-8.84329715140901	4.00698564878222e-14	8.42928653965206e-13	21.2292058352923
INPP5A	-0.527736617984123	4.50327280082342	-8.78731316024728	5.2922493486505e-14	1.0873166843591e-12	21.2239956008324
ZC3H6	1.22172629705705	2.65759606557138	8.7386040874078	6.74069006042224e-14	1.36500095988541e-12	21.2220107975781
FAM174B	0.489370290159998	6.04707050955593	8.82898786731316	4.30235322498276e-14	8.98284086574428e-13	21.2179399194011
WBP2	0.516946603459066	6.83470217058966	8.82902602653361	4.30153734744712e-14	8.98284086574428e-13	21.2117460218415
EED	-0.502296524899372	5.40889822331406	-8.80585523996489	4.82648725355394e-14	9.96520652202915e-13	21.2058386283276
BEX4	2.04656482425714	1.39873456731818	8.83862305661626	4.10117077034951e-14	8.59498495781018e-13	21.1920651433546
PPP2R5D	-0.41777339659834	5.44205571298069	-8.81807044308828	4.54223538700042e-14	9.44830156868097e-13	21.1892750205362
FNDC3A	0.673114002449932	6.57555388784741	8.81621471728587	4.58431735753348e-14	9.51217412994912e-13	21.1661284637132
DMD	-0.76143497446958	3.07283236004175	-8.74836078806887	6.42190582914344e-14	1.30498120396835e-12	21.146085029116
TRAM1	0.594201448359551	8.12812384817054	8.8271353088498	4.34214884951234e-14	9.04334960887227e-13	21.1035553421919
YIF1A	0.703879397304009	5.97933125910563	8.80230671769805	4.91234181516888e-14	1.01299635655838e-12	21.0918904359795
LIPA	0.533888394746842	5.78375945557788	8.79356220597541	5.13047174005129e-14	1.05537526913429e-12	21.0528708571744
TRIM2	1.33501281744094	2.38817659403773	8.70064002369039	8.13864428537658e-14	1.63398183707849e-12	21.0470340301777
TAGLN2	-0.421527529253048	7.95918396106464	-8.81458632644065	4.62156446406709e-14	9.56572327933887e-13	21.0450098491514
UNC5B	1.13422959935061	3.04825317397368	8.69304223816981	8.4513871621859e-14	1.68866187455671e-12	20.9910561120949
CNTD2	1.47445553649361	1.66762689603877	8.6996092277993	8.18038766209217e-14	1.64039332447038e-12	20.9882663497819
KRT8	-0.576541961483874	13.4074866100624	-8.84762492407883	3.92170498206567e-14	8.29160481922457e-13	20.9839294990318
LONRF1	0.665188678372849	4.46101709700052	8.74281486040694	6.60121783412175e-14	1.33979086235257e-12	20.9705939336548
HERC2P2	0.421857576631623	5.05081879874127	8.75354650819276	6.25863961376506e-14	1.27645718171472e-12	20.9573055880747
CYP1A1	0.84698809850227	6.56248199634734	8.76866449290401	5.8059261811214e-14	1.18993026290532e-12	20.9226277540286
SGMS1	0.440840891574901	5.59163674260125	8.75103531261947	6.33717782551644e-14	1.29090087641823e-12	20.9221462611921
RASD1	0.932644508918236	5.29286842191389	8.73857232757701	6.74175312643717e-14	1.36500095988541e-12	20.9189560361538
GAS5	0.781558290471945	8.03420108179446	8.77809895794487	5.54012186817139e-14	1.13684660273986e-12	20.8795689663189
PLK1S1	0.897713851456146	2.92121121762079	8.67623847856162	9.18630412649181e-14	1.82677467552258e-12	20.8676996364244
DNASE2	0.491070274092303	6.10412892718287	8.7504547095725	6.35547583128429e-14	1.29305325793672e-12	20.8239296196543
FLVCR2	0.540182317986299	4.90561404488624	8.71092415676037	7.73363687240535e-14	1.55453537324648e-12	20.8095153341939
EIF2C4	0.747836755862952	3.54886019521579	8.67868937145802	9.07526875024189e-14	1.80684279260768e-12	20.8040474671854
PSMC2	-0.375798815964763	8.01705575472156	-8.76445747123864	5.92852016242531e-14	1.21208522244989e-12	20.7993289666937
SCAMP5	-0.459341525316545	5.50800635801834	-8.7276372873625	7.11789574461955e-14	1.43941582143915e-12	20.7789983903302
NINL	0.539961332530102	4.89813747363302	8.71246405205799	7.67474893381437e-14	1.544554767378e-12	20.7775751741186
TKT	0.498855531856689	9.32902909085471	8.76704704907293	5.85275681825987e-14	1.1980600370695e-12	20.7484392400623
GPATCH4	-0.459381006334798	5.49721330184606	-8.72019551754776	7.38577935376346e-14	1.48998521004029e-12	20.7405195833565
NDRG2	-1.25253370832778	1.94352449807259	-8.63299429228746	1.13841271765673e-13	2.23722847122106e-12	20.7074053703462
GINS2	-0.645374847953708	5.72036131883381	-8.69797683355271	8.2469309119919e-14	1.65175655775033e-12	20.6722616119293
FNDC3B	0.66508127392781	6.155841977532	8.69761779457538	8.26163914474654e-14	1.65272312268829e-12	20.616583957857
COPB1	0.447113198858598	7.38689817627415	8.72390088988971	7.25116173660668e-14	1.46459455172718e-12	20.61624427869
SNRNP70	-0.515474105931457	7.22929449958504	-8.71516993270387	7.57235358356744e-14	1.52578363050099e-12	20.6035230074158
LPCAT3	0.391350442482361	5.20075732538281	8.68446284969199	8.81896983955861e-14	1.75790764716065e-12	20.5826716924293
DUSP1	0.631623041668678	5.4953577980922	8.63840080432419	1.10829529547575e-13	2.18574652376608e-12	20.5452948249253
MATN2	-0.6624404112429	3.52198409224977	-8.62528118742994	1.18279755205297e-13	2.31900425094183e-12	20.534927510632
KCTD15	0.488783116109783	6.00228879476578	8.68592116022625	8.75538230596595e-14	1.74731519910471e-12	20.5256952592896
MARCKS	0.804905531844772	3.47989106476173	8.6346143953641	1.12930313366358e-13	2.22193713028114e-12	20.5165032088861
PITHD1	-0.475222200577273	6.09058161481001	-8.66964347127274	9.49186036620179e-14	1.88305898890105e-12	20.5107269979209
RNF43	0.433289381236572	5.8019603209555	8.67170484519477	9.39528025890686e-14	1.86611243527266e-12	20.4345445017818
POMT1	-0.491050807541906	5.17207098895381	-8.64811247340114	1.05617780887357e-13	2.08788625007111e-12	20.4113443916782
SAMD4A	0.878419759738514	4.1188008354356	8.5800115599124	1.48036236245162e-13	2.87544484897107e-12	20.3591875253105
RBM25	-0.508830874739806	7.60889259966709	-8.66459660844667	9.73251863694688e-14	1.92623244596804e-12	20.3490047433238
NOP56	-0.429148847708469	7.76501818598893	-8.66746045864731	9.59521947245055e-14	1.90130865470691e-12	20.3337099451949
KIAA0913	0.510420309001214	5.90490653705513	8.63774117858185	1.11192680062406e-13	2.19032553753083e-12	20.3149762681101
MFSD11	0.470842921737859	5.25902536417998	8.61644839349027	1.2357493897861e-13	2.41433093396995e-12	20.3020013872242
TMEM70	-0.546216185384765	5.28148760874128	-8.619879785541	1.21490331120628e-13	2.37637929551039e-12	20.2771694288361
C2orf18	0.453384331755696	6.41428867052663	8.62760399262489	1.16925241417499e-13	2.29513818951439e-12	20.2339968828343
MAFG	0.620988373112804	6.70722584074029	8.59910687079521	1.34668562509665e-13	2.62493827437253e-12	20.1542177991311
TSPYL1	-0.334893862231808	7.23273178431178	-8.62243604815273	1.19960204724593e-13	2.34919726441932e-12	20.1442865565466
LITAF	0.38453536601379	7.27925257888602	8.61446353859867	1.24797006898163e-13	2.43536189424139e-12	20.1195332982248
NES	-1.21307435745971	3.13325033491875	-8.50775411786508	2.11739433131194e-13	4.04238616402522e-12	20.1155942892949
PARP8	0.856876377655032	3.11914226549586	8.5140814141796	2.05209451815492e-13	3.92219756818547e-12	20.0619973945074
PSMD6	-0.41985405786779	10.743744538565	-8.63866434807499	1.10684769075856e-13	2.18546880522387e-12	20.057619113622
KDM4A	0.407638201643432	6.2623672990728	8.59055618439085	1.40498759015828e-13	2.73539143862713e-12	20.0413634523799
NCOA7	0.746241592315327	4.97066829548299	8.55752934595541	1.65480365348774e-13	3.20311762742233e-12	20.0315751557009
YIPF3	0.448302580060494	6.21021105541564	8.58431664441828	1.44911364034509e-13	2.81802052571294e-12	20.0194224179671
BCCIP	-0.453468242674	5.94358513204192	-8.56753644017124	1.57476043629601e-13	3.05171419891245e-12	19.9648302369758
LOC100506548	0.470543910894899	5.49454171381929	8.55627589643242	1.66511132244336e-13	3.21562606888485e-12	19.9555876253601
RUSC1	-0.530767931170801	5.98645394833679	-8.55722019388276	1.65734002060787e-13	3.20431843984347e-12	19.9452095573762
ZBTB9	-0.433411495682909	4.52789890907697	-8.54483878169669	1.76217130323557e-13	3.39522498563499e-12	19.9333092044569
TP53	0.321319411113241	6.90017374161109	8.57972541446369	1.48246302628486e-13	2.87618464635592e-12	19.9229946860716
GALK2	0.470256321122186	4.64216474769873	8.5252641397464	1.94155743203485e-13	3.72369340520079e-12	19.8956901557409
PRMT7	-0.727823115294624	4.38432378531802	-8.51658226286829	2.02684210430054e-13	3.87836468562039e-12	19.8784542780452
NPTXR	-0.616173442315476	4.60564353629494	-8.51927443584618	2.00000400121707e-13	3.83139369030403e-12	19.8556045356404
NADK	0.440837899309174	6.1632244418643	8.53732249994567	1.82900920053661e-13	3.5159022838821e-12	19.7839349125877
LMNB2	-0.524633098763397	6.64803221172289	-8.5398935036907	1.80586703056082e-13	3.47541084224387e-12	19.7513551057751
PARP1	-0.343391917403683	7.64298698925072	-8.54625454962333	1.74985705097594e-13	3.37538746488138e-12	19.7216375047159
PRR13	-0.428897717042468	7.60896470127923	-8.53411962051997	1.85825311532051e-13	3.56801665908383e-12	19.7189308173553
PPP1R15A	0.899055209528917	7.73047738173972	8.4956570594877	2.24806198633992e-13	4.28207160131536e-12	19.690311609745
SAMD11	-1.1995520091209	2.67414097477697	-8.40942913913735	3.44386612471701e-13	6.48594786821704e-12	19.636481232497
ISG20L2	-0.372505750204657	5.90193560326008	-8.49465691076009	2.25921841458099e-13	4.29842648071131e-12	19.6265237868679
CAPN2	0.470531139628995	5.42518551016857	8.48043167546057	2.42400552705134e-13	4.60148336372378e-12	19.6214055136606
CDT1	0.642816149951305	6.28237707882779	8.50138142561595	2.18525679072745e-13	4.16718752202119e-12	19.6058301588508
C1orf93	-0.579326132128714	4.96803013507743	-8.46926075713963	2.56176674792438e-13	4.85198041815258e-12	19.5821738453193
GRWD1	-0.499632921250469	5.92448624033336	-8.47949394951169	2.43528001931139e-13	4.61764433593693e-12	19.5094008694822
UBE2C	-0.470165706670719	6.69494143592949	-8.48117535014602	2.41510117020491e-13	4.58978999664851e-12	19.450694372868
GDF11	-0.459964563474696	4.68886380331697	-8.42809026002057	3.14035411861019e-13	5.93438217849004e-12	19.3816116563605
GABARAPL1	1.46675409639292	2.73805509718253	8.36287468228624	4.33462799668054e-13	8.00135967069374e-12	19.3725351822765
CA8	-0.518158259961327	4.392737592188	-8.40845117342248	3.46055488925361e-13	6.51004724048115e-12	19.2617039538721
SEPN1	-0.504654897802223	5.46547538421449	-8.41448623653996	3.3588394174461e-13	6.33294593205959e-12	19.2578926649519
ADCY1	-0.673215478778791	5.64394485720561	-8.41930622522721	3.27974785919902e-13	6.1908017152646e-12	19.2293414178973
YPEL1	1.03343293042908	1.46664342948165	8.32070270339742	5.33809092075067e-13	9.6826716441035e-12	19.2170499618106
TRIM4	0.508624259372011	4.50587004072818	8.37813777638335	4.01981152643304e-13	7.46970310756291e-12	19.2071915025522
ADAM17	0.592769769457644	6.22474546346199	8.40617472913208	3.49971477131361e-13	6.57185495944974e-12	19.1989869151322
SLC9A3R1	-0.577374613179323	9.1110023069425	-8.44938620256366	2.82643774710021e-13	5.34721095955927e-12	19.1911219939273
SLC39A13	0.677637716742738	4.11037389312281	8.37280933934268	4.12703831719802e-13	7.65194997969177e-12	19.1791808528046
NEDD4	0.634841604583208	6.12223105449565	8.40608488626837	3.50126929494721e-13	6.57185495944974e-12	19.1685618026333
TM7SF2	-0.61879921757383	5.86846769965848	-8.37857541328411	4.01112913053771e-13	7.46970310756291e-12	19.0553033736691
GADD45A	0.670797745303358	5.41162096556908	8.32262575536541	5.28766051347827e-13	9.60161068701527e-12	19.0387188330353
SYTL5	-0.548640942732371	6.27327726214877	-8.3803808893679	3.97550697933346e-13	7.42035476812197e-12	19.023772984923
LOC338651	1.45582825716762	2.44611818490683	8.28085432114165	6.49795751298561e-13	1.15731460540119e-11	19.0229814279922
FNIP1	0.831827880646182	7.0007693406014	8.37686906360984	4.04508786530549e-13	7.50832957373684e-12	19.0183377774093
SOX4	0.411968870923226	6.64624701805417	8.39261741423786	3.74225031660212e-13	7.008442810174e-12	19.017202349241
POLR2C	-0.398513473865323	5.91035663165627	-8.37003448609169	4.18400205389606e-13	7.74897567545489e-12	19.0135364071361
MYBL2	-0.526192989979179	8.26490540249353	-8.40196547298906	3.57329040529833e-13	6.6995189168396e-12	19.0038492457455
KIAA1370	0.619238136258706	7.10216389243496	8.37886420698721	4.00540991389938e-13	7.46783449275955e-12	19.0001730856191
LAMB2	0.450632132466581	6.56813199042153	8.3865558532355	3.85604105249597e-13	7.20541123597124e-12	18.9965712882125
NOP16	-0.572086029601146	5.45158831276768	-8.36396455573394	4.31135556700121e-13	7.9671945306661e-12	18.9926847376123
NIPAL3	0.499020226844001	3.85087737093113	8.3266157734621	5.18453508473795e-13	9.42458312577798e-12	18.9894684142683
SLC24A3	-0.622227737168057	4.11982884670018	-8.31714172551772	5.43274338392696e-13	9.83303034121153e-12	18.9840914374932
ACSS2	0.602561772245193	4.80018641176269	8.33045594273851	5.08717597923811e-13	9.25766388213038e-12	18.9784047288715
GEMIN4	-0.434604534609424	5.6027002266946	-8.36702175838413	4.24673657433141e-13	7.8564626625131e-12	18.9541719750175
ALDH1A3	-0.812350124460222	4.37390993068865	-8.2933747401627	6.10876451191272e-13	1.09265216788479e-11	18.9461215063415
AAGAB	-0.380328103854434	7.39068833909071	-8.37824819114786	4.01761921311866e-13	7.46970310756291e-12	18.9369233507714
POLA2	-0.490929460160532	5.71036706321497	-8.35411781107967	4.52621811937516e-13	8.32744464559188e-12	18.9247949903983
ACTR2	-0.555016532175788	8.59604841858591	-8.38734784252146	3.84097977588848e-13	7.18529594764642e-12	18.9146748550586
RBM14	-0.605032468358459	7.3102521493805	-8.35568660272951	4.49128479207404e-13	8.27227388355134e-12	18.9137114683367
UTP20	-0.619372234307513	6.50677921066467	-8.36238768781875	4.3450673814613e-13	8.01178686742656e-12	18.8814080895818
ACOT9	0.504097814987567	4.59993113307551	8.31160371583454	5.58327985615303e-13	1.00685971657807e-11	18.842790240176
RPA2	-0.438242598571265	5.58277401266441	-8.33219270425968	5.0437446010556e-13	9.18862578519105e-12	18.8365119870346
SCIN	0.44039010016552	5.49812852588367	8.33435224931911	4.99025567193274e-13	9.10109442283567e-12	18.8339118414553
NBR2	1.11636439134038	2.30212939787658	8.23857640819126	8.00400600702516e-13	1.40608189560387e-11	18.8234804942793
STRA13	-0.819989295223507	6.50664364406055	-8.33795939763676	4.90216938750463e-13	8.9599869766806e-12	18.8159177291641
SKP2	-0.552764190213722	3.7838978800719	-8.300015740631	5.911850275112e-13	1.06311595699971e-11	18.810793856439
PSMB2	-0.380154772908052	6.98496599528806	-8.34744614481167	4.67783042374815e-13	8.56867864258094e-12	18.8021231980149
C17orf39	0.587981289220579	3.56337911019175	8.28043516078424	6.51140583188165e-13	1.15847607587648e-11	18.7991007306787
NMT1	-0.324968839371076	6.75646171544877	-8.34143445884045	4.81877450436837e-13	8.81719746291649e-12	18.7842752916289
PPP2R4	-0.374627733869486	7.65924880619977	-8.35195197424102	4.57489165733783e-13	8.4077459425624e-12	18.7722720052154
U2AF2	-0.416449135141723	8.35233102226127	-8.34974004056996	4.62513957637363e-13	8.49076117181916e-12	18.7497703512345
RGAG4	-0.701864049588237	3.70991942728295	-8.24212075752111	7.86539452992263e-13	1.38318462795401e-11	18.7298892550653
HNRNPC	-0.332907419738428	9.49450399850496	-8.34938355997448	4.63328895838391e-13	8.4963952346505e-12	18.6914472686245
C8orf33	-0.362485809635796	6.553776605788	-8.31665902223917	5.44570192622784e-13	9.84582908261993e-12	18.6884755354044
GAS2L1	-0.675176935072689	4.04339360807552	-8.27144776358107	6.80652321248433e-13	1.20585057421174e-11	18.6869233714432
UBQLN1	-0.329709799564105	8.43630710521782	-8.33450603565729	4.98646823067481e-13	9.10109442283567e-12	18.6840717354893
GORASP2	0.301865197300661	6.99557259136759	8.32002511982532	5.35597392941768e-13	9.70458374816698e-12	18.6701059145508
SHCBP1	-0.440003328852018	4.97380975477561	-8.28852681814591	6.25662577056798e-13	1.11790394644208e-11	18.6591457383302
FOSL2	0.656078853156375	7.29169908383506	8.31146963016445	5.58697570547985e-13	1.00685971657807e-11	18.6580455398499
MAP2K3	-0.582760941782958	6.22149018862219	-8.28311553087715	6.42588489213109e-13	1.14692101319104e-11	18.6425439985135
RSL24D1	0.611488478924794	7.24301057641878	8.31386178338905	5.52140467262341e-13	9.97191919491942e-12	18.6257003943901
TRA2A	-0.463684255479548	6.54347170518765	-8.29910581305132	5.93845221203066e-13	1.06560809864808e-11	18.6243866625481
RNF40	-0.367170995770618	7.22099267468817	-8.3108676853215	5.60359737791777e-13	1.0087681652131e-11	18.6141770160066
NAA15	-0.522581018590746	6.54542409864365	-8.29866370101796	5.95142047840367e-13	1.06679052605384e-11	18.5735066589498
PGM2L1	0.95528977727607	2.94086461191577	8.20494968514501	9.44631471072423e-13	1.64220548047975e-11	18.5709773447854
NCBP1	-0.359390005240298	6.96798286461661	-8.29679653538183	6.00650114579744e-13	1.07551097604193e-11	18.554583042242
OGT	0.488114371460334	7.63751474337117	8.29952841607738	5.9260825162635e-13	1.06453065523084e-11	18.5426951162243
TNFRSF11B	0.756896513967712	2.91929869028472	8.21726874285047	8.89011101496841e-13	1.54873142306596e-11	18.5206845007142
PFKFB3	-0.498789912203344	6.24497642160985	-8.25621285147974	7.3375424317924e-13	1.29600460142829e-11	18.4808807549801
IGSF3	-0.429459336225089	5.8661127774805	-8.27405211642058	6.71965929161794e-13	1.19298919313183e-11	18.4765401774007
CALCOCO2	0.370225269869665	6.78997461024697	8.27159997015922	6.80141596977606e-13	1.20585057421174e-11	18.4529766545374
EYA2	-1.50535362630771	1.68809902197157	-8.17914125675728	1.07264608182424e-12	1.84698300894406e-11	18.4396850421715
NACC1	-0.531064024129392	7.4701379407077	-8.27462810543361	6.70059777230533e-13	1.19086925764117e-11	18.4156518300668
C9orf78	-0.365614736299752	6.16682571846093	-8.25618214983592	7.33865317838191e-13	1.29600460142829e-11	18.4082453050301
VDAC1	-0.261328186233447	8.64857654914743	-8.28178429766913	6.46821892786953e-13	1.15324619775789e-11	18.4020806791228
KIAA0430	0.569178141785658	5.67910589950262	8.246864569091	7.68361008692515e-13	1.35263889572354e-11	18.394102552258
HSPC159	0.790453301582829	2.98060507714623	8.16058403722021	1.17523816813896e-12	1.99945911739125e-11	18.3901939031078
RAB15	-0.303370589836859	6.68998617688831	-8.25713662461969	7.30419971449794e-13	1.29265011666946e-11	18.3814452922821
USO1	0.517001182858045	6.51117983440497	8.24849058263005	7.62226891132058e-13	1.34325421783905e-11	18.3383920215162
EFEMP1	-0.509758672032437	5.01225914639074	-8.20560950493492	9.41566410912529e-13	1.63858029720095e-11	18.3285928473614
MCM10	-0.580435627772307	5.93288640430284	-8.22692387198665	8.47709089288755e-13	1.48451170777645e-11	18.3199946743777
MOCOS	0.642322888794132	3.72599153594689	8.17627545187609	1.08788646494994e-12	1.86603212716131e-11	18.3033785335639
BEX5	1.80129532452119	0.94942491865129	8.17884723003911	1.0741998784062e-12	1.84698300894406e-11	18.295123912901
FAH	-0.583404831757388	4.95196025535512	-8.19855100857665	9.74875624264251e-13	1.69126762865097e-11	18.2901084259542
PCMTD1	0.653857143527228	4.3750109778415	8.19642852384634	9.85119341952002e-13	1.70726796630107e-11	18.287863318166
MID1	-1.63473013424797	0.460096109259133	-8.17278375129386	1.10674712963846e-12	1.89643842172885e-11	18.2609615296122
BFAR	0.382494046682232	5.7751671680938	8.22064674704305	8.74337797432805e-13	1.52634919877518e-11	18.2569329232225
TGM2	-0.69475859567444	4.92516365473346	-8.18570831186935	1.0385196626381e-12	1.79053637504739e-11	18.2562519409839
SPG20	0.594874518160793	4.94569391506652	8.17877684710511	1.07457215241723e-12	1.84698300894406e-11	18.224081933682
POLR3D	0.538238068110549	4.21651702584547	8.17830910919777	1.07704940903903e-12	1.84934027892903e-11	18.1965475246054
C1QBP	-0.443046380726067	7.61422268928336	-8.23108812227144	8.30490927221798e-13	1.45588367577121e-11	18.1942374325863
BACE1	-0.403128372630092	5.86680254149229	-8.20302630843118	9.53622959970915e-13	1.6561153045227e-11	18.1852405925458
TACC3	-0.401532537949358	6.62707989160337	-8.22033571719503	8.75678696815533e-13	1.52709598806496e-11	18.1726333873621
SGTB	0.975904524586654	2.96660671683024	8.11469505939842	1.47285131898649e-12	2.47308890147892e-11	18.1717405183563
EIF3L	0.275076696984554	7.71557666009257	8.22660084912607	8.49059478697029e-13	1.48532120520179e-11	18.1659108992804
MYH9	-0.384895151836801	9.51044568756664	-8.23600520896714	8.10608029148381e-13	1.42251927381716e-11	18.1409705357682
MIPEP	-0.476024762837775	4.42563689111432	-8.15934276123135	1.18243921239929e-12	2.00966599473229e-11	18.1271493932247
YWHAG	-0.429120598405607	9.44887194602258	-8.22450400398176	8.57877545489143e-13	1.4991791087524e-11	18.1111341672787
GPAM	-0.594076465994207	4.19476729610882	-8.1714479528218	1.11404836040672e-12	1.90699537148844e-11	18.1093552139463
BRMS1	-0.495022285833871	6.17392941771423	-8.18884074070046	1.02262477435048e-12	1.76495115853843e-11	18.0943778555021
CNNM2	0.710757352948295	3.77749601931137	8.12060514585257	1.43066598832822e-12	2.40951238557917e-11	18.0595431179061
BET1	0.741861481620213	3.6680309812373	8.1272401152211	1.3847387126549e-12	2.33922931620611e-11	18.0579546580195
TOMM40	-0.556283099441669	7.44532750288925	-8.19586576716183	9.87853302657929e-13	1.71023381300737e-11	18.0387320869527
CTNS	0.520309441067949	4.86487909607874	8.13522223953344	1.33142816363146e-12	2.25372516281099e-11	17.9829654260237
FAM32A	-0.446197709845857	6.87321034343708	-8.17115930979762	1.11563232283136e-12	1.90775408660856e-11	17.9809432061885
TBC1D8B	1.50477647326425	0.430086014559172	8.10280921135124	1.56147781208875e-12	2.61927331287586e-11	17.9802478362028
GPI	-0.375510375543643	8.82152349288825	-8.19513787429254	9.91400733755526e-13	1.7146004003441e-11	17.9597676559091
SHPK	-0.414119583603615	5.22228770430165	-8.14673335174874	1.25812781799151e-12	2.13396852211867e-11	17.9369117851358
ELAC2	-0.363157409712452	6.81938325219402	-8.16197058078095	1.16724601316266e-12	1.9919410534829e-11	17.8769822863624
RAB9A	0.634331100270509	4.35543886398147	8.09916831593243	1.58967400129376e-12	2.65973856841772e-11	17.8731219437337
EIF4G2	-0.357428957879762	10.0673311403398	-8.19141704442949	1.00973361528021e-12	1.74450258077957e-11	17.8703418124425
HOOK2	0.490172389976453	6.44461870603474	8.15221309383376	1.22466003985558e-12	2.07931111741571e-11	17.8699079061855
ZNF292	1.04288460259452	6.86843242050528	8.13901139689014	1.30684176001288e-12	2.21434869244736e-11	17.8623810329777
ANLN	-0.60610143916962	7.64250688648649	-8.16128126430399	1.17121250263451e-12	1.99463929674741e-11	17.8554503693099
SIL1	0.552848685687474	4.89280575313465	8.11966228796387	1.43731439381592e-12	2.4182742376436e-11	17.8548330135936
LARP6	1.10591296654191	2.39457580105659	8.0340770940617	2.18855786827398e-12	3.58135438248669e-11	17.8451737452865
PPP2CA	-0.328432258326859	8.24439244529558	-8.16173878687394	1.1685783146236e-12	1.99218182811061e-11	17.8415641069386
SULT2B1	-0.67205129951277	5.63964157678339	-8.11624942692864	1.46163788860887e-12	2.456726839105e-11	17.8118024046527
HSPH1	-0.536974792255931	10.3379439314484	-8.16375366750087	1.15704766844985e-12	1.97655415803425e-11	17.7953430218361
LOC550112	0.748066525971169	2.85815244341581	8.03631065266387	2.16469501490625e-12	3.54577467475927e-11	17.7904570810802
LARP1B	0.551029227996173	5.3777413714857	8.09549328043546	1.61864871883628e-12	2.7016248676465e-11	17.756876035638
NFX1	0.35601297640728	6.64449583398903	8.12648278932601	1.38990579190207e-12	2.34558874508276e-11	17.7560661318555
TUBG1	-0.508617511100439	6.23486462678759	-8.1219686617569	1.42110551470853e-12	2.39582345040177e-11	17.7362471994171
ZNF295	0.856294927983478	6.42766817643158	8.09907896983665	1.5903722604746e-12	2.65973856841772e-11	17.7281150107683
ABLIM1	0.668767038602332	4.40536749713194	8.08109944356967	1.73728521907477e-12	2.89386035894487e-11	17.7252522214645
ZCWPW1	0.661971556485509	3.28188469257511	8.0368621139333	2.15884330547769e-12	3.53965641576558e-11	17.720572234075
PSRC1	-0.455735249655096	3.99460625154709	-8.09787866690099	1.59978255433045e-12	2.67280354032192e-11	17.7046519311268
PLIN4	-1.31084065300936	2.38123083815767	-8.00290644201361	2.55023747716011e-12	4.14884937432156e-11	17.6984601348535
EPB41L1	-0.462324741185224	5.6910242979106	-8.08555562657672	1.69965971745174e-12	2.83400888481185e-11	17.6833127234339
TOP1	-0.422927467280097	8.97123687510408	-8.13245797014957	1.34965456155086e-12	2.28226722824839e-11	17.6611816620117
DCTPP1	-0.572134834933984	6.51191355485151	-8.10100393051917	1.57539564682526e-12	2.63997162299656e-11	17.6439396215991
EDA2R	0.893860975437694	3.5382757331444	8.00668799779028	2.50336876910444e-12	4.07656663042869e-11	17.6419371247118
TAF9B	-0.535444066612631	5.34181368121693	-8.08062769830093	1.7413165976414e-12	2.89768943074177e-11	17.6277062753637
PRKCH	0.567356941820528	4.05612609865028	8.0409087045519	2.11638285934753e-12	3.47685529859804e-11	17.6146866586492
CREB3L4	0.584675298058105	4.67668138113889	8.0465429832065	2.05864427414055e-12	3.38865815361481e-11	17.5751640556903
ACOT7	-0.561347002327711	5.81688070966144	-8.07080973138737	1.82736431039286e-12	3.0318294372034e-11	17.5609003186358
ENDOD1	-0.46052053355191	4.91108499302651	-8.05858693690634	1.94042700436285e-12	3.20352430611691e-11	17.5297709917643
GABRP	-2.31989593169832	1.57755662300757	-8.07705832755198	1.77212264280765e-12	2.94309623419217e-11	17.5267224691494
ZNF33A	0.51083399575424	5.73397624086548	8.05895025754786	1.93696787134902e-12	3.20352430611691e-11	17.4533084382991
PFKM	0.324448751429259	6.01366676945047	8.05873301101743	1.93903551127324e-12	3.20352430611691e-11	17.4507781442557
TOMM5	-0.47545706207766	6.01541417089183	-8.05615903573842	1.96370117317737e-12	3.23875132349294e-11	17.4486839049142
EXT1	0.544824905311327	4.43521941890412	8.0164648645526	2.38613033366883e-12	3.8932335317344e-11	17.4424575161903
SAE1	-0.288653514286712	8.08798758973043	-8.08002138846352	1.7465116023069e-12	2.90344533170781e-11	17.4413118079111
ERCC6L	-0.687541428319239	4.06977244451653	-8.02150070268096	2.32789293142394e-12	3.80563845406979e-11	17.4327950513809
TXNDC11	0.394568373449684	5.41548323399981	8.03879527471569	2.1384540864535e-12	3.50966694228149e-11	17.4204475262423
PTBP1	-0.415341674059476	8.65414079527227	-8.06841984884224	1.84894281382769e-12	3.06459064603114e-11	17.3623325018005
ZDHHC9	0.33217463395254	6.5132249615392	8.04702940820734	2.05373368332268e-12	3.38390562757521e-11	17.3561659013542
NCRNA00052	-0.463731814811748	8.27673631359526	-8.06394148975012	1.89006382744734e-12	3.12964628220092e-11	17.3383684608295
STK40	0.660403331331692	6.58507542584907	8.01979836172984	2.34741974168388e-12	3.8338132578048e-11	17.31505290083
GLG1	0.311841077472375	7.2178795839263	8.04437270843566	2.08069659691728e-12	3.42158995937508e-11	17.283311072984
USP3	0.397697633763016	5.8756241777128	8.00791151934478	2.48838877569801e-12	4.05612221099157e-11	17.23782879093
CARS2	-0.645786326081146	3.82069765937401	-7.9506039308622	3.29555893910877e-12	5.28426919440605e-11	17.2307483743025
TMEM14A	-0.619846579124266	4.216750534438	-7.97392279879685	2.93968814529583e-12	4.74549657740612e-11	17.2130306953771
EGLN3	-0.705203492060256	3.48343413305073	-7.93988574776993	3.47320794642325e-12	5.54255054350978e-11	17.2024753474707
HIST3H2A	0.821228685947597	5.07468973585579	7.96004348397414	3.14660915429823e-12	5.06485962430063e-11	17.1112151518274
TBCD	-0.410145236187768	6.66604866513878	-8.00086457638262	2.57590651176848e-12	4.18503008564022e-11	17.1092814097671
GPRC5A	0.382311800357604	6.8809151363981	8.00073990904078	2.57748205465763e-12	4.18503008564022e-11	17.0968833792361
ELOF1	-0.564369313485488	6.10112741989557	-7.97829016185676	2.87742203484355e-12	4.65396577473149e-11	17.0844993470729
MFSD6	0.549230449114735	4.29047031838082	7.94864996161004	3.3272570492569e-12	5.31979415791323e-11	17.0725825851033
VTA1	-0.411336847228124	6.25857846284479	-7.9842085932225	2.79513195625284e-12	4.53402394145223e-11	17.0702550527557
HPS4	0.415624218388822	4.73705859804015	7.95038306343848	3.2991268234957e-12	5.28492308392165e-11	17.0490023789081
VAT1	0.395870079028373	6.99427718249724	7.98081781046287	2.84198656560417e-12	4.60110196739246e-11	17.0083599661862
UTP18	-0.34073450835415	7.09005259731115	-7.98093827250241	2.84030867739076e-12	4.60110196739246e-11	17.001269318545
USP5	-0.385174182342634	7.28898173871667	-7.97780533636445	2.8842689698958e-12	4.66053277802293e-11	16.9717100268266
SLC41A3	0.492922683928334	4.12003658580962	7.91270384752943	3.96763149790901e-12	6.29550940901616e-11	16.9637223535062
FASTKD2	-0.424537141433511	5.46614120634112	-7.95070649892338	3.29390336435573e-12	5.28426919440605e-11	16.9442937774879
MYO15B	0.694725465332452	3.9831389931128	7.89544351444501	4.31732581077316e-12	6.79877183233241e-11	16.9429471063315
CASC3	0.322292959065502	5.88581155741773	7.94978854422681	3.30874977791546e-12	5.29526615175676e-11	16.9308320192529
CDC20	-0.472729275854849	5.81125085555403	-7.96313934669754	3.09923284501144e-12	4.99340752408201e-11	16.9129557286672
GLDN	0.882010614095368	2.39014268190814	7.83988249829332	5.66492068631518e-12	8.78036455587906e-11	16.9088291032464
POLR3C	0.296807572462732	6.34245141981422	7.94694262336848	3.35520249887549e-12	5.3593511548418e-11	16.9040749579686
EIF2S1	-0.371461478916285	7.98218316634072	-7.96738977072257	3.03534257291824e-12	4.89518507130999e-11	16.8973935766147
C7orf74	0.592867854259774	3.13352173692399	7.87262530714534	4.82710685485454e-12	7.55885159556062e-11	16.8789875835991
DVL2	0.48699806910724	6.03267457614498	7.93206489748334	3.60881922846607e-12	5.75346928282808e-11	16.8646618815075
EZH1	0.506958540918096	4.31823339275535	7.89181624747123	4.39462611236283e-12	6.90749314879285e-11	16.850477930023
FTSJ2	-0.413451038140245	5.72090240693057	-7.92847099047913	3.67289117348485e-12	5.85004114146291e-11	16.8412872362172
DUSP10	1.31564666043519	2.65135397352581	7.82529887131791	6.08322354263216e-12	9.36794019585453e-11	16.8376468489777
NOL11	-0.447747541289774	7.63294480300249	-7.95309601779159	3.25556699654148e-12	5.23017314602879e-11	16.817005340947
C20orf194	0.616169739373453	3.7643291070576	7.86650760087023	4.97368151035826e-12	7.7738177176852e-11	16.7655345300206
CCNA2	-0.420737635292966	5.48221964919826	-7.92635269385294	3.71118498275602e-12	5.90540986218951e-11	16.7569508667838
RBM12	-0.433661190913251	6.1636483520479	-7.92363351178456	3.76092428588221e-12	5.97319067018937e-11	16.7453221696373
TMEM106A	1.11490174664251	0.918555717012114	7.79659721240489	6.99829405490994e-12	1.07080942153993e-10	16.7196066989824
SERPINB1	0.455803484216848	5.16737633485782	7.89395241822552	4.34893726445167e-12	6.84210976582217e-11	16.7194222293673
SYT17	0.585812348026109	3.50697809396667	7.84001386637057	5.66128576656618e-12	8.78036455587906e-11	16.7181011777198
SH3BP1	-0.844957842317635	3.30847511855648	-7.81760261022556	6.3162189503777e-12	9.69994910249005e-11	16.7180850055708
GTPBP4	-0.327835684435001	7.55703967411149	-7.92459332068138	3.74329215244978e-12	5.95083820889449e-11	16.7106054566339
NAT9	0.499051154243841	4.96283439967166	7.88162655203184	4.61922426490506e-12	7.24689555405931e-11	16.7082000544149
NSF	-0.405711478560301	5.77505310897598	-7.8990630115628	4.2415398349206e-12	6.6983486495951e-11	16.7027321274246
GOSR2	0.334749742830805	6.2895273832144	7.89996430070441	4.22287518294427e-12	6.67517623436295e-11	16.6892370027715
COG4	-0.366526573815857	6.30543794935272	-7.89855074700162	4.25218480269534e-12	6.70882440002612e-11	16.6507825881906
PLK1	-0.438200043050218	5.46930024210235	-7.90610197863062	4.09792611793209e-12	6.48379530712358e-11	16.6362385317382
ANP32A	-0.378555450998742	7.42246470932065	-7.9097798603247	4.02482284985378e-12	6.37416073304494e-11	16.6213617911981
UNC119B	-0.387967353288962	6.14375587749934	-7.88430529938437	4.5590967168735e-12	7.15928014018708e-11	16.6076276022815
PMAIP1	0.881971330542386	3.6131509531064	7.7742496431521	7.80451866834836e-12	1.18227146928857e-10	16.5736608593522
NLGN2	-0.498595672548459	5.39777374428398	-7.84985594505095	5.39545497140715e-12	8.39382222714541e-11	16.5655105227009
COPS8	-0.328265703913294	5.91585628886262	-7.86346164671935	5.04830257629118e-12	7.88308237963527e-11	16.5373864784617
TBC1D17	0.562190380653784	5.18681493631049	7.84308408265847	5.57699138769962e-12	8.66817880742457e-11	16.5335859040563
TM2D2	-0.437414926577123	4.92664328998717	-7.82976667779661	5.95190927649505e-12	9.19111087166235e-11	16.5267300786563
PVRL1	-0.532338434002669	5.02260466008418	-7.83892581594167	5.69146194726019e-12	8.80518127714888e-11	16.5187281198417
PXN	-0.35909540677607	7.72764029444019	-7.87435418120746	4.78646912784483e-12	7.50224083355923e-11	16.4915235019909
TUBA1B	-0.341560293622921	10.3159075627451	-7.91101857672149	4.00049486369175e-12	6.3416375450598e-11	16.477458155132
KIFC3	0.726950399692672	3.36588423012208	7.78544326842733	7.38976417797904e-12	1.12658537933019e-10	16.4552252423042
GPR137B	0.497284511846047	3.74802050383118	7.80009906958285	6.87969737260093e-12	1.05362691263167e-10	16.4501617120649
EXOSC2	-0.403002573108017	5.36734431609077	-7.84142583631577	5.62236312829147e-12	8.73058504712595e-11	16.441409528965
PGM1	0.700188907185646	3.3292262938827	7.7826283155562	7.49195532319045e-12	1.13698240313101e-10	16.4329389300117
GAB2	0.523662005870567	5.11564808388513	7.81964757555216	6.25345769757646e-12	9.62123519174505e-11	16.4307915096244
SERPINB8	1.08177039106583	2.76783549343584	7.73191270082884	9.5935670451081e-12	1.43124723695261e-10	16.4133404393496
HSPD1	-0.384082690562829	11.0907695448554	-7.89580436129554	4.30971022998763e-12	6.79317567260255e-11	16.4119239064556
CAST	0.379880207197167	7.14501785278049	7.85166534728121	5.34795286312835e-12	8.32766887178385e-11	16.3881848785926
ATXN10	-0.350771174841044	6.28225137903944	-7.83963756669128	5.67170407974975e-12	8.78273879904953e-11	16.3716528998343
HNRNPAB	-0.297801009390477	9.35696146064522	-7.86300944418714	5.05947537757299e-12	7.89315916180324e-11	16.3141300630592
FASTKD5	-0.460335687810108	4.5714312755012	-7.78656561460447	7.34940734482046e-12	1.12247934643632e-10	16.3034121749567
NAMPT	0.495489246152157	6.73702207595148	7.82601283541548	6.0620474271727e-12	9.34393374857477e-11	16.2937906507599
PGK1	-0.306549278822141	9.16465232936247	-7.85289283901905	5.3159647158126e-12	8.2855725915424e-11	16.2759276144033
GLE1	-0.273663083025686	6.65938836008222	-7.82665478660463	6.04306982635782e-12	9.32327488708562e-11	16.2718212149273
ENO1	-0.370656126285214	10.9195286013002	-7.86820224360182	4.93264163285252e-12	7.71688481457677e-11	16.2676812055353
HK2	0.471465020475349	6.44411868242831	7.81892281756224	6.27562967845666e-12	9.64647341383357e-11	16.2607824537076
IQCC	-0.696880204345699	2.88351232108226	-7.72555577399324	9.89532134399667e-12	1.47363627922529e-10	16.2493969648283
MIOS	0.496318034589494	4.85988204784384	7.786274017121	7.35987135274044e-12	1.12305190240174e-10	16.2473036666374
PCDH10	-0.492791187908534	3.8927787130444	-7.78451546422726	7.42329211731723e-12	1.12963728271168e-10	16.2422331490772
LRRC8D	0.509787976338907	4.62988914532195	7.78301451228592	7.47785247917465e-12	1.1358728870274e-10	16.2417109817403
MAOB	-0.652636802345565	3.84564122146316	-7.73453840252661	9.47161548163381e-12	1.41557906447582e-10	16.226295841192
DIAPH1	-0.335765565481461	8.74519989167182	-7.83330409843354	5.84994356037992e-12	9.04200148833585e-11	16.2008433152072
MB	0.691837976133205	4.1598377841617	7.74522083324648	8.99115886575639e-12	1.35344861269946e-10	16.1909288554183
PPIB	0.418312712497813	7.50944733050907	7.81269530849225	6.46939469815572e-12	9.92606944329874e-11	16.1543712008443
C6orf132	0.537398660009591	4.06459802331698	7.74301791767391	9.08821252932592e-12	1.36559987727266e-10	16.1454259009517
ACSL4	0.862493491676481	3.40253796654576	7.7071161897758	1.08250662820198e-11	1.60210980973893e-10	16.1352734300389
MYCL1	1.04789210607232	1.63599131438355	7.66911880589132	1.3023690367038e-11	1.89893807932296e-10	16.1173281674487
UBTF	-0.296954733244548	7.6600751653003	-7.79403911655309	7.08621182186892e-12	1.08327062622428e-10	16.0644261932154
ANKRA2	0.622262389594455	2.84871154681705	7.68405010036566	1.21112376305317e-11	1.78142777601594e-10	16.0605503906743
COG3	0.447399060576914	6.30664353123723	7.76254218759137	8.26309609734343e-12	1.2494757606869e-10	16.0456479571421
LAMP1	0.340954728866891	7.33888421132596	7.78303186683333	7.47721935906184e-12	1.1358728870274e-10	16.0404872798169
DNTTIP2	-0.477065849684853	6.25344134451659	-7.75004974940689	8.78200286290314e-12	1.32315509801074e-10	16.0126085964053
PDHA1	-0.324268254141022	6.767172430213	-7.77228015281819	7.87985254902959e-12	1.19260320389114e-10	16.0088383067208
RFC5	-0.350682767467396	5.77464915640594	-7.75329361925601	8.64422455513428e-12	1.30357088782746e-10	15.9970156224829
HOXB9	2.73561337625612	-0.344008817819854	7.95925845325873	3.15873668571662e-12	5.07949157037738e-11	15.9908536341248
CCT8	-0.325220741317837	8.27494871275217	-7.78466062359958	7.41803654534841e-12	1.12963728271168e-10	15.9873089059364
ETS2	0.380706646560615	6.36117609938898	7.73691409202171	9.36260484401984e-12	1.40053849205177e-10	15.968820739762
KIF20A	-0.372051494019397	5.81745294395838	-7.77530020671504	7.7646275498689e-12	1.17729493330922e-10	15.9666783276029
RORC	2.24801914401894	-1.03281661158969	7.71729109977922	1.03017866571953e-11	1.53008063991948e-10	15.9572420865762
CRTAP	0.269687003696567	6.69046623295725	7.7559021933984	8.53499056679716e-12	1.28825976750104e-10	15.9268361290398
KRT18	-0.446526213470284	12.4951145073465	-7.81081416676577	6.52908718478589e-12	1.00084742509953e-10	15.9261591843753
SEMA3B	0.626344371598559	6.31052722240473	7.73933119632776	9.25297431354446e-12	1.38786786721371e-10	15.9050986751709
C3orf47	1.0935997264156	0.985897961685736	7.62181527552718	1.63901954472313e-11	2.36301404016807e-10	15.8949642132862
DUSP16	0.409239414606975	6.49702451127792	7.73933050043586	9.25300569207896e-12	1.38786786721371e-10	15.878145914416
LOC93622	-0.430272810439956	5.22360269152293	-7.7299290038165	9.68673477948494e-12	1.44385875625763e-10	15.8767762660334
PHLDB1	-0.51252306959695	4.82451589031126	-7.70122744307414	1.1139902510614e-11	1.6457926642006e-10	15.8540704860033
ARCN1	0.349096635917483	8.45751414248134	7.75871021783589	8.41893845503927e-12	1.27189093696546e-10	15.8532346541484
TSC22D1	0.310865307275692	6.6636823389189	7.73766901714468	9.32822635163256e-12	1.39789657262279e-10	15.8513817349964
SEPW1	-0.561202002445947	6.51279178891458	-7.72198615033175	1.00688849405494e-11	1.49814974862765e-10	15.8463156723589
WDR5	-0.336013334434361	6.34106655747517	-7.7336912667573	9.51079157385119e-12	1.42016498465256e-10	15.8349077795927
ITPRIPL2	0.599541376425416	4.5810632951015	7.7053062260799	1.09208807018257e-11	1.61486126310639e-10	15.832226829827
IL21R	4.16553342286287	-1.1161170406154	8.25492359181964	7.38433068957575e-13	1.30269563768423e-11	15.8113359704443
BZW1	-0.375210348940141	8.44603001808009	-7.74310492504047	9.08435956526415e-12	1.36559987727266e-10	15.8041645483547
ICA1L	0.805753763798416	2.4094991797682	7.61788973482154	1.67056803665702e-11	2.40228545529252e-10	15.8034507445902
KIF11	-0.434309981505353	6.87691715976098	-7.73741304493028	9.33986896662462e-12	1.39838825960457e-10	15.8008624321098
RDH10	-0.517313515764301	4.7202793840158	-7.6741532432738	1.27086443739566e-11	1.85786161285008e-10	15.7860799902934
NASP	-0.380245705146468	6.9772749968085	-7.72174350467129	1.00807922336215e-11	1.49858817168965e-10	15.7651212147202
MARCH8	0.963201209229436	2.02961003701481	7.60257162500668	1.79955492519e-11	2.5744873027269e-10	15.7636390871602
MANF	0.470204362682475	5.71160382898284	7.69385286912815	1.15470459596952e-11	1.70293471454975e-10	15.7289172120212
SIPA1L2	0.432645245636441	6.65547542993911	7.70872284823768	1.074071483439e-11	1.59103378999414e-10	15.7269068863967
NOL10	-0.408289405326804	5.88435313988054	-7.68287682786934	1.21805750882134e-11	1.78848057748271e-10	15.6696617438631
TMEM57	0.443851736630019	5.62966247294595	7.67078654631221	1.29184754916853e-11	1.8852406991531e-10	15.6539623232939
MGAT2	0.383270002020653	5.63254673569304	7.68298980625699	1.21738812129415e-11	1.78848057748271e-10	15.6492998216427
PNP	-0.334642391344226	7.16121744593254	-7.6962156658881	1.14150127465236e-11	1.68494857169339e-10	15.6411330116196
CS	-0.24271348851269	8.44847820376637	-7.71378268356973	1.047931439462e-11	1.55506702693544e-10	15.6373996648071
CBFA2T3	-0.463976026623741	5.74981133419748	-7.67483780473311	1.26663950852216e-11	1.85330526163821e-10	15.6372843035676
IVD	-0.299573622917098	6.16211062861071	-7.69076985830421	1.17216104997387e-11	1.72715607046371e-10	15.6241031466806
EDN1	0.628244997172651	3.53010153659776	7.61727864698232	1.67553318179797e-11	2.40620794493079e-10	15.6100006234079
SEC24A	0.591324809728344	6.88569705192431	7.68205834340142	1.22291790206079e-11	1.79306032750947e-10	15.5865425679571
SELT	-0.417879630237375	7.12230934055577	-7.68732959858903	1.1919502047271e-11	1.75476894576197e-10	15.5852459217777
POLR1D	0.380704800727964	6.67857979857705	7.68199062825562	1.22332087639817e-11	1.79306032750947e-10	15.5835888465653
SELENBP1	-0.531862708574436	5.39265644017937	-7.64909226980943	1.43556680610151e-11	2.08045227601748e-10	15.5600440364161
ZNF496	0.555588544032948	4.74333175735928	7.63721825422999	1.52084830043319e-11	2.1983290385864e-10	15.5460047688455
ID2	-0.706166573437807	5.2086215221925	-7.61426503173635	1.70023443940887e-11	2.43656561822399e-10	15.5261268343917
SNRPA1	-0.459320304571023	6.55768561677769	-7.66274605146692	1.34336431215712e-11	1.95700564081148e-10	15.5177720448374
MAF	1.552481140813	1.48343280762295	7.55086050262394	2.31258769776454e-11	3.25827436035502e-10	15.507549416285
PMEPA1	-0.44044543237005	7.04533868046243	-7.6537909428423	1.40314823232913e-11	2.03700095811392e-10	15.5053971548333
DHX37	-0.461416556422642	5.63471954045759	-7.65223777229593	1.41378301624748e-11	2.05065977135497e-10	15.4970639918054
TRIM62	-0.627751616420913	4.03473984914578	-7.59307371022005	1.88445509609651e-11	2.6867542222607e-10	15.4914004481391
CANX	0.406922234165508	11.2339021073263	7.70975763065108	1.06867338978661e-11	1.58444093712689e-10	15.4809958355548
DLX3	-0.788406328877922	3.17900412244008	-7.55272429988608	2.29179068479939e-11	3.23442256646287e-10	15.458942062474
RPN2	0.270670771791497	8.97539690667134	7.67963047804284	1.23744897703551e-11	1.81218009561663e-10	15.436023797905
C7orf68	0.418307844519051	4.56621751933632	7.62107446529197	1.64492755559005e-11	2.36948909902567e-10	15.4328552806561
XRRA1	0.718101872774291	2.98944628026179	7.54923226459833	2.33090965610716e-11	3.2813243340687e-10	15.4224332610281
ORAI2	0.456378556427765	5.7988355752491	7.62875917586714	1.58465683751241e-11	2.28858384719841e-10	15.4201600179327
MAF1	0.474110116871495	7.08389458649363	7.6547623269715	1.39653748571271e-11	2.0291653267645e-10	15.4109386534574
RND3	0.496901138090768	6.2953687090789	7.6248811780221	1.61479221713192e-11	2.33009361857759e-10	15.3993206085188
HNRNPA3	-0.344243219957519	8.69538744198308	-7.6625649638458	1.34454778601685e-11	1.95702499332862e-10	15.3910138762999
ERMP1	0.412670850576765	6.69181601897313	7.64780515368218	1.44457647600823e-11	2.09169670863738e-10	15.3833744016649
SLC30A5	0.406581360772797	6.63632394063607	7.63759908745015	1.51803646960869e-11	2.19616279565188e-10	15.3792426577877
ACTR1B	0.471522022509328	5.27116843597602	7.61797728898409	1.66985784980181e-11	2.40228545529252e-10	15.3770533580352
NDUFA4L2	2.4747121804894	-0.717909791682829	7.6715837407707	1.28684808103487e-11	1.87958491766176e-10	15.3266365106335
ABCC2	1.43934366883382	2.00741849229129	7.5031980289215	2.9130652620715e-11	4.03964373489915e-10	15.3060109613463
SAP18	-0.442848529928777	6.90961005778565	-7.61702331834926	1.67761209267478e-11	2.40620794493079e-10	15.2737097690091
SAFB	-0.321762072891294	6.68636350888845	-7.61333867261625	1.70789987261213e-11	2.44545526280525e-10	15.2667696620831
SLC25A15	-0.36065246976357	5.31552236697348	-7.59517381802443	1.8653462363366e-11	2.66177904918885e-10	15.2576416188625
SH3YL1	0.407863760696313	5.6763059308133	7.59670223814323	1.85156035563143e-11	2.64436339774381e-10	15.2533758893291
C17orf58	0.460836821832015	5.02655737805336	7.58845128503368	1.92720260132946e-11	2.74302436635182e-10	15.2488723097266
PAQR5	-0.757884379806403	2.67747861342693	-7.50203606784467	2.92949250563846e-11	4.05905821576617e-10	15.241188527954
FASN	0.622783958495839	10.6803730458047	7.65595497826492	1.38846323828934e-11	2.019187756274e-10	15.2325542847305
KIAA0391	-0.365128808127972	5.20473822148508	-7.58825301639482	1.92905756021323e-11	2.74332981607195e-10	15.2286349680438
FLRT3	0.777660511652415	2.75808937023739	7.51093958765891	2.80593072808249e-11	3.91706055896925e-10	15.2102241641945
PPM1G	-0.324200149936706	8.09854298888477	-7.61718100441748	1.67632789462357e-11	2.40620794493079e-10	15.1931775938534
PTPDC1	0.638929870408672	3.70715557709246	7.52612572659575	2.60701310313507e-11	3.65156508683675e-10	15.1758807762499
KIAA1211	0.700163637435418	3.49085353833136	7.52898600089387	2.57114683174071e-11	3.60434699195571e-10	15.1726068353909
RNASE4	1.87501313243043	-0.721548906088039	7.51796583691936	2.71208865930767e-11	3.78922061305442e-10	15.1696905238487
KLHL5	0.523182377033465	5.24228380432199	7.56768705229802	2.1314273775166e-11	3.01828886211581e-10	15.1635926516885
USP40	0.448832669573553	4.89789792133583	7.56040009511857	2.20808191882348e-11	3.11891571033816e-10	15.1441009365052
CNNM1	0.61245121331413	3.19667451567565	7.50798350869557	2.84636955953268e-11	3.9569978814318e-10	15.1439349791069
NUP50	-0.322341444792626	5.9527988334662	-7.57418443990125	2.06531212362415e-11	2.92962510224684e-10	15.0987400552656
KARS	-0.259909967565523	8.09164943055218	-7.5976520784064	1.84304415540735e-11	2.63445046624209e-10	15.0951699728043
LIG1	-0.415795609253152	6.9562911109389	-7.58220737890151	1.98647921463295e-11	2.82019341133459e-10	15.0947794042834
DLST	-0.247191567716645	7.72026729465694	-7.58910888109105	1.92106295456691e-11	2.73661472335409e-10	15.0855892902372
KIAA1609	-0.451017127424541	4.77077459560201	-7.54338606450082	2.39789148388761e-11	3.36994430054927e-10	15.0841859380246
NPLOC4	-0.353966196255751	8.17867565927953	-7.58800272359914	1.93140178006725e-11	2.74432993796471e-10	15.0783751167177
WBP11	-0.27967680614171	6.85678652869932	-7.5702429153607	2.10517247360431e-11	2.98363597021683e-10	15.0412118230096
DNAJC11	-0.37857180762838	5.57026347477615	-7.54780693392069	2.34706672887623e-11	3.30129049400555e-10	15.0368778978437
SGPL1	0.32074561594758	6.7005622716092	7.56459921117455	2.16358135933144e-11	3.06122966611329e-10	15.0113956781513
FAM110C	0.499961020903227	4.18093396982896	7.49739739918014	2.99599387946066e-11	4.14433429612076e-10	15.0101912379877
FAM122B	-0.406909289323567	6.33810650355035	-7.56304679028128	2.17992849158131e-11	3.08175182529213e-10	15.0101346798121
GBAP1	0.656207845765461	2.60542328126341	7.45581326577812	3.66327009704356e-11	5.00118604922094e-10	14.9910491253565
RNFT1	0.54990429049358	6.72540781486655	7.53363716549108	2.51386773873886e-11	3.5299684351527e-10	14.9453616472608
EPHX1	-0.493602196948301	5.23360648735217	-7.50913795993295	2.8305083432953e-11	3.94478512777255e-10	14.9362384427708
HNRPDL	-0.365689548557613	7.83858154181736	-7.5522267057903	2.29732478860621e-11	3.23949913698568e-10	14.9299442862403
ORC6	-0.442846763829057	4.88102101666394	-7.48429801935878	3.19199773340503e-11	4.40817259235885e-10	14.8752275759457
MED29	-0.317724853921676	6.44563771724156	-7.52178317012267	2.66241883537682e-11	3.72293416411722e-10	14.8626954306345
DNAJC22	-0.637032941360052	3.47110982826327	-7.4381051211302	3.99044224153863e-11	5.40373733178073e-10	14.8593018385244
PAN2	0.365303170006395	6.2162176209322	7.52430487776286	2.63010405464079e-11	3.68082512216004e-10	14.842063521326
FDPS	0.425673647068499	7.52405088566874	7.53117598275305	2.54401743897858e-11	3.56930768871458e-10	14.8269475692715
SCFD2	-0.503147471963154	3.68835924831519	-7.44935462511247	3.77939079229221e-11	5.13874240734104e-10	14.8163212781455
PDE12	-0.519291328719756	4.62844932709985	-7.47675398575325	3.31060446249354e-11	4.56443108250139e-10	14.7958320495282
ABCB6	0.462005764236892	5.93301598834419	7.50892789012081	2.83338798075134e-11	3.94551045712618e-10	14.7945835711219
RFTN1	0.625861278482541	3.32345884498668	7.4315495249656	4.11878723535812e-11	5.56852043040657e-10	14.7945435273696
RTF1	-0.332054476066835	6.2059545659541	-7.5085813939437	2.83814411225005e-11	3.94884543538018e-10	14.7769585338816
HAT1	-0.405975984539316	6.84893852445026	-7.5033412185461	2.91104726064701e-11	4.03964373489915e-10	14.7312002463812
GPC4	0.455030401354584	4.39661262214225	7.45765585514753	3.63079656834219e-11	4.96495844717537e-10	14.7235231131848
SEL1L	0.576530780126093	7.47273144989167	7.51024006713677	2.81544823142061e-11	3.92706890928092e-10	14.720610276015
ERH	-0.417404919449078	7.2937426846494	-7.50636196303453	2.86879750082049e-11	3.98486456841544e-10	14.7015187284049
LYAR	-0.438376492930814	4.95589247244248	-7.47362000779593	3.36115438035659e-11	4.62649760140606e-10	14.7011836708321
MITF	1.31984975633083	1.40408751718086	7.36593379381374	5.65213613900957e-11	7.52598127299331e-10	14.6927580307357
CDKL2	1.07916727757401	1.09477089685971	7.36410466111768	5.70216358954575e-11	7.58052336021964e-10	14.6912263403264
DSC2	0.62289279645344	3.53677298316108	7.42233874688215	4.30607004783546e-11	5.79828627053142e-10	14.6844555821653
DNAJC8	-0.392684512212544	6.7745820078927	-7.49203248427234	3.07477918737793e-11	4.24980224212467e-10	14.6787244974586
PSMD14	-0.32083236927482	7.65591340982143	-7.50145345081467	2.9377638719198e-11	4.0671492544691e-10	14.6702933997418
ZNF841	0.71576406289121	4.24869717652603	7.41969190065802	4.36143595165307e-11	5.86811382586049e-10	14.6639245874956
GCLM	0.617476277037039	5.81478530400694	7.46345197328442	3.53049949899608e-11	4.84364836925434e-10	14.6626472547623
SWT1	1.02099211168496	2.178888566928	7.35308490542799	6.01299723422055e-11	7.94951507866438e-10	14.6391878977677
BAIAP2L1	0.347638446897265	5.59387859369574	7.45044281388276	3.7595731271319e-11	5.124295108244e-10	14.6315309781789
RFC2	-0.435761034409857	6.15631594803123	-7.46652627736167	3.4784231980318e-11	4.78004515726243e-10	14.6181518670003
ALDH3A2	-0.340432644357154	6.09228694588556	-7.47563445082761	3.32857485225241e-11	4.58542716878659e-10	14.6180309441678
FGF18	-1.81866182629693	1.21968065926512	-7.44549134784756	3.85058902213136e-11	5.22704957841923e-10	14.6033406749346
TSNARE1	0.804657492025597	2.31194820162034	7.35825631052139	5.86508689212333e-11	7.77856567675421e-10	14.57737445105
SOD2	-0.381860287663367	5.1916079026294	-7.43758928161213	4.00039568163512e-11	5.41283312133218e-10	14.5654858306964
MRPL35	-0.41716435584073	5.38344463924323	-7.45227861241856	3.72637396104852e-11	5.08318744898658e-10	14.5622095525824
ARHGAP21	0.490194833237408	6.51639693985972	7.458403760163	3.61769732981457e-11	4.95921066752613e-10	14.5570279380093
CCDC74A	-0.737303449395809	2.67271449920401	-7.35612412902908	5.9256278471524e-11	7.84641331082952e-10	14.5513562839149
ABHD15	-0.43148521687706	3.84903941280019	-7.4102985405003	4.56369111533781e-11	6.12054292004086e-10	14.5280247273296
MOGS	0.454879544331124	5.80607782341495	7.45811846681458	3.62268857433875e-11	4.96198556242762e-10	14.5280098949254
CEP95	0.410708527678792	6.92846822411002	7.45788858752699	3.62671531838093e-11	4.96343592345358e-10	14.5230681386062
LPHN1	-0.452695560709982	6.45178878817301	-7.44309093639418	3.8954967683238e-11	5.28372165072564e-10	14.5218267065695
SEC11C	0.597587558304573	5.16136853698232	7.42660479956471	4.21829960706416e-11	5.69845255480946e-10	14.520574747382
TMEM136	0.715695227265812	2.02220134768444	7.3521346288676	6.04057666330023e-11	7.97966857164557e-10	14.514800057027
PQLC2	0.670210842744313	4.27865063750356	7.38601731295921	5.13069899538184e-11	6.8480295290316e-10	14.5013560820373
WDR35	0.499182023059885	4.63011161795637	7.41768355847462	4.40391703971692e-11	5.92050711995384e-10	14.499029527989
INPP5K	0.373832047559945	5.26609152641276	7.42254811210977	4.30172051915533e-11	5.7970970154999e-10	14.4943356321905
OXA1L	0.325635637661045	7.20048529177671	7.46429013341688	3.51622542043516e-11	4.8280257743315e-10	14.4868320555949
LAMC1	0.416618935448708	6.24272579191673	7.44692272831641	3.82405537636046e-11	5.19524793779467e-10	14.4847288439544
NANOS1	0.509509052956089	3.89082320208973	7.38917430814161	5.05319592302881e-11	6.75430767925074e-10	14.4786224072706
ABCF2	-0.261584529910984	6.61794501866691	-7.44978658992382	3.77151163062783e-11	5.13618714889884e-10	14.4693911813522
GULP1	0.675528982423105	5.51657488410145	7.42548615639714	4.24114138599007e-11	5.72468511213059e-10	14.4641275363353
PCMT1	-0.352392752046327	6.97849550236662	-7.44962592326888	3.7744403288667e-11	5.13618714889884e-10	14.4577790295464
PSMC6	-0.409699755132659	7.67385623268878	-7.45683679303342	3.64519614743315e-11	4.98057682758758e-10	14.4545936344414
EIF5A	-0.3987771255374	9.52121741303319	-7.47722785260379	3.30302717547532e-11	4.55774145896446e-10	14.4464709499544
RUVBL1	-0.370511724763467	6.43990236237034	-7.44250115607788	3.90660995917563e-11	5.29450121209508e-10	14.4325764905716
SLITRK6	1.55482084357174	-0.787934718440972	7.326019565545	6.8496670601558e-11	8.99166655526261e-10	14.4237446582748
HNRNPU	-0.24720639989545	9.64390869422011	-7.46927119604176	3.43257160349836e-11	4.72091509020613e-10	14.4005066753208
FAF1	-0.299548407859636	6.01084641360369	-7.41673517132371	4.4241202159612e-11	5.94289048126386e-10	14.3924864074034
ADCK3	0.50354364422608	4.64834235712836	7.40005280825666	4.79493103406987e-11	6.41523412910276e-10	14.3876897718764
ZDHHC6	-0.441520253480226	5.29989684685288	-7.40842226716802	4.60519289250643e-11	6.17125368063121e-10	14.3828361849184
VPS11	0.328251298549898	6.09604642294431	7.41067807351138	4.55534140092982e-11	6.11424796060597e-10	14.349662108133
CORO1A	-0.738601123064966	3.23677873989942	-7.32469555114213	6.89343783339921e-11	9.0349415615806e-10	14.3204221807957
LOC729678	0.398212975762695	5.08199658185992	7.38904113070537	5.05644176896791e-11	6.75430767925074e-10	14.2854090910862
KCTD2	-0.331090881326951	5.31508076920916	-7.38504924000906	5.15470045337825e-11	6.87457818040653e-10	14.2794898812005
JUND	0.83938710841607	7.43316469477138	7.4069944348762	4.63702642743131e-11	6.20893754782716e-10	14.2520354851308
RAB24	0.56561873570751	5.2179187422247	7.3644847078224	5.69173311773006e-11	7.57267658400299e-10	14.2294437084172
RPS6KL1	0.493806363086493	4.24255209668265	7.33861873271821	6.44671239778596e-11	8.49604555875275e-10	14.2259803842537
FAM83A	0.722339084725273	3.05741096447944	7.29681241123681	7.88251833654951e-11	1.0266918743026e-09	14.2073360138407
PIGX	-0.391811002812488	5.42886317100015	-7.37290307909043	5.46548514060119e-11	7.28324888377803e-10	14.2053856496846
SEPX1	-0.640414947700486	5.24775332561867	-7.35747728036634	5.88713506708677e-11	7.80162019508393e-10	14.1811488420488
PDLIM7	-0.609107232248322	6.03088630511592	-7.3552590659138	5.95036692587846e-11	7.87293801173982e-10	14.1155117414326
LOC253039	0.472073785481786	4.62945342384573	7.33871356439953	6.44377046459529e-11	8.49604555875275e-10	14.0864822139108
S100P	0.880951208912157	3.62096827262955	7.28314637445406	8.41749863107024e-11	1.08930688802131e-09	14.0730818296948
MCMBP	-0.291110640641115	6.87255094490843	-7.36306964514676	5.73066616954532e-11	7.61236386175345e-10	14.0405785605142
KIFC1	-0.363785078107365	6.24570977924549	-7.36143577049816	5.77594846700182e-11	7.66642556842369e-10	14.0390979488269
C9orf114	-0.426272230993225	5.10475154253601	-7.33536474991575	6.54847158935003e-11	8.61657268767033e-10	14.0354135962924
ERO1LB	1.36501238258853	2.05962900698487	7.22303436440405	1.12319711322844e-10	1.41768668087792e-09	14.0335760236907
C1orf106	-1.81119845663571	0.567369700250052	-7.26076724380919	9.37245021687348e-11	1.20203111523767e-09	14.0307949636657
CCNE2	-0.678095669962222	5.64938458053508	-7.32832675928928	6.77405152248125e-11	8.89939023267686e-10	14.0287352699101
FAM64A	-0.403613812028866	4.60626680445733	-7.33061426563906	6.69989939506941e-11	8.80889288389472e-10	13.9973984692247
ZFP62	0.392627764008804	5.10861255286615	7.33738583816666	6.48508167110548e-11	8.53988235177701e-10	13.9964499007634
MRPL39	-0.524285089707875	4.51717972034771	-7.30405279528487	7.61290181000518e-11	9.93011386232548e-10	13.9628548513356
DRD1	0.553348520729574	2.74621479866302	7.26650482600146	9.11782874414166e-11	1.17117179659774e-09	13.9593855021042
SLC25A4	-0.499978092018561	4.10372502896292	-7.28495225787309	8.34478914772831e-11	1.08100893653453e-09	13.9377903837656
SPTSSA	0.528139159566414	7.11041468197337	7.34597368446081	6.22245461668488e-11	8.21344364715374e-10	13.927925630289
RAB17	0.456149133689253	5.32610727535266	7.31167806034966	7.33884640345838e-11	9.59615850284893e-10	13.9173891292542
OBFC1	0.506230792515295	4.77934100944476	7.29289463085156	8.03233804396922e-11	1.04133970114218e-09	13.8961636662961
PCDH1	0.523198012187742	5.18765022408441	7.27585659141563	8.71745129567366e-11	1.12406056645217e-09	13.889426898599
WDSUB1	0.572487472736001	3.34673460507396	7.24727314704625	9.99944194429819e-11	1.27365321459591e-09	13.8891601304846
COL4A5	0.415988126761333	5.34856059351932	7.31409752103896	7.25395383866554e-11	9.49257621266373e-10	13.8881641141917
KIAA1161	-0.61777021892929	4.18273836219029	-7.27598952128275	8.71188780894843e-11	1.12406056645217e-09	13.8852863126799
OTUB1	-0.422802112610095	6.56331969625588	-7.32354366727086	6.93174391025201e-11	9.07803329326975e-10	13.8819945681521
TNK1	-0.46700205864597	4.51321162132882	-7.27345358925735	8.81863385580413e-11	1.13623137599744e-09	13.8725622182081
TSR2	-0.419338778161117	5.43997445621009	-7.29341487248339	8.01228192459736e-11	1.03954540657072e-09	13.8518733059055
ATPIF1	-0.420769910746748	6.25571603250305	-7.31033857871123	7.38626868386262e-11	9.65062167725926e-10	13.8371143967977
ITGB1BP1	-0.393451187565592	5.77462187381665	-7.29535122415774	7.93806841107637e-11	1.0315171414673e-09	13.8154115118034
CTNNBL1	-0.350363851644104	5.84812622779904	-7.29393851200167	7.99214500604087e-11	1.03773783448003e-09	13.8078121063148
DDX56	-0.362222846952978	6.30761517168579	-7.30431068066494	7.60346943433528e-11	9.92665283527113e-10	13.7963038794595
RXRB	0.444453196324295	4.95648858394394	7.26880895936123	9.01751911059289e-11	1.16006915081197e-09	13.7705349101682
EML3	-0.39235923320234	5.80532051824703	-7.28303825729597	8.42187159896886e-11	1.08930688802131e-09	13.7500277752131
C19orf54	0.541333059970218	4.01708924045533	7.23462900744225	1.062464359304e-10	1.34914594977631e-09	13.7410233283048
GRPEL2	0.493584664513824	6.00372094482215	7.27304238737215	8.83606463643103e-11	1.1376008081576e-09	13.7281452322176
FBXL19	-0.528778221406665	5.22636536097276	-7.2670217164855	9.09523018825114e-11	1.16916702281562e-09	13.7193913268043
AOX1	-1.40102320583872	1.59349115632367	-7.15200354368432	1.57805362871922e-10	1.95636537336548e-09	13.711725752357
EFTUD2	-0.294951531675292	6.97395837854957	-7.29626488353885	7.90328839550945e-11	1.02859607102335e-09	13.7026439494384
PGRMC1	-0.300177965424989	7.38404404438623	-7.29602441678085	7.91242748332878e-11	1.02898473741206e-09	13.6944070192964
C2CD4A	2.76188035525324	-0.838230454974793	7.32491758702475	6.88607818942719e-11	9.03237424627297e-10	13.6870513199753
ATP5G1	-0.496834771240318	6.4567044989377	-7.27714911180069	8.66350491066336e-11	1.11882977703424e-09	13.6706081874679
UBAC1	-0.480629575451819	5.61543063920828	-7.2523337650322	9.75957075177377e-11	1.24689886365672e-09	13.6471307339273
TTC39C	0.39263438746731	4.59168227013008	7.23287757253847	1.07142496008757e-10	1.35849211770315e-09	13.6411703182007
PNPLA7	1.01923775107937	2.10658532316808	7.14040264179635	1.6680176905203e-10	2.06330827339212e-09	13.6388310812507
IQCE	-0.377900671895634	5.73577079164406	-7.258211409589	9.48813249708278e-11	1.21314623762395e-09	13.6300039003469
WDR4	-0.476091768899411	5.09772326094408	-7.24042373026705	1.03334440131547e-10	1.31419405076806e-09	13.614283297329
THBD	0.67450257849962	3.47399925595212	7.18536597680467	1.34528517805607e-10	1.68248666892515e-09	13.6129365157749
CDK1	-0.463552782565988	6.71044490359801	-7.28073459194435	8.51558466072156e-11	1.10057679958197e-09	13.612739787867
CROT	-0.586020365203533	3.88172705535243	-7.1972351350444	1.27097190933185e-10	1.59457871055257e-09	13.6090622833881
EIF4G1	-0.258394639625632	9.70823782006748	-7.30391365665363	7.61799574585243e-11	9.93011386232548e-10	13.6090339988418
ALAD	-0.395550699836747	4.84501239410676	-7.22941544047902	1.08935894669268e-10	1.38018477458246e-09	13.6070972569826
METTL13	-0.354086211716617	5.8357622102	-7.26001819956783	9.40620772343632e-11	1.20543615300191e-09	13.5913577946797
AZI2	0.538879150407003	5.87323128721534	7.23447544050504	1.0632470472406e-10	1.34914594977631e-09	13.5825196416846
SRPRB	0.398455087962751	6.49439902474715	7.25914801773645	9.44557612833388e-11	1.20862903726286e-09	13.5814690659199
ZFYVE26	0.556020165301814	5.68075851470897	7.2474378085086	9.99154575011304e-11	1.27361746284215e-09	13.5788734567815
OAZ2	-0.334360654361441	5.67385101671636	-7.24434944173349	1.0140681250786e-10	1.29066022251252e-09	13.5630346268533
POLDIP2	-0.298991093238532	7.17218660754319	-7.26468922873942	9.19764955060939e-11	1.18051796687944e-09	13.5541828204401
API5	-0.394206319137089	6.97692368901254	-7.25943489416254	9.43257934978743e-11	1.20789017646129e-09	13.5426284616116
P4HA1	0.49700160872415	6.25435272595389	7.23578669050558	1.05658234251214e-10	1.34272667904051e-09	13.5236353727653
PKN1	0.491475043095368	6.95674877211183	7.24752220366921	9.987501053871e-11	1.27361746284215e-09	13.4817081154696
FAM82A2	-0.324169611782708	5.73248725237969	-7.22252231902361	1.12595720981384e-10	1.41902851370962e-09	13.4573997047073
POLL	0.512492096396366	4.19860108891812	7.18783144685758	1.32950218673584e-10	1.66426606070136e-09	13.4507532275917
RAB35	-0.317178174485584	6.39215623882442	-7.22558189479619	1.10956453907423e-10	1.40259692754931e-09	13.4322922627161
FRMD4A	0.322116103691622	4.89903179988247	7.21708273314679	1.1556971222162e-10	1.45431743204995e-09	13.4251484215066
WRAP53	-0.488257846902763	4.31724167211188	-7.18524415774349	1.34606981764043e-10	1.68248666892515e-09	13.4203352897096
NCRNA00346	2.12787876634623	-0.269444580920543	7.20176586105771	1.24369166130815e-10	1.56269717082776e-09	13.4166219493384
ZNF140	0.61458650791092	4.08269633414748	7.15539157503274	1.55269979280658e-10	1.93065809181393e-09	13.4140691491612
RB1CC1	0.53537531232003	7.02420714720463	7.22795688696658	1.09700319710643e-10	1.3888176736115e-09	13.405818897722
NUP85	-0.366716074406166	6.03843711857227	-7.21846125849681	1.14808736668498e-10	1.44582930123792e-09	13.3976406307127
HSPE1	-0.580319725253911	6.60915666135536	-7.20990071735051	1.19616035962412e-10	1.50410419957547e-09	13.3910412690242
CHD2	0.540963073608229	8.27233738318604	7.22419898027408	1.11694441623513e-10	1.41085939706316e-09	13.3483660609122
PPP1R3E	0.599954151161356	3.66153309866493	7.11947221095911	1.84338626142757e-10	2.26183359032389e-09	13.3461580134188
TRIP13	-0.292522967854631	6.92683617992374	-7.22261950614476	1.12543282164689e-10	1.41902851370962e-09	13.3359305055072
NSFL1C	-0.366925244404566	6.32773581624871	-7.19701435070938	1.27231635264499e-10	1.59506886668926e-09	13.3224511460186
H3F3B	-0.332115106200037	11.0938172091856	-7.25048109665621	9.84671653388211e-11	1.25707242223393e-09	13.287316165195
SERBP1	-0.248737013227741	8.73601758771206	-7.22717771195852	1.10110862523968e-10	1.3929607147132e-09	13.279361440868
C20orf43	-0.310882716173817	7.80404764686319	-7.20135309148483	1.24615277204348e-10	1.56461403601015e-09	13.23065691751
AP1S3	-0.581355147872696	4.55094824751239	-7.12853784415254	1.76528980807657e-10	2.17078726104945e-09	13.2102301173191
CCDC163P	0.752135638105472	2.02982953442139	7.05621080276162	2.49240677886396e-10	3.00918165727226e-09	13.208957839875
CMAHP	1.3565485944984	0.928051855940931	7.05818567746708	2.46907560722575e-10	2.98790307201472e-09	13.208195162332
CTSL1	0.486951067117428	5.80076434926204	7.17144275693274	1.43796848170933e-10	1.79333220642109e-09	13.1977669730927
LRRC20	-0.572985661685814	3.25722868417873	-7.0965854945526	2.05612192464643e-10	2.51180299983834e-09	13.180615355355
C8orf73	-0.615396663308431	4.91303896050672	-7.13564235845119	1.70638871963875e-10	2.10299520613401e-09	13.1683993460044
CBFB	-0.426393282471166	6.2470643586116	-7.15400720717132	1.5630103160903e-10	1.9391531547696e-09	13.1446096712286
FAM175A	0.602003656085742	3.45633054510368	7.0989059182087	2.0334887544673e-10	2.48596973170404e-09	13.1380703552235
ZNF207	-0.260915310073018	7.08678737453412	-7.17469389866828	1.4157751177091e-10	1.76697187078859e-09	13.1308517812394
ARPC1A	-0.306237912783896	7.43159212131734	-7.17890433811561	1.38753754664811e-10	1.73302299702337e-09	13.1246741548565
SYNCRIP	-0.353961185880431	8.73631459068275	-7.1916610074085	1.30535033761976e-10	1.63525685740471e-09	13.1200601036882
CTPS	-0.271287893279565	6.52130529647733	-7.16069665052379	1.51380938698061e-10	1.88510410929738e-09	13.1076391674165
MAPK14	-0.367771678456847	5.75579584032965	-7.15083703161704	1.58687773958135e-10	1.96584765309323e-09	13.0866130757712
CBX4	0.583437969492414	6.74108366463695	7.14911460303341	1.59999665464806e-10	1.98063242430304e-09	13.0839030496176
KIAA1967	-0.305424022806716	6.49356894632837	-7.15581891411617	1.54953069607602e-10	1.92815114294459e-09	13.0838566107459
SCPEP1	0.371398803362196	5.46857195163328	7.13666723859402	1.6980542390907e-10	2.09581247930279e-09	13.0786266927742
SPIRE1	0.411750046425893	6.07691686645815	7.13169043230243	1.73890796775764e-10	2.13991882654737e-09	13.0648563585494
PRSS23	-0.315096384298608	7.51479796878689	-7.16928001914173	1.45292283770785e-10	1.81063200728958e-09	13.0501679620165
L2HGDH	-0.376855757775489	5.61626492453375	-7.13271977047798	1.73037911687762e-10	2.1309911892976e-09	13.0372493827837
DNAJA4	-0.653190303377472	7.65985678493217	-7.12626351432886	1.78456822238845e-10	2.19288162756976e-09	13.0293132398608
STRADA	-0.26307426713539	5.77021417939664	-7.12589334692884	1.78772565287605e-10	2.19514859168129e-09	13.0068338000237
ATP6AP1	0.358192969166535	7.5896477321105	7.15408921639699	1.5623976382002e-10	1.9391531547696e-09	13.0001011824379
ACSL3	0.36501061002744	8.15169099903447	7.15444906399328	1.55971208866913e-10	1.93793647629291e-09	12.9908854983126
MAPKAP1	-0.247855209152078	6.80030334125198	-7.13862791393041	1.68222207326438e-10	2.07780516641607e-09	12.9772591786123
UBXN1	0.500587865833914	5.69895798448749	7.11692351896363	1.86595265273018e-10	2.28616792412158e-09	12.9658449197901
TRAPPC9	-0.412049602282273	5.44742439221129	-7.10296008143934	1.9945362222034e-10	2.44191974964346e-09	12.946402885368
B9D1	0.73975574327066	2.64371734914005	7.01276874062533	3.0646716096749e-10	3.66096914287165e-09	12.9237616123029
ARVCF	0.587787679261124	3.99339694866426	7.05624907028428	2.49195261638435e-10	3.00918165727226e-09	12.9135437077218
NBR1	0.355216595251208	6.38796962162294	7.11874479980516	1.84979909330058e-10	2.26803812583276e-09	12.9024237028818
NFKBIL1	0.684770601367077	4.0840540460666	7.05048131245726	2.56133907311426e-10	3.08393338076046e-09	12.8939567623139
USP54	0.453223845001863	4.91563915825401	7.08752248950495	2.14693993517404e-10	2.61612237548851e-09	12.8906740923537
APOLD1	0.842322771296294	1.25248175846988	6.98976210339808	3.41866907416094e-10	4.04913750681782e-09	12.8813811850954
KCNJ8	-1.23234217131914	0.0141440281027055	-6.97289974290055	3.70358559892032e-10	4.36803706321181e-09	12.8757031752405
N4BP3	0.346668897538056	8.04852358241973	7.13580912936439	1.70502975469348e-10	2.10287003078863e-09	12.864724638645
NR4A2	0.672086305576829	3.36593399408852	7.0020276005358	3.22517668656025e-10	3.83899323174616e-09	12.8527195126189
TRERF1	-0.474586203962087	3.96149478365189	-7.06361121019312	2.40608704607462e-10	2.9158985332284e-09	12.8461239320588
HAS3	-1.5521990375787	1.32361827710222	-7.00657342700676	3.15625591131982e-10	3.76231103784124e-09	12.8418567100787
SAFB2	-0.324545812592612	5.99792962947341	-7.08744110064345	2.14777327286876e-10	2.61612237548851e-09	12.8239982986787
CDH1	-0.263139016352683	9.90594395045542	-7.13972991960892	1.67338790001611e-10	2.06842122984992e-09	12.8178431520069
BCS1L	-0.450673001978691	4.9876267031728	-7.07061476593793	2.32712855380249e-10	2.82840828007215e-09	12.8164427414757
SCN1B	-1.01638013170773	3.00705855034572	-6.96844816351853	3.78264934920848e-10	4.45500195184243e-09	12.8131380519089
PIP5K1B	0.740455852322597	1.95732380746239	6.9633866642118	3.87457935804582e-10	4.54726071466374e-09	12.7826615114517
AHCYL1	0.310446230047077	7.25016184977056	7.10070765281876	2.01608536530667e-10	2.46649682877753e-09	12.780820714535
CRISPLD1	-0.486033074122719	4.18609057840886	-7.06586655348609	2.38037448214275e-10	2.88682979255658e-09	12.7796352931793
MRPL10	0.358157490877685	6.59252044216345	7.09414365274935	2.08020916906559e-10	2.53937358711336e-09	12.7721519263362
PDCL3	-0.44841350920082	4.80799672262286	-7.05654595249562	2.48843197720843e-10	3.0091494133647e-09	12.7590112067269
LOC100507217	0.57582569956681	6.34756770405776	7.06959579029063	2.33845479927193e-10	2.83804920631523e-09	12.7414915561023
JMJD6	-0.466700733915908	6.14538139994074	-7.04304481690896	2.65363403590202e-10	3.19046553676675e-09	12.7329730589711
PRIM2	-0.485929420216485	4.71537752606535	-7.03801623189472	2.71790507366906e-10	3.26070620172464e-09	12.7281657021302
ERP29	0.362823527691977	7.32734582163913	7.08862529832171	2.1356798681469e-10	2.60518673339816e-09	12.7023613518492
FGF13	0.942175027534737	1.92024040496565	6.93244302551758	4.486728764408e-10	5.22171550841749e-09	12.6961295294957
IFNGR1	0.415658858729229	5.45535014823063	7.0433715732885	2.64951024273391e-10	3.18779923017855e-09	12.694072270375
SYTL4	-0.557369480353196	3.68194817646986	-6.98939287369458	3.42466878647924e-10	4.05337302088314e-09	12.676614595151
EIF2B1	-0.328794258565119	5.85528016361001	-7.05608868778281	2.49385659948538e-10	3.00918165727226e-09	12.6523875734539
ACTN1	-0.314166721895715	8.34948804641199	-7.08522547013176	2.17058265732192e-10	2.64198139454525e-09	12.6519753741136
SH3D19	0.510180029253615	4.93477069168873	7.02406678657706	2.90438489608819e-10	3.47445872690836e-09	12.6502017001588
UPF1	-0.394199733790646	7.68510738645013	-7.07768532849069	2.25002111863809e-10	2.73668023186207e-09	12.6447351548714
SYF2	0.495794702687682	4.99577011605482	7.02727534574793	2.86039945917129e-10	3.42428923086476e-09	12.6429725618809
CDC42	-0.384368853751035	7.36830463737162	-7.06961747667081	2.33821317982838e-10	2.83804920631523e-09	12.6237786980591
ULBP2	0.922851100048797	3.07382504766307	6.9228089775175	4.69619802144663e-10	5.45032725264909e-09	12.6205429958042
ZSCAN2	0.49516572978017	3.89411826456174	7.00182120716496	3.22834103851974e-10	3.84002670897612e-09	12.6187132646059
CPEB1	1.08283890376018	1.99619911014924	6.90928794359313	5.00661384118225e-10	5.7693573539746e-09	12.6017373963666
ITGB6	-0.945102703071739	2.67688369151461	-6.92198170779656	4.71463036025433e-10	5.46413569957682e-09	12.5827470769469
HIST2H2BE	0.544557703284893	6.55361154601822	7.02809196246134	2.84931046093597e-10	3.41345760377458e-09	12.5690469980684
USP7	-0.288166231075655	7.77797730349654	-7.06149542836213	2.43045876638303e-10	2.9433014054301e-09	12.5650299432604
ANKMY2	0.448039022805889	4.97012883350875	6.99560668405315	3.32507472745262e-10	3.94666783122197e-09	12.5642658347151
EFHD2	-0.525731433523359	5.45283197910843	-7.01212382824163	3.0740810767851e-10	3.66958828894746e-09	12.5387452522836
CCNF	-0.368634282248592	5.4746434462604	-7.03807798602075	2.71710650284428e-10	3.26070620172464e-09	12.5377360269897
SGOL2	-0.561328486566029	5.14890680739003	-7.02944531687956	2.8310267526755e-10	3.39398504743692e-09	12.5351773475186
SERINC1	0.391673490326342	7.55714135292819	7.0517613751101	2.54577632651409e-10	3.06740369485747e-09	12.53464147359
KDM3A	0.423476545265144	6.19680587958183	7.01068497370277	3.0951777387865e-10	3.69213641251537e-09	12.5177304054243
CYCS	-0.413798399348387	8.2834048546803	-7.0544459473554	2.51344164762974e-10	3.03062711715644e-09	12.5117321934889
FEN1	-0.370493054395775	6.839869433912	-7.039812762473	2.69476811245703e-10	3.23759352821346e-09	12.5085618288319
NUDT16L1	-0.620377144512553	5.57157839116757	-7.00409913779992	3.19358636961511e-10	3.80409817987486e-09	12.4986176069411
KDSR	0.472089226536984	4.88579102209338	6.97258044504247	3.70920166061931e-10	4.37157777112032e-09	12.459191485561
SHQ1	-0.385016067881385	4.76037350705004	-6.97429813454076	3.6790886891334e-10	4.34220742675138e-09	12.4514716771854
GOLIM4	0.522988089426049	4.25228813784794	6.98085122997824	3.56641457103748e-10	4.21517436650394e-09	12.4448174693352
CCPG1	0.676872400331696	3.55258787661524	6.94853303625872	4.15733626641935e-10	4.8620483719998e-09	12.4303218988258
CIDEB	-0.358332566103906	5.17338405518609	-6.99726705557301	3.29895208371651e-10	3.91844280170986e-09	12.4293416211101
CARHSP1	-0.375473339648946	5.55682221601627	-6.99396365709073	3.35112627883364e-10	3.97195151574868e-09	12.4192396876767
SEC13	0.413778259818713	7.14867729592282	7.02174876925359	2.936578607687e-10	3.51046037419281e-09	12.4012894210588
FHOD1	-0.462790911342716	5.80322089414269	-6.97752838807375	3.62311353590127e-10	4.27916319028339e-09	12.383615144584
FLJ35024	2.15073625948811	-0.26756870622115	6.98670684066445	3.46863006796111e-10	4.1025013618516e-09	12.3813117005594
BAIAP3	-0.684452526746876	3.93095094692356	-6.91942032137045	4.77215614611941e-10	5.51170852125007e-09	12.3706859674896
FOXP1	0.474378102029577	4.74287999494995	6.95895731515459	3.95684211674997e-10	4.63404954905647e-09	12.3661112364052
ALDH5A1	-0.377243820744245	5.03617592831211	-6.96775991944924	3.7950215218698e-10	4.46642786289589e-09	12.3060681903053
LOC100128191	-0.592331818071827	2.37751823435716	-6.88585565647703	5.59343679964431e-10	6.39840198613211e-09	12.3023434559985
PLA2G4F	-0.740409709023251	2.42304594036103	-6.87259507600513	5.95519914917044e-10	6.77054728556944e-09	12.2972728898094
ARPC5	-0.371480152896797	6.57350587174047	-6.99535165956242	3.32910515221097e-10	3.94864925996995e-09	12.2907786782883
PBX2	-0.32854981938755	5.44938924837652	-6.96696479674798	3.80936492278757e-10	4.47700765767388e-09	12.2857822495422
ICAM1	0.972742288535251	2.31956602951572	6.84935751877339	6.64587874767504e-10	7.45443837532645e-09	12.2773486603677
SLC35C2	0.405301144845652	5.58702493591953	6.96725289365628	3.80416168114803e-10	4.47403656508577e-09	12.2755100443971
PGBD5	-0.719135793696654	3.64240791077555	-6.86860579235149	6.06849748630325e-10	6.8806475905719e-09	12.2613070683784
PIM1	0.693208874000504	4.25635696778527	6.86294771978583	6.23286062131708e-10	7.03661023193751e-09	12.2402407295757
NPC1	0.612246834188234	6.80927077703324	6.96489506218968	3.84695374978113e-10	4.51800944602104e-09	12.2205000421241
IFFO2	-0.525815042988718	4.39055457438701	-6.90775028984075	5.04317785035967e-10	5.80069507354987e-09	12.217329872005
LAS1L	-0.370892949007906	5.84645109538498	-6.96242514358409	3.89229166392034e-10	4.56484472562439e-09	12.2120317788199
HMGB1	-0.395677689752594	8.78310513986692	-7.00063840481754	3.24653479320952e-10	3.85892309037924e-09	12.2119433252099
HADH	-0.335810829577979	5.41089726963272	-6.94407607198202	4.24610081456977e-10	4.95892388427827e-09	12.1870429599823
KATNB1	0.460084841702269	3.95402396386143	6.89259322690986	5.41805685658324e-10	6.21052658461262e-09	12.1361813431469
ALG6	-0.545958000785172	3.72950909457043	-6.89391682644994	5.38424904881315e-10	6.17600693363177e-09	12.1357491620176
CRCP	-0.267662147261274	6.45032470836586	-6.94827459287177	4.16243281059317e-10	4.86460701078687e-09	12.1308665013115
DNASE1L2	-1.06364813362126	1.44171653717032	-6.80508820436475	8.1884284520916e-10	9.02129627356916e-09	12.1211781872824
FAM111B	-0.610392554975794	5.4965167502795	-6.92113693737619	4.7335265948244e-10	5.47465413359912e-09	12.1136051278944
DOK4	-1.03657854256554	1.78885841591554	-6.80278659980913	8.27767463893134e-10	9.11361623841262e-09	12.1112018820522
SF3B4	-0.341921479797002	7.82372510486735	-6.96172307983426	3.9052751365034e-10	4.57686204505135e-09	12.1082478819392
MTCH1	-0.391364592960601	7.9373870977252	-6.95525559219558	4.02691707016387e-10	4.71281743047029e-09	12.0875425848035
MCU	-0.382860124809427	5.79098820702973	-6.91606417422802	4.84858501880279e-10	5.59611703619446e-09	12.0812043779389
FAM100B	0.557638120702252	4.68498883290866	6.88930006471942	5.50308702409388e-10	6.29935847987311e-09	12.0726706235522
TOMM22	-0.451777668027074	5.4395686456863	-6.92002745160979	4.75845813745631e-10	5.49968582521212e-09	12.072578743238
BMP7	-0.439087345908557	6.50272947978577	-6.93700207572046	4.39085651112614e-10	5.12082875119062e-09	12.0669499447348
ZBED3	1.36903532317204	0.778184971890521	6.7944046754524	8.61090470115365e-10	9.46181144691812e-09	12.0620789654989
SMAD6	-0.733722815016511	2.86086918789797	-6.82882184061883	7.32192691737371e-10	8.12554119218035e-09	12.0415906271411
ALG8	-0.367058912528908	6.04657884301323	-6.9283366151575	4.57485620132475e-10	5.3168794378704e-09	12.0384726785883
SLC25A11	-0.413053378502997	5.80781081435804	-6.921146843683	4.73330457155918e-10	5.47465413359912e-09	12.0316775972373
ZFYVE21	-0.372818395331003	5.97934366244299	-6.92214750746339	4.71093045558807e-10	5.46363390702183e-09	12.0219077302208
TFE3	0.36325717695279	6.72470095457409	6.92147475539814	4.72596113113766e-10	5.4734746507719e-09	12.0215871764197
C15orf17	0.307143724677808	5.57864842610019	6.91339689688081	4.91019018039715e-10	5.66331176392841e-09	12.0066145988361
NDUFS3	-0.428621167410526	6.25431651039693	-6.92324551158018	4.68650043138632e-10	5.44284952878505e-09	11.9969038778345
EPN2	-0.275968631590662	5.65031334848761	-6.90818301024022	5.03286148869737e-10	5.79281318217307e-09	11.9910238836214
CENPN	-0.280243352136764	7.27453730537324	-6.92999073753574	4.53915277682562e-10	5.27905361888955e-09	11.9776246551125
OSBPL6	1.13617209627966	1.86653560221512	6.76993911176449	9.66140703985714e-10	1.05468258051286e-08	11.971140902011
CAPZA1	-0.332352085243166	7.46303356569129	-6.93278256343324	4.47951769927757e-10	5.21695362135919e-09	11.9701252581335
HNRNPR	-0.334767708613136	7.36994626233016	-6.93371948521807	4.45967897260376e-10	5.19746837197389e-09	11.9695742226876
SLC39A11	-0.321548873487945	4.97723718526899	-6.88528737719154	5.60848380677797e-10	6.40684994430019e-09	11.9601027019999
C5orf32	0.437338192686552	4.94288231985785	6.87003271021256	6.02772890892703e-10	6.84370253040704e-09	11.9545001873365
ABCD3	-0.389340236792604	5.69504497332792	-6.90682931959275	5.0652042251514e-10	5.82202580490942e-09	11.9543236993989
E2F5	0.477499904980495	3.53462497479275	6.86191862104877	6.26322560649964e-10	7.06312778443021e-09	11.9521034028333
FRAT2	0.417564167971562	4.13779920121514	6.86369004497307	6.21104784834043e-10	7.01848406862469e-09	11.948284991893
C10orf47	0.5984706655331	3.69585134773962	6.82988212224488	7.28541146149712e-10	8.0903865393146e-09	11.9226401260316
CIAO1	-0.258783753883632	6.66255701133664	-6.90918586351437	5.00903305308008e-10	5.7693573539746e-09	11.9053592402204
AGK	-0.353041854488079	4.79882512377531	-6.86880656953009	6.06274459900734e-10	6.87878837678417e-09	11.8836699644727
SCO1	-0.379129627532755	5.03048838922527	-6.87695107942876	5.83387760725452e-10	6.64616955747443e-09	11.8791243143903
CDAN1	-0.37300432428467	4.16868585050288	-6.85376970655878	6.50890102837323e-10	7.32043448544142e-09	11.8544476587715
KRT19	-0.550527866777561	10.415380613369	-6.93886290977379	4.35231088939901e-10	5.07941711893294e-09	11.8531927681083
ACVR1	0.421039833757631	4.0465590978617	6.83277079700242	7.18683961572364e-10	7.99153628546291e-09	11.851174300073
KAT2A	-0.374636754578722	5.8590835821966	-6.88439005771788	5.63232487998576e-10	6.42969292101583e-09	11.8438316139299
ZNF488	-1.17668553930575	1.54517948459013	-6.73699234827696	1.12789826626043e-09	1.22407336826343e-08	11.8218711548713
DDX19A	-0.298315674598924	5.43069330746878	-6.86652846920381	6.12833749186201e-10	6.93908708286393e-09	11.8135039699324
GTSE1	-0.383922516834175	4.27573123689413	-6.86698642503534	6.11509546030134e-10	6.92878431423304e-09	11.8090252056931
COX7A2L	0.379656045264189	6.98009201184998	6.88991151363337	5.48719996776631e-10	6.28547481239204e-09	11.8054430646437
TSPYL5	-0.311551769514042	6.31818720587716	-6.88561458982756	5.59981491856222e-10	6.40131952823202e-09	11.7952070460207
PPOX	0.720073460727895	1.50847909407104	6.75027597182282	1.05968507816803e-09	1.15228694715749e-08	11.791941002948
ATP5C1	-0.3757575577079	7.95485549892809	-6.89921709340773	5.25094906931394e-10	6.03137858758286e-09	11.7895178502572
EIF4A2	0.327274893365955	8.40691795017628	6.89752210463067	5.29321799012369e-10	6.07575687486812e-09	11.7843612115824
SMAP2	-0.368129132643996	5.08894880730064	-6.83823181290069	7.00408493535193e-10	7.80388517380584e-09	11.7635104949014
RMND5A	0.372834231368991	6.95778279543749	6.87352706765768	5.92903333944747e-10	6.74538459652513e-09	11.7584513463763
MPST	0.62679725196814	4.33252724428887	6.83418253223607	7.13914777026599e-10	7.94378624816556e-09	11.7503141260294
CXCR7	-0.435276660619796	5.6958442201875	-6.86607586216161	6.14145276425611e-10	6.94923247830982e-09	11.7430911922429
LPIN3	-0.38553190416744	5.03071743522109	-6.84741650769806	6.70703856691195e-10	7.51799684939915e-09	11.7367134981956
AIFM1	-0.302488574521984	6.43386970924766	-6.87148952403163	5.98638602755903e-10	6.80138042968052e-09	11.7352516899834
SNX25	0.685064596502925	2.92341570585784	6.76005002090511	1.01211702653035e-09	1.10343188733335e-08	11.7350060474677
FKBP2	0.579043691516341	4.75651908164376	6.82811024395797	7.34653544472353e-10	8.14744421601833e-09	11.7319059368239
TM7SF3	-0.30758998376004	5.72103102091751	-6.85712589683983	6.40658277221473e-10	7.21506331868815e-09	11.7269038242706
MPDU1	-0.361765023845354	6.628051421509	-6.86430164996001	6.19313302797857e-10	7.00297205949382e-09	11.7234049126635
SCARB2	0.32897035717647	7.73717720857359	6.88310403271699	5.66666868197166e-10	6.46448615534066e-09	11.7226341277913
MRPL18	-0.430127513731186	6.42466694507529	-6.84305176979606	6.84661159482324e-10	7.65392595667272e-09	11.7216837984005
NCRNA00341	2.23355882863226	-0.572655736731292	6.85243381233844	6.55007647717317e-10	7.3617929438336e-09	11.7154974285309
P2RY6	-0.615184179425786	3.49180433999236	-6.77811056553599	9.29714740023091e-10	1.01690969994416e-08	11.7086824564774
SOCS3	-0.659239042552526	3.95414021495709	-6.7589791522321	1.01722383764903e-09	1.10827696813305e-08	11.691070001954
PEX11A	-0.51519901480397	3.59210308313408	-6.78605823872291	8.95591440724791e-10	9.81511877764181e-09	11.6893145697512
PPP5C	-0.394782219064641	6.09528058952803	-6.85560317797964	6.45280610735783e-10	7.26222943064955e-09	11.6892126620859
HAUS4	0.357154706773336	5.41596569885332	6.84581766852361	6.75783519828977e-10	7.56479490335998e-09	11.6863813650389
UBE2G1	-0.345299014198619	6.56109527677105	-6.85195710771615	6.56483201453105e-10	7.3734218006056e-09	11.6784610645096
FAM46C	0.521858136143294	4.75801050615648	6.80952706800807	8.01899052616912e-10	8.85211865080214e-09	11.6718884586357
MARS2	-0.421012590655125	3.72991524945803	-6.80052313859596	8.36638086145664e-10	9.20522062677637e-09	11.6680311579224
ELOVL2	-0.411424852013965	6.88943468198251	-6.86026750547214	6.31225044376864e-10	7.11361700954089e-09	11.6656115253817
CYP1B1	0.538075571893281	8.20586678357135	6.87370927142207	5.92393126324672e-10	6.74416789969627e-09	11.6581992046487
TMEM41B	0.588252058535849	5.56291533965628	6.8155115761631	7.79603617677262e-10	8.61737667021449e-09	11.646203181259
STS	-0.687665172328046	2.81298546365156	-6.7358920346561	1.13373964924195e-09	1.22802214338876e-08	11.6387573599763
SHISA2	-0.481949674931263	4.29652836485117	-6.805270534274	8.18139935392225e-10	9.01949392188502e-09	11.6309658057831
NCRNA00188	0.380987332970379	9.60805890798032	6.88051925151532	5.73632492818e-10	6.53948862296403e-09	11.6202124041499
LAMP2	0.287953285987443	7.80061359898487	6.86285794670727	6.2355036855605e-10	7.03661023193751e-09	11.616643461692
THOC4	-0.45555143472445	6.98527459642465	-6.84586594133712	6.75629596219532e-10	7.56479490335998e-09	11.6161035153815
ADI1	-0.33515437051267	7.00021445000915	-6.85016568498959	6.62057718065941e-10	7.43104246774147e-09	11.6082725093673
PIK3R1	-0.516680603738776	6.52822819377926	-6.84189510395011	6.88407840160993e-10	7.68553586038214e-09	11.5900336327871
TRAFD1	-0.297368569974775	6.20507786458967	-6.82579510855326	7.42716579885087e-10	8.23140628363035e-09	11.588601330838
SUMF2	0.302719072863157	6.61377448229731	6.84207777025599	6.87814798909776e-10	7.68404455375223e-09	11.5861201369449
DENR	-0.4040096996763	7.15049510126292	-6.83951415392908	6.96184261936789e-10	7.76199039775391e-09	11.5509804183901
ALG2	0.282741545354185	5.94856973581993	6.81245123537882	7.90927220629444e-10	8.73676805667557e-09	11.5440098341557
LDLR	0.574844160948279	8.50263837961225	6.84017408429874	6.94020190804881e-10	7.74302446365633e-09	11.5290378328479
ERGIC1	-0.303272367915091	7.28640180039824	-6.83174126694773	7.22181843917452e-10	8.02509578583088e-09	11.5218411464334
VPS4A	-0.294645910723785	6.70831660014159	-6.82320090902361	7.51855665352918e-10	8.31616015037182e-09	11.5174215416944
NCAPG2	-0.338652887038315	7.58413702219708	-6.8370403492458	7.04356103602423e-10	7.84264412559715e-09	11.5054451170333
SIGLEC15	4.58163017506341	-1.86985258340894	7.42305560311212	4.29119557390232e-11	5.78757699822116e-10	11.4943472769438
KIAA1147	0.464895713016982	5.05454576835567	6.79091776585186	8.75341006751182e-10	9.60577624468948e-09	11.4779785228681
RDH11	0.319072651472921	7.3816073804582	6.82490885016696	7.45826334432991e-10	8.26039709738897e-09	11.4753478179642
N4BP2L2	0.459395150839705	5.64758731152639	6.79480544131703	8.59467381576382e-10	9.45018572615609e-09	11.4706891145496
TCP11L2	1.12767132943327	1.95561334390867	6.65829837544399	1.63084352742981e-09	1.72185777479394e-08	11.4658888164934
TUBA1C	-0.341033172103407	9.15662036246808	-6.84501850017845	6.78336815413695e-10	7.58829759262785e-09	11.4534719384196
C8orf83	0.463089359572011	6.04060668338295	6.8056814270942	8.16558069799948e-10	9.00799284916512e-09	11.4368045464022
TRIB1	0.594830968257682	7.1775657704366	6.78301593909532	9.08504539723565e-10	9.95011782733261e-09	11.403015925976
WARS2	0.418279736023015	4.10552626544493	6.73647625300394	1.13063441229203e-09	1.22624707595148e-08	11.3954480588051
NDRG1	0.41646621361208	4.92172582393983	6.7457419733953	1.08249588982563e-09	1.17632626780012e-08	11.3949062080545
SUPT16H	-0.292178692083018	8.55912447217095	-6.82379981492742	7.49735948039295e-10	8.2982025115878e-09	11.3906116048181
NDEL1	0.349190576152139	5.98443233750605	6.77110477411914	9.60859401177442e-10	1.0502884068818e-08	11.3872340477194
RBM23	-0.257822070283359	6.65364676677852	-6.79275175127565	8.67816887801495e-10	9.52946134707302e-09	11.3842910399787
DBC1	-1.04830236134132	1.08540431378663	-6.639175369977	1.78333442322965e-09	1.86870206103338e-08	11.380256648477
CDC45	-0.417360517286038	5.8356622187825	-6.76718217459527	9.78746266799994e-10	1.06774641656641e-08	11.361170853651
C17orf48	0.977394010782936	2.2560654916262	6.6415074052785	1.76400851879145e-09	1.84960993531462e-08	11.3308465619301
ABCC1	0.33927599360597	6.53809043563341	6.77003489560089	9.65705651761975e-10	1.05468258051286e-08	11.3012684197515
POLR3E	0.347885569551788	5.19878788465193	6.75647643109516	1.02925860827894e-09	1.12065891698288e-08	11.2905213048574
PACSIN1	-0.775042253860222	2.34041364182292	-6.65548829676791	1.65241536388463e-09	1.74353277890262e-08	11.2880551910133
RAPGEFL1	-0.629846923130779	3.68036848656337	-6.66797599317423	1.55866235377144e-09	1.65610350727278e-08	11.2743913954298
SNX5	0.31282514504378	8.00270732256677	6.78698942900813	8.91675427311459e-10	9.77860973531596e-09	11.2602669419143
IRF3	-0.449802814537426	6.30867585323045	-6.7506540758628	1.0578044478425e-09	1.15099034389837e-08	11.2430678380919
EIF4E2	-0.379498722102203	5.449251697386	-6.74342932202127	1.09431745799526e-09	1.18840033555277e-08	11.2412510603634
NAT1	-0.746430054732299	2.29848949536549	-6.63648348215332	1.80590297809366e-09	1.8876200878524e-08	11.2376989026558
GINS3	-0.439155509866391	4.53941160111324	-6.70059086499839	1.33790213257582e-09	1.43154672202163e-08	11.2212389415201
FOXP2	0.780721450866099	3.24702023555024	6.64237931394564	1.75683621868946e-09	1.8444023177252e-08	11.1905320858283
NEK2	-0.421099986485114	4.07492157973945	-6.72022670731209	1.22022533661856e-09	1.31658377610379e-08	11.1897709802858
DMPK	-0.514733481210987	5.21667805352343	-6.71172955803095	1.26983543839256e-09	1.36658480512723e-08	11.1872184684353
PHB	-0.438185277539763	8.67347402756369	-6.77914049342795	9.2522118906623e-10	1.01265701347799e-08	11.1863067661689
FDXR	-0.541043696215712	4.41675846455273	-6.6900072765031	1.40591670716075e-09	1.50048187687023e-08	11.1435294979359
LOC100499177	0.543013050510229	5.47044019313164	6.69794497652948	1.35459415114527e-09	1.44755479768393e-08	11.1366891319033
PFDN1	-0.344456665586666	5.50842457822224	-6.71196049458706	1.26846110691306e-09	1.36598477475943e-08	11.1033771689077
SEC22B	0.340330521033449	6.49308569722661	6.72578450996853	1.18881903390685e-09	1.28518484311947e-08	11.0559485469637
C17orf28	0.409118322376708	6.60508516117111	6.7188934560941	1.22788061986105e-09	1.32398939307262e-08	11.0420542355035
C20orf3	0.257933893177388	7.58888755794116	6.73623297799298	1.13192644337717e-09	1.22685274394295e-08	11.0389529177465
ZCCHC17	-0.408030296901477	5.02958596531856	-6.67821037298558	1.48576576072375e-09	1.58368047051269e-08	11.0362263202358
ZNF37BP	0.588685177848964	4.21104561787535	6.64414119264287	1.7424309659744e-09	1.8315785967917e-08	11.0241358684972
EXOSC3	-0.409136775608569	4.39757736265478	-6.67400997935971	1.51526665586845e-09	1.61306935408937e-08	11.0167131814286
ATP2A3	-0.465504641808146	7.24873739641196	-6.72535890955082	1.19119548742356e-09	1.28692204984959e-08	11.0147610656434
FSTL3	-0.579989899385312	5.34146303318137	-6.65881265965857	1.62692584287779e-09	1.71880655693545e-08	11.0134920510428
NUP107	-0.307114555725155	6.69078537724798	-6.72037947671443	1.21935118443687e-09	1.31648994244817e-08	11.0131027641858
FZD8	-0.78430475098759	2.38720120587665	-6.58133405515915	2.33572656092023e-09	2.39648411072577e-08	11.0111129628892
CASP6	-0.426141035747224	3.56886141538712	-6.65087015346677	1.68848169629746e-09	1.77822215924929e-08	11.0106140850343
CCDC85C	-0.307488645280561	6.27574006293783	-6.71574497894445	1.24614774652921e-09	1.34282054851511e-08	11.0058386925012
IPO7	0.42929116762401	8.30450180762969	6.73574871694177	1.13450269979778e-09	1.22805327840894e-08	10.9939089291202
CRIP2	-0.644218856335869	6.57591798615023	-6.69689595559236	1.36126896752126e-09	1.45375876199397e-08	10.9705426394672
GMPPB	0.56778951115556	4.56405489384818	6.65326667331587	1.66966944759156e-09	1.76043758304744e-08	10.9663530587101
HARS	-0.326404036302891	7.24520789991143	-6.70800978622708	1.29217634585473e-09	1.38794843982495e-08	10.9548082144556
UQCRFS1	-0.39254879347219	6.58417489616339	-6.70519132431676	1.30936258417165e-09	1.4046042243545e-08	10.9541964290154
DNHD1	0.904349239231346	3.43539379440954	6.57841453446941	2.36770595723632e-09	2.42631828607967e-08	10.9499828830624
CTDSP2	0.318600870439288	7.03859871961167	6.70364802750326	1.31886883398363e-09	1.4129892619822e-08	10.9392297320931
COPS6	-0.348369981640919	6.73858825805676	-6.69936171442692	1.34563096340791e-09	1.43889592276432e-08	10.9320729925831
GLTSCR2	0.536012919987082	7.73628910204582	6.71015614600105	1.27923830271523e-09	1.37581873791701e-08	10.921108913764
GLO1	-0.349921973595935	7.60220142894022	-6.70776325983539	1.29367064757975e-09	1.38866161168958e-08	10.9206979687351
CIAPIN1	-0.33355316965091	5.21334662929582	-6.66336741707557	1.59263274577283e-09	1.68897844263189e-08	10.9160263931491
LOC100499466	0.333452166299545	7.97446481801324	6.70920608624908	1.2849492792639e-09	1.38107273434508e-08	10.9129295558549
TTC27	-0.3539846219739	4.93955561000691	-6.65025321118903	1.69335842062686e-09	1.78223576001029e-08	10.8874927777055
RBM8A	-0.312023156754682	7.5436132251581	-6.70144573203449	1.33255269031074e-09	1.4267356717514e-08	10.8775111602633
POP4	-0.397792046639393	5.37319674450884	-6.66008801942631	1.61725060597698e-09	1.71291318140335e-08	10.8713325390893
HRK	1.64671869352995	0.379941039091775	6.57137158179905	2.44664476375376e-09	2.49650317443672e-08	10.8709491671861
MAPK6	0.451008708757087	8.55379525524906	6.70444633901496	1.31394297704722e-09	1.40861425308575e-08	10.8681272962005
TBC1D15	0.439119513269304	5.48706992044039	6.64369955317233	1.74603083314491e-09	1.83420977723087e-08	10.8609961954912
BRCC3	-0.393883218564225	4.78691297867671	-6.64649783952578	1.72334534682008e-09	1.81265582265528e-08	10.8461252079866
EBNA1BP2	-0.375907179555524	6.87736051760932	-6.68162709971176	1.46218853231804e-09	1.55954343204636e-08	10.8455655000262
ABCB9	-0.556593069340612	4.3412934616279	-6.60562862652293	2.08565609809489e-09	2.15444796692644e-08	10.8418004150884
RBM38	-0.42754345500889	6.38128674773128	-6.66778122073033	1.56008342908723e-09	1.6565609694003e-08	10.8327183275614
LOC100287177	1.7974784372665	-0.309787178927806	6.57570008118988	2.3978273073018e-09	2.45267669035567e-08	10.8158123976918
PCDH7	-0.758882626857375	2.06036113529444	-6.54077726817679	2.82085753785713e-09	2.86088668666602e-08	10.8139347942947
MEX3B	0.515192268112919	5.01910550738762	6.62682220296787	1.88925330624031e-09	1.96736440184078e-08	10.7986978646653
EGR3	0.530422897878775	4.86247048957442	6.61067622757287	2.03712229309702e-09	2.11214093178887e-08	10.7911849632975
ATXN3	0.401553170790345	4.8179783680944	6.63231416340687	1.84141698384295e-09	1.92113896679909e-08	10.7773721876217
SDHC	-0.342070221746526	5.10660557422622	-6.62702231094339	1.88748893377808e-09	1.9667517089411e-08	10.7527221479438
PAF1	-0.331531804281407	6.7334402363232	-6.66095042152049	1.61074046157566e-09	1.70709907980934e-08	10.7525926917029
MED8	0.424488134336906	4.81833703170722	6.61623898526171	1.98492817828221e-09	2.06185955612371e-08	10.748084238396
SERPINB6	0.400594587464385	5.58128422701742	6.63787887911623	1.79416904988664e-09	1.87770232730314e-08	10.7437970789708
EIF2S3	0.279393156272866	8.03719049149673	6.67490894170348	1.50890456398447e-09	1.6073197406418e-08	10.7346397633389
ZNF37A	0.568906497517843	5.04617569884614	6.60863985283129	2.05656659864288e-09	2.12948070612342e-08	10.7177418954477
ATG14	0.443747600782661	5.31706686627491	6.61400562210298	2.00572249402974e-09	2.08216654190896e-08	10.7110901338364
IRS2	0.518280111902841	4.59334795482459	6.59194998238658	2.22300231934753e-09	2.2898607768745e-08	10.7102078675344
RAB33B	0.53207244528257	4.01200661921048	6.58284757228829	2.31931650239061e-09	2.38257058881944e-08	10.7029816220354
NADKD1	0.494343107642459	4.76672602309755	6.60733620193115	2.06911074008582e-09	2.13867787498116e-08	10.7016006318448
C3orf71	2.48408163319278	-0.106484315792351	6.73082479112538	1.16102958303069e-09	1.25595464078948e-08	10.6962072273817
SEC63	0.402866400026859	7.40662098957115	6.65315492794107	1.67054200209059e-09	1.76043758304744e-08	10.6845671672353
RPS10P7	1.17808370183779	0.378084540364345	6.48854226378053	3.59483106864984e-09	3.61297805240985e-08	10.6822784234763
POLR2G	-0.431745020604341	6.29554932424804	-6.6369566733922	1.80191542029244e-09	1.88462998680243e-08	10.6783743625081
ESR1	-0.417995211513166	7.43343341406204	-6.659687019556	1.62028655267049e-09	1.71504255106717e-08	10.6754465732393
TBC1D20	0.323766410326347	5.74804865415092	6.61637648314675	1.98365495817557e-09	2.06181762091537e-08	10.6743313547465
PDCD6	-0.340260732202294	7.96611362072068	-6.65914084093041	1.62443071008071e-09	1.71725532208532e-08	10.6738023873303
PA2G4	-0.24474890826032	8.81737844623634	-6.66459092546422	1.58354335074193e-09	1.68040475874417e-08	10.6559348986538
ERBB2	0.346119131837995	6.29299432476839	6.63320383158655	1.8337813285409e-09	1.9143669749387e-08	10.6409513541263
LANCL2	-0.355807664299113	4.86044839005441	-6.59189315381773	2.22359118730219e-09	2.2898607768745e-08	10.6406666160545
HNRNPK	-0.212174351761091	9.87420237571892	-6.66966998285268	1.54635674913911e-09	1.64407312603957e-08	10.6339848265341
CALR	0.288672103338527	10.0989302397095	6.67190178458566	1.53029095018189e-09	1.62802708974822e-08	10.6317227018475
CHD4	-0.252447991293188	8.42000325701304	-6.65914534675277	1.62439647907378e-09	1.71725532208532e-08	10.6183572616071
EIF4A3	-0.318648313397578	7.52306652915208	-6.63880352097697	1.7864352869504e-09	1.87077919467492e-08	10.6177664881878
UHRF1BP1	0.555882993317075	6.370212723718	6.62295426582418	1.9236795854723e-09	2.00196747899432e-08	10.6150632112706
ODC1	-0.322736649952864	6.8973706332747	-6.62966363895907	1.86435223459474e-09	1.94385453686798e-08	10.5978291888377
BUB1	-0.377350826704164	6.51579343940632	-6.63467736833046	1.82120340053331e-09	1.90242383950775e-08	10.5946944302264
C3orf14	-0.487345321014418	5.96537718209289	-6.61131068726017	2.03110139000908e-09	2.10720469271166e-08	10.592038765581
PEA15	-0.351703790029729	6.23329816051976	-6.59889215717355	2.15221425510311e-09	2.21908946993492e-08	10.5853316298965
CDCA2	-0.469247914372787	4.86519229996476	-6.5895739561721	2.24775518259104e-09	2.31332047222477e-08	10.562421075598
POLR2D	-0.253735013800404	5.94949248735435	-6.60852527087063	2.05766612120034e-09	2.12948070612342e-08	10.560993309382
TRNP1	-0.987624382008513	1.96784493844217	-6.45346221087574	4.22888341361002e-09	4.19726090262398e-08	10.5577179074553
IFT172	0.388970302923839	3.96829327572268	6.56373191295214	2.53521535225577e-09	2.58372587148845e-08	10.542184640166
ACBD3	0.399681425904116	6.39420531773511	6.60982377581998	2.04523969754607e-09	2.11924341398764e-08	10.5411455976664
FBP1	-0.420147046323068	6.74061609765274	-6.60303930089636	2.11099500660362e-09	2.17793217090925e-08	10.5063180294887
KIAA0040	0.554540959972092	4.46679643417325	6.53006151296931	2.96487637950394e-09	2.99967287179818e-08	10.5016504836177
MRPL20	-0.450572907645878	5.5486326009853	-6.58319479045118	2.31556795264048e-09	2.3801818340479e-08	10.4934176261703
RRP7A	-0.397220442191262	5.61356512098849	-6.57730908182665	2.37992735900362e-09	2.43585710844409e-08	10.4861976722981
FH	-0.292328490362517	6.18217856349225	-6.58837574278457	2.26034105418791e-09	2.32484279152759e-08	10.4695416020371
RHBDD1	0.423840392678141	4.25862918134371	6.5323212869773	2.93391264776362e-09	2.97014256181591e-08	10.4624019433803
C3orf19	0.413574177432331	4.87382880388032	6.5480410397884	2.72718821627798e-09	2.77261372212966e-08	10.4602461442499
SEC16A	0.395385609634456	8.37132022874398	6.61701574029929	1.97774608368482e-09	2.05695432235976e-08	10.4576353319909
LY6E	-0.548801908465014	7.9261735776559	-6.60392755564116	2.10226850719435e-09	2.17026780952582e-08	10.4322879130666
HSPA8	-0.22186477676272	11.9936459746859	-6.64220165484981	1.75829529445188e-09	1.84477606677624e-08	10.4209765022095
RRP15	-0.462520265755272	5.91442562057235	-6.57516125489619	2.40385138985844e-09	2.45733561393598e-08	10.4205631397025
ZNF608	0.630267424171953	2.32421774443735	6.48294293570333	3.68933497740095e-09	3.69906703609434e-08	10.4173025291704
OS9	0.24578837791406	8.3325802506111	6.60805224463824	2.06221141349037e-09	2.13286479154069e-08	10.4132361816621
CHAF1B	-0.427359389741753	4.68036403484148	-6.53434326207973	2.90647835233309e-09	2.94415166350203e-08	10.4120318447113
WDR5B	0.572459545542949	3.14908777647601	6.50068143531775	3.39808681365543e-09	3.42347011274539e-08	10.4071299163659
TBRG1	0.413464550298193	4.18013171209828	6.52419747631071	3.04674091440204e-09	3.07877311495225e-08	10.4056761536062
C17orf100	1.01026969202183	1.05202906841005	6.41501652221818	5.05106580524792e-09	4.95158408716097e-08	10.387019959909
VPS25	-0.398299389149597	5.6954756627695	-6.55984162422955	2.58152811716352e-09	2.62772222954611e-08	10.3772442907161
NR2C2AP	-0.444589743674695	5.26989449194635	-6.544796423207	2.7686426954885e-09	2.81134064598359e-08	10.3655343167208
IPO9	-0.313901790694998	6.33694277628325	-6.57223668961165	2.43681001398113e-09	2.48798599962274e-08	10.3625832813535
NDUFAB1	-0.478447932569064	6.28077408192193	-6.56765051001935	2.48939613179628e-09	2.53857688464396e-08	10.3623234094113
LOC100128881	-0.609426703061621	3.75482437105263	-6.48778616049632	3.60745128765137e-09	3.62130944385844e-08	10.3582205704759
PCCA	-0.515194712283011	2.94034685937939	-6.45789324234793	4.14307038452297e-09	4.12149978779211e-08	10.3453725759953
OVGP1	1.2878038994201	0.596233064715377	6.40998061596444	5.16984201530447e-09	5.06505201311962e-08	10.344280098857
SLC12A2	-0.391355632011775	7.18065397893693	-6.57382823204607	2.41881897361683e-09	2.47112574922223e-08	10.3287463899783
EIF4H	-0.19699020692372	8.2629804984702	-6.58251815490221	2.3228784222555e-09	2.38476480870478e-08	10.3124900027949
ZNF529	0.726437897260229	3.08904477979277	6.44109145438147	4.47786488654437e-09	4.42599363844965e-08	10.3091574341258
TACO1	-0.384678262474583	6.21473657985486	-6.5575182669857	2.60958490622081e-09	2.6546653267419e-08	10.2973217251344
EIF4EBP2	-0.344616234586271	7.94082207506381	-6.57740862248476	2.37882433044333e-09	2.43585710844409e-08	10.2967093294554
PDIA6	0.220064021823509	8.32363954336066	6.57842080774764	2.36763677998601e-09	2.42631828607967e-08	10.2839145045566
DRAM1	0.535255104145184	3.2994570786493	6.45937302728703	4.11479731115591e-09	4.09862240808645e-08	10.2815476354449
BLMH	-0.34999621448933	5.10127717164318	-6.5179992555394	3.13570006907256e-09	3.16484296651596e-08	10.2792303949664
NKAIN1	-0.492243612640987	4.5481053880648	-6.48808728690733	3.60241990975285e-09	3.61843066490731e-08	10.2661305598555
LOC100505854	0.650332676273917	3.31691148566732	6.43093957315607	4.69296194957352e-09	4.62220822406758e-08	10.2643235312676
TMC3	2.50963595414225	-0.97216199083324	6.54579248567712	2.75585079087993e-09	2.80005155690619e-08	10.2584613113469
DDX46	-0.352912948002079	7.65829348500769	-6.56053957196872	2.57315812215942e-09	2.62079759043813e-08	10.2351054339828
MAP4K2	-0.728668924489288	2.8204075526621	-6.41897207171525	4.95966431541624e-09	4.86768931989561e-08	10.2230502495214
ABTB1	0.844542534459739	1.82575588534292	6.39523523166386	5.53371856779747e-09	5.39626293456821e-08	10.2015396319612
CMBL	0.330634394027883	5.31800989874283	6.51874777053838	3.12482228582696e-09	3.15576859348853e-08	10.2013370754948
KLF2	0.954635386128036	3.62310599751825	6.43224827864611	4.66467033703107e-09	4.59976100922805e-08	10.1974104251687
THRB	0.743388365661748	2.58702635806299	6.4040791505101	5.31254729931942e-09	5.19573339379052e-08	10.1872486919304
COMMD10	-0.476773175132014	5.0652776626981	-6.48671718439789	3.62536844438837e-09	3.63711228937919e-08	10.1447087539372
PPP6R1	-0.311305699254544	7.56032782993693	-6.53608688533184	2.88302447565796e-09	2.92216371702446e-08	10.141618937709
FAM46A	0.574679778278443	7.12192462574512	6.52607022690684	3.02035657563195e-09	3.05395667296667e-08	10.1352079769256
SDC2	-0.470417471177033	4.35516141212655	-6.44482891426596	4.40115363523342e-09	4.35531913583691e-08	10.101728915088
CCHCR1	-0.489068228465023	3.98483661229807	-6.4529713804643	4.23849638339393e-09	4.20430685147569e-08	10.1008588193112
MORF4L2	0.311527245873364	9.25235499048998	6.54096471518205	2.81840082199751e-09	2.86012957203194e-08	10.0771880269972
LRP1	0.846861115179852	1.77009203197475	6.36049298480124	6.49408762627374e-09	6.24897131540863e-08	10.0577382645355
TC2N	0.427497484504248	6.2021755909963	6.50451822637175	3.33814469304424e-09	3.36510740485062e-08	10.0565484383996
PDAP1	-0.321165111850235	7.52369804726454	-6.51477588600677	3.18297283656892e-09	3.21061747399148e-08	10.0412788427539
CHORDC1	-0.52003712394094	6.49101414277378	-6.47946485501892	3.74926877719674e-09	3.75465694789451e-08	10.0386330338891
DMTF1	0.369704634555962	5.74805688487495	6.4771569311281	3.78956856157286e-09	3.79274354420972e-08	10.0189989566761
HAUS7	-0.532276471938267	4.48295888803818	-6.43854336892715	4.53091997581377e-09	4.47314673409147e-08	10.0094506623548
KCNG1	1.14865879676469	1.04530386862097	6.32260971846448	7.72934156222835e-09	7.34880661095548e-08	9.97671185862954
ANKRD52	-0.41369731581212	7.02077170179801	-6.49771832557844	3.44510628003695e-09	3.46666410513466e-08	9.9753250576425
C15orf23	-0.349903388306318	4.88330018436232	-6.48073888081619	3.72720410204236e-09	3.73479696839763e-08	9.97361236220445
RFWD3	-0.345448582411272	7.05403156818072	-6.49518464591279	3.48582095274819e-09	3.50552433035242e-08	9.96823022043622
PLCXD3	0.922238377444244	1.96774380759187	6.34249648411115	7.05447345673694e-09	6.74551252661341e-08	9.96316404034017
CAD	0.328197294292994	6.79935492127865	6.49853358323325	3.43210580084162e-09	3.45566149387569e-08	9.94897376269629
ERMAP	0.52413720923152	3.21277805843239	6.37906168144299	5.96196256062169e-09	5.78351866959612e-08	9.9330852872496
SLC25A44	-0.297373640931277	5.80640047222915	-6.45055944353261	4.28604904015181e-09	4.24895578823348e-08	9.92431484030179
NR2F2	-0.318940431861496	6.03322532752457	-6.4767207402636	3.79723305277695e-09	3.79814148173695e-08	9.91917680230267
DPY19L3	0.469911481749842	5.74356142361968	6.46072585369457	4.08911677229739e-09	4.07790035181286e-08	9.91223231125898
HMOX2	-0.390460617697996	5.79226918307641	-6.45595842188154	4.18032716891204e-09	4.1515315660858e-08	9.90687879327033
SIX5	0.560182193696457	4.44021220082593	6.42895895356195	4.73610168615015e-09	4.65920968230442e-08	9.89676594522274
GRIN1	-0.914141028767951	2.37005334380574	-6.32484083580373	7.65056161037398e-09	7.27804279703608e-08	9.89187927519143
SEMA3F	-0.440846488345877	5.17651023195588	-6.45036816706562	4.28984263876818e-09	4.25019717362317e-08	9.88573796396508
IL17RC	0.580676186163968	3.792600228408	6.39791082255572	5.46586421610816e-09	5.3394341793337e-08	9.88384806968817
SNRPD1	-0.419501603042621	5.86617615806505	-6.45994657226395	4.10389037734454e-09	4.09019443806377e-08	9.88327482384888
PRICKLE2	-0.423674955999208	6.71688334057554	-6.45778436187069	4.14515824148908e-09	4.12149978779211e-08	9.87981652769255
LRRC45	-0.586945609443081	4.9448451437746	-6.43102830608628	4.69103837496566e-09	4.62220822406758e-08	9.87479422835308
CLSPN	-0.490776018582873	5.79736446037063	-6.44772946504963	4.34251595955199e-09	4.29983640660435e-08	9.87278347162965
PRPF4B	-0.391960466984218	6.7157916565465	-6.47205566670811	3.88016903464536e-09	3.87877746176981e-08	9.86905658865533
SDHD	-0.417345181461403	5.5022912917651	-6.44058017092242	4.48846114983883e-09	4.43384667867127e-08	9.86081364996408
DENND5A	0.346592863487397	5.43704737635107	6.41754627928856	4.99242045557865e-09	4.89696420522565e-08	9.8381243249214
ALS2CR8	0.728120394107154	1.99449059611265	6.33277441059002	7.3767967542765e-09	7.0296039269812e-08	9.83451673908513
JUB	0.36780800211374	5.9178823686548	6.44320676466244	4.434287431768e-09	4.38551289230562e-08	9.8313398303568
ZNF184	0.547334617367214	4.33891009509977	6.38360604883718	5.8384357898702e-09	5.67686047382496e-08	9.81583778515196
C1orf43	0.243685149092708	7.64912858693609	6.46793080938549	3.95499033609634e-09	3.951210178069e-08	9.81236594777745
GOLGB1	0.489901276753227	8.00530447578421	6.46763269751653	3.960452729856e-09	3.95430516143951e-08	9.81062893456879
POLE3	-0.283335133119211	7.4215260093374	-6.45816094338404	4.13794145226229e-09	4.11922219331158e-08	9.78340714040181
SURF4	0.252764703495657	8.5714851421643	6.46659105440856	3.97959766208155e-09	3.97104960027756e-08	9.76889147118569
NUP43	-0.329216448273824	5.31044317355698	-6.42676204457474	4.78441072385097e-09	4.70396736894084e-08	9.76059179022903
POLR2F	-0.570900067248234	4.35804591517712	-6.38115503797496	5.90474278685756e-09	5.73799641879174e-08	9.74993942257073
TRIB2	-0.383569806081775	4.106327892923	-6.38072710162897	5.91639572268154e-09	5.74598153694112e-08	9.74558459122389
BCL6	0.509306082828885	3.93574613382583	6.3480514110322	6.87659040314865e-09	6.58671809291283e-08	9.7404242725404
COPS4	-0.336688701780488	5.49074548058013	-6.40608276699123	5.26366628562173e-09	5.15395520847411e-08	9.71149752935811
NAGLU	0.496756791620672	4.4349557311431	6.3896008125153	5.67934249856484e-09	5.53181851753049e-08	9.70982557108336
LOC113230	-0.562631594507118	3.77611971068103	-6.3444336975288	6.99192895477265e-09	6.68953202743809e-08	9.69410946779567
RPS26	-0.44922971686001	7.20308148684252	-6.43436739833339	4.61921604885837e-09	4.55762650154026e-08	9.69000294942204
H2AFZ	-0.299546389281858	8.967269612493	-6.45638974299954	4.17199311108114e-09	4.14571674329893e-08	9.68112874097645
GTF2IRD1	0.350749738705307	5.28094411299661	6.38914848299506	5.69119592043835e-09	5.54013740241042e-08	9.67487904749071
FAM162A	-0.432527275793067	4.71516447481633	-6.37534161081691	6.06500111901979e-09	5.88006253417316e-08	9.67289704763322
SLC26A6	-0.424270353513325	5.00697985485628	-6.36703387387726	6.30149973904774e-09	6.08465829306203e-08	9.66352421836534
LOC643988	-0.736293137295291	4.78586603219106	-6.37395994252693	6.10371674532636e-09	5.9107445772344e-08	9.65655156816272
PREX1	-0.402362100507895	7.95890203357896	-6.4291899717547	4.73104978399032e-09	4.65697919879071e-08	9.63476368024669
FYN	0.936747862574147	2.00367648368103	6.2443016050225	1.10642931570302e-08	1.02288136405845e-07	9.62789807707382
CAPN8	0.795997874804149	2.68604714284616	6.27546692757293	9.59431051682463e-09	8.97400721942814e-08	9.6255542085213
SLC50A1	0.35074262910624	5.95439740465312	6.3977746229683	5.46929837109055e-09	5.33966993334025e-08	9.62168943440004
NPEPPS	-0.281147417214098	7.90600295470235	-6.42092804554408	4.91507291005174e-09	4.82675744848534e-08	9.5927235510336
DLD	-0.324552174988161	7.34903439944144	-6.42134441751291	4.9056318947555e-09	4.82031655745541e-08	9.59169912964225
PHF13	-0.376809113056898	5.63553052157035	-6.36198767695723	6.44957244678005e-09	6.21686741210084e-08	9.59097047003989
UNG	-0.333057389759331	6.80955489163731	-6.40089555315666	5.3911392207248e-09	5.26951562404451e-08	9.5805035739258
THAP8	0.724050385260453	2.5796006855454	6.27372922716237	9.67094267344744e-09	9.02549359769726e-08	9.57822217981485
PSME2	-0.433451433781201	6.91708701349395	-6.40452255832741	5.30169126520518e-09	5.18815007134531e-08	9.57670943158472
GOT1	0.315676232868377	6.89533309893308	6.39751216391461	5.47592206006478e-09	5.34301753398619e-08	9.55543780271821
FAM84A	0.541070252020691	3.08014577927929	6.31345604398923	8.06102241707187e-09	7.631580772949e-08	9.54783434518013
MINA	0.448557073604132	4.36052619390137	6.34998049639006	6.81585798638302e-09	6.53978249938437e-08	9.54356650555894
TNFRSF21	0.395866466992283	4.59311724929902	6.33931788054425	7.15829595843322e-09	6.83696982346301e-08	9.5434323866412
KCTD5	-0.33628528472352	6.66709474526224	-6.37921276169403	5.95781466699531e-09	5.78284924496979e-08	9.53598408699608
TBRG4	-0.369420915806024	5.90537271963809	-6.38543155965071	5.78952866411875e-09	5.63258158107749e-08	9.53370918426551
PLD6	0.511004916939663	4.08543571205625	6.31489814066462	8.00785135857127e-09	7.58772272638787e-08	9.52571476003145
UBE2V2	-0.446121703503176	6.68172077043642	-6.39060930382973	5.65300240409598e-09	5.50937134068189e-08	9.52303987918503
FANCE	0.559304919624895	3.14279312170309	6.2980625630393	8.6507589234218e-09	8.14613131955552e-08	9.52283734902453
MYO7A	1.23549355946987	0.412846174155588	6.21839180920932	1.24538384854247e-08	1.14250134300737e-07	9.51252853471765
HSPA2	-0.77398030959157	2.51220158784937	-6.23631024746675	1.14757070630276e-08	1.05974447775855e-07	9.50701291301724
CDKN1B	0.327466632098344	5.98032481162174	6.37375383327697	6.10951299602857e-09	5.91293375842488e-08	9.46650036783489
SMAD7	-0.558989166636597	3.90186535043691	-6.27484920016806	9.62148325338029e-09	8.99439272943164e-08	9.46342972984759
CDCA3	-0.37585062686777	4.15184000389501	-6.34970392504949	6.82453251321329e-09	6.54435101783137e-08	9.45658449991983
BRF1	-0.394215038628876	6.00291655810945	-6.36226098202386	6.44146547135635e-09	6.21263371066687e-08	9.45349586396093
RPS10	-0.893476969214659	1.95273806818401	-6.22020368802947	1.23513073195497e-08	1.13496298687994e-07	9.44888827853872
NEBL	0.435709558539553	6.0616865040104	6.36168936120144	6.45843280691496e-09	6.2182400842168e-08	9.44722229026944
CMC1	-0.441319296372419	4.11813591399306	-6.30708968882906	8.29994932331975e-09	7.83342846970652e-08	9.44608982420975
CCNB2	-0.336738504539017	5.58944335452471	-6.37020858804787	6.21006820553799e-09	6.00677736665225e-08	9.42888882162
MRI1	-0.362150463211093	5.43361476493212	-6.33884471138284	7.17387948919359e-09	6.84794295532384e-08	9.4262602803644
ADD1	-0.21687542611313	6.54493376618557	-6.36922828032152	6.23816030911384e-09	6.02697822123743e-08	9.41813285666373
LOC338758	0.940794990198752	1.66817374233437	6.1939823109851	1.39197644188013e-08	1.26863291629446e-07	9.40857920494938
MAN2A2	0.26818320862835	7.49039507583062	6.37468394121989	6.08339929517134e-09	5.8944826079053e-08	9.40398493370628
KIAA1324	-0.466229505540685	5.34383163589681	-6.32947843548641	7.48933688105001e-09	7.13278302953761e-08	9.40098759747765
OXCT1	-0.333307133572365	5.36570133890687	-6.34148775238286	7.0872595282418e-09	6.77299019144662e-08	9.39818440369569
ABCF1	-0.234360421705881	6.97104387965803	-6.36975332727849	6.2230987772314e-09	6.0159019624519e-08	9.39702485828475
GALNT7	0.410403089184376	5.51073900433694	6.34830126091778	6.86869449038138e-09	6.58292530986465e-08	9.3929420856751
APPL2	0.32984272955088	5.38794489000661	6.3377757087813	7.20920983075818e-09	6.87774245348544e-08	9.39097083801978
CYP4F22	-0.800359558047401	2.58295738971675	-6.20136693805359	1.34591854089471e-08	1.22799463600235e-07	9.38911144074394
MELK	-0.322256673723978	5.7281265570078	-6.34731389289512	6.89995021749339e-09	6.60531009944817e-08	9.38327136455252
TAOK2	-0.35227644491933	6.84554405854945	-6.36360770612195	6.40166465810669e-09	6.17780956388784e-08	9.38050037923005
SLMO1	0.75001699998843	2.3938743095583	6.20960741582552	1.29629564561856e-08	1.18465838127458e-07	9.37763159084227
TRIM66	0.510681950934213	4.43344992210793	6.31506423782681	8.00174952203752e-09	7.58623917270723e-08	9.37184951082771
RG9MTD1	-0.473028819334818	4.87575608714673	-6.32133372177261	7.77475591422631e-09	7.3877851084955e-08	9.37123142110357
PODNL1	-1.02312430246977	2.4332339156511	-6.18589892846308	1.44417538343188e-08	1.31334361677622e-07	9.36254056442088
TBL1X	0.330345273696323	6.28263786711071	6.35550207025219	6.64493684146749e-09	6.38677722624726e-08	9.35978217783837
SOS1	0.47012348833348	6.35146386366649	6.35537325048796	6.64887584201451e-09	6.38689256644748e-08	9.35063552474938
TBC1D13	-0.271231746689953	4.92440940990056	-6.3129152075663	8.08105313474822e-09	7.6440912118512e-08	9.35060458784381
TCOF1	-0.262304541108802	7.19434874425548	-6.36170303892624	6.45802629820719e-09	6.2182400842168e-08	9.34695726566743
PRADC1	-0.535166972444647	4.1379202323156	-6.2791457780815	9.43404570541312e-09	8.82904199089698e-08	9.33992953347074
C6orf27	0.585292893835785	3.03721093095299	6.22831034223925	1.19026689492885e-08	1.0973552122817e-07	9.3291087597782
PRKCA	-0.461341364738386	5.39076568654577	-6.2957897759936	8.74136482157889e-09	8.22681965537903e-08	9.32749571112499
GCOM1	-1.17696761660612	0.939759641049948	-6.17087329721998	1.5463837454903e-08	1.40096000864463e-07	9.32119303307876
CENPI	-0.457294381758152	3.99283539150963	-6.30762036644528	8.27976900400866e-09	7.81879485166803e-08	9.31410085493188
PRIM1	0.394126845232289	5.2370298753404	6.3166723594479	7.94290948202343e-09	7.53472593178444e-08	9.31078908147204
TMEM41A	-0.355773670031117	4.62608561334959	-6.2893989511762	9.00118801473677e-09	8.45707125609314e-08	9.30566686624035
IPO11	-0.406461480229363	5.5040152089334	-6.31940489839725	7.84390563795234e-09	7.4450327973391e-08	9.28873078856999
ABCD1	-0.524546576249461	3.95374346934992	-6.26777262064557	9.93823944793115e-09	9.24399980685209e-08	9.28439789686822
IPO4	-0.312394789465955	7.68471462064834	-6.35353459897863	6.70534932404079e-09	6.43744328905041e-08	9.28003916793241
TTC37	0.412152001015415	5.77264824612302	6.32913781459995	7.50106346416842e-09	7.13988533720846e-08	9.27315917278042
FBXO8	0.553131125055078	2.93906579496793	6.22588614535221	1.20351169546148e-08	1.10787480618161e-07	9.27261639440229
LYPD6B	0.497191692418077	3.76070666135673	6.26007462166218	1.02945013359227e-08	9.56473557455395e-08	9.26025662644705
CDK20	0.532760714696416	3.12382316979636	6.22611690153476	1.20224470487549e-08	1.1077873523051e-07	9.25507342666809
UQCR10	-0.457924612066996	5.79729508563084	-6.31339544630951	8.06326430626697e-09	7.631580772949e-08	9.25185752494439
GPN1	-0.283154917238862	6.02167675371047	-6.31214265859938	8.10975092166258e-09	7.66690075827501e-08	9.25069189637557
CABLES1	0.375178598045761	4.83409541990287	6.28079403080276	9.36310119920783e-09	8.77246523560514e-08	9.23995693724972
ANKRD11	0.395683894113581	7.31202657725285	6.33718403210713	7.22883842518704e-09	6.89253670597651e-08	9.2324966770578
TTLL5	-0.342284668283793	6.13366329529775	-6.30844525979786	8.2484965125619e-09	7.79366416249069e-08	9.23079124480454
RAMP1	-0.669462569146691	3.98534995034743	-6.25066545173686	1.07471048196495e-08	9.9631142463314e-08	9.22429797849388
HCG18	0.365147680868877	5.21799774812904	6.28678681929309	9.1095668992622e-09	8.54929275102475e-08	9.22233456109657
KIAA1683	1.15565254885481	2.97071222917776	6.15170672838171	1.68716559225397e-08	1.51618255587617e-07	9.21837200377207
GANAB	0.236956239196683	8.9180986025663	6.35594860673366	6.63130064965866e-09	6.37733594392705e-08	9.21479653047161
KRTAP5-1	1.20051521319808	1.81187244096886	6.14380223079886	1.74883955585082e-08	1.56571695567715e-07	9.20578189964255
DMRTA1	0.714918687566291	2.08673541211107	6.17292938922591	1.53198740947024e-08	1.38942285444578e-07	9.19692583583995
ST6GALNAC2	0.502362336233951	3.33995436113108	6.22126150317867	1.22918327634576e-08	1.13011880778485e-07	9.18639153183539
POF1B	-0.525693279985372	4.56723269891673	-6.27470735041786	9.62773368618328e-09	8.99520771886755e-08	9.18502812896556
RWDD2A	0.713531869630569	2.62904601446764	6.16521585844629	1.58668802409836e-08	1.43281698245254e-07	9.17723922232297
TMEM66	0.255219175635424	7.32478704235801	6.32053226372211	7.80341539583939e-09	7.41080744349904e-08	9.17122877335659
SLC12A8	1.01169393439528	0.874835041151595	6.13395805367436	1.82876242258826e-08	1.63464579130765e-07	9.1641058885099
CCDC99	-0.383196361083153	5.30355428214087	-6.30116029028873	8.52875724131261e-09	8.04030079502323e-08	9.1587130767196
C9orf21	0.619700233333699	2.77847764450232	6.1915043958711	1.40777678456996e-08	1.28233436520414e-07	9.15752090037227
DNAJC3	0.430064687632034	6.45664733779249	6.29222396965709	8.88540835092349e-09	8.35298309504466e-08	9.15668384268899
RPS6KA4	-0.421414781282554	5.70416762773684	-6.28229482587503	9.29896166505959e-09	8.71725531874757e-08	9.1441446393666
PSMB7	-0.35823417802283	6.91235056850169	-6.30488619402417	8.3842631669085e-09	7.90854016939524e-08	9.12570937561667
ZNF323	0.564965159080286	2.54704920582382	6.1707517874939	1.54723869379345e-08	1.40097563156479e-07	9.12536001196442
DYNC1LI2	-0.332741315617876	6.63442078397733	-6.30073068571706	8.54557492706823e-09	8.05161662424164e-08	9.11210139274934
ZFPL1	0.469306881446861	4.64515391618937	6.25120791879042	1.07204857319792e-08	9.94394916148755e-08	9.11132261503836
CYP24A1	-1.1095542865122	1.6123003668346	-6.12283065433795	1.92344390936879e-08	1.71286879341234e-07	9.08319392074262
ZNF280D	0.42199793012461	4.64614614485574	6.2495055496364	1.08042406759358e-08	1.00105330229557e-07	9.08236851274533
ZNF766	0.375752547938497	4.7431256753811	6.24644176403834	1.09566055164416e-08	1.0140468769063e-07	9.06986198156684
MFN2	-0.254237178857288	7.00279544107133	-6.29337745423345	8.83855797832865e-09	8.31361325250665e-08	9.06690936421148
CCDC34	-0.454461768340275	4.08620820076051	-6.23175953049857	1.17166945488601e-08	1.08087203903632e-07	9.06383541185414
MRPS28	-0.491641631422709	5.26038054287599	-6.25531580640725	1.05210102514767e-08	9.76433826002751e-08	9.04266700433718
PRKCD	-0.319693877478868	5.48182143872023	-6.26825332263606	9.91640070278172e-09	9.22881944091939e-08	9.03962791939549
PHF3	0.418920481937732	6.42062379904251	6.2799558459259	9.39911252479549e-09	8.80127423654422e-08	9.02202732892376
GRHL3	-0.988197537922516	0.937968600567044	-6.10028103353432	2.13037512423584e-08	1.87913468236921e-07	9.01973826461349
CDYL	0.251950186905696	6.1645562850102	6.26912035353125	9.87713033179484e-09	9.2025140762639e-08	9.01488869618037
ARL1	0.399075151913845	6.01515774942117	6.27373139053224	9.67084689489422e-09	9.02549359769726e-08	9.01190515792559
TGIF2	-0.341182228728186	5.3328654609979	-6.25854251619286	1.03668958952078e-08	9.6266500250669e-08	9.01017128668554
AREG	0.965410049562549	1.41141360316653	6.1136027121609	2.00561504999545e-08	1.77658400932859e-07	9.00932297112144
RTN4R	0.791201818023636	2.77033197823613	6.14775110063685	1.71775608455777e-08	1.54036207818467e-07	9.00787389195803
SNX30	0.415830655210518	5.6693785140862	6.24473605252012	1.10423486722862e-08	1.02141725218647e-07	8.99749393564717
VEZF1	0.328540128374166	6.98697729445439	6.27162210682553	9.76467672465564e-09	9.102812349116e-08	8.97746788431029
ETF1	-0.260717989204718	8.8558183009287	-6.28915396112711	9.01129848281063e-09	8.46181672243262e-08	8.96601272621458
TYMS	-0.415986710744559	4.75146345051661	-6.22162022019228	1.22717284813009e-08	1.12889101826885e-07	8.9588268880971
CTSA	0.312842812513648	6.94812640400617	6.26853183708566	9.90376920080749e-09	9.22219577473855e-08	8.94811646800839
LENG9	0.581535595814579	2.31745171206217	6.14509849716466	1.73857536640097e-08	1.55736124411836e-07	8.93976402561421
SRSF3	-0.318606018773597	8.8537905020091	-6.28472223440493	9.1961379933361e-09	8.62569892319422e-08	8.92944699561109
TRANK1	1.88516566976637	1.17829613166711	6.07929676620371	2.34257246893869e-08	2.04687471110401e-07	8.92686825129455
CSNK2A2	0.385647824498995	4.22704050047493	6.18697593173953	1.43711066935055e-08	1.30762996921755e-07	8.90640781361036
DOM3Z	0.463728107467929	4.31304271282816	6.1839569757601	1.45700047496834e-08	1.32356740594082e-07	8.90001047717454
PSMC3	-0.367194560796017	8.25991226246683	-6.27190033712731	9.7522486264336e-09	9.09629704564839e-08	8.89624934642154
TNPO2	-0.269284557472002	7.47521809216542	-6.26130956608267	1.02365113912389e-08	9.51614321884825e-08	8.87164227716003
MEGF9	-0.411052350065952	5.74180467632366	-6.22585832993541	1.20366450779239e-08	1.10787480618161e-07	8.86528716057935
RAP1GAP2	0.312479604807849	4.87164584302911	6.21520768274361	1.26360607482225e-08	1.15731369087225e-07	8.86266287757972
RFX3	0.712347899450516	2.40902304601766	6.10593599014031	2.07650776090427e-08	1.83646302450359e-07	8.86097880364095
PRPF38A	-0.335930360032364	5.6397498867024	-6.21480772031807	1.26591350428506e-08	1.15879241629246e-07	8.85146081133515
EPN3	-0.460575070801752	5.12730079282592	-6.21798428309844	1.24770150939813e-08	1.14400000236701e-07	8.84504550102326
SIK3	0.479428756605921	4.6755454596374	6.18418846337824	1.45546580239925e-08	1.32289185213723e-07	8.84302155172027
YEATS2	0.333022707693743	5.63862412319021	6.21960902592579	1.23848661183003e-08	1.13742175157855e-07	8.8317121419429
TXNDC15	0.292194328559509	5.14201830365395	6.21072232796088	1.28972192670279e-08	1.17994034475807e-07	8.82127633661827
LOC100125556	0.649862877138791	1.74777143708648	6.09631169970748	2.16900597021718e-08	1.90717433469569e-07	8.8198936228232
DHTKD1	-0.300442313932629	6.59864021468245	-6.23703386389648	1.14378405145744e-08	1.05683118655106e-07	8.80560526668125
WDR89	0.417092132213468	4.8275621205987	6.20257624838532	1.33852066112062e-08	1.22191154675661e-07	8.79860761379225
SCAND3	0.686653924425109	2.86759539162881	6.10030936737813	2.13010182200269e-08	1.87913468236921e-07	8.77724945934834
BCLAF1	-0.441154814814915	8.39689155865336	-6.24661187163055	1.09480906075916e-08	1.01381986335195e-07	8.77298952630738
FTSJ1	0.363011706688098	5.24979680270902	6.19133125695116	1.40888738642287e-08	1.28264739523876e-07	8.76361891559437
ZNF805	0.637468106881843	3.22796186950783	6.10165064153424	2.117203632924e-08	1.87146477574107e-07	8.75019623040959
PLD3	0.412646354561323	6.61201449800395	6.21548066846944	1.26203357103416e-08	1.15650681873838e-07	8.73893014969463
NHLRC3	0.417143009098478	3.48053609857022	6.15967014245794	1.62720108960538e-08	1.46623443009485e-07	8.73760817882399
SDC4	0.232072196020654	7.92862480671931	6.21933592108608	1.24003084716341e-08	1.1382149225006e-07	8.71524521133037
MRFAP1	-0.258970275363801	8.30685138581827	-6.23174600632175	1.17174181222964e-08	1.08087203903632e-07	8.69398806005221
ACO2	-0.320491925046585	6.15450104292416	-6.19542207761768	1.38287628192314e-08	1.2610263325454e-07	8.68867321401397
HIGD1A	-0.434447725734721	5.03184879390646	-6.16013427468884	1.62377172279806e-08	1.46393306156737e-07	8.67658075703489
TM9SF2	0.306670954468913	6.92618604765951	6.2093219447553	1.29798414065488e-08	1.18555361924152e-07	8.66234688236305
EDIL3	0.761881603627779	2.51645863849875	6.0597101770205	2.55936106338457e-08	2.22121195765665e-07	8.62831872056433
DHRS3	0.556810307362036	3.69857624584409	6.11890381863052	1.95799713254974e-08	1.738551669333e-07	8.62610347126608
NCRNA00174	0.735575013830117	2.38672162686201	6.04131978114459	2.78084438882018e-08	2.39109725237166e-07	8.62468666389458
HEMK1	0.492093314959687	2.91776274614574	6.10079176368153	2.12545402820186e-08	1.87677366249461e-07	8.61948858545091
VIL1	-1.46254231583251	1.23337906437637	-6.02770284035773	2.95690272351668e-08	2.53466125823132e-07	8.61410343910058
PBK	-0.374462008979768	4.65003996862297	-6.16799081947102	1.56679109378971e-08	1.41791202665255e-07	8.61245137972251
COMT	-0.480413796321277	5.62982447280205	-6.16619132495493	1.57966553424535e-08	1.42724615854777e-07	8.6101734584658
CAP2	0.341695043999312	5.9678699224242	6.17243747512431	1.53541961850684e-08	1.39178090514409e-07	8.60900874047328
CTTN	-0.261935123442919	8.54640436263797	-6.21005079406542	1.29367746071284e-08	1.18291207506624e-07	8.60861453550913
SH3KBP1	0.378460048541597	4.95510558532694	6.1337182285623	1.83075377693363e-08	1.6355516114016e-07	8.60810035827568
WWOX	-0.352412562748089	5.26003377624065	-6.14872894262342	1.7101435357466e-08	1.53435839548423e-07	8.60248581395442
OSTF1	-0.362345271440073	5.14777125997365	-6.14986186549735	1.70136525649048e-08	1.52812204884784e-07	8.60200110992474
TXN2	-0.394638137444506	6.1054351970898	-6.17521631354563	1.51613003877858e-08	1.3757872364912e-07	8.59736531302161
ATPAF1	-0.314465284156673	5.27071496439512	-6.16222109548441	1.60844051948482e-08	1.45167616016536e-07	8.59412383789844
PCNXL2	0.509648425385628	4.59136619678066	6.11279804140795	2.01294219676856e-08	1.78213050813962e-07	8.58257948369754
LOC100128822	0.730893839248587	2.57460722458481	6.04665640903105	2.71469788970114e-08	2.34265260615902e-07	8.58133766347643
LAP3	-0.361418563689258	6.27873454149424	-6.16740802052482	1.57094934650329e-08	1.42090626668042e-07	8.56491917592861
SLFN5	0.921310707389138	3.19270369167599	6.04436588190657	2.74289650738844e-08	2.36332824263597e-07	8.55348566581527
GATAD1	0.284579299171315	5.63700698578649	6.16026413717378	1.6228134750882e-08	1.46385828249056e-07	8.54378142045769
WDR13	0.434982903018613	5.16071109457336	6.1418571063135	1.76435375205813e-08	1.57876148472018e-07	8.54161117722998
AGPAT3	-0.26045367719554	6.69446436768674	-6.17894178546787	1.49064377300764e-08	1.35339448750161e-07	8.5386746641273
POMGNT1	-0.325670796065211	5.25615509842353	-6.14108978799544	1.7705110843585e-08	1.58342392378671e-07	8.5276981259546
ERAL1	-0.32140274958234	5.7589927369385	-6.15658534852515	1.65017607046772e-08	1.48453709534707e-07	8.52190594478014
PRKAR1B	-0.436626230814084	5.89341311751655	-6.14955294487841	1.70375446596607e-08	1.5294465748157e-07	8.51754905756825
TTC1	-0.381461625252273	6.62386830722488	-6.15319371730874	1.67580552819914e-08	1.50678342223669e-07	8.49018377223733
CACNB3	-0.368781521427379	5.27753474309444	-6.13084846537419	1.85474890993026e-08	1.65521989165814e-07	8.48197109369595
HCCS	-0.324071930589054	4.98867662576063	-6.11495528379249	1.99335802671383e-08	1.76759913249004e-07	8.48089136588918
RASSF7	-0.57520590167842	4.3108005100857	-6.09896298991383	2.14312695815679e-08	1.88739627426089e-07	8.47665318547717
POLR2E	-0.470668979059922	6.27876765564516	-6.14705750558997	1.72317599855027e-08	1.54439418005117e-07	8.47618897668706
TRIAP1	-0.418040070033862	5.52501063526824	-6.12835384679571	1.8758589998727e-08	1.67316618207312e-07	8.47309323579478
FAM69B	0.643998258562655	3.06903469501339	6.03040791863679	2.92107545130834e-08	2.5052341460349e-07	8.46954491047338
MTCH2	-0.231109439576222	7.28054030559639	-6.1672699726853	1.57193590650485e-08	1.42103005948039e-07	8.46852820349255
AKAP8	-0.33093833395218	5.72021472446303	-6.12744822760679	1.8835810247272e-08	1.67849129815225e-07	8.46130158938796
S100A14	0.408191086151608	7.43876344875828	6.15825738451712	1.63768364252382e-08	1.47409156284007e-07	8.45226435322007
SDC1	-0.337816900875292	5.58774569533165	-6.13119987525684	1.85179406989792e-08	1.6534652442591e-07	8.44757745520896
COBLL1	0.540750045941268	4.55635414993453	6.09301214810493	2.20164303792407e-08	1.93282300085261e-07	8.43613284775374
TXNDC17	-0.410356411528704	5.48850051660774	-6.12267448787163	1.92480651046911e-08	1.71316998834941e-07	8.42659592425801
SEPSECS	0.516286177575498	3.76913727272456	6.07029240526767	2.43989005217957e-08	2.12413957483868e-07	8.42592375996152
CPXM2	1.50275455034562	0.709674883741706	5.97065647256822	3.82170748344817e-08	3.20693607391807e-07	8.41318208767241
HLCS	0.370932617400271	4.86162463827798	6.09979026919933	2.13511441930263e-08	1.88133053469005e-07	8.39604259806629
PEBP1	-0.277790420824097	8.25287597522817	-6.15949069186745	1.62852892224968e-08	1.46664069443746e-07	8.38290870411011
TMEM127	-0.289251948933737	6.32612294789282	-6.12741832841963	1.88383650241077e-08	1.67849129815225e-07	8.36172135869896
CACNB4	0.852706263931258	2.06081354028764	5.96920731534689	3.84664537433946e-08	3.22624359280106e-07	8.35953120626651
SPIRE2	0.443612289401375	4.1277941984141	6.06595700866249	2.48815629877099e-08	2.16278201354709e-07	8.34706395742381
ANXA9	-0.358717911188069	4.37022024699707	-6.07644256522578	2.37299872112013e-08	2.07129596096102e-07	8.34164083508999
MCOLN1	0.694256079676321	3.38349687925609	6.00024079527724	3.34602584713719e-08	2.84199777894984e-07	8.33383125574894
URB2	-0.343739265064408	4.90625582190586	-6.10091923900865	2.12422749876491e-08	1.87668149441861e-07	8.32731376562017
ZRANB3	0.45492488013659	3.73727255910577	6.04366289060619	2.75160873725529e-08	2.36839446844352e-07	8.32689534743531
FBXO16	0.983681961092117	1.10268259024141	5.94490933518522	4.28944669916438e-08	3.56544267379846e-07	8.32210455045048
ATRIP	-0.438538167001434	3.62531871094096	-6.04586192935365	2.72444620986182e-08	2.34901331918176e-07	8.32049579792538
RNMT	0.4256482029802	5.9378078842753	6.09994213448254	2.13364675221338e-08	1.8810283755412e-07	8.31955591996891
OLFML3	-1.08162052673357	1.72385187236337	-5.93836301893894	4.41708827326543e-08	3.66243848696534e-07	8.31676189108286
TM9SF1	0.258507419966985	6.59118116775053	6.12201699142287	1.93055381494212e-08	1.71737138303681e-07	8.30471809106364
CLMN	0.35546621467523	5.47003076723535	6.0923322679615	2.20842786738083e-08	1.93776220640488e-07	8.30347849872596
KLHDC7B	1.56091453216735	-0.0587661000665346	5.92778802365877	4.6312216170192e-08	3.83049210301826e-07	8.2798102112226
SELS	0.353182804330556	6.72181819333759	6.11205944381637	2.01969091467443e-08	1.78715930460398e-07	8.27925072115885
PLEKHM1P	0.494524548171253	4.40986019313415	6.04343966896727	2.75438083931598e-08	2.36956096485187e-07	8.27900877863573
FAM134A	0.272961944175471	6.63443986441711	6.11579893331091	1.98575027957985e-08	1.76178714459912e-07	8.27660835492972
BOLA3	-0.451818800435145	4.96119153507336	-6.07157213725493	2.4258198881578e-08	2.11409128762642e-07	8.27438326370616
SYNGR3	0.579575882371644	3.27264586894811	6.00272740182303	3.30880958892857e-08	2.81324512278807e-07	8.25756527747781
CSNK1D	-0.274462110169364	7.58743158524797	-6.11884475476087	1.95852149307783e-08	1.738551669333e-07	8.25470653014692
ATM	0.597772651113586	4.65357843258001	6.07402770653676	2.39904534375612e-08	2.09293867130816e-07	8.25414162426432
RPS6KA1	-0.350470748059848	5.33847391901816	-6.07890358228788	2.34674093261384e-08	2.04944623274329e-07	8.25327778830236
KDM6B	0.570739866481555	7.18789582028028	6.09645810835473	2.1675688892588e-08	1.90691331425377e-07	8.25017641788189
ZMYM3	-0.331145274305071	4.781226718806	-6.08624077911526	2.27014414677414e-08	1.98878421742539e-07	8.24891513343228
ZNF513	-0.849699036178653	2.46405070483723	-5.93653548210742	4.45338461555568e-08	3.68887589452963e-07	8.24615767557507
ELOVL4	0.738268011634603	2.70324504761805	5.95716726438947	4.06012722137496e-08	3.3899933924251e-07	8.24106095078416
KIAA0141	0.277365303982917	5.59271637163895	6.08640614237341	2.2684465320613e-08	1.98833856405625e-07	8.24083374624418
NUDT15	-0.318353147772341	5.4588439419555	-6.08223339205597	2.31166878497186e-08	2.02198476777559e-07	8.24012112547558
SSU72	-0.304194272443661	5.85241764590794	-6.08827381465567	2.24935969286798e-08	1.97264244905738e-07	8.24011159282469
BRI3BP	-0.495460669331463	4.70975557181072	-6.07045002488191	2.43815275251469e-08	2.12373263713832e-07	8.23950684672606
SLC44A2	-0.258783728159747	7.28847618818177	-6.11907836045497	1.95644838386427e-08	1.738551669333e-07	8.2370767609593
PRMT5	-0.211568524469507	7.55773295275767	-6.11467516936781	1.99589035103868e-08	1.76890674248918e-07	8.22138076897141
C9orf100	-0.438694653005242	2.36744256780786	-6.01437564332248	3.13983062854842e-08	2.67774234736583e-07	8.21386040184713
MRPL36	-0.424794913763572	5.27250227759595	-6.06846902533343	2.4600764125071e-08	2.13948611142843e-07	8.197191043347
CALM2	-0.359414425557647	8.89394387982346	-6.12171496229019	1.93319957673745e-08	1.71881072415509e-07	8.17642198673085
ST6GAL1	0.634555190555858	2.41360212686159	5.97248151849293	3.79052743484711e-08	3.1839668920333e-07	8.1740194570303
ACADSB	-0.485745002590818	3.93180742663463	-6.02437582429929	3.00156114305837e-08	2.57030765778331e-07	8.16797334475762
HSPA14	-0.344486138777705	5.66677762438753	-6.0500353285885	2.67362070715711e-08	2.31317292842708e-07	8.16112598270601
FAM122C	-0.733180971020131	1.55897714397062	-5.91286820559298	4.95080467206691e-08	4.07466817596688e-07	8.16037526837151
SLC6A6	0.384467641637747	7.03464887144035	6.08536050689665	2.27920208792929e-08	1.99567412138898e-07	8.15533283995979
DHDDS	0.298594534471539	5.58624410581678	6.05582728935941	2.60462808837537e-08	2.25815449196421e-07	8.1507189290649
INCENP	-0.319668249335531	5.94577499150899	-6.08351412932642	2.29831703185088e-08	2.01135813922942e-07	8.14877917067237
HTT	-0.415101788024079	7.18232661952729	-6.09345537694126	2.19723092292854e-08	1.92996270772358e-07	8.14494999665693
CMAS	-0.373955814829704	5.17797502903587	-6.04897083595167	2.68649513043463e-08	2.32310985322589e-07	8.14150656926155
SUCLA2	-0.367383623864704	5.17470021989875	-6.05197783118594	2.65028371984409e-08	2.2965463694649e-07	8.13506542842948
NDUFC2	-0.528130445822451	3.95183491993755	-6.00217063637881	3.31710694382732e-08	2.8188666935248e-07	8.11861675252274
PSMD7	-0.276562769289273	7.98793999546306	-6.09410698112065	2.19076035457961e-08	1.92529039253754e-07	8.11287677973319
MLXIP	0.418402842578091	5.48691414309765	6.04837094537812	2.69377734540421e-08	2.32700063659814e-07	8.09821546025493
IBTK	0.4487700833007	7.09347409231458	6.08028198241506	2.33215940479197e-08	2.03884129042033e-07	8.09708135010805
MEGF8	0.447379249399796	4.10071366756471	6.024789027821	2.99597880331938e-08	2.56684167554884e-07	8.08715039305032
PTTG1	-0.36894409013299	5.06623831650147	-6.06268037201504	2.52525830275012e-08	2.1938919405295e-07	8.08689878790784
LOC389641	0.581559700054307	2.23971412459116	5.92923620879227	4.6013044671898e-08	3.80763067339348e-07	8.07706706874852
PALLD	0.291679917149914	6.56826671395479	6.05146767745286	2.65639314221845e-08	2.29945750054148e-07	8.04862920089104
PHAX	-0.287164451441961	5.99160294082077	-6.05163071042465	2.654439209612e-08	2.29895605083123e-07	8.04756466864257
KHNYN	0.307680580169656	5.93602914502528	6.04839031819534	2.69354187059453e-08	2.32700063659814e-07	8.03673211725626
CCDC28A	0.576343532051498	2.47257214282515	5.93872189738759	4.40999493814975e-08	3.65837080087383e-07	8.03425537052557
SP6	-0.478715785969627	3.2079309044046	-5.93925259647093	4.39952606193927e-08	3.65149746202841e-07	8.02982371754088
VOPP1	-0.410443594083393	3.93004473231304	-5.97575303634548	3.73526069946241e-08	3.14227866890389e-07	8.02872742924411
PTCD3	-0.284010593815644	6.28864477002435	-6.05685196294806	2.59260631936721e-08	2.24889772225608e-07	8.02746402267775
PIN1	-0.515549626713526	4.5137582430238	-5.99941938229826	3.35841001203339e-08	2.85106847925108e-07	8.01424236311025
DRG1	-0.312452501311866	5.94347731235394	-6.03856122634651	2.81565600685394e-08	2.41978576868578e-07	8.0131478626284
HIATL1	-0.265174628685439	6.2881349208901	-6.04582680985152	2.72487792347083e-08	2.34901331918176e-07	8.0032058511983
NXPH3	-1.46842469481356	0.609335648924603	-5.89220085949999	5.42961311523018e-08	4.42950486532242e-07	8.00228806145618
MAP3K6	-0.490366511603244	4.79881565470954	-6.00391053860506	3.29124535911441e-08	2.79973486194453e-07	8.00190874878072
C10orf35	-0.569658254985693	4.09824303298442	-5.97140732340149	3.80884909773637e-08	3.19775061799915e-07	7.99607667834047
TOMM34	-0.292876780081055	6.05190210340164	-6.03211605589324	2.89867270838016e-08	2.48857301719455e-07	7.99443405967117
PFKP	-0.293801507965608	8.2358687161517	-6.06950770909291	2.44855722105478e-08	2.13057601274299e-07	7.9934793731366
ARHGEF10	0.41259020958484	4.20285923673789	5.97515067331473	3.74537666481677e-08	3.14920459237786e-07	7.98977662214171
PTPN1	-0.238737540993734	8.13011315368175	-6.06241457206648	2.52829179831443e-08	2.19538691770563e-07	7.98832695040609
AHI1	0.497331636306241	5.12348595093648	5.99632244435865	3.40550868664908e-08	2.88373302660857e-07	7.97532261629921
CBR1	-0.447722292471556	5.32053452721675	-6.00405014342844	3.289178924485e-08	2.79940093298153e-07	7.96338936491264
ILF3	-0.189318848575381	9.16051707682252	-6.07234432160124	2.41736871973528e-08	2.10782452913727e-07	7.95940311946941
SWAP70	0.459759835381045	4.24643980284852	5.96736177307287	3.87863650428112e-08	3.25144445601992e-07	7.95595039582247
SUCLG2	-0.34919184745787	5.65024556899229	-6.02065415418993	3.05230442476961e-08	2.60975149283471e-07	7.95424651669003
MPP2	-0.576782954605492	2.18507579363252	-5.91141261961907	4.98312139086829e-08	4.09723314360281e-07	7.95085496237186
DNAJB6	-0.281640763181003	7.80144613763983	-6.04409200839855	2.74628740897312e-08	2.3650314432372e-07	7.94749363606552
TBC1D4	0.387612949437425	4.46872907592799	5.98310233481008	3.61398331149763e-08	3.04331605747665e-07	7.9396510028552
CYLD	0.669339256893342	3.98480340412766	5.91321914437108	4.94304408422612e-08	4.07112302543415e-07	7.93598972820964
C6orf1	0.549802996885237	4.22459401924266	5.94900267079095	4.21148599854058e-08	3.50761413543789e-07	7.9312031570549
RAD54B	-0.458611577372806	4.93942803484502	-5.99828740298887	3.37555046640189e-08	2.8627132860094e-07	7.93084016305696
GOLT1B	0.475297643317151	5.5031672374141	6.00523906797252	3.27163212275024e-08	2.78730390325395e-07	7.91404275952002
PIGU	-0.329382530591897	4.92201333052386	-5.99184637047952	3.4747328490987e-08	2.93492081658215e-07	7.91099472393934
PBX3	-0.327120182830197	5.28326211428498	-5.98797838537421	3.53566730644947e-08	2.98036794521476e-07	7.90072411367698
SALL4	0.763761990144556	2.65536037255265	5.86945335698342	6.00935943499999e-08	4.86449792792545e-07	7.90048582028901
TCF19	-0.348616874269033	5.00419389075613	-5.99882875395261	3.36734259853221e-08	2.85720129973885e-07	7.8946252668823
ISL2	1.17746203683022	1.43050811537917	5.83425470218721	7.02845284608998e-08	5.62949451139889e-07	7.8879490790563
ZNF598	0.418617428173201	6.38833401183134	6.01966425376542	3.06594291068804e-08	2.62007303210765e-07	7.88230328110979
ING4	0.563090333485813	3.42383529817784	5.91823195999501	4.83348968674463e-08	3.99186575412924e-07	7.87971509156794
PPP2R5B	0.550995434702612	3.19140874052369	5.90703153427016	5.08164739264554e-08	4.17208988682396e-07	7.87699959009197
WWC3	0.302863319352063	6.133035463465	6.01668432729464	3.10736255000988e-08	2.65275810548061e-07	7.87332561989359
SUOX	-0.386748702866776	3.63859291070678	-5.95679708306712	4.0668724214289e-08	3.39393085708468e-07	7.86848332624842
LOC400657	0.572661557165691	1.79886273357777	5.86991119401911	5.99711147533577e-08	4.85693425247048e-07	7.8662605101976
BRD9	-0.250050517787325	6.74763193113263	-6.02144268244913	3.04148314093581e-08	2.60182936312074e-07	7.8656655082251
CHAF1A	-0.376100397226301	4.89135304869752	-5.9659303591668	3.90362924201132e-08	3.26748225442429e-07	7.85851748088402
HEATR5A	0.45588000532526	5.80477326527172	6.00407824719591	3.28876308621931e-08	2.79940093298153e-07	7.8526481725449
ORC1	-0.351111171763407	5.1846323732333	-5.96607047498438	3.90117581210189e-08	3.26706380979429e-07	7.85038488399188
PDK3	-0.382518804735519	5.32727022684619	-5.99424578132093	3.43745453833653e-08	2.90748468716991e-07	7.84977151993628
ITGA2	0.52096594828139	5.77815285316375	6.00712123090629	3.24404242319579e-08	2.76520721129085e-07	7.84892847575202
PSMA7	-0.384440685942986	9.42332112289132	-6.04778560346697	2.70090169300575e-08	2.3319504343742e-07	7.83728822209863
[truncated: 14,725 more rows]
