# Supplementary material for: The transcriptomic response of cells to a drug combination is more than the sum of the responses to the monotherapies
Source: eLife. 2020 Sep 18;9:e52707. doi: 10.7554/eLife.52707 (PMC7546737; doi:10.7554/eLife.52707)
Supplement: Source data 4. [file elife-52707-data4.zip › MCF7/limma_t0_T_6.txt]

1	logFC	AveExpr	t	P.Value	adj.P.Val	B
CXCL12	-1.75180036520366	6.62471432582455	-30.248104915122	2.14945461311653e-51	3.59474789497608e-47	105.764371968427
TNFRSF11B	1.92605438759432	2.91929869028472	24.2740773815208	3.74281162357192e-43	3.12973907963084e-39	86.9139219254867
CCNG2	1.65775896916904	4.84350507718494	22.8588896984004	5.53524578787763e-41	3.08571501854885e-37	82.3275378036546
DUSP4	0.905789703434699	6.12907799082694	21.1797247370853	2.75965840175731e-38	1.15381317777473e-34	76.5391931408799
PRSS23	-0.906193514672153	7.51479796878689	-20.1025418277996	1.76029321761233e-36	5.88782875426971e-33	72.5779021211006
STX3	0.873556608339113	7.26471962093819	19.3099427352345	4.09297238160432e-35	1.14084783516584e-31	69.4318811844996
CD55	1.08029212478284	6.76048435142546	19.2067677004688	6.19959662929591e-35	1.45624174460061e-31	68.9763695818211
CYP1A1	1.78233952346441	6.56248199634734	19.1486805496463	7.83674701112504e-35	1.45624174460061e-31	68.7917154478204
HBP1	1.29443115314343	6.10881226071028	19.1746625932897	7.05653196378194e-35	1.45624174460061e-31	68.6149070688725
ABCG1	-1.71071884216203	3.93751528526914	-18.2896043047222	2.63338157333824e-33	4.40406734325088e-30	63.9481091891622
GREB1	-1.29477038569429	9.10257794404363	-17.5725424097175	5.31286482851328e-32	8.07748649018692e-29	62.3756982600606
TACC2	0.992843589644364	6.91534907610325	17.5506255285833	5.82981401611892e-32	8.12481746713107e-29	62.2528170465514
DDIT4	1.47565671140582	7.79816807553139	17.3686930385873	1.26305483963685e-31	1.50880922414904e-28	61.4896247769536
PNRC1	1.18197256145034	5.19933224060621	17.3896085015683	1.15539019664188e-31	1.48636504989529e-28	61.4150080879168
TMEM164	-0.975053955160481	6.7415023422082	-17.3351130484658	1.45745615036586e-31	1.62496644391457e-28	61.3504890411776
SRSF7	-0.783767816881105	7.63560642719624	-16.9261186999207	8.43024442930438e-31	8.8117129897304e-28	59.620837729327
PPIF	-0.797233556122465	7.21639483110668	-16.7580524856471	1.74478661077826e-30	1.71645948697974e-27	58.9006779484555
FLCN	1.02477312620223	5.96977715283135	16.5237813048001	4.83822418182088e-30	4.25865585351434e-27	57.8547919423514
KLHL24	1.98262636575769	4.98928081901282	16.5366387444634	4.57401434478244e-30	4.24976755011897e-27	57.5106163727619
HDAC5	1.40090404685572	4.9457181551372	16.438964972752	7.01127602952003e-30	5.86282901588465e-27	57.1708896189157
NEAT1	1.28104993231554	9.32769474472601	16.2832018568902	1.38901125118722e-29	1.10618210308834e-26	56.8487049588254
ASNS	1.34527440856243	7.81572324876419	15.8343572045642	1.01327820929921e-28	7.70275671469092e-26	54.8740057073252
SLC7A11	2.31569992098541	6.50262698686845	15.5763134474295	3.21273013952368e-28	2.33607386319105e-25	53.720708465476
ALDH1B1	-0.93820101215358	4.11482585509358	-15.5119087363536	4.29061060828515e-28	2.9898404922067e-25	53.3453540437096
CLDN1	1.00861397213066	4.14131437186706	15.4002501419944	7.09385734709388e-28	4.74550681091192e-25	52.8649380490681
YPEL5	0.997832730696708	5.7418497596113	15.2303666285801	1.52898635101334e-27	9.83491066705656e-25	52.1012982772756
WIPI1	0.982607464510413	5.36228497793697	14.7728484564708	1.23111625688312e-26	7.62562528893087e-24	50.0832501749013
MNT	1.14243067310887	5.09078222795694	14.6781436010594	1.90196086748609e-26	1.13601405527991e-23	49.5672376991565
AARS	0.703782629659644	8.92408223154677	14.5443611624948	3.52249395815774e-26	2.0313858260769e-23	49.0562642221658
PLEKHA6	0.723197841955431	6.64507385984049	14.3204998799872	9.9263789247143e-26	5.53362537123073e-23	48.0481637764787
UAP1L1	0.95628549491228	5.30103737398317	14.3124959932415	1.03020990536397e-25	5.55781627655065e-23	47.9954111749794
MAFG	0.992694593770922	6.70722584074029	14.2401286988256	1.44197669411274e-25	7.53613069760669e-23	47.6787982911327
CYP1B1	1.06987448650081	8.20586678357135	14.141945350569	2.27778318659187e-25	1.15435290947159e-22	47.1942997481895
OLFM1	-0.694032298077704	6.45247500202781	-14.1167034491234	2.56234451785594e-25	1.2603720504889e-22	47.1098854027534
LPIN1	1.02301081929778	6.13705125804514	14.0824857212182	3.00603290435195e-25	1.43636840835377e-22	46.9467738675723
OSBPL2	0.457147393276142	7.09270110579106	13.8633867575099	8.38451365424823e-25	3.89507239871243e-22	45.9326004665367
CCND1	-0.649829920104844	8.63108843422753	-13.8012012487	1.12292619209892e-24	5.07562638828711e-22	45.6141652424484
PGPEP1	0.818039589321169	5.42588814112395	13.7042337661252	1.77242107126888e-24	7.80051841997389e-22	45.1848798002098
PGR	-1.19873583988684	5.26038455899292	-13.6512346064931	2.27561440797062e-24	9.7583013740771e-22	44.9428085496469
C1orf226	-1.14222925180007	4.45595842770565	-13.6204374085048	2.63164774763488e-24	1.10029192328614e-21	44.6548200748805
GIGYF1	0.681793118082219	6.86024438341345	13.5427386308918	3.79927124980567e-24	1.54973200931098e-21	44.4295728639038
HERPUD1	1.14836901165335	6.39996889195011	13.5145662298323	4.341043525232e-24	1.72856218847571e-21	44.3021877508595
JDP2	1.16684017523395	3.89194486273967	13.452738998877	5.81809358613084e-24	2.26283249149889e-21	43.933797902458
BHLHE40	0.811243673799273	6.82896665127999	13.1777406445714	2.15111237808127e-23	8.17618259341619e-21	42.7247486681378
PI4K2A	0.663938783967457	6.12383947389819	13.1601639059803	2.3392614055023e-23	8.53459712855338e-21	42.6437411746846
NPY1R	-0.872590995540218	6.34622103429305	-13.1594294585611	2.34747349864539e-23	8.53459712855338e-21	42.6292996944046
C5orf41	1.90425307697961	4.81563713303347	13.1472514704904	2.48793970970251e-23	8.85283057554571e-21	42.3134118844919
NEU1	0.758625744385435	7.01821897270495	12.9990625471332	5.05245805769448e-23	1.7244348685078e-20	41.8696316206399
DSCAM-AS1	0.766441912482478	8.91590219087414	12.9995168846418	5.04147868083422e-23	1.7244348685078e-20	41.8043591551769
HS1BP3	1.04030291677459	4.06129864472253	12.9818615633323	5.48628596701043e-23	1.83505293024565e-20	41.7497058514004
ABCG2	0.572462214544944	6.45212908677705	12.8989119688839	8.16557053872924e-23	2.67766669979819e-20	41.3888632784765
GOLGA2	0.538474150494809	7.31801541552838	12.8933035415968	8.38831448991211e-23	2.69781099094789e-20	41.3561394129096
CREB3L2	0.915691135380511	5.85566346937409	12.8804261855729	8.92312154990833e-23	2.81566575095598e-20	41.3188401655634
SUSD4	-0.771592886919598	4.9502972989518	-12.7958587804752	1.33959134771714e-22	4.14876401837433e-20	40.8958579247901
CA12	-0.660486657642282	8.30245847554294	-12.7384788873534	1.7655309702871e-22	5.36849817219662e-20	40.5922378209052
IRF2BP2	0.645214886601963	6.7465405455177	12.7270519249969	1.86539307257634e-22	5.57086316888692e-20	40.5684483446278
RDH10	-0.823712845275013	4.7202793840158	-12.6625839734969	2.54497689282248e-22	7.46705150097599e-20	40.2780582237584
NSUN2	-0.42565602509116	7.34499913509004	-12.6441721299131	2.78129437908855e-22	8.01971848204773e-20	40.157325594403
SLC22A5	-0.604005401663445	5.57176155799238	-12.5834443210794	3.72855365832632e-22	1.04120961072015e-19	39.9059131095122
YPEL2	1.2071036952429	4.5576105459056	12.583058671993	3.73550446323898e-22	1.04120961072015e-19	39.8053836326118
ARMCX3	0.884971499752852	6.30152197409971	12.4830749619752	6.05706882554328e-22	1.66062982030141e-19	39.4235454889727
EPB41L1	-0.754716932562536	5.6910242979106	-12.4523197770873	7.02933807509696e-22	1.8812829288365e-19	39.2799868436702
WDR3	-0.618085143853111	5.65497584333086	-12.4506362755917	7.0868706360141e-22	1.8812829288365e-19	39.2639301146243
INSIG1	0.87413737074231	8.29926565363552	12.442005134487	7.38934431428352e-22	1.93092803612621e-19	39.177358737206
GNPDA1	0.548136561951431	6.09217817796005	12.3320792089091	1.25904861560692e-21	3.19035288597123e-19	38.6919393399326
NAIF1	1.08701606811634	3.97815202648618	12.3484432697983	1.16294556680433e-21	2.99216948603626e-19	38.5942189332265
RRP1B	-0.492945583886768	6.70065163701951	-12.3073767296016	1.41943882506545e-21	3.54308879259621e-19	38.5487884555601
ATG13	0.474948610367317	6.66488912292753	12.2106707698494	2.27094573857451e-21	5.58519066645883e-19	38.0966795146809
PSAT1	0.975242347161788	5.20356157244925	12.1935491053989	2.46818765194526e-21	5.98231453494675e-19	38.0412277726806
PNPLA8	0.892772188818811	6.42752123418809	12.1768173382382	2.6775444284672e-21	6.27943052122912e-19	37.9560826609784
PDCD11	-0.510334943779801	6.63751552640649	-12.174841615153	2.70341424018474e-21	6.27943052122912e-19	37.914207867105
DKC1	-0.472793162489118	7.29390422865692	-12.1783582208191	2.65754092554051e-21	6.27943052122912e-19	37.9122261107296
DKK1	0.74038502766282	6.41450477589382	12.1478056478439	3.08369188533303e-21	7.06461138223419e-19	37.7605443112071
BSDC1	0.493788568942576	6.38980004229096	12.1235044437156	3.47113205831222e-21	7.84475845178562e-19	37.6823890777589
TMEM150C	0.599509686076714	5.04427325230211	12.1139248324395	3.63696670254389e-21	8.00324093859789e-19	37.6425101272856
HYOU1	0.542515022607811	9.2049344201938	12.1153496071689	3.61180772015942e-21	8.00324093859789e-19	37.5718570215362
BTG1	0.737650716030289	5.49652482144106	11.9724541281132	7.2519072866748e-21	1.57507659042012e-18	36.9781928264149
LMO7	1.00537593702638	4.02826096408761	11.9245752856338	9.16326678784482e-21	1.96469838153739e-18	36.7208694001595
FAM100B	1.16241442654845	4.68498883290866	11.9179407217791	9.46531772910286e-21	2.00377181900654e-18	36.6449964903486
HSPA1A	0.939472206537271	9.30862539928997	11.8749216326573	1.16815461023009e-20	2.44202721268601e-18	36.406196674979
MBNL2	0.951076429623392	5.24355390412766	11.8119554647044	1.58981235639991e-20	3.28247183313977e-18	36.2038590199188
RARA	-0.948591466175567	5.84652387451635	-11.7926108621649	1.74780736302771e-20	3.52172654690065e-18	36.1108270759875
EPS15L1	-0.572553964690991	6.17091598653785	-11.75628952325	2.08826987873551e-20	4.15764588713961e-18	35.9209131098554
ADORA2A	-1.30641464662978	3.27458780037323	-11.7938583514022	1.73715935212154e-20	3.52172654690065e-18	35.7727928717741
NOP56	-0.583008631140541	7.76501818598893	-11.673120282647	3.14007345693698e-20	6.17818688162518e-18	35.4514818460502
LITAF	0.524533813071272	7.27925257888602	11.5996774634862	4.50363853500954e-20	8.7580059138953e-18	35.1192895980864
RRAGC	0.814004893386727	4.75400251011141	11.5776672655347	5.01806152865921e-20	9.4294450567749e-18	35.0651893545432
BMF	1.13989280521004	3.93161958495479	11.592106225023	4.67433401646657e-20	8.98546690705596e-18	35.0644805393555
IER3	0.846915584953699	7.58200289967431	11.5891857149875	4.7418988582393e-20	9.0117632392266e-18	35.049817598207
RASD1	1.1998423919907	5.29286842191389	11.5574497830985	5.54237667890563e-20	1.01857920415404e-17	34.9682327229388
INSR	0.747028007218728	5.23683720530654	11.5578181085323	5.53234973432054e-20	1.01857920415404e-17	34.9680011701133
C20orf111	0.692879874859816	6.43378349403498	11.5292971445526	6.36527660128571e-20	1.14465468688067e-17	34.822681419531
TRIB3	0.882826463829353	7.80822936799348	11.5355240418985	6.17329929984555e-20	1.12219845098497e-17	34.8115253220117
PFKFB2	0.986543235011064	4.74748239128216	11.5135980135422	6.87628978745038e-20	1.21893172516559e-17	34.7606730873718
GEMIN5	-0.57981431751816	5.94301462918895	-11.5121897895549	6.92409195711141e-20	1.21893172516559e-17	34.7030208367731
SLC6A9	1.07854812800281	3.98393855401789	11.5078483667294	7.07356935898445e-20	1.23227472874642e-17	34.6749908593144
ANKZF1	0.618075363427924	5.19173730182175	11.3785439786252	1.33711429287503e-19	2.30445363253311e-17	34.0948698118609
WBP2	0.698153429552962	6.83470217058966	11.3765419814798	1.35037345125715e-19	2.30445363253311e-17	34.0579261090076
CYTH2	0.551745838316918	7.01919179624827	11.3744131595501	1.36461723644379e-19	2.30523824871576e-17	34.0222193381638
SEC24D	0.615024951541749	6.71508660193227	11.3663618461003	1.41986385512871e-19	2.37458031131726e-17	33.9850216088198
RUNX2	1.05348208115086	4.07969380970454	11.3543595657582	1.50641305119108e-19	2.49438137308115e-17	33.974302330607
PKIB	-0.759998829322742	5.58859179671093	-11.3414919725022	1.60508749714314e-19	2.61103345991589e-17	33.9031645184136
GRPEL1	-0.507980041783414	6.03397888097006	-11.3411133790532	1.60808685943157e-19	2.61103345991589e-17	33.8991954302644
ISG20L2	-0.501736652031724	5.90193560326008	-11.3059189350616	1.91293111920611e-19	3.07614038823105e-17	33.7259979127504
OTUD1	0.986595510227925	3.6527587197849	11.2803038418238	2.17065724019701e-19	3.45734016048141e-17	33.4846681404348
NOLC1	-0.388545334656232	8.54306781735644	-11.2675984106279	2.31113422797361e-19	3.64635932345573e-17	33.4408934880602
KIAA1370	0.851059393570757	7.10216389243496	11.1904286841295	3.38323630119867e-19	5.28796671974267e-17	33.1432195178998
SPRED2	0.688585047941165	6.18700431150024	11.1793900662381	3.57289405000708e-19	5.5326926011406e-17	33.1118249899703
MYBL1	-0.959304927989346	5.66144148760403	-11.1572563034937	3.9859032030095e-19	6.11561882267256e-17	33.0000780831643
ERRFI1	0.786507747878929	6.55432031024979	11.144144728214	4.25279763399314e-19	6.46579887553648e-17	32.9339805158678
ENDOD1	-0.659040959342635	4.91108499302651	-11.1201690280817	4.78803538339653e-19	7.21397331098411e-17	32.8360023277878
ZFYVE1	0.720128604185012	5.08625321664799	11.1068295431363	5.11454973498262e-19	7.56953360777428e-17	32.7845910226776
MBTPS1	0.395126289426582	7.80558467755534	11.1085456300994	5.07132452772989e-19	7.56953360777428e-17	32.6762603278797
ARMCX1	0.908567132232728	4.15789737217489	11.0307569803483	7.45210256622717e-19	1.08945055560988e-16	32.4100732111153
TMEM39A	0.739867021596517	5.11649237460324	11.0296934683527	7.49143828600431e-19	1.08945055560988e-16	32.3986401279951
RAP1GAP	0.759428680244021	4.66629681578352	10.9716991552964	9.9835510533445e-19	1.43935265358736e-16	32.1259327037881
AHRR	0.988613007297102	4.34020831906099	10.923403206988	1.268260585773e-18	1.81285384927074e-16	31.8891885833247
P2RY2	-0.814038592911727	4.51173080635961	-10.8829520412717	1.54986006522259e-18	2.178139473175e-16	31.6929617231833
ATF3	1.47689935069854	5.18042201633573	10.8834375738454	1.5461335624831e-18	2.178139473175e-16	31.6130098864288
TPBG	-0.554949891705091	6.9236303665459	-10.864244006466	1.70051244756815e-18	2.36994751442748e-16	31.5107274381291
PGM5	0.865772913047428	3.56302682266846	10.8426181233514	1.89304180909188e-18	2.59501895206988e-16	31.4637595141561
EIF4B	0.343601070836735	9.67145157041585	10.8605579359248	1.73188316732498e-18	2.39372017275562e-16	31.4023237926055
ATF4	0.641580675679038	8.53654337283652	10.8349226529643	1.96669975246076e-18	2.67407208619136e-16	31.3286044271036
C4orf34	0.838051122503458	5.25874128062407	10.8045584908653	2.2864512769974e-18	3.05908889252036e-16	31.2975919045981
RAB5B	0.443312790231616	7.05807629191811	10.8119626076522	2.20397636708501e-18	2.9725242550911e-16	31.2518709348963
SLC17A5	0.935185724807289	3.61549757210517	10.7990908893176	2.34933387366128e-18	3.11827457961201e-16	31.2010877372934
BRI3	0.86308622987208	4.69715541278718	10.7791703934548	2.59345708582753e-18	3.38851377370154e-16	31.1866771143036
CCDC86	-0.723227017907	5.31485909358998	-10.7451262654453	3.07094942323994e-18	3.98128357784998e-16	31.0008101098131
FAM114A1	1.02738267620232	2.99405022301398	10.7381866378398	3.17860265216817e-18	4.08915005806619e-16	30.9023652054101
FGD3	-1.42085535786995	3.04709774106165	-10.7891831274141	2.46773063498255e-18	3.24963205822426e-16	30.8622098947403
RHOU	0.62757364836356	5.50103275114036	10.6632634355644	4.61157691647039e-18	5.88732918710311e-16	30.6012892377817
KIFC3	1.11318202436083	3.36588423012208	10.6488313858925	4.9544153663575e-18	6.27709413537597e-16	30.4847164015072
FNIP1	1.0549985661763	7.0007693406014	10.6406658432134	5.15958258331445e-18	6.48788414461285e-16	30.4441739303323
KLF9	0.872239892081721	4.30244567929376	10.60174457915	6.26076879563154e-18	7.75593313615866e-16	30.3211081635468
IL6R	1.07608222393837	3.92623683264399	10.6115998029139	5.9614540229166e-18	7.44025052830278e-16	30.2453539033735
KDM3A	0.669748825590592	6.19680587958183	10.5709134419587	7.29788451797082e-18	8.97425152048118e-16	30.1488961891059
CTDSP2	0.512228938948921	7.03859871961167	10.5417361927031	8.4374333361018e-18	1.02998273805085e-15	29.9295680829664
EGR1	1.25424592094585	7.31746040913881	10.523237363212	9.2505849682318e-18	1.11299843891157e-15	29.9159843381095
GEMIN4	-0.561207822555404	5.6027002266946	-10.5194726153279	9.42544841150468e-18	1.12593713738574e-15	29.8510693269153
MTHFD2	0.597337107653892	8.84962947346899	10.5264150588127	9.10551967257614e-18	1.10348341307365e-15	29.786104041061
CRISPLD1	-0.747663570639936	4.18609057840886	-10.4857304147373	1.11481825109367e-17	1.3129732698092e-15	29.7280007068653
SWAP70	0.817998701329248	4.24643980284852	10.4728588387866	1.18855323301053e-17	1.39002547334741e-15	29.6913995188537
CARS	0.594573312079124	5.99171312796993	10.4545746299192	1.30176901845544e-17	1.51186007393395e-15	29.5610984077546
NBR1	0.548692038454975	6.38796962162294	10.4523565620597	1.31621823030099e-17	1.51809887472784e-15	29.5147923249559
NR4A1	1.41513276514223	5.57460740685181	10.4341863871655	1.44079563435336e-17	1.63917457067522e-15	29.4989533874235
MSX2	-0.602198980472997	5.03293881652298	-10.4304265189335	1.46801293201167e-17	1.65885461317319e-15	29.4792588252585
ITPRIPL2	0.81668632873745	4.5810632951015	10.4287856007373	1.48005218436206e-17	1.6612344114947e-15	29.4412745424313
AMD1	-0.550616797636439	7.52030033171399	-10.4464257727301	1.35564708196148e-17	1.55286587662492e-15	29.4322596426429
SLC39A8	-0.643254418104311	5.43917794409434	-10.4103847575383	1.62202124416486e-17	1.8084455524942e-15	29.3243726017575
HECA	0.840235646429653	5.00548681262752	10.3435456368763	2.26251587998054e-17	2.45703347901263e-15	29.0591748959259
TBC1D30	-0.487774747224071	5.83875122914942	-10.3459170592406	2.23595239700864e-17	2.44405672467794e-15	29.0369811790949
C14orf132	0.853467917824182	4.05565240400939	10.3390424106988	2.3138315671092e-17	2.49654962118286e-15	29.0323341182581
CPT1A	-0.394904726711129	7.74061021052156	-10.3632118780448	2.05143775811247e-17	2.27206920971344e-15	29.0099746694023
GARS	0.510762648763655	8.05850279096622	10.3503598300042	2.1870243075021e-17	2.40630227096481e-15	28.9471246598051
UMPS	-0.493291532163147	5.72626335828532	-10.3315328622871	2.40201029851098e-17	2.57507822001908e-15	28.9149271993384
ADM2	2.1327046162722	3.04721541830355	10.4984470406652	1.04647027762613e-17	1.24121765411486e-15	28.9072129577301
TMEM45B	0.696607131678916	3.81065688597338	10.3070162642081	2.71399616161139e-17	2.8546460255842e-15	28.8790801428726
LMX1B	-0.700726383910282	5.39397291004562	-10.312221121316	2.64453567534685e-17	2.81084327167313e-15	28.8741542955294
MAT2A	-0.590382230333809	8.13497013508879	-10.3113871498255	2.65554434898562e-17	2.81084327167313e-15	28.7550613638134
DDIT3	1.38026411265554	6.72634808064563	10.2721535621439	3.22877088315902e-17	3.33869294098122e-15	28.7084055122627
PSME3	-0.390707617833611	7.2433986752176	-10.2825977566719	3.06505941968056e-17	3.20375335842111e-15	28.6263844332848
ERBB2	0.560422777679331	6.29299432476839	10.2718235357942	3.23408428868069e-17	3.33869294098122e-15	28.6227789376601
GPRC5A	0.507129795896042	6.8809151363981	10.2506476072597	3.59396789809834e-17	3.66497067852419e-15	28.4896210484381
THBS1	-0.672499125539968	7.25997724538851	-10.2515884386594	3.57715868276313e-17	3.66497067852419e-15	28.4821073955866
ABAT	-0.533491908656648	6.40002589974269	-10.2229368347548	4.12615602334296e-17	4.1569779117101e-15	28.3861239924585
CEBPG	0.633850180818775	6.83050828518834	10.2240639142319	4.10304482529989e-17	4.1569779117101e-15	28.3777331585349
CLCN7	0.687632907253025	6.49568832004912	10.2170579527175	4.24883413448939e-17	4.25494024342518e-15	28.3581599940816
VDR	-0.833716682956298	4.85563605422955	-10.1806257687354	5.09484618223517e-17	5.04178742909473e-15	28.2618930243084
TCOF1	-0.420828086460205	7.19434874425548	-10.1860218317995	4.9596365913857e-17	4.93720014013896e-15	28.1451930273679
C12orf23	0.80262687426875	5.64638951060232	10.1648523060056	5.51161207233071e-17	5.42212942927405e-15	28.1365400736182
ATP8B2	0.958702287246555	3.40048938104224	10.1539302308601	5.82002711574066e-17	5.69205458968695e-15	28.083415253635
ADCY9	-0.68554575935763	6.02902385324904	-10.1360508408191	6.3626272865031e-17	6.15078489823571e-15	27.974498620873
LETM1	-0.484015071728534	6.43660400620446	-10.1410613152362	6.20565708875225e-17	6.0339191367612e-15	27.9683432388857
CITED2	0.557257075741998	5.89856687004644	10.1060121860709	7.39062529785834e-17	7.05987203198789e-15	27.8242729588765
ELOVL2	-0.614634306099161	6.88943468198251	-10.1166774109933	7.00787153929938e-17	6.73561170248522e-15	27.8242029393507
MOBKL2C	0.875264732668879	3.60419556258614	10.096353380699	7.75528458890462e-17	7.28648199240679e-15	27.8013178008344
MRTO4	-0.519587455385042	6.34824176976519	-10.1049555487866	7.42966681194612e-17	7.05987203198789e-15	27.7903202589265
GTPBP4	-0.424805175340071	7.55703967411149	-10.1004723754281	7.59762373976773e-17	7.1786813233828e-15	27.7265491731075
TP53INP1	0.735258252419926	5.70289841115724	10.079301148871	8.44358754138425e-17	7.88885799117934e-15	27.7234566395158
SLC39A7	0.540199217785139	7.54671318821355	10.0742442574518	8.65922375465259e-17	8.045381004045e-15	27.5998549384735
BNIP3L	0.802519578405212	4.95756539904368	10.0395365885662	1.02956194836038e-16	9.51292487534753e-15	27.5679978440355
STX5	0.598995197236831	5.97928525378897	9.97889694190454	1.39319904266815e-16	1.28021213129572e-14	27.2358424275723
DRD1	0.813213303774588	2.74621479866302	9.96093350307871	1.52381085488606e-16	1.3850115617997e-14	27.177526296998
CA2	-0.685874425680148	4.851421931952	-9.95872736900819	1.54067415601442e-16	1.39276943703703e-14	27.159893628709
FASTKD2	-0.534444120077357	5.46614120634112	-9.97228381415435	1.43992648844961e-16	1.3159197045263e-14	27.1521426204531
MKI67IP	-0.500097669020499	5.62248412814566	-9.95217219503037	1.59189045505618e-16	1.43133204141718e-14	27.0810991903063
TMEM120B	0.54888851272861	5.15035688555091	9.9456486460847	1.6445507596074e-16	1.47077363121253e-14	27.059700626252
CCNE1	-0.757030561575074	4.03888730432402	-9.91674319283799	1.89966664198103e-16	1.65468879794222e-14	26.9592220018481
IGFBP4	-0.675573017582386	6.36528655900299	-9.92848886751802	1.79154304384602e-16	1.56867884111418e-14	26.9428386472299
MYBBP1A	-0.572326956892582	6.64946499983702	-9.93458517251137	1.73787385139539e-16	1.53778848099135e-14	26.9297741629287
DDX24	-0.307349179176227	7.90688043684919	-9.92855022608947	1.79099469358645e-16	1.56867884111418e-14	26.8605949894253
HSPA5	0.537329152947464	10.5527548020853	9.9433238452048	1.66373563412777e-16	1.48001674176345e-14	26.8556273838366
SGMS1	0.496878698704836	5.59163674260125	9.89671285075617	2.09932678059368e-16	1.80974954013653e-14	26.8086998056377
AHSA2	0.66923899089288	5.44662855817385	9.89240157870876	2.14497456752167e-16	1.8396181880632e-14	26.795187205836
NOP16	-0.691880448124992	5.45158831276768	-9.88555190217157	2.2195497749002e-16	1.89386481813424e-14	26.7505874226854
AKAP1	-0.39645540894744	7.27772795720735	-9.8754072162904	2.33479114859669e-16	1.98208361264625e-14	26.6070345225832
ALDH18A1	-0.354059009073418	6.62955257920379	-9.86805947879266	2.42198009152738e-16	2.04571692175272e-14	26.5966179145009
TMEM229B	-1.29426949522308	2.5609202051336	-9.90977329205287	1.96688911344437e-16	1.70436546804371e-14	26.589763153997
KHNYN	0.511436491987372	5.93602914502528	9.85538589319128	2.58008902816417e-16	2.16831200537777e-14	26.5751800344789
SLC33A1	0.67901062552479	5.55081566542771	9.83313833831644	2.8830179385874e-16	2.41077960024678e-14	26.4934368134181
KDM4A	0.477450622977616	6.2623672990728	9.82084869535747	3.0653558981223e-16	2.5504981114526e-14	26.3940655901478
CTPS	-0.367258751125807	6.52130529647733	-9.80295540650496	3.35165422877802e-16	2.77490422386553e-14	26.2783019516047
LOC93622	-0.548881705561075	5.22360269152293	-9.77981644577076	3.76189876678693e-16	3.09921157515983e-14	26.2042861912572
SIAH2	-0.466638504497797	6.36585921792242	-9.75234854229688	4.31457761686851e-16	3.50276679924801e-14	26.0665116349581
PRPF4	-0.354561531801759	6.24915890261258	-9.75609930031854	4.23456881849587e-16	3.47151612355514e-14	26.0611850150029
MREG	-0.521378920171129	6.62546728518557	-9.7534311600846	4.29132992743931e-16	3.50088788812171e-14	26.0499606743507
GDF15	1.04978484155932	6.51768134498928	9.74255736529243	4.53063407171441e-16	3.66040213600734e-14	26.0346070974339
SGCG	0.533133165321398	5.82568626056248	9.70837290712366	5.37339456737417e-16	4.32041590119065e-14	25.8775005597336
STK40	0.78368249677653	6.58507542584907	9.68364655319921	6.07910758814497e-16	4.86444953608309e-14	25.7366513853339
SMAD3	0.452587196981389	7.41659674120542	9.68245613534371	6.11533009000787e-16	4.87013240120436e-14	25.6628800144188
JAK2	-1.05429307550617	4.43503522833083	-9.63385988590062	7.79372977465027e-16	6.11935853292259e-14	25.5882668509105
PRMT6	-0.381960432444031	6.70457695712868	-9.66002292878224	6.8397600487139e-16	5.4212391969048e-14	25.5530375132312
MIA3	0.588654476735782	6.45505987361134	9.64131850516229	7.50896308312569e-16	5.92358012274501e-14	25.5084390893497
RRS1	-0.610881626484804	5.67198306238433	-9.61941541208692	8.37628128753708e-16	6.54602468470888e-14	25.4145371396784
ASB13	-0.803341137360547	3.5211225909472	-9.57545253305848	1.04311209558825e-15	8.07639198454534e-14	25.3004858213117
TATDN2	-0.339360734153508	6.75286634590381	-9.60078978540363	9.1921819652857e-16	7.1502349389506e-14	25.2718857778264
CBFA2T3	-0.612560112055522	5.74981133419748	-9.54940114961508	1.1879259314852e-15	9.0303969446175e-14	25.1055266147486
GOLGA5	0.531303434626282	6.50316136362765	9.56003923136992	1.12650939276357e-15	8.64208398375135e-14	25.0981081305268
FTSJ3	-0.361680336548385	8.42904102660954	-9.56422291171224	1.1032348553783e-15	8.50253443380034e-14	25.0303439419698
MARS2	-0.616399625011021	3.72991524945803	-9.51124237713928	1.43708631020436e-15	1.07775028932097e-13	24.9792218784627
GPX8	1.321292078321	2.18506247550136	9.55555704096473	1.15198953263287e-15	8.79720225742103e-14	24.9302033639225
PA2G4	-0.353089588137717	8.81737844623634	-9.53712463916821	1.26297345482428e-15	9.55745161017254e-14	24.8822138645492
LGALS8	0.498789243230583	6.10074222130752	9.50931616505271	1.45096515503292e-15	1.0833009487844e-13	24.8623314446762
PTPN21	0.691620482860934	4.1709382847638	9.46753433082836	1.78728931554413e-15	1.32847228947378e-13	24.7741306448726
PRSS8	0.782088041458422	6.27473831540239	9.4611842751904	1.84482082083207e-15	1.36516740741573e-13	24.6580953588347
CLCN6	0.848546684247479	4.38614004906444	9.42962059557599	2.15945075165986e-15	1.59095393703787e-13	24.5871153982907
LOC100505783	1.48613758440861	2.60123017261685	9.51719730395526	1.39501328177895e-15	1.05091000560681e-13	24.5293046500728
LHFPL2	0.639305453938404	6.06432015976165	9.41661573596229	2.30419531646468e-15	1.69014747686646e-13	24.4542703210623
AMIGO2	0.499499913453859	4.88248939908602	9.41425658811965	2.33147329379156e-15	1.70268818189389e-13	24.4147722630512
SLC39A10	-1.13779277845861	4.6909599946473	-9.38666374092736	2.67552108857731e-15	1.93703093876047e-13	24.3817314595621
PREX1	-0.598393396575895	7.95890203357896	-9.39943468221565	2.51039277208328e-15	1.82538298784003e-13	24.2480524720614
SLC1A4	0.750560272929587	5.25676281097074	9.36933456628272	2.91707847906601e-15	2.09378628686266e-13	24.2402991687978
TRIM16	0.418815512102965	6.93425615572594	9.37325852422253	2.86053941742387e-15	2.06205436280159e-13	24.1671260919899
RNF185	0.59876996807687	5.21577618788868	9.34101907733826	3.35955975698423e-15	2.3908628670555e-13	24.1175603924967
VCL	-0.556849284126065	7.3146997792152	-9.35357561262692	3.15561777120205e-15	2.25532271818731e-13	24.0615760768345
DYRK1B	0.8781087181664	3.9767890028409	9.30935023602945	3.93434660994084e-15	2.75305492488078e-13	24.0040553054042
CRY1	0.636036642471644	5.18033355925275	9.31008569666316	3.91994353985509e-15	2.75305492488078e-13	23.9732691857022
ABCF2	-0.33470436788406	6.61794501866691	-9.33021590635619	3.54553247819918e-15	2.51252055785606e-13	23.9510180280127
MSH6	-0.444056279223538	7.02283871172071	-9.32361605453711	3.66417257818325e-15	2.58563806740661e-13	23.8991920106047
C6orf141	0.766398099834548	4.56697786892832	9.28755042708473	4.38614319593071e-15	3.05641078369772e-13	23.8852008879052
NOP2	-0.439061305833084	6.17632602304561	-9.26305585761535	4.9559107769047e-15	3.43911418394001e-13	23.6311674353416
TESK2	0.790915441317046	3.97116581227823	9.19099811901743	7.09776149493025e-15	4.80578798547423e-13	23.4244102137177
CCDC137	-0.57003276705384	5.78932658433159	-9.20973992751747	6.46476538922362e-15	4.43101378563015e-13	23.3964460043535
YARS	0.406709146215433	7.61691073457606	9.22182601869257	6.08679970539299e-15	4.20643133359473e-13	23.3834337843179
RET	-0.656250338023168	6.20179262202891	-9.20012294571741	6.78219474725842e-15	4.61078963224187e-13	23.3375065221332
ATP1B1	0.460828568726116	6.57776403155621	9.20274763017545	6.69404788526731e-15	4.56943905441676e-13	23.3115932068983
ENPP1	0.696744848586981	4.85948156284416	9.17680682576269	7.61793388101038e-15	5.13719057362974e-13	23.2850012047605
PHGDH	0.778058879194385	6.05030267163241	9.17091499695501	7.84492545910823e-15	5.26901740474402e-13	23.2084523967353
C9orf150	0.739630874295103	4.31174225702065	9.13075170694003	9.58301309360102e-15	6.41065243909534e-13	23.1098039989481
PJA2	0.659396553135156	6.48815187283961	9.12764421392662	9.73253127761822e-15	6.48473518274451e-13	22.9519222107971
BRD8	0.351747958718213	6.24906115220017	9.12407282711177	9.90724965820425e-15	6.5749540985638e-13	22.9394769579225
SLC25A15	-0.433587660779305	5.31552236697348	-9.10196123236044	1.10609231293494e-14	7.28279048878893e-13	22.874907976426
RNF43	0.449948692873061	5.8019603209555	9.10955048849639	1.06505698008498e-14	7.04032131815857e-13	22.8546905813069
DUSP3	0.441204324350097	6.61964217285845	9.07113472691472	1.28965235719822e-14	8.4580964791306e-13	22.6960407778153
MPPED2	-1.6239385632399	1.85800798437198	-9.20983187927582	6.46180308499836e-15	4.43101378563015e-13	22.684951870576
URB2	-0.523689149571319	4.90625582190586	-9.05907991226755	1.36944557781825e-14	8.87697978427615e-13	22.6819585772025
CIRH1A	-0.377383215298571	6.44461826384541	-9.06188567682369	1.35044429525534e-14	8.78787174857991e-13	22.6389957987385
FAM155B	-0.765686427558936	3.32959392899417	-9.02616725780661	1.6133058774629e-14	1.03772798056498e-12	22.6248795245967
TARS	0.436137415744252	8.24948070504023	9.06762087455953	1.31241937735052e-14	8.57378971359767e-13	22.5954772928383
KIAA0355	0.77026876318518	4.01133618270962	9.00787932549077	1.76707881400771e-14	1.12341315161982e-12	22.5309524401109
SLC9A2	-0.646069602279855	4.35400758315909	-9.0071635822296	1.77338598437954e-14	1.12341315161982e-12	22.493252784732
VEGFA	0.655994580384953	7.06037922764422	9.0182611026241	1.67807279893006e-14	1.07525247085465e-12	22.4776492666946
POLE3	-0.400320621792299	7.4215260093374	-9.03460828283763	1.54691005814895e-14	9.98861923261893e-13	22.4523571600634
ALDH1A3	0.70370043482532	4.37390993068865	8.98610582045256	1.96935393916935e-14	1.24284812372333e-12	22.3936817134955
ZDHHC7	0.377159885643892	6.58952859629132	9.00944845065808	1.75332985675322e-14	1.11918658489851e-12	22.3661256578346
SAT1	0.700205831450537	5.89732516241368	8.97030697493658	2.13044870345893e-14	1.33945955325741e-12	22.3303058965731
EIF2AK3	0.721591844387288	6.65200598416381	8.96469708074645	2.19076168378946e-14	1.37222091384625e-12	22.180516503011
TCEB3	-0.361906544632973	6.14385835806823	-8.95038819253438	2.35243063516716e-14	1.46252973764073e-12	22.0884952902321
HMGCS1	0.607534686850856	8.60651286618243	8.96002899868376	2.2422463567424e-14	1.39922865933432e-12	22.0479514730842
SAT2	0.838897517108519	3.90571542958012	8.89243510983697	3.138449449547e-14	1.92193176386351e-12	21.9752924609539
THRAP3	0.35652446967669	7.46026804646792	8.93918035728974	2.48733623539374e-14	1.54067448891574e-12	21.9739832793342
CDKN1B	0.475131212395244	5.98032481162174	8.9190014298262	2.74998817145588e-14	1.69083831542015e-12	21.9455541373932
HSPA1B	0.710977556414338	8.83758207858262	8.92890717893175	2.6177642515249e-14	1.61547931153146e-12	21.8947011967236
CLCN5	0.730704677897707	4.50614355992033	8.87473535566824	3.42720096601793e-14	2.06174492646345e-12	21.8431491790281
SCO1	-0.502645456936225	5.03048838922527	-8.88492733477808	3.25783973579145e-14	1.98124042695913e-12	21.8340981116357
FAM136A	-0.434925431984548	6.88905390550421	-8.88108977830715	3.32060539781118e-14	2.0048304936099e-12	21.7217594707272
DHRS2	-0.631737876632172	5.77473506020998	-8.86584280532551	3.58213171231522e-14	2.1472247583068e-12	21.7139098105567
SQSTM1	0.589160643287842	9.89584571507719	8.89177150748641	3.14882386569362e-14	1.92193176386351e-12	21.6672112541655
TXNIP	-0.646652540047786	4.83387758930209	-8.85680507422076	3.74675551090196e-14	2.22991954321439e-12	21.6475160862504
FBXO33	0.484523158841797	5.33069272094965	8.84386080019193	3.9957747222231e-14	2.36969278207302e-12	21.6437768162705
LZTFL1	1.00632900436335	3.59746930515885	8.81866247431876	4.52889128010987e-14	2.65758518486166e-12	21.5926479654565
ABHD4	0.6186719497352	5.63082817987983	8.83359871511807	4.20487881985271e-14	2.4761406120851e-12	21.5775589126656
TXNRD1	0.441000259171904	8.70475445202849	8.85988903266521	3.68974897330816e-14	2.20383435105735e-12	21.5419936580862
ULK1	0.578607944780779	7.49331475356307	8.83424266346663	4.19144215105283e-14	2.4761406120851e-12	21.4788877098191
PVR	-0.351273214833143	6.09758130895939	-8.79763007582787	5.02782266045747e-14	2.92980160883243e-12	21.3675921283303
MARS	0.400683514212593	7.53403598710376	8.81178396450214	4.68637292307589e-14	2.7403811456476e-12	21.3397342299667
DNAJB9	0.838450430570882	6.3183972105024	8.76341517295288	5.9592902075714e-14	3.42485118321045e-12	21.259031912212
KLF6	0.629117923358982	7.1115296895036	8.77738320941204	5.55985436278806e-14	3.22857654039124e-12	21.2491564279104
NIP7	-0.503432075084605	5.76610453486652	-8.77114473589463	5.73483975177137e-14	3.30722275891809e-12	21.2478321007828
MYLIP	0.446505954674246	6.59466243794412	8.77381867498679	5.65917435993213e-14	3.27487999984446e-12	21.243502147573
KIAA0513	0.667923553790052	5.82949933495263	8.75424780051619	6.23688053887562e-14	3.55991775195071e-12	21.2215291713186
EDEM1	0.571183781663883	6.51079358089727	8.76059902697939	6.04322585680872e-14	3.46119552155031e-12	21.15260402708
BACE1	-0.440011029436947	5.86680254149229	-8.74863126603338	6.41328605896774e-14	3.6481563282373e-12	21.1365433532336
THNSL1	-0.612050313908476	3.96572506525649	-8.72583449066013	7.18188816798196e-14	4.04410430038149e-12	21.1090384366908
PCMTD1	0.756623222007076	4.3750109778415	8.6974321969726	8.26925251183429e-14	4.62525013404404e-12	20.9946065874667
CHD4	-0.343494679208421	8.42000325701304	-8.74716591423042	6.46012339493355e-14	3.66234249684301e-12	20.9874166215778
C6orf1	0.816827777246944	4.22459401924266	8.67107781153212	9.42455402288176e-14	5.21908084366472e-12	20.8964430723332
CYP2S1	-1.55102088660783	2.50477238741701	-8.73059509814734	7.01413474773636e-14	3.96298613247104e-12	20.8707040054816
SLC19A1	-0.698786778187601	5.80430757074384	-8.6918147784545	8.50302530659524e-14	4.72440515705976e-12	20.861198457927
PHLDA1	0.582344722227717	6.06340287665354	8.69575785352733	8.33825263018743e-14	4.64829789957515e-12	20.8548566039924
ISOC1	-0.378050659712057	6.60255765383283	-8.70692508846147	7.88868131128975e-14	4.42719148489966e-12	20.8539317834864
HMOX1	1.25043565549006	6.75584619051977	8.64664121327936	1.06391326310587e-13	5.83373292202709e-12	20.757051915258
SFXN3	0.478560327807469	4.61006417943757	8.65170582565773	1.0375200368645e-13	5.70772536069797e-12	20.7489575550428
POLR1B	-0.51704545899719	5.64900739588353	-8.65397233861622	1.02592107789031e-13	5.66254260945135e-12	20.6567825281363
JPH1	-0.405561025092436	6.26305047837086	-8.63078518446786	1.15095240408404e-13	6.29036862937958e-12	20.4945916693362
C8orf46	-1.92338804617803	1.36511834882858	-8.88303850070331	3.28858341832496e-14	1.99269090898792e-12	20.3683566854395
DDX43	0.6228032394008	3.80738846918721	8.55992040705831	1.63531704061103e-13	8.87955915168147e-12	20.3672557419896
CALCOCO1	0.730366378520232	3.78183786848304	8.538625511022	1.81724378838614e-13	9.70977160286576e-12	20.2654928467903
SYNPO2	-0.664491387901511	5.70477138016374	-8.57673551020384	1.5045912529367e-13	8.19634661697505e-12	20.2415458486661
FABP5	-0.609606052884953	4.03559639619322	-8.54235796440672	1.78395802202576e-13	9.56247242319192e-12	20.2413455460398
PMPCA	-0.501450909721324	6.62878017165929	-8.55751964231629	1.65488320589144e-13	8.95672062631988e-12	20.141729443651
DDX56	-0.43593341137754	6.30761517168579	-8.54998768089779	1.71779643406272e-13	9.23743651551929e-12	20.1290341683539
C1orf93	-0.598535217247784	4.96803013507743	-8.5198578357675	1.99423500103854e-13	1.05542994168888e-11	20.0816502237965
N4BP3	0.426554283980366	8.04852358241973	8.55095179320175	1.70961212295417e-13	9.22308165944694e-12	20.0313807745737
POLR2D	-0.334505568817532	5.94949248735435	-8.52444045622319	1.94949266707941e-13	1.03555889454282e-11	20.0154770505956
MXD4	0.653318323063683	5.6403464311719	8.51666972721246	2.02596455996134e-13	1.06884010412598e-11	20.0130625859787
RAB31	-0.479396084659311	6.08225766522966	-8.52433648527832	1.95049660237376e-13	1.03555889454282e-11	20.0120389992637
STARD4	1.08968298187963	3.32095900860804	8.48037466167085	2.42468952853217e-13	1.25543367415393e-11	19.9846691986485
LOC100506190	0.539832375523506	4.68916858230929	8.49383921373348	2.26838063838221e-13	1.18181924599078e-11	19.978746423099
TSPYL2	0.59122735942174	6.38540384366304	8.50328123446674	2.16480203702129e-13	1.13492630931486e-11	19.9769335310421
DIS3L	-0.432292207001373	5.20778320739319	-8.50171204138885	2.18168333696588e-13	1.14020225398179e-11	19.9476760048616
WDR43	-0.475504909999759	6.92341434819325	-8.51336309552013	2.05940558945622e-13	1.08306600874421e-11	19.9166663482361
GPATCH4	-0.460404538958839	5.49721330184606	-8.49113914465437	2.29889862422928e-13	1.19399939725499e-11	19.8907178070403
TSPAN5	-0.462962067526282	5.15481251475228	-8.47459530084901	2.49503306510625e-13	1.2839056301796e-11	19.8649201381128
IRS2	0.712669583609573	4.59334795482459	8.4470545395162	2.85922333343947e-13	1.45785521428176e-11	19.7899593194474
ANAPC7	-0.348523830923466	6.18574737576513	-8.4664125055382	2.59812325641876e-13	1.32877716637148e-11	19.7115111462453
NFS1	-0.448956096806874	4.88506480226679	-8.44611655349038	2.87251906862657e-13	1.46018264145017e-11	19.7011886036958
MRPL16	-0.554712846202237	4.60766777799799	-8.44120529244597	2.94314785286369e-13	1.48704545895143e-11	19.6923706087367
DYNLL2	-0.282749222019177	8.21833639619391	-8.4755041741625	2.48383737092171e-13	1.28208938862021e-11	19.6656230387185
C20orf151	-0.896452898308221	3.2942983657795	-8.39920044350304	3.62245869302804e-13	1.80303568994645e-11	19.591339116131
IDH3A	-0.343417642564609	6.99980384423068	-8.4414329591853	2.93983583986675e-13	1.48704545895143e-11	19.5430414256238
MBD6	0.531861223353844	6.68676939051791	8.42718481783972	3.15444519927573e-13	1.58423247785848e-11	19.5369532310197
HSPA13	0.761461444359405	5.76448776058116	8.41534658115972	3.34458387255443e-13	1.67469523007786e-11	19.5303184242015
WDFY2	0.740283500218814	4.07734051969247	8.38610659649658	3.86461072789252e-13	1.9121819471383e-11	19.5119696669113
MARCKSL1	-0.494601266973824	7.13388716990414	-8.4310828909478	3.09422575145252e-13	1.5586696225088e-11	19.4935695094511
KCNK5	-1.06064699745522	3.44263621918722	-8.37561896001064	4.07014838866972e-13	2.0020341662386e-11	19.3935443335143
TMEM55B	0.491268182253246	5.97362798219308	8.38771028471574	3.83410677556511e-13	1.90271815176709e-11	19.3894650611349
SNX9	0.408102952495364	5.23882056930451	8.36993763088442	4.18600444231666e-13	2.04698065185099e-11	19.3541578770075
C10orf2	-0.470146844728534	5.01253274646526	-8.37231984973163	4.13703038177406e-13	2.02896469515511e-11	19.3371295877912
CHAC1	2.39670645022413	3.60301126371288	8.46771584699576	2.58142335300292e-13	1.32428601704358e-11	19.3244060300696
SLC38A2	0.634038106145514	9.49740242822239	8.40464235162576	3.52632348343427e-13	1.76042489364044e-11	19.2883464650808
CDK19	0.576043385649629	5.59394122047075	8.35987536221445	4.39932185988561e-13	2.13083302255293e-11	19.2686863428075
NPC2	0.485209308791752	5.63179008034025	8.3610963904548	4.37286955129661e-13	2.12592646441525e-11	19.2651227087545
MTHFR	0.628507765716743	4.80990430897259	8.33219264810941	5.0437459992212e-13	2.38956396858287e-11	19.2169329027947
MAP1LC3B	0.442569591261069	7.62558097053956	8.35822790889735	4.43526513704389e-13	2.13147626873339e-11	19.1817389520731
PGAM5	-0.411874790646831	6.96823676577466	-8.35893483905782	4.41980599406003e-13	2.13083302255293e-11	19.1587521478873
CCNI	0.346431398220894	7.4986155023831	8.36244499657289	4.34383759116066e-13	2.11796909255309e-11	19.1521744054213
KIAA0922	0.430135012116402	5.73775556236957	8.33709877613184	4.92304391667983e-13	2.35780952984657e-11	19.1474576342073
CALM1	-0.29320581556663	9.16678074714688	-8.37746394258392	4.03321653349767e-13	1.98972015652552e-11	19.1385416633553
SYVN1	0.510689406560673	6.13939769695708	8.33466133605799	4.98264640822257e-13	2.37406776441921e-11	19.0854955945572
IL17RB	-0.613437397744537	3.475883618514	-8.284587919966	6.37938347749524e-13	2.96357803548973e-11	19.044147734833
HSD17B7	0.899942262497533	4.381094666947	8.28400354122165	6.39779922938606e-13	2.96390011945298e-11	19.0378483408308
FXR1	0.423884232525014	7.71544633407064	8.33663105976752	4.93442558865284e-13	2.35780952984657e-11	19.02391426042
TBC1D17	0.613158622463752	5.18681493631049	8.30028096202758	5.90411884102302e-13	2.77360908700194e-11	19.016353200027
IFFO2	-0.683085110090305	4.39055457438701	-8.28162803749001	6.473206286028e-13	2.99054977700365e-11	19.0097123568714
CIAO1	-0.315032738357077	6.66255701133664	-8.326012528309	5.19999689358901e-13	2.45663130080177e-11	19.0014966654431
SRSF2	-0.393047727867247	8.30247843592608	-8.33274949913856	5.02989914586387e-13	2.38956396858287e-11	18.9627565730661
ATXN1	0.651460441791464	6.3451333757966	8.2986757425178	5.95106689715665e-13	2.78783313131786e-11	18.9285587158985
C8orf33	-0.36502139487507	6.553776605788	-8.29711196889802	5.99716044915723e-13	2.80157852937725e-11	18.878996107113
SLC43A1	1.63424957303184	1.60997768497946	8.35887165680786	4.42118547492147e-13	2.13083302255293e-11	18.8565670578932
STC2	0.447146582650813	8.15963986627405	8.29453826662703	6.07379830631973e-13	2.82947640320031e-11	18.8262943388023
PDIA4	0.31791879247052	8.16718425770082	8.30251078336637	5.83951476494183e-13	2.75098718109542e-11	18.8189987895349
RG9MTD1	-0.634391283926269	4.87575608714673	-8.2621629045099	7.12540848641958e-13	3.27377284414508e-11	18.817059558076
TMEM214	0.34924156886013	6.57851948414562	8.27707915089186	6.62008456283536e-13	3.04998055726883e-11	18.7747369904399
FAM160B1	0.631029244969032	5.38704470505915	8.2494819560048	7.58510912780852e-13	3.47543465899917e-11	18.7171533169326
MANEAL	-0.437243049186894	5.42409179943163	-8.23611136952601	8.10184025982278e-13	3.69196666226911e-11	18.6507019459376
RETSAT	0.43181192373923	5.10491011496869	8.22964500099443	8.36418070523932e-13	3.80115647050061e-11	18.6400481754732
DUSP1	0.593322148829409	5.4953577980922	8.20515935064014	9.43656436382559e-13	4.23102151261713e-11	18.6180914606381
C12orf24	-0.704495274930149	3.67093554991684	-8.19924096984773	9.71568580030131e-13	4.3445221744449e-11	18.6165973905701
ACVR2B	0.638477875014431	3.68956191094176	8.19389029173682	9.97510442236628e-13	4.44863056959076e-11	18.5645214206204
BBC3	1.11690135434738	4.62839357349707	8.17998423212445	1.06820374141189e-12	4.72609507179165e-11	18.5410163592964
ATP2B1	0.570900512396924	7.87026955954155	8.24158151034233	7.88632798717621e-13	3.60357784856653e-11	18.5327188920254
MRPS2	-0.584306758756161	6.32238945539643	-8.2226306953952	8.65832683204758e-13	3.9135637280855e-11	18.5319405450306
PWP2	-0.40404616073405	5.85111854713084	-8.20810745787906	9.30052152070258e-13	4.18123446000618e-11	18.4663571602267
PDXDC2P	0.59678400061172	4.97240988817094	8.17919034580188	1.0723868868603e-12	4.73208398307431e-11	18.4400120359774
FAM84B	0.29417381929378	8.55727002887833	8.21809206523239	8.85412318785701e-13	3.9912764472701e-11	18.3913881146649
KIAA1217	0.507800720672157	5.73641575869674	8.18038275236866	1.06610998992918e-12	4.72609507179165e-11	18.3827599748688
RBM38	-0.539229923772663	6.38128674773128	-8.18297601480438	1.05258495877362e-12	4.68176352407715e-11	18.3522964870058
GTF2IRD1	0.476138730499491	5.28094411299661	8.15124151819148	1.23052862849003e-12	5.41562125864927e-11	18.2965003782954
PPAP2B	0.551844538975045	3.95100337738267	8.12546260211054	1.39689668671165e-12	6.05225393486155e-11	18.253977804262
LIMA1	0.464597372309594	5.6581598543697	8.14966901231344	1.24008641168097e-12	5.43871971272226e-11	18.2287568762498
LYAR	-0.48810284689968	4.95589247244248	-8.138790270529	1.30826405959701e-12	5.69776253455739e-11	18.1908955221904
RBM5	0.322266525115673	6.13853871536479	8.14930963100786	1.24228111113364e-12	5.43871971272226e-11	18.1816237498386
KIAA0913	0.494505578708197	5.90490653705513	8.14245784127902	1.28487200171415e-12	5.61049591557898e-11	18.1769179935762
MTSS1	-0.645656098554444	4.63294874835887	-8.10714903313329	1.52851882609732e-12	6.55460226862859e-11	18.134659176761
CEBPB	1.03301607155214	6.98346303410079	8.13434007586588	1.33721797886103e-12	5.80873596843424e-11	18.1164438375432
PSPH	0.520876655606944	4.64991953972305	8.10766098744267	1.52467673371432e-12	6.55460226862859e-11	18.1062240136453
DLC1	-0.601145109171329	4.97226967964939	-8.10459240469202	1.54785047040319e-12	6.62052462072196e-11	18.0520267947907
GPT2	0.611484695281869	5.26200505932701	8.09907020717863	1.5904407589972e-12	6.77609932860668e-11	18.0329531875076
SH3BP4	0.405718227455193	6.36225326389235	8.10795981531851	1.52243854985239e-12	6.55460226862859e-11	17.991815185401
RRAGD	0.732828717299326	3.73804306801649	8.05885252317818	1.93789778466995e-12	8.14306596754277e-11	17.9649205520669
MAPT	-0.387368810830855	5.48531719468382	-8.08710315048652	1.68678402410085e-12	7.15984162920369e-11	17.9452798739357
TFPI	0.518996902366349	6.95960958877684	8.11064356712351	1.50248365365163e-12	6.49290352032815e-11	17.9318456235923
PRRC1	0.447304369153485	7.05396308266085	8.09882910655853	1.59232661811913e-12	6.77609932860668e-11	17.88238371321
TSR1	-0.330632658482267	6.68458162611307	-8.08266880433684	1.72394074554199e-12	7.29903418441628e-11	17.8238030802523
COPB2	0.340384106881364	7.35558305250535	8.08183119767465	1.73105027134726e-12	7.31062745909383e-11	17.7896970189886
ITPK1	-0.460538013312356	8.09924937171134	-8.0682943971487	1.8500825127937e-12	7.79364734104834e-11	17.7040312841955
NOL6	-0.384776968227578	6.16014971751033	-8.05087511964254	2.01531854001775e-12	8.44716472763331e-11	17.6997975497631
ZNF488	-1.7744319955757	1.54517948459013	-8.22404941086989	8.59801291028984e-13	3.89683381874491e-11	17.6887462307609
CHD2	0.602762139378457	8.27233738318604	8.0408922780852	2.11655352865828e-12	8.84931030332025e-11	17.5747464805824
PHF1	0.506343745689841	5.47884563925387	8.00211375107341	2.56017230533021e-12	1.06243974278765e-10	17.5665413980406
TEP1	0.485580737166521	5.9726411807551	8.01497179024172	2.40367424700424e-12	1.00247002760346e-10	17.5455309812413
NAB2	0.686000228068329	6.74429635336419	8.01164440551964	2.44323496890489e-12	1.01643436865586e-10	17.537446135033
CCDC9	0.569242027449022	5.80123188275644	7.98262637977099	2.81689888059219e-12	1.15182926354581e-10	17.4946930158672
OPTN	0.709960883121302	4.37171479272992	7.96772409909725	3.03037308329648e-12	1.22711766210776e-10	17.4939458180422
PPAPDC1B	0.509686439202165	4.6067998422164	7.9741283208606	2.93672814305418e-12	1.19208353069025e-10	17.481988641699
GPRC5B	-1.04842084751844	2.45784380495831	-7.99168058277558	2.69457876230633e-12	1.11544889160424e-10	17.4401675470582
DPH2	-0.488264208100884	5.65087014172332	-7.98304870059083	2.81107244954483e-12	1.15182926354581e-10	17.4223158280106
DHX37	-0.495424333087087	5.63471954045759	-7.98439853168407	2.7925302042633e-12	1.14747604757001e-10	17.4020328122162
ZNF740	0.389834048815487	5.5303507966761	7.97571252503182	2.91401121067606e-12	1.18863228017918e-10	17.3959034633998
DMTF1	0.468201547984085	5.74805688487495	7.97464147473163	2.92935046157226e-12	1.19198192504464e-10	17.3864211284848
PPP4R1L	0.571102127769557	4.47616486810607	7.94455776355972	3.39462896134946e-12	1.36143344723282e-10	17.37815625445
ACSS2	0.582433034363185	4.80018641176269	7.95317613032464	3.25428942972521e-12	1.30828693323857e-10	17.3774457478955
CORO1C	-0.3343677910695	7.05419300735463	-7.98970833814268	2.72076476360916e-12	1.12350789892838e-10	17.3764546938813
BEND3	-0.652871022142634	3.9450208812633	-7.93695112712686	3.52348847675396e-12	1.4063680497669e-10	17.3707744720524
PNPT1	-0.511705569504252	6.20087749835042	-7.98609168694419	2.76944384738571e-12	1.14079258383445e-10	17.3658949038455
FNDC3A	0.616642600046569	6.57555388784741	7.96148678437906	3.12443315353075e-12	1.26215024298667e-10	17.2678847591465
RIT1	0.535499913042178	5.24427361328281	7.92483214712096	3.73891759671181e-12	1.48174544756892e-10	17.2264784968783
NUCB2	0.625266501378442	5.80176201494718	7.93574535001035	3.54435711012142e-12	1.41132924546835e-10	17.1985517764284
SLC38A7	0.722979788913785	3.23047397848312	7.8943320018444	4.34086825185268e-12	1.69618412719589e-10	17.1826047867942
RHOQ	0.657469190990141	5.72282217288846	7.9221259605528	3.78878570195562e-12	1.4979586780025e-10	17.1614842368757
F2RL1	0.539259144246635	4.80826762433009	7.91260142226957	3.96962113604495e-12	1.56206926774625e-10	17.158931611574
COPG	0.36265008074284	7.68814792316545	7.95521881696647	3.2218824203289e-12	1.29837979753206e-10	17.1486341142888
SLC30A1	1.27421577235723	5.6169025225889	7.89164236082809	4.39836618840825e-12	1.71464513135057e-10	17.1170502918025
SDC1	-0.452141195203512	5.58774569533165	-7.91757125334432	3.87421618806152e-12	1.52812244172502e-10	17.1075337753333
TP53INP2	0.877342550257818	3.91068928026686	7.88029907422938	4.64931275136385e-12	1.80406279475195e-10	17.09728039947
FOXN3	0.666158496584394	4.89481751865246	7.90136042752907	4.19412424288684e-12	1.64653835300562e-10	17.0903295010186
HNRNPD	-0.432040940680767	7.72721710820428	-7.94281862004668	3.42367085335113e-12	1.36979596534556e-10	17.0897597461833
MEF2D	0.640181716630555	5.28492277923607	7.88066003472163	4.64111200470162e-12	1.80406279475195e-10	17.0627106057243
SERINC3	0.449325133151423	6.96066015484488	7.92837607509983	3.67459857435443e-12	1.45971464507134e-10	17.0554011301632
HOXC13	-0.53183367090239	4.86960519093442	-7.86324966403424	5.05353708207405e-12	1.95185575428652e-10	16.9249821594676
C9orf25	0.521792339313402	5.43788231189545	7.86573414420237	4.99252537603878e-12	1.93275449974242e-10	16.8916525454442
TGIF1	0.416630374613121	5.50480380211522	7.86188629261655	5.08733221310099e-12	1.96038119658758e-10	16.8894729053103
RAB7L1	0.462139905424491	4.77957978672492	7.84264277801419	5.58903035485003e-12	2.13403980946374e-10	16.8199612707516
FAM107B	0.522353127410042	5.86558592295604	7.85329409405276	5.30554944271388e-12	2.03509194678777e-10	16.8056830655142
NCS1	-0.432421205396909	5.86554187983117	-7.84964635861449	5.40098428516292e-12	2.06695792185503e-10	16.7578158217171
FOSL2	0.644098531300406	7.29169908383506	7.85618573496518	5.23108979526514e-12	2.01114358013826e-10	16.755075081233
ACOX3	-0.521939874271197	4.18222056324052	-7.8105283888996	6.53820331517963e-12	2.46272324871766e-10	16.7376022107634
KCNK1	0.483842781665039	5.33115680705028	7.82205754693055	6.18029009329028e-12	2.33844279457436e-10	16.6881634432057
ANKMY2	0.512889462577631	4.97012883350875	7.80155095851593	6.83111477410631e-12	2.55978281087972e-10	16.6499321885595
CDCA7	-0.711146294107067	3.47518636879532	-7.79187821611556	7.16133396458654e-12	2.67335154517289e-10	16.6420034971608
CUL7	0.445869428685337	5.88171792808346	7.82983702654887	5.94986435307764e-12	2.26148935092887e-10	16.640585469542
AFAP1L2	-1.45157804445108	1.88894878468763	-7.82920028814587	5.96839879468739e-12	2.26339005538213e-10	16.5720336951085
CRIM1	0.485021078277233	5.58421201848345	7.80123070094053	6.84180170092822e-12	2.55978281087972e-10	16.5571108679597
MTMR3	0.428841180243509	6.04672671378461	7.80382934258119	6.7555633401357e-12	2.53887733259392e-10	16.5479415289185
TGM2	-0.634418703518159	4.92516365473346	-7.77874289355414	7.63532046248064e-12	2.84394430767319e-10	16.5014670653449
SARS	0.381751404054021	8.09179085661791	7.81889383078259	6.27651807389638e-12	2.36949183448856e-10	16.4945448599117
TRIM37	0.297803926534856	10.2582532277047	7.8401466805505	5.65761319231646e-12	2.15530576374261e-10	16.4742453712677
TRIM16L	0.581689776499599	5.56977679120254	7.76517088636927	8.15785205711771e-12	3.02509795572587e-10	16.3847168902818
KIAA1949	0.407873933414048	5.35395362941306	7.75340798516288	8.63940647303217e-12	3.1685402161182e-10	16.3528551812365
TRIAP1	-0.533106101951045	5.52501063526824	-7.75527382327609	8.56117737749469e-12	3.1536812876921e-10	16.335544087678
KIAA0430	0.562737192135527	5.67910589950262	7.7515612342727	8.71753527292733e-12	3.19019824736185e-10	16.3019462722462
C1QTNF6	-0.474412930554451	5.85808558917953	-7.75540723850173	8.55561073377956e-12	3.1536812876921e-10	16.2963425663569
DSCAM	0.488085119577534	7.29996502471082	7.76902382435796	8.00599819238777e-12	2.97538475043318e-10	16.2674487439186
RB1CC1	0.597483588667868	7.02420714720463	7.7548118920714	8.58047892872699e-12	3.15384460668198e-10	16.2518059600829
PPP1R2	0.421724193125179	7.20086688097884	7.76465184089832	8.17852667790304e-12	3.02605487082413e-10	16.2517896513826
AEN	-0.359446007311554	7.40668228714742	-7.7497815124652	8.7934930937798e-12	3.21096896289025e-10	16.2355443042463
PLK1S1	0.956370289707643	2.92121121762079	7.69237188420307	1.16305764763984e-11	4.16908954251984e-10	16.205521047773
RAI14	-0.535554691910751	4.77373987758074	-7.69802034773702	1.13151790990543e-11	4.06957108070072e-10	16.1420450483695
TPP1	0.513877323035908	5.58243130947494	7.69936758859271	1.12412171390962e-11	4.05168352228976e-10	16.0985333557579
CNNM2	0.714321807785883	3.77749601931137	7.66511889669778	1.32795225550614e-11	4.70522744090778e-10	16.0770124855537
PCK2	0.619815928203105	6.71697944621812	7.71679725412592	1.03265934861906e-11	3.73107192095812e-10	16.0636675067317
ATP6V1C1	0.468191352597637	7.56354704981343	7.72014286937698	1.01596914323308e-11	3.69371042422393e-10	16.0436015756341
KIAA1522	0.369898586738408	7.90563550538039	7.71758612958445	1.02869950192476e-11	3.73107192095812e-10	16.0066346035105
WDR77	-0.420516738971288	5.45407125873491	-7.68728961868712	1.19218211991135e-11	4.2602679002986e-10	15.9939425786741
ADORA1	-1.88725286421659	1.29340142867802	-7.89893684634947	4.24415911143957e-12	1.662279086176e-10	15.9865377785011
PTPRK	0.454989373565136	8.18918680697122	7.71674176121086	1.03293847130089e-11	3.73107192095812e-10	15.9830112002159
NAT10	-0.323515561989997	6.02194690774374	-7.69217473491535	1.16417413080409e-11	4.16908954251984e-10	15.9546020408037
R3HDM2	0.380490972351103	5.97462671969409	7.67388186893475	1.27254316197958e-11	4.5280876257333e-10	15.9175000912625
SC4MOL	0.586263361895995	7.0304553009857	7.67849686473287	1.24429245594121e-11	4.43700363180401e-10	15.88074845789
LRIG3	0.67963759506375	2.81683788506844	7.61310414245977	1.70984600491036e-11	5.96982559209205e-10	15.851850854779
LIF	0.925016648471726	3.48109776012961	7.61048276876989	1.73174874820904e-11	6.03370126355168e-10	15.8360443048286
RUVBL1	-0.390614138063717	6.43990236237034	-7.66900536442441	1.30308780612105e-11	4.62693003600178e-10	15.8317262857125
FOXO3	0.593532634922293	6.74892794370271	7.65904264173633	1.36777471265155e-11	4.8360812461701e-10	15.821440999298
FAM134C	0.408484359671319	5.22088760794875	7.63725210722832	1.52059814186298e-11	5.35378596305608e-10	15.7838553992142
LOC90784	-0.500990842170681	3.81436800709696	-7.6088928584469	1.74516878340215e-11	6.05522878290821e-10	15.76795094023
ATF5	-0.383783311897378	6.4443887740544	-7.64052351325584	1.49661587416732e-11	5.28046495349667e-10	15.6838972544058
CD3EAP	-0.696837141704504	3.28983670677087	-7.57781862968312	2.02922483072075e-11	6.96853307371127e-10	15.6790812182915
AGPAT9	0.54258601171805	4.46689572032955	7.58614316387395	1.94890713248503e-11	6.71053818539166e-10	15.6304556869797
PBXIP1	0.619578880531245	4.02271315273026	7.57094053759052	2.0980622075461e-11	7.1317057640246e-10	15.5973044360446
SLC16A6	-0.674095388610422	4.45552780482416	-7.57206379423324	2.08666393024963e-11	7.12093850425065e-10	15.5756514218853
GINS1	-0.348200800077764	6.00348475754953	-7.61632144857802	1.68334000528828e-11	5.88957703942285e-10	15.562154495755
CT62	-1.68735561494607	1.17567018896314	-7.72908317270809	9.72673378637047e-12	3.54400644538692e-10	15.5577963842909
TPM1	-0.358774295841078	7.78721092294453	-7.62342872231942	1.62622509194998e-11	5.71365303314525e-10	15.5539205417714
SPECC1	0.298633488096392	6.20317410398099	7.59849574608554	1.83551254369724e-11	6.35550968546432e-10	15.5411953759281
NAA15	-0.48508031262933	6.54542409864365	-7.60895960959364	1.74460328050114e-11	6.05522878290821e-10	15.5295988545683
DOK3	-0.904785952875986	2.59491928609488	-7.54193694963521	2.41478813586233e-11	8.09316969622478e-10	15.5203758365044
FTSJ2	-0.394211551030605	5.72090240693057	-7.58859389071729	1.9258695092898e-11	6.65459538705838e-10	15.4827011885775
SERBP1	-0.264365916237695	8.73601758771206	-7.61904769924853	1.66119954708323e-11	5.82429795082178e-10	15.4721481016049
ULBP1	1.58193856242538	3.02515929318583	7.55014614916213	2.32060836540892e-11	7.82456739981829e-10	15.4034124882098
ATF6B	0.337979172894515	6.24625884148147	7.57167160289537	2.09063669312788e-11	7.12093850425065e-10	15.3939626710268
DHX33	-0.398307616628031	6.23658796130106	-7.57422201204934	2.06493579107694e-11	7.06216486093472e-10	15.3860129197699
SHMT2	0.411372189570042	7.73571224256384	7.58601867565643	1.95008464368593e-11	6.71053818539166e-10	15.3816096282198
KIAA1324	-0.567652103163096	5.34383163589681	-7.54605910689488	2.36703148984123e-11	7.94904309961941e-10	15.3614485441783
PNP	-0.329417936203063	7.16121744593254	-7.57429722426002	2.06418265047222e-11	7.06216486093472e-10	15.3526818127641
PGM3	0.482095700731979	6.38652846022921	7.54807805671307	2.34398482389585e-11	7.88748535107328e-10	15.3091848680802
RDH11	0.354622657628635	7.3816073804582	7.570042519085	2.10721936499957e-11	7.14830358220139e-10	15.3073301613224
TMEM194A	0.528040708814856	6.74861692933262	7.5627562879256	2.18300111252942e-11	7.39038676233645e-10	15.3012697109139
HPDL	-0.892540521299588	3.60679520328962	-7.50042006035252	2.95249194496633e-11	9.758394325616e-10	15.2966739570869
FAM134A	0.346235225895033	6.63443986441711	7.55453608455639	2.27175221522697e-11	7.67530990857695e-10	15.2797611379982
TMEM201	-0.549638171219665	4.91970793236712	-7.51802085321274	2.71136630857594e-11	8.97918616725227e-10	15.242239521613
WSB1	0.407509889396509	6.22409119294748	7.52882374561562	2.57316824253993e-11	8.5724433641908e-10	15.2004459828234
FDFT1	0.325223516789278	7.35234011998041	7.53743068715735	2.46809069494053e-11	8.25526975643708e-10	15.1655386677907
C8orf83	0.52069502186039	6.04060668338295	7.52044426577333	2.67973642970082e-11	8.89204604172946e-10	15.1238608024084
PIK3R1	-0.580824393025253	6.52822819377926	-7.5210214211551	2.67225773219037e-11	8.884858511561e-10	15.1177922310036
CHDH	-0.882996336869514	3.16477527920066	-7.45424162140376	3.69119639552417e-11	1.20569469763176e-09	15.1122055014523
SRSF3	-0.392595889962376	8.8537905020091	-7.53661528234046	2.47785991171082e-11	8.27140302663707e-10	15.108579738768
NOL10	-0.404830551259199	5.88435313988054	-7.49587427064432	3.0181553202428e-11	9.93614755427964e-10	15.0669979794635
RCBTB1	0.567549157247123	4.23358906666651	7.45684578537719	3.64503774934667e-11	1.19294738395448e-09	15.0392113762844
GDAP1	-0.384943108521403	7.61541455033792	-7.49863080385273	2.97816642609487e-11	9.82383733925258e-10	14.9452793102672
NINL	0.482836041599358	4.89813747363302	7.4461195473326	3.83892158260408e-11	1.24906857096246e-09	14.9173447820888
TMEM70	-0.465595078229039	5.28148760874128	-7.44660020449807	3.83001813872147e-11	1.24860084506779e-09	14.8453476322573
RAE1	-0.297559152444518	7.78683787446325	-7.47305328186068	3.37037698089445e-11	1.10739066067738e-09	14.8352495659583
EXOSC2	-0.394244393461535	5.36734431609077	-7.42702104708787	4.20983139852126e-11	1.35917413723687e-09	14.7553249600369
MTHFD1	-0.256588106913869	8.23684255502739	-7.46297234234502	3.53869361218207e-11	1.16041396019869e-09	14.7468871645443
RAB39B	0.786084111203138	3.86021553302682	7.37761253525826	5.34283504432072e-11	1.68910346467334e-09	14.742273836902
WDR19	0.702559745229312	3.46382824418309	7.3730260490556	5.46224732048431e-11	1.72359668278829e-09	14.728443594807
UTP20	-0.548924529048846	6.50677921066467	-7.44184595045627	3.91899288058901e-11	1.27017901036765e-09	14.7147463765257
KYNU	0.393216901350558	7.56202136624953	7.44553933333425	3.84969655498892e-11	1.25014223661426e-09	14.7029924016945
KLHL5	0.516040504452123	5.24228380432199	7.41138779405493	4.53976826039762e-11	1.45725689802092e-09	14.6974341927948
TLN2	-0.5538661388196	4.16360187143955	-7.37075089214689	5.5224621209024e-11	1.73931556515954e-09	14.6514625769679
CYP4F22	-0.866108830096255	2.58295738971675	-7.3577523450706	5.87934078095735e-11	1.83787093870525e-09	14.6374785535828
GOT2	-0.283042325254925	6.79143282820664	-7.41860424464047	4.3843916245668e-11	1.41008779863952e-09	14.6111737689368
VPS39	0.347080474136477	5.60929781969566	7.39115949483187	5.00505684184174e-11	1.59437277377069e-09	14.5794800081351
EIF3B	-0.292990180950119	8.968005934714	-7.4315269618678	4.11923597885927e-11	1.33249714720391e-09	14.5737698311419
PPP1R10	-0.336096446453075	6.9101267595695	-7.39304085000807	4.95985596435666e-11	1.58298914404391e-09	14.5220075230872
NR2F2	-0.370659638557086	6.03322532752457	-7.3868535317054	5.11005595256802e-11	1.6216428036195e-09	14.4866060109649
TGFA	-0.802252776108834	3.43037708698812	-7.31969573869724	7.0612458260135e-11	2.19095130230519e-09	14.4860233515023
H6PD	0.466787489047534	4.41833412581303	7.35920908139178	5.83823291425941e-11	1.82843833816619e-09	14.4859974897692
CAMKK2	-0.323405094323197	5.84129098194555	-7.37990928015911	5.28401541839628e-11	1.67367185335719e-09	14.4824342433656
OGFOD1	-0.40087287837126	5.54940299455673	-7.36495588010997	5.67882798091287e-11	1.78520148783434e-09	14.4810513958605
BLNK	1.39046450629998	1.09088784415414	7.42370842623708	4.27769416126726e-11	1.37842306653244e-09	14.4739525907449
KCNE4	0.826001540202037	4.764634949634	7.34567872965165	6.23129709169693e-11	1.94425769704365e-09	14.4494803836107
LDHA	-0.299282454708818	8.3863213486298	-7.39873404703312	4.82552759622388e-11	1.54306163516727e-09	14.4352912578658
SLC9A3R1	-0.51557561097199	9.1110023069425	-7.3889881509333	5.05773358560012e-11	1.6080900472543e-09	14.3762732466221
LSG1	-0.249082245258446	6.68114765000441	-7.36005431201686	5.81451217896763e-11	1.82442592272148e-09	14.3510246762991
DTNA	0.346396915308918	6.18659951204756	7.34073919040149	6.38124743596355e-11	1.98733672474962e-09	14.2920687715447
GCLC	0.383287185539476	6.46489134137479	7.33916399085257	6.42981521701381e-11	1.99874032879812e-09	14.2771412926799
GDF11	-0.421214582516078	4.68886380331697	-7.30889819059488	7.43760285274967e-11	2.29072688967561e-09	14.2745989615109
KIAA0930	-0.483606921427244	5.01105197103267	-7.31086248094304	7.36768462261857e-11	2.27337929204194e-09	14.2543348550531
PKI55	-0.720495773759517	2.68681790330861	-7.26885121698268	9.01568970450145e-11	2.74641884550241e-09	14.2504561642681
SMOX	-0.701224228756299	4.73469829982891	-7.27842011750558	8.6107796188506e-11	2.64232437331481e-09	14.2476863837294
INSIG2	0.603363872370404	3.41860335551399	7.27622990598648	8.70183598342791e-11	2.66050283339759e-09	14.2051966116952
GOLPH3L	0.652886649992306	6.4418847860992	7.31389260940389	7.26110571094674e-11	2.24463460092187e-09	14.1858704958131
MT1X	0.9204922415148	5.90502223325212	7.2702954604972	8.95338681161531e-11	2.73241680725282e-09	14.1723915481308
ATXN2L	0.337980335759394	8.0395155461045	7.3188635835122	7.08956629348096e-11	2.19566493874399e-09	14.0917820091941
PRR15	0.791057646752516	2.33867093870621	7.22694988466232	1.10231191201647e-10	3.32163322820963e-09	14.0550601532339
VAV3	0.505251263521043	4.22798339582382	7.25286040242972	9.73493879650774e-11	2.95475710404348e-09	14.0277578216931
RHEBL1	1.49246849797405	1.1899085314852	7.40488486642735	4.68445963142559e-11	1.50082189417551e-09	13.9999638934772
RHPN2	-0.321653829422933	6.41930357842765	-7.27648105497756	8.69134633822318e-11	2.66050283339759e-09	13.9903862619266
TRIP13	-0.297978415375566	6.92683617992374	-7.28535440183416	8.32868285914178e-11	2.56045757603469e-09	13.949676306652
RXRB	0.452358647317998	4.95648858394394	7.24342778023642	1.01856142322927e-10	3.08594587718955e-09	13.9378255014412
SOX3	-0.888281022978939	2.27084667339098	-7.20227363923631	1.24067068234592e-10	3.70517437349163e-09	13.9362207504732
UBE2B	0.529922395578242	6.84805985928007	7.25981337697602	9.41545954334049e-11	2.86298446186957e-09	13.9127792636839
LRRC20	-0.585024878877494	3.25722868417873	-7.19843586515528	1.263684826343e-10	3.76717736822822e-09	13.8700324577246
NEK8	0.608899514922838	3.69084596746457	7.19074528099494	1.31108564198387e-10	3.90152958657265e-09	13.8463393077754
SALL4	0.924423606238816	2.65536037255265	7.17893164489745	1.38735624776793e-10	4.10657449339306e-09	13.8189180437012
ABCC5	0.369069359311018	6.50405537473376	7.23188577838826	1.07653233923996e-10	3.25568297313726e-09	13.7325376406176
ZFYVE26	0.572017905598518	5.68075851470897	7.21190396538928	1.18473484763423e-10	3.55718233246585e-09	13.7257847180206
ZBTB9	-0.382059656273283	4.52789890907697	-7.18974688790166	1.31736718691796e-10	3.91325911794246e-09	13.6915366848558
GOLGB1	0.552200478807256	8.00530447578421	7.23112341203422	1.08047466410545e-10	3.26170727120931e-09	13.6837579873278
RBM24	-0.781144932488985	3.99414698370701	-7.14125400082244	1.66124595625283e-10	4.82338148825908e-09	13.6619333321994
FMN1	-0.81722046314699	3.96854108605651	-7.14825564361271	1.60657908045463e-10	4.68091089573576e-09	13.6398899404339
GRAMD3	0.508358930888461	3.97659098573861	7.1607374504347	1.51351406701938e-10	4.43292631468162e-09	13.6389205943725
BYSL	-0.475360376936436	4.79260143478262	-7.17077776635946	1.44255026204945e-10	4.24739622931602e-09	13.5749581526529
SERINC1	0.404136103754037	7.55714135292819	7.20386508885684	1.23124958757586e-10	3.68361683409995e-09	13.5694552842419
SRSF1	-0.317548907042415	8.80616712877644	-7.21635903350821	1.15971211066293e-10	3.48831390984297e-09	13.5469013522152
TOM1	0.611005246236911	4.55905102296071	7.13553711894959	1.70724683680242e-10	4.94835287672161e-09	13.5427132690132
FUS	-0.341893331480762	8.78885790888665	-7.20553296648966	1.22145222006565e-10	3.66085428823977e-09	13.509043801511
B3GNT1	-0.652152128488112	2.36445574107963	-7.11484578824683	1.88455163762367e-10	5.42465431800657e-09	13.5063955172696
PRX	0.82380736078774	2.69678638049966	7.09481497629148	2.07355923093871e-10	5.87766179291848e-09	13.4460626282237
CHCHD4	-0.479247383877607	4.76019685266211	-7.13241441745225	1.73290486184148e-10	5.01403129921053e-09	13.4383240729281
HOOK2	0.455041316778568	6.44461870603474	7.15893580910161	1.52660941000596e-10	4.46346429596847e-09	13.4344261095001
CHD3	0.269433829836711	8.40579148808309	7.18394621378569	1.35445814710317e-10	4.01630461917614e-09	13.4322726868667
PDE4DIP	0.295697463986186	6.9796845788692	7.17258327462528	1.43014390976335e-10	4.21829395888577e-09	13.4315738332038
CDC25A	-0.457514052328508	4.53893069053416	-7.12939899669441	1.75804426059915e-10	5.0779848383869e-09	13.4251353471089
KARS	-0.248242866134822	8.09164943055218	-7.17631148425731	1.40485987195622e-10	4.15103825063529e-09	13.4063722152833
ZFAND5	0.335119799366552	7.3783348637856	7.16116984469747	1.5103877991306e-10	4.43153079871231e-09	13.396661497539
PPAT	-0.426171519828313	5.90015779189659	-7.14386717964387	1.64063048729287e-10	4.77180943817148e-09	13.3911671479074
SHC1	0.326143710513284	6.6871353097754	7.14962649814017	1.59608659986745e-10	4.65845589811225e-09	13.3845037765297
SLCO4C1	1.19071748329827	2.37678338232461	7.08378613415795	2.1855288078334e-10	6.15333060306493e-09	13.3571270848794
STARD7	-0.293406256990146	7.92112674946931	-7.1649651003543	1.48322101162112e-10	4.35947068512332e-09	13.3381209472417
SWT1	1.14333365936016	2.178888566928	7.11325433927846	1.89892186555623e-10	5.44726745790091e-09	13.3085668779659
SLC26A11	0.488114460727446	4.66177915381953	7.07514812318058	2.27739452253635e-10	6.3797564480566e-09	13.2559309430039
KAZN	-0.534371724792868	4.17848490180852	-7.06557115255128	2.38372670146632e-10	6.65533311441114e-09	13.2463599498798
TMCO3	0.491135326442456	5.21897340767022	7.08430634053596	2.18011521454718e-10	6.15333060306493e-09	13.2336814155674
ATXN3	0.478600928077912	4.8179783680944	7.08380319814617	2.18535101802476e-10	6.15333060306493e-09	13.2308641579269
VPS11	0.317741608353386	6.09604642294431	7.10821443776862	1.94515123606315e-10	5.56080500374704e-09	13.2158186510021
RARG	0.375669013714722	5.8051917189934	7.11000153221981	1.92863247625037e-10	5.52302218027587e-09	13.2068154433821
NOP58	-0.393858737223119	7.90491842758256	-7.12150686911643	1.82556563498263e-10	5.2639240826637e-09	13.1912755375327
FAM193B	0.448091484131521	5.84585340200606	7.10034548611643	2.01957171927324e-10	5.75388712659722e-09	13.1899341203488
TSC1	0.437896599834892	6.11680651684933	7.09926543363399	2.03000425208426e-10	5.77377399861517e-09	13.1823005832565
SHQ1	-0.384260621200369	4.76037350705004	-7.07546838086152	2.27392120028728e-10	6.3797564480566e-09	13.1783856038799
ARPC5L	-0.40323947768054	6.17099878854252	-7.09432524915198	2.07840824358382e-10	5.88143814986392e-09	13.1511033593443
ZSCAN2	0.56178303536504	3.89411826456174	7.04598951474371	2.61669933704485e-10	7.29361328545635e-09	13.1420834508632
ABCB6	0.442221139166804	5.93301598834419	7.09627424627451	2.05917674701162e-10	5.84680338149784e-09	13.1411410901723
ESRP1	0.350816747511804	7.83660967142036	7.11347250770311	1.89694547213341e-10	5.44726745790091e-09	13.1323922938499
MT2A	0.750338068583795	7.21193164564443	7.07933123107417	2.23243851746225e-10	6.27484063294767e-09	13.1218894935476
FAM117A	0.706418717350688	4.06986327858689	7.02527094792476	2.88779926600176e-10	7.94334784944299e-09	13.0887420927881
EIF2S1	-0.33186151151792	7.98218316634072	-7.10251506724888	1.99877552094836e-10	5.70435525807857e-09	13.0636808325806
GINS3	-0.441216335343156	4.53941160111324	-7.04201626677743	2.66665632255072e-10	7.42049256877507e-09	13.0355462034228
NUFIP1	-0.49916118493385	4.25904775914365	-7.02291406448301	2.92035047035789e-10	8.01969478920613e-09	12.9949262562371
SUSD3	-1.06114081748297	2.00957026021695	-7.01719886228414	3.00080189938359e-10	8.21365154914749e-09	12.9879608750172
RAB8A	-0.278101386947381	6.70732118860304	-7.06849046929197	2.35080260612777e-10	6.57438508108375e-09	12.9668424439784
GULP1	0.665192109027949	5.51657488410145	7.03363852338416	2.77511208137071e-10	7.68393616702712e-09	12.9239977923775
GALK2	0.404565178647235	4.64216474769873	7.01549989659057	3.02513864655222e-10	8.2667350857744e-09	12.9229741565438
TSFM	-0.376983945715597	5.48546736962361	-7.04094182341479	2.68032731152154e-10	7.44614517572861e-09	12.9025015382411
CDC25C	0.546540239534336	3.78739860352912	6.98456519330881	3.50408194228315e-10	9.45197845205538e-09	12.8692358727372
TES	0.56355300287605	5.93738087172614	7.01230580732348	3.07142305056015e-10	8.37952350694421e-09	12.867555196032
SACS	-0.59483768014715	4.96473212107738	-7.02080499405972	2.94978730082915e-10	8.08725292115847e-09	12.8508101738473
C15orf17	0.321739242322344	5.57864842610019	7.02547435733694	2.88500687122224e-10	7.94334784944299e-09	12.848798116606
RRP15	-0.495262481227756	5.91442562057235	-7.0323942770524	2.79158837685719e-10	7.71678082885283e-09	12.8434036840507
PPRC1	-0.350380520157006	6.65524630667359	-7.03077383271075	2.81319174117567e-10	7.7636664487495e-09	12.8123389837883
TRIM25	-0.406000817645007	7.71762869819191	-7.03880941140569	2.70766578091725e-10	7.50961899171808e-09	12.766139292679
TFE3	0.376226496442033	6.72470095457409	7.00534436868982	3.17474476181536e-10	8.64730153039089e-09	12.7304676292915
ALCAM	0.466396342961415	5.88230152208943	7.00005630063031	3.25552594169602e-10	8.83854153391628e-09	12.710903076754
YRDC	-0.3549042148897	5.05447275001952	-6.97673135882242	3.63684585334648e-10	9.7628587562386e-09	12.7060991933102
GRB7	0.818923683069498	3.72160351000575	6.92165870690719	4.7218465600833e-10	1.2455546036409e-08	12.6567486381065
DHRS3	-0.929002916416745	3.69857624584409	-6.91852707701306	4.79238047879791e-10	1.25623465716953e-08	12.6431986366225
FLJ44511	0.767969601343621	1.84787458276404	6.91734793228761	4.81920808754965e-10	1.25931931337782e-08	12.6308380495949
SLC29A1	-0.386464357092954	5.92457577416255	-6.98697442652991	3.46422562740498e-10	9.35956533000337e-09	12.6135420955613
GPR126	0.553871594223202	7.37727710855167	7.00114430863767	3.23874062390302e-10	8.80726799904946e-09	12.6036768604605
DDX31	-0.358123010672769	4.91696266440225	-6.95377464044306	4.05529517639403e-10	1.08513210448022e-08	12.5892307385483
PPP1R15A	0.740300931075387	7.73047738173972	6.9493589453432	4.14109062666188e-10	1.10455501818649e-08	12.5395087389168
SLC7A1	0.502616456082912	8.42370404573242	6.99178166772849	3.38603647897227e-10	9.1631187822544e-09	12.5335873049618
DDX59	0.401484148299499	4.45488254150661	6.93628454461465	4.40580975591265e-10	1.16956765647433e-08	12.5330253636315
BDKRB2	0.719240320396966	3.96173119965721	6.89359661407159	5.39240880540377e-10	1.40471409441702e-08	12.5278119949323
IGF2R	0.513716941321767	7.22414636734182	6.9796046733985	3.58758124913156e-10	9.6460946640637e-09	12.5230600986936
SEC61A1	0.25659906769666	9.06710080628817	6.99347097546559	3.35897750501325e-10	9.10462557436654e-09	12.5045881109364
GFPT1	0.493007250023672	7.3653618920997	6.97104850294732	3.736264260804e-10	1.00136672271933e-08	12.4985553532119
ATG14	0.487199366645457	5.31706686627491	6.92958461985176	4.54789297655654e-10	1.20537182472158e-08	12.4859594745849
RCL1	-0.420372513324576	4.86534944416832	-6.91895675036976	4.78264148134832e-10	1.25623465716953e-08	12.4754808084924
PITPNC1	-0.340827617071276	5.88095967724242	-6.94335909604061	4.2605543401213e-10	1.13280621278519e-08	12.4672339180739
ARHGAP21	0.463667368257654	6.51639693985972	6.94881134129829	4.1518549614574e-10	1.10566277667856e-08	12.4567691532065
RRM2	-0.28021676076694	8.46918250407167	-6.98261959769066	3.53659963402914e-10	9.52433047979119e-09	12.4457216496298
XYLT1	-0.714315300209673	4.73721776754079	-6.90592043751741	5.08703491997301e-10	1.32723201250591e-08	12.4406715618008
GTPBP2	0.549603272358169	5.83644564331733	6.92842973982585	4.57283878020368e-10	1.2100657556982e-08	12.4249789961094
MLKL	-0.680662508167092	3.0898889950245	-6.86932625573316	6.0478790540777e-10	1.55368247773265e-08	12.4192092718348
MAFF	1.26686031860919	3.55005147507574	6.91853970758981	4.7920939134371e-10	1.25623465716953e-08	12.4170224146347
CRELD1	0.531643531591447	4.36434247216151	6.8864680493713	5.57726650552641e-10	1.44611170602207e-08	12.3871861328615
ARL8A	0.37304352931487	5.46381123359438	6.91780791056894	4.80872512223362e-10	1.2585464623511e-08	12.3740156907809
PUS1	-0.515054959349625	5.59761319604714	-6.92027770587019	4.75282327092818e-10	1.25175143910241e-08	12.3728007715439
WSCD1	0.649631515471201	3.03617167120123	6.8535320367703	6.51620778602744e-10	1.66377189333623e-08	12.3137972244812
POLR3H	-0.500581288004837	4.28951084698222	-6.87318684553498	5.93857190492147e-10	1.53266476138745e-08	12.2997726119931
SPIRE1	0.394724074417667	6.07691686645815	6.88972787546572	5.49196659268295e-10	1.42842378376407e-08	12.2165074877473
RAB9A	0.547143628233619	4.35543886398147	6.85360791835881	6.51387405199189e-10	1.66377189333623e-08	12.2051193586019
SLC1A5	0.398471181374518	8.59902581910192	6.92332912548089	4.68464521654498e-10	1.23769362719587e-08	12.1928955472399
HSP90AA1	0.334469151571488	12.9413910624577	6.9504761549825	4.11921515504709e-10	1.10047530755603e-08	12.1392722054147
MYO16	0.555382922141899	4.11942501431953	6.82561837687112	7.43335679624899e-10	1.87504463137961e-08	12.125396711114
NDUFAF4	-0.599454928522283	3.82097396566287	-6.8303903008362	7.26797408203235e-10	1.83609665480225e-08	12.1206239142461
C16orf55	-0.672248330170406	3.02417745634021	-6.80958313232747	8.01687282223108e-10	2.0070985191466e-08	12.1135682101995
KIF3C	0.473287179558067	4.51104975827095	6.83470746354976	7.12149435966216e-10	1.80181348972753e-08	12.1050876569491
GOLGA3	0.363301560130355	7.45671698605241	6.88937812413845	5.50105630013207e-10	1.42856623545666e-08	12.0999496786959
SYT12	-0.430307760351835	7.05494748095848	-6.8783890346094	5.79436826383462e-10	1.49775911660541e-08	12.0756761625743
PUS7	-0.354120860108652	6.17105250787834	-6.86986824449304	6.03241400536898e-10	1.55209372039678e-08	12.066468378249
PILRB	0.353225900283073	6.9553094564451	6.86989199949856	6.03173707930706e-10	1.55209372039678e-08	12.0364480265756
C6orf211	-0.431372680335889	7.36031018031569	-6.8791989211832	5.77223256128535e-10	1.49434701787827e-08	12.0222729379926
CCDC64	0.397311775374546	5.48310057579343	6.84386773912607	6.82030219906904e-10	1.73347620026186e-08	12.0100285855407
WDR5	-0.298634448013665	6.34106655747517	-6.85463482708955	6.4823728105367e-10	1.66020218810744e-08	11.9689865595851
TMTC2	0.548666551585558	4.85355049958131	6.8245952637796	7.46929749586589e-10	1.88127306206116e-08	11.9679584944716
ERLEC1	0.424912293890653	5.61343179827363	6.84147621505549	6.89769710219586e-10	1.75048689434178e-08	11.9659894951585
DCTN5	-0.270627891985331	6.95695627077685	-6.85675076168031	6.41793976357609e-10	1.64622123628906e-08	11.9637145454743
PEX11A	-0.552415786589997	3.59210308313408	-6.78534473242592	8.9860352556349e-10	2.23302308492181e-08	11.9608344684021
PRDM10	0.560085634505528	4.53833409003624	6.79962902643685	8.40168032228319e-10	2.10029449491576e-08	11.9378405980593
NRP1	0.31997929264383	6.93797427135241	6.85190624243493	6.56640840049683e-10	1.67403375137056e-08	11.9175080406856
BCS1L	-0.449227515787059	4.9876267031728	-6.81140510784782	7.94835236057611e-10	1.99292720956934e-08	11.916001260674
FAM110C	0.46706177906401	4.18093396982896	6.7803306127141	9.20055497384806e-10	2.28182747005173e-08	11.9033140140297
GRIPAP1	0.269224408167942	5.94142167370814	6.82038464586901	7.6190314157979e-10	1.91610047214743e-08	11.8847282783881
ELAC2	-0.308829998880404	6.81938325219402	-6.84002697088118	6.94502033531342e-10	1.75982606193609e-08	11.8752890169216
TPD52L1	-0.308952430553761	8.28238880494752	-6.845137248373	6.77956818527027e-10	1.72574578889589e-08	11.8468155273298
NCOA7	0.586040541594782	4.97066829548299	6.79119161855868	8.74213408932765e-10	2.17888897928339e-08	11.8284518774729
SIPA1L2	0.386137504064934	6.65547542993911	6.81815104451885	7.6996631506484e-10	1.9334709689406e-08	11.8159330165962
SEC22C	0.460028868591345	4.70379240596732	6.78011898276088	9.20971981753718e-10	2.28182747005173e-08	11.8021829146445
RAB32	0.797477251198541	3.55722282579082	6.72721123100676	1.18088673143143e-09	2.8705159442528e-08	11.7628964568483
RNMTL1	-0.44207492779853	4.87915413507709	-6.76583013943306	9.84987547326422e-10	2.42605769388617e-08	11.7304388115613
SMCR7L	-0.37453663699127	5.41409881235113	-6.77130656759982	9.59948035426482e-10	2.36787182071866e-08	11.7217725162248
TTC27	-0.371964823338126	4.93955561000691	-6.7546052001455	1.03834872527182e-09	2.54251011441375e-08	11.675985632614
CTNND2	0.363014231182929	5.46814696540745	6.76111710663275	1.00705349976865e-09	2.47675922501924e-08	11.6699147888802
HN1	-0.378663724487819	7.50060514726547	-6.79590066525311	8.5504719349983e-10	2.13429989016286e-08	11.6577418213829
ABCD1	-0.590398490027848	3.95374346934992	-6.72442260277033	1.19644016672058e-09	2.90410237274817e-08	11.644602611458
KLHDC5	-0.400244755973544	4.74370147033036	-6.75857503012962	1.01915765645996e-09	2.50284767204646e-08	11.6340975707703
CLN3	0.437682361700587	5.41162513698754	6.75254294540558	1.04845886484215e-09	2.56351258123101e-08	11.6271781805189
MYPN	1.02326602076722	0.938547146622672	6.70254167947353	1.32572560423639e-09	3.19473126876792e-08	11.6174958133666
AMPD2	-0.422970761881866	4.82362622664552	-6.73161800457562	1.15671516419212e-09	2.81585216971601e-08	11.5766340341581
RBMX	-0.278106038287962	8.44273503195142	-6.78846721004717	8.85495558428143e-10	2.20372436296909e-08	11.5738610411722
RRBP1	0.301863423818295	8.03318861079674	6.7739245818807	9.48201499144342e-10	2.34235182742836e-08	11.5502341124664
DUSP10	1.11036469217394	2.65135397352581	6.69999810659947	1.34162386536654e-09	3.22839101070361e-08	11.5355384168315
DIP2A	0.394690155616154	6.43310237181227	6.75676391628285	1.02786905263659e-09	2.52053988801969e-08	11.5343916793754
CHMP1B	0.310664693000098	5.57736414324709	6.73554533120587	1.13558643635297e-09	2.76844716640919e-08	11.5166889929909
RIMS4	-0.491175938357469	4.95655322941588	-6.71988298660561	1.22219438721261e-09	2.96231578720924e-08	11.5090853000679
C9orf47	1.40141739416008	0.75579417447442	6.77722952039883	9.3357585955132e-10	2.30963353182489e-08	11.4941336465347
UBE2H	0.312387581570214	6.99962125479111	6.73726494545871	1.12645570280038e-09	2.75019637571292e-08	11.4469685271867
TIPIN	-0.514646561671649	4.56857102498103	-6.70267106486581	1.32492189958038e-09	3.19473126876792e-08	11.4433255779282
TNFRSF21	0.408066872226517	4.59311724929902	6.69907452080768	1.34744317850203e-09	3.23773559156149e-08	11.4392251680058
SCAMP5	-0.351152954808622	5.50800635801834	-6.71267006108604	1.26424759281902e-09	3.05538681247187e-08	11.3864669420838
GRWD1	-0.397022268711903	5.92448624033336	-6.71731753317168	1.23699058757101e-09	2.99383944812411e-08	11.3695626989139
KIAA0020	-0.399591126887707	5.45711405694675	-6.69799645802259	1.35426741445123e-09	3.2406680079852e-08	11.3470619206857
JUB	0.38770767844241	5.9178823686548	6.69809581852225	1.35363702537621e-09	3.2406680079852e-08	11.3128754126323
ZNF703	-0.917372166974242	4.82976058971963	-6.66413845072158	1.58689877206359e-09	3.75910694957386e-08	11.305360536357
C18orf19	-0.41971887305084	4.87833271353439	-6.6583313876468	1.63059176892581e-09	3.85714522539113e-08	11.2885240199383
ENTPD1	-0.364868959307077	4.70886282314448	-6.67116690794107	1.53556269774365e-09	3.6478338859467e-08	11.2470100155047
SRM	-0.538392718475736	6.67718613119761	-6.69796347118114	1.35447676248604e-09	3.2406680079852e-08	11.2450427488766
LOC151162	-0.323989115665636	5.69774326684735	-6.67903763374705	1.48002294234182e-09	3.52591220622856e-08	11.2229986092547
RAB5A	0.380171485518397	6.70200154660487	6.68687370737032	1.42670289325428e-09	3.40859702668351e-08	11.220119849077
IRF2BPL	0.46952749746515	6.34974601381072	6.67081283596333	1.5381090957319e-09	3.64870021518019e-08	11.1468310243883
UNC5C	-0.897061622056888	1.72551459531189	-6.58237968160413	2.32437731866235e-09	5.36918318747363e-08	11.1145226303956
POP1	-0.406667122609914	4.93006803315218	-6.63650386177991	1.80573106032899e-09	4.25338679618903e-08	11.114246155613
KCTD7	0.644910913316196	3.49414559330975	6.5827073840099	2.32083166772688e-09	5.36918318747363e-08	11.0915798628203
CS	-0.211802939977277	8.44847820376637	-6.68065026455307	1.46889116738566e-09	3.50438457679853e-08	11.0747424710266
TMEM125	0.670271336820818	3.62086405551857	6.58721187964966	2.27263282302071e-09	5.28997648269559e-08	11.0529605624949
LYPD6	-0.419616849737148	3.87956511578535	-6.6064939592461	2.07725526875564e-09	4.86554861549991e-08	11.0414747516386
A4GALT	-0.520137726228493	4.51185951912789	-6.60659697670735	2.07625738556735e-09	4.86554861549991e-08	11.03801425538
C16orf45	0.53150061005395	3.4578093494305	6.57099375900913	2.45095224489213e-09	5.65375521980359e-08	11.0138679647581
ARHGAP12	0.426781161707907	6.42974152332915	6.63309805260908	1.8346875429919e-09	4.31551539648334e-08	11.0000593718376
CALU	0.36046215719267	7.80667738807803	6.65497283960743	1.65640284476298e-09	3.91266683274238e-08	10.9923832173178
FASTKD5	-0.381620646640376	4.5714312755012	-6.60105304322001	2.13063845873737e-09	4.98360805369563e-08	10.9729232769907
AGXT2L2	0.429989157101728	4.68863506480676	6.58628865293362	2.28243017577304e-09	5.29422500133542e-08	10.9653414858681
SCD	0.424575792935038	11.0776131828379	6.67587638401382	1.50208735080525e-09	3.57338675033669e-08	10.9429143123759
HECW2	0.698875894433884	3.77891822941879	6.5581288055636	2.60218299432869e-09	5.96149430097986e-08	10.9272049550241
NOL11	-0.374203063900131	7.63294480300249	-6.64049764228081	1.77235100470198e-09	4.18064854762142e-08	10.9031032652724
PFKFB3	-0.405405850448286	6.24497642160985	-6.59668028494307	2.1745228862743e-09	5.07206705021637e-08	10.8874010452485
MAPK4	0.977215584421217	1.30910470002183	6.53139539119148	2.94656055487057e-09	6.72282110772924e-08	10.88052522685
COG3	0.383268885518254	6.30664353123723	6.5968371853808	2.17293290372181e-09	5.07206705021637e-08	10.8491174465337
OSGIN1	0.701199038773742	5.88191996646322	6.58675882536459	2.27743546253338e-09	5.28997648269559e-08	10.8450231824299
C10orf118	0.786429323868761	6.27634671947306	6.58690094289058	2.27592785466192e-09	5.28997648269559e-08	10.8157564732761
MEAF6	0.349087062753326	5.9895171123477	6.58253416949341	2.32270513488452e-09	5.36918318747363e-08	10.7746893489605
STK10	-0.337153209970725	6.01085645498563	-6.56401589595656	2.53186696844491e-09	5.82433881434286e-08	10.7578433639144
GMPPA	0.471884646982402	5.26836918653907	6.5605361616341	2.57319895459901e-09	5.91128836768048e-08	10.7471922869737
LMO4	0.516848226840945	3.9837022648086	6.51816020699222	3.13335789032488e-09	7.11021402412393e-08	10.7127951970831
SQLE	0.35843934295394	9.16576096135356	6.6076266369315	2.06630954804362e-09	4.85350574178111e-08	10.7075580189644
SH3BP5L	0.359702232831483	5.29460560107196	6.5432402228775	2.78874573667382e-09	6.38016192888276e-08	10.6794349368656
PPPDE2	-0.359727828151657	5.21242868357382	-6.53412562934468	2.90941898781619e-09	6.64714797161721e-08	10.6560406139841
ANKRA2	0.550682255642594	2.84871154681705	6.48016516211439	3.73712433045959e-09	8.32219271672519e-08	10.6505854861361
C5orf25	-0.500188187350298	3.44140142845406	-6.48022336974616	3.73611666832773e-09	8.32219271672519e-08	10.6198456512817
AGPAT3	-0.285961313080357	6.69446436768674	-6.55922731774484	2.58891732918079e-09	5.93923915133326e-08	10.6056439570285
S1PR3	0.392654594916962	5.23574053139686	6.52112205759734	3.09056418165655e-09	7.032189846806e-08	10.5575073669529
CC2D1B	0.355169395292318	5.22178762604916	6.5116387588914	3.22965694411803e-09	7.31880524843225e-08	10.5353708682757
SKP2	-0.399967197053781	3.7838978800719	-6.50879620279273	3.27254151552783e-09	7.40595186815797e-08	10.5246176400101
FCHSD2	-0.431292541057889	4.69481123610932	-6.49115701041046	3.55152337971652e-09	7.96188699763795e-08	10.5009466353525
PRKAR1B	-0.467567507763172	5.89341311751655	-6.51844669871173	3.12919311667468e-09	7.11021402412393e-08	10.496167035916
GALNTL4	-0.732114886646305	2.43054427583099	-6.43016705363553	4.7097417742933e-09	1.02693248283287e-07	10.456140115501
ALDH5A1	-0.35213599869323	5.03617592831211	-6.50321745067865	3.35834867229344e-09	7.56941013415573e-08	10.4555432573218
SNX8	0.39247413309571	5.98024001615395	6.50335671265351	3.35617985625512e-09	7.56941013415573e-08	10.4378905976553
ATG2B	0.56443061125472	6.02096952010838	6.50181397638302	3.3802833420886e-09	7.60859469893537e-08	10.4292853952999
PQLC2	0.577218519972434	4.27865063750356	6.45617095016826	4.17621860875085e-09	9.22629854857982e-08	10.4187549771118
CDK7	0.407567257873248	5.93421669828692	6.4974594106969	3.44924523057515e-09	7.75338403711543e-08	10.3979830269727
STAG2	0.451063430707723	7.79923940838922	6.52419988190484	3.04670687737485e-09	6.94184275438923e-08	10.3835694284001
LOC100128881	-0.625383359659854	3.75482437105263	-6.43060920237534	4.70013066311423e-09	1.0261747416439e-07	10.3584384846602
SYTL5	-0.429989956746565	6.27327726214877	-6.49465601013491	3.49437556992161e-09	7.84428684984818e-08	10.357142869501
FZD8	-0.744525080750446	2.38720120587665	-6.40631851905404	5.25794407428784e-09	1.13888154680481e-07	10.3455673763364
BMS1	-0.225113118596246	7.35231036446008	-6.50530186751406	3.32603101088613e-09	7.51683008460265e-08	10.329744863685
MCF2L	-0.609666159904015	3.58955102438166	-6.41554210088667	5.03882599909801e-09	1.0929873671714e-07	10.3203967544433
TRMT61A	-0.502383874028466	5.53653042120092	-6.46765974690736	3.95995678836505e-09	8.78015312589302e-08	10.3172417314359
KIAA1161	-0.596460606114899	4.18273836219029	-6.43535792073448	4.59812005544582e-09	1.00653088752979e-07	10.3125680336746
CYP26B1	-1.35860192277318	1.5583632977338	-6.44523793527435	4.39283771519465e-09	9.66655499327832e-08	10.3102047443119
RANBP9	0.256944218822005	6.75306802567028	6.48698350357814	3.62089644860279e-09	8.10654246404726e-08	10.2951388440028
AMOTL2	0.338778597547608	6.53606103651251	6.47467286321918	3.83342241417755e-09	8.52528676259379e-08	10.2911334502104
USO1	0.421652196538016	6.51117983440497	6.4813172874627	3.71722915507633e-09	8.31108828736584e-08	10.2801824429586
TTC31	0.344119784431127	4.61720282386157	6.44923140508879	4.31245664810446e-09	9.51471305842995e-08	10.274619504753
KLF11	0.491200988299415	4.71299190209244	6.41831295838503	4.97478030933217e-09	1.08049644017235e-07	10.2737979744174
KDSR	0.430746234051067	4.88579102209338	6.44036393951666	4.49294995884263e-09	9.86090487029976e-08	10.2731389245621
DVL2	0.407599713322425	6.03267457614498	6.45847863354694	4.13186290841418e-09	9.14038032808449e-08	10.232155447189
CACNG4	-0.354757287345453	7.08676997791432	-6.48049738495198	3.73137665634391e-09	8.32219271672519e-08	10.229003033687
FAIM3	-0.819804056353544	2.27815236817751	-6.37256239422279	6.14312558586646e-09	1.31883995247793e-07	10.171945026725
TMEM41B	0.550134211442981	5.56291533965628	6.4323501356658	4.66247547059914e-09	1.01928418000392e-07	10.1706427935518
CYP24A1	-1.22027319707098	1.6123003668346	-6.37326016429547	6.12341817462288e-09	1.31629878602048e-07	10.131857337507
ARL6IP6	0.365068433150094	4.67595242409264	6.42324862999896	4.86268265770238e-09	1.05752281882204e-07	10.1302648847654
MOSPD2	0.625420901012318	4.04930443841047	6.3931423849207	5.5873734749913e-09	1.20261562414098e-07	10.1294225750092
TRAF3	-0.347517449010005	6.29270560375123	-6.43554062595851	4.59423923751766e-09	1.00653088752979e-07	10.1229643747916
SFPQ	-0.246448685813993	8.58640506453771	-6.46983615097685	3.92025359326844e-09	8.70681555030829e-08	10.1034278135435
NR1D2	0.600622478919171	5.89912400390389	6.39969165133479	5.42115762997457e-09	1.17136227653352e-07	10.0585209739093
POLDIP2	-0.26785707394125	7.17218660754319	-6.44356487573415	4.42695157522867e-09	9.7288223579664e-08	10.0555056598561
CTNS	0.416071999382428	4.86487909607874	6.39338960487178	5.58100876365984e-09	1.20261562414098e-07	10.0487951600359
MKNK2	0.535878051247092	7.02638550019131	6.42615386123258	4.7978702100975e-09	1.04478621606342e-07	10.0437650391244
GABARAPL1	1.12752439889608	2.73805509718253	6.35727378795605	6.59099512729585e-09	1.40060740163781e-07	10.032018486002
RAB7A	0.206560528141592	8.60384147926901	6.44603239454658	4.37672967423525e-09	9.64379803318976e-08	10.0196332283961
ACTG1	-0.280247590575035	11.781669072289	-6.46745163757994	3.96377398352621e-09	8.78015312589302e-08	9.95142517740231
ARHGEF19	-0.51313754425033	4.60843361123125	-6.3693594815847	6.23439329102554e-09	1.33500631753023e-07	9.93486241984449
NUDT19	-0.393387071047829	4.4377960455381	-6.3722212879871	6.1527823696173e-09	1.31921964550615e-07	9.93290496851316
SFXN2	-0.396962114098113	4.3790944591322	-6.35053090987464	6.79862690879352e-09	1.44289640130283e-07	9.89543621282433
SLC10A7	0.582514250677791	2.89915128089518	6.30770324979153	8.27662153672581e-09	1.72376361868247e-07	9.88074461485779
BAMBI	0.337842184917094	7.30745841788473	6.4060680225119	5.26402437024705e-09	1.13888154680481e-07	9.85760314750056
ARVCF	0.570018051856538	3.99339694866426	6.32046662018897	7.80576736964496e-09	1.63588538207948e-07	9.84035237741543
TEX2	-0.278776323816634	7.31143954721502	-6.39479628950902	5.54492951886127e-09	1.19656001643143e-07	9.8310450867764
GATAD2B	0.397622835311979	6.16612692807188	6.3649145118112	6.36327574241758e-09	1.35912418283769e-07	9.81928074910516
TRERF1	-0.477057647690581	3.96149478365189	-6.32540536209022	7.6307543613093e-09	1.60367524212353e-07	9.80780349570165
SLC25A19	-0.465978564360313	4.14155132831306	-6.32534425941269	7.63289579484768e-09	1.60367524212353e-07	9.80584847089487
MICAL1	0.520191305639175	3.95598129411433	6.30580992458627	8.34881541162138e-09	1.73232740625256e-07	9.8049022177651
ALS2	0.388504818879809	5.894525699483	6.36378358371751	6.39648476575441e-09	1.36447463293976e-07	9.79953461601136
YIPF5	0.390134676985179	5.97568277475636	6.3624244557235	6.43662120425016e-09	1.3712872996163e-07	9.78735689791604
KIAA0247	0.389789108024401	5.5373785674788	6.34373790528422	7.01432991476304e-09	1.48490700625946e-07	9.76050357772065
C17orf91	0.423070173235589	6.22040122393268	6.32414237146083	7.67513852833377e-09	1.61052718629679e-07	9.75797358587768
SRSF5	0.399162488775509	7.61341204794608	6.36770995386263	6.28191795711309e-09	1.34346286336009e-07	9.7498723672682
AKAP17A	0.477462602724727	6.15632656702606	6.33980295612268	7.14235498751944e-09	1.50628934188241e-07	9.74339314986514
CLDND1	0.424183167118658	5.16422938355954	6.33992024653145	7.13850575360731e-09	1.50628934188241e-07	9.73882608202895
FBXO32	0.928265706433041	3.56794980153143	6.26524487388398	1.00538605947847e-08	2.05551056952543e-07	9.72743348882857
RAB27B	0.543614309460586	3.74798087657455	6.31425794273971	8.03141301629442e-09	1.68106822633927e-07	9.72289659655941
ZNF641	0.457449587551826	4.05522731761906	6.30693924262993	8.3056792361448e-09	1.72551775832653e-07	9.72054437946527
KIAA0415	0.445457139852437	7.22889417836739	6.35839270856903	6.55715144706618e-09	1.39518830535286e-07	9.71858203843049
DDX10	-0.437542916376565	4.28032878730105	-6.29980959949555	8.58174298348659e-09	1.7762508620771e-07	9.69972846666878
EZH1	0.428601850001248	4.31823339275535	6.29154142254149	8.91324627327569e-09	1.84258505159781e-07	9.66185805411704
CDC20	-0.415221625528622	5.81125085555403	-6.34042283223265	7.12203508302063e-09	1.50580170326722e-07	9.65990994880532
POLR1C	-0.397581220759625	5.09199688425494	-6.30999944173283	8.1898924082302e-09	1.70995955849241e-07	9.60820333642148
PNO1	-0.334421367435871	5.37154395269287	-6.31210360029007	8.11120448443713e-09	1.69564729747158e-07	9.60699256876909
SPICE1	0.380383359303778	4.98381963691929	6.3089676749256	8.22875158220348e-09	1.71593069153081e-07	9.60551676176607
RPS6KA2	0.470682358345281	4.16601155792581	6.26077440023627	1.02616017808051e-08	2.09031703023367e-07	9.57183172016417
TIMM8A	-0.357575432888208	4.62846479765655	-6.29009486200182	8.97252956832376e-09	1.85255042593391e-07	9.54875526649269
CGN	-0.339680709705217	6.14578671376536	-6.30704391550075	8.30169223898988e-09	1.72551775832653e-07	9.54390499239044
ARRDC4	-0.540968188162168	5.29106496303902	-6.28113304684148	9.34857459676973e-09	1.92359202050417e-07	9.53188113366255
PRSS16	0.7142148498349	2.84865549993112	6.22438010956576	1.21181314911937e-08	2.43879219083904e-07	9.5304599920771
LOC100499466	0.317608901546958	7.97446481801324	6.33438515976343	7.32240708601809e-09	1.54231657564945e-07	9.52782338096994
PLEKHH2	1.0934599453939	2.57230749122459	6.21328331660403	1.27474613300113e-08	2.55010219238168e-07	9.4939500732843
HEXIM1	-0.32866267791627	6.03291130128041	-6.28382835481969	9.23387106095761e-09	1.90415856502411e-07	9.4219739416325
MYEOV2	-0.530951897760643	5.77192154783333	-6.27810690938387	9.47903320382318e-09	1.94751045824004e-07	9.41886499465176
JOSD1	0.274874746004927	6.37289351410987	6.28107374476691	9.35111404370901e-09	1.92359202050417e-07	9.40286171503422
ACTB	-0.365628850950134	11.6494374774781	-6.34739759934284	6.89729500130375e-09	1.46198176935113e-07	9.39874355830142
PRNP	0.369477662685198	6.66236760372295	6.27158519285451	9.76632678593732e-09	2.00161824960804e-07	9.38821091706316
ZNF277	0.486265164212995	4.6194588334913	6.23373639645652	1.16114005646035e-08	2.34527853915976e-07	9.36958436774243
MAF	1.49684580890551	1.48343280762295	6.2716603750268	9.76296641943997e-09	2.00161824960804e-07	9.36638596709157
ZBTB22	0.514977587013588	3.66587226227286	6.20113437536134	1.34734584453053e-08	2.67870458046391e-07	9.31397614886561
LETMD1	0.299063672016461	5.85532477209732	6.25416608510312	1.05764677295082e-08	2.14922048977272e-07	9.30495321428292
HMOX2	-0.384333659925161	5.79226918307641	-6.25184543604739	1.06892856234646e-08	2.16950986367503e-07	9.30376600865175
PCDH19	-0.95340731579084	2.97954691859621	-6.17407519806353	1.5240221167669e-08	3.00209020975378e-07	9.29814330625889
CDKN2B	0.453688443893651	4.25497621084595	6.21847038697106	1.24493745384086e-08	2.49943985330547e-07	9.29506489620701
TMEM60	0.449642602540778	3.95320504607778	6.20646170398751	1.3150220011269e-08	2.62753022065068e-07	9.27633210917754
ZNRF3	-0.43234322735024	4.2703964959088	-6.1957157453691	1.38102734824883e-08	2.73619933778275e-07	9.27045236698637
MVD	0.530134451700259	7.0079521452471	6.26454614981479	1.00860542592009e-08	2.0570630662302e-07	9.269243220191
WWC1	-0.2748140003652	6.78164152963549	-6.25752959920346	1.04150335042766e-08	2.11899051490902e-07	9.26170586972612
IL20	-2.77267787836587	1.19951673500705	-6.56925877324142	2.47082893232246e-09	5.69175524299735e-08	9.2406771734842
CISH	-0.753007767069048	2.72232946506911	-6.15223339686731	1.68313337688799e-08	3.28840217232181e-07	9.23965427842467
NEK6	-0.406039173931315	4.30116991736867	-6.20214249435981	1.34116950011791e-08	2.67020460952046e-07	9.23936127828559
DSCR3	0.313715129682965	5.09309710089739	6.21803262629999	1.24742635226473e-08	2.50143385075244e-07	9.23451585131285
IVD	-0.252505098433593	6.16211062861071	-6.24794459757109	1.08816051984059e-08	2.20586624652292e-07	9.2229369227421
PABPC3	1.34867784701278	-0.107656775915724	6.30438299318702	8.40363573509171e-09	1.74154156175556e-07	9.20779660889166
CCDC51	-0.566556309008594	3.13727022620765	-6.16371674837032	1.59754032434932e-08	3.13867328087992e-07	9.18259352572144
SLC12A6	0.577827197394534	3.03389628634655	6.15261137193008	1.6802454272972e-08	3.28659935977993e-07	9.168065828601
DHX9	-0.234619601084598	8.95424224013951	-6.26605240158166	1.00167800973691e-08	2.05043611197554e-07	9.15673738917139
KIAA0141	0.290036317213305	5.59271637163895	6.21723995451707	1.25194560168137e-08	2.50748960988254e-07	9.15172612405389
PVRL1	-0.414910807525572	5.02260466008418	-6.20248860338645	1.33905547329121e-08	2.66917327000264e-07	9.14618090548968
LAD1	-0.335617842992185	7.04592390110244	-6.23410678348045	1.15917766946444e-08	2.34414599082508e-07	9.13769030658057
SLC36A1	0.437719930087574	5.12029155534131	6.20497501156187	1.32396484749512e-08	2.64224201784109e-07	9.12891738286842
SAMM50	-0.337253911048499	5.16347075228871	-6.20092335558952	1.34864222479706e-08	2.67870458046391e-07	9.11706308211107
FOXC1	-0.761990435133011	3.07472443214213	-6.12121396525573	1.93759617152387e-08	3.71609614364281e-07	9.097169009275
ZC3H11A	0.248219822969665	8.21428128822859	6.23823807862918	1.13750975154025e-08	2.30311296425656e-07	9.08732269858882
SNX16	0.583491812313555	4.93669039968733	6.16367552568594	1.59783977356846e-08	3.13867328087992e-07	9.04882122069336
ZFAND3	0.275103742514758	6.50130552472739	6.19548224427085	1.38249727363455e-08	2.73619933778275e-07	9.03142523482657
SLC25A12	-0.454339108188527	3.40035775211763	-6.13767219824502	1.7981937440547e-08	3.48488439556487e-07	9.02508612295606
ARFGAP3	0.469466944159309	4.64348884344272	6.1376261196084	1.79856988350069e-08	3.48488439556487e-07	8.9968922804076
MPDZ	0.531453261087706	5.2542430899505	6.16351735640912	1.59898925813782e-08	3.13867328087992e-07	8.9952830274681
EPG5	0.500069310088702	4.91797632403642	6.15578337057744	1.65620124972669e-08	3.24336179161935e-07	8.97146825171418
DNAJC1	0.302233357743739	5.85777312134952	6.17832318440922	1.49484623094351e-08	2.94809060923341e-07	8.97126876190055
HNRNPU	-0.209812245575167	9.64390869422011	-6.22646363275194	1.20034341474261e-08	2.4186196708621e-07	8.96103777777622
LMBRD1	0.415736596896023	4.42113778211083	6.13740563202963	1.8003707951256e-08	3.48488439556487e-07	8.95465753398592
TEX19	1.16079319770636	1.67985905317966	6.10479599151237	2.08725789244269e-08	3.96223620808303e-07	8.9521236182642
UNG	-0.311045201754441	6.80955489163731	-6.19777240211532	1.36814677341728e-08	2.71422142807006e-07	8.9514611559913
ZNF160	0.486302357071212	5.0527576063994	6.14347200131976	1.75146393591947e-08	3.40598637957177e-07	8.94539187300945
BET1	0.598023275283897	3.6680309812373	6.11527257202979	1.99049346391993e-08	3.80011560394942e-07	8.94227093131344
GNS	0.372242605668078	7.60313130233743	6.19256265418559	1.40100731388788e-08	2.76738885510233e-07	8.90985109787806
FASTKD1	-0.440175541382165	4.14075812339872	-6.13667429543097	1.80635698556582e-08	3.49242939035869e-07	8.90641487403595
MTMR4	0.300807020994121	7.46852985721993	6.19247518305264	1.40156563039445e-08	2.76738885510233e-07	8.88363005664845
ANK3	0.406459338696142	5.87858324984641	6.16295505886971	1.60308232285369e-08	3.14301861282592e-07	8.87442617358033
PDGFB	-0.456184155688133	4.24139838540757	-6.11300634513676	2.01104290404188e-08	3.83060154068297e-07	8.86279670958919
STRADA	-0.231562272410945	5.77021417939664	-6.1493454986152	1.70536072309062e-08	3.32794080898103e-07	8.84167082175163
TAF8	0.440422650437564	3.96975664349834	6.10510407873507	2.08434724842576e-08	3.96120720257642e-07	8.82866791018715
BRIX1	-0.438666013734067	5.6415543316847	-6.14625636110826	1.72945731390259e-08	3.37103078294953e-07	8.81838199867462
TCTN3	-0.2912132000818	5.67462738198567	-6.13769192036572	1.79803277628044e-08	3.48488439556487e-07	8.7683620870716
SEMA3F	-0.442988157405677	5.17651023195588	-6.11850230894752	1.96156440633914e-08	3.74916607218466e-07	8.74560316842279
TOMM5	-0.361619455660995	6.01541417089183	-6.1322806900741	1.84273505998261e-08	3.5545445378488e-07	8.72713453626138
UBQLN4	-0.259227388921326	5.9669418316818	-6.11980427037347	1.95002016538101e-08	3.73564000524995e-07	8.70727041488679
ZNF618	-0.592595786627093	3.69996067729439	-6.05868363514477	2.57125264779867e-08	4.79928898234208e-07	8.70534606060452
CIRBP	0.30365370394316	7.26498725128766	6.14559568471492	1.73465427743895e-08	3.37722446285086e-07	8.69618821108325
SULF1	-0.938712330661704	2.30911022013362	-6.02430182970268	3.00256188386662e-08	5.54247736708447e-07	8.69209821903543
LOC729737	0.694135077515037	3.50946848571902	6.03654822305889	2.84132968924466e-08	5.27396201142372e-07	8.68276222149979
LRIG1	0.324180616948603	5.75196799817511	6.11345120047182	2.00699266890834e-08	3.82724576907903e-07	8.68208071711674
BCL6	0.515296425856256	3.93574613382583	6.0410424421036	2.78432501523699e-08	5.17549240430238e-07	8.65693911753911
ZFAND6	0.309389069644014	6.85943508391009	6.11866875192557	1.96008484175299e-08	3.74916607218466e-07	8.65062325800506
ZNF395	0.328253832447944	4.46178636516899	6.07704738592724	2.36651888995612e-08	4.44692830512654e-07	8.64807071398596
CALB2	-0.399032069970097	5.36777152125608	-6.10282551701912	2.10596885292442e-08	3.98870023740747e-07	8.64091589463451
GNPNAT1	-0.335879207528686	7.24493828924551	-6.12715635356751	1.88607644347681e-08	3.63395650238551e-07	8.62472983548226
MCM3	-0.283820209517105	7.3432593757179	-6.13232385071907	1.84237421112348e-08	3.5545445378488e-07	8.61019762150397
NFIB	0.369062156207441	5.49559576992737	6.10032815696433	2.12992060070361e-08	4.02950137173837e-07	8.60906275147511
H2AFY2	-0.346546177440692	4.85940725042848	-6.07295868810572	2.41066551521861e-08	4.51972758705337e-07	8.58759892472643
MCM6	-0.294376042877693	7.29767108050462	-6.12186710369863	1.93186637835259e-08	3.71292808191164e-07	8.58296100088598
CYP51A1	0.345169213177193	8.22199649178182	6.12165512139603	1.93372420434408e-08	3.71292808191164e-07	8.56705457656737
CFLAR	0.367775997573212	5.25539768947127	6.07255435422926	2.41507504108082e-08	4.5229244106423e-07	8.55016725198262
GLG1	0.240397262905589	7.2178795839263	6.10893012758763	2.04853236362577e-08	3.89757170071415e-07	8.53247842028526
HSP90AB3P	0.824117087514408	1.36046914251358	5.98981827934717	3.50655237808052e-08	6.381238516977e-07	8.52356269989935
SMYD5	-0.313058052930866	5.34748593635033	-6.05868847607208	2.57119644237742e-08	4.79928898234208e-07	8.48680565466937
NUMB	0.280530230151007	6.31555665469487	6.07461066370845	2.39273190289231e-08	4.49113898361066e-07	8.48381960194218
KPNB1	-0.193665062465998	9.87907145925073	-6.12531490562993	1.90189546827435e-08	3.6602186204166e-07	8.48302352552716
LDLR	0.523269561112961	8.50263837961225	6.09214953955539	2.21025490651821e-08	4.17675740752662e-07	8.46255973691329
C1orf85	0.504126127959579	3.35745719086563	5.99694973216813	3.39591657195437e-08	6.19338154300599e-07	8.45664011329933
ADCY5	-0.477128431287575	5.43082497474639	-6.04631150226747	2.71892569174396e-08	5.0678466508324e-07	8.45232883153978
OGT	0.364434850971456	7.63751474337117	6.08641988373977	2.26830551987357e-08	4.28161868107963e-07	8.44717913087167
POFUT2	0.339669640137542	5.7830081776635	6.0461265994771	2.72119486513244e-08	5.0678466508324e-07	8.44165516281713
CSE1L	-0.260632984910938	9.06587088157329	-6.10369837070655	2.09766022289767e-08	3.97746820495926e-07	8.41998436822837
LSM14B	0.226239206995666	7.07057389452587	6.0787001995974	2.34890002571483e-08	4.41878560518053e-07	8.41367658310267
SLC24A3	-0.443675458076238	4.11982884670018	-6.00253939947614	3.31160905921977e-08	6.05282512638158e-07	8.40015929701048
LARS2	-0.394094758593778	4.03295239911592	-6.0108567852773	3.18996166148579e-08	5.85608329601409e-07	8.38029361171387
EDC3	0.256971283043795	6.56522465136617	6.05897743943753	2.56784363463511e-08	4.79928898234208e-07	8.36368882106708
BCL2L2	0.314866037942839	4.91901074529905	6.0345093398181	2.86756846740252e-08	5.31676441783145e-07	8.35736887107834
ARHGAP29	0.523336684584082	4.58698170228349	6.01126959304233	3.18404007236852e-08	5.85163584288913e-07	8.35611353656947
MORF4L2	0.298126460639006	9.25235499048998	6.08068632622128	2.32789897839668e-08	4.38420974264708e-07	8.35388983304061
TMED10	0.229259150989499	8.69322563766877	6.08196201241277	2.31450772969241e-08	4.36390386374023e-07	8.34561750684188
EPN3	-0.471919099414174	5.12730079282592	-6.02630411097863	2.97559752162536e-08	5.50485541500692e-07	8.34495683571155
GTF3C3	0.389969914879892	6.13908729557669	6.04097398141096	2.78518486239664e-08	5.17549240430238e-07	8.34329266460501
IGFBP3	-0.412389281769923	4.90329081735609	-6.00313880343827	3.30269169325521e-08	6.04313084004378e-07	8.3125376628319
FKBP5	-0.315177064540418	6.27318051267628	-6.02233365292668	3.02930146375336e-08	5.5856711885128e-07	8.23546408812046
LYSMD4	0.524738674955183	3.6347694799667	5.93657251310878	4.45264624477528e-08	7.95577519205361e-07	8.22710510522015
DNASE2	0.351942477582821	6.10412892718287	6.01216421615121	3.17124412925117e-08	5.83453100303592e-07	8.20103681946888
GRSF1	-0.270429257747229	7.10479073584567	-6.02453200293252	2.99944998155245e-08	5.54247736708447e-07	8.18772076853183
GPR68	-1.76433795366486	0.982984741669178	-6.23141634590138	1.17350693243206e-08	2.36739806248416e-07	8.17520428731601
TBC1D8B	1.26648277028782	0.430086014559172	6.00027664183354	3.34548642601391e-08	6.10806932190574e-07	8.14596348865488
TRIM65	-0.35659721078736	4.9865493757166	-5.97798592827648	3.69799607794879e-08	6.693212814677e-07	8.14221897077539
NFIL3	0.466628038555616	5.16866681969889	5.93840463381159	4.41626516819942e-08	7.89921055325851e-07	8.13540546048736
NUMA1	0.291465054694269	8.26063235561547	6.02660024124151	2.97162988630563e-08	5.50360334646461e-07	8.13411804238196
NBR2	0.882056332275695	2.30212939787658	5.89524015090087	5.35644473213548e-08	9.34110340982626e-07	8.12696914793392
GTPBP3	-0.401717024742362	4.49145999096508	-5.96072984189321	3.99577267657001e-08	7.20877046849588e-07	8.12436009147843
PADI2	-0.436110899722557	4.49275914071386	-5.95386507343378	4.12068868590019e-08	7.41812675812646e-07	8.12286127067676
HMGCR	0.44279825442076	8.35253993627647	6.01841595023895	3.08322716871166e-08	5.6788426398165e-07	8.1151193178563
CAMLG	0.377373398682867	6.20047810164307	5.98149862486107	3.64011241872343e-08	6.6027375369556e-07	8.11042435456494
SURF6	-0.322695701572456	5.659974519654	-5.98070604793516	3.65309439259663e-08	6.6191062428804e-07	8.10357289454705
RRP9	-0.446946228603256	4.53028106622782	-5.94305196875442	4.32528850398028e-08	7.75306805365125e-07	8.09530020864161
MTA2	-0.234125738246362	7.60093414852825	-6.00934226779724	3.21177993791649e-08	5.88967189492492e-07	8.09474232201075
C4orf19	-0.490009547593194	4.37689294049104	-5.92217704732016	4.74895365557859e-08	8.39550749850913e-07	8.05540727857523
WDR1	-0.254003900680797	8.13897861364509	-6.0075790837102	3.23736570681502e-08	5.9300880701834e-07	8.054363919663
EIF1AX	-0.342002363757374	6.4127075837988	-5.98307154499967	3.61448322426026e-08	6.56336780049171e-07	8.04518209194434
HMGCL	0.441856232711848	4.00384474219153	5.91706200303604	4.85884320283962e-08	8.57165545614871e-07	8.04448939830811
NXPH3	-1.89010399082366	0.609335648924603	-6.22201023335764	1.22499070085357e-08	2.46234909628307e-07	8.04362910977342
EAPP	0.371200475085137	5.72507064838728	5.9615235898268	3.98157174417752e-08	7.19090775913875e-07	8.03161791768365
AZI2	0.462486333430399	5.87323128721534	5.94729492329113	4.24384032753679e-08	7.6316113588952e-07	8.02539450231852
FAM111B	-0.479905955828123	5.4965167502795	-5.96875729592034	3.85442210264485e-08	6.96879516158189e-07	8.01757581211029
SEC24C	0.230504501494418	7.43563473716331	5.99284396409734	3.45918569269398e-08	6.3018977695658e-07	8.01541725206356
ING4	0.601268823962809	3.42383529817784	5.87710034876223	5.80797793834344e-08	1.00343618843859e-06	7.98182489239391
ZNF33B	0.40969552579805	4.85256198777153	5.93374675262251	4.50933744607866e-08	8.02710124220176e-07	7.96809918607438
GSPT1	-0.231061938601179	8.24364031095539	-5.98409193004605	3.59795214549339e-08	6.54045126969908e-07	7.94802133457843
NTN4	0.515859521806918	3.55137726034477	5.8704020648529	5.98400707810255e-08	1.02959397504308e-06	7.93725595109925
FAM111A	0.371121006006013	4.70355572744352	5.93114608424789	4.56214019407741e-08	8.10810123334226e-07	7.91217789177838
C17orf39	0.435708223694927	3.56337911019175	5.88304209376463	5.65610035802889e-08	9.81251269581693e-07	7.90921101450215
CCDC149	0.448611018388346	4.09097082016285	5.87960174013914	5.74355678249206e-08	9.94174682629498e-07	7.89759282130747
CRCP	-0.231133564005246	6.45032470836586	-5.94355845860185	4.31548558627369e-08	7.74379623871687e-07	7.88740024404202
CUL4B	0.424868072772529	6.38577531763255	5.94570903850829	4.27410491334054e-08	7.67777986795995e-07	7.87755553268951
GRIK3	-0.492777090597706	3.89669194676335	-5.8898991538299	5.48567821328999e-08	9.54656424964223e-07	7.8708576609156
CNKSR1	0.411452114664733	4.21163669555004	5.88436260488968	5.62288101523498e-08	9.76501164058045e-07	7.87058619234603
TTLL12	-0.391952625622384	5.9543712706818	-5.93432147251914	4.49775000096589e-08	8.01922931941935e-07	7.86441232870457
YIPF4	0.471484441885214	5.29629994284765	5.90924312909255	5.03167371899903e-08	8.82072445246748e-07	7.85912746392203
NFX1	0.261103391594541	6.64449583398903	5.94041058864733	4.37676768061461e-08	7.83694461355446e-07	7.84967821751207
MCM10	-0.393372721963413	5.93288640430284	-5.9336265520521	4.51176463027365e-08	8.02710124220176e-07	7.83859975502741
SMARCA2	0.280156150017355	6.09135842235098	5.92513056077098	4.68661923653129e-08	8.29407620230151e-07	7.83385382360237
EIF2C4	0.570044366030902	3.54886019521579	5.84207382717839	6.78831909291994e-08	1.15844743377544e-06	7.83055000573115
ZNF165	0.661978492875067	4.57965752817723	5.84073784076075	6.8287693509738e-08	1.16392704757973e-06	7.81992885750486
XBP1	-0.279854900374234	9.01451172394694	-5.95935166719153	4.02054811266281e-08	7.24565157717379e-07	7.81471779809561
BOD1	0.327146131767567	6.67240291269485	5.93600977018339	4.46387993051737e-08	7.96733489412726e-07	7.81418475998697
PRMT2	0.258608533602703	6.48211157983645	5.93042419590776	4.57690465793405e-08	8.12570631627273e-07	7.79835791891267
NCSTN	0.321311576669819	5.19742403719438	5.89391810158135	5.38815197347148e-08	9.38660975045178e-07	7.78761281919788
KIAA1467	0.269365295110404	5.88642277267532	5.92559390512408	4.67691361643173e-08	8.28566772470384e-07	7.78467041822471
C15orf39	-0.389339293330637	5.55523690732691	-5.90528582063822	5.12143851123141e-08	8.96868457191981e-07	7.78232519425427
SNX2	0.28617451539248	6.93494802384662	5.9295345423316	4.59516504915138e-08	8.14947404899339e-07	7.77939340899264
DYNC1I2	0.2939120678067	6.13055504247428	5.91237964245668	4.96162862353846e-08	8.7162055777371e-07	7.77389915834131
BCL2L13	0.293899814968598	5.70326956653724	5.90163264445371	5.2057022417972e-08	9.09719585076451e-07	7.77276768251901
USP30	0.415056280692048	4.02405733036505	5.83750274435113	6.92770431145946e-08	1.17503982662118e-06	7.77084908510961
SIK1	0.313785760468121	7.20892170867376	5.9143736497805	4.9175979584827e-08	8.64793987988062e-07	7.76371864268861
SYTL4	-0.469339805524972	3.68194817646986	-5.84223112835395	6.78357194753019e-08	1.15844743377544e-06	7.75947617496351
RGAG4	-0.449878919031521	3.70991942728295	-5.84055420048939	6.83434800719501e-08	1.16392704757973e-06	7.75780831673263
PDSS1	-0.4153706365535	4.33123454971447	-5.86709731619721	6.07277788200837e-08	1.04377473996999e-06	7.74106275854966
GMPS	-0.247109828245922	7.17704966769988	-5.92079620113758	4.77837584989919e-08	8.43860165931511e-07	7.72710287113922
FAM55C	0.457992060499578	5.62692931293941	5.89977455613278	5.24908253884541e-08	9.16342968472345e-07	7.72486890213227
EPB41L5	0.313469434741334	7.11244760319477	5.91608882248575	4.88003214546285e-08	8.59996391999164e-07	7.70124685765824
DTX3	0.482379246778993	4.06558288137529	5.82054989097593	7.46965319655157e-08	1.25803101771529e-06	7.69705524319401
DLEU1	-0.581452682168054	2.57119983046785	-5.79545607929881	8.34918119705352e-08	1.38178824384126e-06	7.68476538070478
N4BP2L2	0.409639299991627	5.64758731152639	5.88034200902185	5.724626959507e-08	9.92110479490104e-07	7.6787093025257
ICMT	-0.198221530075878	6.74517217962077	-5.91208516822314	4.9681638444994e-08	8.7185280309977e-07	7.67357084253369
PABPC1L	0.4369672819126	5.06274556345976	5.8618030735819	6.21769644412609e-08	1.06651031109297e-06	7.67280851039985
DDX51	-0.371657591730077	5.56862185987495	-5.87156823149702	5.95298767021933e-08	1.02583195322233e-06	7.66389584930573
TFDP1	-0.22289664610352	6.44328660379813	-5.90168749299914	5.20442708179674e-08	9.09719585076451e-07	7.65430590525404
NPC1	0.5209182207738	6.80927077703324	5.88691240701181	5.55927931126359e-08	9.66459326419671e-07	7.64850762781122
ABHD15	-0.341465411146491	3.84903941280019	-5.83979901034246	6.85733645373245e-08	1.16546844362014e-06	7.62939907801893
CAMTA2	0.376667048341244	5.93913523214158	5.86687085702669	6.07890813639542e-08	1.04377473996999e-06	7.62724410000534
XPOT	0.38683770842268	9.1336797238503	5.9149061865438	4.90590395040684e-08	8.63645659648463e-07	7.60439766254426
SH2D4A	-0.559191784479455	3.22775451094562	-5.78187643700498	8.86680490423849e-08	1.46096990363039e-06	7.60042051940938
C11orf24	-0.328787921010749	5.32346581268555	-5.85238524297725	6.48394345708053e-08	1.111039655494e-06	7.57523485945009
C17orf103	0.933795514238276	2.59849383737056	5.76150914846551	9.70280803054813e-08	1.59400551574545e-06	7.57274209242137
RBM23	0.220569727423817	6.65364676677852	5.873833422877	5.89318611643888e-08	1.01710675553482e-06	7.5460559021458
PPARD	0.39462942123733	4.68680785962099	5.81578219336097	7.62943608876618e-08	1.27978625023596e-06	7.51074843564067
DMD	-0.535400358761092	3.07283236004175	-5.77199119045622	9.26331822230567e-08	1.52480053100236e-06	7.49986159280922
SH3BP2	0.358331801179573	6.14612145530408	5.83516084512717	7.00020188225476e-08	1.18613349826574e-06	7.49758453383899
MRPL36	-0.418270655998257	5.27250227759595	-5.8309073487059	7.13378919123529e-08	1.20711691350313e-06	7.48374414640172
JMY	0.557167015585174	5.91802935277766	5.81254478996658	7.73984397607129e-08	1.29441150655816e-06	7.44260598544428
SPTSSB	0.377018577715297	8.69099426422077	5.87941167690794	5.74842692001151e-08	9.94174682629498e-07	7.43934351441621
TH1L	-0.191599682599316	8.84779086840564	-5.87145440967316	5.95600829095242e-08	1.02583195322233e-06	7.41918066632048
ARL8B	0.291486440737903	7.44274322878243	5.85097465055362	6.52477536887323e-08	1.11689194748246e-06	7.41428979607466
SLC25A30	0.382604165381012	5.27457276032143	5.82354822158315	7.37085825040463e-08	1.24264348165088e-06	7.4113862642389
SDC4	0.219683625909408	7.92862480671931	5.84900499788335	6.58221357698675e-08	1.1255719822242e-06	7.40714723817806
ELK1	0.330926203499232	5.65601702080774	5.81634463027642	7.6104133454046e-08	1.27866970751432e-06	7.39692194945212
ATP7A	0.541993191490116	5.11672692873531	5.80652856606171	7.94920786688935e-08	1.32412900762806e-06	7.39084437682696
AGPAT5	-0.331774830097039	5.12464618326814	-5.81670109541916	7.59838113134936e-08	1.27842380322622e-06	7.38932829989767
TNFAIP1	0.248877612141326	5.72365060586383	5.8162049246889	7.61513411076454e-08	1.27866970751432e-06	7.38919635456498
SLC27A4	-0.38876612351165	5.70661353343722	-5.8137145253283	7.69977144371777e-08	1.28899877502238e-06	7.36746000726695
SDCCAG3	-0.282106443804059	6.3889280742859	-5.82736918270786	7.24681775363275e-08	1.2229644814506e-06	7.36727583479006
ARL4A	0.396980252625413	5.18361733021358	5.80864768594215	7.87483521518541e-08	1.31304829649811e-06	7.34486876963303
MYD88	-0.383201190977155	4.97061804629953	-5.80078330537288	8.15433496120192e-08	1.35425122036883e-06	7.34143222916606
GKAP1	0.701386532604813	2.85207064504786	5.70661774430554	1.23609549952468e-07	1.98773664750489e-06	7.33348725479068
LNX1	0.54471826170668	3.04694907177489	5.71734695597889	1.17905331804175e-07	1.91255942686035e-06	7.33180305813415
SPAG9	0.446533340351338	8.51969115069591	5.84000548590855	6.85104367002884e-08	1.16546844362014e-06	7.32619205978064
CTC1	0.45063881616495	4.34386812602201	5.76429799146436	9.58391633248581e-08	1.57602179689767e-06	7.31978650776379
MEPCE	-0.283937121417008	7.48686322051248	-5.83075956272322	7.13847540931954e-08	1.20711691350313e-06	7.31419208536919
RRP1	-0.399267445568647	6.40345258804906	-5.81144455735268	7.77772258893854e-08	1.29815002572264e-06	7.30363430904318
ECE1	-0.311395240412355	6.92397435694356	-5.81497622874168	7.6567769447668e-08	1.28308554733748e-06	7.3032396587946
OTUD5	0.345552911843043	6.08311652434137	5.78211414208275	8.85747853202213e-08	1.46087249476862e-06	7.28210940092572
PHTF1	0.26678071919676	5.76237690961868	5.79912336519051	8.21456379590293e-08	1.36290044566151e-06	7.27170251206366
TDRKH	0.300886113030947	5.75439704144728	5.78527929821485	8.73420860242637e-08	1.44196352089811e-06	7.26841564958484
GFRA1	-0.253586572272365	8.7630723594974	-5.83918140879175	6.87619312703387e-08	1.16748684118289e-06	7.25612790550805
TFAP2A	0.35211404754101	6.58279124728803	5.80142133994272	8.13130036159188e-08	1.3517680640881e-06	7.22984221008658
CCT2	-0.25323226043062	9.21614679939084	-5.83001730597822	7.16205781070728e-08	1.2098813618815e-06	7.22855416949589
SLC2A1	0.320601485223741	6.66161656163868	5.79534769606602	8.35319250492413e-08	1.38178824384126e-06	7.22442001125146
DUS2L	-0.442239761169713	3.57201796654509	-5.72141638590668	1.15810132455849e-07	1.88039675261322e-06	7.21197355265377
ANKRD13B	-0.634302810909532	4.18177636636596	-5.71012155348167	1.21717555296674e-07	1.96486910693202e-06	7.20989398807511
CLDN4	0.394455849545274	7.33373676901824	5.8026402950197	8.0874708190865e-08	1.34581952217316e-06	7.19290527290245
GPR146	1.44484925237652	0.368230329114993	5.8117108558201	7.76853782912273e-08	1.2979123541883e-06	7.17031122445754
VWA1	-0.561115287587419	4.82331078577239	-5.74288743655913	1.05346661371227e-07	1.72185984293659e-06	7.16543643755788
FAM108C1	0.328838602853161	5.16213999744565	5.74877237190923	1.02644767492177e-07	1.68132330219312e-06	7.12399869290981
SURF4	0.229341614982058	8.5714851421643	5.79657730880624	8.3077949910587e-08	1.37700261080739e-06	7.12308374863183
SYF2	0.429760746018806	4.99577011605482	5.72597402770634	1.13506974153344e-07	1.84658622153748e-06	7.11479627301793
SUV420H2	0.457778719223901	4.65417498998645	5.71114728660908	1.21169080405956e-07	1.95790502483981e-06	7.08936084125586
TNRC6B	0.495903083864037	4.50630992557386	5.71303132790778	1.20167972689349e-07	1.94360655247261e-06	7.08809990609633
THEM4	-0.418645308944218	4.01627836606931	-5.68733113351327	1.34552701011019e-07	2.14597058441743e-06	7.07599854617222
LONRF1	0.457264234128912	4.46101709700052	5.70921824867907	1.222025847753e-07	1.97049728701652e-06	7.07588203867662
MTMR11	0.531514909615573	4.27130515085304	5.69111861069492	1.32331175021817e-07	2.12186631933352e-06	7.0677390526917
ZNF766	0.372708778336995	4.7431256753811	5.70350790604598	1.25312983858941e-07	2.01319341215843e-06	7.04736598858706
SREBF2	0.357604930568979	7.02017876465162	5.75801515361022	9.85380821532636e-08	1.61722363683138e-06	7.03804388111657
CALCOCO2	0.270613228840962	6.78997461024697	5.74613864585385	1.03845441514472e-07	1.69932599206265e-06	7.03293810337966
USP32	0.32102840060603	9.69881852717921	5.78767856501986	8.6418919859657e-08	1.42813242661354e-06	7.03148904487351
RABGAP1	0.341626424906057	6.89971425378463	5.75587815147274	9.94729875959542e-08	1.63096690642621e-06	7.03033198882829
COL4A5	0.347443834820387	5.34856059351932	5.7267451430655	1.13121774744259e-07	1.84319193309472e-06	7.0200617200737
DCAF4	0.333707235130445	5.10598164736627	5.70903380923375	1.22301852662231e-07	1.97049728701652e-06	7.01797792098511
TIAM1	-0.507156857177545	4.69183844176289	-5.69563214831419	1.29730787969809e-07	2.08216669674385e-06	7.0048582003177
MRPL12	-0.508924398199944	6.26793776370924	-5.73499440560544	1.09080491141399e-07	1.7797679354622e-06	6.98489610228803
IGBP1	0.26979866785253	5.75416392489584	5.71444379257385	1.19422775805405e-07	1.93342352620484e-06	6.96999707299123
PARP6	0.247312615473131	6.4645009741492	5.72661214586468	1.13188119785235e-07	1.84319193309472e-06	6.95757715261093
DCAF13	-0.291399884423533	7.1731724586828	-5.74271173412543	1.0542839507098e-07	1.72185984293659e-06	6.94839050742266
SNAP23	0.359193640384959	5.26218127064898	5.6872438101942	1.34604349620539e-07	2.14597058441743e-06	6.93343678207943
CYB5D1	-0.288779013721999	5.10415776385948	-5.6828909509398	1.37203732130866e-07	2.18324949206146e-06	6.87264112895747
DNAJA3	-0.238017777687856	6.88605911688041	-5.7223885523835	1.15315037591169e-07	1.87417754001429e-06	6.86766986956666
PELP1	-0.297762150429027	6.4264402387841	-5.71510131444853	1.19077426536879e-07	1.92970046647555e-06	6.86766984219349
HYAL2	-0.440717973959752	3.54068997673634	-5.65376434270523	1.55910800525389e-07	2.46218340697508e-06	6.86072763728248
ZMYM3	-0.330541485197545	4.781226718806	-5.68403420306131	1.36516285493631e-07	2.17437938913856e-06	6.86053503463638
PPP1R8	-0.298804471516269	5.39971096922241	-5.68946189982811	1.3329844315416e-07	2.13124585402502e-06	6.85750503505065
DFFB	-0.555738666636456	2.38864383512366	-5.59754356291894	1.99368317313312e-07	3.05612808317858e-06	6.84493489807487
ST6GAL1	0.611682500660053	2.41360212686159	5.60439982725762	1.93490744937699e-07	2.9796862047312e-06	6.83842565104006
ZNF558	0.547344278689914	3.56031434010869	5.60695501621473	1.91344069906359e-07	2.95206478331546e-06	6.83304329992418
NCDN	-0.353228825249594	5.64671609739591	-5.68168571750713	1.37932129433951e-07	2.19275373826368e-06	6.83098512493785
STT3A	0.230180963950132	6.94686623227382	5.70759736963966	1.23077679784649e-07	1.98108865901681e-06	6.80747294959701
PAN2	0.29031210412565	6.2162176209322	5.68958631979325	1.33225560241043e-07	2.13124585402502e-06	6.8013865170617
EFTUD1	0.278909895432339	6.42941911247628	5.68961502414556	1.3320875131919e-07	2.13124585402502e-06	6.79696140626864
TOE1	-0.485405610255001	3.94375414029082	-5.60939586395576	1.89315288658473e-07	2.9234615766614e-06	6.77067753070354
SELRC1	-0.30739880268647	4.87121352270971	-5.64940721539235	1.58916516567342e-07	2.50256103867442e-06	6.76439567710156
MYO15B	0.533926800203777	3.9831389931128	5.5981064896665	1.98879216083031e-07	3.05142753190148e-06	6.72751705749631
WDR75	-0.31749954586648	5.9980542409801	-5.675559292535	1.41693821378645e-07	2.25041544989217e-06	6.72208614836072
CDR2L	-0.405451523574657	4.68867369221752	-5.62857669849661	1.74090549811927e-07	2.73122922613009e-06	6.70536136865123
FHL1	-0.659543559250351	2.27720900127504	-5.55287115832293	2.42187766971036e-07	3.63586015693322e-06	6.6989243535983
DCTPP1	-0.394851550232349	6.51191355485151	-5.67478531945815	1.42176158705653e-07	2.25593366052499e-06	6.69530449189339
KIAA0664	-0.368380154055647	7.80493029820278	-5.68830915685303	1.3397556327863e-07	2.14002609386038e-06	6.67717671847943
RBM12	-0.318299087648995	6.1636483520479	-5.67009457289229	1.45134099249798e-07	2.30068500080912e-06	6.67415966391506
RAB3GAP1	0.294496756025732	6.43124257941195	5.66660393512965	1.47374393739287e-07	2.33398613721197e-06	6.67337582475376
TRIB1	0.501298458883498	7.1775657704366	5.65303223777005	1.56411904825103e-07	2.46619568712249e-06	6.67120291781514
ZNF75D	0.348164950668556	4.76183497106604	5.62113733283513	1.79847289823887e-07	2.80575193564802e-06	6.67036391372248
TBC1D8	0.346980795274144	5.02067885924772	5.61730520267129	1.82885163587029e-07	2.83726481987892e-06	6.64913371722204
CBLB	0.503916494062162	4.02030150071782	5.57851819937594	2.16610788970239e-07	3.28729476836504e-06	6.64156797805274
ID1	-0.522150781421097	5.48612224946422	-5.61928388912588	1.81310349315135e-07	2.82054747262548e-06	6.62652940898445
C9orf140	-0.41994941549789	6.66902871983791	-5.65978335114898	1.51850273175123e-07	2.40259599676515e-06	6.62235829941955
PYCRL	-0.488093409531376	4.66315274645747	-5.60575356242662	1.92350512995839e-07	2.96485712381789e-06	6.61799065035625
LOC100288413	-0.638892637282865	1.87598114571591	-5.52251815670912	2.7630206013142e-07	4.09681293276711e-06	6.59659562197998
EHD1	-0.395538031784921	6.36387943427329	-5.63079540928319	1.72408952806604e-07	2.70738716125601e-06	6.58818167061968
C14orf28	0.619268427532238	2.77299429767157	5.52262727229172	2.7617136295743e-07	4.09681293276711e-06	6.56567568948612
LOC154822	0.743780162296918	1.72479183567731	5.51389617909309	2.86823341565233e-07	4.22628507871097e-06	6.56326185494473
PCNT	0.28213076471824	7.85537869813466	5.65765413632215	1.53274668778044e-07	2.42284079455956e-06	6.55921411335676
NOM1	-0.267425764105243	5.60386716437735	-5.62320164102293	1.78231416279636e-07	2.78834631044025e-06	6.55476501738598
PDXP	-0.437356169141027	4.07421355492277	-5.57346266721059	2.21433366678437e-07	3.35267159776758e-06	6.54880542585962
RIOK1	-0.312669475511522	4.79327840856388	-5.60040762776668	1.96892076628898e-07	3.02649181024052e-06	6.54689109122044
POLR3K	-0.430557339128399	5.42544638045238	-5.61819228362612	1.82177492730018e-07	2.82891029565165e-06	6.54567049405224
REXO4	-0.312749155883622	5.69342654158215	-5.62188001876781	1.79264290298596e-07	2.79926796540964e-06	6.5360463464478
HSPB8	-0.286162577474428	8.67105303983863	-5.6529623905305	1.56459795744856e-07	2.46619568712249e-06	6.53077289331235
C22orf13	-0.291613908423615	6.22667438520063	-5.61908216632507	1.81470287045265e-07	2.82054747262548e-06	6.5042428936926
CCND3	-0.317210734002519	5.9884165073758	-5.61627060691333	1.83713923155113e-07	2.84748067733652e-06	6.49605190999602
CTPS2	-0.337530441259676	4.54863645851934	-5.57337273869287	2.21520097795574e-07	3.35267159776758e-06	6.49467913103391
LPIN2	0.334222209951085	5.53314388175899	5.59303616867661	2.03327377502936e-07	3.10259768372181e-06	6.47560753312999
RAD9A	0.360921688200497	5.3619697797259	5.58748684318153	2.08307674992214e-07	3.16991588404894e-06	6.47300371435265
XPO5	-0.244378125500756	7.05506275230538	-5.63411022864798	1.69926259465291e-07	2.67090861212174e-06	6.47226876696819
KDM6B	0.538803933140853	7.18789582028028	5.61010779037692	1.88727537053386e-07	2.91707886292128e-06	6.47200274633798
PNISR	0.336944979793034	6.2560755199736	5.61102366240827	1.87974045160135e-07	2.9081201954284e-06	6.45835175548882
C21orf33	-0.325596771489139	7.11669940203335	-5.62591244256181	1.76131113529807e-07	2.7606529921954e-06	6.45347561765738
MKRN1	0.195478541751855	6.93411440831194	5.62062383186605	1.80251469543801e-07	2.80943669771718e-06	6.45124101527607
LYPD3	0.395259668622981	6.02702950220772	5.59615049550705	2.00583769521307e-07	3.07194410391423e-06	6.44264760786518
USP10	-0.185975300460644	7.06648276851704	-5.62508021809706	1.76773315562695e-07	2.76812446579636e-06	6.44050915699984
KANK2	-0.290726642329623	6.15835256199143	-5.61149771336261	1.8758520162157e-07	2.90479158511032e-06	6.43465486805162
ZNF292	0.743103069119167	6.86843242050528	5.59581036351863	2.00881637448015e-07	3.07369122111675e-06	6.43347696807079
PITPNA	-0.194372290145765	7.23986034943072	-5.62015477626302	1.80621445012599e-07	2.81258197987962e-06	6.4265700244299
PTGES	-0.533559974252674	4.21725284929812	-5.54542277664834	2.50155460009245e-07	3.74538935827628e-06	6.42405552893902
STEAP3	-0.362154160043214	4.89739750492909	-5.56754712852773	2.27210150271439e-07	3.42329959742302e-06	6.4058399093812
NOP14	-0.20803690642536	6.12441546707497	-5.59864019574788	1.98416590682494e-07	3.04712494267588e-06	6.39771627325932
ODZ3	0.42246263486072	5.64785278705272	5.58940674633609	2.06571245411645e-07	3.14635474341015e-06	6.39667640427914
VAPB	-0.185301721860474	8.07883934674261	-5.62201310839612	1.79160012687143e-07	2.79926796540964e-06	6.39589564525008
TOX4	0.186480786790034	6.94047330140866	5.60128085927548	1.96143111055783e-07	3.01775288803764e-06	6.38428860087596
EFNA1	0.510198743888292	5.65652920779477	5.55471380464973	2.40255374447229e-07	3.61009063994201e-06	6.38381002021485
FHOD1	-0.372151966390349	5.80322089414269	-5.56422376033565	2.30520151913365e-07	3.4700441229515e-06	6.36041587641461
RUSC1	-0.344841225054774	5.98645394833679	-5.57645092237428	2.18570226608065e-07	3.31402399799935e-06	6.35361780030621
CNPPD1	0.25539077445034	6.54627305764684	5.59184836492313	2.0438346006988e-07	3.1158696319131e-06	6.35197512117451
CDK2AP2	0.454943290965298	6.20187962953767	5.5805243721779	2.14725748013672e-07	3.26164705702147e-06	6.34308198515137
NFIA	-0.534829365559192	3.27419874565491	-5.49794044265879	3.07339810807564e-07	4.50477738470264e-06	6.33391249178589
NKAIN1	-0.387744803050278	4.5481053880648	-5.54258738696898	2.53255614510618e-07	3.78225147029244e-06	6.33376706418036
SLC7A5	0.332389343111494	11.366060689734	5.64684168298762	1.60712852005228e-07	2.52846823794491e-06	6.32472133105197
EXOSC4	-0.590196948457399	4.83348067139796	-5.54213993844472	2.53748274914381e-07	3.78225147029244e-06	6.31649984797342
IMP4	-0.356771061509662	6.11295320667893	-5.57260833302494	2.22258671836693e-07	3.36080834339679e-06	6.30082957846986
ABCE1	-0.362214932586652	6.99811126334909	-5.59394457849919	2.02523320413128e-07	3.09315069460196e-06	6.29789033101486
MXD3	0.558730884479505	3.85325932021734	5.52151210493116	2.77509956099417e-07	4.11078521329199e-06	6.29364194510958
ORC5	-0.34937905553685	4.95855158602421	-5.54747156891945	2.47938546697171e-07	3.71552352595294e-06	6.28888858995991
BRCC3	-0.338927213113055	4.78691297867671	-5.54247632811003	2.53377807586717e-07	3.78225147029244e-06	6.28645617845509
TRIM14	-0.796550776576354	4.40873368097285	-5.51003360729552	2.91663242130275e-07	4.29381695544605e-06	6.28112205198605
FARSA	-0.351031948167409	6.8190537400689	-5.58105292172482	2.1423179650689e-07	3.2571023316193e-06	6.27447598041983
FBXO41	-0.416979501050021	4.48641924904895	-5.50657782202941	2.96061227093483e-07	4.35472995770573e-06	6.27308497992145
PRMT7	-0.47463820810137	4.38432378531802	-5.52125154337939	2.77823637252971e-07	4.11178983134398e-06	6.26494991704794
VEZT	0.317272679259662	6.51739512077917	5.56885303153187	2.25922297625952e-07	3.41004016741555e-06	6.25897710428691
SCFD2	-0.386609184555807	3.68835924831519	-5.4880733351543	3.20740024999194e-07	4.67659649353664e-06	6.25333337629184
ME1	0.300186354282354	7.38115810285174	5.57113818543088	2.23685935236375e-07	3.37933476142108e-06	6.24566687695678
MAP3K3	0.301167505906441	6.71082191239127	5.56826146050199	2.26504802310903e-07	3.41574960671555e-06	6.24374581885142
FBXO8	0.522987106705393	2.93906579496793	5.45866767715125	3.64162484119115e-07	5.25474839034347e-06	6.24130230325683
ADCY3	-0.373012964969521	5.15666466020086	-5.53493596885289	2.61810752307236e-07	3.89202046363218e-06	6.23465838721405
IQGAP3	0.365861537222962	5.69944024089751	5.54912921347867	2.46158989073719e-07	3.692164065712e-06	6.21095222533108
MED8	0.370700596181235	4.81833703170722	5.50605899943218	2.96727091882539e-07	4.36068882657609e-06	6.18334102539115
AK4	-0.337891169400208	5.6135569913342	-5.53823823077294	2.58084244466411e-07	3.840036391865e-06	6.18293594464162
NCL	-0.222579539778433	10.2783696372957	-5.59521346800888	2.01405413477138e-07	3.07888860602528e-06	6.15186904840489
GPR77	-0.703964705909028	2.56434607950853	-5.42088852821872	4.28481661187293e-07	6.10385630468168e-06	6.14213079991072
SLC25A22	-0.428812291828418	4.82068673726056	-5.50239498326119	3.0147151963452e-07	4.42652299768895e-06	6.13119407392753
NEDD4	0.419135658186864	6.12223105449565	5.5198859500083	2.7947332235503e-07	4.12889738786708e-06	6.08613198616769
CHST15	0.25705303509846	6.32529612251123	5.52046234301318	2.78775851162056e-07	4.12223460197544e-06	6.08101156446076
ARNT	0.299981050124476	6.08281818475831	5.51965648797991	2.79751461469087e-07	4.12935873045808e-06	6.07906222912164
KLC4	0.468691056164513	3.84025687538178	5.43569647541404	4.02043650594598e-07	5.75173482681271e-06	6.07432998991944
ALDH1L2	1.29602575102663	1.6663329266132	5.40897376779231	4.50983809950176e-07	6.37553105461263e-06	6.07370071078468
CTH	0.773314779387916	2.30492367953806	5.39239364082398	4.84233019958166e-07	6.78819197466921e-06	6.0736774992705
MFSD11	0.302952287204684	5.25902536417998	5.49116656196251	3.16478740679328e-07	4.6265650866443e-06	6.07156079173504
SYNCRIP	-0.274875055776864	8.73631459068275	-5.55691867362365	2.37962983279752e-07	3.57886055069296e-06	6.06518893195999
SSR1	0.313584320089517	7.78429732176004	5.54448815035614	2.51173225970921e-07	3.75726389189417e-06	6.05791289034533
TRAP1	-0.308140081300539	7.67196880084562	-5.53869952996376	2.57567839421089e-07	3.83576540202875e-06	6.04148204709435
TYW1	-0.284168368371494	4.67877385697561	-5.46643910561938	3.52156513019159e-07	5.09469335963012e-06	6.03953782942466
PSTPIP2	-0.843428212032596	2.04951526117807	-5.3840248040048	5.01915395306637e-07	7.01255895664845e-06	6.03695450330147
C8orf73	-0.466776909718694	4.91303896050672	-5.48165871815999	3.29756924205878e-07	4.79135951383068e-06	6.03537038077198
TMEM64	-0.363342410511489	7.60419634400704	-5.5422953881267	2.53577011567894e-07	3.78225147029244e-06	6.03206370873809
PRMT5	-0.194664104851028	7.55773295275767	-5.52250172049546	2.76321752461211e-07	4.09681293276711e-06	5.99229424113089
CLDN12	0.487697983971699	5.12088484690247	5.46908819032042	3.48153302061314e-07	5.04988362851119e-06	5.98080707260025
MRPL30	-0.271666224040479	6.08969382870981	-5.48863861557235	3.19957107525676e-07	4.66925189027872e-06	5.93990724466299
P4HA2	0.40370751887984	6.64601258243971	5.48418053921417	3.26182795944674e-07	4.74354876467715e-06	5.92297301154568
ZNF16	0.489532265589635	3.90986490177396	5.37417571324436	5.2353616958749e-07	7.27210872108071e-06	5.89163481354979
UCK2	-0.278772471974103	5.09382635205579	-5.45439677189264	3.70930368574787e-07	5.34318646343215e-06	5.88548897330926
NOC2L	-0.288287928216617	7.42942424340508	-5.49583793654376	3.10148349866364e-07	4.54196234953159e-06	5.87736846860536
LOC647979	0.308417238852096	8.55827463476249	5.51454630180799	2.86016499792411e-07	4.21811282409901e-06	5.87723586471697
COPB1	0.288239983734673	7.38689817627415	5.49425284083601	3.12282346451153e-07	4.56921256522229e-06	5.87433023276878
UVRAG	0.29197713829486	5.78379693961943	5.45485614353318	3.70196551945186e-07	5.33721304718215e-06	5.87077447142318
IP6K2	0.290181467239462	5.62876858148979	5.45341535828227	3.72502891721827e-07	5.36122062061603e-06	5.8609683074545
TBRG4	-0.322922013607915	5.90537271963809	-5.46849648226874	3.49043586078765e-07	5.05840982112761e-06	5.8553638020779
SF3B4	-0.27058953838164	7.82372510486735	-5.4864693919576	3.22971734458669e-07	4.70503422220102e-06	5.83620982002468
SESN2	0.5039398443323	6.73073296517458	5.4365250811546	4.00612439019417e-07	5.7361664641787e-06	5.8314164079396
SUN2	0.386891488464634	4.93409258436802	5.42365502084272	4.2341631630021e-07	6.03684098363574e-06	5.82987109020543
MPP6	-0.499522456291703	2.95657429098417	-5.34920428801013	5.82522324716978e-07	7.9787906294568e-06	5.82940251458381
MRPL15	-0.307093714293283	6.09636036644537	-5.46540936224058	3.53724772056596e-07	5.10854325377764e-06	5.82724752397479
SCIN	0.297717511518229	5.49812852588367	5.44832325648988	3.80767437616082e-07	5.47075139750117e-06	5.82580043600531
ERMAP	0.443030445522973	3.21277805843239	5.36804988710987	5.3744073066913e-07	7.4405287911511e-06	5.8083164938175
LATS2	0.367522833211692	5.77404174195723	5.43113608730606	4.10010688649208e-07	5.85569492482438e-06	5.80043591666732
DAB2IP	-0.40529896062024	4.61799761546872	-5.41580459939341	4.3794534805942e-07	6.21748556956344e-06	5.79998047585523
SEC24A	0.422487024870958	6.88569705192431	5.46557165424665	3.53477154158983e-07	5.10854325377764e-06	5.79804466745293
TPM4	-0.169311013991816	9.31761628583811	-5.49926155789987	3.05587827525189e-07	4.48302704169409e-06	5.79744605368256
CXorf38	-0.310610003296447	4.3373810905706	-5.40929343962811	4.5036524043751e-07	6.37217282663022e-06	5.79654330171618
SCAPER	0.488117507439246	4.26645142354	5.37655716559262	5.18226284614616e-07	7.2103297702952e-06	5.79131936033202
PTPLAD1	-0.216994167315118	8.19235482136332	-5.48530467874852	3.24601835155267e-07	4.72466587566291e-06	5.79048784921661
E2F2	-0.360714859741535	4.25721772623301	-5.41271446287006	4.43797317203722e-07	6.2952216564165e-06	5.78235818363387
TCFL5	-0.225906191860172	5.74981858799924	-5.44320592267153	3.89253837757619e-07	5.58788084348362e-06	5.7792276774743
CCDC159	0.507774045319057	3.59063441153361	5.36467413673217	5.45256918800848e-07	7.52382566833777e-06	5.77920917694009
ACOT9	0.36127313795427	4.59993113307551	5.39594055162382	4.76924189612518e-07	6.69696066085621e-06	5.77816876312061
ZNF211	0.523264724312809	3.16841014313406	5.32688986182225	6.4070172317313e-07	8.69731787203525e-06	5.76989246107692
SLC46A1	-0.55976187676919	2.88368502328275	-5.33867904184516	6.09289753152232e-07	8.31817292385138e-06	5.76902066974843
GOLGA4	0.410085423534272	7.68469765032794	5.46764732656371	3.50325125021965e-07	5.07258648559944e-06	5.75156690648179
FLVCR2	0.359722601162869	4.90561404488624	5.39188177734502	4.85296790171316e-07	6.79740663218181e-06	5.75000935524487
HSP90B1	0.292863452558269	10.1756265670718	5.48972544149389	3.18457104767774e-07	4.65142062893996e-06	5.7392241241842
PRIMA1	-0.966026703754827	0.75973454238532	-5.32979512778974	6.32816674068513e-07	8.6042488269283e-06	5.72871982024347
AGK	-0.281425678286888	4.79882512377531	-5.40497305947602	4.58795953950459e-07	6.48049284955024e-06	5.7025313386806
HPS4	0.288989568481806	4.73705859804015	5.39981227215674	4.69069342439025e-07	6.61443143587712e-06	5.70242613723115
CTRL	-1.22164063291142	0.461530634413073	-5.41213365310295	4.44905747816219e-07	6.30559637837156e-06	5.69875094992936
ATRIP	-0.403202077610296	3.62531871094096	-5.3606065005212	5.54822999315668e-07	7.63692167946933e-06	5.69375545452559
HSPH1	0.351496833580939	10.3379439314484	5.47247091064189	3.43106222126368e-07	4.98099692607759e-06	5.67156863430172
LOXL3	-0.594847937726344	2.6576647341289	-5.30998831265456	6.88516004493551e-07	9.27112855004037e-06	5.66795392466569
DBN1	-0.298724061939244	7.39465023838004	-5.43668370357282	4.00339027725927e-07	5.7361664641787e-06	5.6662817920399
PDCL	0.326609014102144	4.97216372741828	5.39833236500884	4.72056669152529e-07	6.64534994520783e-06	5.65854848422073
CDC42EP2	-0.640859630176135	3.17756339817955	-5.30470083278093	7.04178573633738e-07	9.45159106376455e-06	5.64678255361959
ATP5A1	-0.205699253467754	8.05728225302529	-5.45228073702086	3.74329041799636e-07	5.38287093298119e-06	5.64410538017767
HAS3	-0.972565382541154	1.32361827710222	-5.30711437790946	6.9698640772022e-07	9.37763530387205e-06	5.63826820213616
USP46	-0.354720797153783	4.3930399372105	-5.37724292773926	5.1670705336482e-07	7.19517798540653e-06	5.63705059146726
GNAO1	-1.2361810091956	0.844029838749058	-5.36498439964397	5.44533919749906e-07	7.52050668498169e-06	5.6335240025486
PTDSS1	-0.177008691842247	7.31614614131706	-5.43527102301853	4.02780459300599e-07	5.75735077037882e-06	5.63086237936101
TOR3A	-0.292625451385989	6.29436687239036	-5.41917986428946	4.3163975878201e-07	6.13838718186252e-06	5.618334554029
PARP11	0.643733485453348	3.07256826410496	5.29672059147172	7.28479681607256e-07	9.75427877918315e-06	5.61480827686913
WEE1	0.349714554866895	5.09931219314206	5.37317536687168	5.25782476923105e-07	7.29724991208466e-06	5.60994183029069
SSR3	0.30707370228186	7.78965665559579	5.43695535839309	3.9987121139377e-07	5.73537404746947e-06	5.60964538281793
MID1	-1.08122665811564	0.460096109259133	-5.31604123390811	6.71004176461329e-07	9.08306838845962e-06	5.60338335921535
SSU72	-0.275224318903042	5.85241764590794	-5.3991438966368	4.70416219682907e-07	6.62783560065454e-06	5.60254293627787
SMAD2	0.266012337448799	5.78368791463549	5.3965815017655	4.75615008567427e-07	6.68418941452239e-06	5.59754379320935
FLT4	-1.34268432181879	0.6280420175616	-5.35306251043009	5.73001361921218e-07	7.86771328142073e-06	5.59480983549581
SRF	-0.316726137691584	5.89401892950516	-5.39798027142174	4.72770140698024e-07	6.64979632719407e-06	5.59079155155472
ZBTB2	-0.299668479099934	5.97859175594434	-5.38350405872551	5.03036321189188e-07	7.02235345206009e-06	5.58295093814402
NCRNA00263	0.484982331270066	4.04512980841165	5.31210556767833	6.8234028032774e-07	9.20278939371059e-06	5.56771164388209
SRPK1	-0.292596874166488	6.47943325309557	-5.41117066327424	4.46749516530802e-07	6.32636656601281e-06	5.56668493176256
IDI1	0.3501232813041	8.24081320584377	5.4276086431284	4.1627904145878e-07	5.9401456393828e-06	5.56208087323758
SNN	0.291176846560587	4.56403565550414	5.35573280374313	5.66501214845519e-07	7.78485317754845e-06	5.55844807625753
IARS2	-0.227859878342447	6.96553155880434	-5.41670155061837	4.36260937832201e-07	6.19883426024276e-06	5.53410624433282
FLNB	-0.332325472647139	8.19740184100451	-5.41994545244418	4.30221924906807e-07	6.12343104012037e-06	5.53029196131415
UBE2K	-0.306616311845227	6.80174065759342	-5.40404677922039	4.6062349878025e-07	6.50081636590793e-06	5.53011493349258
KAT2A	-0.302061537845903	5.8590835821966	-5.38463791779359	5.00598776626896e-07	7.00001165577609e-06	5.52544183388661
FAM21C	0.536257738220266	4.08079392167047	5.31425615482293	6.76122815018207e-07	9.12629375170661e-06	5.52509637969372
RPUSD1	-0.473296086545768	5.7325709236396	-5.37816541113688	5.1467026763436e-07	7.17877027182405e-06	5.52417746980609
PLXNA4	-0.569355444727342	5.33591946422724	-5.3755332953197	5.20502699114948e-07	7.23598266001529e-06	5.50818629249792
OTUD6B	-0.443836769307341	5.38067329528238	-5.36575958418185	5.4273162239821e-07	7.50756298840998e-06	5.50085688965051
COQ10B	0.29189603274691	6.08882742419829	5.3727002361091	5.26852699267963e-07	7.30604025087679e-06	5.48529905191374
DNAJB4	0.773445206051679	4.68788398282454	5.29955551070558	7.19754401782313e-07	9.65290506448067e-06	5.47914264504723
NDEL1	0.276174615957731	5.98443233750605	5.36336394337973	5.48320410137404e-07	7.5549151322308e-06	5.47732067394769
GYS1	-0.266344974882259	6.14260947677739	-5.37000302874024	5.32968637836494e-07	7.38472866543291e-06	5.47514967069351
TAX1BP1	0.302095305751578	7.69976966717735	5.39501731462613	4.78816163205717e-07	6.71788717571511e-06	5.47416133315112
ID2	-0.494601912768291	5.2086215221925	-5.32353853059258	6.49916858589957e-07	8.81525510385923e-06	5.46759842479421
CHST14	-0.45519452298593	2.73756042446546	-5.28324786237683	7.71380207055919e-07	1.02554222888948e-05	5.46606325542189
ABCC2	0.873627990233273	2.00741849229129	5.23930894863694	9.29174442897382e-07	1.21013587403914e-05	5.46407233583682
FOXRED2	-0.280466523629526	6.10559898071736	-5.37765367759325	5.15799170651365e-07	7.1885211083112e-06	5.44498482429051
ATG9A	0.306772521488369	5.87373988336107	5.35713981661158	5.63105290114959e-07	7.74455005911396e-06	5.44117531287113
LOC100294145	-0.357134513844577	4.02967104967867	-5.31594081643395	6.7129111026884e-07	9.08306838845962e-06	5.42968517514115
KHK	-0.518852668137351	2.99049057421238	-5.26355947871447	8.3854848956689e-07	1.10424290862336e-05	5.42415602880672
PTCD3	-0.257611823414435	6.28864477002435	-5.36497032113695	5.44566706261231e-07	7.52050668498169e-06	5.39515807082352
EGF	0.759130050828652	1.69588617698455	5.22164006758964	1.00116434912818e-06	1.29277900193114e-05	5.3940349183475
MATN2	-0.396896969780061	3.52198409224977	-5.28223477748294	7.74704191623211e-07	1.02908283563992e-05	5.38859906369285
RPS6KA5	0.602741228333767	3.62625246103874	5.26564377599763	8.3117554029858e-07	1.09626023154207e-05	5.38781355735686
PLEKHM1P	0.441805459407245	4.40986019313415	5.29197246092918	7.43325701480333e-07	9.92921647887947e-06	5.37325544197201
NFKBIL1	0.550424131941467	4.0840540460666	5.27832428190775	7.87666619295607e-07	1.04547115405553e-05	5.37189824787066
SEPSECS	0.479812141268426	3.76913727272456	5.27547216469862	7.9725427060933e-07	1.05651984323855e-05	5.36302840898757
SF3B3	-0.171035557474017	8.48671373457307	-5.39051941979868	4.88139244722396e-07	6.83149851777184e-06	5.36079887736689
GTPBP1	0.365918475893058	5.26605378730596	5.31094175324287	6.85728219439858e-07	9.24103041249974e-06	5.35441397974657
PADI3	-0.601404381281651	2.49343298680092	-5.22148523190114	1.00181869558883e-06	1.29277900193114e-05	5.34842930163347
KIAA1549	0.371874278155622	4.72434932361905	5.30470839760338	7.04155918069956e-07	9.45159106376455e-06	5.33916216270669
TOR1A	-0.231263037273868	5.54480274698314	-5.33410642276735	6.21290295231132e-07	8.46818166050974e-06	5.3367612723816
AMOTL1	-0.380004174524958	4.55791686181616	-5.296133726833	7.30298808665374e-07	9.77081382089577e-06	5.32312667740942
CASP9	0.53845369714573	3.47318160895107	5.22613874612329	9.82333920241519e-07	1.27039046773938e-05	5.30986214916553
JUND	0.609746961832968	7.43316469477138	5.35141098617504	5.77058050353954e-07	7.91042527386846e-06	5.30750107101766
METTL13	-0.265758811152374	5.8357622102	-5.33747906104968	6.12416891671923e-07	8.35404575556382e-06	5.30117126413737
SNHG7	0.449309533304752	6.34225597804457	5.33133150844193	6.28685317399404e-07	8.56199775911045e-06	5.30102359802718
MAPRE3	0.382963485806538	4.29276985613385	5.28323400781227	7.71425570403592e-07	1.02554222888948e-05	5.30060063775023
FKBP14	0.653244929426818	2.74795089266712	5.21043497439474	1.04961300076409e-06	1.34408329439347e-05	5.29588835769514
CPEB1	0.860721238126173	1.99619911014924	5.2002391889487	1.09568331613261e-06	1.39347587673017e-05	5.29479470445843
TOB1	-0.290783830112188	7.27186238397556	-5.34836053296607	5.84625004543114e-07	8.00103811454913e-06	5.28271322783287
PDP1	0.471866554438862	4.59322370481625	5.26599740637944	8.29930920715494e-07	1.09597912542421e-05	5.27532537381335
ARCN1	0.243353664078834	8.45751414248134	5.36332425327774	5.48413475874683e-07	7.5549151322308e-06	5.27102733589851
ITGB8	0.986575887292942	1.11257909700511	5.19929864994811	1.10003140091725e-06	1.39794264049696e-05	5.27069397886501
ZNF750	1.03079095882803	1.28371278239414	5.20381331549089	1.07931284913651e-06	1.37579482385358e-05	5.26861162538042
CHD6	0.478158137837672	7.36333883238214	5.3471817695835	5.87574983649898e-07	8.0348356717587e-06	5.26838949317724
MRPS16	-0.230585526609913	6.91624752425523	-5.34110569462335	6.03013593483142e-07	8.23921514494449e-06	5.25075563588977
NT5C2	-0.250815336023244	6.8174722947883	-5.33071071031032	6.30351468184588e-07	8.57770378675268e-06	5.24721767268696
UBIAD1	-0.298217159506023	4.61249133123114	-5.28401912647253	7.68859003967477e-07	1.02375780114268e-05	5.23341031242312
CDH18	-0.596887756922889	2.63239722006297	-5.20848004995828	1.05829725709211e-06	1.35209803877834e-05	5.21623999802453
LENG8	0.379336162966735	6.75822154555915	5.31877373826949	6.63242184460471e-07	8.98870526168307e-06	5.20890111196797
SPATA5L1	-0.382160112235108	3.44063929987424	-5.23415096349701	9.49650179868221e-07	1.23307062174815e-05	5.20549706467697
SEC31A	0.287428925147537	7.40543108802831	5.32883773772323	6.35404535656968e-07	8.6324171034339e-06	5.19787013419723
GPI	-0.244256827829851	8.82152349288825	-5.35195116524364	5.75728108773698e-07	7.89866849149411e-06	5.19573654550441
APPL2	0.282146536776096	5.38794489000661	5.29215270396795	7.42756769174203e-07	9.92921647887947e-06	5.19258743639529
WDR46	-0.292987232447699	6.29764642512315	-5.305861085542	7.00712100688163e-07	9.42018422179167e-06	5.18538702205918
CCNL2	0.255261847126764	6.91480685404234	5.31550634948732	6.72533943870679e-07	9.09252843758547e-06	5.15145865406127
QTRTD1	-0.301415288418557	5.79637419265986	-5.28542757492492	7.6427567298969e-07	1.01927801874638e-05	5.1333402750954
RNMT	0.379130938229986	5.9378078842753	5.27778059613092	7.89485528477286e-07	1.04705439954434e-05	5.13261179472427
RNF149	0.279055250106622	5.94249774711901	5.28429444202765	7.67960971766587e-07	1.02337683600194e-05	5.12870245034357
BACH1	0.560224586571038	5.05750105779527	5.24585086157516	9.03824786922473e-07	1.18275162257366e-05	5.12195611838788
EIF4A3	-0.253915221788501	7.52306652915208	-5.31474867374301	6.7470673460376e-07	9.11453588813673e-06	5.1210448938621
ZC3H6	0.670171225582207	2.65759606557138	5.17348115227076	1.22619079189645e-06	1.54853919371918e-05	5.11237704630816
SGK223	-0.538976290447045	4.37552879906659	-5.20598059105437	1.06950278559142e-06	1.36537134246038e-05	5.10325495971106
UBXN1	0.398639341673069	5.69895798448749	5.26589047609452	8.30307074810139e-07	1.09597912542421e-05	5.09956348389556
ODC1	-0.26383528568187	6.8973706332747	-5.29701478888722	7.27569415012664e-07	9.74989655182035e-06	5.09315567139943
TP53RK	-0.274321479120172	5.07441607840429	-5.25741797994325	8.60647059427217e-07	1.1306725390307e-05	5.09270071462447
TSPAN14	-0.234952588486202	6.47444100974259	-5.28984999815618	7.50057341380059e-07	1.00111404447247e-05	5.09092561583264
GCOM1	-1.27424860990667	0.939759641049948	-5.21816675359488	1.01594370802229e-06	1.30898633073689e-05	5.09019439210398
SERPINB8	0.701697391985449	2.76783549343584	5.14508620307061	1.38127716005678e-06	1.72023966684504e-05	5.08327689956051
THAP11	-0.373553490264953	4.83037293439816	-5.25425155907513	8.72262014597681e-07	1.14413411232405e-05	5.07960575675563
CABLES1	0.333617804529721	4.83409541990287	5.23187891037365	9.58808888173751e-07	1.24303254618743e-05	5.07516983846824
ALOX12P2	0.56433877489348	4.603024621712	5.21295274441056	1.03853097473632e-06	1.33193190348851e-05	5.07359901375474
WHAMM	0.25202218383372	5.47808293282616	5.2502036461469	8.87333794666337e-07	1.16299140924764e-05	5.06463490386017
MCOLN3	0.550980675570945	2.93074190674019	5.16109509582778	1.29162860193356e-06	1.62292988269999e-05	5.06273956496996
CRISPLD2	0.343578235124602	5.05799981764307	5.22792493996215	9.7495371238943e-07	1.26298418946559e-05	5.05286246211456
EXT1	0.372203305989515	4.43521941890412	5.21732966222968	1.01953738970212e-06	1.31068942959285e-05	5.04291311112695
OSBPL10	0.257695483511209	5.36369867663059	5.25649931261801	8.64001222145864e-07	1.13418810354532e-05	5.02876658277911
KCMF1	0.220141643799623	6.89472621982433	5.27374256108127	8.0312397675684e-07	1.06345569178792e-05	5.02588280705196
CDYL2	0.567659496932951	4.67812809452197	5.22011019971537	1.00764804342045e-06	1.29929883409126e-05	5.0245838819055
C12orf11	-0.327883163645813	4.79132436950135	-5.24015030473628	9.25875689973822e-07	1.20688581754655e-05	5.01935446507256
FBXL2	0.883226498110139	1.43556621653428	5.13509712658466	1.44026334762138e-06	1.78158019420266e-05	5.00374361438287
GALNT14	-0.597948076062992	2.00394923939482	-5.12204494437453	1.52105454523788e-06	1.87320443406173e-05	4.9953287741833
BMPER	-3.89113632924697	-1.29703059754718	-6.26474779751736	1.00767529278987e-08	2.0570630662302e-07	4.9941357359923
HEATR2	-0.287726181248837	5.91293450262047	-5.26150366224976	8.45883315828196e-07	1.11302537953664e-05	4.9895621564604
XPC	0.246604368310591	6.41597455597017	5.25778910949394	8.5929563486183e-07	1.12978460671614e-05	4.98906562075071
GRB10	0.453080087626641	3.92111678391079	5.16229505516004	1.28514268218987e-06	1.61599445240175e-05	4.98883245738303
ADRA2A	-1.14679639651274	1.1663473396431	-5.14506202434283	1.38141704889553e-06	1.72023966684504e-05	4.97851913632783
UNC119	-0.378687928730676	5.03714060732192	-5.21731122362959	1.01961668733574e-06	1.31068942959285e-05	4.97484239294965
TSC22D1	0.21464505027647	6.6636823389189	5.26466090553478	8.34644394105975e-07	1.09996791544746e-05	4.96757474427146
RNF24	0.427142189194142	4.00656272226907	5.1856843815434	1.16488999776191e-06	1.47699926630555e-05	4.96550613241259
KCNH1	-1.47386340216274	0.732449919490592	-5.17334965009397	1.22686823228768e-06	1.54853919371918e-05	4.95742205759471
PIP5K1B	0.565161155015842	1.95732380746239	5.11602981200162	1.55976048390139e-06	1.91242187190373e-05	4.95018864512168
COPS8	-0.221226576316774	5.91585628886262	-5.23869413338013	9.31592245826947e-07	1.21150456603498e-05	4.93600518420515
C7orf68	0.296546711961835	4.56621751933632	5.2174490399171	1.01902413599273e-06	1.31068942959285e-05	4.9332957616642
TARDBP	-0.197986241575198	7.49775969058879	-5.27072199468385	8.13476284006638e-07	1.076311501086e-05	4.92884210224857
KIAA0776	0.40921127634204	6.06354004021033	5.23914560824357	9.29816191186496e-07	1.21013587403914e-05	4.90914740290059
SND1	0.194040883472144	8.11006845060991	5.26871543433653	8.20425323614905e-07	1.08464767684867e-05	4.90802252179955
NUP210L	0.353807524867369	4.23445456774258	5.16415061217	1.2751757501133e-06	1.60708660473963e-05	4.90739591285708
MRPL4	-0.4362939092623	6.31693460267519	-5.24171899260809	9.1975578635048e-07	1.20078030998637e-05	4.89739397427353
TAB2	0.304505850919332	6.36780990428357	5.24199073289951	9.18699674681928e-07	1.20033854370161e-05	4.89571281357522
HS6ST3	0.375828040928985	4.56704808871355	5.20394911478497	1.07869558719487e-06	1.37579482385358e-05	4.89493563174586
MEX3C	0.31646825980019	5.53849963606839	5.21448092997583	1.03186047248894e-06	1.32540971904032e-05	4.89327591920859
CDK5R1	-0.468027936423145	2.8049030101877	-5.11809304523801	1.54637697661182e-06	1.89740341576347e-05	4.89243180366146
DDX20	-0.35100686926218	4.44330296245784	-5.1936407139353	1.12654581779578e-06	1.4294652698647e-05	4.88086206846841
DRG1	-0.274103102567373	5.94347731235394	-5.22599027845821	9.82949811800259e-07	1.27039046773938e-05	4.87509268812047
TIRAP	0.502393400265178	3.10707066217011	5.13446535829608	1.44407555491479e-06	1.78497557874316e-05	4.87296441219925
ZNF516	0.356742484317753	4.94894399472041	5.1807210581913	1.18945248576846e-06	1.50585945283814e-05	4.8665198145574
ADAMTS15	-0.912612714498664	1.1070483046807	-5.09239618105593	1.72136128147494e-06	2.09519985963514e-05	4.86487938641429
VAV2	-0.226519728825076	6.45162145386886	-5.23783943726025	9.34963615599295e-07	1.21494417306003e-05	4.8622898630745
PIM3	0.518460770382231	6.6369311087757	5.22754887363091	9.76503028575205e-07	1.26401212460462e-05	4.8595321420503
ASF1B	-0.296748741799508	6.599448689336	-5.24085456735496	9.23123250789364e-07	1.20423660266781e-05	4.85366003039892
NFE2L2	0.245542060091198	7.15100880441515	5.24256480654453	9.1647244790716e-07	1.19836475518369e-05	4.84992683556697
ETV5	1.04352401519851	1.88453392499071	5.08557094097667	1.77099547063032e-06	2.14935618656179e-05	4.82442609290966
TBC1D15	0.348019603354069	5.48706992044039	5.17885324118266	1.1988263387415e-06	1.51657879645331e-05	4.79254414049401
MTFR1	0.278885968995425	6.45864656803402	5.21057889658631	1.0489764218725e-06	1.34408329439347e-05	4.77907112535654
PIM1	0.5221805774872	4.25635696778527	5.08942389027747	1.7428071305342e-06	2.11945874992043e-05	4.77081635622472
INTS5	-0.300370656408003	4.46359879775323	-5.17823824210489	1.20192854266708e-06	1.51935396429057e-05	4.77079834121619
TOR1B	-0.210531497343815	5.705313907708	-5.19390462696486	1.12529529507901e-06	1.42896268146556e-05	4.7688400319036
PHLDB1	-0.389634158280122	4.82451589031126	-5.15003087399937	1.35295793059121e-06	1.68983334064282e-05	4.76730870391625
XRCC5	-0.203912813427586	8.93006266288899	-5.24912756772816	8.91383052725459e-07	1.16738372543309e-05	4.76454832411918
MMS19	0.206243150010604	6.34652019019701	5.2086669467281	1.0574639897728e-06	1.35206634288688e-05	4.75844142558584
MAGT1	0.275918875720384	6.8706801480255	5.2140314354042	1.03381814992439e-06	1.32690519872107e-05	4.74630254190649
PSEN1	0.225455836062634	6.82298316835372	5.20330962375474	1.0816053441976e-06	1.37661855223445e-05	4.71913415483345
EXOSC9	-0.324428227707793	4.36707329030734	-5.15463792351727	1.32708296578704e-06	1.66372829983677e-05	4.71078963372207
CPEB2	0.516855532430865	5.28189039417647	5.16052339130776	1.29472996311771e-06	1.62560539813668e-05	4.70498800728212
HEATR3	-0.327639021376843	4.01439965234837	-5.1356657613199	1.43684050193864e-06	1.77866177308822e-05	4.70253967899491
GBF1	0.283685408867208	7.31005331935503	5.2093693157732	1.05433824968397e-06	1.34910121558643e-05	4.7005367651681
SLC2A11	0.360901398245428	3.40383190995443	5.09801668468185	1.68150944988038e-06	2.05266890801456e-05	4.6853108275261
PLEKHA3	0.337557917304664	4.23364852343037	5.12116799568749	1.52663855720431e-06	1.87869780946909e-05	4.66136143070024
BDH1	-0.284088077812519	5.18169447453544	-5.16265543369491	1.2832010121766e-06	1.6147670223959e-05	4.65813981509442
CALR	0.22802809352228	10.0989302397095	5.23246938516325	9.56420399351522e-07	1.24089796421682e-05	4.65694168101297
POLR3G	-0.544068756191178	3.44515867072819	-5.08130390856739	1.80273241013274e-06	2.18388758370627e-05	4.65168418104821
FKBP11	0.384543539673018	4.82588022156043	5.12713223718506	1.48905209579306e-06	1.83514423360672e-05	4.64826946638318
HERC2P2	0.252880347014059	5.05081879874127	5.1436941811707	1.3893534296836e-06	1.72498491150917e-05	4.62413522588938
NAA50	-0.311556311045726	8.5427797614859	-5.20353050978019	1.08059942173817e-06	1.37638573717816e-05	4.61738203741515
SNX30	0.342997767896441	5.6693785140862	5.15014300760529	1.3523223355763e-06	1.68983334064282e-05	4.61561963226275
NCOA5	-0.201637310516619	5.95491214796502	-5.16390621529644	1.27648417331499e-06	1.60752419537048e-05	4.59271576828889
ACPP	1.06795242891927	-0.151055605063537	5.06529148350485	1.92685113325537e-06	2.31689415675264e-05	4.57810080011884
HIRA	-0.265497901883422	5.66368615447387	-5.14385350039734	1.38842675596582e-06	1.72498491150917e-05	4.57421993849604
PEX10	-0.449877569061266	4.0237269990957	-5.08075652500882	1.80684362771113e-06	2.18493512869421e-05	4.55557193562182
IARS	0.251325193795466	8.53186181069832	5.18484516503663	1.16900802051417e-06	1.48109773750598e-05	4.54718528460291
SLC35B4	-0.328800569791833	3.9369337884526	-5.10226166902684	1.65200879820469e-06	2.01960490798065e-05	4.53327336523972
DUSP8	0.49105969023735	4.82636977027783	5.0892835169043	1.74382638118304e-06	2.11945874992043e-05	4.53112184962723
TLE1	0.271823950131826	5.83575462270936	5.14386928451276	1.38833498116875e-06	1.72498491150917e-05	4.52797956071153
STAT3	0.240712735731262	6.06455199240902	5.14163595531003	1.40137944142819e-06	1.73862535448405e-05	4.52718608335737
DHODH	-0.396933351565316	3.51332957379947	-5.05912681730649	1.97682550045184e-06	2.37503086706584e-05	4.49878414065278
PIP4K2A	-0.221305263526496	6.49805518044206	-5.14519001498916	1.38067670129305e-06	1.72023966684504e-05	4.4953361397655
SCPEP1	0.275089417426672	5.46857195163328	5.12014452280262	1.5331808740163e-06	1.88397626282502e-05	4.48930905417668
FAM86A	-0.444293332114056	3.24253881391444	-5.03751095377933	2.16224332294362e-06	2.58480038119437e-05	4.48566292662046
MPRIP	-0.248176618968584	6.84496773962621	-5.14781516675581	1.36557697819257e-06	1.7043215957681e-05	4.47834100793279
MT1F	1.05668185966984	3.917475381179	4.97956042962773	2.74699872371609e-06	3.21489199828046e-05	4.44936013880161
TOMM40	-0.347946681498765	7.44532750288925	-5.15197974585692	1.34195275088317e-06	1.68104063033238e-05	4.44838705090664
TFG	0.209536538750076	7.35289928305611	5.14407938637483	1.38711393370527e-06	1.72498491150917e-05	4.44795702346601
ATIC	-0.224808393226611	7.46809081448698	-5.15181092873546	1.34290258438415e-06	1.68104063033238e-05	4.44482075542335
HNRNPAB	-0.195334385575848	9.35696146064522	-5.17125826931121	1.23769135246014e-06	1.56102188375138e-05	4.42413464621393
CALCR	-0.534065415566249	3.06654211778498	-5.01429607486543	2.38025820199855e-06	2.82522627183987e-05	4.4202929422022
CHAC2	-0.454377397133678	3.72207103943436	-5.03965693689682	2.1431024448599e-06	2.56375145120436e-05	4.4175466485652
ACTN1	-0.231545892990829	8.34948804641199	-5.15003144557522	1.35295469004903e-06	1.68983334064282e-05	4.41439252807143
C5orf51	0.479719992414765	5.74364400848237	5.10894869323228	1.60655869140313e-06	1.9669170977325e-05	4.41135283319463
NFE2L1	0.229296847846069	8.79368668156459	5.15680006797815	1.31510674177346e-06	1.64995087392493e-05	4.40622370970797
NCBP1	-0.225257756125473	6.96798286461661	-5.12935656342513	1.47526699615425e-06	1.81949596192357e-05	4.39544963619122
PER1	0.39581516629097	5.39870026442163	5.05811290690573	1.98516500100999e-06	2.38333808161458e-05	4.39053699755928
ASNSD1	-0.276097151415208	5.67031085932067	-5.10675046868772	1.62136318894249e-06	1.98359019545532e-05	4.3864161935759
WAC	0.214969082321377	7.92247793743475	5.1365873777702	1.43130977278816e-06	1.77312775111921e-05	4.37231233711264
PLA2G4F	-0.591868001689022	2.42304594036103	-4.97310669541999	2.82095531254671e-06	3.29223005213058e-05	4.3632335163154
ODZ4	-0.633612138785021	2.63704927903419	-4.97986367802509	2.74357051519725e-06	3.21312838208395e-05	4.35837027800003
LYSMD2	-0.47963032135154	3.86029124772467	-5.0281890590151	2.24734148384992e-06	2.67696146552037e-05	4.34865409815684
SEPT8	-0.265505951620378	5.55832857071249	-5.09578516884284	1.69722293612232e-06	2.06883064021207e-05	4.34533297002022
LIN54	0.382087577171853	5.70043383530086	5.0810455770846	1.8046715143997e-06	2.18388758370627e-05	4.33979950209094
ATP6V1H	0.230354952489223	6.30749764747114	5.09918333833506	1.67335091750012e-06	2.04420166137852e-05	4.33861244762911
PDE12	-0.34480397306795	4.62844932709985	-5.0652665433495	1.92705080844471e-06	2.31689415675264e-05	4.32630143872441
CHPF	-0.442500108731855	7.46833961904491	-5.12042688792695	1.53137319103807e-06	1.88313862109711e-05	4.32570766812232
TNPO2	-0.223644801411745	7.47521809216542	-5.11954216003736	1.53704412412122e-06	1.88733670571243e-05	4.31328049802158
UTP18	-0.221218981833022	7.09005259731115	-5.11187319883148	1.58706721765628e-06	1.94447708044568e-05	4.31284525132712
SOCS2	0.572571360422346	3.57953149599024	4.97017173493947	2.85522675224124e-06	3.32758273201969e-05	4.31264781851628
NUPR1	1.9707925329717	-0.28041334289451	5.13724366666908	1.42738398048867e-06	1.76957521791642e-05	4.2974694457891
DHCR24	0.18306754908313	9.07048411004847	5.13268390591705	1.45487829603496e-06	1.7956741419106e-05	4.28674314834853
WSB2	0.215553362758213	6.09947220194719	5.08592059139897	1.7684191711161e-06	2.14778810586388e-05	4.28647259502181
C14orf1	0.222747446041312	6.15956257710478	5.08506507154202	1.77472930765088e-06	2.15232581154121e-05	4.28322907777665
RAN	-0.217816369552082	9.30918477043376	-5.13390550812096	1.44746202578481e-06	1.78784009743169e-05	4.28280556761844
ZCCHC8	0.264044142777831	6.2093422356505	5.07032158035152	1.88698907919031e-06	2.27691236366369e-05	4.27561129410827
KLHL12	0.312452044616738	6.00639583828455	5.08105302827007	1.80461555534761e-06	2.18388758370627e-05	4.27030282648152
MRPL3	-0.228023844873014	6.66839344348267	-5.09412559997881	1.7090017968652e-06	2.08167123457928e-05	4.26090308744804
ADAM17	0.362388127440286	6.22474546346199	5.06564181356392	1.92404846200967e-06	2.31661529723901e-05	4.25091530453359
SOD2	-0.258103761067088	5.1916079026294	-5.04991546081687	2.05386162963187e-06	2.4622782719687e-05	4.23365142331122
LOC100506710	0.381758872733478	5.95996495634951	5.06872779813885	1.89953148045127e-06	2.29039397830332e-05	4.2328125726286
PIGW	-0.381162916625547	4.33249336408021	-5.02604597451543	2.26736218489953e-06	2.69888720144198e-05	4.22915164515013
OSBP	0.277610016938974	6.48658979409687	5.06643313297962	1.91773246305383e-06	2.31067418675161e-05	4.21011585804777
MARCH6	0.292117621531616	8.0725854640092	5.09726282639152	1.6868018898486e-06	2.05762762989263e-05	4.20654370543712
DCAF11	0.196117977962321	6.89392870946979	5.07756827095452	1.83097196223597e-06	2.21251265147647e-05	4.19949804559526
UTP14A	-0.254660257986632	5.93534718062726	-5.04872846833334	2.06399913112437e-06	2.47265913101175e-05	4.17160153332641
RELB	0.783796999921777	3.64715081169715	4.92136267669109	3.48830865762323e-06	3.9875922071149e-05	4.16766373818125
C1orf109	-0.315375888517295	4.34384395326132	-5.00793133215885	2.44368107358576e-06	2.89024910004584e-05	4.16121344947225
SHISA9	-0.420968149987483	3.35020673770489	-4.9654327524451	2.91142159651054e-06	3.38599546453702e-05	4.15642624000405
KIAA1539	0.655134185843288	2.66580337247145	4.90100592189128	3.79099991928423e-06	4.29253098511236e-05	4.12281078801767
SLC35G1	-0.691986325131414	0.87580492110354	-4.89391638909806	3.90230131579986e-06	4.39179590884501e-05	4.12150326924203
ZNF227	0.457439632607031	4.55277220437063	4.96474313182865	2.91968839173548e-06	3.39325008084671e-05	4.10010342764166
CEP57	0.449766901818779	4.67975567228605	4.99552037103207	2.57212443546241e-06	3.03358314941279e-05	4.09171545397967
LMNB1	-0.204779844452665	7.53408584336184	-5.07351665808361	1.86208797170702e-06	2.24848803168435e-05	4.09075398683952
IFNGR1	0.296770278050776	5.45535014823063	5.0100393075041	2.42249540928687e-06	2.86721961959756e-05	4.07668284281278
CROCCP2	0.442632387841633	3.77383688820377	4.95292353179248	3.06498097341608e-06	3.55223435893351e-05	4.06322885971644
SLC35C2	0.297877366679454	5.58702493591953	5.01704846313315	2.35333101898788e-06	2.79850802131934e-05	4.05822325648316
MBLAC2	-0.420255857765242	3.5040491087485	-4.95209440949593	3.0754331732754e-06	3.56187980539181e-05	4.05810786172446
SPTBN2	-0.380463409849286	5.59991805841695	-5.01080631409264	2.41483131216024e-06	2.86017272411954e-05	4.05776542654476
IKZF5	0.485963258987976	4.13452656721185	4.94991182562874	3.10311381329325e-06	3.59145158571047e-05	4.05643763376655
EGR3	-0.511559651308453	4.86247048957442	-4.93127772497981	3.34953077738277e-06	3.84471878661286e-05	4.05348722369142
CHERP	-0.321910348394573	6.30333933222994	-5.03082592129588	2.22294428759862e-06	2.65357032589574e-05	4.05144466083328
PPIL1	-0.281741172040403	5.62471423935062	-5.01693847562597	2.35440133101908e-06	2.79850802131934e-05	4.03513050224491
ZNF323	0.482079128263135	2.54704920582382	4.88993346117154	3.96621925657674e-06	4.45473813613092e-05	4.03322494985004
CCDC28A	0.529759675237044	2.47257214282515	4.89745116940435	3.84641562117122e-06	4.34644965192348e-05	4.02790801040808
THAP8	0.622418626207543	2.5796006855454	4.88511801976727	4.04485859832413e-06	4.53164748671773e-05	4.0226272100682
LEMD2	0.316332690340106	5.48695999330737	5.00726697046706	2.45039541489115e-06	2.89614225573425e-05	4.02246598889868
TMPRSS3	-0.892922878696303	1.36597181136207	-4.86398678218173	4.40825346965476e-06	4.89532742539882e-05	4.01956729136675
EXOC1	0.3325637453057	5.05929477396473	4.9915383937755	2.61471147063239e-06	3.07730011504969e-05	4.01747978560581
ZNF821	0.711992380028429	2.1055978501146	4.86506477224672	4.38897012489903e-06	4.88039470537309e-05	4.01503310761003
KRTAP5-1	0.887558504673766	1.81187244096886	4.86085776873206	4.46469394496821e-06	4.9514284837963e-05	4.00942190760324
IDS	0.215804725382426	7.86335909299443	5.04414020887819	2.10364595560261e-06	2.51835182258397e-05	4.00797240139881
ZXDC	0.311230777020093	5.58620778486359	5.01293186159128	2.39371566045811e-06	2.83918444719868e-05	4.00266768692972
WDSUB1	0.450271462386786	3.34673460507396	4.90582639712915	3.71709232027235e-06	4.22027508243277e-05	3.99610808945079
KIAA1267	0.293048807880199	5.59684137423669	4.99015941808768	2.62961909967564e-06	3.09266876392232e-05	3.9911099034869
THSD4	-0.39130568784913	6.70107947691334	-5.02931657398439	2.23687753087719e-06	2.66758133928934e-05	3.98680852732945
PREP	-0.183422349664642	5.74248186230235	-5.00258522130681	2.49822374427144e-06	2.95058572734432e-05	3.970357617137
PLEKHM3	0.694858259381272	2.81406795066939	4.87808647440792	4.16241968759673e-06	4.65012069842136e-05	3.96992260702433
DGAT2	-0.493940353393104	2.50710092966355	-4.87910779055203	4.14514013807271e-06	4.63391200996845e-05	3.96632864260074
POGZ	0.271496383348651	7.18567957456833	5.02920922993719	2.23787169279056e-06	2.66758133928934e-05	3.95951482898326
OFD1	0.325275174741099	5.53347166363717	4.97601123291634	2.78743378424421e-06	3.25538007037012e-05	3.9546028952081
KPNA2	-0.179977478431795	9.69955542165835	-5.05759228338438	1.98946049661281e-06	2.3867817320913e-05	3.94998456561134
DNAJB5	0.709616995488363	3.26439722128384	4.84754755476679	4.71273524748048e-06	5.1955032484419e-05	3.93106786981892
GINS2	-0.343427398208729	5.72036131883381	-4.99284871380346	2.60062237426993e-06	3.0650323176385e-05	3.92397457596569
DNAJC11	-0.252623877895874	5.57026347477615	-4.98248739731835	2.71408302082105e-06	3.1830522047834e-05	3.92041876596801
RAB24	0.416904557788259	5.2179187422247	4.94823874444154	3.12449681451603e-06	3.61120143234044e-05	3.92003403743866
PGBD5	-0.514554464776487	3.64240791077555	-4.8729301382427	4.25073485034084e-06	4.74244760754504e-05	3.91322625887196
NAP1L2	0.407452434030636	3.90753965572086	4.92098719732667	3.49367265510075e-06	3.99099600299897e-05	3.91271342646508
NTHL1	-0.526663230625759	3.90043885186666	-4.91185081902008	3.62669524263057e-06	4.12538954097591e-05	3.89519278017731
SEC23B	0.181510354106638	7.54555934387463	5.01493833695004	2.37394808367583e-06	2.81973776643427e-05	3.8940659359712
TIMP3	0.259932785479131	7.38139233667599	5.01095241375924	2.41337413430176e-06	2.86017272411954e-05	3.88370364347496
LMCD1	0.36954395586611	5.11226271712881	4.93286093774317	3.327874595824e-06	3.82511166601791e-05	3.88033407806508
RAB11FIP3	-0.249035392535214	6.05986866182442	-4.97913567052658	2.75180762258507e-06	3.21826787972816e-05	3.87423239902787
RNF115	0.221406918116941	6.20175566908386	4.98249002376058	2.71405365799755e-06	3.1830522047834e-05	3.86361472008078
MGAT4A	0.302597771969022	6.03312449081098	4.98357072188981	2.70199800942599e-06	3.17332968466574e-05	3.83958303768532
AIF1L	-0.210588978355771	7.49692028893404	-4.99588636460686	2.56824424497658e-06	3.03114444269502e-05	3.81740173109817
AKAP5	-0.610310556095354	1.70357648296409	-4.83767138396111	4.90539101993441e-06	5.39012873964409e-05	3.81326486818238
RAPH1	0.407278893697556	6.9466852207179	4.98077614465489	2.73328024513865e-06	3.20332016956544e-05	3.81029346233003
UGDH	0.232255894407965	7.27819462632599	4.97892147846574	2.75423570200363e-06	3.21885659540941e-05	3.78714691937507
ZBTB10	0.505377127793684	6.30356853211256	4.9600651700869	2.97637191160159e-06	3.45432642953678e-05	3.78575829025299
NOS1AP	-0.758695711020951	2.90929607413709	-4.82004103792821	5.26851423286101e-06	5.72890975490036e-05	3.78501064229247
UNKL	0.318376928141657	6.35500249406435	4.97167043012888	2.83767616755322e-06	3.30943488327476e-05	3.78048879067615
MGEA5	0.270416436157841	7.91460559460389	4.98785543533187	2.65471163708777e-06	3.11998576378467e-05	3.77345621053735
GLCCI1	0.325800820682468	4.708550881535	4.91259696390996	3.6156492904835e-06	4.12188948425672e-05	3.76734430239031
MARCH8	0.747584180568306	2.02961003701481	4.79918541373454	5.73187493907965e-06	6.14880541893317e-05	3.76525886911911
RPP40	-0.375777929548595	4.60664070125161	-4.91167964617759	3.62923391888218e-06	4.12538954097591e-05	3.76186758810001
TSPYL5	-0.228819957387802	6.31818720587716	-4.96681496802874	2.89492093928016e-06	3.36914807157421e-05	3.75870959574129
POLR1A	-0.383880590763717	6.0362024112708	-4.96008743107656	2.97609965060789e-06	3.45432642953678e-05	3.7502169102419
DNAJB2	0.439470561057852	6.43803462702827	4.93940331110739	3.23982057447332e-06	3.7315949922515e-05	3.74399826438039
PKDCC	-1.97143365954851	0.906973297546912	-5.03151557102131	2.21660611875382e-06	2.64789433785992e-05	3.73767241125109
GAB1	0.449766550829665	3.76463284900028	4.86404450212962	4.40721887653718e-06	4.89532742539882e-05	3.73673621849691
PCYOX1	-0.296918518689562	6.60818016322384	-4.96702167002598	2.89246120858743e-06	3.36862961367801e-05	3.73465656489026
SOS2	0.411132684744227	5.53505146720014	4.92274325050122	3.46865499532485e-06	3.97055346624318e-05	3.72474532619866
GPBP1L1	0.229949731697668	6.55272218610012	4.95424258420924	3.04842380737635e-06	3.5354951286104e-05	3.72033388518261
SH3BP1	-0.495477839736614	3.30847511855648	-4.83630345568616	4.93267194567615e-06	5.41299249471706e-05	3.71465080408965
PSAP	0.231709345449234	9.71350771373971	4.99156313111473	2.61444479713645e-06	3.07730011504969e-05	3.7026811354282
DNAJC16	0.354255344865376	4.57672837248348	4.89919419874941	3.81914541637075e-06	4.32147415043196e-05	3.70038876430778
CDH26	-1.08946885389967	0.678766103460585	-4.81216216137268	5.43911681036104e-06	5.87621379434612e-05	3.69973544559836
SNAPC4	-0.34875390456562	5.60064499186533	-4.91738266366876	3.54557626559435e-06	4.04752337650512e-05	3.69740473781313
RRN3	-0.243756406451243	6.4847177911489	-4.94525331880917	3.16300938536872e-06	3.64814958351079e-05	3.69243424974623
MORN4	0.442633838681811	3.04533343675753	4.81845699201829	5.30239067357643e-06	5.76200010558104e-05	3.69228240267917
FAS	-0.686380304598896	2.75711111398467	-4.78287122709339	6.12171297433679e-06	6.5085523065994e-05	3.68447748656324
GPD1L	-0.247799702754724	6.51239164915513	-4.94767371990575	3.13175053379316e-06	3.61708535408542e-05	3.68382515101717
ANKRD57	0.484433283689981	3.69452958771193	4.82726012205309	5.11677253628947e-06	5.57841616016331e-05	3.68105618411723
MOSC1	-0.322628524576711	3.72016108418764	-4.85981034106095	4.48374376870161e-06	4.9692598268897e-05	3.6764012582355
TLR5	-1.28214497119976	0.235492702450449	-4.83814655405155	4.89594896257933e-06	5.38683226645899e-05	3.66450385441834
PCYOX1L	-0.325628625356964	4.39532493303107	-4.8914453444768	3.94183752596079e-06	4.43032868173174e-05	3.6563998470346
KDM1A	-0.187986231907838	6.66648144044669	-4.94373398739556	3.18278615242858e-06	3.66842974591424e-05	3.65478283659542
DBNDD1	-0.341773561066777	6.20387114675998	-4.92586975022291	3.42454421631476e-06	3.92812602699917e-05	3.64800225177065
SEC23A	0.276593820728674	6.13725933427378	4.93473105915758	3.30246948199369e-06	3.7985212941446e-05	3.64792634526747
ZNF841	0.523875537354748	4.24869717652603	4.83166432515304	5.0262941360207e-06	5.49410085822288e-05	3.64694501986451
LIPH	0.847800270213135	1.00732926896428	4.76917700060706	6.46872677098618e-06	6.83404842185552e-05	3.64415517194142
TULP3	0.320031111191989	5.60455577328972	4.89710740883378	3.85181618259145e-06	4.34961335838348e-05	3.64382769873794
TRPS1	0.369102197901886	6.7369860728774	4.94721262341245	3.13768218663123e-06	3.62143525805526e-05	3.63992507303685
PERP	0.219141891213469	7.43167216163364	4.94832415105383	3.12340179879883e-06	3.61120143234044e-05	3.62993127480986
ZNF627	0.409257837705661	4.4216070066446	4.8665272890878	4.36293939597262e-06	4.85467720946415e-05	3.62894370260162
PI4K2B	0.348717750534633	5.55835503203789	4.91206944756103	3.62345526125476e-06	4.12538954097591e-05	3.62882876479373
MRPL35	-0.280208502600043	5.38344463924323	-4.91159096925902	3.63054977244989e-06	4.12538954097591e-05	3.62857585880422
STS	-0.457125250215414	2.81298546365156	-4.81304580909926	5.41971891707609e-06	5.86283177032215e-05	3.62107713923952
ZNF608	0.496480504100743	2.32421774443735	4.80424636872927	5.61592133692296e-06	6.05058298911202e-05	3.60806057328129
ATG2A	0.38921026730914	5.53361537055911	4.89582075184387	3.87209544747024e-06	4.36073564063921e-05	3.60709553634297
COPA	0.255223590871488	7.24135662179762	4.93168501246585	3.34394656991068e-06	3.84094522219686e-05	3.60557581330954
TOM1L1	0.263449444720515	6.44013590747597	4.91155704964351	3.6310532195148e-06	4.12538954097591e-05	3.60457984667354
PPARGC1B	-0.470947976430547	4.37955353400378	-4.8364235620816	4.9302707392172e-06	5.41299249471706e-05	3.60150959208938
FAM127C	-0.373718519844384	4.38465662595435	-4.86935261459829	4.31307721264574e-06	4.80558982706778e-05	3.59969450054189
IMPDH1	-0.319948185634579	6.46841894584572	-4.92221651954155	3.47614071485914e-06	3.97640063716171e-05	3.59843597538139
LRRC45	-0.441397442227865	4.9448451437746	-4.88507710715993	4.04553318444725e-06	4.53164748671773e-05	3.58147205033159
GRPR	-1.79382861659441	-0.0884965665906056	-4.87546238570996	4.20713835242779e-06	4.69694137556758e-05	3.57106789191336
MYADM	-0.272086264961716	6.35003951405345	-4.896502926023	3.86133065476562e-06	4.35447699732301e-05	3.56133015956291
RAD51C	-0.242514775024639	7.70636586944622	-4.93487189405013	3.30056394095325e-06	3.7985212941446e-05	3.56040971490146
DHX32	0.31777284862421	5.76372694824716	4.89614930315531	3.86690722665574e-06	4.35782725462201e-05	3.55688064924841
EHD4	-0.246192568358572	5.73326749746633	-4.88373716782401	4.06768732983321e-06	4.55341384900472e-05	3.55079056246191
BEX2	0.991207866884863	2.56334497472085	4.73739873894396	7.34921075366541e-06	7.66738619116035e-05	3.54028573368782
KCTD12	-0.579017031728341	2.44606413799627	-4.75715688614491	6.78900526303382e-06	7.13634971835183e-05	3.52812675341309
TRMT5	-0.297766991764043	4.7194195898873	-4.85390982128833	4.59254407833941e-06	5.07974253744367e-05	3.52156629065214
PLOD2	-0.340117050292927	6.50207951176295	-4.90358861120575	3.75122601582011e-06	4.25325450092037e-05	3.52000980090158
RERG	-0.280978479762666	5.41567838506433	-4.88297898835291	4.08027508118215e-06	4.5644495289425e-05	3.50866960834738
CHST10	-0.323971130013486	3.61420701572722	-4.8158999025806	5.35752389672373e-06	5.80681980873673e-05	3.49720778821801
BCL2L11	-0.308453886544037	7.28439740389454	-4.89692764328908	3.8546432802382e-06	4.3498687057155e-05	3.4878579305502
LOC401321	-0.371154282358244	3.9856122471659	-4.82279343031997	5.21015123604345e-06	5.6703314637673e-05	3.48755201328463
NRCAM	0.3309799265572	7.19671013141666	4.90512103809439	3.72781864092271e-06	4.22958201837119e-05	3.48605410379442
CNOT10	-0.261346841841875	5.27440763994079	-4.85791005417106	4.51850676841277e-06	5.00447067516127e-05	3.47973283140043
FBXO25	0.403047391178919	3.2004289596833	4.76740492321385	6.5150044861585e-06	6.87859438298704e-05	3.4793642945418
SLC25A17	-0.313742981532965	5.24168233479785	-4.85009454211652	4.6642567241268e-06	5.14884682866644e-05	3.47348658124976
SIN3B	0.302387905397075	6.37823226244561	4.88653240985514	4.02160465274989e-06	4.51088639923468e-05	3.47171850801267
LIN52	0.415954159405881	4.42082915057614	4.82274119589473	5.21125296568425e-06	5.6703314637673e-05	3.47113010737893
XPO6	-0.189576006887007	7.32744079304239	-4.90309608589079	3.7587795264253e-06	4.25893149051062e-05	3.46296427377161
DENND5A	0.267635535930517	5.43704737635107	4.84142647781996	4.8312542147662e-06	5.32265451170949e-05	3.46178896596004
C3orf21	-0.269190645773537	4.68044120910822	-4.85042887211186	4.65792931584474e-06	5.14525824822902e-05	3.45825291028153
BCCIP	-0.261539015221443	5.94358513204192	-4.87222309441944	4.26298596892243e-06	4.75294515628392e-05	3.45261370242568
HDAC1	-0.179268733911826	7.11462503375956	-4.89814697102835	3.83550695266032e-06	4.33705329792368e-05	3.44921744128431
SLC7A2	0.37088612401431	8.72812458512862	4.92490909360149	3.43803936528329e-06	3.94037753206438e-05	3.43045084043254
ZMIZ1	-0.334152901260769	7.51201177907251	-4.89252220013354	3.92456036750455e-06	4.41387677109254e-05	3.42691494389632
TNS1	-0.785249331407607	2.53423530045637	-4.70187867002587	8.47120658100594e-06	8.71294334936921e-05	3.41814049859276
ACOXL	0.69340140068842	1.81360436421082	4.70316710459501	8.42774816247006e-06	8.67891996731215e-05	3.41691405515846
ABCD4	0.329762265176671	4.6214193889207	4.81488440422379	5.37957322144204e-06	5.82694187534953e-05	3.40620077558647
SDC2	-0.34113091526272	4.35516141212655	-4.80248179919829	5.65608886927092e-06	6.08311448551041e-05	3.40453738264304
SULF2	-0.184237583435754	10.0732937779421	-4.92477428064003	3.4399373336606e-06	3.94037753206438e-05	3.40152249748338
ITGA3	0.273411487315704	6.46603076156152	4.86659219075307	4.36178772502074e-06	4.85467720946415e-05	3.39480512486372
ERO1LB	0.982816676033858	2.05962900698487	4.69557827696329	8.68686710035528e-06	8.92926646504866e-05	3.38877355593897
CNP	-0.271609624688294	5.40862912728057	-4.83602202662858	4.93830282224749e-06	5.4156181245421e-05	3.38461163473805
FZD7	0.310772861418766	4.29375947792061	4.78921792341373	5.96708602069863e-06	6.37089482861563e-05	3.36104451446515
SPATS2	0.227316698399977	6.32241171021782	4.84932007093865	4.67894621044491e-06	5.16165543690505e-05	3.3414001589642
NDUFC2	-0.410538163599409	3.95183491993755	-4.78584453485246	6.04879452368493e-06	6.439213215411e-05	3.33794715308627
DEDD2	0.448411724823301	6.41955434437307	4.8336935590451	4.98513155260478e-06	5.45623953440854e-05	3.33570571606496
RPA2	-0.253532889432479	5.58277401266441	-4.83791265334552	4.90059456961736e-06	5.38839865761214e-05	3.33135819761852
SSR2	0.29281838427952	7.12084491883786	4.86194831203135	4.44494362104015e-06	4.93279609278537e-05	3.32196341557334
CYP2B7P1	-1.38920293971518	0.378076477438129	-4.79934312338004	5.72822672097989e-06	6.14880541893317e-05	3.31527674755299
KLHL13	-0.397752281160582	2.70281798162897	-4.72264949450265	7.79639814385021e-06	8.09354205820925e-05	3.30639449197074
SELK	0.43156556366058	5.00840449855564	4.77903273646341	6.21711334435678e-06	6.58903698168713e-05	3.30187521586554
METTL1	-0.37758259821038	4.533020593793	-4.79080157236969	5.92909855598173e-06	6.33599004793856e-05	3.29635240475426
ZWILCH	-0.272217590332091	6.76454655283463	-4.85177329653433	4.63256939684227e-06	5.12062726984733e-05	3.29032200840199
HPS1	0.276788127073853	5.35932776748787	4.81233689277426	5.43527575030892e-06	5.87585983504631e-05	3.28958103641429
C7orf64	0.403587337723742	3.81830594848114	4.74198355392857	7.21534878387505e-06	7.5371326084651e-05	3.28532310951298
DIMT1L	-0.258810233848776	5.05186913977341	-4.8094961730064	5.49805056198747e-06	5.93604890888821e-05	3.28109551249837
LOC146880	0.296365783137427	5.28143959157587	4.80115296295882	5.68652180395539e-06	6.10798912327232e-05	3.27684241097553
NBAS	0.297662013302607	5.26200018826921	4.80412808296258	5.61860522727276e-06	6.05058298911202e-05	3.27603014089556
PRKAB1	-0.233164294223942	5.36896809000584	-4.80185269867237	5.6704767140842e-06	6.09466918806839e-05	3.27032842697135
UCHL5	-0.298191404709009	6.20701962511792	-4.83526436881372	4.95349323773857e-06	5.42871696644429e-05	3.26987661662246
KIF16B	0.318400647428083	4.90559403803181	4.79244483268909	5.88992961336768e-06	6.29815747148088e-05	3.26795536279552
TSPYL4	0.26310483860391	5.95264664965326	4.81790287478164	5.31429095126989e-06	5.7711819395479e-05	3.26556964853833
SYDE2	0.462800237519194	5.34471261890474	4.80702754539929	5.553174601799e-06	5.98783314252008e-05	3.25981216338505
IPO4	-0.241377469766148	7.68471462064834	-4.85680103546634	4.53891564723248e-06	5.02374753701628e-05	3.25114929993853
JUN	0.424101371119601	7.6900384754173	4.83450157011653	4.96883261476889e-06	5.44196179760281e-05	3.23531925302488
FAM65A	-0.315033259959797	4.93234953983332	-4.78761770453394	6.00571111656187e-06	6.39742119193508e-05	3.23100188834553
C12orf76	0.572911811140921	2.29603894764117	4.67100331759738	9.5801160990502e-06	9.73377045203619e-05	3.22155286152496
VEZF1	0.257832691234979	6.98697729445439	4.82770522775635	5.10755699482797e-06	5.57200151216588e-05	3.21046445311521
PLOD1	0.272789081709238	6.62929116265628	4.81746586110751	5.32369460841704e-06	5.77389550137268e-05	3.20675617969803
CBR1	-0.362842004859913	5.32053452721675	-4.78225784317482	6.13686172790973e-06	6.51637305000396e-05	3.20369429063051
NARS2	-0.276048493838843	4.71850997992812	-4.77541093123831	6.30845165643151e-06	6.6773762976051e-05	3.2031441635447
SNRPD3	-0.249932297620263	6.70476708890019	-4.82911319769611	5.07851227796516e-06	5.54393207158546e-05	3.1987873304614
XYLT2	-0.327751622076789	5.09208302407635	-4.78839903804915	5.98682151869553e-06	6.38136412228578e-05	3.19534650753552
XIAP	0.396380483474665	7.11931893161834	4.83347120587449	4.98962590164561e-06	5.45758689202886e-05	3.18961282504699
UBXN4	0.303004692045564	7.92240159012142	4.83823753139135	4.89414317765497e-06	5.38683226645899e-05	3.18010758189239
SMAD6	-0.510457087635116	2.86086918789797	-4.68824826810829	8.94447837943874e-06	9.17151786742695e-05	3.17314647711032
TMEM109	-0.273680318583502	6.29871698627068	-4.81468402396651	5.38393444778663e-06	5.82789124302807e-05	3.16759009407551
NPY5R	-1.02235804057848	0.659288089752333	-4.64255995607329	1.07253970295319e-05	0.000107730654607743	3.16598568892548
TOM1L2	0.244721483698329	6.06342546005452	4.79845677682842	5.74875946549895e-06	6.16296495519259e-05	3.16107016686238
TFB2M	-0.289158550751402	4.70263579101057	-4.75751187815279	6.77932947422713e-06	7.1306607627028e-05	3.160112809454
EFTUD2	-0.195878433843995	6.97395837854957	-4.82319450005856	5.2016994048023e-06	5.66731080429405e-05	3.15153022076161
SEL1L3	0.437506453461228	4.04952041529627	4.72001937936918	7.87886933756584e-06	8.17408255592128e-05	3.1451640878002
AATF	-0.246069139064103	6.03059750861619	-4.78912257730095	5.9693806484338e-06	6.37089482861563e-05	3.14292918193842
YPEL1	0.730071381977643	1.46664342948165	4.62423481072774	1.1532423929383e-05	0.000114666027226517	3.13777817713045
WDR53	-0.376603349960026	3.90372890478688	-4.70536465657904	8.35412422159545e-06	8.60840255588185e-05	3.13684144481258
CAV1	-0.536438513972444	3.27420579911804	-4.68441391170705	9.08217279158887e-06	9.29560941043649e-05	3.13236549236065
VDAC3	-0.23672516122409	5.97053570355437	-4.79408187090213	5.85115903238359e-06	6.26245378904004e-05	3.11751232803902
HDAC2	-0.244596676342798	7.01460670582668	-4.8076041741677	5.54025069725754e-06	5.97775178457646e-05	3.10643955857567
CDC25B	0.201672146855752	7.82455048868198	4.81755343988934	5.32180879383003e-06	5.77389550137268e-05	3.09682688244166
WASF2	0.254511621448961	7.08418033240778	4.8036205653936	5.63013489699083e-06	6.05909755580918e-05	3.09176999929919
MICAL2	-0.580006730179211	3.48016609218042	-4.67327800166196	9.49383029530371e-06	9.6695991387734e-05	3.0878902702014
HINT3	0.334421155079308	5.43746506415852	4.7665891812286	6.53641548282426e-06	6.89684621670366e-05	3.08194215428191
MITF	0.913968245074016	1.40408751718086	4.60803717544721	1.22945110935239e-05	0.00012123431811798	3.07471555226071
ITGA5	0.577544715622377	3.80200093223678	4.63195520898004	1.11854934538888e-05	0.000111681308968858	3.06735597448364
MMP19	0.61248985417124	2.43825443957424	4.61124791380483	1.21396707600408e-05	0.000119778084832402	3.06684342511626
NLN	-0.243292799881552	6.26961414777045	-4.78846159272916	5.98531168876408e-06	6.38136412228578e-05	3.06577278502092
ISM1	-0.952377305361272	0.866078550889532	-4.61745428311457	1.18457024727015e-05	0.0001174318483423	3.04707696844499
CCNG1	0.29207230054894	7.32963972737212	4.79499897072386	5.82954751421538e-06	6.24557031567828e-05	3.04701106037606
HEG1	-0.603629378529672	2.89263086819461	-4.61603375899491	1.19123715153518e-05	0.000117952931452187	3.04068512771794
CYP26A1	-1.44494558106254	1.37578316097701	-4.67645282340778	9.37465860248842e-06	9.55986527244002e-05	3.04026451438487
CTAGE5	0.442308115469239	5.61528330541787	4.74339248192045	7.17469025246139e-06	7.50873090001028e-05	3.03641449192
CCNK	0.186069563652386	6.93231206219604	4.78253272098626	6.13006856761495e-06	6.51329521758529e-05	3.03571311422248
C1orf131	-0.334953054083226	4.19537927460718	-4.71768800994549	7.95268036369495e-06	8.23533290417551e-05	3.02812685535568
SKA3	-0.317830849210438	4.81299704061227	-4.74228783659398	7.20654896600928e-06	7.5326453067212e-05	3.02161105860801
GINS4	-0.298502833638651	4.28893022788638	-4.7165096515797	7.99024201529594e-06	8.26910937276047e-05	3.02066075121483
ELOF1	-0.340426804677943	6.10112741989557	-4.76074459973764	6.69183134109906e-06	7.04305773118569e-05	3.01657605171459
PHF3	0.323478660500379	6.42062379904251	4.77670951707289	6.27555370747404e-06	6.64676125419859e-05	3.01450780927319
FILIP1L	0.84693507141435	1.42421844294577	4.58924498311521	1.3239884305198e-05	0.0001299435593428	3.01195974898044
INPP5B	0.290669488572186	4.20199014766732	4.70193539328611	8.46928875910042e-06	8.71294334936921e-05	3.00576828592211
TMEM66	0.197014566757408	7.32478704235801	4.78156311199878	6.15406350226738e-06	6.52635117386936e-05	3.00487670079935
SUV420H1	0.215452826192134	6.52962641078077	4.76539510324293	6.56788005551332e-06	6.92131229038467e-05	3.00462374543419
NAF1	-0.334485932405382	4.10415209016557	-4.68760785534728	8.96733432293482e-06	9.18931980494864e-05	3.00333500563986
ELAVL1	-0.209653011715505	6.24608651299385	-4.76602562717692	6.55124713715268e-06	6.90813727123211e-05	2.99989056091693
PDZK1	-0.56867491593515	3.34086558863381	-4.6290271363677	1.13158643287951e-05	0.000112848249871658	2.99811112616001
L1CAM	0.280553898514321	6.5219239232496	4.77082628757563	6.42594270209544e-06	6.79313942792946e-05	2.99745438628085
SEL1L	0.372035721995774	7.47273144989167	4.78169969915133	6.15067786375638e-06	6.52635117386936e-05	2.99353735292458
IMP3	-0.335706044258979	5.54859429173805	-4.76202068428711	6.65759510542152e-06	7.01143706190614e-05	2.99199904252105
AKAP8L	0.314203737903737	6.39009095223907	4.7424715071539	7.20124227985802e-06	7.53180587169141e-05	2.97732487555145
LAMP2	0.203968925529288	7.80061359898487	4.78560669834762	6.05459612251369e-06	6.44128915731037e-05	2.97084377326113
SGTA	-0.327966828279474	5.92178617626212	-4.73529015364179	7.41158119331602e-06	7.72282142535932e-05	2.95666449707892
HDAC11	-0.412867360309911	3.87081363919968	-4.65825917432171	1.00777892308432e-05	0.000101899000663012	2.94928531678264
RCC1	-0.179972261675876	7.47584311957934	-4.77458512135784	6.32945953301766e-06	6.6953751568746e-05	2.93995880410342
PES1	-0.277168196186479	6.51899593430183	-4.75338773639971	6.89256922974854e-06	7.23437379181199e-05	2.93120363256975
C17orf28	0.298010060140904	6.60508516117111	4.74574624704696	7.10726156110672e-06	7.44282043506254e-05	2.92295479808005
SPPL3	0.223041967740341	5.56277043825345	4.71858581540876	7.92417677457887e-06	8.21090039517082e-05	2.9024370616862
KAT7	0.233736469610578	6.78772194119572	4.73918308956263	7.29682926248017e-06	7.61748892545059e-05	2.89943188081649
MCMBP	-0.185820312487546	6.87255094490843	-4.75668515361307	6.80188372757341e-06	7.14539594597598e-05	2.89740236746382
RBL2	0.283246910378836	5.15278361148702	4.71403890244337	8.06956008508566e-06	8.34603109851407e-05	2.88944465368482
GTF3C6	-0.336952965861313	5.34270372513755	-4.71044720539493	8.18622812143037e-06	8.45623712802974e-05	2.87196028954754
SLC38A10	0.302991669631274	6.39038564165009	4.73336711625692	7.46891108162391e-06	7.77287298874164e-05	2.85212756325472
ACBD3	0.287309440283233	6.39420531773511	4.73010680059882	7.56709320919484e-06	7.86526207772372e-05	2.84127086211761
TRA2B	-0.166233307568307	8.20357597403313	-4.75143568825519	6.94680653999067e-06	7.2839117601758e-05	2.84094240829382
RNF8	-0.336983106219213	3.95078900874958	-4.64844996101328	1.04778345039363e-05	0.000105433997739971	2.84028325560169
RAB37	-0.993797636387724	1.8699868669888	-4.54112534246047	1.59928184944046e-05	0.000153538402124238	2.8360290427841
MRPL49	-0.221703948603484	6.65984267215368	-4.73020779242415	7.56403319340943e-06	7.86526207772372e-05	2.83537265380212
SPIRE2	0.375221148896479	4.1277941984141	4.64076629558941	1.08019060685154e-05	0.000108368972459419	2.8303888862622
C20orf160	-0.99074571713125	1.34347569290849	-4.55881953009002	1.49215858433401e-05	0.000144615853663455	2.82824282480246
ATXN10	-0.210827484560172	6.28225137903944	-4.72591172948161	7.69526951432106e-06	7.99352095388233e-05	2.82768178034402
C14orf169	-0.297422856739032	4.136359232241	-4.6724256228637	9.52607498893731e-06	9.6965354908696e-05	2.81714103085373
UHRF1	-0.379156369750508	4.90569631909483	-4.68916197559181	8.91196652345802e-06	9.14940013126531e-05	2.81503306760688
TBC1D23	0.339366746734418	5.54680023551665	4.69217909412136	8.80542264170413e-06	9.04557053193243e-05	2.8146168530265
ADAMTS9	-0.968403922756558	1.25414396007442	-4.54182226397119	1.59492524453266e-05	0.000153208097585091	2.81187728013811
CCDC58	-0.392790240179245	4.08252539387501	-4.63881035532909	1.08859402060614e-05	0.000109081164773021	2.79882336587384
VEGFB	0.430830205960452	4.26831925411859	4.63927150884622	1.08660705057992e-05	0.000108947340011382	2.79189587040628
BEX4	1.30244540863888	1.39873456731818	4.60725848477481	1.23323513838945e-05	0.000121535795252948	2.78808570620909
KRT18	-0.275126889382467	12.4951145073465	-4.79401255839803	5.85279554668117e-06	6.26245378904004e-05	2.78516183259526
SH3BP5	0.150966468658818	8.04821412865079	4.73607090627102	7.38842741179453e-06	7.70349501464163e-05	2.78075819940795
MPZL2	0.292177258405361	5.17366005259074	4.68594600896251	9.02690920562724e-06	9.24470481046601e-05	2.77845651083096
ARHGEF35	0.626165113982588	1.30678058760081	4.52880934757894	1.67819877108098e-05	0.000160012521365783	2.77750991323623
VPS8	0.30099166763849	5.17500828395938	4.67223998900967	9.5331114160265e-06	9.6977953358654e-05	2.77640248721032
KCNK2	0.227624294841443	6.11438909513099	4.71298855354064	8.10351026897727e-06	8.37596450793424e-05	2.77168707702196
YPEL3	0.470592092598388	3.64325856753215	4.60079446921573	1.26508549344992e-05	0.000124527897542416	2.76935301842101
MIPEP	-0.269369751326941	4.42563689111432	-4.65561370232916	1.0184195705601e-05	0.000102912682163427	2.76935115154638
EMX1	-1.83689271936333	0.410275484919162	-4.75329142750719	6.89523548442257e-06	7.23437379181199e-05	2.75441178421538
YWHAH	-0.207260727451707	6.90005933501894	-4.71954798041612	7.89373996907509e-06	8.18443318306334e-05	2.75388800237562
KDELR2	0.216934447645908	8.42693283280035	4.73478866901531	7.42649021851952e-06	7.73353813290912e-05	2.75335892095965
SEC22B	0.244694313339948	6.49308569722661	4.70627507845193	8.32380580801977e-06	8.58763822473922e-05	2.74943899244668
SGMS2	0.485217143129973	4.26413602527668	4.61209840896409	1.20989725573873e-05	0.00011951755289412	2.73309586008387
RAPGEF2	0.388404875010418	5.39327795397791	4.65363277479721	1.0264585234331e-05	0.000103537348286461	2.71354059517887
TBKBP1	-0.46976819606176	3.74922734129027	-4.55237277970665	1.53035825369039e-05	0.000147798796427313	2.70494322334033
CASP2	-0.236078622900209	5.256814790949	-4.66983376521821	9.62477641349569e-06	9.77320951665464e-05	2.70331875313278
CEBPZ	-0.269427331140659	6.05331387811805	-4.68867520231395	8.92927276304981e-06	9.1615434165181e-05	2.69956339894595
NFKBIZ	0.415401580432115	4.85809908122177	4.61967474315269	1.17422139747699e-05	0.000116474962345226	2.6906164053439
SLU7	0.264937469820785	6.5170672437749	4.68136123092191	9.19326476988183e-06	9.3978092916567e-05	2.68951569784829
ZFAND1	0.355651560871489	5.98022829175515	4.66940768470205	9.64109677254498e-06	9.78384116650742e-05	2.68572023828213
HMGB2	0.305666417629689	7.27354210485023	4.7061237363666	8.32883831650742e-06	8.58763822473922e-05	2.67323152938135
TMEM168	-0.308666616940219	5.0359289750157	-4.66387876019343	9.85532280166928e-06	9.977022913748e-05	2.66309362734249
KAT5	0.240647247416454	5.06538790009227	4.63210857272566	1.11787052885532e-05	0.000111680207434746	2.65654070919394
INTS3	-0.191663334586014	6.2585639365588	-4.68181143765582	9.17679854887738e-06	9.38671430773243e-05	2.65585676272569
CIAPIN1	-0.2331755139223	5.21334662929582	-4.64888529231914	1.04597586115176e-05	0.000105315474424456	2.654528207624
HUNK	-0.461822036048591	3.59910370022762	-4.54806363158788	1.55641775036775e-05	0.000149939691573446	2.65303874713929
RASGRP1	-0.550063452799386	3.33270334272673	-4.53858682664898	1.61524823572272e-05	0.000154982280517652	2.64237216784287
ZNF222	0.750935392596672	2.42746064166297	4.48488679781168	1.99149021940357e-05	0.00018700551616679	2.63899014681171
RASEF	0.487231020388731	4.86645115628073	4.6363261205178	1.09935857016379e-05	0.000110027963659002	2.6384131578001
MDM4	0.334984777066913	7.21555288984375	4.68032737268526	9.23118647621966e-06	9.43081017888196e-05	2.63636366209994
HSPA8	0.158585279075638	11.9936459746859	4.7463436140549	7.09024683161793e-06	7.429654637342e-05	2.63284350097318
PAICS	-0.194882496568731	8.36509181310262	-4.70781537281453	8.27275466237524e-06	8.54034252923231e-05	2.6305758562152
GRHL1	0.263019494172797	5.83160566853736	4.64678337350024	1.05473151123715e-05	0.000106069331292424	2.62541091872833
MAK16	-0.362710622303988	4.32333226174361	-4.61425050652872	1.19965792190808e-05	0.000118646239420406	2.62216240790324
NETO2	-0.213448210295867	5.95173611883256	-4.6647661928343	9.82062964562912e-06	9.94792308864333e-05	2.62062311729001
RICTOR	0.519775375979082	4.85281418795025	4.62552188478053	1.14738712400835e-05	0.000114151708875167	2.6156992555019
IDI2	-0.628478527666326	2.8355752239397	-4.50128004787202	1.86845656674601e-05	0.00017644306957798	2.61367468494423
PLEKHM1	0.38259830574026	3.87306716408196	4.57268175916045	1.41312003543006e-05	0.000137801862813599	2.60160966969435
SHC4	0.676910192850016	0.251544826632532	4.47493215747396	2.06998533127083e-05	0.000193291092574949	2.59945959173859
PTCH1	0.669935250830511	2.35372591796905	4.4839171730938	1.99900765145585e-05	0.000187500863505035	2.59756863874555
LOC100507567	0.91032231843323	0.739600316313334	4.48929239037406	1.95767680914769e-05	0.000184347899528074	2.59024958320072
TREX1	0.537742032488182	2.6083817562567	4.51510682323022	1.77042857051569e-05	0.000168039996670286	2.58889397473938
NVL	0.205552659335174	5.86915092771097	4.64443089856794	1.06461513421094e-05	0.000106998939330191	2.58776995379559
RPAIN	0.252431292915226	5.12810388333602	4.62573395648052	1.14642511782246e-05	0.000114123890895612	2.58436884354331
CLIP1	0.298830511439758	7.55939946982018	4.67776690836591	9.32575815756584e-06	9.51580106327829e-05	2.58352399367732
C8orf55	-0.357283024061863	7.06714210769728	-4.67343208017474	9.48801295709458e-06	9.66956299173978e-05	2.58283065281159
EXOSC3	-0.28597455658513	4.39757736265478	-4.61384767534469	1.20156811869358e-05	0.00011876492445054	2.58029107200344
DNAJC22	0.372497897213176	3.47110982826327	4.54764989898574	1.55894226969496e-05	0.000150096433611851	2.56490475361072
DMRTA1	0.518137422435771	2.08673541211107	4.49578846732094	1.90882943039529e-05	0.000179950751938731	2.56221673160775
AQPEP	1.19712156283552	0.785770936203968	4.48884485863379	1.96108617193901e-05	0.000184565026108655	2.55514632104446
MAP2	0.49667529944214	4.21132803655006	4.56030497603479	1.48348844349737e-05	0.000143992227098375	2.54700685997325
CCNB1	-0.233522833241675	7.20924674371709	-4.66649531743087	9.75337139425728e-06	9.8917758154978e-05	2.53723363836587
PAX9	0.322348089450537	3.40087301778348	4.53552085522945	1.63473786195315e-05	0.000156582794978835	2.53273670356049
NHSL1	-0.323238024677778	4.4585685565951	-4.56754923313703	1.44189982775672e-05	0.000140362821416783	2.52869893463057
MAP6D1	-0.442854065944068	3.23240070406379	-4.50988103699578	1.80687856103699e-05	0.000171014357978396	2.52686663054702
WIPI2	0.226147552566172	6.15152738227438	4.63637252110961	1.09915656732815e-05	0.000110027963659002	2.52140054904377
VDAC1	-0.147561904875534	8.64857654914743	-4.67800484270983	9.31693050916898e-06	9.51259742584506e-05	2.51605944876486
SLC11A2	0.22170347328817	5.87023936765811	4.63355134235116	1.11150407744121e-05	0.000111110545075474	2.51459906244625
DDX19A	-0.200737580396694	5.43069330746878	-4.62336662096782	1.1572083805849e-05	0.000114991996178858	2.51099475035217
JAG1	-0.286662534857838	4.93408118501558	-4.58234632749513	1.36042999567936e-05	0.000133207442902469	2.50571638906857
HAUS1	-0.405608656588424	4.46851658540698	-4.58433277952576	1.34983831480924e-05	0.000132325298809318	2.50501340070064
GLA	-0.264231147810794	6.44184010006067	-4.6312897131665	1.12149958509785e-05	0.000111909063610837	2.50083411130294
ZNF187	0.453866191415323	2.77243693533946	4.50616404949689	1.83324528959625e-05	0.000173215786571795	2.4832180594459
FNDC3B	0.363458487329473	6.155841977532	4.61457549914453	1.19811897492655e-05	0.000118564152287998	2.48155591923937
LRFN1	-1.06449307053595	1.46676794885337	-4.44206884141114	2.35092805703859e-05	0.000216671991897926	2.47921689582694
SCNN1A	-0.487673138160939	3.07767041231188	-4.48863395345098	1.96269486825414e-05	0.000184612536426784	2.47414628219936
DHX15	-0.197529788186582	7.60084576720091	-4.65363341751483	1.02645590522077e-05	0.000103537348286461	2.46791052019793
TUBB2C	-0.306153556094413	8.86018168826057	-4.67194092826923	9.54445787771859e-06	9.70343547397968e-05	2.4642639141345
KDM4C	0.292065983396825	4.8207029648249	4.55774067241165	1.49848631082333e-05	0.000145111088953153	2.46346528827653
HNRNPF	-0.136318324359966	8.72827354609955	-4.66587995983068	9.77725577506808e-06	9.90998942922658e-05	2.46098734436365
FERMT2	-0.287690140482348	5.33701045886777	-4.59535380891464	1.29250978512918e-05	0.000127003135408346	2.46050940348896
NDST1	-0.264602001568059	6.45830766881123	-4.62232263669162	1.16199492215405e-05	0.000115399068159764	2.45510694860758
PRKD1	0.468566310099512	2.96437312659295	4.47653078943969	2.05718115223793e-05	0.000192389186070588	2.45509619316866
SCARB2	0.225284788527128	7.73717720857359	4.64892410133956	1.04581486460252e-05	0.000105315474424456	2.4526901028846
TMEM86A	1.16267004771718	0.950369988013936	4.50000380471471	1.87776490713735e-05	0.000177222010761654	2.4504074955982
PFKP	-0.225519072401433	8.2358687161517	-4.65466961887097	1.02224318416206e-05	0.000103236684854628	2.44529213146719
CREBZF	0.275612927696159	6.40057225325991	4.63485415636676	1.10578540821957e-05	0.000110604995018326	2.43990300456535
FAM98A	-0.261688232311593	5.88006628078586	-4.61153629084185	1.21258563971352e-05	0.000119712409908908	2.43909583072316
TCHH	-0.366887442753269	3.58666408587459	-4.517569735059	1.75349729171931e-05	0.00016662209492451	2.4384376707474
YTHDF2	-0.178020219166035	6.52232847702124	-4.61729163493541	1.18533176242734e-05	0.000117437727457553	2.43706424815056
SNX25	0.462676657750086	2.92341570585784	4.48667408196412	1.97770509146115e-05	0.00018581539297526	2.4329297557001
SLC7A6	-0.251277509844794	6.45059004329368	-4.62087625413145	1.16865812743928e-05	0.000115991920019552	2.43279410490934
UBE2N	-0.247300371938737	6.68122111797332	-4.62614627378096	1.14455698816912e-05	0.000114005783622039	2.42755909550373
C17orf65	0.451127412462982	3.0587158698677	4.48698307059021	1.97533126806267e-05	0.000185696684244407	2.42546673774309
GRPEL2	0.311581753504989	6.00372094482215	4.5996089881456	1.27101259679824e-05	0.000125037733346198	2.42200856868808
EPRS	0.264649393372684	8.58142599713821	4.65036135651833	1.03986940151433e-05	0.000104826858775923	2.41552392670548
PRPF19	-0.227320264442516	7.81262139243232	-4.64219496107344	1.07409232869391e-05	0.000107821849370209	2.41500797938514
OVOL2	-0.729875322280048	1.44754931848888	-4.4228275132673	2.53215733276425e-05	0.000231661921406725	2.41378951334447
ZBTB40	0.292752701453591	6.18122886377875	4.59934664912747	1.27232785555542e-05	0.000125093539425684	2.40857452698721
TNFRSF10B	0.241406228724542	6.47513920581161	4.58685855561697	1.33648626212509e-05	0.00013109323312481	2.4053417310306
PCBP2	0.132601808690429	9.69465633281752	4.66324782787369	9.88006062983705e-06	9.9960153643917e-05	2.40456673888301
FRAT2	0.305296784125471	4.13779920121514	4.53297961979404	1.65106416555147e-05	0.000157875340792926	2.40249819822226
ANKRD11	0.294743533474811	7.31202657725285	4.62858843830386	1.13355235451256e-05	0.000112976934307914	2.40097512267405
MANSC1	-0.364198641311745	3.29667765863001	-4.51414179964189	1.77710565108335e-05	0.000168578076623471	2.38490638639708
GHR	-0.518431383954922	2.41731796074497	-4.44661141841758	2.31000752261612e-05	0.000213204005564194	2.36772090492865
LOC400604	0.694194200569834	1.1233368259437	4.40684726897739	2.69285974346443e-05	0.00024422660710249	2.36360665696482
UBXN6	0.368201386798115	4.96128191643948	4.54560435185178	1.571482166882e-05	0.000151216730488691	2.36102879069177
CPT2	-0.259674310288514	4.10236336514052	-4.55434262211398	1.51858680096463e-05	0.000146802576065506	2.35775126724117
C8orf38	-0.301356130591375	4.77367628163924	-4.55232254109331	1.53065962336825e-05	0.000147798796427313	2.3550244732463
LPCAT3	-0.220856617274192	5.20075732538281	-4.55624574781416	1.50729730736543e-05	0.00014587986208553	2.33204810457984
SOBP	-0.53991234495708	2.13803786998336	-4.41582287990921	2.60142427687766e-05	0.000236961980427571	2.32692586360387
CSTF2	-0.183066082168582	5.37966617723225	-4.57073342265554	1.42397890582433e-05	0.000138779855600269	2.32131479997543
PKP4	0.180616571489329	7.30232021974106	4.60609087764438	1.23893025040374e-05	0.000122025144333051	2.32115205211281
KLF15	2.24100467540201	-0.410877513546321	4.83011851276733	5.05787216808465e-06	5.52500680202793e-05	2.31607283792794
OSGIN2	0.34894896789967	6.54102528339437	4.59201573763045	1.30961984339006e-05	0.000128608821261629	2.31599610845148
RTN4RL1	-0.327381062542758	4.87012414618453	-4.55998364699995	1.48535980931304e-05	0.000144090240434752	2.3155560867504
PMS1	-0.327089792600305	4.41461732216473	-4.53125507199543	1.66223336201233e-05	0.000158761797523097	2.31330363128594
SLC27A3	-0.355558872079963	5.12202744124664	-4.56524627395562	1.45499697809142e-05	0.000141473078265121	2.3097971639865
NOXO1	-0.558956997486845	2.10406625280875	-4.40441219793965	2.71819631866616e-05	0.000245724947207421	2.30326525967588
ZDHHC13	0.279470836181152	4.42390056922562	4.54450853841004	1.57823997522298e-05	0.00015169244451511	2.30266360986262
APEX2	-0.286905342105576	4.80340317143835	-4.55484413243254	1.51560388429471e-05	0.000146598955239703	2.3004470673853
DHX30	-0.276460135866028	5.859660810168	-4.57501636178432	1.40021392319169e-05	0.000136622973462414	2.29582078585409
RPS10P7	0.913399896042057	0.378084540364345	4.4056845462102	2.70492913882581e-05	0.000245055443757979	2.28807550061662
UBE2J1	0.241350133243266	6.38597465633561	4.57865892342414	1.38030484582773e-05	0.00013491652975817	2.28732747549639
OSTF1	-0.2666334846618	5.14777125997365	-4.54521704973036	1.57386742711636e-05	0.00015135916533119	2.27132201556
PAQR6	0.504417941852346	2.6380297747709	4.4093517988894	2.66703836460779e-05	0.000242410595704895	2.26954340721851
TACO1	-0.273391175009291	6.21473657985486	-4.57671867863504	1.39087523500266e-05	0.000135870312092199	2.2630063603302
FZD4	-0.408990908807644	2.54916694933389	-4.44804044303211	2.29727745912031e-05	0.000212263360366453	2.26270614744353
ARNTL	0.477216603464352	3.5738262981658	4.43994531225937	2.37029663440954e-05	0.000218166433207844	2.26255763437035
TST	-0.391636541276918	4.8464106394268	-4.5310628865133	1.66348258768618e-05	0.000158790426920455	2.2599618003287
KCNMB3	0.481034399549258	2.72460700510279	4.41151667631709	2.64491151957313e-05	0.000240530180822952	2.2409074143562
SNX33	0.324016816987928	4.54198416784507	4.52529303142018	1.70141314280589e-05	0.00016194896642166	2.23282383316272
BFAR	0.220077475088669	5.7751671680938	4.55184862959293	1.53350533579785e-05	0.000147988131770821	2.23271201589488
TSEN54	-0.282714430077264	6.86802549190199	-4.57965802391208	1.37489216458922e-05	0.000134466061757837	2.22838270340088
PDXDC1	0.174824013438694	7.52768612752152	4.58052723005364	1.37019991736076e-05	0.000134085567103226	2.20466085863409
C12orf34	-0.487428587789065	4.12034998174747	-4.46709240289432	2.13390095467715e-05	0.00019859409886489	2.19507206774603
B4GALNT1	0.333473219301296	5.77097223270007	4.5359037679682	1.63229140137144e-05	0.000156438059579003	2.19311453588562
GAS2L1	-0.385577047127723	4.04339360807552	-4.48450613177476	1.99443823184731e-05	0.000187177244609509	2.18910821944066
TBK1	0.255663516839465	6.53920782872109	4.55875991646557	1.49250755455108e-05	0.000144615853663455	2.1790209330976
LOC642846	0.360331619710365	3.09095349791911	4.44200931127944	2.35146893861956e-05	0.000216671991897926	2.17711359603383
ZNF212	0.306691523569463	4.73444268745097	4.4732230576591	2.08375949664442e-05	0.000194360255559851	2.17626411133882
MICU1	0.21280317133725	5.8790124012366	4.53149485136231	1.66067604384243e-05	0.000158703692326976	2.17581489936423
MAGED1	0.216559472239385	6.12169042175384	4.55027036953897	1.54301933975269e-05	0.000148734613475643	2.16670753535094
SETD5	0.305374399200676	8.28030808659045	4.57527658154287	1.39878247058034e-05	0.000136562977454674	2.16586223169335
MRPS17	-0.404499665605478	3.7922607161037	-4.46504058780504	2.15094132598479e-05	0.000199957435996496	2.16250848037765
TNKS	0.335083221364163	5.36318398130336	4.52613652646973	1.69581630926891e-05	0.00016150815464814	2.15970327875928
CNTNAP2	-0.517915107153951	1.57712323488172	-4.37535563342837	3.03885194842661e-05	0.000271483760606232	2.15629273358177
ANP32A	-0.224080760504458	7.42246470932065	-4.56734147750755	1.44307665413546e-05	0.000140395660056785	2.15264734397812
RRP36	-0.256321006490094	5.82282512742459	-4.53450028934382	1.64127568378976e-05	0.000157029144941075	2.15127148887876
ARHGAP35	0.255806723612221	7.3238268345832	4.56808967947194	1.43884283431444e-05	0.000140146811654483	2.15043076202923
LOC286437	0.586449121175844	2.81199922728698	4.37812333327357	3.00680127861145e-05	0.000268764000980748	2.14125018852139
TAMM41	-0.29884945711188	4.17468078802739	-4.47642502296658	2.05802591413706e-05	0.000192389186070588	2.12944390766839
HSDL2	-0.261674134127375	5.30807914555159	-4.50851999989738	1.816490333139e-05	0.000171729702269173	2.12114492998467
TSEN2	-0.353490496269693	3.72519721712862	-4.4543034633839	2.24228015156315e-05	0.000207640604954276	2.12089449000386
NINJ1	-0.361682182236658	5.7636460698019	-4.51333858997954	1.78268169606471e-05	0.000168915403314369	2.120215184745
CCDC142	-0.329805797120148	3.84482710322959	-4.44926578075395	2.28641588283556e-05	0.000211376557349595	2.11898356956492
TMPRSS4	-0.392453008109564	3.80629653344199	-4.43748200660413	2.39295743720696e-05	0.000220010006486252	2.11524966574399
C14orf93	0.415770903495722	3.17520211461684	4.39230977131611	2.84757306590033e-05	0.000256174351555229	2.1017452353704
DHCR7	0.263077781197204	8.35784832687593	4.56297526259856	1.46802519251985e-05	0.000142656904821046	2.10034958006836
MAOA	-0.632108584720327	1.56181535429658	-4.33483252292212	3.54759191649511e-05	0.00031226277479718	2.09381994889668
ZNF417	0.487954230829445	3.7747213438197	4.40887999407108	2.67188426592988e-05	0.000242587364079323	2.08904524010424
ANKRD16	-0.50824968712703	2.84113938296339	-4.37038711235972	3.09721756721684e-05	0.00027625528850205	2.0874218324666
HPS6	-0.367639328740415	3.34199510115506	-4.47013645596012	2.10886018080714e-05	0.000196591848739235	2.08650973387584
PIK3C2B	-0.263305658279221	5.59098538026407	-4.51386718978408	1.77901014793839e-05	0.000168663070941732	2.0841514043629
PANK3	0.489397943770262	6.71587328486051	4.5377245697941	1.62070654662736e-05	0.000155416836501124	2.08310649591092
C20orf27	-0.35998719970344	6.63203662736083	-4.5353090599671	1.63609256272833e-05	0.00015662285071018	2.08265355796329
MED30	0.421430135178323	3.11415605203139	4.4123139344514	2.63680762038472e-05	0.00024005427677362	2.07655515916599
PRR5	-0.572013038036422	3.25445335269591	-4.37192354698057	3.07905439915423e-05	0.00027478178106433	2.06429605818697
VMP1	0.204603230579227	9.31950109052612	4.56131926486583	1.47759635835053e-05	0.000143503609158271	2.05985377354582
ZNF350	0.535573392885883	2.39182530804837	4.34137813744018	3.46019152869206e-05	0.000304730084917567	2.0464496549767
IRGQ	0.260220199486597	5.68843892624819	4.49803400924809	1.89221978668998e-05	0.000178485525733803	2.04361566985412
PHAX	-0.214640688409839	5.99160294082077	-4.51268843266905	1.78720761066975e-05	0.000169248358328657	2.03944798657122
CAPN5	-0.680605459856979	1.87081542854347	-4.32061592913921	3.74481060140019e-05	0.000326699074062686	2.03926183732292
SORD	-0.256289864721434	4.79101008331398	-4.46685295353984	2.13588284189454e-05	0.000198667990254974	2.03431281755218
RGL2	0.228151737796124	6.4058248241269	4.50969435115724	1.80819403702896e-05	0.000171042064905387	2.03303221815431
PIK3CA	0.43767815961192	4.72586204464858	4.46307541550653	2.16738538137216e-05	0.000201262371560622	2.02957238330436
SMARCD2	-0.179159211849271	8.5448599381229	-4.55058705278166	1.54110575227139e-05	0.000148635828148713	2.02739958011638
IRF6	0.296894898780694	3.93747311164384	4.42928484811699	2.46988274771328e-05	0.000226335994919216	2.02659659675831
ZNF385B	-0.628808038149796	2.10159898275118	-4.34725930349355	3.3834369158709e-05	0.000299547903552276	2.02293519208376
TGFBR2	0.284696725471889	5.03575348399941	4.46884224538876	2.11947162263874e-05	0.000197470993966631	2.01627088647255
HDHD1	-0.32703160958929	3.66006371030444	-4.43366124587308	2.42852051581008e-05	0.000222998490450782	2.01507945544499
CENPB	-0.280113047730824	7.20816565036469	-4.5297826217384	1.67182765431825e-05	0.000159495982263654	2.00931347872224
HAUS2	-0.234934425177295	5.46801066240412	-4.48369567305065	2.00072877106789e-05	0.000187538498916321	2.0008376522433
MME	0.517286332210601	2.14439949666301	4.34222821625686	3.44899432337792e-05	0.000304224583671795	2.00032287351895
DOC2A	-0.499226227278785	3.12583591820017	-4.35770301839193	3.25116511335102e-05	0.00028890799870182	1.99687581356695
SNX3	0.20012919401137	7.54798487332864	4.5176022743383	1.75327465235371e-05	0.00016662209492451	1.99668191232861
NR3C1	0.319759232102168	7.30856949087341	4.52039316696082	1.73428030186468e-05	0.000164983525417434	1.98972563511893
SLC26A2	-0.445886049370992	6.77387793201248	-4.51678505186871	1.75887451902211e-05	0.000167038145690663	1.98391814188546
PRKCE	-0.408426647291475	4.42633763926141	-4.40205773258557	2.74291294568713e-05	0.000247691555635376	1.96608758351095
SNORD77	-0.771364701477802	0.165437838916799	-4.29027138454025	4.20172415763493e-05	0.00036035710160147	1.9637685672476
LLPH	-0.286910694104687	5.55351113717159	-4.4737837827151	2.07923070310845e-05	0.000194046061823581	1.96185285057694
GOLGA7B	0.547079182057718	2.25452208397365	4.31251497389512	3.86187351184824e-05	0.000335685928337578	1.95848027447853
TRIM52	0.358081308078578	3.92574498265461	4.40348615004947	2.72789199174966e-05	0.000246468209994712	1.95765577732791
FAM53B	-0.260271992857081	5.64491973568919	-4.47553274227097	2.06516596274599e-05	0.000192948802016558	1.95670627588161
EDN1	0.353247892234506	3.53010153659776	4.41186461690472	2.64137185077292e-05	0.000240338970796117	1.95396449669955
SLC26A10	0.301241651211889	4.36412220708606	4.418849790022	2.57127036629573e-05	0.000234598612143643	1.9525757153128
KRT8	-0.297434988541298	13.4074866100624	-4.58397303059575	1.35175054098562e-05	0.000132435126229898	1.93741672864564
MED23	0.351551780819435	5.03622446199317	4.4598111079924	2.19496913655373e-05	0.000203710676136096	1.9281718540647
KDM2B	-0.198321211645815	5.64395126435115	-4.4645117941206	2.15535423931449e-05	0.000200256357212753	1.92728859514706
EIF1	0.261968872617688	9.3485305829146	4.52705942238639	1.6897130350382e-05	0.000161018580045464	1.92555649198334
KLF5	0.267609782454294	5.03165585345524	4.43824808612702	2.38588767828988e-05	0.000219480668491309	1.9041287515004
VIPAR	0.26565701232889	5.47844520411632	4.44760373082927	2.30116057770859e-05	0.000212504746005514	1.89916072274554
EXPH5	0.677280343523891	3.43366485095726	4.31064951115091	3.88932572750089e-05	0.000337721097958073	1.89523226199251
TBC1D20	0.217411849521285	5.74804865415092	4.45447603946033	2.24078287065184e-05	0.000207616912624827	1.89294636604113
LOC100134868	1.35649678192339	-0.478365174674434	4.37233728836042	3.07418088951147e-05	0.000274493332601121	1.88838647158433
KIAA1244	0.396631534180973	6.73692832597795	4.48137017078621	2.01888529361787e-05	0.00018904724328368	1.88068302346345
PGM2	-0.231538632698864	5.62856307349519	-4.45566931943385	2.23045630150622e-05	0.00020688935766162	1.86843250199089
EMB	-0.363326598721994	5.5078277905907	-4.44990787533862	2.2807440900205e-05	0.000210968828326896	1.86611565042849
NOTCH1	-0.497949185034856	6.54490725631639	-4.45239770062437	2.25887908532962e-05	0.000209061947000845	1.86586081537747
C11orf35	0.492882504092885	2.71738289748151	4.31012523783134	3.89707474210785e-05	0.000338042935617281	1.86562580130316
STOX1	-0.374620037625813	3.39261284748313	-4.36995410431439	3.10235507284486e-05	0.000276566024724187	1.86489539847128
UBE2G2	-0.165438861802953	7.27657908281484	-4.48357697977067	2.0016516417462e-05	0.000187538498916321	1.86384985125086
C9orf7	0.429178350180512	5.62157754286197	4.41725469999154	2.5871182493648e-05	0.000235878666337123	1.86205114837955
ACIN1	0.146237919666211	7.69219263218098	4.49393209656433	1.92266685484147e-05	0.000181153129466866	1.8611528272621
SLC45A3	-0.729419561540488	1.51401327695658	-4.25552644711621	4.7908974508411e-05	0.000404253122945845	1.84193576858005
KIAA0125	-1.15983058915496	1.83297225397489	-4.26297130959511	4.65831685211803e-05	0.000395059285166439	1.8392018303617
SLITRK6	0.967797918451264	-0.787934718440972	4.25932562593332	4.72279292646886e-05	0.000399625013469806	1.83542930130883
KCNF1	0.605983794177705	2.30471965371779	4.2771399757495	4.41568943183519e-05	0.000377160316945923	1.83520340337168
PDLIM7	-0.376476224974658	6.03088630511592	-4.43622665292558	2.40458622970961e-05	0.000220957692888261	1.8289852530681
HNRPDL	-0.216626381765842	7.83858154181736	-4.47746806312025	2.04970973444231e-05	0.000191826220474612	1.82796496917461
ISL2	0.976081935707656	1.43050811537917	4.25386702590736	4.82094016815825e-05	0.00040637804119092	1.82526499525346
DYM	0.240354316840148	5.2294659009038	4.41938272983251	2.56599631133368e-05	0.000234373142057588	1.81550638185691
HINFP	0.290245257527324	4.32102279548087	4.38688970171965	2.90742285796364e-05	0.000260856973586824	1.80865199318391
GLB1L2	-0.26829985219959	4.6446061418494	-4.40690072994686	2.69230605535998e-05	0.00024422660710249	1.8078670082853
KANK1	-0.328160231865272	3.93422270238385	-4.34962309283036	3.35305214361813e-05	0.000297330032077782	1.80517663315168
SFT2D3	0.273209057698942	4.23892085515649	4.39006842449365	2.87217698195601e-05	0.000257971470710162	1.79086525686809
NR4A2	0.414231860903162	3.36593399408852	4.30870017187722	3.91821316479187e-05	0.000339348508378971	1.77311796770049
NFKB2	0.334574057629524	5.95022626336232	4.41904739090374	2.56931365742799e-05	0.000234548043705381	1.76624947432553
RFC3	-0.24925612606072	6.02680742576856	-4.44603016513188	2.31520492891227e-05	0.000213565842422111	1.76270827172429
FOXJ2	0.303093114985207	4.89181244391308	4.39868402511575	2.77870784958693e-05	0.000250653236658532	1.75899378267268
LRRC47	-0.25411891219122	5.79636283936847	-4.42933306785193	2.46942332770391e-05	0.000226335994919216	1.75666802287843
PRSS22	0.404818195050391	4.2905442660984	4.33432755078828	3.55442228933887e-05	0.000312699412766456	1.75620168168647
RAP2C	-0.293847715447118	6.92954014156843	-4.45534474761766	2.23326056345079e-05	0.000207034643365582	1.75111666117764
B3GALNT1	-0.260124293789442	5.32832180549795	-4.42080153326842	2.55200648668554e-05	0.000233350226808797	1.75040570864967
LDOC1L	-0.2806094183932	5.30836239892004	-4.40522561616549	2.70970732436453e-05	0.000245227197661542	1.74571282825467
ATAD3A	-0.349411483989218	6.13560406021539	-4.42611709852563	2.50024542743821e-05	0.000228992905413344	1.7360616924318
CAPRIN1	-0.177955962982955	8.36259870401282	-4.46858980639184	2.12154741712625e-05	0.000197554337438861	1.73431293734445
PPP2R5B	0.419425733311362	3.19140874052369	4.29652011466619	4.10344751807062e-05	0.000353196378240932	1.72891156686417
PHLDB3	0.403628891416069	4.01743206248479	4.32014663169104	3.75149782096493e-05	0.000327111832939611	1.71957757745335
DHX34	-0.293408170102244	5.79996670656441	-4.39694266527016	2.79735962102661e-05	0.00025192806840091	1.71121263014021
TRPV3	0.706005145125013	2.72892811198053	4.23576373195162	5.16069243697476e-05	0.000430725787154131	1.70993677576976
GCH1	-0.215587828155982	6.01599504181748	-4.41715409272915	2.58812098019983e-05	0.000235878666337123	1.69689203610413
RBBP9	-0.269310682191762	5.13139545144086	-4.39749775110314	2.79140099304346e-05	0.000251526886894714	1.69639105751757
ARID5B	0.322243686578021	6.25411291576095	4.40448709679757	2.71741358736651e-05	0.000245724947207421	1.69552927073286
ATP11A	-0.35285077772894	6.36697261931789	-4.42395013522944	2.52122293901903e-05	0.000230787807510422	1.69329679206782
ITSN2	0.368158382395624	5.66722392845441	4.3982907945718	2.78290923440918e-05	0.000250896895074174	1.68846428319708
CBS	0.269719901638446	7.22412610026002	4.43356081666219	2.42946214781945e-05	0.000222998490450782	1.68226495762502
UBTF	-0.173826766243763	7.6600751653003	-4.439949712205	2.37025634386013e-05	0.000218166433207844	1.68153534661408
ST3GAL1	0.25807421384774	7.13246190133523	4.432224521612	2.44202496684574e-05	0.000224028664539375	1.67640923821932
GLTPD1	-0.380102449668835	4.31333518877578	-4.35145679580928	3.32966266084879e-05	0.000295726385236512	1.67427132464371
ZC3HAV1	-0.369250151753585	6.5218007889823	-4.42020354917167	2.55789378503426e-05	0.000233760741316464	1.67270069124221
ZNF333	0.499917924661905	2.00054545489831	4.23990992277635	5.08090222381282e-05	0.000425929868626795	1.6634479811761
MRPL44	-0.32246158039481	4.35751387422822	-4.36504122402185	3.1612237085777e-05	0.000281513872748953	1.6630326606834
MAP1B	0.649815729196598	5.38473760063862	4.35005857337514	3.34748314174316e-05	0.000296993676724205	1.65418056003889
TMEM187	0.429304454151971	2.72280090888082	4.28494139091744	4.28733962506031e-05	0.000367323093696253	1.65036180540475
PPIP5K1	0.307607000226736	4.03676431493782	4.30927458343687	3.90967949086417e-05	0.0003389604966574	1.64647328379076
VLDLR	0.353044141962076	4.00262879973685	4.32467919843	3.6873897417054e-05	0.000322362289808056	1.64125743685532
MARK1	1.13366546365304	0.166090989732091	4.22822038399852	5.30896069675834e-05	0.000440849348026746	1.63977583580457
FBXO16	0.785401454070754	1.10268259024141	4.19541029149903	6.00290501427233e-05	0.000489958923663691	1.63754523564323
MTFMT	-0.249991292515175	4.17949531909742	-4.34778339153914	3.37667732584954e-05	0.000299107794478325	1.63427220184822
CHRNA5	-0.25984020768552	5.88084625628283	-4.39049574594304	2.86747037529338e-05	0.00025768712819133	1.63150398808438
IQCE	-0.237387147753289	5.73577079164406	-4.3812146045611	2.97138916920787e-05	0.000265953411397356	1.61469605101657
SLC30A5	0.235668007011734	6.63632394063607	4.4058217733777	2.70350196806234e-05	0.000245055443757979	1.60737611541475
ANXA2P2	0.914743613970696	-0.26551268701566	4.19679182877252	5.97200336523776e-05	0.000487912966684105	1.59987429409407
KDM5C	0.217079640667313	7.13003811283898	4.40889138372576	2.67176718286454e-05	0.000242587364079323	1.59953705237522
CEP152	0.317475269615096	4.39071257715089	4.34438848534547	3.4206963301994e-05	0.000302047124742634	1.5980564999329
C16orf53	-0.265815114009457	5.6574931876578	-4.38883942468386	2.88575503508668e-05	0.000259051890535639	1.59716180586111
CCDC50	0.280337913591737	4.89465612038493	4.35006495671698	3.34740157681533e-05	0.000296993676724205	1.58521993665901
CDS2	0.213794254750367	5.18612222657041	4.35960824749299	3.22757908403438e-05	0.00028711719468825	1.57616880556297
KIF26A	-0.405144228523375	4.59625599363293	-4.33373153605528	3.56250044019349e-05	0.000313080700797666	1.56956155376559
URB1	-0.274910593826833	5.89593537352429	-4.38362321529714	2.94407657934219e-05	0.000263721139330041	1.56322060872861
UTP23	-0.2885502290147	5.99421822331238	-4.37829194587376	3.00485927884347e-05	0.000268734045879028	1.56054666320605
VEGFC	1.17462133103333	-0.664827658830222	4.23714527131804	5.13397278305368e-05	0.000429517562900399	1.53905769934696
ERBB3	0.199654344415778	6.85031377385106	4.39895082151601	2.77586080937858e-05	0.000250531549789786	1.53820627569888
PAN3	0.302123451858369	6.0125632872374	4.3592322149308	3.23222111634344e-05	0.00028737727777633	1.52844994600968
MPZL1	-0.242430873740231	5.11926547502284	-4.34503341130301	3.41229174359045e-05	0.000301573793418909	1.52763734971243
CLSTN2	0.386652507271291	4.23488562565852	4.31081430769707	3.88689302309444e-05	0.000337685189185618	1.52050528760028
ZSWIM4	0.571707171308023	3.33699522534536	4.21126880390249	5.65725220656862e-05	0.000466528036995333	1.51507126316284
SNIP1	0.279848557742325	5.15271615888027	4.30006546615796	4.04867673293982e-05	0.000349385760536738	1.51106604091958
PARP1	-0.177286887068792	7.64298698925072	-4.40522079135372	2.70975760152194e-05	0.000245227197661542	1.51061366489385
SF3A3	-0.176499027107331	6.93934789605831	-4.38515256150786	2.92686038595947e-05	0.00026231946996134	1.50986365511107
ANO6	0.29641018058359	6.34967614916987	4.36716252027397	3.13567424544678e-05	0.000279387405864954	1.50533095174196
GCC2	0.373016149540194	5.62788622841055	4.34655292578115	3.39256829363633e-05	0.000300197418744836	1.50147014293856
MED12	0.35029494276073	5.11949441162587	4.33220438893975	3.58327965476023e-05	0.000314741433541019	1.50122338615684
HARS	-0.213919056025464	7.24520789991143	-4.38590919150847	2.91837879636729e-05	0.000261699554908561	1.50055047175537
WARS	0.246160062572879	7.92809396458491	4.39104007587543	2.86148579235574e-05	0.000257287571996545	1.50051787659719
DLST	-0.144519595290176	7.72026729465694	-4.39241841669806	2.84638561782245e-05	0.000256174351555229	1.50004651940258
UBN1	0.222639046199342	7.0266364249627	4.38114542241061	2.97217726561623e-05	0.000265953411397356	1.49705743679561
ERCC6	0.386664548610341	4.48288898977376	4.30463324205595	3.97914847245236e-05	0.000344091411857773	1.49347518318268
PDLIM3	-1.40073002234909	-0.41864706885994	-4.28070060729103	4.35665701578748e-05	0.000372879897298003	1.48996051331219
FRG1B	0.386882516916489	3.1411816645328	4.23639488569338	5.14846905259511e-05	0.000430140889150583	1.48975397828813
MERTK	-1.03359246919049	1.28780751151166	-4.17447134490691	6.49050308274369e-05	0.000525397742283666	1.47981586011947
RNFT1	0.331319508793028	6.72540781486655	4.34189106957361	3.45343101956255e-05	0.00030445535251009	1.47636570992977
BAK1	-0.302064416820574	4.9430222449363	-4.32082535657912	3.74183008940867e-05	0.000326609428054648	1.47416075004344
TRAF3IP2	0.250167348493084	4.98493074191515	4.31831308799366	3.77773526556139e-05	0.000329056482194004	1.47238063678094
SLC35E2	0.281759648513707	3.75223613918812	4.28020288742553	4.3648628782548e-05	0.000373391134403751	1.46955805303839
GLDN	0.483044859937698	2.39014268190814	4.1764104093407	6.44379612264855e-05	0.000522375406472003	1.46626105380646
MYB	-0.240159353800318	5.8700381528567	-4.34864840574218	3.36554901063714e-05	0.000298280029962351	1.46493191470129
PM20D2	-0.329119806757303	4.60720411055749	-4.3318835722605	3.58765969245488e-05	0.00031496073856491	1.45928775923988
CEP97	0.433134710813549	3.58594467736913	4.27428892575108	4.4635121448433e-05	0.000380856005665099	1.45714713904023
SUPV3L1	-0.250497141146878	5.28916807329548	-4.32125322337246	3.73574791618634e-05	0.000326248815406268	1.45090219143975
PAIP2B	0.330229969135904	3.6294649134869	4.24922740908089	4.90590271080316e-05	0.000412293049926995	1.44793770668432
C15orf59	-0.720759755351204	2.12405722841077	-4.13901014689091	7.40428034971794e-05	0.000587982832709795	1.44507610361341
HS3ST3A1	-0.924938322076954	0.492129469279913	-4.13806885412081	7.43014439829758e-05	0.000589427114113023	1.44461143022155
MUT	0.262135775708484	4.68549019656957	4.29560543612279	4.11769346130204e-05	0.00035417959826684	1.43363324759096
HSF4	0.397090378218613	4.28822201058494	4.26236131510121	4.6690456118327e-05	0.000395768468384643	1.42161615989249
NOC3L	-0.311498602222261	5.33203794348434	-4.32528703620519	3.67887327756431e-05	0.000321785965972728	1.41482499708888
TMEM41A	-0.237810334757542	4.62608561334959	-4.29404945342798	4.14203712623851e-05	0.000355968288279614	1.40826280168688
ADCY1	-0.343156546789007	5.64394485720561	-4.34147759875208	3.4588796197263e-05	0.000304730084917567	1.40655879748142
C6orf176	0.672590551644367	0.0656061983444374	4.13278386346575	7.57697947520959e-05	0.000599136665453452	1.40612789219315
CHMP4C	0.301201034417549	4.61242307191407	4.29915170779622	4.0627252829342e-05	0.00035023204964841	1.4058756539482
SLC25A36	0.3424701740903	6.38274749293213	4.3278532061303	3.64312699589979e-05	0.000319160062228539	1.40282352944707
XRN1	0.471066875853988	5.32258570731613	4.30640468774892	3.95249526849742e-05	0.000341963429230992	1.40186099091107
CYP1A2	1.50302967489967	-1.82242915533294	4.2476904762591	4.93436406724554e-05	0.000414476668310469	1.39942117188686
WDR73	-0.171348261191587	6.02879305559962	-4.33012659941026	3.61173893351342e-05	0.0003165761107132	1.39937276068979
ZNF544	-0.249485735077157	4.88759158323886	-4.27931278185595	4.37957509568424e-05	0.000374266805826384	1.39899688603864
ZNF234	0.408959706527802	2.74612556469618	4.19094806225205	6.10376787685024e-05	0.000497220720762023	1.39698747591719
MRPL19	-0.291583800980555	6.0701090730076	-4.3430820735686	3.43778252376e-05	0.000303395646054682	1.3968922427338
CCDC69	-0.614595240233887	1.68287429257337	-4.13817450821572	7.42723700789356e-05	0.000589427114113023	1.39187953459646
MRPS12	-0.386021274878111	5.57924301226232	-4.31986796613769	3.7554740900196e-05	0.000327287903499155	1.38693549031878
FLJ45340	0.350382911915707	6.05082579356316	4.33060557426654	3.60515919992046e-05	0.00031616508893272	1.38545631121078
SLC35C1	-0.275419094586784	4.65868134736539	-4.28078201664703	4.35531624166391e-05	0.000372879897298003	1.38517099155084
GJD3	-0.392699206995816	3.96291823529659	-4.23174458751736	5.23918768305068e-05	0.00043595475661784	1.37808912882538
ZNF483	0.789668083373657	1.50654264997911	4.12470438811976	7.80685263746714e-05	0.000613254126392674	1.37713510604957
NIPAL3	0.292290085652891	3.85087737093113	4.23120664208205	5.24978070250098e-05	0.000436368451633332	1.37581242727052
CCDC138	-0.396787422999017	3.35121796972981	-4.21418984055516	5.5957082138289e-05	0.000462364743913412	1.36874751156186
PLK1	-0.267374417138283	5.46930024210235	-4.32162612858342	3.73045480028652e-05	0.000325956771577804	1.35100789298238
MCFD2	0.221872000234309	6.96882120384403	4.34493809836653	3.41353259353023e-05	0.000301573793418909	1.3509557113651
TMCO7	-0.399602157967314	2.6300092541106	-4.17500401180297	6.47764022983175e-05	0.000524853531812648	1.35036999289819
WLS	0.530290336942901	2.35768564331355	4.16148587167964	6.81177721135558e-05	0.000546641852604178	1.3463094383158
CCDC163P	0.518921002170514	2.02982953442139	4.12696211396234	7.74195163958806e-05	0.000608727781948616	1.34393330052366
B4GALT2	-0.285371995263298	5.59584708968247	-4.3020503765286	4.01832086598941e-05	0.000347299215311664	1.341390879558
VRK1	-0.29993712864721	5.47095275631399	-4.29979583377267	4.05281731278748e-05	0.000349558105926033	1.33879098418359
EDN2	-1.50737137186111	-0.670453808855349	-4.25648667365125	4.77359558443213e-05	0.000403200063404257	1.33585076779951
MAPK8	0.337294542996028	4.67129587038019	4.26157501818892	4.6829103288711e-05	0.000396742615704358	1.33351403109226
LMAN1	0.333353791900135	6.68945354492749	4.32686817106441	3.65680858279448e-05	0.000320023373828649	1.33172719240375
ADAM1	-0.416098657876674	2.56552073811646	-4.16547664006232	6.71144964716089e-05	0.000540183301165734	1.33024911177227
APP	0.146424608723871	8.8654038719346	4.36151222553642	3.20417346801455e-05	0.000285186785945052	1.32962632096047
SH3GL1P1	1.66191481946815	-1.27535983179422	4.27370918550954	4.47329737825111e-05	0.000381496304711227	1.32933601442748
C8orf51	-0.571156243951501	1.80894218024808	-4.1313351998103	7.61771228577797e-05	0.000601735853847526	1.32511718296058
EED	-0.238029506338621	5.40889822331406	-4.30020214164463	4.04657944782668e-05	0.000349385760536738	1.32319714457055
E2F4	-0.215630909929108	5.84846725078431	-4.31530572991648	3.82115299313807e-05	0.000332665084108491	1.32046292471118
PMAIP1	0.452858841712549	3.6131509531064	4.15648313947285	6.93958173621315e-05	0.000555831249791325	1.31308118983929
MARCKS	0.45387192401936	3.47989106476173	4.20440953212792	5.80434136416146e-05	0.000476309151002141	1.30595618570936
LTV1	-0.290888847538973	5.22853483858171	-4.29551489655166	4.11910618649248e-05	0.00035417959826684	1.30307020601183
PRKCD	-0.234933672930857	5.48182143872023	-4.28958833380148	4.21260326014879e-05	0.000361104956036537	1.30257882207467
PLD1	0.695039229915608	1.24401426096446	4.10246001444111	8.47484426072202e-05	0.000659838433036849	1.29977444393575
LOC100128822	0.517810553362626	2.57460722458481	4.15213646877484	7.05249318040178e-05	0.000564064543037013	1.29865359019269
GEMIN6	-0.412773673625099	2.74790553326371	-4.21446617052928	5.58991960754077e-05	0.000462114757867088	1.29649892652241
GCLM	0.346722243282971	5.81478530400694	4.29373139454922	4.14703025997749e-05	0.00035621435063104	1.29621684431248
FRAT1	0.642123539406783	1.27349734343433	4.10498599670892	8.39631551427746e-05	0.000654638604479144	1.29557562024397
PAPSS2	0.218755560459081	6.59785920564825	4.32712820664925	3.65319202978075e-05	0.000319874259193996	1.29538811760958
UHRF1BP1	0.365075909468563	6.370212723718	4.31345397152	3.84812593630813e-05	0.00033466488902141	1.29388459475036
HSD17B7P2	0.68061742456533	3.7190281721565	4.131145686787	7.62305644358836e-05	0.000601735853847526	1.29365165223796
CCDC165	0.30717513088274	4.25000505496703	4.25233417402513	4.84885248715995e-05	0.000408319279935866	1.29364896964945
SATB2	-0.342343752047038	4.76134878804223	-4.24985673719158	4.89429428663573e-05	0.000411524271743067	1.28636301298885
C20orf194	0.381186608961513	3.7643291070576	4.20099354437577	5.87895817745778e-05	0.000481487250537727	1.28470064730809
SUMO3	-0.159985766531745	8.03282714582445	-4.34634291704883	3.39528766624483e-05	0.000300279169382753	1.28458822204707
CEP76	0.273724032256951	3.89014272110373	4.2117780339342	5.64647647597112e-05	0.000465869129670158	1.2819613010868
USP9X	0.315030706934187	7.82587802204382	4.33171751757723	3.58992882629936e-05	0.000314994594391555	1.27842726481166
TUBE1	0.499416213898681	3.46267804486013	4.16450658940449	6.73570521948879e-05	0.000541837104813519	1.2770113616782
P2RX5	-0.627035920590704	1.75783021109132	-4.09957215113326	8.56548664574633e-05	0.000665965591182992	1.27178742190833
ZDHHC23	-0.298285698786409	4.03899566817405	-4.23573280952824	5.16129202019181e-05	0.000430725787154131	1.27069079930336
FOXJ3	0.267530021394219	6.31973256222245	4.29697251719566	4.09641899693695e-05	0.000352772972733128	1.26998104602791
FH	-0.189375324055344	6.18217856349225	-4.30737275996332	3.93800241428541e-05	0.000340885881865989	1.269480751473
SMTNL2	-0.889700921998812	1.41034320877461	-4.08128970322835	9.16127426889863e-05	0.000704104553644581	1.26412268709545
PRR11	0.259892120397053	7.51245931439233	4.33400918844939	3.55873504838046e-05	0.000312914221604179	1.25828337870243
UBAP1	0.192306449972418	5.95128342001884	4.27636372537253	4.4286609297389e-05	0.000378075167886438	1.25823471532563
[truncated: 14,725 more rows]
