# Supplementary material for: The transcriptomic response of cells to a drug combination is more than the sum of the responses to the monotherapies
Source: eLife. 2020 Sep 18;9:e52707. doi: 10.7554/eLife.52707 (PMC7546737; doi:10.7554/eLife.52707)
Supplement: Source data 4. [file elife-52707-data4.zip › MCF7/limma_t0_M_6.txt]

1	logFC	AveExpr	t	P.Value	adj.P.Val	B
HMOX1	5.1728293926809	6.75584619051977	39.6645589817891	5.04632676337289e-62	8.43947687906483e-58	128.658622379851
CD55	1.51477900973842	6.76048435142546	27.0132681385779	4.18197853336016e-47	3.49697044959576e-43	96.6709520475767
CCNG2	1.69428740630917	4.84350507718494	23.0275375147295	3.01781038285617e-41	1.68232869476289e-37	83.2033240749628
ASNS	1.91754567849822	7.81572324876419	22.7075567288122	9.56481598085524e-41	3.99904956159557e-37	82.3365517254006
HBP1	1.53442476142713	6.10881226071028	22.5904200874638	1.46314141938958e-40	4.89391541957426e-37	81.612635819707
TACC2	1.24487406345765	6.91534907610325	21.931106743288	1.64693147368066e-39	4.25817216136733e-36	79.5090796680856
MT1X	2.58029664797364	5.90502223325212	21.9098147375434	1.78230119167492e-39	4.25817216136733e-36	79.0489700029656
LPIN1	1.56562407099046	6.13705125804514	21.7391304803945	3.36349530403183e-39	7.03138693307854e-36	78.7179831557497
SLC7A11	3.05628919181146	6.50262698686845	20.7474807468811	1.43849132302102e-37	2.67303654291151e-34	75.0669650371117
SCD	1.30088835252077	11.0776131828379	20.7146862292458	1.63191681703756e-37	2.72921768481362e-34	74.9952616619795
MT2A	2.07938653730888	7.21193164564443	20.4484247047693	4.56657266823394e-37	6.94285102759495e-34	73.8994070483355
DDIT4	1.73381380043026	7.79816807553139	20.3513819642092	6.65846790962451e-37	9.27968477671336e-34	73.5720368347793
DUSP4	0.881821219842353	6.12907799082694	20.2635081636932	9.37786078147771e-37	1.20642572084179e-33	73.1951307700649
CYP1A1	1.8860164631365	6.56248199634734	20.1277448189398	1.59468962132936e-36	1.90497065907944e-33	72.7108196852376
TFRC	-1.24635926960332	8.93044521229387	-19.964968731185	3.02267844873435e-36	3.15945464853958e-33	72.0960138967373
PSAT1	1.57599052910383	5.20356157244925	19.9751850933599	2.9034934662573e-36	3.15945464853958e-33	71.9819862369514
GARS	0.957314111987018	8.05850279096622	19.4518486986651	2.31712282680391e-35	2.27950365620403e-32	70.0684308645904
HERPUD1	1.63820451900305	6.39996889195011	19.406721348548	2.77593677647621e-35	2.57915370276601e-32	69.7918236109313
KLHL24	2.31497788185534	4.98928081901282	19.2892767396586	4.4474634300704e-35	3.91470412655249e-32	68.9756602850631
TRIB3	1.45157518593805	7.80822936799348	19.0980287523548	9.61675271234967e-35	8.04152861806679e-32	68.6461923528984
AARS	0.920782699503215	8.92408223154677	18.9569487253532	1.70351466338568e-34	1.29498087411191e-31	68.0844954025444
ALAS1	-1.35822200534988	4.40124924860953	-18.9887177753246	1.49739144897945e-34	1.19249402822535e-31	67.6886923744572
SRSF7	-0.891937950142038	7.63560642719624	-18.8210088917652	2.96229724642767e-34	2.15397648475028e-31	67.5297174311334
STX3	0.858012561361981	7.26471962093819	18.7251610569274	4.38172579348995e-34	3.05333259043025e-31	67.1398738639443
ATG13	0.726854447202968	6.66488912292753	18.6069183909025	7.11328897919467e-34	4.75850579552207e-31	66.654317052873
HYOU1	0.833635677115733	9.2049344201938	18.5846776813284	7.79353942825576e-34	5.01304436146728e-31	66.5690672751446
DNAJB9	1.70682815791549	6.3183972105024	18.3133437604867	2.38669460182414e-33	1.47833631558915e-30	65.4064259019005
MTHFD2	1.03426094706771	8.84962947346899	18.2686577937752	2.87230530449064e-33	1.71558692543934e-30	65.2705354841164
INSIG1	1.27955196520533	8.29926565363552	18.2395322989169	3.24126435870143e-33	1.86920362534217e-30	65.1556228977399
CEBPG	1.11495851349582	6.83050828518834	18.0738005342268	6.46015613212026e-33	3.58276325453039e-30	64.4668971117952
HSPA5	0.974189107813935	10.5527548020853	18.0671799463856	6.64109428907211e-33	3.58276325453039e-30	64.4218998499159
STC2	0.956424497493208	8.15963986627405	17.8288524389734	1.80174003627875e-32	9.41634386460184e-30	63.451114059374
MYLIP	0.894995726022531	6.59466243794412	17.6691426745571	3.53105260345007e-32	1.73686246294409e-29	62.7758323076048
SLC6A9	1.61967769119153	3.98393855401789	17.5289819446745	6.39004220777474e-32	3.05334473950928e-29	61.8761147666359
YPEL5	1.15420743422646	5.7418497596113	17.3971701046934	1.11878252487531e-31	5.19736637389296e-29	61.5583898104187
PNRC1	1.20501012510969	5.19933224060621	17.3859894708649	1.17333532712507e-31	5.30347567860532e-29	61.5165133237965
MT1F	3.32342700143065	3.917475381179	17.70239614103	3.06864506350438e-32	1.55515212248628e-29	61.3559984069774
MAP1LC3B	0.907473526332168	7.62558097053956	17.2174209496147	2.40986673432726e-31	1.05057817766515e-28	60.874405740349
PNPLA8	1.26106268553532	6.42752123418809	17.2135695679057	2.44992519307229e-31	1.05057817766515e-28	60.8436100614566
TXNRD1	0.834492463802111	8.70475445202849	16.7846809634117	1.55448563645939e-30	6.34078482540169e-28	59.0014922474104
MNT	1.32316926712059	5.09078222795694	16.7999200774354	1.45512717918221e-30	6.08388673616083e-28	58.9748892415056
WIPI1	1.11355479540293	5.36228497793697	16.5295019022585	4.71882446249033e-30	1.87899095977829e-27	57.897134945798
YARS	0.725404355827878	7.61691073457606	16.4296640350448	7.3027862078164e-30	2.84027433812841e-27	57.4787748270389
TP53INP1	1.19042105971621	5.70289841115724	16.4127371507789	7.86498359042984e-30	2.98940876287156e-27	57.4022314846418
SEC24D	0.888732635336573	6.71508660193227	16.3771859431383	9.19173799623436e-30	3.41605836108941e-27	57.2555820860793
SAT1	1.25645521689744	5.89732516241368	16.3480050688578	1.04476472738946e-29	3.79840115236116e-27	57.0485730279924
KLF9	1.33017136449127	4.30244567929376	16.2995217053558	1.29281076116608e-29	4.60020578079608e-27	56.8182740921858
NEAT1	1.29154053626191	9.32769474472601	16.2641024200808	1.51079025130429e-29	5.26384503391937e-27	56.7431798531343
ARMCX3	1.14300342737218	6.30152197409971	16.0493987552733	3.89830191443457e-29	1.3305143105511e-26	55.8237758749854
TMEM39A	1.07601553966399	5.11649237460324	16.0248552253227	4.34606524146273e-29	1.45367190196445e-26	55.7029179900153
MBNL2	1.29023728651308	5.24355390412766	16.0100951011156	4.63991509961375e-29	1.52152823776354e-26	55.6184433055895
C20orf111	0.956956171741063	6.43378349403498	15.846433670373	9.60205097934718e-29	3.08816731881928e-26	54.9281737229858
KIAA1370	1.20317349864911	7.10216389243496	15.8200160251638	1.0801531999416e-28	3.38022920473197e-26	54.8113998683939
EIF4B	0.503080685898073	9.67145157041585	15.8176840975523	1.09143970973168e-28	3.38022920473197e-26	54.7413821992148
MYC	0.779317547550447	8.01379775868194	15.5838778753177	3.10550225370192e-28	9.44298539834744e-26	53.751214618816
VEGFA	1.1132716911942	7.06037922764422	15.3875897450215	7.5107639666168e-28	2.24303601031606e-25	52.8898222093687
SARS	0.743664043686254	8.09179085661791	15.2356215902277	1.49301304936615e-27	4.38055267326306e-25	52.1739106667164
C9orf150	1.2097403846216	4.31174225702065	15.0652076162388	3.23694775547882e-27	9.33357142459099e-25	51.4092838792996
TARS	0.724819704759444	8.24948070504023	15.0415087828553	3.60574481091602e-27	1.02207586809762e-24	51.2921725684339
TRIM16L	1.1121345836538	5.56977679120254	14.9916653104671	4.52529948220632e-27	1.26135180900697e-24	51.109039710208
CREB3L2	1.07049622514039	5.85566346937409	14.912451882735	6.4968344943315e-27	1.78119770628197e-24	50.7493628570571
ARFGAP3	1.10703918250971	4.64348884344272	14.8447880581764	8.85361604844417e-27	2.38819152893839e-24	50.3966224335644
CACNG4	-0.844644287848001	7.08676997791432	-14.7897865900933	1.13910363902636e-26	3.0238681363614e-24	50.1744393049036
LOC93622	-0.86766305681292	5.22360269152293	-14.6736586972336	1.9415967652554e-26	5.07363504720802e-24	49.6636441078663
SLC1A4	1.16683983778625	5.25676281097074	14.6211129061971	2.47277392711121e-26	6.25214115323994e-24	49.4254306548382
PGM3	0.929224281240703	6.38652846022921	14.618323663674	2.50474442278806e-26	6.25214115323994e-24	49.4064416314956
LZTFL1	1.63031195277276	3.59746930515885	14.6323477067231	2.34810131481414e-26	6.04148405983871e-24	49.1464265621795
TRIM16	0.65384572036922	6.93425615572594	14.5597259163779	3.28143403567208e-26	8.07039747243821e-24	49.1246611646749
PPIF	-0.697278661589434	7.21639483110668	-14.4814120713961	4.71096976600794e-26	1.14182983140169e-23	48.7522203344629
HSPA13	1.29549140540326	5.76448776058116	14.4500385207327	5.44646199247171e-26	1.30123757660138e-23	48.6411053495665
GCLM	1.13678047557594	5.81478530400694	14.4041888024105	6.73412364481276e-26	1.57601573435973e-23	48.4252393666882
CPT1A	-0.559112117815979	7.74061021052156	-14.4025621853989	6.78504740934589e-26	1.57601573435973e-23	48.3753710861126
ERLEC1	0.888664454372971	5.61343179827363	14.3864289324229	7.31157469608688e-26	1.67505171530626e-23	48.3380759212091
KANK2	-0.784784001699511	6.15835256199143	-14.3703107873556	7.87865246721416e-26	1.7805754575904e-23	48.2653852676741
NBR1	0.756509254375681	6.38796962162294	14.3143452150302	1.02140415750727e-25	2.27759508402022e-23	48.0036052515575
CCND1	-0.679552373601332	8.63108843422753	-14.2606100228957	1.31099522463948e-25	2.88487949169351e-23	47.6980936406967
C5orf41	2.0781525374732	4.81563713303347	14.1972282821303	1.76057538449872e-25	3.8238782766697e-23	47.2942312454749
DDIT3	1.88418378953713	6.72634808064563	14.1363437453286	2.33805721968141e-25	5.01303447973742e-23	47.1876045307053
BTG1	0.881607516699155	5.49652482144106	14.1138635557053	2.5965188430431e-25	5.49673178874085e-23	47.0969847423426
VAV2	-0.63517905187986	6.45162145386886	-14.0586452578438	3.36009097641869e-25	7.02427018620326e-23	46.8192933908786
ME1	0.751406473123065	7.38115810285174	13.9978740811561	4.46423081389396e-25	9.15135203329002e-23	46.5185806822169
KRT80	-0.631671110715242	8.6496177789288	-13.9967853677617	4.48702981780544e-25	9.15135203329002e-23	46.482718297102
KLF6	1.00139069633947	7.1115296895036	13.9834340753811	4.77632866673675e-25	9.62401453283198e-23	46.4684222084755
KIAA0922	0.723597354246433	5.73775556236957	13.9749104483312	4.9707547143307e-25	9.78010609911372e-23	46.4485817183902
GOLGA5	0.780238383848715	6.50316136362765	13.9764971229327	4.93396908610497e-25	9.78010609911372e-23	46.4325696583667
SLC33A1	0.957254448394767	5.55081566542771	13.8067222537884	1.09415622360077e-24	2.12775217249992e-22	45.6637320194654
CDKN2B	0.988950829927159	4.25497621084595	13.7537306939761	1.40388161352253e-24	2.69868001201733e-22	45.424231241103
ALDH1B1	-0.858888047268692	4.11482585509358	-13.7161956848609	1.6752906147961e-24	3.14804047661236e-22	45.2493938350778
SLC38A2	1.0335735685378	9.49740242822239	13.7186078059789	1.65636201896053e-24	3.1478407278518e-22	45.1503684324058
ESRP1	0.672217816879093	7.83660967142036	13.6175780981635	2.66741867901101e-24	4.9566566653089e-22	44.7143439303993
ATF4	0.809982914032115	8.53654337283652	13.6071114966064	2.80257882764403e-24	5.15058552895811e-22	44.6527433212644
YPEL2	1.32877098266719	4.5576105459056	13.6000536797716	2.89758485723524e-24	5.26730534265241e-22	44.647081301456
SSR3	0.762793199749007	7.78965665559579	13.5464667264492	3.7328622792815e-24	6.71272997405417e-22	44.3697065477181
ATF3	1.83614805761988	5.18042201633573	13.5364246822208	3.91446187245234e-24	6.96441067605244e-22	44.2757914747553
C4orf34	1.05608974673498	5.25874128062407	13.5039641105537	4.56447824586588e-24	8.03540359830115e-22	44.2577930864869
HDAC5	1.19631731138871	4.9457181551372	13.4654122784959	5.47892478342928e-24	9.54474354979909e-22	44.0377178850014
AGPAT9	0.955038527891629	4.46689572032955	13.4201085116159	6.79170642453524e-24	1.17097420870028e-21	43.8630702866903
SLC39A7	0.721672970514325	7.54671318821355	13.3846056333992	8.03802762572566e-24	1.3717140205371e-21	43.627458213283
CARS	0.767118537756164	5.99171312796993	13.3460006759703	9.65562993773228e-24	1.63111873816803e-21	43.5061011830569
LHFPL2	0.903759345373856	6.06432015976165	13.2417363731137	1.58560799187287e-23	2.65177080560818e-21	43.0175574331753
RDH11	0.618755101516484	7.3816073804582	13.1718981764763	2.21190267606593e-23	3.66256043114124e-21	42.6115104405389
OSBPL2	0.439270420268199	7.09270110579106	13.112716770183	2.93393516115e-23	4.8105031014777e-21	42.363583693284
PCK2	1.04704933226647	6.71697944621812	13.0720089834229	3.56394525957564e-23	5.73109812703299e-21	42.1655602466261
FAM114A1	1.26459634925708	2.99405022301398	13.0831284737021	3.379460768414e-23	5.48719435834522e-21	42.150531189076
HMGCS1	0.886799925416696	8.60651286618243	13.0515537696681	3.93015592129041e-23	6.25980263120579e-21	42.0140997923736
GPT2	0.981395449991449	5.26200505932701	13.0132467741716	4.72075394950565e-23	7.4062395320339e-21	41.9436058906609
ARMCX1	1.08675955376121	4.15789737217489	13.0124626892404	4.73850532126063e-23	7.4062395320339e-21	41.9371304858215
FLCN	0.828325152251147	5.96977715283135	13.001197148461	5.00108175309029e-23	7.74426770728538e-21	41.8653759539259
FDFT1	0.561490278018442	7.35234011998041	12.9618212897517	6.03915394989645e-23	9.26594593193286e-21	41.6204398821847
PRRC1	0.715621066035697	7.05396308266085	12.9187359361272	7.42478241933637e-23	1.11866721784668e-20	41.420117210728
FKBP14	1.53839926590539	2.74795089266712	12.9559380928361	6.21184502406684e-23	9.44426328931762e-21	41.4055664831404
CGN	-0.737859103996596	6.14578671376536	-12.8763376364951	9.09998491058261e-23	1.35882274682664e-20	41.2824943209931
KIAA0930	-0.932157968202868	5.01105197103267	-12.8208061523233	1.18818942835525e-22	1.75852035396577e-20	41.0373262551154
ULK1	0.842055950734261	7.49331475356307	12.8186721698661	1.20043898163711e-22	1.76106504639465e-20	40.9396970630789
JMY	1.20238543656102	5.91802935277766	12.7691935727361	1.52291366504925e-22	2.21471375080727e-20	40.7772345073499
GOLGA2	0.539311203960019	7.31801541552838	12.7507209298919	1.66449345111766e-22	2.39974038590446e-20	40.6209018249756
TES	1.01651074080866	5.93738087172614	12.7343618673867	1.80087609685914e-22	2.55236032575189e-20	40.6180954618693
TSC22D3	0.800371909227872	6.02488184372022	12.7245963635713	1.8875824575023e-22	2.65276714447634e-20	40.5597882380438
GPRC5A	0.635405116870266	6.8809151363981	12.7361619926031	1.78533520191051e-22	2.55196118946593e-20	40.5553830098164
C20orf112	-1.02637298120826	5.17935275924777	-12.7103751326459	2.02140499272152e-22	2.81716475818957e-20	40.5032056237839
GFPT1	0.896576381386338	7.3653618920997	12.6995198166284	2.12993248656997e-22	2.94388354590052e-20	40.3698298151593
PLEKHA6	0.6532896604923	6.64507385984049	12.6626802930011	2.54379519357737e-22	3.48708449322852e-20	40.2431957955524
SERINC1	0.710968048279654	7.55714135292819	12.6549909591473	2.63988787227011e-22	3.58938900616628e-20	40.1430686289536
UBTF	-0.509218875890189	7.6600751653003	-12.6478905152299	2.7318556666077e-22	3.65500433346777e-20	40.1216907325018
SREBF1	0.864835800650893	7.92284884067703	12.6505862316496	2.69656674683962e-22	3.63688566726982e-20	40.0995190290648
SEC61A1	0.465139505771944	9.06710080628817	12.6252044307199	3.04781910653407e-22	4.04537513791078e-20	39.949438578971
C12orf23	1.00230250988566	5.64638951060232	12.5873870840997	3.65823147993714e-22	4.77970806800537e-20	39.9004139768406
NUCB2	0.990338902545886	5.80176201494718	12.57790594433	3.82963343791003e-22	4.96486741206259e-20	39.8495038798295
BNIP3L	1.01482414420224	4.95756539904368	12.5545966236897	4.28610398258717e-22	5.45105260187699e-20	39.7699677628347
PDGFB	-1.08776952356211	4.24139838540757	-12.5538097006929	4.30243329016839e-22	5.45105260187699e-20	39.7340961310715
MARS	0.574699845800787	7.53403598710376	12.5712297532092	3.95514386441498e-22	5.08814046065201e-20	39.7316986800715
WSB1	0.681553823510604	6.22409119294748	12.542243530616	4.54977520776756e-22	5.6363289314596e-20	39.6563142305194
IARS	0.608281620663721	8.53186181069832	12.5504660205473	4.3725169479465e-22	5.49819349153814e-20	39.6116473498095
XPOT	0.818889891657962	9.1336797238503	12.5489109699646	4.40550026319651e-22	5.49832734341033e-20	39.5777738714198
TMEM57	0.735010640554636	5.62966247294595	12.5175885857276	5.1257289829799e-22	6.30313908171734e-20	39.5655321552948
FBXO32	1.78180692531408	3.56794980153143	12.615542579082	3.19329509733575e-22	4.20509190612938e-20	39.5588605292591
NCRNA00263	1.11131679252174	4.04512980841165	12.5103435748865	5.30850288561132e-22	6.48024834007035e-20	39.5256724067286
ZNF740	0.614164681098027	5.5303507966761	12.4632777129513	6.66614628251638e-22	8.02047700926647e-20	39.3042075983494
EIF2AK3	1.00615325968435	6.65200598416381	12.4611507578746	6.73513779704017e-22	8.0456031798357e-20	39.2659033858044
GDF15	1.34354441588419	6.51768134498928	12.4356962277002	7.61860601703792e-22	8.97278641048889e-20	39.1558775537753
PDIA4	0.47925631701022	8.16718425770082	12.4463571616207	7.23524363179005e-22	8.58171734028771e-20	39.1129735361465
BDKRB2	1.27118492695064	3.96173119965721	12.4338101632999	7.6885211340925e-22	8.99180611514426e-20	39.0232003908484
TGIF1	0.66229941662147	5.50480380211522	12.396921313024	9.19319497560972e-22	1.06768744980623e-19	39.0037906403757
OPTN	1.10017610130886	4.37171479272992	12.3861984962056	9.68367627977757e-22	1.11689518691724e-19	38.9590304205863
RAB39B	1.29864639156121	3.86021553302682	12.3735146192799	1.02978939777396e-21	1.17960259509395e-19	38.8434231333143
JDP2	1.10621608543069	3.89194486273967	12.3525405768358	1.14005815752992e-21	1.29702943037622e-19	38.8000964072965
STARD4	1.56835920092815	3.32095900860804	12.3368035280855	1.23051272596513e-21	1.3904793803406e-19	38.6671045661741
NCS1	-0.71511332398623	5.86554187983117	-12.3244321307665	1.30665338437926e-21	1.46660880539321e-19	38.6353180572246
SGMS1	0.625960807510818	5.59163674260125	12.3018525032097	1.4580261944967e-21	1.62560200511753e-19	38.5253443470303
HECA	1.01229864443811	5.00548681262752	12.2820100839284	1.6055203976287e-21	1.76832474189231e-19	38.4660327807799
LOC151162	-0.624358932763541	5.69774326684735	-12.2543537357922	1.83642238538069e-21	2.00734169758867e-19	38.2915074427205
DSCAM-AS1	0.731673988838802	8.91590219087414	12.2817969444219	1.60718345352566e-21	1.76832474189231e-19	38.2732205437154
RDH10	-0.829933829640942	4.7202793840158	-12.1972980607464	2.42357873760337e-21	2.57142113488622e-19	38.0557824265647
ALDH1L2	2.75536145186839	1.6663329266132	12.4723393208353	6.38007883392069e-22	7.73191582742679e-20	38.0377632869863
TMED10	0.462452692627885	8.69322563766877	12.2265050662716	2.10264053438066e-21	2.28341300629754e-19	38.0256907364481
SSR1	0.690247035799035	7.78429732176004	12.2128867017649	2.24660217048916e-21	2.42401127092004e-19	37.9881065880184
PRMT6	-0.4922505854316	6.70457695712868	-12.1970032902745	2.42705671469712e-21	2.57142113488622e-19	37.9508372849054
WARS	0.681957175640576	7.92809396458491	12.1968091354189	2.4293502709401e-21	2.57142113488622e-19	37.9291133254761
CALU	0.659299623906038	7.80667738807803	12.152939964559	3.00755849597647e-21	3.16342190482456e-19	37.7073933919921
ERRFI1	0.866230580860498	6.55432031024979	12.1032426206573	3.83128444459636e-21	3.97977646282171e-19	37.5551700749438
MIA3	0.744910813241862	6.45505987361134	12.0907033345082	4.07272157532031e-21	4.20445652010228e-19	37.4711089564252
OLFM1	-0.599931355963035	6.45247500202781	-12.0046641694107	6.19654149357203e-21	6.28066423869689e-19	37.0517486154282
SLCO4C1	1.95790933415164	2.37678338232461	12.0728162065587	4.44379734329393e-21	4.55939059934035e-19	37.0401036841549
C1orf93	-0.913233532189616	4.96803013507743	-11.9830548114819	6.88602938710384e-21	6.93746719698341e-19	37.0244528524318
BSDC1	0.495455234150458	6.38980004229096	11.9556543030187	7.87212285346811e-21	7.7901409823314e-19	36.818985507226
DYNLL2	-0.405260415423808	8.21833639619391	-11.9675412316277	7.42802834698228e-21	7.43870335778034e-19	36.7971392813873
COPG	0.547914622808813	7.68814792316545	11.9594950685709	7.72579292790076e-21	7.69084291227454e-19	36.7677232170799
RHOU	0.714211510884459	5.50103275114036	11.922834481233	9.24157145698491e-21	9.09153182627151e-19	36.7118917791014
SLC43A1	2.31847140341256	1.60997768497946	12.1465517529291	3.10257710277933e-21	3.24296871668009e-19	36.6717737162795
ADM2	2.45644539084779	3.04721541830355	12.0708949484519	4.48562039905452e-21	4.57423875327974e-19	36.5666069982026
CLDN1	0.807045983079588	4.14131437186706	11.8599053982309	1.25720898647634e-20	1.22241645871106e-18	36.4238516866038
RB1CC1	0.916382777955757	7.02420714720463	11.8777915275011	1.15186914383468e-20	1.12654149482405e-18	36.4210126837612
PFKFB2	1.0357811603265	4.74748239128216	11.832660551383	1.43654255551507e-20	1.38073205163414e-18	36.2967270687898
FTSJ3	-0.45399556072198	8.42904102660954	-11.8409922798082	1.37913265166273e-20	1.33321470904089e-18	36.1731856240557
SEC31A	0.638185060367156	7.40543108802831	11.8308773846175	1.44913767763012e-20	1.38487877261063e-18	36.1603578665439
INSR	0.778106381511703	5.23683720530654	11.7999579975023	1.68602514816523e-20	1.60210707829064e-18	36.1114837299675
SCAMP5	-0.649841595553911	5.50800635801834	-11.7972065901373	1.70890092540994e-20	1.61467000432519e-18	36.0821893496946
GALK2	0.683248767608788	4.64216474769873	11.7724244864301	1.9295025665289e-20	1.80273748171113e-18	36.0047553137124
DDX43	0.866244296734411	3.80738846918721	11.7736345923431	1.91809518301636e-20	1.80214740678458e-18	35.997019993197
PITPNA	-0.416788311750399	7.23986034943072	-11.7492453776695	2.16163299073318e-20	1.99730111254264e-18	35.7780634516705
SEC23B	0.426722626618467	7.54555934387463	11.7500773449648	2.1528353186718e-20	1.99730111254264e-18	35.7529097959936
SLC39A10	-1.68349271761612	4.6909599946473	-11.6850675940029	2.96126715785755e-20	2.72111164549503e-18	35.538518152471
KDM4A	0.573428241960145	6.2623672990728	11.649295668469	3.52962807818095e-20	3.20812499888577e-18	35.3240170755756
HSP90B1	0.622674008277334	10.1756265670718	11.6648208691698	3.27062189147325e-20	2.98895521928955e-18	35.2562962038636
TMEM41B	0.988756663357315	5.56291533965628	11.6223075016911	4.02980777327823e-20	3.64294622704352e-18	35.2417877287566
KDM3A	0.748986171328034	6.19680587958183	11.6092583711666	4.29656617853936e-20	3.86321358977915e-18	35.189926265706
KCNE4	1.29452036277627	4.764634949634	11.5981392015439	4.53780538444342e-20	4.05830252670758e-18	35.1468633275941
HEXIM1	-0.636639664439287	6.03291130128041	-11.5958150724308	4.58992120334338e-20	4.08307671301674e-18	35.0923901892668
MARCKSL1	-0.697345123539288	7.13388716990414	-11.5856211371115	4.82569284903449e-20	4.2700998522356e-18	34.9764834498057
PVRL1	-0.8428089821271	5.02260466008418	-11.5474542838843	5.82155566240921e-20	5.12419457358588e-18	34.9082976685639
DSCAM	0.727814709835955	7.29996502471082	11.5439772831362	5.92194126046745e-20	5.18526416963653e-18	34.7526981965677
IRF2BP2	0.593853557033939	6.7465405455177	11.5329629308747	6.25154599367805e-20	5.44535704157665e-18	34.731820237661
PHGDH	0.983841525326264	6.05030267163241	11.5137794986479	6.87015339911341e-20	5.95318370190532e-18	34.6806541408048
AMIGO2	0.615918140419264	4.88248939908602	11.4572150680144	9.0753442555756e-20	7.80687690796844e-18	34.4124021951615
GALNT10	-0.572948139748148	5.59917000247708	-11.429129215047	1.04214384723253e-19	8.8024311621802e-18	34.306141668074
ZMYM3	-0.715339567613351	4.781226718806	-11.418437783443	1.09849631503168e-19	9.13992655352726e-18	34.2691265963687
CYP51A1	0.646561169189586	8.22199649178182	11.4499361929696	9.40648750159416e-20	8.02622943758473e-18	34.2684103326601
NRCAM	0.769844754875201	7.19671013141666	11.4422030841035	9.77158207905742e-20	8.29542835990641e-18	34.2620713836977
RBM38	-0.787410761132484	6.38128674773128	-11.4267732497242	1.05430731504753e-19	8.86041986776625e-18	34.2614371349882
SQLE	0.623007568637851	9.16576096135356	11.4566030204962	9.10273258224017e-20	7.80687690796844e-18	34.2586243338964
FOXO3	0.88781218862968	6.74892794370271	11.425106915002	1.0629961930037e-19	8.88877416589691e-18	34.2329847213645
ABCG1	0.772261532569249	3.93751528526914	11.4036830702946	1.18131903129826e-19	9.73220664011436e-18	34.2222946498301
PJA2	0.830692719079097	6.48815187283961	11.4172215067186	1.10509765760609e-19	9.14933328010109e-18	34.1702334003452
EPB41L1	-0.714493848466693	5.6910242979106	-11.3658795134939	1.4232438536243e-19	1.16678089254965e-17	34.018976270589
GYS1	-0.593229811760085	6.14260947677739	-11.351406901428	1.5285036478562e-19	1.24696073203644e-17	33.9060672680354
P2RY2	-0.898010468187969	4.51173080635961	-11.3113511072554	1.86234790427018e-19	1.50463315705384e-17	33.7719196963675
BACE1	-0.593031333997498	5.86680254149229	-11.3237360705645	1.7519792035951e-19	1.42233496120992e-17	33.770025516904
NFIL3	0.881512322005061	5.16866681969889	11.287397075192	2.09598878375773e-19	1.6771921731849e-17	33.6620433945047
GCLC	0.593875297965908	6.46489134137479	11.2955619287316	2.01322209639896e-19	1.61870799712385e-17	33.5865602825121
ANKZF1	0.626301730974221	5.19173730182175	11.2745314536714	2.23338570080819e-19	1.77862583144363e-17	33.5481628493173
ACSL1	0.769271109936067	4.7832687167393	11.2218282392196	2.89714158288687e-19	2.2854620675566e-17	33.31841876353
COPB2	0.476493437608674	7.35558305250535	11.2291004299457	2.79493820605462e-19	2.21528656673258e-17	33.2170220933737
STX5	0.684504986665488	5.97928525378897	11.1987540031006	3.24690175137887e-19	2.54935140328921e-17	33.1846995263301
ATXN3	0.755885514691473	4.8179783680944	11.1198937037377	4.79455866218787e-19	3.72949763099674e-17	32.8224442157018
EDEM1	0.731282047295032	6.51079358089727	11.1244542030901	4.68764566913397e-19	3.66337318554189e-17	32.7408779056371
LMAN1	0.850054899862217	6.68945354492749	11.1083753913383	5.07559612988384e-19	3.92982729982302e-17	32.6500390963985
IFRD1	0.728745052617547	7.38493088016067	11.1028287781764	5.21676155214711e-19	4.02051245152572e-17	32.6328260918371
SLC30A1	1.76820134327254	5.6169025225889	11.0489551729379	6.81020012571213e-19	5.20062953892282e-17	32.4976675522162
CYP1B1	0.852081682215717	8.20586678357135	11.0890438244778	5.58488144630421e-19	4.28447510587117e-17	32.4670225042669
TSKU	0.830227818669822	6.67585422351375	11.0291847163353	7.51032882714206e-19	5.70921542296018e-17	32.2429168054543
UGDH	0.515339591278224	7.27819462632599	11.0188411222369	7.90492229667651e-19	5.9819873524714e-17	32.1897986881118
SLC25A36	0.863011260280844	6.38274749293213	11.0036634960015	8.52185371561486e-19	6.41979646576319e-17	32.1747806079373
CALCOCO2	0.520468073924762	6.78997461024697	10.9955574837919	8.87088010758489e-19	6.65276228337443e-17	32.1148528652874
CDK7	0.69166001890066	5.93421669828692	10.9861600683964	9.29348437778635e-19	6.93858181848656e-17	32.0900316626193
RRAGC	0.795590786802342	4.75400251011141	10.9653276484675	1.03036756263142e-18	7.59113088874356e-17	32.0865393711705
CBFA2T3	-0.737797303886316	5.74981133419748	-10.9680631832916	1.01649923729376e-18	7.52209435597381e-17	32.0517175441988
GOLPH3L	0.981164596822707	6.4418847860992	10.9785296709642	9.65142620868943e-19	7.17379786284987e-17	32.0466517240645
STRADA	-0.429995606528758	5.77021417939664	-10.948969931317	1.1173446838285e-18	8.19582126857364e-17	31.9319252827297
FNDC3A	0.848798992637455	6.57555388784741	10.8991025649312	1.43060238038941e-18	1.04477703972195e-16	31.6425911085591
ENPP1	0.837661385438054	4.85948156284416	10.8827006900042	1.55179274133577e-18	1.11862852612498e-16	31.6318522695465
RRP1B	-0.442277062892951	6.70065163701951	-10.884812256926	1.53563138197466e-18	1.11177052953005e-16	31.5362486540138
CHD4	-0.433734678058396	8.42000325701304	-10.8959792390323	1.45292532413801e-18	1.05646622264713e-16	31.5278301274541
RIMS4	-0.863637467933949	4.95655322941588	-10.8338079802885	1.97760447575842e-18	1.40738115968442e-16	31.4284317503448
ID1	-1.13811982672696	5.48612224946422	-10.8291674777083	2.02365697318624e-18	1.43405250930367e-16	31.4148682342988
FAM84B	0.391915841499348	8.55727002887833	10.8680222016351	1.66894850620433e-18	1.19791823252194e-16	31.3835738936136
AGPAT3	-0.486353012793187	6.69446436768674	-10.8423291233877	1.89575738628791e-18	1.35489942428543e-16	31.3431311069681
SEMA3F	-0.843441543686606	5.17651023195588	-10.7912451653742	2.44260657051269e-18	1.71639295316194e-16	31.193912998318
PSPH	0.701132220694802	4.64991953972305	10.7592742311265	2.86265556492751e-18	1.98651666671567e-16	31.0578445718942
TNFRSF11B	0.927496300901747	2.91929869028472	10.7520565703104	2.96708611839384e-18	2.05047720016606e-16	31.043073523582
FOXRED2	-0.582827270018564	6.10559898071736	-10.7593797316551	2.86115673157204e-18	1.98651666671567e-16	30.9522291462573
SYVN1	0.664449780752006	6.13939769695708	10.7392289817617	3.16219483617758e-18	2.17631878354871e-16	30.8605323881823
BDH1	-0.628324457751869	5.18169447453544	-10.7233406740198	3.42177208198657e-18	2.34531624176817e-16	30.845737317177
ABHD15	-0.685024976477107	3.84903941280019	-10.7033088476891	3.77968779691448e-18	2.56957311852024e-16	30.8073745896486
LOC100505783	1.7053818822385	2.60123017261685	10.7955449675387	2.39103870340701e-18	1.68724604539151e-16	30.8025512690214
LRRC20	-0.986972222619802	3.25722868417873	-10.676653962512	4.31476840365276e-18	2.92146505193072e-16	30.6739741201731
SHMT2	0.583879631338813	7.73571224256384	10.7071171895575	3.708868667838e-18	2.5317191673846e-16	30.6295716464548
EFR3B	-0.790121322869697	5.20196509402053	-10.6335109163153	5.34634162574866e-18	3.57960684960367e-16	30.4384444097039
CHAC1	3.01122551116234	3.60301126371288	10.7732729835754	2.67049169235218e-18	1.86867376832209e-16	30.342894724874
NEU1	0.633051363677361	7.01821897270495	10.6333355604544	5.35100282468858e-18	3.57960684960367e-16	30.321665713727
RAB5B	0.441756163537718	7.05807629191811	10.6351248486953	5.30363161896337e-18	3.57652964498159e-16	30.2993236599141
NACC2	-0.707010305555376	4.93205442639519	-10.602605621868	6.23402841253035e-18	4.13721790361737e-16	30.2741744465957
MANEAL	-0.589030656785814	5.42409179943163	-10.6068974790363	6.10243784852951e-18	4.06602273222341e-16	30.2634931347917
PMPCA	-0.638544823597742	6.62878017165929	-10.59901858054	6.34618690853969e-18	4.18922177061157e-16	30.1489572909635
TATDN2	-0.381827985584462	6.75286634590381	-10.5985025633933	6.36248702305273e-18	4.18922177061157e-16	30.1282455605634
ALCAM	0.709305010268577	5.88230152208943	10.5855631263749	6.78521986181798e-18	4.45003988113897e-16	30.1127648429312
BBC3	1.44528025677581	4.62839357349707	10.5607905684356	7.67463031312519e-18	4.99418355473563e-16	30.0955008157418
NFS1	-0.59039393274763	4.88506480226679	-10.5593885515154	7.72832320686226e-18	5.00963090354901e-16	30.0535150767868
SYNPO2	-0.846659279384835	5.70477138016374	-10.5759644679056	7.11688400745556e-18	4.64932688049558e-16	30.0430880196761
MAPT	-0.529927632569221	5.48531719468382	-10.5509524126997	8.05943805665628e-18	5.20409428801234e-16	30.002303161778
CLCN6	0.967445429639926	4.38614004906444	10.5365455482499	8.65808727257765e-18	5.54781040408385e-16	29.9950378120276
KLF3	0.719219506050931	5.2233000364952	10.5449346097316	8.30428246442318e-18	5.34156999750051e-16	29.9856566832695
VAV3	0.738439628983667	4.22798339582382	10.4972027171295	1.05296862172028e-17	6.59544840061797e-16	29.7696859293053
GPX8	1.48184248420481	2.18506247550136	10.5261166447243	9.11904511283392e-18	5.82087444530666e-16	29.7242863175574
VCL	-0.641528154354709	7.3146997792152	-10.5130754021726	9.73020918380135e-18	6.18737712509102e-16	29.7217947084276
USO1	0.686429132743198	6.51117983440497	10.5105463743907	9.85339561985301e-18	6.24197683130386e-16	29.7119857021357
TNFRSF10B	0.553984618455254	6.47513920581161	10.4976897492547	1.0504203499834e-17	6.59544840061797e-16	29.7105211965102
LETM1	-0.512747098400598	6.43660400620446	-10.4985356929614	1.04600883627211e-17	6.59544840061797e-16	29.6634157780432
CNP	-0.631460941094156	5.40862912728057	-10.4714665986432	1.19681583061067e-17	7.41316590782701e-16	29.6237646227123
MAFG	0.75172303143875	6.70722584074029	10.4809044648087	1.14191112491442e-17	7.12586628845849e-16	29.604409448243
ASF1B	-0.613986640115192	6.599448689336	-10.477352078804	1.16227465953521e-17	7.22597821786874e-16	29.5394777811886
DMTF1	0.621802086294956	5.74805688487495	10.462002163609	1.25453027343508e-17	7.74197944388498e-16	29.5351683267831
GLCCI1	0.691820664200918	4.708550881535	10.4439577327175	1.37240153102465e-17	8.43825117825597e-16	29.4989337072035
SLC19A1	-0.879861285202042	5.80430757074384	-10.4379161528194	1.41429551649611e-17	8.63236431309524e-16	29.4186885285025
KIAA1217	0.655376172546975	5.73641575869674	10.4265214926167	1.49682621254087e-17	9.10288057401219e-16	29.3599180342834
NSUN2	-0.355440504546931	7.34499913509004	-10.4415798933396	1.38873974913528e-17	8.5074298771203e-16	29.3244616187789
ZFAND5	0.491480540626092	7.3783348637856	10.4233567059171	1.52059257811558e-17	9.21390952043658e-16	29.2560712033986
TBC1D15	0.698756071444704	5.48706992044039	10.3970737745148	1.73314811393671e-17	1.0426319804848e-15	29.247036574975
YIPF5	0.641564432952397	5.97568277475636	10.4056686325479	1.66055319373475e-17	1.00256648418845e-15	29.2283070686315
ZNF33B	0.719542097409199	4.85256198777153	10.3902343272247	1.79318027093417e-17	1.07487981545172e-15	29.2071117754864
PCMTD1	0.914928290708557	4.3750109778415	10.3499589713965	2.19139459892592e-17	1.30423072143904e-15	29.0646100993432
FAM155B	-0.97151493789527	3.32959392899417	-10.3396806397493	2.30648847509331e-17	1.36302873701274e-15	29.0236672782634
CORO1C	-0.444553223005248	7.05419300735463	-10.3553098861622	2.13377099027064e-17	1.27447093004593e-15	28.9446570703655
NCOA7	0.893791420587438	4.97066829548299	10.3255213978428	2.47501689081686e-17	1.45747121415567e-15	28.8905020239956
SERP1	0.456789460723289	8.51458877572485	10.3477346532415	2.21580419732655e-17	1.31408189347834e-15	28.8271359891792
PSME3	-0.397065588644925	7.2433986752176	-10.3004830254239	2.80377546107382e-17	1.64527511617539e-15	28.6285896659739
GAS2L1	-1.02038384589139	4.04339360807552	-10.2510969418213	3.58593009192627e-17	2.08958518666812e-15	28.6057484300782
EHMT2	-0.64843167987938	6.20872809095865	-10.2656592898308	3.3349527234453e-17	1.95013109604543e-15	28.5395040841583
CCND3	-0.605592744354723	5.9884165073758	-10.2395489009041	3.79833176400665e-17	2.20567015351553e-15	28.4189719252006
PGAM5	-0.515454787842955	6.96823676577466	-10.2205694580019	4.17512518974692e-17	2.4160828260667e-15	28.2632290268268
TMCO3	0.713361243699095	5.21897340767022	10.1813137173188	5.07740506154485e-17	2.92808697411297e-15	28.2116696509598
LRIG3	0.916555470545707	2.81683788506844	10.1399178967435	6.24113374914138e-17	3.56234542049968e-15	28.0568827581802
DCTN5	-0.410110822434452	6.95695627077685	-10.1564348593579	5.74780952703512e-17	3.30331156460946e-15	27.9369144449484
KIAA0430	0.742903215172043	5.67910589950262	10.1338944051417	6.43140240262565e-17	3.65846169324869e-15	27.9042239584312
CBLB	0.907494710651731	4.02030150071782	10.0991822646033	7.64665660208364e-17	4.32036098017726e-15	27.859770494827
MORF4L2	0.499742092964192	9.25235499048998	10.1487076991538	5.97354628318855e-17	3.42128726164538e-15	27.8178604583529
COPB1	0.533033753957008	7.38689817627415	10.1255092185675	6.70597654098581e-17	3.80172039564226e-15	27.7505385098677
TSPYL2	0.712482348509733	6.38540384366304	10.0926880918195	7.89833024447872e-17	4.43260654391483e-15	27.731699879455
PGPEP1	0.623550621433929	5.42588814112395	10.0674853106197	8.95606959737725e-17	4.94327748998472e-15	27.6248002338884
SDC4	0.381790457029823	7.92862480671931	10.0969346243694	7.73283972190134e-17	4.35434382185448e-15	27.6209250010454
GTPBP2	0.803682223890213	5.83644564331733	10.0710250286943	8.79936044391199e-17	4.87286437297961e-15	27.6062247751418
GIGYF1	0.517674327370053	6.86024438341345	10.088304407469	8.07288459560687e-17	4.51541545073342e-15	27.6011235708749
SOX4	0.51651459205554	6.64624701805417	10.0834246598254	8.27173630119016e-17	4.59589760468785e-15	27.5776947946286
CCDC86	-0.700898520884916	5.31485909358998	-10.0560825745926	9.48012970282469e-17	5.21531872204079e-15	27.5623227304678
HSD17B7	1.10356593084071	4.381094666947	10.016418495936	1.15539130133075e-16	6.29405997506695e-15	27.4595726296849
TRIM37	0.385690930199146	10.2582532277047	10.0836816887069	8.26114101471139e-17	4.59589760468785e-15	27.4205941800492
SRSF3	-0.531838953361271	8.8537905020091	-10.0520838087202	9.67108761720321e-17	5.30292686262644e-15	27.358723336476
RHOQ	0.839826112682392	5.72282217288846	10.0098972100723	1.19359139201001e-16	6.48104624674524e-15	27.324944621213
BMP7	-0.669108594812222	6.50272947978577	-10.0086824867803	1.20084533850801e-16	6.49933250524528e-15	27.2523274772799
CRELD1	0.777028226424137	4.36434247216151	9.9614326919179	1.52002083687689e-16	8.20026725029969e-15	27.1706759826729
GABARAPL1	1.73860045273838	2.73805509718253	10.0467464669944	9.93197931424779e-17	5.42818372717255e-15	27.1080205880514
CTAGE5	0.919723120105897	5.61528330541787	9.94225427137251	1.67263709193241e-16	8.93711908162224e-15	26.979939791919
C9orf140	-0.768513513135498	6.66902871983791	-9.95598370349952	1.56190699073529e-16	8.3991422871566e-15	26.9685984633404
BET1	0.967603137803205	3.6680309812373	9.91303912348888	1.93509993034141e-16	1.02090256261923e-14	26.9441211968166
EIF2A	0.508129176615522	7.38137171483184	9.95426543387065	1.57535327280072e-16	8.44429747894846e-15	26.9119364174071
CRISPLD1	-0.733275480339654	4.18609057840886	-9.92080644378234	1.86154353265934e-16	9.88331874291897e-15	26.8961956735203
LGALS8	0.529565427659628	6.10074222130752	9.93198478952735	1.76056689797008e-16	9.37698114702283e-15	26.8739111772222
FNDC3B	0.778414188418076	6.155841977532	9.91780687618018	1.88961189144242e-16	1.0000591541925e-14	26.8214766413755
PMEPA1	-0.591482657379756	7.04533868046243	-9.86526281386923	2.45601486769283e-16	1.28759851558918e-14	26.5569324230041
ARL6IP6	0.566071426642986	4.67595242409264	9.85298225249537	2.61122043869492e-16	1.36468908177294e-14	26.5477142791449
PROM2	-0.633385442288612	5.06642340712119	-9.84153427819153	2.76472739078664e-16	1.44041435774193e-14	26.5074520522793
EPRS	0.562656397425652	8.58142599713821	9.87134699266398	2.382574597645e-16	1.25302445191871e-14	26.4430470406292
PPAPDC1B	0.640164454347212	4.6067998422164	9.81815774877838	3.10679546797341e-16	1.60860827883552e-14	26.4416436022087
RAB5A	0.562736593961636	6.70200154660487	9.8211727270465	3.06040337442398e-16	1.58950888303934e-14	26.3001636862917
FLRT3	0.985313685985276	2.75808937023739	9.77445651321374	3.86387954570206e-16	1.97613215664591e-14	26.2755306058019
ZFAND1	0.745320049262087	5.98022829175515	9.80542049649254	3.31067705667671e-16	1.70888157703276e-14	26.2624510195687
IL6R	1.0306937015348	3.92623683264399	9.76732166987032	4.00393360309272e-16	2.04151785299154e-14	26.225413392702
PLK1S1	1.2256506287357	2.92121121762079	9.77527060422212	3.84821397377205e-16	1.97415737721975e-14	26.2117140574775
CALCOCO1	0.853871200952739	3.78183786848304	9.74252251887336	4.53142201811975e-16	2.26896712068966e-14	26.1199202889048
CHD2	0.739061775530221	8.27233738318604	9.79555110698492	3.4778114815561e-16	1.78962828361675e-14	26.1112191166082
MID1IP1	0.725452898635514	5.46547745600833	9.76480223757218	4.05459269790807e-16	2.06106408145333e-14	26.102604488345
MFSD11	0.543138277947641	5.25902536417998	9.75999086015047	4.15312463435286e-16	2.09839445271653e-14	26.0970050607845
SUSD4	-0.601375024753882	4.9502972989518	-9.73635322862368	4.67310407098866e-16	2.32598191914328e-14	26.0345019352258
C20orf151	-1.18327172995602	3.2942983657795	-9.72258192126569	5.00556013761555e-16	2.4621466982789e-14	25.9870791435607
ACACA	0.599396445769618	6.88001285311091	9.76268279476464	4.09770520847665e-16	2.07666733050193e-14	25.9770170740327
ABCG2	0.441196598933637	6.45212908677705	9.74733724759164	4.42383982446987e-16	2.22844268748295e-14	25.921823745602
IQCE	-0.557608013050374	5.73577079164406	-9.7252895580127	4.93837739345615e-16	2.4362661807717e-14	25.9069242215142
TOM1L1	0.524657623047676	6.44013590747597	9.73279420396321	4.75684592121612e-16	2.35365358539699e-14	25.8903755383325
ATF5	-0.501169118723509	6.4443887740544	-9.73383758347673	4.73214147984526e-16	2.34837786673389e-14	25.8568347353243
BOD1	0.539567528130072	6.67240291269485	9.7367405276995	4.6640805624202e-16	2.32598191914328e-14	25.8556715031142
ACSL3	0.508128952680903	8.15169099903447	9.7454306291387	4.46613314295944e-16	2.24299131179741e-14	25.8510660293496
VLDLR	0.784513556409963	4.00262879973685	9.68337117042561	6.08746792112988e-16	2.94239345413226e-14	25.7945726352213
CCNI	0.406648262431299	7.4986155023831	9.7191704604875	5.09150922473325e-16	2.49707918693369e-14	25.7452190335139
TCOF1	-0.406752090879777	7.19434874425548	-9.71662234942147	5.15666840427757e-16	2.52164100564731e-14	25.7278873828898
FNIP1	0.978634254679262	7.0007693406014	9.69364022262838	5.78335513392796e-16	2.80350235535684e-14	25.6894586728418
GTF3C1	-0.451695326866558	7.30958820764322	-9.69878141750655	5.63685677168518e-16	2.74043001888555e-14	25.6612529644194
EIF1	0.562867779055951	9.3485305829146	9.71257713708007	5.26182790119974e-16	2.56556296850333e-14	25.6368515610582
FHOD1	-0.69199773607894	5.80322089414269	-9.64852708715948	7.24363329556728e-16	3.49113899812874e-14	25.5651025711371
SLC16A1	0.569379756462399	5.88992774167036	9.63205350036763	7.86430572535312e-16	3.77938646410361e-14	25.4057036223755
LPHN1	-0.594025622210593	6.45178878817301	-9.62750192935152	8.04498343837419e-16	3.84412294352485e-14	25.3827890247074
FBXO25	0.805570172400816	3.2004289596833	9.58089098292682	1.01518356915845e-15	4.72922841521057e-14	25.3286698621376
SERINC3	0.550751516086064	6.96066015484488	9.63073905022414	7.91606298576273e-16	3.79335923707438e-14	25.3205127302472
C8orf83	0.671984609853604	6.04060668338295	9.6245756821156	8.16332880450735e-16	3.889558715857e-14	25.3177440430362
ZNF516	0.663079197679559	4.94894399472041	9.59234223617476	9.58797273793404e-16	4.50419258621373e-14	25.3150159850036
DBNDD1	-0.701050359514359	6.20387114675998	-9.60258223118776	9.11032496262316e-16	4.29186125844816e-14	25.2647211423769
RET	-0.705100774445037	6.20179262202891	-9.6037720698032	9.0563905572798e-16	4.27850496271038e-14	25.2577249629954
TPM1	-0.460038949453079	7.78721092294453	-9.61357929704003	8.62382512418724e-16	4.08568984070559e-14	25.2104927306378
GRB10	0.835953204113911	3.92111678391079	9.55607740360468	1.14900208353177e-15	5.27909638598496e-14	25.2085681318777
MBTPS1	0.346116017979925	7.80558467755534	9.61637579715391	8.50430949351839e-16	4.04051340822731e-14	25.2017871112611
BRF1	-0.641839591980349	6.00291655810945	-9.57804699711441	1.02969398545436e-15	4.78350061464963e-14	25.1577698244649
NCRNA00219	0.79154332114561	5.11807345253194	9.5581888405682	1.13695939637101e-15	5.23815673413465e-14	25.1391650911779
TFPI	0.618721882018603	6.95960958877684	9.58689873685706	9.85199721565367e-16	4.6023687551562e-14	25.0953773888002
DHX37	-0.615049066700371	5.63471954045759	-9.56194156098388	1.11586616160254e-15	5.15517836647537e-14	25.0690807046426
CA12	-0.500284978298016	8.30245847554294	-9.58870189854049	9.76374354383247e-16	4.57391728367099e-14	25.0586341365856
DNMT3B	-0.593992883020301	4.40797339945686	-9.52856315202444	1.31809836900311e-15	5.99018400087174e-14	25.0132363637922
RNF13	0.503058657194896	5.47063899932704	9.54287145625999	1.22727009954486e-15	5.6232507245995e-14	24.9720526363385
ACVR2B	0.757488945791833	3.68956191094176	9.51390691301206	1.41810614291291e-15	6.39256256983166e-14	24.9643006491445
NEK6	-0.677427736613022	4.30116991736867	-9.50841930906324	1.45747286647446e-15	6.55235919863413e-14	24.9420167988499
MBOAT1	0.582865149827573	4.68888028349131	9.51601394944538	1.40327477749097e-15	6.3428019942592e-14	24.9308495303618
TESK2	0.842615325602275	3.97116581227823	9.49530234158001	1.55605407912317e-15	6.9581412885711e-14	24.9117860809626
ATXN1	0.757763636761318	6.3451333757966	9.5312779810845	1.30036282150043e-15	5.92568605634148e-14	24.9034807371464
CALM1	-0.338690219862894	9.16678074714688	-9.56343248158731	1.1075950159979e-15	5.13114101040136e-14	24.8864057087935
PDE4DIP	0.396866896476054	6.9796845788692	9.54164023854974	1.2348333919466e-15	5.64244635161612e-14	24.8693526921153
KLF11	0.733969066207065	4.71299190209244	9.48435185427505	1.64343903893908e-15	7.30980704447268e-14	24.8354236038891
DAB2IP	-0.777707061212474	4.61799761546872	-9.48531147941241	1.6355890065529e-15	7.29429081215753e-14	24.8058874494098
SDC3	-0.686032018185717	5.40564362840751	-9.47384680801725	1.73187582697266e-15	7.67303219365552e-14	24.7325445954497
ZFYVE1	0.636635858938049	5.08625321664799	9.47226980121538	1.74555639947303e-15	7.67303219365552e-14	24.7286044008531
MKRN1	0.333605259076943	6.93411440831194	9.5072549184826	1.46596539534324e-15	6.57287004603763e-14	24.7208892915924
ACTN1	-0.435709866614059	8.34948804641199	-9.51628078298893	1.4014076397899e-15	6.3428019942592e-14	24.7118870918407
ADAM17	0.679016539657169	6.22474546346199	9.47198461613604	1.74804189534965e-15	7.67303219365552e-14	24.6205048374482
CDKN1B	0.512545316325614	5.98032481162174	9.47212273112833	1.74683772949292e-15	7.67303219365552e-14	24.5897023243426
STK10	-0.510076016063202	6.01085645498563	-9.4402521235476	2.04789915503304e-15	8.87281488828306e-14	24.5209271247201
TRIM25	-0.555963500662807	7.71762869819191	-9.47323638631196	1.7371584908111e-15	7.67303219365552e-14	24.5031913468935
ARF4	0.629709106050523	7.52824067241335	9.46213536282944	1.83608753906504e-15	8.03841047207429e-14	24.4873442319583
STT3A	0.384386240936315	6.94686623227382	9.46036330402664	1.85239269958329e-15	8.08862023703157e-14	24.4741799340766
TCEB3	-0.390433034259974	6.14385835806823	-9.44064003449444	2.04393974872876e-15	8.87281488828306e-14	24.4257600407179
AKT1	-0.495610901450044	8.26195157447052	-9.45416808111543	1.91054236437689e-15	8.32081002652062e-14	24.3876962359306
GOLGB1	0.724217237270821	8.00530447578421	9.43349167691731	2.11814713561138e-15	9.15346064495214e-14	24.3081552768261
CCDC137	-0.599283953644822	5.78932658433159	-9.40615636292736	2.42761339831986e-15	1.04637645550261e-13	24.292871054097
SEPT8	-0.511868893984762	5.55832857071249	-9.402692652821	2.4699234851001e-15	1.06187661606206e-13	24.2839709932614
TRERF1	-0.774245263330268	3.96149478365189	-9.35593238632491	3.11874154157915e-15	1.33738034721461e-13	24.2043864491276
DYRK1B	0.907067727989336	3.9767890028409	9.33301123495028	3.49644761813405e-15	1.48412664887497e-13	24.0990579115577
CHMP1B	0.43752535296377	5.57736414324709	9.35050758208626	3.20427653909513e-15	1.37054529002115e-13	24.0347609742812
INPP5A	-0.605835496794505	4.50327280082342	-9.32276344468031	3.6797858023225e-15	1.55799336096307e-13	24.0193695746477
ELF3	0.492919106942541	7.03501215866335	9.34644371229487	3.26988545426993e-15	1.39149018669746e-13	23.9462004177638
TFG	0.383375094801854	7.35289928305611	9.34877974139206	3.23200926515196e-15	1.37888068751024e-13	23.9204178565932
OTUD1	0.85285469957563	3.6527587197849	9.27320450037683	4.71138139335923e-15	1.96002841847114e-13	23.8272962080695
TAX1BP1	0.523761328243091	7.69976966717735	9.31115831828159	3.8990319930502e-15	1.63837716210481e-13	23.7257866477315
ISG20L2	-0.420854749691512	5.90193560326008	-9.28650404762101	4.40908793027415e-15	1.84343966364762e-13	23.7083323705314
ARCN1	0.424828860628249	8.45751414248134	9.31643125713545	3.79784178994915e-15	1.60391682058358e-13	23.6923060656636
CIAO1	-0.358405941350367	6.66255701133664	-9.28524741210666	4.4368016484015e-15	1.85040076727847e-13	23.6291722506161
CNNM2	0.876964815089539	3.77749601931137	9.23444463093625	5.71571723516862e-15	2.34864017299656e-13	23.6291079643746
ATP2B1	0.648863380678601	7.87026955954155	9.29292838660364	4.27008553142271e-15	1.78979725382239e-13	23.6006206677258
AZI2	0.723491924619567	5.87323128721534	9.24524315674645	5.41615941262386e-15	2.2310307885892e-13	23.5514412283364
ACTB	-0.543800403417077	11.6494374774781	-9.31304200541664	3.86257752396065e-15	1.62714726727249e-13	23.5407270318869
MED29	-0.413870007309068	6.44563771724156	-9.25471182125174	5.16642756014871e-15	2.1440033378642e-13	23.5390924198279
PRKAR1B	-0.694978557778301	5.89341311751655	-9.25005046737067	5.28789713459817e-15	2.18897999205494e-13	23.536563349774
SMAD6	-1.25051132911763	2.86086918789797	-9.22269135977322	6.06060072121366e-15	2.4781781530948e-13	23.5285464321148
SLC17A5	0.834378473868801	3.61549757210517	9.19449687234709	6.97506549837013e-15	2.8313348396782e-13	23.4455671144743
FAM129A	2.17308634407484	3.18334967343605	9.22540923848587	5.97904478968614e-15	2.45082218290958e-13	23.4217224210731
DKK1	0.572475424239	6.41450477589382	9.24753983961683	5.35449919129235e-15	2.2110776413623e-13	23.3953964321756
AMOTL2	0.487967517224923	6.53606103651251	9.22092187720614	6.11429427497978e-15	2.49403554767712e-13	23.3652543307276
EPN3	-0.768741804837074	5.12730079282592	-9.1882235869353	7.19659099089353e-15	2.90714463120056e-13	23.2840745774271
C14orf28	1.02156657564791	2.77299429767157	9.16159196728932	8.21799126529131e-15	3.30379052694067e-13	23.2607298035958
NRP1	0.433583837090476	6.93797427135241	9.21262723224798	6.37239270224184e-15	2.59299015942318e-13	23.2266235934327
PRSS8	0.774198419495641	6.27473831540239	9.17877514831732	7.54357277604899e-15	3.03996894232876e-13	23.1901869974786
MAT2A	-0.531858976795341	8.13497013508879	-9.19084160995416	7.10330012892001e-15	2.8764065703646e-13	23.1064333658178
RUNX2	0.883634851946921	4.07969380970454	9.10740758333571	1.07648719333666e-14	4.29669971870223e-13	22.9819795679908
POMT1	-0.580951537344419	5.17207098895381	-9.12442511289575	9.88987687870291e-15	3.95689715118247e-13	22.9789955014296
ZCCHC8	0.479641182182914	6.2093422356505	9.13172425478977	9.53669161792258e-15	3.82473934336061e-13	22.9471722964857
ASB13	-0.810827524185449	3.5211225909472	-9.08413194102884	1.20881510110262e-14	4.74559242977469e-13	22.9014326206208
MYO16	0.751144523128527	4.11942501431953	9.08415010442268	1.2087057493579e-14	4.74559242977469e-13	22.8737081984234
FAM100B	0.932659140776859	4.68498883290866	9.07604435889277	1.2585007834537e-14	4.92907894671655e-13	22.8543009521149
MAP1B	1.32731683236604	5.38473760063862	9.09060230605265	1.17047905920558e-14	4.64122289596633e-13	22.8272906590042
RGAG4	-0.780464133982489	3.70991942728295	-9.06713393177494	1.31560589047857e-14	5.14069927858963e-13	22.8221167910804
ITPRIPL2	0.731099167807487	4.5810632951015	9.090490863402	1.17112895365809e-14	4.64122289596633e-13	22.7782148733881
ICMT	-0.31074024526623	6.74517217962077	-9.10084006638827	1.11228690924076e-14	4.42902054051012e-13	22.684022739863
IFNGR1	0.540570526718533	5.45535014823063	9.05587822923134	1.39145446172822e-14	5.3992307234206e-13	22.6041787278353
NOP56	-0.457640873983932	7.76501818598893	-9.0891951114582	1.17871182983895e-14	4.64923977411006e-13	22.601338489049
DHCR7	0.525432979647427	8.35784832687593	9.08945251247919	1.17720159950737e-14	4.64923977411006e-13	22.5798646759248
CUL7	0.523316137144985	5.88171792808346	9.0606907941602	1.35850391565522e-14	5.28363243846927e-13	22.5620283233286
ABR	-0.481320227400224	6.90530862064035	-9.06606491921321	1.32262854432286e-14	5.15609318770524e-13	22.5462041273788
ABHD4	0.645947090299575	5.63082817987983	9.03967866498645	1.50834627078359e-14	5.82576975348378e-13	22.5140473931949
FAM65A	-0.640072606646054	4.93234953983332	-9.02262487557869	1.64201041994617e-14	6.31286948578844e-13	22.4993681474157
FGFR3	-0.93654425672638	4.07282220460842	-8.98321006946204	1.9979421979693e-14	7.61129506123884e-13	22.4107035040754
OGDH	-0.499166782377006	6.65469609956134	-9.0373708388363	1.52577840423092e-14	5.87952028395344e-13	22.404139897046
KYNU	0.481553467635462	7.56202136624953	9.044990940359	1.46897209883916e-14	5.68682624559864e-13	22.3870156132435
CEP76	0.586357851028374	3.89014272110373	8.98196658613064	2.01034528026782e-14	7.64113965163614e-13	22.3731116699602
ZNF165	1.01619999915292	4.57965752817723	8.96823404932667	2.15253953042471e-14	8.12620115278168e-13	22.3403228125767
OSTC	0.665465535558187	6.38642603277713	8.99776364992551	1.85833501055947e-14	7.11185233789394e-13	22.2223666972809
RAB8A	-0.361552278042301	6.70732118860304	-8.98944604050889	1.9368845560233e-14	7.39553819975653e-13	22.1683937003544
CCNB1IP1	0.505340754452909	6.13841025892651	8.97767956459599	2.05369837085725e-14	7.7882203070786e-13	22.1659705043513
SQSTM1	0.602707089868515	9.89584571507719	9.01170431139405	1.73375054723314e-14	6.65028535594658e-13	22.1484225463091
SC5DL	0.572296814742132	5.95621961994831	8.95800871144368	2.26490112636346e-14	8.53112757596904e-13	22.0643723524983
STK40	0.739288177803085	6.58507542584907	8.9521093754727	2.3323704165174e-14	8.76551974063753e-13	22.0460873938552
PRNP	0.532597904898775	6.66236760372295	8.94267929827364	2.44441140934803e-14	9.16599471074808e-13	22.00287942278
IFFO2	-0.79007351408365	4.39055457438701	-8.89874578855987	3.04148072678603e-14	1.12534786891083e-12	21.9854643405878
NFE2L1	0.401120935690059	8.79368668156459	8.97407027910812	2.0909206365435e-14	7.91143817320214e-13	21.9853409754705
FAM107B	0.602688517729129	5.86558592295604	8.90728842335187	2.91496322762165e-14	1.08574265075155e-12	21.8598143671595
SLC27A4	-0.624135166256581	5.70661353343722	-8.90325686564251	2.97400280881724e-14	1.10282090852904e-12	21.8306670227494
LMO4	0.714056720514303	3.9837022648086	8.86504257039474	3.59641205530929e-14	1.31037898067522e-12	21.7933597109371
SWAP70	0.721462643131295	4.24643980284852	8.86603144292297	3.57877369011006e-14	1.30679937103495e-12	21.7926321349755
VEZT	0.51123766789875	6.51739512077917	8.90790266376018	2.90607135558588e-14	1.08484681586648e-12	21.7783410318835
SESN2	0.825038951014252	6.73073296517458	8.88247834415961	3.29775637862499e-14	1.21212478409065e-12	21.7545820291586
ZNF512B	-0.55189649314903	6.84656667537329	-8.90942868897116	2.88409731143314e-14	1.07905242587042e-12	21.7542288672638
TMEM164	-0.49770857957439	6.7415023422082	-8.90675588337898	2.92269436364679e-14	1.08620312305842e-12	21.7407134426099
TFDP1	-0.343394199184472	6.44328660379813	-8.89272321207279	3.13395603607826e-14	1.15700399000823e-12	21.6814631796624
CCNE1	-0.709503200293303	4.03888730432402	-8.82248854254417	4.44359187838906e-14	1.58791945671322e-12	21.6273518119341
STEAP3	-0.615568971185344	4.89739750492909	-8.84343367117739	4.00426740458291e-14	1.44015845320956e-12	21.6179256219804
DDX51	-0.591577179576941	5.56862185987495	-8.8449457932386	3.97428235486822e-14	1.43245470049173e-12	21.5842070173536
CAMLG	0.564190083327003	6.20047810164307	8.85538384012678	3.77332189787988e-14	1.3688727856864e-12	21.5797464228846
KDELR2	0.409030896760914	8.42693283280035	8.885713153624	3.24513398073238e-14	1.19541014743983e-12	21.5701451549316
MPRIP	-0.439230904040419	6.84496773962621	-8.86395587862924	3.61589528666318e-14	1.31461375595989e-12	21.5508960095032
HIF1A	0.498301177624998	7.82168050200141	8.87422687346119	3.43587691576687e-14	1.2601229284931e-12	21.5488119027611
EIF2S2	0.450023355220387	7.53336128782536	8.87064511428465	3.49761470689172e-14	1.27995860739731e-12	21.5388117172409
LETMD1	0.428500538087744	5.85532477209732	8.84608936851824	3.95175442214335e-14	1.42741125174785e-12	21.5238371241363
C17orf91	0.598185468851562	6.22040122393268	8.80423841214008	4.86541823014167e-14	1.73126073363594e-12	21.4351688025366
PFKP	-0.436549655724033	8.2358687161517	-8.85157358393285	3.84547633428961e-14	1.39202913884544e-12	21.412235047279
DNAJC10	0.643856673727923	6.54443515325394	8.83567847982562	4.16163640280577e-14	1.49034704926175e-12	21.4038013929578
OGT	0.532499904299687	7.63751474337117	8.83876720883816	4.09823328233332e-14	1.47079084578846e-12	21.3855821316699
VWA1	-0.94106789217849	4.82331078577239	-8.7875063354213	5.28717292526592e-14	1.87336186445227e-12	21.3643693745491
HYAL2	-0.748755527690888	3.54068997673634	-8.76515995085707	5.90787149880286e-14	2.06269818258829e-12	21.3023738037192
NPC1	0.782704560380315	6.80927077703324	8.80764222636805	4.78382065529259e-14	1.70585536543952e-12	21.2998591128621
BAK1	-0.664339543300325	4.9430222449363	-8.77612531737123	5.59470330936044e-14	1.96980669780514e-12	21.290509515696
AKIRIN2	0.435024915481306	5.78005429414684	8.771557197623	5.72310266664887e-14	2.00236755223924e-12	21.1929463310331
SH3BP2	0.544558407655673	6.14612145530408	8.77189595512246	5.71348085181525e-14	2.00236755223924e-12	21.1908358959049
COG3	0.516246011359934	6.30664353123723	8.77892544424003	5.51742336135979e-14	1.95081159186852e-12	21.1863583546378
PRPF4	-0.324859175205746	6.24915890261258	-8.7779734642543	5.54357654863872e-14	1.95592350631717e-12	21.1419135928288
TRAM1	0.601041274476507	8.12812384817054	8.79657136734253	5.05433926382851e-14	1.79466602650251e-12	21.1373176439794
SYF2	0.662935984314878	4.99577011605482	8.74551861164674	6.51318407000292e-14	2.26458399972409e-12	21.1302223630571
CTPS	-0.334013400667955	6.52130529647733	-8.77381681212213	5.65922672576775e-14	1.98833839835588e-12	21.1007824369901
NDST1	-0.520825803600142	6.45830766881123	-8.74841665185983	6.42012457833483e-14	2.23687840516816e-12	21.0285925634621
LRRC45	-0.856577723545597	4.9448451437746	-8.72588511912602	7.18008324068334e-14	2.47587035293171e-12	21.0259763569882
ULBP1	1.84001768442353	3.02515929318583	8.71339561105852	7.63934209396806e-14	2.62341595851174e-12	20.9509087393813
DYNC1I2	0.439007347976756	6.13055504247428	8.73291198274476	6.93391283506767e-14	2.40088526405117e-12	20.9491156798443
ADCY9	-0.602706458015421	6.02902385324904	-8.72415670387624	7.24195876798367e-14	2.49206828057117e-12	20.9302854618215
XYLT2	-0.635726093116898	5.09208302407635	-8.69819074022799	8.23818052613407e-14	2.80601489040868e-12	20.8743928766753
RSL24D1	0.654093167349101	7.24301057641878	8.7296142938755	7.04837335878398e-14	2.43547512504759e-12	20.8545170863771
GRPEL2	0.592228176012886	6.00372094482215	8.70638572432438	7.90982849823133e-14	2.70519369743192e-12	20.8392585278716
ZC3H6	1.11055961449797	2.65759606557138	8.65700337884607	1.01061152726801e-13	3.36013264056267e-12	20.8370546209722
OSBP	0.480569478621553	6.48658979409687	8.70154865211718	8.1020244915593e-14	2.76527056320077e-12	20.7873282829301
SGPL1	0.384405439268484	6.7005622716092	8.70825563933167	7.83675445844366e-14	2.68569429432401e-12	20.7861548144593
C3orf21	-0.511098753987295	4.68044120910822	-8.66637018075261	9.64726048882078e-14	3.22453912108073e-12	20.7301348613635
ADCY3	-0.620624889040076	5.15666466020086	-8.66610970475723	9.65973510919306e-14	3.22453912108073e-12	20.7197700704545
PABPC1	0.250312763553762	11.3472757092397	8.73389646315109	6.90010303738591e-14	2.39413533604237e-12	20.6850969385632
CENPB	-0.551039623518662	7.20816565036469	-8.69652024970308	8.30676315249889e-14	2.82362412525186e-12	20.6850349248935
GRWD1	-0.529105521675731	5.92448624033336	-8.68002599112027	9.01527968281677e-14	3.04588964475611e-12	20.6832546658945
ALG2	0.36390251332518	5.94856973581993	8.67443552618049	9.26884937262207e-14	3.11895848908916e-12	20.6720991260914
RPUSD1	-0.809872155616872	5.7325709236396	-8.66466003891614	9.72945652357413e-14	3.24134324502498e-12	20.671520099363
MYBBP1A	-0.508037516283041	6.64946499983702	-8.68579172021806	8.76100780578353e-14	2.97198974734125e-12	20.6671005623275
RAB11FIP3	-0.450932150483368	6.05986866182442	-8.66698254406051	9.61799667345659e-14	3.22347447629034e-12	20.6504694471452
MTFR1	0.468014617014969	6.45864656803402	8.67327522071991	9.32236296435128e-14	3.13066663083958e-12	20.6349756611257
ACOX3	-0.614492426319805	4.18222056324052	-8.61252470419332	1.26002376826013e-13	4.1238038161218e-12	20.5773597814316
HMGCR	0.641252217615357	8.35253993627647	8.67656936653724	9.17123479474651e-14	3.09233328038993e-12	20.5564633963409
VDR	-0.732885387632717	4.85563605422955	-8.60909454845797	1.28163412030102e-13	4.1863377007645e-12	20.5524096529852
SLC1A5	0.503211939576447	8.59902581910192	8.68112150807847	8.96640669005672e-14	3.03550982762163e-12	20.5460979047478
PDLIM7	-0.787147929983262	6.03088630511592	-8.63435110734824	1.13077859728886e-13	3.73737969586145e-12	20.5443793489523
RNF103	0.444469519757687	5.24562788142144	8.63375355520358	1.13413441206353e-13	3.7410776937575e-12	20.5390462239305
PASK	-0.504491657329892	4.63085649253843	-8.61859019872096	1.22269623087747e-13	4.01736183992039e-12	20.4917692397563
TBC1D17	0.651866222262535	5.18681493631049	8.61714470134108	1.23149058898222e-13	4.03832325688992e-12	20.4905332657136
NOC2L	-0.463346322404176	7.42942424340508	-8.65431328032571	1.02418752449493e-13	3.3985143173915e-12	20.4759724398524
LOC100506710	0.652954641797728	5.95996495634951	8.63249374680804	1.1412419990934e-13	3.75711243953504e-12	20.4563773221492
THG1L	0.46075142292658	4.66850156126104	8.6024839322698	1.32432984890331e-13	4.30324417771502e-12	20.4276720937082
GDF11	-0.522137618711795	4.68886380331697	-8.59095403735597	1.40221985917977e-13	4.53592358315716e-12	20.3918224112008
SFPQ	-0.333753303983249	8.58640506453771	-8.64552267801411	1.06983198417664e-13	3.54294457492478e-12	20.3773936085546
SDC1	-0.509111282981579	5.58774569533165	-8.60235995902608	1.32514395570631e-13	4.30324417771502e-12	20.3649946507706
PRSS16	0.989661591665646	2.84865549993112	8.5495342764808	1.72165886225752e-13	5.50535809032405e-12	20.3182908110053
RIT1	0.593979657874149	5.24427361328281	8.57212625352314	1.53935130053308e-13	4.96032970137096e-12	20.2996917134267
DTNA	0.411942063290816	6.18659951204756	8.60308106662587	1.32041557265258e-13	4.30324417771502e-12	20.2989857726843
CAMKK2	-0.386396189887874	5.84129098194555	-8.58475513808189	1.44596795798722e-13	4.66841083578732e-12	20.2220494557378
FAM136A	-0.428270322739446	6.88905390550421	-8.59410965760302	1.38045899610614e-13	4.4741853199378e-12	20.2143158211574
MAP2K3	-0.617290504708342	6.22149018862219	-8.56676484471009	1.58079232860753e-13	5.0840713276216e-12	20.2006641890575
MEX3C	0.524180877462906	5.53849963606839	8.55205301444605	1.70031146191805e-13	5.45796715722025e-12	20.1212569012967
NEK8	0.737845567827936	3.69084596746457	8.51060484069318	2.08772134233187e-13	6.5570047116297e-12	20.1000392613535
RMND5A	0.469169006670588	6.95778279543749	8.55161042401105	1.7040433990547e-13	5.45946777888713e-12	20.0122895428596
SUV420H1	0.389701390518988	6.52962641078077	8.54121145238922	1.79411732386572e-13	5.72611032907066e-12	19.9884498526204
RETSAT	0.457443987886457	5.10491011496869	8.52099636782431	1.98302427336042e-13	6.25737697126031e-12	19.981167026479
ID3	-0.806982241448626	6.14561465115515	-8.52491977294678	1.94487108123765e-13	6.16023181110197e-12	19.9729892278643
PDCD11	-0.361655077099143	6.63751552640649	-8.53940632252262	1.8102297198242e-13	5.76652987320762e-12	19.942800146178
UBE2J1	0.452467558096432	6.38597465633561	8.52349167949628	1.95867311601218e-13	6.19222101931716e-12	19.8989254381208
TMEM201	-0.65288755865835	4.91970793236712	-8.48578846067877	2.36059026694391e-13	7.3653939597705e-12	19.8542792516117
LDLR	0.735600710556384	8.50263837961225	8.52746042901546	1.92055581269711e-13	6.09475814260843e-12	19.8424236186496
SLC7A1	0.617432585681856	8.42370404573242	8.53025412911471	1.89416857574791e-13	6.02244776821445e-12	19.8236450931397
TMEM87A	0.420796707747304	6.34962626060015	8.50884520924112	2.10598788154229e-13	6.59560699080774e-12	19.8170011233886
LONRF1	0.685779173161307	4.46101709700052	8.47058710032255	2.54501016572511e-13	7.89661410233519e-12	19.8103107713216
PRDM10	0.709880904182929	4.53833409003624	8.46736851835676	2.58586323752744e-13	8.00851421933498e-12	19.8035122030809
ANKRD52	-0.557135168714291	7.02077170179801	-8.51332186678048	2.05982600417878e-13	6.48748212690882e-12	19.7968078822
PRSS23	-0.381365236240505	7.51479796878689	-8.51040949378521	2.08974139637565e-13	6.5570047116297e-12	19.7321607660829
KLHDC2	0.482433408976754	5.69426121274669	8.48001427249862	2.42901761674251e-13	7.56478410100592e-12	19.7289517650065
MTA2	-0.336621809478131	7.60093414852825	-8.49217508329006	2.28714165127536e-13	7.14956205157553e-12	19.6776726299151
GEMIN4	-0.459767643629646	5.6027002266946	-8.47391859522447	2.50340153051147e-13	7.78194929298771e-12	19.6757391642212
C16orf55	-0.930447925929535	3.02417745634021	-8.41220891830593	3.39686662715503e-13	1.02915212812574e-11	19.6559173789488
FAM55C	0.661919260625421	5.62692931293941	8.46110898956998	2.6671961305226e-13	8.21476760347328e-12	19.6174636816321
ID2	-0.865948683357105	5.2086215221925	-8.41877480354031	3.28837613625196e-13	1.0017268215424e-11	19.6119298022431
FADS1	0.603545226742569	6.81549322181809	8.46371531964447	2.63302554533206e-13	8.1395044769193e-12	19.5717626806264
SLC6A14	0.487043401525032	6.59289653066167	8.46330009394918	2.63844003625849e-13	8.14119394213782e-12	19.5348761506193
PAN2	0.434885272993338	6.2162176209322	8.42993177979504	3.11188847847348e-13	9.53172580842317e-12	19.4546133317637
CDC25C	0.67104583031311	3.78739860352912	8.37468833159157	4.08890489184387e-13	1.22112223948566e-11	19.4235395557411
PI4K2A	0.439822251877213	6.12383947389819	8.40815380591665	3.46564536296269e-13	1.04809137522944e-11	19.414567510219
NEDD4	0.643457662455709	6.12223105449565	8.41895151042972	3.2855045770611e-13	1.0017268215424e-11	19.4035594099816
IDI1	0.547081526390915	8.24081320584377	8.44246508037223	2.92486745752703e-13	8.9918167940592e-12	19.3972547224168
CLDND1	0.570032096620057	5.16422938355954	8.40365392535682	3.54359373401333e-13	1.06691964455404e-11	19.3962542737424
SYT12	-0.53994692189636	7.05494748095848	-8.42631877445702	3.16798209916773e-13	9.68580121142251e-12	19.3957861577316
GNPDA1	0.384425823920973	6.09217817796005	8.41399252750096	3.36704730004449e-13	1.02196912969046e-11	19.3929643165183
MAPK6	0.575421367507001	8.55379525524906	8.43208301465838	3.07896094004441e-13	9.44817298372527e-12	19.3383290300789
MTHFR	0.649781929606996	4.80990430897259	8.36237309451237	4.34538059509375e-13	1.29309866676776e-11	19.3060416524206
PERP	0.37509539795971	7.43167216163364	8.41675132505901	3.32143737529717e-13	1.00995852117218e-11	19.2962285037244
DBN1	-0.473989573433363	7.39465023838004	-8.40345714007552	3.54704210937601e-13	1.06691964455404e-11	19.2815948670202
LMCD1	0.63169712308226	5.11226271712881	8.36172691075425	4.35927210718166e-13	1.29492836093261e-11	19.280229171856
CUL4B	0.604721297479391	6.38577531763255	8.40010367253777	3.60632358480097e-13	1.08280351224796e-11	19.275457663202
LOC100128881	-0.901944683563358	3.75482437105263	-8.3360721824369	4.94806001474827e-13	1.44254795450699e-11	19.2730982156427
CCDC85C	-0.425145635245654	6.27574006293783	-8.38621016067407	3.86263353539179e-13	1.15561150708215e-11	19.251880958576
DDX59	0.494698227864578	4.45488254150661	8.35817050217179	4.43652287001847e-13	1.31089060915528e-11	19.2402015610774
KLHDC5	-0.51703483730036	4.74370147033036	-8.36978071192812	4.18925061847691e-13	1.24885966744042e-11	19.2386011019259
LOC730091	0.968372846460374	2.78743578833782	8.32404488629055	5.25074972087139e-13	1.52719197098875e-11	19.2320136540831
DNAJC12	0.662261527764088	3.89883102952775	8.33594764475233	4.95110335976449e-13	1.44254795450699e-11	19.1953039476842
KHK	-0.950863607015759	2.99049057421238	-8.31280614779685	5.55024550426887e-13	1.60592224590645e-11	19.1787174628861
EIF3A	0.407007500621539	8.95067983318079	8.40373201799423	3.54222620066087e-13	1.06691964455404e-11	19.1643605171427
EAPP	0.526915189195361	5.72507064838728	8.36016929567202	4.39293955903444e-13	1.30072107463204e-11	19.1590455738785
SLC25A15	-0.407840942924017	5.31552236697348	-8.35040973417834	4.60986854373629e-13	1.35255160570958e-11	19.1050917095486
PTPN21	0.631715963409837	4.1709382847638	8.30365657768539	5.80659240910298e-13	1.67141912994558e-11	19.0629299817455
SSR2	0.506102966626695	7.12084491883786	8.36010531763918	4.39432795483798e-13	1.30072107463204e-11	19.0471066377914
IDH1	0.53753223952684	7.00137286045299	8.3521577999691	4.57024372727828e-13	1.34328218093149e-11	19.014075178563
TSC22D1	0.34348578979592	6.6636823389189	8.34301928981038	4.78121246312094e-13	1.40036772737714e-11	18.987416817715
MAGT1	0.444597533976812	6.8706801480255	8.34090067383874	4.83149181922042e-13	1.4126200906406e-11	18.9635151411909
KAT2A	-0.484746024605803	5.8590835821966	-8.31796130957172	5.41081135754262e-13	1.56829131964546e-11	18.9379344651491
ZFAND6	0.425496196000654	6.85943508391009	8.32089213368706	5.33310206520071e-13	1.54845137045862e-11	18.9000078858578
CCDC149	0.64139993261284	4.09097082016285	8.26935820974975	6.87702504375534e-13	1.96265131112226e-11	18.899737639475
HINT3	0.586276932933489	5.43746506415852	8.3046240791936	5.77893704534213e-13	1.66632660597072e-11	18.8876922293484
FTH1	0.557476107453795	10.8881381620396	8.35327231536861	4.54515749710334e-13	1.3394021717153e-11	18.8438165923665
KIAA0355	0.733061609444511	4.01133618270962	8.25565006553873	7.35792994561318e-13	2.08920238387835e-11	18.837145081239
TUBE1	0.974972099743005	3.46267804486013	8.2413600492897	7.89494112639062e-13	2.23409467678099e-11	18.8275330875051
SNHG8	0.680243551590378	5.76373642383929	8.28780702697246	6.27888131124047e-13	1.80426135823343e-11	18.8268109773963
CYTH2	0.411184472780277	7.01919179624827	8.31000134672593	5.62760636083073e-13	1.62549376128727e-11	18.8262593717383
CANX	0.447592267536706	11.2339021073263	8.35309969600124	4.54903392450545e-13	1.3394021717153e-11	18.8159857494409
ACSS2	0.621683283757654	4.80018641176269	8.25676858207227	7.31746573342793e-13	2.08124654635797e-11	18.7804694724088
TBC1D24	-0.526334656528483	4.5177806450595	-8.26138333625818	7.15285030457761e-13	2.03789213788341e-11	18.7440048411782
RUSC1	-0.533810843989438	5.98645394833679	-8.27009775062286	6.85199003558895e-13	1.95884925393487e-11	18.7259348922275
CD44	0.384903249685078	6.09624291507758	8.27724052582981	6.61481758390653e-13	1.89753360674533e-11	18.7192085561694
MLH1	0.355675455765755	5.79441470798011	8.25494815599736	7.38343646435469e-13	2.09289138016725e-11	18.63130264403
ZNF766	0.546608760825325	4.7431256753811	8.22840222332893	8.41556128427403e-13	2.36939136225924e-11	18.6310138381711
HDAC1	-0.308817612141914	7.11462503375956	-8.27161881423613	6.80078392852189e-13	1.94753956199658e-11	18.6123077727379
PRMT7	-0.768883177279514	4.38432378531802	-8.21310199601257	9.07448852802352e-13	2.54633802252794e-11	18.5877433257829
WDSUB1	0.755999490471361	3.34673460507396	8.19233022904164	1.00520323808743e-12	2.79717453473781e-11	18.586240515052
RNF149	0.439845647621977	5.94249774711901	8.23537133156325	8.13144327486381e-13	2.29713272514903e-11	18.5319872711049
KHNYN	0.437072549633712	5.93602914502528	8.2343518740237	8.17240018356693e-13	2.30480979207375e-11	18.5119498865357
PLEKHA3	0.546980211054038	4.23364852343037	8.18449891243315	1.04472215641234e-12	2.88792286675041e-11	18.4429580465829
ANXA1	1.07557259770522	3.22225492898781	8.15964159160998	1.18070159438056e-12	3.24237331107069e-11	18.4395938817671
FSTL3	-0.76334355416103	5.34146303318137	-8.18013945120043	1.06738776265475e-12	2.94085550949556e-11	18.4255048447306
FBXO16	1.47624012845964	1.10268259024141	8.18886360963968	1.02250962603476e-12	2.83589568587152e-11	18.3645657419776
GNS	0.497653765716633	7.60313130233743	8.21907748137798	8.8112409080238e-13	2.47662509152588e-11	18.3345749190359
ZNF629	-0.387636978383387	5.63905159075656	-8.18317128744675	1.05157347048733e-12	2.90206513538449e-11	18.3079593000172
WBP2	0.516389445188754	6.83470217058966	8.19102981961803	1.01166080169749e-12	2.81046764910113e-11	18.3004862708625
ADCY5	-0.684224148399765	5.43082497474639	-8.16782809214195	1.13407590371086e-12	3.11945483777309e-11	18.2949456381961
IDH3A	-0.338699761871581	6.99980384423068	-8.20541314972523	9.42477502699245e-13	2.63378038539208e-11	18.2856216082409
TBC1D9B	-0.401454962876425	7.83344950178001	-8.21115380878541	9.161997363015e-13	2.5665869999843e-11	18.2800691278544
CEBPB	1.05454590388477	6.98346303410079	8.18530090567024	1.04060496753608e-12	2.88130421805851e-11	18.2670352792026
PAQR4	-0.696447032551804	4.76176376255968	-8.14940509137356	1.24169776886611e-12	3.40428745680604e-11	18.2168034383465
TUBB2C	-0.547418289963304	8.86018168826057	-8.20522838937078	9.43335596059469e-13	2.63378038539208e-11	18.1951889647672
NR1D2	0.774257073817318	5.89912400390389	8.14304397170848	1.28117241580155e-12	3.50676390865224e-11	18.1715699477783
MRPL16	-0.555085729983286	4.60766777799799	-8.12905986866768	1.37240098238455e-12	3.73203805356084e-11	18.107332723615
SULF2	-0.310675584930783	10.0732937779421	-8.19287629839022	1.00250382675052e-12	2.79431233309595e-11	18.0853943678109
ZNF841	0.876919814470247	4.24869717652603	8.08970431846613	1.66536026942026e-12	4.46337902977316e-11	18.0620217184629
TP53INP2	0.929780665803568	3.91068928026686	8.07322650255012	1.80579802266346e-12	4.81661341802611e-11	18.0320645494945
MOBKL2C	0.737417125791692	3.60419556258614	8.06930134072909	1.84095435691594e-12	4.90256698488252e-11	18.0025957478928
HSD3B7	-0.614937364436132	4.81657949317935	-8.09317938606272	1.63716109614997e-12	4.40899873945443e-11	18.0004027006422
MLF2	-0.401063736796957	7.12891386592856	-8.13554939401589	1.32928733572938e-12	3.62659076716772e-11	17.9773129043461
NACC1	-0.536409047341122	7.4701379407077	-8.14197283959132	1.28794131787176e-12	3.51953114380511e-11	17.9636325987097
ADORA2A	-0.879046503192434	3.27458780037323	-8.05557431802503	1.96934775322631e-12	5.22783679761218e-11	17.9469333993984
FXR1	0.418378970124712	7.71544633407064	8.13113787386502	1.35844616111145e-12	3.70010644925534e-11	17.9139436001227
LITAF	0.374408275969138	7.27925257888602	8.11842341120311	1.44609692151435e-12	3.91969609650016e-11	17.8853165752516
ATP8B2	0.800976515511903	3.40048938104224	8.04434473196535	2.08098239787384e-12	5.49800152006985e-11	17.8816899736336
KLC2	-0.575283738373987	5.85563087586929	-8.09278359324087	1.64034869601801e-12	4.41048096337704e-11	17.8790496977461
NARS	0.381467325138125	7.24305250564966	8.12271987270126	1.41586550857459e-12	3.84398291646127e-11	17.8762948445666
ZNF33A	0.536856027269904	5.73397624086548	8.10378180737644	1.55403039237987e-12	4.19187165841307e-11	17.8731810988031
XPO6	-0.319894687723923	7.32744079304239	-8.1151847695811	1.46930926706122e-12	3.97616960879156e-11	17.843538314314
PREP	-0.306461562914621	5.74248186230235	-8.08826413993659	1.6771881767791e-12	4.48788721095259e-11	17.819116151493
PTPRK	0.482989495761407	8.18918680697122	8.11450935246139	1.47419675153325e-12	3.98295096488563e-11	17.7954584769311
CPT2	-0.489228866266036	4.10236336514052	-8.04043099840091	2.12135177640054e-12	5.58700584386184e-11	17.708554762681
ATP6V1C1	0.495251285816397	7.56354704981343	8.074336219485	1.7959804401925e-12	4.79807937408617e-11	17.6480089223965
PDIA3	0.391022673186754	8.7433114772939	8.08975738220078	1.66492605737592e-12	4.46337902977316e-11	17.6437930887464
ZSCAN2	0.655671068326899	3.89411826456174	8.00790200638288	2.48850490125868e-12	6.48251650602028e-11	17.6402148735327
EHD1	-0.590841275757653	6.36387943427329	-8.04105715163814	2.11484113053421e-12	5.5786440168855e-11	17.6162641512458
ZYX	-0.560213673740571	6.65092186325384	-8.04568992137793	2.06728440519635e-12	5.47045322666198e-11	17.6111477793969
NTN4	0.714685853634512	3.55137726034477	7.98920888612124	2.72743621480946e-12	7.06418072565054e-11	17.6022500098183
SLC37A1	-0.483783036446443	5.06261098896252	-8.02197493771407	2.32248204424753e-12	6.09751800753464e-11	17.5919531113348
GOLT1B	0.643688812128217	5.5031672374141	8.03772955616242	2.1496704868253e-12	5.65268698453873e-11	17.5876866506591
BRD8	0.316108392243503	6.24906115220017	8.0497359590097	2.02662253424684e-12	5.37135265653631e-11	17.5782232945309
TEX2	-0.357608626828661	7.31143954721502	-8.05700876525135	1.9555241130976e-12	5.19939352423596e-11	17.5643611362889
TGM2	-0.685428524477502	4.92516365473346	-8.0097142649507	2.46647959085431e-12	6.44521948085117e-11	17.5512310951925
ZBTB44	0.628295442552107	4.37970799947594	7.98911517660827	2.72868975649979e-12	7.06418072565054e-11	17.4487653171809
TMEM135	0.671267508029674	4.37881070673212	7.9715564930147	2.97398319669667e-12	7.66362018205781e-11	17.4452065751354
PHTF1	0.373625431102098	5.76237690961868	8.01605633957932	2.39091787472045e-12	6.25754468494911e-11	17.436575971157
MVD	0.683663510572094	7.0079521452471	8.01933364358646	2.35277859468208e-12	6.16737762029203e-11	17.3969891835229
RARA	-0.645840819131516	5.84652387451635	-7.98174168580642	2.82914330695203e-12	7.30163467059656e-11	17.3966844137283
WWC1	-0.360364924099115	6.78164152963549	-8.00591788838148	2.51284347996745e-12	6.52948638152517e-11	17.3678606402151
MRTO4	-0.417799545909449	6.34824176976519	-8.00579617481787	2.51434419379467e-12	6.52948638152517e-11	17.3671703908924
NFE2L2	0.378171814059978	7.15100880441515	8.00800869694928	2.48720282911495e-12	6.48251650602028e-11	17.3291398707237
HOXC13	-0.564307629914529	4.86960519093442	-7.95754474988374	3.18537265960815e-12	8.17057858271269e-11	17.318941296743
IGBP1	0.38228610982003	5.75416392489584	7.96855972057804	3.01798770942293e-12	7.76505022344448e-11	17.2653361535442
DEPTOR	0.582709732205517	3.89229605198809	7.9298003061822	3.64906135358027e-12	9.30288141421898e-11	17.2475958400607
BEST1	3.27911725351197	0.732025524788218	8.39929721229277	3.62072659825737e-13	1.08517977830208e-11	17.1989066983276
LOC154822	1.06883617944854	1.72479183567731	7.89699543389182	4.28466769841537e-12	1.08173735324504e-10	17.1629821715128
RND3	0.523839637476546	6.2953687090789	7.95065659268993	3.29470880897086e-12	8.43808730799827e-11	17.1468121722609
WDFY2	0.723411085302566	4.07734051969247	7.90331333577624	4.15423381190246e-12	1.0531790511007e-10	17.1410310273616
GRB2	-0.232577628714914	8.66995505339167	-7.98276107664556	2.81503926851979e-12	7.27646317260045e-11	17.1258046655817
SP6	-0.810715721912519	3.2079309044046	-7.87586652169601	4.75120031286224e-12	1.191290465252e-10	17.0922050000078
SAMD1	-0.779449899563405	5.45235174555099	-7.91745760468902	3.8763721757174e-12	9.85234776089632e-11	17.0600882172976
CTDSP2	0.393441891278411	7.03859871961167	7.94373251207465	3.40837910935177e-12	8.70255453813724e-11	17.0420942271971
SULT2B1	-0.73117951444151	5.63964157678339	-7.90321214728109	4.15629139994298e-12	1.0531790511007e-10	17.0151578405308
RPN1	0.285707755294252	8.7026961926751	7.94702445896087	3.35385771219185e-12	8.57643981325635e-11	16.9495916480556
SLC27A3	-0.651599463079719	5.12202744124664	-7.89404468530428	4.34697452173621e-12	1.09486147442043e-10	16.9284578224971
ATG2B	0.694419337894642	6.02096952010838	7.90228767238025	4.17513688412007e-12	1.05635384644514e-10	16.9177678763065
UNKL	0.510414848407809	6.35500249406435	7.91757349462248	3.87417368158258e-12	9.85234776089632e-11	16.91363837195
SLC7A5	0.471147300349665	11.366060689734	7.96259178139001	3.107560305577e-12	7.98323172818276e-11	16.8976668640552
SHISA9	-0.743086712384474	3.35020673770489	-7.83501473469371	5.8012599353846e-12	1.42820748910149e-10	16.872413373872
LPCAT4	-0.831320083972169	3.37484750296024	-7.8279385460858	6.00529593861315e-12	1.47261831784995e-10	16.8385070981776
FBXO33	0.443603374480658	5.33069272094965	7.87252242172915	4.82953600216141e-12	1.20911916317586e-10	16.8358817255344
CEP57	0.712935684414945	4.67975567228605	7.86058635963315	5.11976421277476e-12	1.27795427902157e-10	16.8226391939279
NBR2	1.17984561210796	2.30212939787658	7.83620700858064	5.76756713821977e-12	1.42476798847249e-10	16.8178237839055
MUL1	-0.488436466839363	4.57479129915988	-7.84823487384753	5.43836921626519e-12	1.35143070984872e-10	16.78266644747
SCD5	-0.50863688715984	4.56937032534004	-7.84957886077472	5.4027662144321e-12	1.34658512921256e-10	16.775085907423
SC4MOL	0.610318502859099	7.0304553009857	7.88389133540682	4.56833748034495e-12	1.14888535370359e-10	16.7656791350099
FAM160B1	0.614925432968596	5.38704470505915	7.86223244756653	5.0787305165834e-12	1.26960671389149e-10	16.7532094576391
GINS1	-0.367006699020255	6.00348475754953	-7.88270441638986	4.59493607919261e-12	1.15383950433059e-10	16.7415993687613
SNX16	0.753157872682715	4.93669039968733	7.83691042275531	5.74778054206924e-12	1.42198049978648e-10	16.7341957148772
FUS	-0.379157160313046	8.78885790888665	-7.8968175226033	4.2883990983106e-12	1.08173735324504e-10	16.7039085870672
EPG5	0.646608135857798	4.91797632403642	7.83227546927111	5.87941314501866e-12	1.44386645282367e-10	16.6740731201228
TBC1D23	0.571307287618746	5.54680023551665	7.83565148915858	5.78324142539131e-12	1.42653288492986e-10	16.6288322262765
UMPS	-0.380267504770204	5.72626335828532	-7.84839080460309	5.434226579063e-12	1.35143070984872e-10	16.6132844640243
DNAJC3	0.532045000822492	6.45664733779249	7.8452936223957	5.5171011145553e-12	1.36896141008639e-10	16.610445931754
LZTS2	-0.653342718119659	5.1207009625309	-7.81428083236687	6.41950459776207e-12	1.56501158736112e-10	16.5863628793436
GALNT3	0.485729015628743	5.99903816324326	7.84247510655092	5.59361127412447e-12	1.38588970294011e-10	16.5788984851019
NPC2	0.465149609060709	5.63179008034025	7.82290323423078	6.15481709336159e-12	1.50707410057656e-10	16.5705920818347
ANKRA2	0.67810065990078	2.84871154681705	7.76610313690815	8.1208490855168e-12	1.95696080844644e-10	16.5638547308286
WDR5	-0.348351839218373	6.34106655747517	-7.83480841941306	5.8071100968011e-12	1.42820748910149e-10	16.5166059998714
RNF185	0.517575454078663	5.21577618788868	7.79102319251986	7.19127649243165e-12	1.74552841885961e-10	16.4983576922257
NUP210L	0.54160459050492	4.23445456774258	7.76576449380444	8.13427119278007e-12	1.95737484069142e-10	16.478831721023
SH3BP1	-0.915945375942097	3.30847511855648	-7.74544181745406	8.98148005155232e-12	2.13969048977437e-10	16.474065298419
MEF2D	0.652207400234885	5.28492277923607	7.76863649173578	8.02113595074202e-12	1.9357211780694e-10	16.4692044573584
CACNB3	-0.538412520768456	5.27753474309444	-7.78474270445143	7.41506640278651e-12	1.79724015246669e-10	16.4613082603893
FBXO8	0.752736741234262	2.93906579496793	7.7450199637057	8.99996568337844e-12	2.14104446783529e-10	16.4586363772842
ALDH5A1	-0.438116622660996	5.03617592831211	-7.79455969692247	7.06823169721998e-12	1.71815562360911e-10	16.4350824925298
FAM117B	0.651561963661801	3.94964046095532	7.74748747048898	8.89237364475684e-12	2.12148440563357e-10	16.4135776873313
SEL1L	0.610421344751057	7.47273144989167	7.81569910069028	6.37520174688564e-12	1.5564799126265e-10	16.3841328230579
GOLGA3	0.416158645883982	7.45671698605241	7.81149503708497	6.50741877313443e-12	1.5841349572329e-10	16.3651284857785
SMARCD2	-0.312441913694133	8.5448599381229	-7.82013264532833	6.2386618664408e-12	1.52537106804614e-10	16.3429019361142
C16orf57	-0.53532924313623	3.98797266160462	-7.72286382386223	1.00259317414957e-11	2.35827964057348e-10	16.279342604549
ATP7A	0.731791853506182	5.11672692873531	7.75857095230347	8.42465695984373e-12	2.02433854879923e-10	16.2693089565122
ZC3H18	-0.33912049312337	6.61088063736415	-7.7783256375453	7.65087779046076e-12	1.8490358405732e-10	16.2572756053062
WDR19	0.758384308819155	3.46382824418309	7.69808590847546	1.13115687163244e-11	2.62742604460847e-10	16.2343460676514
ZNF618	-0.832085924634795	3.69996067729439	-7.70068295293567	1.11694689737196e-11	2.5980278041236e-10	16.2204663521
UNC119	-0.600456262007648	5.03714060732192	-7.72882453727474	9.73899730765257e-12	2.29724952007308e-10	16.2186560328478
BHLHE40	0.494614760546408	6.82896665127999	7.75453503010079	8.59206819597107e-12	2.06160327847088e-10	16.2052184343216
FZD8	-1.01777305375051	2.38720120587665	-7.68541901246304	1.20308342587095e-11	2.77140044273632e-10	16.1889318760373
PLEKHG2	-0.765069130389631	3.97486760783215	-7.6893172603286	1.18047656167903e-11	2.72307448517519e-10	16.1567386590376
RNMT	0.561972786021099	5.9378078842753	7.73956350959018	9.24250496393498e-12	2.19562007126205e-10	16.155775306554
NFX1	0.344882090760264	6.64449583398903	7.75164931334247	8.71379308559891e-12	2.0878148361541e-10	16.1221379187105
PSAP	0.363499411932516	9.71350771373971	7.7823717273897	7.50133984197431e-12	1.81551964568999e-10	16.1157644374201
SEC22B	0.406394929639854	6.49308569722661	7.74951468923034	8.80493759963786e-12	2.10663485574168e-10	16.1112541033395
ATG14	0.55433484203189	5.31706686627491	7.70701182795303	1.08305681262605e-11	2.52622623910155e-10	16.0734892666778
KCNK1	0.489448174315192	5.33115680705028	7.70976425019288	1.06863894496102e-11	2.49956891126267e-10	16.0666865000606
C16orf72	0.403965520791505	7.06883648947183	7.73761303365943	9.33077146525772e-12	2.21030909327153e-10	16.066341595623
PIK3C2B	-0.469708419185237	5.59098538026407	-7.72307286211193	1.00157283395763e-11	2.35827964057348e-10	16.0660821365436
TMEM214	0.332013743263197	6.57851948414562	7.73872576826659	9.28031377430498e-12	2.20147471718406e-10	16.0628091166172
PPM1E	0.752758216633315	6.25267488242941	7.7194529491706	1.01938883652406e-11	2.39441838511634e-10	16.0579075179802
MMS19	0.309783832865607	6.34652019019701	7.72890617032949	9.73512491496945e-12	2.29724952007308e-10	16.0249222226522
SPAG9	0.596013525371579	8.51969115069591	7.74912272483813	8.82177649204119e-12	2.1076484293271e-10	16.0239812872001
EFTUD1	0.383347649596028	6.42941911247628	7.71885259267866	1.02237390566381e-11	2.39806187914748e-10	15.9970968770692
GMPPA	0.563553493647394	5.26836918653907	7.69741505708096	1.13485661884322e-11	2.63236367455395e-10	15.9835530557327
SKP2	-0.494627255133583	3.7838978800719	-7.69054136044275	1.17346523334825e-11	2.71063985670112e-10	15.9824368837233
MARS2	-0.513782669397281	3.72991524945803	-7.66837059206447	1.30711703123211e-11	3.00277819097881e-10	15.9664589062008
CHDH	-0.992900071670173	3.16477527920066	-7.63398003591504	1.54496737869139e-11	3.51537883554215e-10	15.9535733063913
DLX3	-1.09381318691617	3.17900412244008	-7.63648097028931	1.52630665920823e-11	3.48239462054548e-10	15.9418499463052
MTUS1	0.525973035498922	5.50154408535682	7.69095309651417	1.17111623368014e-11	2.70895544841863e-10	15.9265102795367
SEC23A	0.435848397578734	6.13725933427378	7.70747268962641	1.08062929417728e-11	2.52408440165096e-10	15.913418736546
ELOF1	-0.574445075498902	6.10112741989557	-7.69202743661236	1.16500899653333e-11	2.6985610052664e-10	15.910324961834
TOX4	0.25990235290053	6.94047330140866	7.70623158940588	1.08717896673703e-11	2.53230933700698e-10	15.9035969652247
THRAP3	0.311795167543847	7.46026804646792	7.71827933117106	1.02523236607794e-11	2.40139861208507e-10	15.9032338427238
NCDN	-0.499039488628175	5.64671609739591	-7.67904709507123	1.24096609899766e-11	2.85473411824441e-10	15.8907873223235
ABCC2	1.26552291298292	2.00741849229129	7.62470378347337	1.61618426805406e-11	3.65751903909826e-10	15.8330367286968
HS1BP3	0.652555047554024	4.06129864472253	7.63427744386841	1.54273644256447e-11	3.51508504978858e-10	15.8273531135419
NPTXR	-0.590471164814574	4.60564353629494	-7.64112276700991	1.49226374287929e-11	3.41403814444778e-10	15.7869558768434
ENDOD1	-0.460347491758067	4.91108499302651	-7.65192933504772	1.4159044475344e-11	3.24822852956999e-10	15.7642357227718
SLC25A11	-0.486091701126769	5.80781081435804	-7.65017827060831	1.42800838655865e-11	3.27150852832971e-10	15.7118046077037
L3MBTL2	-0.432271088342184	4.58930860875584	-7.61121375277616	1.72561316436816e-11	3.88937393003949e-10	15.6853338371925
PKI55	-0.819678370917904	2.68681790330861	-7.56993491945624	2.10831922710122e-11	4.69501075286828e-10	15.6513634022037
SLC4A5	0.717837680104228	4.56265822054639	7.60596365232881	1.77016469655603e-11	3.98441916355357e-10	15.645922283253
C17orf70	-0.602223138735885	5.17245063372806	-7.59735685322268	1.84568694535922e-11	4.13770354881871e-10	15.5598887191566
C14orf132	0.659549469396713	4.05565240400939	7.56932471080445	2.11456745939075e-11	4.702663057294e-10	15.5580510048587
UBE2B	0.565385108852404	6.84805985928007	7.6255197684928	1.60979092855037e-11	3.64798692263907e-10	15.5508463039878
SEPSECS	0.698336407535338	3.76913727272456	7.57032013537006	2.10438425903377e-11	4.69249631307743e-10	15.5467344401485
PPP2R4	-0.35539154114173	7.65924880619977	-7.63791194337948	1.51573040684426e-11	3.46298843224909e-10	15.5101477324785
HK1	-0.308162073583929	7.32736660014957	-7.63170059622208	1.56217287845316e-11	3.54969826348515e-10	15.5000775779829
NUDC	-0.466931306229914	7.81231681290727	-7.61830949284419	1.66716593970889e-11	3.7627102801203e-10	15.4564931562753
KIAA0664	-0.502332376384132	7.80493029820278	-7.62705942175991	1.59779595292243e-11	3.62571770918246e-10	15.4515630786686
RAB1A	0.28462234466636	7.93040092267258	7.62229394064561	1.63521338049517e-11	3.69558223991909e-10	15.4265940878988
LACTB	-0.537967660803932	4.58650120404955	-7.55766138984464	2.23759447804394e-11	4.96965870528643e-10	15.423746550636
C10orf118	0.916557298005541	6.27634671947306	7.5911490907352	1.90213797703677e-11	4.25854826344887e-10	15.4176127963006
SELS	0.450996397967248	6.72181819333759	7.60263025565072	1.79904282387431e-11	4.04397744441855e-10	15.4081609772401
ANAPC7	-0.318669589534407	6.18574737576513	-7.59826844517202	1.83753869446525e-11	4.12496605721299e-10	15.4033238366038
ARAP1	-0.477978286981686	5.68088699390967	-7.57382099693997	2.06895598459202e-11	4.62583153560387e-10	15.3496094163397
TCFL5	-0.324494439819268	5.74981858799924	-7.57293968820585	2.07781849366317e-11	4.63944412390159e-10	15.3356069521131
ATP6V0E2	-0.562918426747082	4.81667011001244	-7.55122201005651	2.30853924304629e-11	5.10687966940558e-10	15.3353901431158
ATF6	0.53065988696873	4.98736099430868	7.55220255623929	2.29759371084531e-11	5.08939830730821e-10	15.3220668496084
UAP1L1	0.53099974577918	5.30103737398317	7.55455121689348	2.27158558577466e-11	5.0384611852116e-10	15.3209825961313
PHLDB1	-0.615506440678618	4.82451589031126	-7.52439247753251	2.62898852648767e-11	5.78515843644472e-10	15.2990116523336
TMEM229B	-0.988232424986024	2.5609202051336	-7.4923797724028	3.06961743306638e-11	6.70186448441282e-10	15.2842196902282
VTCN1	-0.943612339824049	3.56166691020935	-7.48545734187864	3.17414902412634e-11	6.89408678954401e-10	15.241600711428
ABCD1	-0.706316987971038	3.95374346934992	-7.49721177479602	2.9986860302952e-11	6.5555588458375e-10	15.2051970554477
PLXNA1	-0.565426970991677	6.46433671634349	-7.54715380240092	2.35450754382312e-11	5.20168879298518e-10	15.1690620938563
MTMR3	0.423108153777777	6.04672671378461	7.53316465673982	2.51962834348169e-11	5.55913778580314e-10	15.1565443924793
INSIG2	0.64105909495971	3.41860335551399	7.49039355723799	3.09925521578985e-11	6.74895107146738e-10	15.1542379815052
ACSL4	0.943153312298527	3.40253796654576	7.45500214294126	3.67765650339441e-11	7.92591847458353e-10	15.0897961061186
KIAA2013	-0.544966904626805	5.57690727662758	-7.50946361349957	2.82605003000316e-11	6.19434609459669e-10	15.0491177105099
CLCN7	0.519176890640006	6.49568832004912	7.51519560463035	2.74870942177891e-11	6.03273180706438e-10	15.0339442791204
SLC10A7	0.706156283741509	2.89915128089518	7.43849876818196	3.98286313088135e-11	8.48527426762545e-10	15.0135846085905
MVK	0.562196745092291	4.89135664302806	7.48575722752783	3.16954820471176e-11	6.89304605664492e-10	15.0100443581205
DUSP10	1.2619735727008	2.65135397352581	7.44712089116462	3.82039635115233e-11	8.20183678776271e-10	14.9755265017795
FAM111A	0.476315418609897	4.70355572744352	7.49142771521934	3.08378847923368e-11	6.72402588353377e-10	14.9741500394324
STAG2	0.524835334943763	7.79923940838922	7.52943452827816	2.56556718757731e-11	5.65303631686995e-10	14.9734840968916
SNX25	0.769569957192623	2.92341570585784	7.42584420625518	4.23381696578468e-11	8.97418947221585e-10	14.9482853170419
SOS1	0.571306141137355	6.35146386366649	7.50252793325684	2.92252754698019e-11	6.39742810153099e-10	14.9121330436566
WDR77	-0.420692725211839	5.45407125873491	-7.47194397912702	3.38850201095344e-11	7.34058389004992e-10	14.8759998753057
TTC39B	1.05579793401538	2.42410846369828	7.39610338170031	4.88714192471386e-11	1.02293568897265e-09	14.8409667338262
BRI3	0.62447940171471	4.69715541278718	7.42852882584462	4.17929800034112e-11	8.86987052762752e-10	14.8021542429101
DNAJC11	-0.393179291479829	5.57026347477615	-7.45250428409455	3.7223129932507e-11	8.01183558547293e-10	14.7886778044599
ICA1	0.529336088371749	5.12965418487781	7.44012237788979	3.95175365383789e-11	8.44050167391889e-10	14.7870820143168
ACTG1	-0.329335100239636	11.781669072289	-7.52271882541776	2.65038297439928e-11	5.82457356949455e-10	14.7698028157204
ERP44	0.390965241651191	6.23709525103154	7.45926544896759	3.60266340610808e-11	7.77431520048407e-10	14.7655539087608
PRKACA	-0.318448974523865	7.04077002122319	-7.47013131816358	3.4183278956446e-11	7.39561652351362e-10	14.7536631431412
SEC24A	0.581817035379144	6.88569705192431	7.46961428631714	3.4268829399542e-11	7.4045465488106e-10	14.7531683733355
RAB32	0.898600813988893	3.55722282579082	7.3748453202518	5.41456752240739e-11	1.12247051418518e-09	14.7183161967359
CITED2	0.421956244257184	5.89856687004644	7.44326290545538	3.89226228350461e-11	8.32406578380193e-10	14.7158170696371
SSU72	-0.392770044970893	5.85241764590794	-7.43976861719512	3.95851132230812e-11	8.44415093804605e-10	14.7086527528769
E2F4	-0.384734930850903	5.84846725078431	-7.44482507894984	3.86300200657189e-11	8.27206729294599e-10	14.7016270909534
TMEM125	0.770832915284155	3.62086405551857	7.38514785630517	5.15225036554765e-11	1.0717193422067e-09	14.6846157249632
PDIA5	0.554433878226061	4.20621605580222	7.39963418522813	4.8046225724561e-11	1.00692365791674e-09	14.6715001913601
SLC9A3R1	-0.527438673221484	9.1110023069425	-7.47523807069012	3.33496060980766e-11	7.23396643818719e-10	14.6689986755197
RAPH1	0.612829301766737	6.9466852207179	7.45159371545806	3.73872566380236e-11	8.03681850918133e-10	14.6652544812259
GNB5	-0.393936274085182	4.95155209914754	-7.41538826791903	4.45297113407671e-11	9.36748292406276e-10	14.6624396126642
SRF	-0.451429988940643	5.89401892950516	-7.42182658359364	4.31672857678254e-11	9.12229003110661e-10	14.6176414714729
CCDC163P	0.919141584158534	2.02982953442139	7.35161186265957	6.05580217108805e-11	1.24419208242354e-09	14.6167758190154
OSBPL9	0.347306093763888	6.52259351608955	7.43560178265422	4.03897676173973e-11	8.59387371034799e-10	14.6117717030616
SMAD2	0.371191912274251	5.78368791463549	7.41775024936768	4.40249979880209e-11	9.27297312785468e-10	14.5937543941351
CLIC4	0.5707468720039	8.13325902279426	7.44539434688326	3.85239374052045e-11	8.25992729698256e-10	14.5735867690349
ABAT	-0.392476349501539	6.40002589974269	-7.417827059888	4.40086806804003e-11	9.27297312785468e-10	14.5578534178347
AFAP1L2	-1.51518588999532	1.88894878468763	-7.36937385731796	5.55922672281021e-11	1.14922753661654e-09	14.5528375783934
RANBP9	0.298275416066908	6.75306802567028	7.42166717953482	4.32005124649392e-11	9.12229003110661e-10	14.5450282320461
SRP72	0.373889671146289	7.34650624666554	7.42907280466258	4.16833618714267e-11	8.85784680988235e-10	14.5211061063732
SPTSSA	0.546802796230231	7.11041468197337	7.42488410641661	4.25348555734031e-11	9.00446740012144e-10	14.5056272403535
NOP16	-0.525313328269141	5.45158831276768	-7.38644910786058	5.12002931200434e-11	1.06634334014895e-09	14.4612753418447
FTSJ2	-0.392986953913834	5.72090240693057	-7.39060884420656	5.01836382385297e-11	1.04777923333479e-09	14.4408877653551
PWP2	-0.371351004906519	5.85111854713084	-7.39144218986694	4.99823887225519e-11	1.04488183624495e-09	14.4346118062049
EFHD2	-0.581681201836425	5.45283197910843	-7.36716373159691	5.61874217233864e-11	1.15866638828843e-09	14.4216102219517
KIF1C	-0.337324620638813	7.90797503919896	-7.40613391406578	4.65631718373062e-11	9.78294580159684e-10	14.4035068107029
TFE3	0.403527233963672	6.72470095457409	7.38066220740481	5.26487325073724e-11	1.09378559310969e-09	14.3971621092169
RRAGD	0.694409610125593	3.73804306801649	7.30872062612825	7.4439555637588e-11	1.50353517932732e-09	14.3933000392458
HNRNPD	-0.40730275319141	7.72721710820428	-7.40161250662228	4.75899306859086e-11	9.98612297103056e-10	14.3740795425744
SLCO3A1	-0.487155279579812	4.81204892068149	-7.3333902670607	6.61099369242207e-11	1.35327121801795e-09	14.3341460753676
MYD88	-0.506631235908397	4.97061804629953	-7.35280299612068	6.02116588691204e-11	1.23859751897561e-09	14.3299370650825
GOT1	0.381241689873435	6.89533309893308	7.37338369708642	5.45284120774984e-11	1.1286301529506e-09	14.3224222419187
AIF1L	-0.316634283165579	7.49692028893404	-7.3869012896422	5.10887948452679e-11	1.06534788652402e-09	14.3166116466122
FAM134C	0.403000898353892	5.22088760794875	7.34465243441109	6.26216181607552e-11	1.28501097192696e-09	14.3020469172501
C1orf144	-0.25243524414908	7.43033917565231	-7.37477625924491	5.41636991716956e-11	1.12247051418518e-09	14.257943579992
ARRDC3	0.755888740226853	5.74063066255581	7.32098185064035	7.0176967515927e-11	1.42851264772072e-09	14.2465116990384
MTSS1	-0.607303179194878	4.63294874835887	-7.30498631706815	7.57881243408457e-11	1.528927130852e-09	14.2452923557277
ARPC5L	-0.428502807637235	6.17099878854252	-7.34009735073143	6.40099301410245e-11	1.31188979372364e-09	14.2154479385048
ERO1LB	1.49810523959356	2.05962900698487	7.29376928707057	7.99864716754834e-11	1.60780499074613e-09	14.1944620524161
ATP2A3	-0.525840801564699	7.24873739641196	-7.35578194817881	5.93540130509128e-11	1.22245876140821e-09	14.1872955534949
IQSEC1	-0.489992399646724	5.70133464801741	-7.32727962893984	6.80826672366204e-11	1.38855430105517e-09	14.186434741445
ZNF627	0.621669482372809	4.4216070066446	7.29863322874989	7.81383586806431e-11	1.57444085611455e-09	14.1813296532655
CNN2	-0.448955706424209	5.99793295657929	-7.3208759901222	7.02127120561128e-11	1.42851264772072e-09	14.1733112935002
HERC2P2	0.366118435952838	5.05081879874127	7.31109559910088	7.35943029397173e-11	1.49006189148164e-09	14.1500109785401
MBD6	0.472375919806478	6.68676939051791	7.32922315554504	6.74489723470744e-11	1.37730966243281e-09	14.1421104302421
BICD2	-0.406762793153478	5.51970909623576	-7.32057832983946	7.03133160053299e-11	1.42882125987015e-09	14.1401589016782
NFXL1	0.464698090933421	4.76136816676635	7.29227028301487	8.05647341338647e-11	1.61748453019778e-09	14.1140253344941
MAD1L1	-0.57354532475374	4.86683143657901	-7.28557156506372	8.31999807697243e-11	1.66439770142688e-09	14.1021572137828
ZNF277	0.581436362804427	4.6194588334913	7.28180332441402	8.47198064207275e-11	1.68874140951162e-09	14.1011254619032
KIAA0776	0.577004120358693	6.06354004021033	7.31907395919625	7.08239601462627e-11	1.43745134646371e-09	14.0859760258991
AGAP3	-0.474663524023853	6.37628626407631	-7.31355851237319	7.27278145363708e-11	1.47430299431063e-09	14.0823480425977
TMEM41A	-0.428690251699382	4.62608561334959	-7.27978281971581	8.55460419837759e-11	1.70318095968651e-09	14.0746773009159
SPATA2L	-0.742864839583084	4.92360229573544	-7.27294871020103	8.84004037612686e-11	1.7537465628748e-09	14.066908370929
SLC12A9	-0.512400219388989	6.18512239035404	-7.31010905339412	7.39442514525514e-11	1.49533695440444e-09	14.0589985474486
SND1	0.272242909528791	8.11006845060991	7.33098125972606	6.68807810609377e-11	1.36737675117741e-09	14.0266271841769
CRIP2	-0.743282105115318	6.57591798615023	-7.29518428554546	7.944439611314e-11	1.5988304218967e-09	13.9977682147651
FBXL18	-0.521371344604749	5.66887542190782	-7.28632884726607	8.28978314425402e-11	1.66033932101203e-09	13.9668641099726
CA2	-0.510865994460485	4.851421931952	-7.25848324182719	9.47576178124304e-11	1.86219318483559e-09	13.9625147639141
SLC9A3R2	-0.733938325720096	5.21738227968579	-7.25701961605841	9.54255884688653e-11	1.87311918022688e-09	13.9617505036501
SGPP1	0.467745760999596	5.06171105974021	7.28300939989411	8.42303916298904e-11	1.6821753944509e-09	13.9577956275233
CDR2	0.343377411416247	5.46570733320829	7.27229288308908	8.86792400962337e-11	1.75719385233343e-09	13.9576093577241
SCAND3	0.865871134240316	2.86759539162881	7.20548526805162	1.22173133062365e-10	2.34853273256896e-09	13.9374358893958
TSFM	-0.400071399221322	5.48546736962361	-7.27591275427042	8.71510029307066e-11	1.73307178717377e-09	13.9126377607156
TC2N	0.501319266435869	6.2021755909963	7.28286257424268	8.42898218458417e-11	1.6821753944509e-09	13.9041601201193
NDOR1	-0.57838058459008	5.75756314606423	-7.26986399119602	8.97195497436912e-11	1.7736049053351e-09	13.8997234358172
TMEM45B	0.515394177678088	3.81065688597338	7.21905126152186	1.14484563580696e-10	2.2109005096115e-09	13.8906757152255
FDPS	0.417149567031542	7.52405088566874	7.28707685658687	8.26004511259477e-11	1.65636684008435e-09	13.8529609051361
SLC25A22	-0.597525141712115	4.82068673726056	-7.23594820180271	1.05576430007566e-10	2.05787903898198e-09	13.8452149064236
TTC17	0.426460500539116	5.95192944590232	7.26273781035865	9.2842149482611e-11	1.82669659758492e-09	13.8396240812704
PHF3	0.496194006640635	6.42062379904251	7.27168139013852	8.89400132853275e-11	1.76027548187434e-09	13.8184120475726
N4BP2L2	0.512899882349597	5.64758731152639	7.24974618242927	9.88149893766431e-11	1.93737618093198e-09	13.8141090572977
NBEAL2	-0.560984765887216	6.86375704371298	-7.26630154923956	9.12673130384676e-11	1.79782631714409e-09	13.8048514592341
GATAD2B	0.460915849749607	6.16612692807188	7.24872035374423	9.93025385480691e-11	1.9446553333465e-09	13.8035106621394
FCHSD2	-0.505207486105045	4.69481123610932	-7.21813441641541	1.14988709639384e-10	2.21807517878784e-09	13.7950928868306
LOC253039	0.491092860205429	4.62945342384573	7.22731306677599	1.10039435599748e-10	2.13491823778444e-09	13.7660519658725
TAF1D	0.685265394884885	5.33949267427108	7.21947935641321	1.14249918512733e-10	2.20891981179993e-09	13.764861281753
XRN2	0.338254416814197	7.70167692644184	7.27427987834741	8.78371071745576e-11	1.74464106934359e-09	13.7554847526579
GOLGA4	0.548767339057667	7.68469765032794	7.26933513423418	8.99476632530981e-11	1.7760150179986e-09	13.7463582295443
HPS6	-0.640857533766786	3.34199510115506	-7.19888871579454	1.26094730921645e-10	2.42003259193937e-09	13.7305870720111
SDCBP	0.432296793200807	6.56038943911884	7.23508090972543	1.06016445418748e-10	2.06405009683718e-09	13.7191300458523
PMAIP1	0.781581547692666	3.6131509531064	7.15488737272572	1.55644716654914e-10	2.92801152006387e-09	13.7091623023468
ZNF292	0.966431024296616	6.86843242050528	7.23033889134812	1.08454650873664e-10	2.10661507690029e-09	13.6952228991168
COPA	0.378548031656926	7.24135662179762	7.24819488928194	9.95532016730595e-11	1.94728391202368e-09	13.6920034788437
C17orf39	0.545541212602187	3.56337911019175	7.17714094120741	1.39929523073772e-10	2.65326682980245e-09	13.6856279810752
HEATR2	-0.407337157466414	5.91293450262047	-7.23284352082548	1.07159991478662e-10	2.08388802033621e-09	13.6827197905446
GPRC5B	-1.00973799115847	2.45784380495831	-7.15315740163695	1.5693731242227e-10	2.94239866922651e-09	13.667907993785
GALE	-0.530502855119784	4.72511479520101	-7.18448062081851	1.35099812883754e-10	2.5704314797132e-09	13.6656685692501
THAP5	0.583915609858006	5.66758306570028	7.22314003005529	1.12262837605108e-10	2.17301353716183e-09	13.6650367781172
HUNK	-0.831253883545348	3.59910370022762	-7.14298801271724	1.64753778747469e-10	3.082038250305e-09	13.6590772529598
TMEM194A	0.512404123133575	6.74861692933262	7.23875081178844	1.04166895142781e-10	2.03277380906402e-09	13.6481655627702
PARP6	0.316737032003611	6.4645009741492	7.22364810677941	1.11989768018386e-10	2.17023972229373e-09	13.6368104967609
RXRB	0.46137497550662	4.95648858394394	7.19312473585834	1.29623447800125e-10	2.47751147543919e-09	13.6137599935955
APEX2	-0.477131310284329	4.80340317143835	-7.19475944068039	1.28612844300992e-10	2.46382727158051e-09	13.6086223924072
STARD7	-0.299880141519436	7.92112674946931	-7.24300258592741	1.02064099124069e-10	1.99406541326043e-09	13.5880180700607
SELK	0.65527382106208	5.00840449855564	7.16993208869928	1.44839789922981e-10	2.73706287759541e-09	13.5857151299136
STMN3	-0.485263505107473	6.75213260089596	-7.21603169921616	1.16153265994729e-10	2.23795762729937e-09	13.5772716270615
PTPRS	-0.524825210752756	5.97532912713261	-7.19874418156451	1.26182038996121e-10	2.42003259193937e-09	13.5693457720277
MRI1	-0.427400074586461	5.43361476493212	-7.1890959470453	1.32147875194043e-10	2.5200012140766e-09	13.5623145201057
CALB2	-0.487139520307907	5.36777152125608	-7.19319859981647	1.2957761431255e-10	2.47751147543919e-09	13.5477044348707
CIAPIN1	-0.376921625481687	5.21334662929582	-7.18149148120226	1.37046458144452e-10	2.60154933712578e-09	13.5394677262448
RGS19	-0.671746336169369	4.51450047137818	-7.16257838715296	1.50024820202908e-10	2.82546744715477e-09	13.534403916006
EVPL	-0.480247876430987	5.99401716026416	-7.1822481957392	1.36551041166635e-10	2.59509046871683e-09	13.481931829995
ARHGDIA	-0.511662376465739	8.13632510304721	-7.21496147991322	1.16750475937412e-10	2.24687567270112e-09	13.471113273068
PPP1R9B	-0.42086193328962	6.19814652105331	-7.19074292724979	1.31110041593614e-10	2.50306431005891e-09	13.461146197454
PBXIP1	0.604705400326542	4.02271315273026	7.11985469620659	1.84002313411441e-10	3.41537701386563e-09	13.413214888734
TTLL12	-0.488253679940118	5.9543712706818	-7.17022428329921	1.44637479704975e-10	2.73633168618327e-09	13.4020292931854
H2AFY2	-0.426630223156329	4.85940725042848	-7.14365319822114	1.6423090135249e-10	3.07569719397429e-09	13.3984007148336
F11R	0.248491280124276	7.50430516468715	7.18690458123601	1.33541395875746e-10	2.54367460663551e-09	13.3825970957002
CD46	0.374149268752449	6.72203532664235	7.17188761394426	1.43491148172133e-10	2.71771909629757e-09	13.3288287047874
CARD10	-0.815147701014714	3.24494191363462	-7.06522769425491	2.387630162287e-10	4.34501924201172e-09	13.30441460249
FARSA	-0.46085236436361	6.8190537400689	-7.16291410134952	1.4978414963222e-10	2.82411512790219e-09	13.2977892136185
CAP2	0.422660621103484	5.9678699224242	7.13838618702859	1.68416604224255e-10	3.14002150395366e-09	13.2851060407404
FADS2	0.500991656391399	5.18996303595096	7.12045552219393	1.8347524569915e-10	3.40937778785843e-09	13.2573755849462
LAMP2	0.307835889522206	7.80061359898487	7.16845900646575	1.45864007953713e-10	2.7533066241737e-09	13.2573321244939
RCBTB1	0.558956954653691	4.23358906666651	7.08958977497928	2.12588023463012e-10	3.91555297840905e-09	13.2463422945283
IL21R	3.46118690060301	-1.1161170406154	7.73299266494474	9.54321986237294e-12	2.25743718498338e-10	13.2458271550804
RAB9A	0.583091310093258	4.35543886398147	7.09021541820732	2.11954719838187e-10	3.90819265112881e-09	13.2287975655612
PDCD4	0.382702180370373	7.07097770314287	7.1541013274065	1.56230717896264e-10	2.93430402301341e-09	13.2111327916806
NUPR1	2.74328895741818	-0.28041334289451	7.36841334973893	5.585014490844e-11	1.15313311536883e-09	13.208112991245
KDM2B	-0.328574171076904	5.64395126435115	-7.11658859789668	1.86893837327515e-10	3.46520236747824e-09	13.2009280424536
AP1S1	-0.45007420704164	6.85822211861375	-7.13917379776223	1.6778402565407e-10	3.13171880026638e-09	13.1911862904793
GPBP1L1	0.335031831558777	6.55272218610012	7.13628087180625	1.7011914803078e-10	3.16470815535792e-09	13.1884028035931
FBXO41	-0.575109739866776	4.48641924904895	-7.06582073334204	2.3808941441814e-10	4.33748079164375e-09	13.1636715290507
GTPBP3	-0.50338567947177	4.49145999096508	-7.0837292426779	2.18612166417303e-10	4.00445769021137e-09	13.1507236626356
IBTK	0.534709131349925	7.09347409231458	7.1370211999845	1.69518516167326e-10	3.15704639686232e-09	13.1470423038136
C8orf73	-0.639314286474679	4.91303896050672	-7.08814169721698	2.14061037873538e-10	3.93834631176793e-09	13.1420213047662
UPF1	-0.406902946372849	7.68510738645013	-7.13960187418822	1.67441200244637e-10	3.12881188032549e-09	13.140289438501
GPI	-0.330830904662374	8.82152349288825	-7.15396828582543	1.56330117466213e-10	2.93430402301341e-09	13.1371160362237
THEM4	-0.558813288708013	4.01627836606931	-7.05067421834285	2.55898774011516e-10	4.61169299199202e-09	13.1270328358908
LMO7	0.635135656721529	4.02826096408761	7.05239038377803	2.53816335185064e-10	4.58404361731643e-09	13.0983010885518
ZNF621	0.57283511168333	5.01283031662875	7.08251852109249	2.19877626015887e-10	4.02323131016378e-09	13.0835576960991
PDXDC2P	0.533127772896521	4.97240988817094	7.06230714892746	2.42107974293015e-10	4.40110191530042e-09	13.0365623102131
SLC6A8	-0.591864779216796	4.91254033630892	-7.04341123539865	2.64901012397545e-10	4.75343833834394e-09	13.0350030898599
GALNT6	-0.283169791786605	6.41830539979134	-7.10195379695384	2.00413504327663e-10	3.70355297942081e-09	13.0340178616852
MANF	0.442668537550403	5.71160382898284	7.08704669401208	2.15181613379574e-10	3.95461241995605e-09	13.0278735470471
CCNG1	0.436126883866172	7.32963972737212	7.1077474194725	1.94949112931807e-10	3.61055256331289e-09	13.0077070070244
OFD1	0.469308645699956	5.53347166363717	7.0679452522101	2.35691714331771e-10	4.29848225788935e-09	13.0055089569539
ATF2	0.714642684867844	5.05737828476337	7.05291165478792	2.53187144598103e-10	4.57762357433371e-09	12.9991236057856
MUT	0.437219385167134	4.68549019656957	7.05187454560876	2.54440494097504e-10	4.59035903267169e-09	12.987755819004
ARHGEF26	-0.617635588395157	4.90648300605277	-7.03033350324031	2.81909068562981e-10	5.03164062182208e-09	12.9843283819381
GRPEL1	-0.32087022153715	6.03397888097006	-7.07327091014389	2.29785968612232e-10	4.19534993348359e-09	12.9667824151604
CTH	1.01637039012399	2.30492367953806	6.99161500102826	3.38871779080338e-10	5.9844684618158e-09	12.9543679256297
SEC63	0.438461395073525	7.40662098957115	7.09635917475066	2.05834274951314e-10	3.79952805108805e-09	12.952417860546
SH3PXD2B	-0.553914691239966	5.04844406453002	-7.04655584060224	2.60965469109178e-10	4.69288871546439e-09	12.9521251364305
KIAA0368	0.333997246170032	7.84508363049931	7.10204181113634	2.00329366216283e-10	3.70355297942081e-09	12.9488087778246
NAMPT	0.458495098556527	6.73702207595148	7.08433340037095	2.17983397705768e-10	3.99731835880621e-09	12.9459271439268
IGFBP3	-0.509599923387865	4.90329081735609	-7.03768656355309	2.72217210364329e-10	4.87426191234801e-09	12.9374381034047
CFLAR	0.435834596871558	5.25539768947127	7.05389339696945	2.52006346337429e-10	4.56565016809811e-09	12.9234258536774
INF2	-0.484558418168151	6.98249776867222	-7.07975788460728	2.22790300540761e-10	4.07207102321715e-09	12.915264352567
SLC30A7	0.624930229554922	4.50123490146217	7.02678182233616	2.86712183833663e-10	5.11191317956735e-09	12.8920683858243
EGF	1.02491447777886	1.69588617698455	6.96653492855166	3.81714177280285e-10	6.69160157320282e-09	12.849761098805
PFKFB3	-0.447835206288493	6.24497642160985	-7.03944103677985	2.69953937684412e-10	4.83891709950066e-09	12.8474686959522
NCLN	-0.571541399002695	6.07123590955683	-7.0493357630375	2.57534638535568e-10	4.63617792773826e-09	12.8428189543117
RBM12	-0.405868935475278	6.1636483520479	-7.06026401375288	2.44475596145414e-10	4.43931581969154e-09	12.8343979602024
MTDH	0.371189041714395	8.50098071788636	7.08443930147285	2.17873367464711e-10	3.99731835880621e-09	12.8314020147349
ZC3H7B	-0.354762551363444	6.10628419722248	-7.04444782086863	2.63597244929031e-10	4.73512387131376e-09	12.8103710426485
FSCN1	-0.700896548857044	4.941113892814	-7.00443779637618	3.18845117670995e-10	5.65468265952251e-09	12.8101728571389
CCDC28A	0.763373706310114	2.47257214282515	6.96052729145553	3.92748807596803e-10	6.86541696744497e-09	12.8069296046157
CRY1	0.499087513022598	5.18033355925275	7.00563606786615	3.17034700935301e-10	5.62854388369637e-09	12.7929163975784
RNASE4	2.48056274257757	-0.721548906088039	7.26844099273323	9.03346460630745e-11	1.78155261881941e-09	12.7905436442909
PARP11	0.858311658700396	3.07256826410496	6.9483882225835	4.16019125270072e-10	7.21732764628287e-09	12.7533471139157
WDR48	0.426326381666452	4.60103833688346	7.00094476531009	3.24181265585446e-10	5.7432282686981e-09	12.7385317251887
DDX24	-0.220348503275987	7.90688043684919	-7.05368886411114	2.5225189878753e-10	4.56565016809811e-09	12.7251902637752
ARHGAP1	-0.389137706049079	6.28368907946607	-7.03034153917722	2.81898292114559e-10	5.03164062182208e-09	12.7131185350954
LPCAT1	-0.273413723669528	7.98981511790218	-7.05523065048227	2.50406732568014e-10	4.54208481070224e-09	12.7120238262956
MAPK8	0.559806716928723	4.67129587038019	6.98937141026898	3.42501787218724e-10	6.04219397620879e-09	12.7116551308339
LIG1	-0.38645850907406	6.9562911109389	-7.03389708294087	2.771700355308e-10	4.95763815424288e-09	12.6704548221509
IQCC	-0.665636079555874	2.88351232108226	-6.93240961779589	4.48743889472983e-10	7.72893183063458e-09	12.6500203589466
MGAT5B	-0.622515975086839	4.51228550495159	-6.95928719135347	3.95065639464225e-10	6.88237266083301e-09	12.6434593724159
CEP95	0.401742466384288	6.92846822411002	7.01614560012287	3.01586633757908e-10	5.36567538613537e-09	12.6408967931549
NOL10	-0.387609957688335	5.88435313988054	-6.99573713548754	3.32301493388999e-10	5.87464077741821e-09	12.6095145106833
ACOT9	0.476614346219725	4.59993113307551	6.95495114253476	4.03273484324077e-10	7.0107544197878e-09	12.5873054394524
NHLRC3	0.507656989642827	3.48053609857022	6.95445323480125	4.04226738828589e-10	7.02002905521217e-09	12.5830283021859
RPS6KA4	-0.496958211603059	5.70416762773684	-6.98131838380558	3.55851416502742e-10	6.25789599326168e-09	12.5787870367264
DDX56	-0.363080531408245	6.30761517168579	-7.0002109125937	3.2531354098202e-10	5.75718905754847e-09	12.5764040964722
ABCB9	-0.657358312260396	4.3412934616279	-6.92682005389805	4.60783485319557e-10	7.9199825369828e-09	12.5476851451668
TOMM40	-0.482430694346782	7.44532750288925	-7.01175173685405	3.07952302394484e-10	5.47310765700887e-09	12.5451424383577
OSBPL7	-0.495390024642849	5.02640442575948	-6.96002938925046	3.93677397281286e-10	6.86825026866416e-09	12.5373704251342
SEPT9	-0.356242041806215	8.29310622261623	-7.01695091393961	3.00434149095612e-10	5.35086337537275e-09	12.5349301770585
SPECC1	0.280378455104866	6.20317410398099	6.98244235258322	3.53957683933815e-10	6.23114558537802e-09	12.5258955752645
SOCS3	-0.837272255413919	3.95414021495709	-6.89127523106301	5.451930460459e-10	9.21921992120488e-09	12.5047846962007
IGDCC3	-0.765347719466391	2.62025930195828	-6.8930848881531	5.40547420906157e-10	9.14991403566252e-09	12.5004100898111
LARS2	-0.480524126115236	4.03295239911592	-6.93447747472403	4.44369274497565e-10	7.66147602752297e-09	12.4907532934881
UBAC1	-0.48451856611995	5.61543063920828	-6.95901799570055	3.95570353667588e-10	6.88399437537642e-09	12.4767502537714
ERMAP	0.583790786308525	3.21277805843239	6.90148352392493	5.19495180509184e-10	8.83828829993447e-09	12.4671893459945
BRD9	-0.303433329558368	6.74763193113263	-6.97708282840424	3.63078390532454e-10	6.37828046561425e-09	12.448126060638
XYLT1	-0.756152810407447	4.73721776754079	-6.91523157935405	4.86773250799151e-10	8.34097935078382e-09	12.4232842995707
DRD1	0.597414326584223	2.74621479866302	6.8891873224505	5.50602133682965e-10	9.30128291284233e-09	12.4074767280587
NOL6	-0.339054098402821	6.16014971751033	-6.96046717962164	3.92860801114855e-10	6.86541696744497e-09	12.3966621788625
PTGFRN	-0.342189882632948	5.05538912584792	-6.94344499519928	4.25882013103307e-10	7.37313746080715e-09	12.3869821415685
SDHA	-0.369819863043354	8.20396736906472	-6.9877298799945	3.45182081880804e-10	6.08306126172242e-09	12.3722801791096
RIPK2	0.39965044606125	5.27919771904723	6.93558739963739	4.42038647868448e-10	7.62915825278837e-09	12.35750115971
CDCA7L	0.500817918937924	3.98009551312635	6.90910468362206	5.01095777478822e-10	8.56008762263107e-09	12.3437432278613
UQCC	-0.405602209906633	5.06164104352038	-6.9144822563573	4.8850289993906e-10	8.36204964030793e-09	12.3397884504732
RAB31	-0.397592957489326	6.08225766522966	-6.94655530041198	4.19649546423827e-10	7.27276581802289e-09	12.3368871632149
MAP6D1	-0.764703242057359	3.23240070406379	-6.85421882902689	6.4951156610182e-10	1.08299416066668e-08	12.3350349941543
HIST2H2BE	0.531240638329216	6.55361154601822	6.93982238341791	4.33256738870026e-10	7.49305656759287e-09	12.320662970993
MGC21881	0.863372691699121	2.03473761101012	6.84679071719175	6.72687532913984e-10	1.1182928728085e-08	12.3181017679572
HN1	-0.393539335275006	7.50060514726547	-6.96206978048451	3.89885814405746e-10	6.82769671216932e-09	12.315727080071
LAMA5	-0.613053968376774	8.36790487948416	-6.96669954495953	3.81416180028765e-10	6.69160157320282e-09	12.3089735303632
DLC1	-0.527846580757661	4.97226967964939	-6.90914500387264	5.01000171667797e-10	8.56008762263107e-09	12.2817946870414
ZBTB40	0.446094796870659	6.18122886377875	6.92859274287866	4.56930965896412e-10	7.86184513750165e-09	12.2767310252435
TMEM127	-0.337576225560215	6.32612294789282	-6.93831990764156	4.36352395060979e-10	7.53879902376013e-09	12.2766729133719
ADORA1	-1.76467616100604	1.29340142867802	-6.95994002287254	3.93844296080419e-10	6.86825026866416e-09	12.2701734163771
DPP9	-0.455835645047568	5.85325312407111	-6.9179265076951	4.80602594339314e-10	8.25215378617114e-09	12.2636158712345
CDK19	0.490045947146543	5.59394122047075	6.90669978370194	5.06830990391599e-10	8.64922600337663e-09	12.239095259741
COL5A1	-0.438949840750877	5.94475181821741	-6.91547924069791	4.86202913550769e-10	8.33975130894672e-09	12.2131060444726
YIPF4	0.560853779854638	5.29629994284765	6.89570151541753	5.338994566353e-10	9.04653952661475e-09	12.2094167278566
EGLN3	-0.570849406073403	3.48343413305073	-6.86607293914113	6.14153755540568e-10	1.03020134480045e-08	12.207108311505
TLN2	-0.541614848856633	4.16360187143955	-6.85832614164183	6.37037962843517e-10	1.06751732370691e-08	12.2052530504404
DAGLA	-0.699778387335336	3.75751620907797	-6.84172152749674	6.88971839631519e-10	1.14195887472721e-08	12.1894685766789
MOSPD2	0.68937868920449	4.04930443841047	6.8538942171546	6.50507639912693e-10	1.08357467827688e-08	12.1517919002714
JOSD1	0.307436551488077	6.37289351410987	6.90261552955792	5.16720498748319e-10	8.80003423733899e-09	12.1383943208959
CCNDBP1	0.479085635524085	4.6398558204646	6.87057216702141	6.01238681186305e-10	1.01211695292779e-08	12.1354956563999
ZCCHC7	0.596629711734131	4.68923235010675	6.85444926959372	6.48805374502559e-10	1.08289631568671e-08	12.113962977626
WDR45	0.53268625417936	4.77189408127547	6.85326796498989	6.52433575567207e-10	1.08570140475482e-08	12.1058481223096
BRCC3	-0.439920641458641	4.78691297867671	-6.86624293796379	6.13660814620592e-10	1.03020134480045e-08	12.0943402205259
TOM1	0.606695172633973	4.55905102296071	6.83659733548288	7.05829528713279e-10	1.16758585936705e-08	12.0884324914278
TOR3A	-0.381614695891826	6.29436687239036	-6.8964591104659	5.31989828313006e-10	9.03119866579608e-09	12.0748840680737
ZNF16	0.635182671727825	3.90986490177396	6.80226104852899	8.29818789827012e-10	1.35658743314437e-08	12.0582228185846
TMED7	0.598203058422951	6.51868407746026	6.89977854743602	5.23702161946375e-10	8.90080788251136e-09	12.0580840165506
KIF26A	-0.692764211454056	4.59625599363293	-6.8421366758965	6.8762366478282e-10	1.14085497716546e-08	12.054256407615
C8orf33	-0.308012716436727	6.553776605788	-6.88616136092497	5.58535884747009e-10	9.42578621242076e-09	12.0256894888309
WAC	0.291429013950897	7.92247793743475	6.90500500327402	5.10911720766647e-10	8.70997718460897e-09	12.0242095979644
GRAMD3	0.501923999083528	3.97659098573861	6.82281517637443	7.53224035794193e-10	1.24352603895578e-08	11.9974161433859
ZDHHC18	-0.379004007952917	5.10713313557406	-6.8429273206099	6.85063304805092e-10	1.13773572090967e-08	11.9838255908533
HAS3	-1.5883573887702	1.32361827710222	-6.89627468675975	5.32454071064036e-10	9.03119866579608e-09	11.9655649348958
CYFIP2	-0.553214165041692	4.01106079899527	-6.799940816758	8.38935415832397e-10	1.3688152092079e-08	11.9415580771851
KDSR	0.46905231687283	4.88579102209338	6.82035616561787	7.6200542554038e-10	1.25554470312683e-08	11.9232005768452
ZDHHC23	-0.515926656288864	4.03899566817405	-6.80240722793922	8.29247719248703e-10	1.35658743314437e-08	11.9104603420913
ABCB6	0.435110139669926	5.93301598834419	6.85516205649095	6.46625829128568e-10	1.08033669993468e-08	11.9085104329519
RRP1	-0.483658215420178	6.40345258804906	-6.85596730364422	6.44172282740927e-10	1.07731372565593e-08	11.9016703087544
ISOC1	-0.301911911726185	6.60255765383283	-6.86838094293454	6.07494653567839e-10	1.02107945590639e-08	11.8997037765321
CHMP1A	-0.421970980116048	6.73113372048613	-6.85690889516157	6.41314993862256e-10	1.07360880453978e-08	11.8703827324023
SRSF2	-0.327218021096371	8.30247843592608	-6.87598793892657	5.86049001017302e-10	9.88012448892476e-09	11.8636907986336
AKR1A1	0.453970751346142	5.55266241744566	6.83167001768754	7.2242453976842e-10	1.19385652204418e-08	11.8576012236055
GPRIN1	-0.419676198324494	5.58510716325609	-6.81890737100805	7.67226602934219e-10	1.26290331766455e-08	11.8379995421031
LDHA	-0.280741926148817	8.3863213486298	-6.87046005991437	6.01557193978847e-10	1.01211695292779e-08	11.8237439720824
HR	-0.681808675190079	4.12656706536675	-6.75489318029422	1.03694461148972e-09	1.67415752206937e-08	11.7925172748193
BFAR	0.33457967276084	5.7751671680938	6.82085166038473	7.60227843724062e-10	1.25385113002379e-08	11.7813598584482
POLR3H	-0.518722440055304	4.28951084698222	-6.77115614243045	9.60627323752187e-10	1.56127612851619e-08	11.7659215919865
LPIN3	-0.414408725064164	5.03071743522109	-6.80144604306081	8.33009868551054e-10	1.36047432047342e-08	11.7602996093944
UBXN4	0.431257415388756	7.92240159012142	6.83986109496784	6.9504572669016e-10	1.15088561714517e-08	11.7191038104037
RCN1	0.440651454738437	5.96460912733041	6.80401206154788	8.23003736655307e-10	1.34808173279367e-08	11.6883186412686
CDYL	0.286562183146517	6.1645562850102	6.8047723159765	8.20062059058726e-10	1.34458018389197e-08	11.6853638847091
SLC31A1	0.37542801783892	6.65953850289636	6.81193749653926	7.92844010073969e-10	1.30378792767719e-08	11.6743422265006
PHF14	0.33795382016051	6.33709588388771	6.80561983634685	8.16794990341399e-10	1.34053772507061e-08	11.6532957645187
CC2D1A	-0.419169046483448	6.16810306613122	-6.78912546775799	8.82756486995704e-10	1.43750920043974e-08	11.6301363484968
ZBTB9	-0.372514779198008	4.52789890907697	-6.76331205191869	9.96716765493461e-10	1.6152220141582e-08	11.6223469225454
LSG1	-0.234125861567469	6.68114765000441	-6.79928853705814	8.41516154276008e-10	1.37168773529356e-08	11.6086461802098
LMX1B	-0.465092013929284	5.39397291004562	-6.76517218225764	9.88039051460262e-10	1.60271242450256e-08	11.5857065036558
PAK4	-0.542230261657486	6.5452475058549	-6.78457086995584	9.01881743237898e-10	1.46722473481621e-08	11.5762265843027
SMARCA4	-0.361034560494041	7.95960077190405	-6.80719257443291	8.10766420323192e-10	1.33195064965472e-08	11.5642733417383
GULP1	0.654299095215602	5.51657488410145	6.76028399170502	1.01100463756232e-09	1.63520711398378e-08	11.5574108925184
SHPK	-0.361243320876517	5.22228770430165	-6.7609237395328	1.00796919991231e-09	1.63187578889966e-08	11.5409804392706
CYP24A1	-1.49988172671084	1.6123003668346	-6.69641654098498	1.3643302601304e-09	2.1709856584606e-08	11.5285579778542
RPS10P7	1.38131766250563	0.378084540364345	6.75486360408724	1.03708873048545e-09	1.67415752206937e-08	11.512169569103
TTC35	0.475024312828474	5.41800177294883	6.75335108668259	1.04448541997043e-09	1.68447195405839e-08	11.4894949626144
FOXN3	0.586614058453208	4.89481751865246	6.7286427450977	1.17298042685085e-09	1.87721767068455e-08	11.4750622728387
TGFBI	0.386616918407676	5.63643999687925	6.74603219133196	1.08102133884559e-09	1.73836546835131e-08	11.4656836633051
RNFT1	0.520132799242964	6.72540781486655	6.74781616664506	1.0720008151935e-09	1.72718127488401e-08	11.4603550764009
HINFP	0.452585862217704	4.32102279548087	6.71423941094253	1.25497768155309e-09	1.99888064250417e-08	11.459107694515
PPP1R2	0.372690136094136	7.20086688097884	6.76759991438445	9.76825819396251e-10	1.58606165083329e-08	11.419233841955
TRAF3	-0.374356213720285	6.29270560375123	-6.73955113671065	1.11442900752091e-09	1.78693295510832e-08	11.4148991748175
PPP2R5D	-0.354883803826674	5.44205571298069	-6.72544508307476	1.19071393528464e-09	1.90377627664439e-08	11.3798246544117
CPEB1	1.114534607532	1.99619911014924	6.65248328884589	1.67579595132073e-09	2.63057788298416e-08	11.3792848666594
MRPS2	-0.486687736382763	6.32238945539643	-6.73868777807902	1.11895576829631e-09	1.79247282269995e-08	11.3607661296079
ZNF140	0.64170759709685	4.08269633414748	6.66538254019209	1.57768983864606e-09	2.49152831553509e-08	11.3560283156098
SMAD3	0.320821211655625	7.41659674120542	6.7460829764533	1.08076351220996e-09	1.73836546835131e-08	11.3265270337954
SERPINB8	0.919414019476724	2.76783549343584	6.62512148254586	1.90431472727792e-09	2.95982894972081e-08	11.3213636722669
TMEM70	-0.431072090162337	5.28148760874128	-6.71448240910257	1.25354835457421e-09	1.99850740532879e-08	11.3187764080804
ZNF75D	0.424600640759641	4.76183497106604	6.68967045114935	1.40813654983899e-09	2.23643643490097e-08	11.3110241970302
PABPC3	1.47667546057576	-0.107656775915724	6.74501195731021	1.08621379231117e-09	1.74503741235467e-08	11.2920482112228
ANKMY2	0.455913890179782	4.97012883350875	6.67597889361774	1.50136679087544e-09	2.37548327441824e-08	11.2901696817089
SF3B4	-0.337723717475737	7.82372510486735	-6.74106617622235	1.10652912159791e-09	1.77596862088325e-08	11.2830395644482
FOSL2	0.561998291806143	7.29169908383506	6.7153977300259	1.24817883995291e-09	1.9918456984134e-08	11.2558464288812
TRIM4	0.435458763979942	4.50587004072818	6.6600928940626	1.61721373502955e-09	2.54913124454611e-08	11.2292170683154
LARP1B	0.475162311644966	5.3777413714857	6.67951389627903	1.47672670938453e-09	2.34092677608975e-08	11.2284764411797
FAM64A	-0.452997158082649	4.60626680445733	-6.66560152558483	1.57607435724267e-09	2.49132963615561e-08	11.2199674811629
URB2	-0.394225965939796	4.90625582190586	-6.69075596080135	1.4009949078128e-09	2.22720901504385e-08	11.2149126243895
BEX2	1.37887551806125	2.56334497472085	6.61576397820705	1.98933293003905e-09	3.07766918797161e-08	11.1825205604771
CALM3	-0.303534808089932	7.97963853395084	-6.72213975375097	1.20932341353048e-09	1.93168335891918e-08	11.1663820428106
INTS12	0.396908143440207	4.58596677077184	6.64839867507039	1.70810195961464e-09	2.67474692627296e-08	11.1621191107973
XPC	0.318527215576936	6.41597455597017	6.68778185887545	1.42064767668312e-09	2.254166199701e-08	11.1390151500874
LRWD1	-0.552060951187015	5.3673123734408	-6.66139462393811	1.60739736623297e-09	2.53604844838493e-08	11.1266100255517
SEL1L3	0.623982471143839	4.04952041529627	6.61847532971511	1.96431976292561e-09	3.04742891606382e-08	11.0932161956808
FAM19A5	-1.44887841146974	1.27315345847236	-6.64260659074538	1.75497138937223e-09	2.74556983310208e-08	11.0774159066366
ZSCAN12P1	1.05347644273239	3.68751195985995	6.57362322563324	2.42112900819345e-09	3.69780470621253e-08	11.0770276772155
PBX2	-0.336439354860159	5.44938924837652	-6.6523616030574	1.67674959534867e-09	2.63057788298416e-08	11.0577369572504
BCL2L13	0.338298084929916	5.70326956653724	6.65646501557783	1.64488567412973e-09	2.58543872313398e-08	11.0510556137563
EPN2	-0.278021340194138	5.65031334848761	-6.65916491019728	1.62424786266928e-09	2.55780802780423e-08	11.0502770560255
LIMK2	-0.445452856262474	4.33630654215541	-6.60397834586692	2.10177060736979e-09	3.24262099978343e-08	11.0194322671434
ERGIC1	-0.302409227141223	7.28640180039824	-6.67761448769264	1.48991603168225e-09	2.35959807896345e-08	11.0098013174285
C9orf114	-0.420928569649077	5.10475154253601	-6.63040153924291	1.85793888045589e-09	2.89312568312331e-08	10.9808473586869
SLC30A5	0.359664777141571	6.63632394063607	6.65717888015637	1.63940385042172e-09	2.57924647172652e-08	10.9470852440616
GLTPD1	-0.622712416906137	4.31333518877578	-6.59179489532414	2.22460972359893e-09	3.41951957881144e-08	10.9356504397281
CHMP2B	0.439294879710118	6.87055231818026	6.64999979202137	1.69536564979933e-09	2.65729101473702e-08	10.9048833638725
PPP1R15A	0.721436007337171	7.73047738173972	6.61254051830868	2.01948059968849e-09	3.11854049392339e-08	10.8878546723633
SLC35B2	-0.337514387839691	6.212066058356	-6.63286423446749	1.83669224811905e-09	2.8653769736514e-08	10.8627613944148
CHP	0.274172358657168	6.50432153657051	6.62798209128537	1.87904907994121e-09	2.92327598259877e-08	10.8547463407045
MTSS1L	-0.447212852889338	7.24223338406517	-6.63375505826251	1.82906609852346e-09	2.85614392452907e-08	10.843597184632
FKBP11	0.504216852974552	4.82588022156043	6.58015741324509	2.34856337646927e-09	3.59682911246081e-08	10.8321124870738
PHLDB2	0.502271224029375	4.69159662413782	6.59428560385572	2.19893313412313e-09	3.38939702627421e-08	10.8315527774513
STOM	0.297694281278757	6.61374965498926	6.63114114108193	1.85153263431032e-09	2.8858370714078e-08	10.8219163321378
FLOT2	-0.407337859876685	5.9741966247771	-6.6171780761432	1.9762483310677e-09	3.06309333538241e-08	10.82098822659
MRPL4	-0.567449968031108	6.31693460267519	-6.61614753689458	1.98577543079182e-09	3.07501002820022e-08	10.7969697807354
C17orf103	1.08041574815929	2.59849383737056	6.50747102904229	3.29272577815059e-09	4.90643154316838e-08	10.7867238350707
TRIM65	-0.408403537372904	4.9865493757166	-6.58700153284236	2.2748613751068e-09	3.49034693920057e-08	10.7829730260975
PPIL4	0.474904857091181	5.41685409212538	6.58927808595382	2.25085650550635e-09	3.45668725418624e-08	10.7685405404616
UFM1	0.51079392968247	6.56683065176251	6.61285234525093	2.01654458203899e-09	3.11688462014973e-08	10.7636029714678
ZC3H11A	0.266617988164292	8.21428128822859	6.63375506224536	1.82906606449731e-09	2.85614392452907e-08	10.7603936728165
WEE1	0.437459156879155	5.09931219314206	6.57177438382705	2.44206074258702e-09	3.72637079005705e-08	10.7511154460065
TBL2	0.304871975434622	5.89197207347537	6.59339366131139	2.20809426612344e-09	3.40038384039119e-08	10.741009955796
ZNRF2	0.446301367167441	5.12508616311531	6.57929786864889	2.35798482087795e-09	3.60795408457117e-08	10.7351928205246
IPO4	-0.334074753449238	7.68471462064834	-6.62169808114721	1.93499307209693e-09	3.00471904714476e-08	10.7154846342737
SAMD11	-1.2979178732444	2.67414097477697	-6.49528751944817	3.4841586150821e-09	5.14744422956122e-08	10.7036368636697
TEX19	1.26770281250848	1.67985905317966	6.49144234748473	3.54682869631561e-09	5.22618177243896e-08	10.6767660897437
DCTPP1	-0.469694124861767	6.51191355485151	-6.59298468215013	2.21230749670713e-09	3.40373786337903e-08	10.6655852337635
FMNL3	-0.682765389482709	4.04750853480677	-6.5022968788669	3.37272020821297e-09	4.99864342298168e-08	10.6585142882908
PCTP	-0.476003681367399	4.23619686771289	-6.52932537706313	2.97503259390304e-09	4.47432060255706e-08	10.6492394747456
C3orf37	-0.308596341898937	6.51462416955151	-6.58445639724877	2.30199806722697e-09	3.5287457081855e-08	10.6381513439105
BRMS1	-0.418141006801316	6.17392941771423	-6.57133925915533	2.44701297471431e-09	3.73052370001113e-08	10.6233549834124
UCK1	-0.41311417167641	5.0500733621999	-6.54154080970937	2.81086364948583e-09	4.25460401950827e-08	10.6210724899032
PAIP2B	0.514981982088347	3.6294649134869	6.5020754993686	3.37618533678804e-09	4.99864342298168e-08	10.6040401770587
HTATIP2	0.334618023199302	6.50772729651705	6.57400930404764	2.41678044706881e-09	3.69453712950446e-08	10.5932643026735
SCIN	0.364958318784057	5.49812852588367	6.55869268849279	2.59536515519476e-09	3.942314882423e-08	10.5932009751378
LOC643988	-0.781439081862832	4.78586603219106	-6.53082046431282	2.9544412689783e-09	4.45135817859396e-08	10.5671126586358
RPS6KA5	0.757965150104926	3.62625246103874	6.48128469736376	3.71779048766378e-09	5.44928379629176e-08	10.5463696704852
MICAL3	-0.481504749805707	5.49448671547542	-6.53697081108335	2.87120614659489e-09	4.34159598514041e-08	10.5337550624548
TNK1	-0.463232073054241	4.51321162132882	-6.50327983298238	3.35737698146766e-09	4.98656950604486e-08	10.5294660890373
KCTD2	-0.309193089968582	5.31508076920916	-6.53439297379188	2.90580706409065e-09	4.38203041838161e-08	10.5217190449595
MUM1	-0.489874229457872	4.86648084237478	-6.50752622502836	3.29188261523418e-09	4.90643154316838e-08	10.511024022344
KANK1	-0.532304400717737	3.93422270238385	-6.47265172338582	3.86947338202349e-09	5.64686499484824e-08	10.5072771059981
SLITRK6	1.45160429411396	-0.787934718440972	6.49036131653873	3.56464748406377e-09	5.24319828702573e-08	10.5042721477631
UTP20	-0.490636593871588	6.50677921066467	-6.56252273654212	2.54952157129108e-09	3.87972691158071e-08	10.485554418572
MORC2	0.253364785187075	6.40223222674042	6.55198812675139	2.67758520434447e-09	4.06351496891623e-08	10.4854262754885
SAMD10	-0.740550324456602	3.58853743049538	-6.4598271554575	4.10615893416109e-09	5.96105920268317e-08	10.4798443680934
ZNF184	0.560707092312354	4.33891009509977	6.49307828044916	3.52003063833074e-09	5.19585104990673e-08	10.4760617692185
C15orf39	-0.445102292860412	5.55523690732691	-6.52827602634998	2.98956959935004e-09	4.4921439334708e-08	10.4682332170578
ZNFX1-AS1	0.569218592898747	8.1288046619063	6.5643493990817	2.52794028527389e-09	3.85038919225141e-08	10.4625342489711
PCNXL3	-0.428530483215971	7.1633046762723	-6.55934384614186	2.58751405715806e-09	3.93396228108286e-08	10.4601769267296
SLC25A12	-0.508268425193067	3.40035775211763	-6.46611960572618	3.98829270805214e-09	5.801057784865e-08	10.4342063498294
ATP13A2	-0.488850509345186	5.41094893756166	-6.51489266632311	3.18124794593923e-09	4.75878270553558e-08	10.4319948730515
PIGA	0.518799399008178	4.77883763565424	6.48102211373744	3.72231629111588e-09	5.45113989952907e-08	10.4240559477088
RPS6KA1	-0.393643293659957	5.33847391901816	-6.51181170906901	3.227065709619e-09	4.8187006185418e-08	10.4184743904156
IKZF5	0.647673934675173	4.13452656721185	6.46608088459603	3.98900768512004e-09	5.801057784865e-08	10.4182351969954
NKD2	-0.788727413057177	3.82125516049153	-6.43659281799309	4.57195265344427e-09	6.59718172357221e-08	10.4145763810339
MCM10	-0.443593328483403	5.93288640430284	-6.52990624505137	2.9670157017993e-09	4.46627998171841e-08	10.3997236867004
GORASP2	0.241574722501091	6.99557259136759	6.54152025943464	2.81113217026826e-09	4.25460401950827e-08	10.3929744421093
MAP3K11	-0.53217404801473	6.32949692704214	-6.52469060585416	3.0397714204003e-09	4.5634773101234e-08	10.3870466807237
ZNF227	0.608148938468579	4.55277220437063	6.46136994915209	4.07694569358704e-09	5.9237914665117e-08	10.3844821431694
SLU7	0.373908573743111	6.5170672437749	6.52192688206565	3.07903598749788e-09	4.61827783452148e-08	10.3710513283281
SSBP3	-0.412431085507463	4.73666100445904	-6.46624230686696	3.98602789496772e-09	5.801057784865e-08	10.3636821704352
SCAMP4	-0.476083247048387	5.40744084974216	-6.49202681377994	3.53723154333833e-09	5.21663671347356e-08	10.3635245574626
WDR1	-0.280160340615483	8.13897861364509	-6.54764139372657	2.73226092690116e-09	4.14273179886627e-08	10.3592554793635
KAZN	-0.512085635144526	4.17848490180852	-6.44033998943495	4.49344741809016e-09	6.4895003989758e-08	10.3284904765142
MGEA5	0.357256748301745	7.91460559460389	6.53669927534996	2.87483154849533e-09	4.34315111265003e-08	10.3222158495421
FBXL19	-0.512736394879011	5.22636536097276	-6.48469645360141	3.65947856615687e-09	5.37323261987775e-08	10.3193704962983
ERBB2	0.364958449437014	6.29299432476839	6.50734707321404	3.29462008070922e-09	4.90643154316838e-08	10.3091137914416
PXN	-0.306945891233284	7.72764029444019	-6.51967147181321	3.11145001048272e-09	4.66271415549399e-08	10.3001383755081
PLEKHM3	0.92558581384442	2.81406795066939	6.40351676552621	5.32634785895762e-09	7.57464639398021e-08	10.2942346028246
ZBTB7A	-0.409292048130192	5.73047223285714	-6.49063885074086	3.56006442569816e-09	5.24106667740987e-08	10.2911810250936
ACBD3	0.399848619123219	6.39420531773511	6.51195042870691	3.22498882091964e-09	4.8187006185418e-08	10.2896190046645
CS	-0.209425539853033	8.44847820376637	-6.5359079930775	2.8854221581736e-09	4.35521662213857e-08	10.2866881747904
NOP2	-0.312278326308519	6.17632602304561	-6.50199400727966	3.37746177228492e-09	4.99864342298168e-08	10.2613401691353
SMAP2	-0.35547127446139	5.08894880730064	-6.47002203975294	3.91688079321179e-09	5.71106489848944e-08	10.2578362943406
CHD6	0.587327195438667	7.36333883238214	6.51563614156286	3.17028817083391e-09	4.74663378415633e-08	10.2548999285862
TBCD	-0.346679084762601	6.66604866513878	-6.50691236988016	3.30127176615538e-09	4.90759724597179e-08	10.2507766739169
OGFR	-0.575336190078165	6.63250662184838	-6.50066178857675	3.39839647543319e-09	5.02517972194029e-08	10.2437231291838
C21orf33	-0.383511339519816	7.11669940203335	-6.50701182036514	3.29974883810058e-09	4.90759724597179e-08	10.23499933131
RNF115	0.292666066732309	6.20175566908386	6.48880613244617	3.5904370797946e-09	5.27649118826757e-08	10.2171684420014
TM9SF2	0.331387272696547	6.92618604765951	6.50290685303572	3.36319079931526e-09	4.99077222074076e-08	10.2065062088287
C6orf48	0.527114309716069	7.08450567528741	6.48244077768329	3.69792925739557e-09	5.42492709655118e-08	10.1773539519361
BCS1L	-0.440700222647942	4.9876267031728	-6.45005193118387	4.29612184262948e-09	6.23142599272641e-08	10.1743086068445
PIP5K1C	-0.509336875439176	4.72153322443438	-6.42791275964158	4.75904662592395e-09	6.82592588095645e-08	10.162412860917
RAB15	-0.247953900100493	6.68998617688831	-6.48022443452318	3.73609823792803e-09	5.46653603946705e-08	10.1520863464061
BMF	0.680394110982687	3.93161958495479	6.38587147571392	5.77780353033826e-09	8.1473850119205e-08	10.1296512590787
KIAA1161	-0.626642881180099	4.18273836219029	-6.4054939865912	5.27798413200224e-09	7.51865473795617e-08	10.113769686219
FAM110C	0.458201715145029	4.18093396982896	6.40137193660973	5.37930633208852e-09	7.64345956651219e-08	10.110664994115
LAD1	-0.355241984638444	7.04592390110244	-6.47458553028168	3.83497328441947e-09	5.60630185390132e-08	10.1106013585972
INTS5	-0.390118033758825	4.46359879775323	-6.43385650001295	4.63013442840003e-09	6.6581571952332e-08	10.1043587592786
MITF	1.26229837714817	1.40408751718086	6.36521953943987	6.3543479768139e-09	8.88546116757823e-08	10.1003422013878
TMEM66	0.26963535084716	7.32478704235801	6.47407801766036	3.84399804009072e-09	5.61458718100238e-08	10.0824388879772
HMOX2	-0.408062699996965	5.79226918307641	-6.446547366293	4.36631956154919e-09	6.32227951059295e-08	10.0820982485798
POP1	-0.408535061933718	4.93006803315218	-6.4288183865034	4.73917821154267e-09	6.80326321114503e-08	10.0815971649016
MAF	1.56924238539594	1.48343280762295	6.39962464430609	5.42283324203697e-09	7.68571721523952e-08	10.0796635432773
KLHL5	0.460470255796901	5.24228380432199	6.43477243749192	4.61057805754445e-09	6.63574074306139e-08	10.0634065698728
ARHGEF2	0.609640555898419	4.42797576243594	6.38946302028212	5.68295079809759e-09	8.0203940208763e-08	10.0593180704756
ADAP1	-0.573929447721527	4.67121798296193	-6.39202462856787	5.61623985097055e-09	7.9329387894959e-08	10.03028223311
IVD	-0.265870262231523	6.16211062861071	-6.44512554972334	4.39512110928171e-09	6.35847797851448e-08	10.0021058046916
POLR2D	-0.257029952873919	5.94949248735435	-6.43619251392682	4.58041891898146e-09	6.60370051733155e-08	9.98916936610373
PIM1	0.666883120355506	4.25635696778527	6.3345378938077	7.31727035765857e-09	1.00885432367256e-07	9.97091741277788
HPDL	-0.789004462315559	3.60679520328962	-6.35584231453027	6.6345440601755e-09	9.24634290519791e-08	9.96795741733034
NAT8L	-0.577183225802035	4.21563875125356	-6.36787907144164	6.27702908714059e-09	8.78468907559324e-08	9.95970987522238
ARPC4	-0.385166617324786	6.70056440463159	-6.43481653015011	4.60963868738552e-09	6.63574074306139e-08	9.95729900171598
SLC25A10	-0.545141909856938	6.03617520612586	-6.41976958619717	4.9414348985264e-09	7.06933765979089e-08	9.93934014035982
PDCL	0.3955432948798	4.97216372741828	6.40441187802588	5.30439901746755e-09	7.54985269515977e-08	9.93428117719147
GRSF1	-0.29397439319974	7.10479073584567	-6.44041874400446	4.49181183757744e-09	6.4895003989758e-08	9.93411684973255
FAM83D	-0.36923292057849	5.76664867759842	-6.42100205809746	4.91339340380921e-09	7.04126746232264e-08	9.93281035242319
C14orf169	-0.429268057594475	4.136359232241	-6.38427416573155	5.82048916705515e-09	8.20066224345664e-08	9.92898180743663
ZMYND8	0.294077599911394	6.64717400229024	6.43365993939081	4.63434190200224e-09	6.65848229974961e-08	9.91074993295603
C14orf93	0.610446952746785	3.17520211461684	6.32234727303956	7.7386608896586e-09	1.0617011051571e-07	9.9018055742183
SGTA	-0.461888365167862	5.92178617626212	-6.40104152832796	5.38751061439068e-09	7.64861863455601e-08	9.90039605823191
ASCC1	0.351387800837793	5.38234390425892	6.39640951663392	5.50383627366423e-09	7.79391683664357e-08	9.88543562243863
GTF2H1	0.35742250490386	5.98728289538094	6.40963076873601	5.17819519311798e-09	7.38279082776685e-08	9.87731128950282
LOC647979	0.363699643542915	8.55827463476249	6.44811699105831	4.33474039145074e-09	6.28199292085114e-08	9.85516017778543
SLC19A2	0.412910431328116	6.33154024949886	6.41094071937886	5.14698628547867e-09	7.34607119749855e-08	9.84817358367852
FAM60A	0.432332922448532	5.53040994016656	6.39254558431449	5.60276774171303e-09	7.92059913038113e-08	9.84188705233833
RAI1	-0.41324611683692	6.55204597434528	-6.41089602742874	5.14804798102625e-09	7.34607119749855e-08	9.8414670814366
SLX4	-0.523743252348578	3.63508011267108	-6.34466322768366	6.98455475840202e-09	9.67768796847683e-08	9.82900580951739
PTPN18	-0.323834005525931	5.93765058790071	-6.39570018146697	5.52186777301227e-09	7.81283558678995e-08	9.81583552217249
GPR126	0.513922997554933	7.37727710855167	6.41908053264997	4.95718124129495e-09	7.08580334012109e-08	9.79819829923918
GATA2	-0.677100988231738	4.39752348777436	-6.31157309758964	8.13097273230736e-09	1.11369687121301e-07	9.7869152411083
TBK1	0.362816387229938	6.53920782872109	6.40026844871679	5.40675506834974e-09	7.66942932680925e-08	9.77444676651819
TP73	-0.883958576617531	2.32144596125964	-6.27373204755433	9.67081780683784e-09	1.29907435342615e-07	9.74402241772824
MCF2L	-0.638892443365722	3.58955102438166	-6.29377095493949	8.822631237943e-09	1.19667222078961e-07	9.73372666969798
PRR15	0.721425511544626	2.33867093870621	6.28090927785296	9.35816044566728e-09	1.26011171733768e-07	9.73134209416083
ALS2	0.396967907047826	5.894525699483	6.37226517319371	6.15153913123394e-09	8.63797988503412e-08	9.73063680744922
CHST14	-0.588000223053599	2.73756042446546	-6.29024141551018	8.96650580616485e-09	1.21421735305507e-07	9.72887792675481
TMEM209	0.431530914400481	5.08733483002914	6.36304353139613	6.41830852411536e-09	8.9674011493154e-08	9.72501008230681
INPP5K	0.350103309548899	5.26609152641276	6.34302998013702	7.03719420662157e-09	9.73449428548711e-08	9.71740539853112
DNAJC16	0.467988262089727	4.57672837248348	6.34122419674568	7.09585044143542e-09	9.80752089112116e-08	9.71192575912699
CLK1	0.550127595583929	7.00246078561596	6.37150695172947	6.17305395671814e-09	8.64775497804127e-08	9.70336492828295
B3GNT1	-0.607790844205686	2.36445574107963	-6.28850245300106	9.03824006393755e-09	1.22195252085119e-07	9.6986627094841
RAP2A	0.44646014024702	5.04801281042462	6.34603796812495	6.94054842356673e-09	9.62901547815816e-08	9.67069328724389
DENND4B	-0.335676253086179	6.48585485053678	-6.37147321192664	6.17401306133776e-09	8.64775497804127e-08	9.6661698929816
MCFD2	0.328761080560064	6.96882120384403	6.37936521820825	5.95363187689326e-09	8.38119019437398e-08	9.64713702223478
ZBTB10	0.654771050025711	6.30356853211256	6.36148223121632	6.46459190104908e-09	9.02452712463646e-08	9.64649350373277
EPS15L1	-0.311619824581294	6.17091598653785	-6.35266444849284	6.73224050180086e-09	9.3668876998434e-08	9.64477435684534
ZNF558	0.631573466722962	3.56031434010869	6.26709582166806	9.96906752771286e-09	1.33699025929006e-07	9.62451413888763
CSDE1	0.255046434967426	11.2326822857315	6.42075608516433	4.91897725566281e-09	7.0432342143583e-08	9.62152843651984
AQPEP	1.66255700445631	0.785770936203968	6.30761618428868	8.27992785130767e-09	1.13224459023115e-07	9.60920142480482
MFSD6	0.487346534114327	4.29047031838082	6.30408420396019	8.41515962295513e-09	1.14792112181323e-07	9.60178183261246
PI4K2B	0.456869253236809	5.55835503203789	6.34339745160705	7.02531658694762e-09	9.72610882451259e-08	9.60054653094226
MXI1	0.463632368902537	4.63340006788201	6.30904364910594	8.22588398971136e-09	1.12577482687343e-07	9.59590992603568
TRIP13	-0.263717206697846	6.92683617992374	-6.3716405824057	6.16925674884978e-09	8.64775497804127e-08	9.59093608919105
PRIM1	0.40057309602499	5.2370298753404	6.33535178122136	7.2899577430897e-09	1.00591793148046e-07	9.58524735755161
DNAJB11	0.32055335520158	6.99690561336563	6.35707372530644	6.59706451536969e-09	9.20177706047061e-08	9.58278600736593
WBSCR16	-0.380911461195094	4.60397342242727	-6.30596766451734	8.34277701454114e-09	1.13990688554891e-07	9.57607266755334
LSS	0.375858337441329	8.00695044601306	6.37577269192243	6.0529715315744e-09	8.5067139406765e-08	9.5716309374696
CTTN	-0.274400441032332	8.54640436263797	-6.37706212795169	6.01712947198186e-09	8.46345443981704e-08	9.57054125877021
YPEL1	0.996028914797819	1.46664342948165	6.23223689618277	1.1691182642416e-08	1.55300507157876e-07	9.56786500927047
SLC29A1	-0.357844639076982	5.92457577416255	-6.3473029769727	6.90029655113983e-09	9.58476407983907e-08	9.56315880271878
IGSF3	-0.340997719659138	5.8661127774805	-6.34594018765073	6.94366937733721e-09	9.62901547815816e-08	9.55029311533917
CSK	-0.388059563670449	6.64951547288328	-6.35083090211852	6.78925355786359e-09	9.43836047395766e-08	9.54077147517603
UST	0.447742107233384	5.49061820597646	6.33087791298171	7.44134657502848e-09	1.02427226436853e-07	9.5404726350428
LOC100506190	0.417073618690776	4.68916858230929	6.29266415646337	8.86750070758638e-09	1.20178348325506e-07	9.52738366398197
ARHGEF19	-0.529326865514475	4.60843361123125	-6.29395130894149	8.81534097041439e-09	1.19665391549684e-07	9.51502781016752
C20orf27	-0.517171587613913	6.63203662736083	-6.34077833253378	7.11040733471996e-09	9.8195253729031e-08	9.51183682430249
FAM174B	0.368566539090573	6.04707050955593	6.3305759796055	7.45167460180824e-09	1.02485037862369e-07	9.5048189647877
PIP4K2B	-0.343401786602382	5.01105789878843	-6.30386775899858	8.42351734620376e-09	1.14812472777434e-07	9.49832679094901
DHX33	-0.338701976983629	6.23658796130106	-6.33408290443945	7.33258298641841e-09	1.01013276659688e-07	9.49480231209102
PDXP	-0.521919791126933	4.07421355492277	-6.25886179524306	1.03517681099032e-08	1.38277132484042e-07	9.46307921842637
VEZF1	0.341939446118352	6.98697729445439	6.32843707612532	7.52524487185148e-09	1.0332692548181e-07	9.44737231877202
PEX13	0.394600694652643	5.2695218393064	6.29850384662188	8.63327466811561e-09	1.17384459796395e-07	9.43543170549282
SELO	-0.604037316440953	4.55631544844594	-6.26569437065103	1.00332036764177e-08	1.34343713598406e-07	9.4325579330477
C8orf55	-0.494832545064358	7.06714210769728	-6.32902285255867	7.50502536122736e-09	1.03133972178444e-07	9.43094629726593
MED8	0.433234431750791	4.81833703170722	6.27146817924837	9.77155913418535e-09	1.31155341059483e-07	9.41302005186794
TRMT61A	-0.505345529134031	5.53653042120092	-6.28700328351866	9.10053694908372e-09	1.22938109803292e-07	9.40965025742034
HEATR3	-0.4225754944204	4.01439965234837	-6.25543061582717	1.0515488132313e-08	1.40351974082046e-07	9.40962548155374
PANK3	0.685785024879181	6.71587328486051	6.3221090837245	7.74712849319042e-09	1.06199161409932e-07	9.40090093564642
MRPL36	-0.467745650920396	5.27250227759595	-6.28451079871351	9.20504950174066e-09	1.24149393441218e-07	9.39270261360412
BACH1	0.682043967992449	5.05750105779527	6.26338267087843	1.01398873162013e-08	1.35555136271902e-07	9.38991967490025
TUBG1	-0.409515760820419	6.23486462678759	-6.30494753967044	8.38190445678163e-09	1.14431812355278e-07	9.36999170465443
SHMT1	-0.288061036157347	5.84405806497962	-6.29687354598996	8.69804351864811e-09	1.18169033148555e-07	9.36125500547358
FLNA	-0.401640845846655	10.5615685601662	-6.35440806000108	6.67846249674923e-09	9.29980073235921e-08	9.36054786220969
KIAA1967	-0.276662857273571	6.49356894632837	-6.30154754926727	8.51362525036641e-09	1.15946147139355e-07	9.34235202160717
ADCY6	-0.408820256154288	5.0833044932419	-6.27455195984087	9.63458537736728e-09	1.29628966895487e-07	9.33991127735785
RRP36	-0.366730379577944	5.82282512742459	-6.28309225474223	9.26505850765101e-09	1.24858048736467e-07	9.32370274516746
SCAPER	0.580375779067108	4.26645142354	6.21783030995645	1.24857828416456e-08	1.6454864637012e-07	9.32161411238881
SRP54	0.339983142052379	7.07507584745513	6.29983436607963	8.58076850679798e-09	1.16765478037176e-07	9.29971590318829
LOC100507217	0.537782027828074	6.34756770405776	6.2739169102922	9.66263688685007e-09	1.29901880462766e-07	9.29897066366995
GNB1L	-1.21543128185833	2.5229233981755	-6.17123385202864	1.54384960522308e-08	2.00460720479431e-07	9.29372872637989
C7orf50	-0.538710149335197	6.61317408299563	-6.28649580104697	9.12172085602927e-09	1.23124826147081e-07	9.28205923688163
ARHGAP12	0.411205288057157	6.42974152332915	6.2668424013055	9.98063504612691e-09	1.33746907461079e-07	9.22884604310405
C20orf194	0.57217479363032	3.7643291070576	6.19219121192228	1.40337969287667e-08	1.83217189568068e-07	9.2218753609439
CDR2L	-0.47090988417295	4.68867369221752	-6.22053765036725	1.2332500039111e-08	1.63042474825369e-07	9.20768320861952
FAM46C	0.501471519398921	4.75801050615648	6.22016303200179	1.23535988178067e-08	1.63192406499999e-07	9.19445673905513
SEP15	0.381281234939011	6.42122283731572	6.2644986425045	1.00882468445622e-08	1.34972672182766e-07	9.17841681264764
NMD3	0.370250615114925	8.10263277593099	6.28974676709293	8.98685326262102e-09	1.21598813886791e-07	9.17303803172749
LOC100506548	0.360880735668969	5.49454171381929	6.23691120964241	1.14442502740295e-08	1.52383472597826e-07	9.16927563373413
BBIP1	0.60065755526694	3.5705049592458	6.16486557087434	1.589217286382e-08	2.05712615305361e-07	9.15202815430033
CREB3L4	0.50965397481414	4.67668138113889	6.19517424002792	1.38443856793517e-08	1.8088555164178e-07	9.14995769413232
SALL4	0.832682340481931	2.65536037255265	6.13290679044348	1.837507303687e-08	2.34942447605974e-07	9.14447538433586
LPCAT3	0.297681673214345	5.20075732538281	6.22610198119601	1.20232658673233e-08	1.59584998702472e-07	9.12385027431725
TRIM5	0.637935028734204	2.47380709536421	6.1371833434305	1.80218821661759e-08	2.31310788447526e-07	9.1221935031454
NEURL1B	-0.416920081053407	4.82966545014701	-6.21807413969121	1.24719011643056e-08	1.64495327343727e-07	9.11276104747816
FAM190B	0.555807142643866	5.87070423364512	6.23362829475779	1.16171341916384e-08	1.54562412268067e-07	9.09714544549697
TSEN54	-0.394203278787781	6.86802549190199	-6.25241713445264	1.0661382889899e-08	1.42185779466244e-07	9.08796570272711
DGCR2	-0.357376405250079	6.26826613005342	-6.2412636036484	1.12189533287286e-08	1.49502609935982e-07	9.07847440569025
TMF1	0.480063739809715	6.20072838051041	6.23330473351744	1.16343123145127e-08	1.54667916651757e-07	9.06770474454716
SPCS2	0.396297687283898	5.78084531579055	6.22178025236697	1.22627699495146e-08	1.62345323282298e-07	9.0514410137909
ZNF608	0.648785845312615	2.32421774443735	6.13214180223398	1.84389671842169e-08	2.35579287386435e-07	9.03501414391739
PPM1B	0.31943425948712	6.14605421458304	6.22261095641539	1.22163710450404e-08	1.62019499886801e-07	9.03459671014577
TTYH3	-0.524519251858944	5.7038548215233	-6.20348975916725	1.33295891874295e-08	1.75117085287173e-07	9.02746319831684
DHX30	-0.387779553354977	5.859660810168	-6.21853185666097	1.24458835890755e-08	1.64281734130781e-07	9.02590739027791
DEXI	-0.560538598063011	4.05787594190404	-6.14818509006278	1.71437334086571e-08	2.20547536558755e-07	9.01654849979522
TTK	0.419328065169927	5.63863171048076	6.21662318651061	1.25547314079405e-08	1.65327029973541e-07	9.00521936140576
UBAP1	0.284111751602449	5.95128342001884	6.20224806145561	1.34052434983443e-08	1.75972756880934e-07	9.00512803070258
SBK1	-0.664608158603527	3.199699453205	-6.12090061520844	1.94035104261896e-08	2.46583820948021e-07	8.99721117270415
MIOS	0.412401316606975	4.85988204784384	6.18894744047136	1.42426653636038e-08	1.85774586925434e-07	8.99662760191746
PLA2G4F	-0.818892596995075	2.42304594036103	-6.0969708413656	2.16254352715557e-08	2.72132264470653e-07	8.99209925186536
TBC1D30	-0.296502395056663	5.83875122914942	-6.19520239929673	1.38426097362879e-08	1.8088555164178e-07	8.99043456567743
CSTF2	-0.256610706177171	5.37966617723225	-6.20029352308333	1.35251886165691e-08	1.77130191404465e-07	8.98482261786266
PGM2L1	0.8531400933644	2.94086461191577	6.10346410409965	2.09988701254762e-08	2.64845478113472e-07	8.98199930587069
ZFYVE26	0.504021898581756	5.68075851470897	6.20038087744916	1.35198053738304e-08	1.77130191404465e-07	8.97255090666727
RAB33B	0.513258680747593	4.01200661921048	6.15792326318723	1.64017251511154e-08	2.11489939419626e-07	8.97166788439099
TAOK2	-0.349759837353206	6.84554405854945	-6.22239336607904	1.22285077691692e-08	1.62051952402207e-07	8.94512015211775
PGAM1	-0.291361012855052	6.23801660208936	-6.20805167006108	1.30552385944513e-08	1.71782698862001e-07	8.93809313102616
ZNF75A	0.463875052840445	4.23456661213691	6.13659461484864	1.80701037706066e-08	2.31751852346338e-07	8.93733809437983
NTHL1	-0.714215087604895	3.90043885186666	-6.12773431476158	1.88113824005783e-08	2.39787773831762e-07	8.93712974731333
LOC401233	0.516260027184517	3.79070147184798	6.12627048888849	1.89367024110881e-08	2.41017816684199e-07	8.92347742629143
TACO1	-0.380525995471353	6.21473657985486	-6.20379098148068	1.33112998366175e-08	1.75014291248107e-07	8.9184435544263
KCNMB3	0.677912673193369	2.72460700510279	6.08802700191647	2.25187291335552e-08	2.81677805556901e-07	8.91823582556009
ARL4A	0.430712341647792	5.18361733021358	6.18647253363677	1.44040850906924e-08	1.87612086492788e-07	8.89508460886344
MCM3	-0.291292313158105	7.3432593757179	-6.2216500111013	1.22700603102622e-08	1.62345323282298e-07	8.88496888533652
CEP44	0.629708847333794	2.83957799786149	6.10562157374041	2.07946723090464e-08	2.62850141887989e-07	8.87357419003397
MOSC1	-0.433529886003964	3.72016108418764	-6.11744591470299	1.97098072860208e-08	2.50286117730761e-07	8.8664272672102
AKAP17A	0.47561913651808	6.15632656702606	6.16268270561033	1.60506854285562e-08	2.07443325430583e-07	8.84974092114089
ZMIZ1	-0.431762391182243	7.51201177907251	-6.20176152053311	1.34350028614541e-08	1.76225088513693e-07	8.84732794687618
USP3	0.325893008903313	5.8756241777128	6.16867875648492	1.56189664828228e-08	2.02646699347346e-07	8.83769246268055
FN3KRP	-0.395944942801704	5.13923857659787	-6.14843259226725	1.71244711891508e-08	2.20469327303585e-07	8.83239680850206
JPH1	-0.294327101694621	6.26305047837086	-6.18880509180564	1.42519011615243e-08	1.85774586925434e-07	8.81420175897291
SCFD1	0.351037297861652	6.1750406762068	6.17685636588444	1.50485779248447e-08	1.95854021179068e-07	8.81339804008563
KIAA1875	-0.582153716376945	4.07714362472173	-6.10153362501867	2.11832583575223e-08	2.6696971572811e-07	8.80435202683119
MAST3	-0.489723047674663	4.14150263195612	-6.10709654114998	2.06561987357944e-08	2.61509665145666e-07	8.79949926327364
DHRS2	-0.444698614338016	5.77473506020998	-6.16032214039292	1.62238565286009e-08	2.09519518597932e-07	8.77816757481897
KCMF1	0.261694716924545	6.89472621982433	6.17315498150887	1.53041592630485e-08	1.99025473962071e-07	8.77530691594026
JMJD6	-0.412277308261705	6.14538139994074	-6.13453292614131	1.82399773822588e-08	2.33393559097855e-07	8.75756991208568
NIPSNAP1	-0.270313441694576	6.41369729316043	-6.16596280189981	1.58130794298983e-08	2.04847358935413e-07	8.75114958431244
SRPRB	0.341616859266231	6.49439902474715	6.16760757106932	1.56952433588772e-08	2.03478488320824e-07	8.73338060074032
SLC41A2	0.571724534617209	3.67628135238462	6.06338956447972	2.51718203661647e-08	3.11601423985002e-07	8.70499799233164
LOC113230	-0.598499179047595	3.77611971068103	-6.06873851502773	2.4570826037702e-08	3.04612672093794e-07	8.69295633260036
LRP5	-0.482716894574667	5.75832351916353	-6.14118301381571	1.76976186643406e-08	2.27323329141653e-07	8.691943599533
TELO2	-0.480517250034394	6.2548050688092	-6.14617436826653	1.73010144470947e-08	2.22399819841055e-07	8.66747941303133
ASB6	-0.397093866473992	5.49017596845542	-6.11005914033872	2.03808027570256e-08	2.58218594930679e-07	8.664271348339
SLC2A14	1.07375399141477	2.08290236308146	6.01740752327714	3.0972600920375e-08	3.74808811716608e-07	8.66264647608684
SH3BP4	0.314730561454662	6.36225326389235	6.13626998747228	1.80967477415772e-08	2.31915715885163e-07	8.65541548575432
SLC38A7	0.585909212616893	3.23047397848312	6.04181099870138	2.77469008554034e-08	3.39955435828401e-07	8.65342667854334
MKL1	-0.433891935698546	5.00269012922903	-6.08608168561001	2.27177857789333e-08	2.83743278093264e-07	8.63420948886222
RRBP1	0.277854820164863	8.03318861079674	6.15934316257291	1.62962135549202e-08	2.10291570596054e-07	8.6336607141098
MRPL12	-0.55893762963417	6.26793776370924	-6.13567406182264	1.81457595018587e-08	2.32365759501596e-07	8.63202181635206
LOC642852	-0.417112669531181	4.99536145021344	-6.09943203754092	2.1385804092573e-08	2.6931941840677e-07	8.61505786435436
HIP1	-0.455645454789233	5.28528012392007	-6.09392409893248	2.1925745157859e-08	2.74877182923564e-07	8.60749086385053
MEPCE	-0.303686694949607	7.48686322051248	-6.14860013728838	1.7111443865739e-08	2.20469327303585e-07	8.59208691629098
GCH1	-0.307477608548932	6.01599504181748	-6.1235346917926	1.91731275866154e-08	2.43841357991297e-07	8.59152033907512
RAB3GAP1	0.32354527081133	6.43124257941195	6.13038361447888	1.85866476312544e-08	2.37284805332136e-07	8.58093329164012
DVL2	0.394184694439552	6.03267457614498	6.11102281082175	2.02920047020699e-08	2.57288465987428e-07	8.56615577605292
GPS1	-0.45394054810491	6.7296466954127	-6.12841289126119	1.87535662506427e-08	2.39233136518496e-07	8.56178338271148
VPS4A	-0.273247378034726	6.70831660014159	-6.12680853795613	1.88905439829404e-08	2.40613448264048e-07	8.55754814980429
TRIM2	0.991209011128646	2.38817659403773	5.99269420549005	3.46151525253641e-08	4.1439070210035e-07	8.555840740378
UBC	0.321722200413856	10.845093444045	6.16342237667825	1.59967990869218e-08	2.06906781074772e-07	8.55518967272747
SWT1	1.01953963173908	2.178888566928	5.99659713370558	3.40130502045563e-08	4.08351939426417e-07	8.55192211890354
SLC3A2	0.346976520860435	10.5994171297276	6.17158613363471	1.54137756770915e-08	2.00295248192447e-07	8.55138538251114
ZNF286A	0.491048150379193	4.39317908113509	6.07184351927577	2.42284643642994e-08	3.00886918006822e-07	8.54209975660721
DYM	0.337767351139508	5.2294659009038	6.08946519178964	2.23726707275667e-08	2.80060288359151e-07	8.53698600440313
TANK	0.375716762880866	4.89696477899519	6.08282301350408	2.30551248373575e-08	2.87741722223856e-07	8.53561811403571
LRRFIP2	0.295499507703332	5.53663830374299	6.08747811011883	2.25747203827296e-08	2.82167132795792e-07	8.5225563353695
DIS3L	-0.316126542217779	5.20778320739319	-6.09556641676694	2.17633589696443e-08	2.73251062618868e-07	8.52253357526515
C6orf141	0.527468163040339	4.56697786892832	6.04627762985257	2.71934124300908e-08	3.33662971005751e-07	8.50366691674101
POLR3C	0.237285911965424	6.34245141981422	6.10465579304984	2.08858373864565e-08	2.63618675057433e-07	8.49702545089771
CLCN3	0.580550112221598	5.74522259743616	6.0955838077938	2.17616457677263e-08	2.73251062618868e-07	8.49584660932429
SHC1	0.284280006470027	6.6871353097754	6.10645655650021	2.07161701046616e-08	2.6207052105171e-07	8.49477310655153
FGFRL1	-0.531393182319074	5.41804312528286	-6.07301941745826	2.41000390738259e-08	2.99664723770011e-07	8.48696735689592
RNF40	-0.278186917082479	7.22099267468817	-6.11629151285996	1.98132160273763e-08	2.51408364826891e-07	8.47284763478223
UBE2H	0.288240920170492	6.99962125479111	6.10546705740124	2.08092315151696e-08	2.62850141887989e-07	8.47124701849819
MYPOP	-0.764557458966874	2.16589213822148	-5.9793484559202	3.67543699208375e-08	4.36951555691505e-07	8.47120032131831
DOK3	-0.745669910974527	2.59491928609488	-5.98512074668735	3.58135983697131e-08	4.27513646777361e-07	8.45225069571738
CSPG5	-0.718621072299716	2.40904999889135	-5.97667138341522	3.71988990513328e-08	4.41842604925064e-07	8.44461007837106
KIAA0586	0.46728917975536	5.05389246086195	6.04992639683017	2.67493537731704e-08	3.29180421267477e-07	8.42245356727079
C14orf49	1.63313103497065	0.815902930388926	6.09529930936268	2.17896886053859e-08	2.73376408279425e-07	8.42153257655803
DMD	-0.595386485423162	3.07283236004175	-5.99237810017993	3.46643747979058e-08	4.14683121688253e-07	8.40235694325576
PSEN1	0.267748794944588	6.82298316835372	6.09328642355101	2.19891173840959e-08	2.75465167888854e-07	8.40115905054595
AATF	-0.321980485728244	6.03059750861619	-6.0717900985751	2.42343146708436e-08	3.00886918006822e-07	8.39719832085604
EXOC1	0.411761223024794	5.05929477396473	6.05219458890013	2.64769209733748e-08	3.2606776609626e-07	8.37671996585677
MYB	0.33139301316704	5.8700381528567	6.07878302846107	2.34802048550266e-08	2.92392364851425e-07	8.37665508124917
OBSL1	-0.470623155899586	7.33388421668578	-6.09568855407156	2.17513299508877e-08	2.73251062618868e-07	8.37619114614856
JUB	0.359133703246323	5.9178823686548	6.07117519670371	2.43017552362989e-08	3.01500411403459e-07	8.37382605324116
DUS2L	-0.492485850576003	3.57201796654509	-6.00430007410433	3.28548263398418e-08	3.95569426146797e-07	8.3723174109388
ZNF451	0.587377674745347	4.98833178342547	6.03528938236433	2.85750188228989e-08	3.4933378274427e-07	8.37216672519261
MAPK14	-0.319793407358169	5.75579584032965	-6.07582870103834	2.37959331616442e-08	2.96103561157245e-07	8.3550821020486
EIF2B1	-0.296722177772284	5.85528016361001	-6.06751428406893	2.47071175093204e-08	3.06075432019166e-07	8.35183790214067
ZNF181	0.680235490856221	2.88298767978381	5.96417751598929	3.93445020451016e-08	4.66334126295024e-07	8.34316231198863
RNF41	0.345648978594062	5.75281830328092	6.06040997312261	2.55128561503964e-08	3.14890779527107e-07	8.33998545659504
PTGES	-0.613995666530887	4.21725284929812	-6.00161769819303	3.3253675391171e-08	3.99521887386454e-07	8.31893733111263
ICK	0.423369253489149	5.13053910820782	6.03920554235722	2.80748682899033e-08	3.43721886735244e-07	8.31598076399685
ADCY1	-0.494807997181034	5.64394485720561	-6.0622308120852	2.53039109483249e-08	3.12542545568527e-07	8.31125144995763
UHRF1	-0.511165009650226	4.90569631909483	-6.03148074537808	2.90698516473973e-08	3.54089001421028e-07	8.28764568263372
STMN1	0.354832263566883	7.51624096900116	6.08207839882824	2.31328977278702e-08	2.88497078002163e-07	8.27705797963965
AKAP5	-0.840515182152605	1.70357648296409	-5.93352223136271	4.51387219760748e-08	5.29382879612816e-07	8.27091439185594
BHLHA15	2.52052486377658	0.294581285955707	6.19937137230961	1.3582145576241e-08	1.77736934755129e-07	8.263826851604
ACTG2	-0.747797591380253	3.31200748550181	-5.96007622012827	4.00750403705361e-08	4.73985130945436e-07	8.26219457825381
EDC4	-0.328389226257085	6.64200468463503	-6.0624915968689	2.52741236796868e-08	3.12405354337828e-07	8.25903267388769
ANKS6	-0.54336789567355	3.56145979984505	-5.96156155788071	3.98089370480552e-08	4.71171028444215e-07	8.25478871561719
FASTKD2	-0.327296325950686	5.46614120634112	-6.048395711586	2.69347631803597e-08	3.30975003253736e-07	8.24721257103138
CDC20	-0.404745770704402	5.81125085555403	-6.04700671230636	2.71041056695527e-08	3.32811353316887e-07	8.24069034082172
RTN4RL1	-0.452037010725769	4.87012414618453	-6.02264601246266	3.02504215522129e-08	3.67132111784621e-07	8.23892812653768
ERMP1	0.339422390836285	6.69181601897313	6.06306740763549	2.52084759158805e-08	3.1182437220206e-07	8.23629072313483
GIT1	-0.375300095136385	6.12930789399019	-6.04433915073305	2.74322729153149e-08	3.36347017768127e-07	8.23494749978177
C6orf97	0.406451300964167	5.31564892270658	6.03168237708003	2.90434445845765e-08	3.54089001421028e-07	8.23211366684145
AARS2	-0.340994094604341	4.55778452254022	-6.00948599256321	3.2097031304724e-08	3.87854589263154e-07	8.22885999337924
ASS1	0.38478809951086	8.63241051672047	6.07883493693728	2.34746944702389e-08	2.92392364851425e-07	8.22008034909773
ANAPC2	-0.463377401742437	5.3489856959227	-6.01771535073466	3.09296981425534e-08	3.745606601999e-07	8.21486192397351
RHOBTB2	-0.369983533488027	4.77253538531912	-5.99460327693738	3.43193414079521e-08	4.1173361958866e-07	8.20281022105462
HOOK2	0.391982470263017	6.44461870603474	6.03699834246214	2.83556896164596e-08	3.46906037414536e-07	8.19495989372869
CHERP	-0.396318138923493	6.30333933222994	-6.03152483156342	2.90640758005824e-08	3.54089001421028e-07	8.16935716968752
PLK1	-0.38446157069002	5.46930024210235	-6.02284883120792	3.02227969455547e-08	3.67063221581305e-07	8.15245815368004
MYH10	-0.316080381570093	6.66119172765754	-6.03233830044572	2.89577037287571e-08	3.53729532275586e-07	8.14916923540018
BRWD1	0.548735241000192	8.13454657993207	6.0537633411852	2.62900987978916e-08	3.24005609650656e-07	8.13845034059555
CDC25A	-0.396540109679911	4.53893069053416	-5.98263097459197	3.62164392142544e-08	4.31398667677486e-07	8.12049587514728
LMNB2	-0.38149753402116	6.64803221172289	-6.03219138068962	2.89768870615614e-08	3.53729532275586e-07	8.1126487501145
PATZ1	-0.322085482510904	5.48783334293799	-6.01074118274667	3.19162188397197e-08	3.85948549439965e-07	8.11140246488766
RNF19A	0.464185490584985	6.27694976876051	6.00729993801496	3.24143478449208e-08	3.90841783243299e-07	8.10603573283005
SPTSSB	0.392295679279476	8.69099426422077	6.05968800847908	2.55961729312663e-08	3.15686132818951e-07	8.1034366830912
ZNF222	0.998549171689471	2.42746064166297	5.8871657174609	5.55299957351539e-08	6.38905845927972e-07	8.10018254289863
TMEM109	-0.350197160861819	6.29871698627068	-6.01829069547471	3.08496675945671e-08	3.73862203515609e-07	8.08095254407948
ACACB	-0.487115162349279	4.81510133034626	-5.96766557701202	3.87335233371162e-08	4.59418045595696e-07	8.07518219710662
LIMA1	0.352071559180002	5.6581598543697	5.99320111751201	3.4536362458501e-08	4.14040233516824e-07	8.07268273887078
PPP6R1	-0.295642631529397	7.56032782993693	-6.02665096954148	2.97095073743007e-08	3.61354037329313e-07	8.06277896946703
EIF4A3	-0.292315024816237	7.52306652915208	-6.02927081215982	2.93608341012146e-08	3.57373063689019e-07	8.06123587747136
ZBTB42	-0.450778504835423	4.40954265276383	-5.95905954441112	4.02581899251912e-08	4.75478791178601e-07	8.04970020493704
ELAC2	-0.275511201266328	6.81938325219402	-6.0216577110192	3.03853878163421e-08	3.68502701842281e-07	8.04362352371398
HNRNPAB	-0.231105885418966	9.35696146064522	-6.04950137200053	2.68007098812004e-08	3.29569905921467e-07	8.04106520376305
SCO1	-0.344285420565703	5.03048838922527	-5.98127863925597	3.64371110103104e-08	4.33718323513474e-07	8.03033023607439
USP16	0.411305746973584	5.91039813928572	5.99201524240012	3.47209620869261e-08	4.15063166505898e-07	8.02846493482846
ABCF2	-0.21818915976947	6.61794501866691	-6.00649824873785	3.25314894900516e-08	3.91971635613561e-07	8.02001799917969
TRIM62	-0.550433250636915	4.03473984914578	-5.91477108586105	4.90886804174611e-08	5.7209692773632e-07	8.01046353288539
EIF4EBP1	0.55863754666161	5.12419800070872	5.96186344997967	3.97550651243263e-08	4.70866649532035e-07	7.99545138238951
CDK5R1	-0.587215096833961	2.8049030101877	-5.87472724148351	5.86975204549552e-08	6.70530964541442e-07	7.99513503416813
KLC4	0.526450596499397	3.84025687538178	5.90188200418822	5.19990741721603e-08	6.02886010535895e-07	7.97714107549938
PLEKHF2	0.426890561160737	6.45449281537412	5.98389272536072	3.60117356716407e-08	4.29572230650869e-07	7.97686548410751
TNRC6B	0.530699165244077	4.50630992557386	5.93914273055617	4.40169133072558e-08	5.16588672386348e-07	7.97238615151496
ANK3	0.402169010054207	5.87858324984641	5.98300956869569	3.61548969691412e-08	4.30972556601509e-07	7.96602423794361
DAG1	-0.299174421690696	6.73914512981625	-6.00414746042639	3.2877391912464e-08	3.95569426146797e-07	7.9627148038801
POLDIP2	-0.253046669396882	7.17218660754319	-6.00224661190852	3.31597349092678e-08	3.98679659685547e-07	7.95998686914957
LOC100129387	0.52447869412633	3.96805471361856	5.91550544797634	4.89277745043029e-08	5.71017516266547e-07	7.95932194741896
C5orf25	-0.480360767174567	3.44140142845406	-5.8870968396579	5.55470640982583e-08	6.38905845927972e-07	7.95653698750821
DFFB	-0.632616363041721	2.38864383512366	-5.86724483606517	6.06878778729637e-08	6.90908148092202e-07	7.95638364590328
CDK2	-0.248406235046309	6.36332338174798	-5.99279617176429	3.4599289553238e-08	4.1439070210035e-07	7.95499047464871
SETD5	0.404048023223882	8.28030808659045	6.00747895632834	3.23882467433291e-08	3.90830051032858e-07	7.94111733237691
ABCC5	0.310651443958642	6.50405537473376	5.98604237516934	3.56656019943133e-08	4.26051091252069e-07	7.91333792038215
ARF3	-0.233075261058088	8.18663045276772	-6.0074668896822	3.23900054252297e-08	3.90830051032858e-07	7.90920990070285
MRPL49	-0.286464895849829	6.65984267215368	-5.97930833947462	3.67609925172177e-08	4.36951555691505e-07	7.90414884331094
FAM53B	-0.358474477832592	5.64491973568919	-5.95284283753116	4.13961586846318e-08	4.8754180129703e-07	7.88410374504688
ARL1	0.393488818292915	6.01515774942117	5.97065888325525	3.82166613192005e-08	4.53609257560191e-07	7.88063917182719
PRR12	-0.517310490342655	5.2863603386366	-5.94474783302144	4.2925515846475e-08	5.05197978195952e-07	7.87736410886019
MGAT2	0.311189665662733	5.63254673569304	5.95368322849931	4.1240493910589e-08	4.86050754165391e-07	7.85857411295962
NBAS	0.375331694548198	5.26200018826921	5.93134976272221	4.55798293304788e-08	5.34181545706326e-07	7.8426298100372
NEDD4L	0.381273433943212	5.39657279606342	5.90532996564057	5.12042851917737e-08	5.94680878852238e-07	7.81862267047651
MID1	-1.38923464311571	0.460096109259133	-5.88425458718235	5.62559113145847e-08	6.44861805945469e-07	7.81347105714409
SIPA1L2	0.343528942610155	6.65547542993911	5.95756245368503	4.052938495812e-08	4.78343990147918e-07	7.81218323385453
PILRB	0.311251405155359	6.9553094564451	5.95648502664197	4.07256707557777e-08	4.80321662707775e-07	7.78391733501995
PIK3CA	0.588710625365239	4.72586204464858	5.90608128764259	5.10326906870086e-08	5.93099874252628e-07	7.77727331176102
RBM5	0.240511570098712	6.13853871536479	5.94076172911022	4.36988953084017e-08	5.13577178592909e-07	7.77647754005288
ZDHHC3	-0.29235185309675	5.19965139030438	-5.90994389941471	5.01594008416866e-08	5.83761878689191e-07	7.77308477336931
BCL6	0.519612146441665	3.93574613382583	5.85186496157091	6.49897452042531e-08	7.3415085806104e-07	7.77003151590462
BTBD9	-0.448386098584131	4.3793126061075	-5.86340471117541	6.17349986274283e-08	7.01389957444922e-07	7.75230902449245
FOXP4	-0.418704442813333	5.89196203383622	-5.91514717720811	4.9006210187705e-08	5.71534071952007e-07	7.72867780505307
PLEKHN1	-0.926249166496549	2.83137340915837	-5.79242967456615	8.46190462817418e-08	9.2373951045421e-07	7.71099446112839
KCTD3	0.265629640703979	7.9191399635575	5.9593338511983	4.02086937863991e-08	4.75229819705823e-07	7.70732146507923
SOS2	0.501986304479463	5.53505146720014	5.90288219204683	5.17672795251179e-08	6.0080220872871e-07	7.69938966048164
SLC39A14	0.303021546377482	6.34528114217807	5.92036901498512	4.78751433871028e-08	5.60296639612251e-07	7.69618415063789
PELP1	-0.315021488146995	6.4264402387841	-5.92873561598497	4.61162432867195e-08	5.40089672778079e-07	7.67976514709082
UFSP2	0.524548186295789	3.30011881068399	5.8264220727173	7.27737125908895e-08	8.12240899706392e-07	7.67658393670746
DPAGT1	0.317841902750406	6.101933877599	5.91947900591672	4.80660894516151e-08	5.61745129272404e-07	7.67570735990859
SLC2A6	0.577603466091403	3.44075497537096	5.81797234659566	7.55562309170904e-08	8.40161174107327e-07	7.66424187126025
SPDEF	-0.545039226651014	5.47016360068469	-5.88573998912569	5.58843546264908e-08	6.41902435970763e-07	7.65936743120596
SIDT1	-0.417940126221561	4.82394379941878	-5.87375171722958	5.89533285425407e-08	6.72993492522492e-07	7.65755349874729
PLRG1	0.285072639085489	5.63292617341647	5.89432106094764	5.37846812307842e-08	6.20769502348955e-07	7.64349488793684
SUMO3	-0.221517070907449	8.03282714582445	-5.9424371696396	4.33721715814005e-08	5.10095778851858e-07	7.63178145583435
C9orf47	1.2651462604589	0.75579417447442	5.80543495744981	7.98785885770273e-08	8.78874681159346e-07	7.6301171440704
C15orf17	0.276892180577378	5.57864842610019	5.89676593742666	5.32007931958183e-08	6.15232891877353e-07	7.62933510501497
C1QTNF6	-0.367375255271106	5.85808558917953	-5.90179654945221	5.20189256878317e-08	6.02886010535895e-07	7.62496373388753
RABGAP1	0.356258544232729	6.89971425378463	5.92016380135973	4.7919104407005e-08	5.60418952519407e-07	7.62362350481445
PXMP4	-0.33803961656877	4.22271198366834	-5.85982135436428	6.27281216565588e-08	7.10267506150501e-07	7.61892044870889
SNAPC4	-0.434522108346441	5.60064499186533	-5.8814279856543	5.6969678636414e-08	6.52575962681772e-07	7.61858784699168
GPATCH4	-0.325170745970536	5.49721330184606	-5.89176548673137	5.44017454584313e-08	6.26594208709921e-07	7.61649378063289
CTGF	-1.30627861344682	1.56320050933519	-5.83215198404146	7.09444227049363e-08	7.93628445028331e-07	7.61200743204872
ZMYM6	0.457872182018975	4.45706032878286	5.8517845719222	6.50130005254963e-08	7.3415085806104e-07	7.61089927650876
GRB7	0.721887032330568	3.72160351000575	5.7859433443021	8.70856152078109e-08	9.44500537441913e-07	7.60647243405302
C5orf51	0.561695691628431	5.74364400848237	5.89215833912963	5.43064370032833e-08	6.25927534419649e-07	7.59242279398821
RNF145	0.298691510452902	5.83240325891822	5.89648658027169	5.32671926994859e-08	6.15232891877353e-07	7.58792826258674
ANKRD13B	-0.690766794732182	4.18177636636596	-5.81028429656979	7.81786527868657e-08	8.62440494200225e-07	7.58491318554794
SLC2A4RG	-0.474562824166495	7.0691765237351	-5.91121141509871	4.98760480384453e-08	5.80868403478384e-07	7.58365216550104
NCRNA00094	-0.488047660882894	3.69340169497169	-5.81396201461475	7.69131919183117e-08	8.5128803550089e-07	7.57017813101717
ANP32A	-0.294898589998651	7.42246470932065	-5.91662253140985	4.86840053149711e-08	5.68569346988531e-07	7.56520585191802
THAP11	-0.434538477298832	4.83037293439816	-5.86316909987754	6.17998202928115e-08	7.01389957444922e-07	7.5644234834569
HEATR5A	0.469023397712142	5.80477326527172	5.8862826902737	5.57492070346611e-08	6.40790198245823e-07	7.56305623292558
GRTP1	-0.53267364529795	3.37595189320032	-5.78070146103248	8.91304710868396e-08	9.63553974438465e-07	7.55889602488876
NXPH3	-2.00656666522187	0.609335648924603	-6.02560502191731	2.98498481984333e-08	3.62797137551307e-07	7.55496007303465
EIF3E	0.333229679577473	9.63692308885479	5.93927856699643	4.39901438062535e-08	5.16588672386348e-07	7.55002875767208
SLC2A1	0.331488949263192	6.66161656163868	5.89724806216521	5.30863900109395e-08	6.14406080652562e-07	7.54961378078732
UHRF1BP1	0.503850480833216	6.370212723718	5.89324945678505	5.40425859141597e-08	6.23316004709246e-07	7.53902885149043
C9orf86	-0.364035041301787	7.40571898227747	-5.90747360099587	5.07161946067319e-08	5.89831459390114e-07	7.53076091119076
FAM82A2	-0.276358239609779	5.73248725237969	-5.87328837906965	5.9075211791593e-08	6.739248581191e-07	7.51631721884415
SCPEP1	0.321703920286894	5.46857195163328	5.86425815903307	6.15007563805591e-08	6.99686156264266e-07	7.50824869039206
TBC1D13	-0.270494052502348	4.92440940990056	-5.8414950049713	6.80581534071701e-08	7.65951923002363e-07	7.5015517240873
CXXC5	-0.363943255345902	5.95871777498232	-5.8635423634099	6.16971585314384e-08	7.01389957444922e-07	7.49664024716334
IL17RB	-0.441228872364531	3.475883618514	-5.77872619783715	8.99132005322559e-08	9.69508939846195e-07	7.48986908936118
FAM18B1	0.424267531195129	4.79560042246094	5.83897642254599	6.88246305151489e-08	7.72498738748558e-07	7.48383391431011
SLC35A4	-0.290281463687232	6.76891029458392	-5.88469804987553	5.61447303469552e-08	6.44450563021605e-07	7.47783013554941
BAMBI	0.314791615673252	7.30745841788473	5.89963938226847	5.25225224963814e-08	6.08301015394378e-07	7.47723186925702
NLGN2	-0.403929240281685	5.39777374428398	-5.83042407195477	7.14912488872193e-08	7.99210993576106e-07	7.46445926695543
NXN	-0.467127727892659	4.69287983908004	-5.81206291546149	7.75641149191195e-08	8.57357738207108e-07	7.46237975553043
CCDC115	-0.429671294538036	4.25687982872435	-5.80694180198961	7.93465094066044e-08	8.73595143723537e-07	7.46180254450281
CCDC9	0.433347853803737	5.80123188275644	5.82633301973045	7.28025058992993e-08	8.12240899706392e-07	7.46016238380628
PSMD10	0.3151548789016	6.16871284046992	5.86755173945554	6.0604949726964e-08	6.90434045799554e-07	7.45824486107604
GOT2	-0.22754058366968	6.79143282820664	-5.88424755506602	5.6257676086728e-08	6.44861805945469e-07	7.45572681148156
EZH1	0.410724564404136	4.31823339275535	5.8038493331084	8.04422730455415e-08	8.84494789226585e-07	7.43907616635419
TMEM55B	0.353618056223293	5.97362798219308	5.84681175217435	6.64675736417332e-08	7.49059098102659e-07	7.4378903451656
RRS1	-0.375267046895338	5.67198306238433	-5.8618282388566	6.21699961735515e-08	7.04902383733204e-07	7.43649640075379
NIPAL3	0.410887576137762	3.85087737093113	5.78508821825187	8.74160232231265e-08	9.46876576835279e-07	7.43584505871986
PYCRL	-0.532085174768399	4.66315274645747	-5.81507306345638	7.65348692181228e-08	8.476616905986e-07	7.43506940917252
ZNF85	0.547788790308428	3.63746457176739	5.77523396757236	9.13136164427208e-08	9.82076476776889e-07	7.41815371653082
ZC3H7A	0.313650008361695	6.65598439605516	5.86310207321457	6.18182729773867e-08	7.01389957444922e-07	7.41414255749814
LRRC47	-0.346069878909044	5.79636283936847	-5.85042952465537	6.54062258872309e-08	7.38092929647806e-07	7.40582382332803
PDXDC1	0.226627198411192	7.52768612752152	5.87823930030072	5.77855757102925e-08	6.61468835166962e-07	7.39422302573985
ATP5G3	-0.317024790690136	7.2949358482204	-5.87628487494013	5.82913298797216e-08	6.66801779007157e-07	7.38509381307014
DCAF4	0.34985174194624	5.10598164736627	5.81613889141567	7.6173664306292e-08	8.46464027812908e-07	7.3807752301973
SMTN	-0.462782047540878	5.45818170830292	-5.81029433764531	7.81751700544743e-08	8.62440494200225e-07	7.37655235233774
GNAI2	-0.326028404245198	6.47455173157029	-5.85359336845425	6.44917214979647e-08	7.29249188865424e-07	7.3753197186779
HDLBP	0.206681508840422	9.75426119787939	5.89648238252881	5.3268191069027e-08	6.15232891877353e-07	7.36452172264191
RWDD2A	0.682977012759067	2.62904601446764	5.71980384920385	1.16635956531377e-07	1.22834996034682e-06	7.36406241655347
LOC100499466	0.29792900672898	7.97446481801324	5.87478302120269	5.86829265941717e-08	6.70530964541442e-07	7.36218620468013
SLC50A1	0.342245278303122	5.95439740465312	5.8345377985236	7.01961468577484e-08	7.86309685230398e-07	7.3597836823621
TPP1	0.402182840290577	5.58243130947494	5.8157811492223	7.62947144706524e-08	8.46684011152748e-07	7.35871045700472
ARHGEF1	-0.345213397833736	5.90520143563137	-5.83739412769066	6.93105034180109e-08	7.774304890428e-07	7.35616478817541
C4orf14	0.290429794451438	5.37696193603212	5.82462241781219	7.33577702744235e-08	8.17345336488647e-07	7.35248581104749
ABCA3	-0.360537832559234	6.33736278367829	-5.85016381590401	6.54836065787403e-08	7.38467860028896e-07	7.34989410687687
SRM	-0.477951798808673	6.67718613119761	-5.8556188600403	6.39128708871351e-08	7.23192728495567e-07	7.34646462261684
CASP8	0.520754295564342	3.43007136594038	5.75235037977629	1.01035438814724e-07	1.07900171056031e-06	7.33924944577594
CCAR1	0.336621060505612	6.75482091025374	5.86036822940661	6.25755461123268e-08	7.09019941180591e-07	7.3386219729649
GINS2	-0.413217920931086	5.72036131883381	-5.83517860877172	6.99964917970546e-08	7.84598745853848e-07	7.33536905087538
TBL3	-0.510775058298369	5.40927862036349	-5.81135849962719	7.78069304238763e-08	8.5947364888303e-07	7.33111359036921
ZNF3	0.305001076946607	5.72735300360055	5.82323744144521	7.38103847286737e-08	8.21840795074793e-07	7.31008211708152
MTHFD1	-0.203700011419537	8.23684255502739	-5.87117106973262	5.96353415830858e-08	6.7985102429143e-07	7.30750062261784
ZC3HAV1	-0.50169972693818	6.5218007889823	-5.83940844866779	6.86925520285288e-08	7.71534076645477e-07	7.30744805868428
TRIB1	0.526194104655079	7.1775657704366	5.8268238588173	7.26439431283999e-08	8.11554645877995e-07	7.30591759974383
GEMIN5	-0.295433362624834	5.94301462918895	-5.84389332342734	6.73360814375694e-08	7.58335775058525e-07	7.30023804902265
MRPS12	-0.542037170392203	5.57924301226232	-5.81580835638841	7.62855016694524e-08	8.46684011152748e-07	7.29582411261667
MGRN1	-0.391914800050637	6.02188103409902	-5.824712853917	7.33283105846336e-08	8.17345336488647e-07	7.29456619707517
PPM1F	-0.455310230091084	3.81266194448018	-5.76778116276323	9.43743370969794e-08	1.01174129077557e-06	7.29176390811312
IMPDH1	-0.388400325586821	6.46841894584572	-5.83405833784651	7.03458969272586e-08	7.87459692243288e-07	7.28176404738975
TFDP2	0.353388930485795	4.78173257021108	5.79711113232537	8.28816171866602e-08	9.07141469783839e-07	7.28139361188293
YLPM1	-0.380651028664298	6.48466446726377	-5.84001894233771	6.85063375378536e-08	7.69959670015499e-07	7.27344500362063
METRNL	-0.628959629985695	6.53680402504205	-5.81556245209779	7.63688087191457e-08	8.46944268580234e-07	7.26948211984867
DHX34	-0.403951964323999	5.79996670656441	-5.79957823447994	8.19801607606656e-08	8.99040136761555e-07	7.26610174158403
VPS53	-0.306114115516615	6.02298251014887	-5.81508170409152	7.65319341811775e-08	8.476616905986e-07	7.26272056673179
LRFN1	-1.75518421370787	1.46676794885337	-5.74526731345229	1.04245697902954e-07	1.10833124712588e-06	7.26054273091622
COG6	0.45718677462224	4.36143814986129	5.78047696832671	8.92190914616312e-08	9.63888944188838e-07	7.25472832435625
SMAD4	0.330781457265664	5.02986274088026	5.79815432642847	8.24992608201007e-08	9.0354789649991e-07	7.25312651852168
ARHGEF16	-0.496386766623405	4.99629382798213	-5.77924241469599	8.97079917143686e-08	9.67920292536194e-07	7.24300711695442
SAMM50	-0.325167312640219	5.16347075228871	-5.7964466477623	8.31260747925752e-08	9.09222024088311e-07	7.2415590681747
HS6ST1	-0.359144169184546	5.8917314255609	-5.8091931032337	7.85580420205168e-08	8.66054512031063e-07	7.22716507637702
GAS5	0.534972711395484	8.03420108179446	5.84021143542128	6.8447725760671e-08	7.69818268743417e-07	7.22145108196387
C8orf51	-0.907385519125497	1.80894218024808	-5.67346828149688	1.43000640712179e-07	1.48727780800403e-06	7.21645892885145
BCAT2	-0.444152073421334	5.38021404997142	-5.79488847270858	8.37020957819821e-08	9.14326485864055e-07	7.20939686602219
GRHL1	0.334073753277807	5.83160566853736	5.7913173606374	8.5037094347533e-08	9.27697564167086e-07	7.18867749007837
SPIRE1	0.34044848435972	6.07691686645815	5.7949769401697	8.366928662201e-08	9.14326485864055e-07	7.18707395750279
C17orf62	-0.416681327948033	5.55784940625351	-5.78895216172816	8.59327816407395e-08	9.35637916770656e-07	7.18515079835823
TRIB2	-0.374067105306355	4.106327892923	-5.74553705053541	1.04121629405808e-07	1.10771636780072e-06	7.17233238192549
PNP	-0.256263138934028	7.16121744593254	-5.81852986578175	7.53694585745971e-08	8.38641932935171e-07	7.16648743385069
SEPN1	-0.357442386759056	5.46547538421449	-5.78504922884723	8.74311174852873e-08	9.46876576835279e-07	7.16044089398636
IQGAP3	0.388702131824418	5.69944024089751	5.79092429378113	8.51853080968052e-08	9.28708665326578e-07	7.13088916682004
ELF4	-0.30547760593593	6.4714403128305	-5.78752712951746	8.64769030632601e-08	9.39116705733742e-07	7.12070354963622
DLST	-0.194119980657567	7.72026729465694	-5.81365618060592	7.70176536194835e-08	8.51880449161536e-07	7.11582356148934
MKNK2	0.492177738350546	7.02638550019131	5.78834460595906	8.61643524814041e-08	9.37548881521797e-07	7.10264500175226
ARHGAP21	0.39464744416039	6.51639693985972	5.78493708661892	8.74745462335869e-08	9.46876576835279e-07	7.10082763871139
GATAD2A	-0.289233780342212	7.59687202381238	-5.80155264111275	8.12656801236805e-08	8.91789523876924e-07	7.09787300327796
PHF15	-0.313936740217954	6.05596245852044	-5.77434995665907	9.16714993548162e-08	9.85291873528243e-07	7.09786355098781
SRP68	0.236480712790365	6.95714630908694	5.80234243396255	8.09815941488489e-08	8.89255535486112e-07	7.09620094762292
AMD1	-0.307403687852122	7.52030033171399	-5.80808363437976	7.89456409931184e-08	8.69754216053302e-07	7.08317382147071
GABPB1	0.29642005962399	6.57968601663427	5.78363397401535	8.79807533286375e-08	9.51740050884951e-07	7.07641633556105
MEAF6	0.313067692036893	5.9895171123477	5.77651930401994	9.07957094494174e-08	9.77134777884206e-07	7.07469925598395
NDEL1	0.303332346856243	5.98443233750605	5.76607786830275	9.50878770776201e-08	1.01873776825504e-06	7.07319380802217
SLC9A2	-0.41775735697149	4.35400758315909	-5.73475004167334	1.09198139681728e-07	1.15730651966871e-06	7.06835773301204
LOC400027	0.388980238795239	3.35166459263235	5.70415579460664	1.24956207925531e-07	1.31102109243825e-06	7.06613892176681
SYNGR1	-0.575126629847307	3.3138936087083	-5.66995489419239	1.45223099461214e-07	1.50757983574758e-06	7.05912319018272
COQ10B	0.319392916837692	6.08882742419829	5.76800461484678	9.42811204046336e-08	1.01139028713733e-06	7.04793792841279
TNKS2	0.425095552978667	6.9731409090149	5.78794172101226	8.63182508391111e-08	9.38002876564843e-07	7.04028001714978
GTF3C3	0.379919756358685	6.13908729557669	5.76815265819785	9.42194115385171e-08	1.01137704657905e-06	7.03983265807676
POLRMT	-0.490774043405484	4.52366098806147	-5.72131061375955	1.15864124786873e-07	1.22176016578541e-06	7.03401221191799
PYGO2	-0.295164049118458	5.25740273730987	-5.75341022996825	1.00563513805282e-07	1.07464805423613e-06	7.03390608224462
CDH24	-0.48398847804934	5.90631779310525	-5.75200219547974	1.01190951019812e-07	1.07997285568305e-06	7.02850891606367
DUSP1	0.434379358314758	5.4953577980922	5.70365799992428	1.25230241996271e-07	1.31307245589068e-06	7.02529690908777
DOCK8	-0.461669583734896	4.69556485128562	-5.7287497863895	1.12126383072342e-07	1.1860857877937e-06	7.02340094679871
ADIPOR2	-0.255915738046475	7.46796626190616	-5.78627945572868	8.69560830701126e-08	9.43707678951695e-07	7.02028976123071
CYBASC3	-0.362462269378849	5.39320075368036	-5.74834771463328	1.02837435456441e-07	1.09475064963305e-06	7.01716768708346
VPS11	0.263683023625791	6.09604642294431	5.76140506265094	9.70727327618869e-08	1.03867202988471e-06	7.01579260836577
MDM4	0.418248309421582	7.21555288984375	5.77829838102239	9.00836177364896e-08	9.70486423868329e-07	7.01053240532051
BCAT1	1.66277412183073	-0.195249082735411	5.69321318287321	1.311181238582e-07	1.37051218962784e-06	7.0043962623684
PDXK	-0.313984975143344	7.55898603304042	-5.78906910222067	8.58882798442007e-08	9.35637916770656e-07	6.99960324031326
C7orf64	0.497853069259817	3.81830594848114	5.67841954910395	1.3992522024824e-07	1.4580120769044e-06	6.99756883198092
TIMM50	-0.368266260653429	6.32631487114354	-5.7647350153177	9.56541569658834e-08	1.02414860505598e-06	6.99118604406075
EIF3B	-0.230801730540888	8.968005934714	-5.80353206814779	8.0555528331449e-08	8.85158118143991e-07	6.98642462785868
PFAS	-0.338046409736875	5.73148861176771	-5.75648376335867	9.92071602790223e-08	1.06083155275343e-06	6.98550249784125
DMPK	-0.458626039024113	5.21667805352343	-5.72305637637922	1.14976140443076e-07	1.21392738179924e-06	6.98024733213906
MMP15	-0.527207410333825	4.23148958167668	-5.69581355136067	1.29627331923137e-07	1.35577704758132e-06	6.97714505155244
HNRNPL	0.21312631992919	8.8625239163169	5.79884988874732	8.22452841356319e-08	9.01356573973989e-07	6.97361610266982
SPTBN1	0.313094537375909	7.9482966255927	5.78811921869556	8.62504150830863e-08	9.3787512473962e-07	6.96059447409332
C8orf85	-0.421383702615112	3.66744902418615	-5.68491310714367	1.35990094174852e-07	1.41877625388661e-06	6.95390080801222
AKAP9	0.564688922425511	7.19649648865356	5.77318968126579	9.21433178985681e-08	9.897269418983e-07	6.95359677413006
ATXN2L	0.270275430803241	8.0395155461045	5.77820736914472	9.01199124771296e-08	9.70486423868329e-07	6.94159060112686
BEND3	-0.479082882578635	3.9450208812633	-5.66414265747237	1.48974419359455e-07	1.54364819663415e-06	6.9394724851093
SNX5	0.270833679246024	8.00270732256677	5.78018916379234	8.93328314034427e-08	9.64494688438461e-07	6.93411958021631
TMEM86A	1.47925341479232	0.950369988013936	5.69802340058459	1.2837351914822e-07	1.34350358838225e-06	6.9184098982547
PMP22	-0.434817919799193	3.57363474001402	-5.6721196955497	1.43849736531239e-07	1.49517898927809e-06	6.91474958672445
IRS2	0.505758014482282	4.59334795482459	5.67672246328671	1.40971957810396e-07	1.46800437261585e-06	6.91422525385954
CD3EAP	-0.536725922613685	3.28983670677087	-5.64590373315441	1.61374549413452e-07	1.65979579605816e-06	6.90687885919126
EML3	-0.322161170115209	5.80532051824703	-5.7318292407617	1.10614040258987e-07	1.17157011354737e-06	6.90457626540064
COMT	-0.468871601916498	5.62982447280205	-5.72465637076713	1.14168174699908e-07	1.2061582777519e-06	6.89928676809256
MAP2	0.631185074050204	4.21132803655006	5.66662439770992	1.47361162417135e-07	1.52787853705156e-06	6.89535951640197
FILIP1L	1.05267888471013	1.42421844294577	5.59470841441175	2.01849644570672e-07	2.04589906412116e-06	6.88922369415678
NETO2	-0.269178026289411	5.95173611883256	-5.73742193227239	1.0791850561002e-07	1.14665126291103e-06	6.88912063142098
TNFAIP3	1.34487845160468	2.20137851425741	5.59340429213853	2.03001165135372e-07	2.05632434023256e-06	6.88823799603393
ATG12	0.338496177205021	6.24355145202002	5.73577043088278	1.08707700351908e-07	1.15283930290762e-06	6.88767184606584
CYLD	0.67510438881322	3.98480340412766	5.62772713438049	1.74738701444562e-07	1.78299575531352e-06	6.88623352921212
SREBF2	0.362100429647155	7.02017876465162	5.74919298101844	1.02454285828898e-07	1.09136654535191e-06	6.87838415111445
TCTN3	-0.278101577249306	5.67462738198567	-5.73067721351595	1.11177448564368e-07	1.1767921834117e-06	6.87688526339463
GPANK1	0.563825144465036	3.92834714531853	5.64290811176757	1.63505837628281e-07	1.67656139086166e-06	6.87259908177056
CASP6	-0.42769393362484	3.56886141538712	-5.65252396573055	1.56760731644301e-07	1.61432664779513e-06	6.86770604861093
ATAD3A	-0.466885278197615	6.13560406021539	-5.72715777835474	1.12916176573926e-07	1.19368529521008e-06	6.86500264908503
RABGGTB	0.353833025993895	6.37417012695059	5.73586170626912	1.0866393539381e-07	1.15283930290762e-06	6.85694936400723
RAB5C	-0.260106059960355	7.01888598353265	-5.73711950123179	1.08062604582443e-07	1.14745333272177e-06	6.82746457370425
SF1	-0.218447508262281	8.02865169716183	-5.74994088315623	1.02116440167403e-07	1.08915519474467e-06	6.82454807484086
PSD4	-0.384462005565368	4.48530751291341	-5.66316599324206	1.49614044392656e-07	1.54739967744142e-06	6.8180443411303
TRIM23	0.470756464020308	4.17029721273507	5.67145604727974	1.4426939784931e-07	1.49860957119991e-06	6.81178238739686
LIPA	0.361136019714247	5.78375945557788	5.71860471641092	1.17253812807469e-07	1.23407977683581e-06	6.80683640998917
RRP15	-0.409507497943556	5.91442562057235	-5.71489059858689	1.19187993574369e-07	1.25364780159607e-06	6.78983570479676
RUVBL1	-0.295554649813069	6.43990236237034	-5.72288721183415	1.1506189284627e-07	1.21406630660001e-06	6.78378604072615
SCN1B	-0.844314503477477	3.00705855034572	-5.57823179401676	2.16881222142241e-07	2.18901060933005e-06	6.77747263687778
PIK3R1	-0.447039401757712	6.52822819377926	-5.72066684838671	1.1619327418017e-07	1.22445892715133e-06	6.76598664121764
LOC400604	0.893138641486314	1.1233368259437	5.55764022699291	2.37217457324017e-07	2.37132382324379e-06	6.74023350713795
USP32	0.322090685682443	9.69881852717921	5.74970782577281	1.02221600300535e-07	1.08958192697651e-06	6.73688975957751
TACC3	-0.299557338107521	6.62707989160337	-5.70971457913167	1.21935845656799e-07	1.28093912233939e-06	6.73197355236805
THAP2	0.72210566453132	1.91852434398957	5.56128761073932	2.33483812408209e-07	2.34099716949333e-06	6.7299937038865
ATP8B1	0.370146283969867	6.03292672101966	5.70228763917052	1.25987673006389e-07	1.3193599520093e-06	6.72644476859879
HDAC10	-0.536373202442387	4.63104948062709	-5.63881508705769	1.66462619043811e-07	1.70519408271375e-06	6.72312900361072
ABCB7	0.364348269906231	4.01766654453615	5.63362050490635	1.70290825300868e-07	1.74079692074066e-06	6.7162301594735
CLDN12	0.517410901751076	5.12088484690247	5.66375501967011	1.49227964414565e-07	1.54531794233386e-06	6.69998051164096
ADAM9	0.316668043713102	6.45437901013212	5.69284010564824	1.31333385667561e-07	1.37190477320693e-06	6.69947490550801
TMEM120B	-0.347191447555327	5.15035688555091	-5.65662886273098	1.53965224043298e-07	1.58945333759266e-06	6.69838133796602
RHBDD1	0.396805823607288	4.25862918134371	5.62800132538173	1.74529256524998e-07	1.78194584012458e-06	6.69810711460503
OSBPL5	-0.68541982254345	2.64037025634495	-5.56498274333626	2.29760078935351e-07	2.30919925487669e-06	6.69785574255673
C1orf9	0.442839527015486	7.50916732736272	5.71018833640077	1.2168177137196e-07	1.27907350372385e-06	6.69059723486336
VPS26B	-0.31918212944341	4.86717310252526	-5.64473823570943	1.62200502501843e-07	1.66521866411345e-06	6.65151249920748
B4GALT2	-0.39049524929465	5.59584708968247	-5.66192878227797	1.50428175792741e-07	1.5548583510246e-06	6.64840441428985
CDCA7	-0.525035805388702	3.47518636879532	-5.6149037704712	1.8481447618864e-07	1.88007135023042e-06	6.64504169448729
KALRN	-0.540125039643524	3.35034846859468	-5.57785769020314	2.17234961941352e-07	2.19121682961832e-06	6.64463761732178
GABRP	-1.06407977479076	1.57755662300757	-5.53357218684808	2.63365089903405e-07	2.60931147129416e-06	6.64415096564859
SNHG7	0.486487356152281	6.34225597804457	5.67613984552677	1.41333077753413e-07	1.4708490307082e-06	6.63766504216226
TBC1D8B	1.22896962489104	0.430086014559172	5.57386534019789	2.21045419034948e-07	2.22428615399547e-06	6.62793146377481
RAB3A	-0.990527395190099	2.83598768072042	-5.52785381612784	2.69981565613472e-07	2.66854119581543e-06	6.62109158735058
ADAMTS15	-1.13879096368677	1.1070483046807	-5.54130353347773	2.54671715024579e-07	2.53067722048191e-06	6.61862238717827
PRKCD	-0.321367496272241	5.48182143872023	-5.65236532940011	1.5686975996566e-07	1.61445530194812e-06	6.61225317671253
NOTCH1	-0.660390804526317	6.54490725631639	-5.65798674285796	1.53051301317319e-07	1.58099441830195e-06	6.60830799213766
CD2BP2	-0.318137558462012	7.29517073737979	-5.6812907365121	1.38171666061484e-07	1.4406377451448e-06	6.59811021762748
RNF10	0.202674624964598	7.60975377557664	5.69042483331018	1.32735394124179e-07	1.38568460133131e-06	6.5885105500889
RPN2	0.206247465768934	8.97539690667134	5.70860033431987	1.22535466843382e-07	1.28643009886298e-06	6.57479978662472
IPO7	0.368574374823432	8.30450180762969	5.70294155104488	1.25625680747101e-07	1.31639341153792e-06	6.56988989872309
ASF1A	0.380323861712535	5.36108794046696	5.64456454505571	1.62323946627758e-07	1.66546360944946e-06	6.55911977537528
SPOP	0.28633469650245	6.20836675612073	5.66340809637427	1.49455238264188e-07	1.54671374055091e-06	6.55699203441249
POLR3K	-0.445907275223187	5.42544638045238	-5.64487168880981	1.62105718317127e-07	1.66521866411345e-06	6.55623211975596
OSGIN2	0.435849752653546	6.54102528339437	5.66685970559448	1.47209093632259e-07	1.52724868604584e-06	6.54750336911748
NCEH1	-0.448822747621865	3.55919975358592	-5.58136622059102	2.13939532090863e-07	2.16188805721305e-06	6.52598050320654
XRCC3	-0.382616737379512	5.7538641358238	-5.63740195880045	1.67495594451411e-07	1.71431843427503e-06	6.51682598813825
UBE2N	-0.308739737520838	6.68122111797332	-5.65534950351989	1.54831199062781e-07	1.5964223015573e-06	6.48813094620422
EPHB2	-0.590726666376238	3.44025160174365	-5.53890320961401	2.57340151207117e-07	2.55567499334194e-06	6.47804703873179
BEX5	1.52849760024692	0.94942491865129	5.55616102966976	2.38748272175846e-07	2.38520077889417e-06	6.46457914998038
R3HDM2	0.286708620801154	5.97462671969409	5.6254164980575	1.76513542434543e-07	1.79891071521956e-06	6.45557683876724
DCTN4	0.32802099699019	7.14355106976632	5.65359902289037	1.56023819130178e-07	1.60772788116642e-06	6.44756879587239
MTHFD1L	0.286000821293776	6.01721332227849	5.62682707221235	1.75427962944918e-07	1.78893734895781e-06	6.42173805945276
SCARA3	-0.731352806286699	2.64605786579516	-5.49412377031831	3.12456744945582e-07	3.04695428715447e-06	6.41942237470105
ANXA7	0.245695997105225	7.60842386976544	5.65624145549024	1.54226949810734e-07	1.5911730466593e-06	6.4191429016487
RNF121	-0.306568257657426	5.2404583083976	-5.602889356587	1.94770822573396e-07	1.97894728840673e-06	6.41687671962179
EXPH5	0.879361960128473	3.43366485095726	5.49442041545499	3.12056064033615e-07	3.04482241242601e-06	6.40461526976172
SNX2	0.276008202508268	6.93494802384662	5.63583242121826	1.68650278545445e-07	1.72508089198411e-06	6.38697481587025
TNK2	-0.492006098527036	5.33683893974082	-5.57528621856424	2.19681820519166e-07	2.21322817250755e-06	6.37833349985801
TRIAP1	-0.392198416388618	5.52501063526824	-5.60009579682573	1.97160211590543e-07	2.00200812303597e-06	6.37619118985657
FLYWCH2	-0.52927277041699	4.73508101275511	-5.56455202610815	2.30191112524891e-07	2.31214184136112e-06	6.36755742500156
SPATS2	0.267677817986896	6.32241171021782	5.61457882382721	1.85077068020597e-07	1.88159810673341e-06	6.36023953063067
GBE1	0.339901865665057	4.91003962218924	5.58282724983332	2.1258175150376e-07	2.14946627094853e-06	6.35853903951449
AKR1C3	0.880892099637892	1.15545809591303	5.45915825791302	3.63392876188756e-07	3.50281409877853e-06	6.3394573329301
BRI3BP	-0.462600790445476	4.70975557181072	-5.58831777036567	2.07554403824268e-07	2.10117424307328e-06	6.33844975376359
CMAHP	1.00633521926721	0.928051855940931	5.46013193022918	3.61870126489625e-07	3.49216156688545e-06	6.32099780401829
ZNF160	0.45526314407594	5.0527576063994	5.55803287460867	2.3681272753676e-07	2.37011134370124e-06	6.31745340983803
LMNB1	-0.230239795090153	7.53408584336184	-5.63876085142007	1.6650214883231e-07	1.70519408271375e-06	6.31499808210622
KDM5B	0.310887338368575	7.50969739461414	5.62155732622406	1.79517371845879e-07	1.82840957780176e-06	6.31122741198449
B3GNT5	1.25013719163556	0.671057420840673	5.49532099307096	3.10842729624916e-07	3.0365267583219e-06	6.30412405393633
SPTBN2	-0.439558987560447	5.59991805841695	-5.57822742594623	2.1688534917842e-07	2.18901060933005e-06	6.29980500937621
MYH9	-0.268994453514853	9.51044568756664	-5.64477825103748	1.62172076169724e-07	1.66521866411345e-06	6.29497595009665
GTPBP4	-0.237939234072182	7.55703967411149	-5.62073397156226	1.80164702894683e-07	1.83388587413918e-06	6.28637519906556
PEX10	-0.519722730592327	4.0237269990957	-5.5184830530468	2.81178071897392e-07	2.76938873640282e-06	6.28600463833727
LFNG	-0.4903426969854	4.35135302518973	-5.53377847450873	2.63129399023838e-07	2.60852167710413e-06	6.27664215024174
IRF3	-0.392909478295146	6.30867585323045	-5.58426907976624	2.1125010264996e-07	2.13729383951478e-06	6.27520870737136
DNAJC22	-0.542105740259034	3.47110982826327	-5.47711596041245	3.36292380863316e-07	3.2622701725975e-06	6.26483747100399
TH1L	-0.185745588221666	8.84779086840564	-5.63335429705423	1.70489320809705e-07	1.74176139353788e-06	6.26084918499717
RASSF7	-0.589345101963156	4.3108005100857	-5.5245598660697	2.7386654695526e-07	2.70374505978735e-06	6.25976690311679
SLC12A6	0.539496261421913	3.03389628634655	5.48810578996968	3.20695024082506e-07	3.12001371888065e-06	6.25904663461555
CCDC91	0.491525257335948	4.26512890200858	5.51869124162143	2.80924445990461e-07	2.76852117545343e-06	6.25789286234306
INO80E	-0.467561558848393	4.72096182106978	-5.53033177043226	2.67094659084848e-07	2.64313081570118e-06	6.25242683121485
RRP7A	-0.355357043669133	5.61356512098849	-5.56808245917012	2.26681350439372e-07	2.27962652119546e-06	6.24821225354468
KLF5	0.342674246163943	5.03165585345524	5.55455012274431	2.40426414711649e-07	2.40053215500753e-06	6.23893794229292
ZNF488	-1.07656427652036	1.54517948459013	-5.43597971621892	4.01553859599103e-07	3.8418688489333e-06	6.22803809225312
MBTD1	0.416748137450531	6.29824193753811	5.576131334679	2.18874690783766e-07	2.20642575567674e-06	6.22357083851888
LEPREL4	-0.505964979632377	4.08889311680683	-5.51435027104498	2.86259551271379e-07	2.81612043262502e-06	6.21625438302607
SAT2	0.554430181031405	3.90571542958012	5.47549847502477	3.3864989131458e-07	3.28323523614205e-06	6.21088036552915
ZNF295	0.600610158440491	6.42766817643158	5.55945317701014	2.35354368915932e-07	2.35692602739524e-06	6.19968521085788
NR2C2	0.407545519323626	7.04851254891085	5.59530712697931	2.01323139154571e-07	2.04298275120681e-06	6.19531677511666
SURF6	-0.307960967306753	5.659974519654	-5.56306032942896	2.31690043847813e-07	2.32580089634504e-06	6.19350664573581
GPAM	-0.420360883316176	4.19476729610882	-5.54642054512145	2.49073398453505e-07	2.48242164227438e-06	6.19159135106431
PLD1	0.931591590926198	1.24401426096446	5.41845788310059	4.32981026809009e-07	4.11196745732758e-06	6.17596831364405
MPP2	-0.738119812120977	2.18507579363252	-5.42072413011239	4.28784529085404e-07	4.07674386834809e-06	6.16162721500788
HMGN4	0.37801028962838	5.56896331431317	5.55767249581473	2.37184169986686e-07	2.37132382324379e-06	6.13839621046525
TOR1A	-0.24712672885415	5.54480274698314	-5.54892284151818	2.46379854325754e-07	2.45850637454887e-06	6.12885601648392
CREBZF	0.335198383447899	6.40057225325991	5.57451137407002	2.20424402468673e-07	2.21937249059969e-06	6.11356657114434
MICALL2	-0.430274561828878	6.24228262151399	-5.54500668146147	2.50608068488877e-07	2.49474365321903e-06	6.10669239998063
ANGPTL4	-0.854141639521575	1.99817437175676	-5.40086193961857	4.66961722862657e-07	4.39227663282063e-06	6.10572733792336
SLC25A30	0.37223306556335	5.27457276032143	5.54459974870649	2.51051487228583e-07	2.49767107222535e-06	6.10452431333944
CDKN2B-AS1	0.719516912280032	2.6365975298169	5.42441185339289	4.22040831886912e-07	4.01719457739142e-06	6.099138655546
RELT	-0.519464132141388	5.04485782771521	-5.48363532509406	3.26952286205196e-07	3.17719351219971e-06	6.09748115575908
TRIM27	0.327200995178071	6.34826463161881	5.56043407602667	2.34352333487621e-07	2.34829743873396e-06	6.09718887058395
TST	-0.501319829376076	4.8464106394268	-5.51321946794804	2.87665551291498e-07	2.82730270102168e-06	6.09703216891774
GFRA1	-0.245468873710404	8.7630723594974	-5.59517437920335	2.01439760627842e-07	2.04298275120681e-06	6.07417159993317
TSC1	0.350323993524712	6.11680651684933	5.5359576896077	2.60652168179555e-07	2.58703077782485e-06	6.06330024191672
BAIAP3	-0.670008171759651	3.93095094692356	-5.42713819749435	4.17122096819808e-07	3.97716644653048e-06	6.05837650977217
PPP5C	-0.328955874904944	6.09528058952803	-5.54749468254031	2.47913646642628e-07	2.47233621136035e-06	6.05620624451094
DBNL	-0.380442096498656	5.71712734763644	-5.52299041730873	2.75736829151946e-07	2.71899925161389e-06	6.04512148563038
PHEX	0.708680898608556	1.21102190143059	5.38815653962634	4.93107914781628e-07	4.62261029529593e-06	6.04143890060627
MMP13	1.53182971748838	-0.138967009262384	5.46812419392417	3.49604874129233e-07	3.3796485057441e-06	6.03207949706053
CXXC1	-0.350773100469879	4.99501107542016	-5.49508548567865	3.11159577873051e-07	3.03784750750082e-06	6.02920736114557
CLMN	0.342517119418208	5.47003076723535	5.51105989570464	2.90369521756132e-07	2.84984734850326e-06	6.02118398567651
TRAPPC9	-0.355174518998131	5.44742439221129	-5.50049030823501	3.03967122002585e-07	2.97805866922743e-06	6.02098930288108
PTPN1	-0.220931431906314	8.13011315368175	-5.56146718872273	2.33301483789987e-07	2.34057229448335e-06	6.01089909404256
BAI2	-0.884930182845779	2.8437497013463	-5.37928033791979	5.12219067452205e-07	4.77234077107001e-06	6.00768767430899
CISD3	-0.609635575005104	3.52612155381995	-5.43161348160881	4.09169482575872e-07	3.90579362248795e-06	6.00610861538997
DNAJB4	0.818683809766376	4.68788398282454	5.44275988865886	3.90002243060231e-07	3.73776361773026e-06	5.98482588787759
SLC45A3	-1.07547772316953	1.51401327695658	-5.37729881714012	5.16583428820961e-07	4.80893036763719e-06	5.98043651318598
HECW2	0.607550219827735	3.77891822941879	5.43716963224666	3.99502588554276e-07	3.82443119117442e-06	5.97729315640543
NINJ1	-0.458592346761764	5.7636460698019	-5.50386966293689	2.99553124549123e-07	2.93653367817088e-06	5.97652306739342
CPEB2	0.562463961316742	5.28189039417647	5.49082262684912	3.16949796116544e-07	3.08716854411944e-06	5.96260204029101
KIAA0913	0.344764407976136	5.90490653705513	5.50931104674143	2.92577476697983e-07	2.86983326703641e-06	5.96244273753611
ZNF529	0.645193539278914	3.08904477979277	5.39910081488223	4.70503165696484e-07	4.42310002423159e-06	5.95942350821326
FAM18B2	1.30626250022648	1.23401667291324	5.38519747790762	4.99400112280215e-07	4.66851172597782e-06	5.95930335433971
CSNK1G3	0.43521890746069	6.20270216913516	5.51259179997091	2.88448890680341e-07	2.83265957001646e-06	5.94411785731726
FBXL16	-0.477248228950955	4.65282904259475	-5.4698221257101	3.47052114086122e-07	3.35691125273355e-06	5.94332020424478
HMGB2	0.363361019471737	7.27354210485023	5.54354276434909	2.52206839686462e-07	2.50767371398121e-06	5.94024542371591
SURF2	-0.525146048885358	4.94931481388095	-5.46323342687516	3.57061179091388e-07	3.4492780208767e-06	5.92563290357297
MRPS34	-0.482296212422378	6.46200495247174	-5.51582930871108	2.84430733608013e-07	2.79977609703379e-06	5.92352707820284
BMS1	-0.193910203410302	7.35231036446008	-5.53332715405002	2.63645317452636e-07	2.61054131976192e-06	5.92262654827482
BCR	-0.343166517959649	5.76288259836494	-5.49754714937763	3.07863271747436e-07	3.01270061831721e-06	5.92155998693958
FDXR	-0.493796076009025	4.41675846455273	-5.44740364446356	3.82279011713761e-07	3.67005407112569e-06	5.92107887079251
BLNK	1.0829512097568	1.09088784415414	5.36097613302831	5.53946972589711e-07	5.12595133457175e-06	5.91334378810323
GPER	-0.56300427458446	4.44070908291764	-5.45585189401525	3.68610784369706e-07	3.55106380057544e-06	5.90766133658329
GLDN	0.637140105153883	2.39014268190814	5.36295142469356	5.49288443052566e-07	5.08654480709364e-06	5.90171547901306
GTPBP5	-0.362891480418783	5.94359240600083	-5.48794700227594	3.20915253488995e-07	3.12034110427323e-06	5.88686649497582
CIR1	0.46967104653802	4.50941903756504	5.44775886256261	3.81694441152788e-07	3.66779569165524e-06	5.87853354619613
H2AFX	-0.552937846553286	7.58599476206663	-5.52860132791995	2.69107479746573e-07	2.6614745661039e-06	5.8778660601095
MAVS	-0.274644223958814	7.42158692710207	-5.52714106687886	2.70817594997414e-07	2.67522354325857e-06	5.87240136537515
CORO1A	-0.659908235186173	3.23677873989942	-5.37406815783428	5.23777236970279e-07	4.86917760483099e-06	5.86704490052518
PRADC1	-0.497114449579907	4.1379202323156	-5.42652845153159	4.18217272143767e-07	3.98533655802414e-06	5.86382735335366
MFN2	-0.228086338472214	7.00279544107133	-5.51316427785128	2.87734345679197e-07	2.82730270102168e-06	5.86376261919851
ACTN4	-0.320768426731522	8.91629831341281	-5.53380761041174	2.63096126907126e-07	2.60852167710413e-06	5.84388415868057
TMEM223	-0.535252678681967	3.55970850370046	-5.40580256955566	4.57165363813413e-07	4.31712791892463e-06	5.84348558774811
C3orf19	0.362987656103693	4.87382880388032	5.44714558923308	3.82704234537568e-07	3.672028467244e-06	5.84166648528677
RNF44	0.289426802293232	6.7776380790311	5.49613085687755	3.09755562302238e-07	3.02767505782736e-06	5.84100833738676
KIAA1324	-0.419386047192925	5.34383163589681	-5.46313025719454	3.57220134666254e-07	3.4492780208767e-06	5.83470455467247
TMED5	0.470298640237425	6.18997722855525	5.49141705486532	3.16136096150392e-07	3.0810373380065e-06	5.83252113265615
TMEM150C	0.281606774205152	5.04427325230211	5.48207929906026	3.2915818761375e-07	3.19491673224165e-06	5.83095616363116
SURF4	0.220908313155137	8.5714851421643	5.52429582921626	2.74180322068085e-07	2.7052458444051e-06	5.82754340132708
SAV1	0.369203927458334	4.85598860890564	5.45084491447807	3.7665254606923e-07	3.62227554943174e-06	5.82634795121022
PUM1	0.311864050784915	6.61320523244173	5.49755628857477	3.07851097852605e-07	3.01270061831721e-06	5.82308348491326
KIFC3	0.613795366880983	3.36588423012208	5.3686346561533	5.36097951236923e-07	4.97541738983701e-06	5.79027913430518
FAM46A	0.486131374287371	7.12192462574512	5.49689953421942	3.08727131970721e-07	3.01938745911014e-06	5.78829278187684
CDC42EP2	-0.699310453123515	3.17756339817955	-5.34248556716378	5.99473029084537e-07	5.50251752931383e-06	5.7650711329442
GRIN1	-0.909709107962558	2.37005334380574	-5.3202091683006	6.59199944322087e-07	5.99155427654488e-06	5.76264229750243
TMEM110	-0.445123945953322	2.89127847459607	-5.35767270916445	5.61824325309706e-07	5.1882661603973e-06	5.75759495456739
CARM1	-0.353116043923168	6.44198392317193	-5.47477941920186	3.39703119698782e-07	3.29153822354718e-06	5.75755627080694
PPM1H	-0.291736435554402	6.21259352111292	-5.47437220605752	3.40301003259237e-07	3.29542210683699e-06	5.74965576700944
TSTD2	0.551629459188608	4.23869446279306	5.39639412534553	4.75997372287301e-07	4.47223598546787e-06	5.74247664221245
KCTD7	0.552896011530581	3.49414559330975	5.35448019374034	5.69541337109794e-07	5.25083204069691e-06	5.72432930745691
USP40	0.358976042879052	4.89789792133583	5.4228346119434	4.24912305382833e-07	4.04222604961461e-06	5.71910999060307
KRT18	-0.32135975769685	12.4951145073465	-5.54501904764806	2.50594605569751e-07	2.49474365321903e-06	5.71798529620692
RAB1B	-0.321655005121444	7.70119384187324	-5.48893515368185	3.19547149431579e-07	3.11065572007784e-06	5.71459536693976
NCOA5	-0.217938216240084	5.95491214796502	-5.45921542906653	3.63303291597729e-07	3.50281409877853e-06	5.69997477289179
KCNAB2	-0.613433493213814	3.08131711794892	-5.33660453658206	6.14705782182075e-07	5.61767185858635e-06	5.6991589442026
MSH6	-0.26263665656622	7.02283871172071	-5.47113467713451	3.45091281120603e-07	3.33987649621584e-06	5.67806408162982
CREBL2	0.306394971289621	5.13662358027294	5.43354764690534	4.05778597917514e-07	3.8766056959033e-06	5.67559245818904
ING3	0.477717743214123	4.08270805618001	5.37520985277224	5.21223855238183e-07	4.84813557007974e-06	5.66393948218871
SLC25A4	-0.39943332991903	4.10372502896292	-5.38877420988925	4.91804316564891e-07	4.61297554135235e-06	5.658716949594
C7orf49	-0.349902077355814	4.22114793115494	-5.39529306381427	4.78250306799486e-07	4.4908804777735e-06	5.64122970749599
STIP1	-0.209954480258466	9.50524692810074	-5.482831918652	3.28089420652753e-07	3.18639225957994e-06	5.6235395656629
PPP4R1L	0.407123183017526	4.47616486810607	5.36088750329273	5.54156901034783e-07	5.12595133457175e-06	5.61395209277158
KIAA0247	0.342316444660395	5.5373785674788	5.41140385698657	4.46302351542681e-07	4.22887281994322e-06	5.60589857830128
NIP7	-0.315197724035252	5.76610453486652	-5.42524326959711	4.2053484199841e-07	4.00513934941994e-06	5.59425437296351
SUOX	-0.392465186216091	3.63859291070678	-5.35959619283755	5.57224346228755e-07	5.15147593495284e-06	5.58603353162521
CISH	-0.685255196152963	2.72232946506911	-5.2872086260645	7.58518073198892e-07	6.80915526364909e-06	5.57609377141058
SPTLC2	0.306328361993503	7.4488209789926	5.45513838097673	3.69746401399322e-07	3.55995326252289e-06	5.57178625046829
EPC2	0.361284670531835	5.39496082218442	5.4043464119411	4.60031546754648e-07	4.33929361981091e-06	5.56822754461314
ABHD11	-0.445941126843759	5.66083158706488	-5.40310521665371	4.62488501082963e-07	4.35510005186457e-06	5.56684333451929
SH3YL1	0.313945609731164	5.6763059308133	5.40652728289584	4.55745421317161e-07	4.30858475189836e-06	5.55956213455924
CNTNAP2	-0.69345189205264	1.57712323488172	-5.27077035906801	8.13309502712822e-07	7.21580271796776e-06	5.54916244227353
SLC35G1	-0.828992269374175	0.87580492110354	-5.26187301669821	8.44560911412757e-07	7.47324692194019e-06	5.54710771082376
SRBD1	0.401363592651045	4.96989986258541	5.38008561127842	5.10455761735885e-07	4.76121704365362e-06	5.54327104429519
MRPL55	-0.600051264957393	4.50855869476004	-5.35252372486433	5.74321719943747e-07	5.2919870216745e-06	5.5366889343459
C1orf43	0.210257304229311	7.64912858693609	5.4459425538534	3.84692716964156e-07	3.68899139822738e-06	5.53526019444693
CNTRL	0.520624763603001	3.89632033379856	5.34754315110648	5.86669043438761e-07	5.39387195297957e-06	5.53227631938044
NKIRAS2	-0.330707180824925	5.16523978773963	-5.3852949531528	4.99191592804581e-07	4.66851172597782e-06	5.52948916595763
PPPDE2	-0.305501674967246	5.21242868357382	-5.38129869566933	5.07810686343181e-07	4.73918857053758e-06	5.52183633500744
TEP1	0.336908680462512	5.9726411807551	5.40674936956214	4.55311148537875e-07	4.30691382813769e-06	5.51191184057326
MARCKS	0.588620828018986	3.47989106476173	5.32212739801983	6.53835723343754e-07	5.94602971027784e-06	5.50708586832597
TULP3	0.360390858816058	5.60455577328972	5.38207075730553	5.06134233676142e-07	4.72618030374081e-06	5.50138152129535
ESRRA	-0.394412598603474	6.05471343205918	-5.40582887542992	4.57113746600521e-07	4.31712791892463e-06	5.50107806853915
ZFAT	0.448592910235918	3.75174019188626	5.30834774448501	6.93338869281677e-07	6.26439721764817e-06	5.4994763750692
USP22	-0.250435459714037	8.47140961677449	-5.44767980860393	3.81824461801709e-07	3.66779569165524e-06	5.49589306609617
TRAK2	0.325115911529331	7.20298694240354	5.43504633791363	4.03170107936218e-07	3.85512686399389e-06	5.49374606941437
ELAVL1	-0.243387299872952	6.24608651299385	-5.40969336428383	4.49592550418363e-07	4.25763636081354e-06	5.48296927857612
SEC24C	0.211521177947308	7.43563473716331	5.43348959644376	4.05879967324006e-07	3.8766056959033e-06	5.4825002279695
RPAIN	0.300571449369132	5.12810388333602	5.3795091901136	5.11717344562884e-07	4.77032378510015e-06	5.48139696730776
ZFPM1	-0.907632010535219	3.50380178499959	-5.27721271165274	7.91389780328211e-07	7.04749876794942e-06	5.47681642851964
ZC3H3	-0.472492041013776	4.91601661267524	-5.36519781343967	5.44037150940462e-07	5.04629911942778e-06	5.47385397430035
SH2B2	-0.996748421069463	2.91360023090664	-5.24506014087637	9.06852504749145e-07	7.98641458105566e-06	5.47242113230665
VOPP1	-0.388156586328678	3.93004473231304	-5.32506806801618	6.45695123879791e-07	5.88159327438215e-06	5.46713839599068
YIPF6	0.314583684378711	6.17127087019827	5.40678440481685	4.55242676905447e-07	4.30691382813769e-06	5.46463047100522
PCBP2	0.156494505335193	9.69465633281752	5.45292044794694	3.73298364143916e-07	3.59208391366102e-06	5.45378434164738
FBXL20	0.51470691649766	4.18747512850111	5.30055501430311	7.16702581250973e-07	6.45804631941879e-06	5.45374502044352
SFT2D3	0.342028716662115	4.23892085515649	5.34965588912472	5.81399954724111e-07	5.35425817335134e-06	5.44599277725956
ZXDB	0.468957611839782	3.74127672274268	5.32778816482411	6.38253469536353e-07	5.82014777782223e-06	5.4453274418125
NINL	0.361648200906427	4.89813747363302	5.35527085268198	5.67620530888861e-07	5.23600979513807e-06	5.44420711808652
ESD	0.285510713577326	6.20048659888591	5.40147734370042	4.65730372529532e-07	4.38315967933815e-06	5.44116408577976
UBR7	-0.227653143282125	6.82494749700567	-5.41362289974865	4.42069056426841e-07	4.19351270543533e-06	5.43646956939245
DSCR3	0.279378535979378	5.09309710089739	5.35904355203712	5.58542189981005e-07	5.16080640068637e-06	5.43329304780706
EXTL3	-0.396243710878474	4.1080448074171	-5.32272713956307	6.52167360737566e-07	5.93408429868066e-06	5.42641983165171
PGBD5	-0.60286025160974	3.64240791077555	-5.26448173832228	8.35278254095749e-07	7.39893724655578e-06	5.42610271242701
TBKBP1	-0.592999749933955	3.74922734129027	-5.26170940392768	8.45146446733679e-07	7.47447338718882e-06	5.42587285807673
TONSL	-0.413333743493116	6.53346575724565	-5.40351677086567	4.61672406192375e-07	4.34986440628805e-06	5.41647284046222
JUND	0.623374222480899	7.43316469477138	5.40455003463692	4.59629696572217e-07	4.33794979992875e-06	5.4034257555636
MSI1	-0.476647201041813	3.89678654477616	-5.29417586916673	7.36399850082819e-07	6.62482576266007e-06	5.40247104639669
XBP1	0.253657566542072	9.01451172394694	5.4305855423112	4.1098289534247e-07	3.92086591084283e-06	5.39770953743582
DDX19A	-0.240095637367985	5.43069330746878	-5.37235612284995	5.27629138570039e-07	4.89953898581084e-06	5.39217402972308
SCRIB	-0.434642632521242	7.86865112206032	-5.41217837317402	4.44820306760611e-07	4.21721928019527e-06	5.39062562490429
UBA6	0.399106266414581	6.05546634970988	5.38521358578414	4.99365648358848e-07	4.66851172597782e-06	5.38729382130176
SPRED2	0.344886375173759	6.18700431150024	5.36343441186947	5.48155213023638e-07	5.07886303745558e-06	5.37790432376033
VMP1	0.245332156966738	9.31950109052612	5.42004744871499	4.3003337718934e-07	4.08629443188325e-06	5.35906706455382
PPP1R16A	-0.487445104686472	6.4376186495078	-5.37292851564747	5.26338238381367e-07	4.89026705482777e-06	5.35731043296514
ILVBL	-0.385998909610563	5.82565146022384	-5.36366331144004	5.47618946851933e-07	5.07670691083799e-06	5.33817903576817
TCP11L2	1.09412629172469	1.95561334390867	5.20951342084711	1.05369805852942e-06	9.18293190768424e-06	5.33688302838256
MANSC1	-0.454978171695718	3.29667765863001	-5.28418004079893	7.68334004356525e-07	6.88618322018141e-06	5.3364824546612
EXOSC2	-0.290066128882622	5.36734431609077	-5.35586364035436	5.66184588056089e-07	5.22564627519317e-06	5.33394055269052
MATK	-0.598603012567915	4.33239172756692	-5.29174194243563	7.44053948057539e-07	6.68289915537824e-06	5.32949892412278
PTDSS1	-0.177967910372417	7.31614614131706	-5.39131375442555	4.86479951147555e-07	4.56559523175741e-06	5.32152840744842
GPR172A	-0.436047656116706	7.01754591780676	-5.38360325793979	5.02822601952829e-07	4.69787999723973e-06	5.31779347261671
MEX3B	0.433083766994094	5.01910550738762	5.32687973631652	6.40729371738047e-07	5.83954115146981e-06	5.31136194702079
TXNDC11	0.27798184228434	5.41548323399981	5.34046711605879	6.04659017112809e-07	5.54312655129575e-06	5.29768406381919
ATRIP	-0.418646659710567	3.62531871094096	-5.28014816380165	7.81594676054109e-07	6.97118430200583e-06	5.28905913494562
CBS	0.330778493582189	7.22412610026002	5.37723646486219	5.16721350791917e-07	4.80893036763719e-06	5.28221282549582
ITPK1	-0.309719391004872	8.09924937171134	-5.38665853658879	4.96283530446233e-07	4.64717008016954e-06	5.28118507618166
NISCH	-0.351635961090755	4.96854375122462	-5.31231472396071	6.81733151104758e-07	6.17287775802706e-06	5.27529063090654
ZFP41	-0.464478229641244	3.87305445037903	-5.28020641803073	7.81401496299075e-07	6.97118430200583e-06	5.27324895316837
ENOX1	-0.789461084610445	1.07096185188391	-5.19010965753566	1.14340850189787e-06	9.92338546224179e-06	5.268365056911
ZNF674	0.758725782675024	2.63855359617534	5.21341831474428	1.03649431823194e-06	9.04714560444207e-06	5.25255131670886
CCNL1	0.32218708810017	6.92425604820124	5.34854229584747	5.84171415558463e-07	5.37386290087994e-06	5.25198297188273
RIOK3	0.311352101139784	6.51400172432763	5.3449601884963	5.93174374349921e-07	5.45068584430114e-06	5.23879273876051
CAMTA2	0.350897591049777	5.93913523214158	5.32933839852465	6.34049941618438e-07	5.78812839717618e-06	5.23534586971673
KIF16B	0.362225097043412	4.90559403803181	5.3090808316081	6.91179703962797e-07	6.2516437907376e-06	5.23445597653268
GINS4	-0.351582628121029	4.28893022788638	-5.29243551032013	7.41864956770195e-07	6.66681866578439e-06	5.23017848008049
SMG6	-0.288097885262977	5.76267979387115	-5.33030192476668	6.31450959942184e-07	5.76755098529388e-06	5.22790067141828
ABI1	0.251336829553141	6.081106356563	5.34262414107651	5.99118593452657e-07	5.50228410593204e-06	5.22273254054359
ANXA11	-0.297055089762098	6.17130801280497	-5.34106631965699	6.03114923969506e-07	5.53290948352497e-06	5.21986453224888
PP7080	-0.325813224174285	5.38811444379684	-5.32875802566005	6.35620466737614e-07	5.79929988309866e-06	5.21715889545465
KRT19	-0.436254963481879	10.415380613369	-5.40389631280014	4.60921040310434e-07	4.34523307674842e-06	5.21519226977053
COTL1	-0.320431635928482	6.3012920250834	-5.33865622768684	6.0934906066329e-07	5.57551576161855e-06	5.20859552057696
AGXT2L2	0.359545720286327	4.68863506480676	5.2817003533487	7.76463304517184e-07	6.94838258453671e-06	5.20779455344683
ERCC2	-0.406404129318011	4.75984473961757	-5.29294513372447	7.40260533993734e-07	6.65597697339312e-06	5.20427660198061
TAF8	0.39616158205428	3.96975664349834	5.27398697707164	8.02291952660414e-07	7.1331901203045e-06	5.19986728571284
NCSTN	0.298117944645844	5.19742403719438	5.30847656606071	6.92958973168029e-07	6.26434911743898e-06	5.1998506229827
RAMP1	-0.615611302491729	3.98534995034743	-5.25955528656689	8.52892685569865e-07	7.53899433058691e-06	5.19766948725842
AZI1	-0.420864629681195	5.19362591494706	-5.29886147635643	7.21880995507079e-07	6.50120504515907e-06	5.19006621071916
LOC641364	3.88228698379097	-0.152490576945587	5.41498705951003	4.39486176860373e-07	4.17137731090401e-06	5.1891284533424
SLC38A1	0.349768151110519	9.29626874575686	5.38730155439654	4.94917952183614e-07	4.63697917776961e-06	5.1840004367504
PRX	0.64471307291709	2.69678638049966	5.19056211176806	1.14123409570901e-06	9.90965681029985e-06	5.17886315480155
LBR	0.374535348309219	4.93519292721007	5.31059034328905	6.86754427150766e-07	6.21497891757002e-06	5.178454005705
CREM	0.33895986263816	4.75965648454658	5.2816830295643	7.76520392878445e-07	6.94838258453671e-06	5.17442808273026
BNIP2	0.380703556946192	5.61425428719922	5.31605231624643	6.70972517039143e-07	6.08532775214893e-06	5.16397571152395
EIF4ENIF1	-0.294544830805571	4.75954768150944	-5.28130301383624	7.77773720183115e-07	6.9484442822342e-06	5.16272408885395
RPS6KA2	0.412620531564381	4.16601155792581	5.24474790702782	9.08050795641109e-07	7.99275868752732e-06	5.15179703402511
IK	0.266700257264374	6.85490166936036	5.34021470271607	6.05310620728807e-07	5.54392925578783e-06	5.14597478592971
DCAF11	0.209296985820468	6.89392870946979	5.33862657930778	6.0942614280308e-07	5.57551576161855e-06	5.14517862919374
POLR2L	-0.531987049300241	5.67362406598123	-5.3125275469307	6.81115920835699e-07	6.17062982668268e-06	5.14425389282251
SOLH	-0.51074993885929	6.47581199733415	-5.32004288556965	6.59666967346076e-07	5.99254229326223e-06	5.13726361648051
RNF14	0.30169422519895	6.14517732945746	5.32418641181738	6.48125330148965e-07	5.90051607044708e-06	5.12899763344732
MMADHC	0.275163046699746	7.09700609528264	5.34037701622744	6.04891530501957e-07	5.54312655129575e-06	5.12756492539718
KLHL17	-0.602537690324791	3.87272635131516	-5.23213971679294	9.57753200184059e-07	8.39123823206414e-06	5.12481975866067
PLCXD1	-0.563800938484562	3.88270439243412	-5.22122417196832	1.00292289962801e-06	8.76784243250329e-06	5.12465611148387
TMEM203	-0.367966533545334	4.28716173814934	-5.28681167155587	7.59797622146587e-07	6.8169825283152e-06	5.12384564386251
C5orf44	0.346916160520033	4.7402522290345	5.28146696669698	7.77232745920054e-07	6.9484442822342e-06	5.12311075105
ZNF323	0.532463643057953	2.54704920582382	5.18049216491693	1.19059735227087e-06	1.02522540619103e-05	5.12237331276325
PLXNA4	-0.578471662893642	5.33591946422724	-5.30621500042749	6.99658039887816e-07	6.31466867732533e-06	5.1133664438927
LOC401052	0.638935673097496	2.40818585341552	5.18287103668108	1.17875118741604e-06	1.01720510104984e-05	5.1133379432782
ZNF571	0.909573429052563	1.59365551738652	5.14945279016016	1.35623925249538e-06	1.15487501317376e-05	5.11106455281685
KLHL18	-0.36217974044813	4.42247740418764	-5.25785993529608	8.59037966882126e-07	7.5893032002835e-06	5.1081105663255
TMCO7	-0.542668231917625	2.6300092541106	-5.18038966919073	1.19111035890288e-06	1.02522540619103e-05	5.10441145582874
SLC37A3	0.389686440088902	3.80478222177897	5.24311256547955	9.14352234964874e-07	8.03976171269851e-06	5.10336909499576
GALK1	-0.502535319778294	5.75079139205768	-5.30219354699859	7.11726950900162e-07	6.4201302733842e-06	5.10278593695007
ATM	0.558979753914176	4.65357843258001	5.2803468396769	7.8093602897683e-07	6.97118430200583e-06	5.09751471405734
VANGL1	-0.307245779104049	5.58619610547376	-5.31844887005207	6.64160388693303e-07	6.0268140751529e-06	5.08816356283477
PABPC1L	0.405731628379598	5.06274556345976	5.27418526186833	8.01617584495167e-07	7.13098536334956e-06	5.08745964838492
CMIP	-0.312091934351415	5.45387756311431	-5.27599072099074	7.95502649369135e-07	7.08035460779639e-06	5.06771095839458
MYO5C	0.32322416048462	8.05242718409565	5.33660518826309	6.14704073426432e-07	5.61767185858635e-06	5.0552400862242
RAP1GAP	0.38849987647433	4.66629681578352	5.23515022703019	9.45649246002922e-07	8.30185721267867e-06	5.05349527787575
IL17RA	-0.338110627530205	5.25852525261865	-5.26418955580818	8.36312950760182e-07	7.40418093621667e-06	5.04839376451342
GINS3	-0.338956997309595	4.53941160111324	-5.25481671911391	8.70177739160195e-07	7.6796055460238e-06	5.04684967236117
NAT10	-0.226498891579509	6.02194690774374	-5.30812124547357	6.94007311195689e-07	6.26705090304358e-06	5.04517918216692
HAUS5	-0.357751878897611	4.62481941163839	-5.25215167804721	8.8004908799218e-07	7.7626270820576e-06	5.04003944950409
SNRNP25	-0.417742457546434	5.57658368414727	-5.28003005931418	7.8198647157157e-07	6.97118430200583e-06	5.01745969831426
MICALL1	-0.455711776641773	4.33836935537776	-5.21086090426089	1.04773017388792e-06	9.13568270495392e-06	5.01274126180912
RAE1	-0.213786732759418	7.78683787446325	-5.31874083123108	6.63335136023547e-07	6.02259327625288e-06	4.99953964113708
RHBDL1	-0.757161422950502	3.01602756719936	-5.15759088168597	1.31075279867455e-06	1.11948761306992e-05	4.99339328278452
IFT74	0.453799662585614	3.79283601919755	5.2016553978482	1.08916788210762e-06	9.47723395440574e-06	4.98745081233288
EXOC7	-0.281573921849967	6.32677791292561	-5.28376152010741	7.69700201780685e-07	6.89473281980728e-06	4.9794322957904
IMP4	-0.345664850986615	6.11295320667893	-5.28141980349987	7.77388326572023e-07	6.9484442822342e-06	4.96743253257634
LYPLA2	-0.385602827328741	5.41627515141645	-5.25166412552139	8.81866796959333e-07	7.7745599959662e-06	4.96122129293301
MRPL38	-0.412858727708935	5.94809538685596	-5.27300253591142	8.05648267380381e-07	7.15542306089723e-06	4.95075859750947
CHMP5	0.336762038121275	6.16344048559185	5.27869058188531	7.86443468224272e-07	7.00718197260667e-06	4.94548490795002
ACVR1	0.321272365936447	4.0465590978617	5.2221793989196	9.98888356683092e-07	8.7371385340837e-06	4.94386489228544
SPATA2	-0.30069229083884	6.15744549492513	-5.25649122996267	8.64030789512702e-07	7.62938274752399e-06	4.93993138877222
MGST1	0.328369804918818	7.49639446145194	5.30064214395892	7.16437145672294e-07	6.45804631941879e-06	4.92810726886291
DHX9	-0.20092358187436	8.95424224013951	-5.3155286181429	6.72470187589397e-07	6.09560510419788e-06	4.90842228661399
MAF1	0.34383802732688	7.08389458649363	5.2858915499518	7.62771678384025e-07	6.83999654117664e-06	4.90775267314578
DOLK	-0.389291203215818	3.91094122627287	-5.21248044435986	1.04060106610708e-06	9.0782536408841e-06	4.90192056547521
SNN	-0.314191288721903	4.56403565550414	-5.20458813515151	1.07579561183548e-06	9.36575003245004e-06	4.89808772050896
TRIM14	-0.789343946251754	4.40873368097285	-5.18664449164219	1.16019612953095e-06	1.00482237546741e-05	4.86796544594761
FBXL14	-0.664981595343802	3.89999911628516	-5.14708553460063	1.3697575255332e-06	1.1640154907021e-05	4.85789325496145
KRT8	-0.350378209210907	13.4074866100624	-5.34879331531954	5.83545563070522e-07	5.37105998722697e-06	4.85348593634064
NR2C2AP	-0.364413463157717	5.26989449194635	-5.23314655181954	9.53688397372424e-07	8.36365220642707e-06	4.85152026152978
PAPSS2	0.269683588989666	6.59785920564825	5.27091361844755	8.12815678642966e-07	7.21524915585189e-06	4.84635905371862
C12orf34	-0.604513760780298	4.12034998174747	-5.16520564170326	1.26954247190122e-06	1.08713918587179e-05	4.840492265846
PA2G4	-0.197215747847256	8.81737844623634	-5.29539142715694	7.3260610874964e-07	6.59424357520397e-06	4.83869025101162
FAM78A	-1.11808015943385	1.06361503734818	-5.08042409446804	1.8093448665731e-06	1.50320335561692e-05	4.835470572633
ALDH18A1	-0.190622200529409	6.62955257920379	-5.2662483919275	8.29048670488749e-07	7.35154292961497e-06	4.83113078376873
ZNF226	0.467847458518236	3.29542724231132	5.14328020526968	1.3917641273308e-06	1.18151590180103e-05	4.82924395131933
PDP2	0.452872822882735	4.25434908823646	5.18366797076873	1.17480846722917e-06	1.01432611285186e-05	4.82736090331601
THOP1	-0.426134508181265	5.45843863622551	-5.22652978450721	9.8071357162957e-07	8.58714857169264e-06	4.82331271312232
AKAP1	-0.213060496733533	7.27772795720735	-5.27386041683462	8.02722675033083e-07	7.13322742680833e-06	4.81994351373492
NOM1	-0.255303954294514	5.60386716437735	-5.23483512928806	9.46909078614252e-07	8.3085558398451e-06	4.81972977302325
SLC12A7	-0.391890289813704	6.53382389047839	-5.2321188886574	9.57837466216841e-07	8.39123823206414e-06	4.79664384938643
C11orf84	-0.452416175643587	5.4605654269691	-5.20928821831748	1.05469869469032e-06	9.18686508854212e-06	4.79378112052281
MMP17	-0.614604739666555	3.96345524940703	-5.13568477464346	1.43672619025462e-06	1.21783116096393e-05	4.78203282865507
AP1S3	-0.421784438456822	4.55094824751239	-5.18635232868099	1.16162252168203e-06	1.00501681596536e-05	4.77207590800396
TMEM59	0.302980074269106	6.60560013549707	5.24418122638393	9.10229557178855e-07	8.00772178551245e-06	4.76574903985527
KLHL25	-0.529161960813192	5.35644968361588	-5.1703254575461	1.2425487720138e-06	1.06675491083978e-05	4.75361512050964
IFITM2	-0.494805947859319	4.16984794274859	-5.15518017931538	1.32406941745835e-06	1.12978249681497e-05	4.74913564367496
POC5	0.424323461430723	4.73120912453259	5.1826545595183	1.17982440832134e-06	1.01760615805911e-05	4.73771541563422
UBE2G2	-0.196578377064892	7.27657908281484	-5.24137555660203	9.21092239360157e-07	8.09476963271637e-06	4.71919730017482
LOC728323	1.08374517969756	1.60126738077886	5.04914272104645	2.06045567803677e-06	1.69581991926609e-05	4.71767378015292
FBXO30	0.598244356056365	4.77927473717228	5.165698307177	1.26692023997818e-06	1.08544949248951e-05	4.71172736427743
TRAF5	-0.480962527309236	3.29522832033106	-5.10733583164239	1.61740795961752e-06	1.35722682973624e-05	4.70451609967002
UBE2L3	-0.263123319617099	6.36521741733171	-5.22507346051173	9.86761435924526e-07	8.63558255070737e-06	4.70282049932575
LOC254128	0.762997062972416	1.31612070886072	5.05036827834809	2.05000715265687e-06	1.68888273995239e-05	4.70266024060969
RAD23B	0.183669883754684	9.0407638855526	5.2660325356424	8.2980738108662e-07	7.3543712990422e-06	4.69946761855255
CNOT2	0.227550905775807	6.27829282783976	5.2171948506621	1.0201173037162e-06	8.91350145629556e-06	4.68631773933657
PCNT	0.264359594398049	7.85537869813466	5.23883936412299	9.3102056189411e-07	8.17772472537663e-06	4.67271881574058
RAB17	0.352400915932661	5.32610727535266	5.1810941632122	1.18758861298217e-06	1.02377484348009e-05	4.66207391775268
PPAP2B	0.368737878548621	3.95100337738267	5.12081701804303	1.52887902590496e-06	1.28940861468656e-05	4.65151406666486
PTBP1	-0.272058149503717	8.65414079527227	-5.24578527440908	9.04075547909377e-07	7.96615356334901e-06	4.64803072587973
SOCS2	0.607533812703934	3.57953149599024	5.06792201632418	1.90590355816253e-06	1.5779371835005e-05	4.63466818026752
FAM125B	-0.657063147655857	2.6176220661493	-5.03761985027677	2.16126802999945e-06	1.77442545575409e-05	4.61595634995842
TAF6	-0.304504932336595	5.79279814010346	-5.18380363318882	1.17413858063006e-06	1.01427136479634e-05	4.600123041754
ABLIM2	-0.822138701682309	2.09801131924239	-5.01532920552869	2.37011584895391e-06	1.92884756486157e-05	4.59268071878575
CENPQ	0.445782907726727	3.91936309192661	5.12513969003026	1.50150746776703e-06	1.27016747045705e-05	4.58866218858551
BBS12	1.02664992599764	0.628077095614381	5.02248538017517	2.30101030632119e-06	1.87717543233735e-05	4.58241674098844
DHX32	0.342754615882166	5.76372694824716	5.18047956243271	1.19066041797464e-06	1.02522540619103e-05	4.58056444798103
F12	-0.586993707511918	4.31720059341917	-5.11114431567163	1.59190343275628e-06	1.33851146352017e-05	4.58042654356188
SLK	0.394178932221078	6.97488040555932	5.20099074415808	1.09222097133444e-06	9.49885778710198e-06	4.57958879714242
CACNA1H	-0.465632530932499	5.62475092526754	-5.15748503275067	1.31133474886628e-06	1.11948761306992e-05	4.57896977343134
LIPH	0.924283775156034	1.00732926896428	5.01294049354448	2.39363027675463e-06	1.9451444484181e-05	4.57784935041576
RGS16	0.320271761415365	6.0707768827831	5.18622217360419	1.16225851359787e-06	1.00504712416809e-05	4.57328677899717
GHR	-0.643782467215725	2.41731796074497	-5.03628077163876	2.17329086194578e-06	1.78167237133242e-05	4.572370536007
TMEM104	-0.414631285350977	4.99567733220112	-5.13835636065033	1.42075206791921e-06	1.2049015001968e-05	4.5705856510226
SLC35E2	0.347343018201514	3.75223613918812	5.11559166250955	1.562617132109e-06	1.31587154669642e-05	4.56737403488265
PHLDA3	-0.454932302610482	6.10035128560476	-5.15932384061946	1.3012608948376e-06	1.112022851572e-05	4.56613170504195
ARNT2	-0.390976053455982	4.41121838643107	-5.1208290770363	1.52880199401064e-06	1.28940861468656e-05	4.55859263384908
PTPRH	1.28507761123692	1.53162709653841	5.03851235764952	2.15329075059562e-06	1.7696134895804e-05	4.55308102317453
WDR5B	0.491893107343294	3.14908777647601	5.08535538182341	1.77258558100478e-06	1.47706633067882e-05	4.54609673012483
PTPLAD1	-0.208542648616847	8.19235482136332	-5.21660909754291	1.02264076163954e-06	8.93088464629751e-06	4.54204103488164
ODF2L	0.517505802886948	3.17541598856045	5.07121202850875	1.88001683524159e-06	1.55804764878991e-05	4.54006954198743
TTC37	0.357959333742718	5.77264824612302	5.17550836762155	1.21579359584425e-06	1.04539496642155e-05	4.53654922560886
MBD3	-0.464463156902752	5.8241822503685	-5.16362258512068	1.27800428284585e-06	1.0938251599956e-05	4.53396158649484
CDC37L1	0.421238700815699	3.94290068882626	5.10540213786463	1.63050964743089e-06	1.36684929040773e-05	4.53392981397095
FBXO3	0.402953279681785	3.95773676834421	5.10868956808112	1.60829695259391e-06	1.35093712883881e-05	4.5328935432105
CSNK1D	-0.240197379325311	7.58743158524797	-5.19927067540135	1.10016098425836e-06	9.56293778624573e-06	4.53256524322306
ACOT4	-0.414021174616858	3.64731830791048	-5.09162190564902	1.72692294896422e-06	1.44045184032308e-05	4.52975933484391
C16orf53	-0.321647391769805	5.6574931876578	-5.17110311613633	1.23849799198276e-06	1.06382333938981e-05	4.52479558257728
TSG101	0.284246313054572	5.79182927861926	5.167990690132	1.25478834039223e-06	1.0764389390736e-05	4.51400192802919
KIAA1310	0.23711812809667	6.42800273101051	5.17687279392932	1.20884424897806e-06	1.03995428085952e-05	4.50196638765336
RARG	0.279665018629967	5.8051917189934	5.16792850095561	1.25511595981435e-06	1.0764389390736e-05	4.50040665631483
RLTPR	-0.928731841323558	1.19394115123907	-4.99285607461665	2.60054343713106e-06	2.09799751290785e-05	4.47904379306873
TRAM2	-0.351763857350573	5.51165014467168	-5.14797319162495	1.36467319131205e-06	1.16028441542973e-05	4.46685643192288
WDR4	-0.347772523518777	5.09772326094408	-5.13464947327235	1.44296355505254e-06	1.222498606621e-05	4.45977680445592
MARCH6	0.300591365846224	8.0725854640092	5.19116960381398	1.1383209599352e-06	9.88949596569161e-06	4.45829945052204
INPP5E	-0.389598227331312	4.68156357331765	-5.11677578331993	1.55490861971806e-06	1.31070018932283e-05	4.45546688949154
SOBP	-0.675520517615108	2.13803786998336	-4.98963231569364	2.63533927238699e-06	2.12299682039499e-05	4.4547639331077
ZNF770	0.471231405950545	5.94209685815489	5.16328245641002	1.27982952617073e-06	1.09482705860252e-05	4.45455084729386
SCARB2	0.253930008871412	7.73717720857359	5.18692650110482	1.15882093141288e-06	1.00415136046368e-05	4.45350034192817
LY6E	-0.438074245084846	7.9261735776559	-5.18713427641803	1.15780874944485e-06	1.00379437665711e-05	4.45078878578655
PLCG1	-0.234297637659092	7.60204017253098	-5.18560722018261	1.16526803509356e-06	1.00712881751445e-05	4.44957299689779
ZFP62	0.284256829236256	5.10861255286615	5.15127545114523	1.3459197435519e-06	1.14725595265862e-05	4.44758739714463
MTMR4	0.254973793988462	7.46852985721993	5.18640518056994	1.16136436239941e-06	1.00501681596536e-05	4.43936354116889
CSNK1A1	0.194359943546889	8.27021578098232	5.18791987280801	1.15398949935605e-06	1.00100209477337e-05	4.43505180574511
MARCH8	0.806103121228551	2.02961003701481	4.97933019589286	2.74960429172728e-06	2.20126290927942e-05	4.42252954795848
IRF5	-0.540355922334113	2.79152311827173	-4.99978503698023	2.52726369650753e-06	2.04282059257573e-05	4.42223640310023
ZFYVE21	-0.285654200409007	5.97934366244299	-5.14882964273057	1.35978506693905e-06	1.15671645266982e-05	4.42114873249146
PCYOX1	-0.31401034321774	6.60818016322384	-5.16709829094	1.25949760716121e-06	1.07964315644101e-05	4.41791202416443
VASH1	-0.415670768924747	3.6980813532672	-5.06837907330928	1.90228662238503e-06	1.57572270791319e-05	4.40499928159838
PREX1	-0.330334051981509	7.95890203357896	-5.17240346301897	1.23175335356002e-06	1.05857364259701e-05	4.39635204062102
GOLIM4	0.407805860743758	4.25228813784794	5.09419144802145	1.70853292171219e-06	1.42867522913573e-05	4.38175384667696
IPO13	-0.270139790659552	5.31071399475067	-5.1150232906557	1.56633041343235e-06	1.31833466704794e-05	4.38068774760681
C16orf74	-0.747323029298681	2.69857645672071	-4.98325348756329	2.70553147334201e-06	2.1690943605068e-05	4.3796605567209
PISD	-0.320775228560398	5.93791521683377	-5.12160248599534	1.5238694234518e-06	1.28648118313013e-05	4.3786534690725
WBP4	0.378833853572002	4.38096701538907	5.08223961299744	1.79572576580901e-06	1.49470632413854e-05	4.37479856544299
[truncated: 14,725 more rows]
