# Supplementary material for: The transcriptomic response of cells to a drug combination is more than the sum of the responses to the monotherapies
Source: eLife. 2020 Sep 18;9:e52707. doi: 10.7554/eLife.52707 (PMC7546737; doi:10.7554/eLife.52707)
Supplement: Source data 4. [file elife-52707-data4.zip › MCF7/limma_t0_MW_0.txt]

1	logFC	AveExpr	t	P.Value	adj.P.Val	B
EGR1	4.24667105213196	7.31746040913881	34.9678161023342	5.00112310698057e-57	8.3638782841143e-53	114.403175302469
JUN	1.50560141956665	7.6900384754173	17.398508133521	1.11242746793011e-31	9.30211848683156e-28	61.3659866497806
IER2	1.02805851435388	7.16835375609479	12.0378810658233	5.26927428482202e-21	2.93744477131212e-17	37.2740105521179
PDCD7	0.577692797237654	4.98968290523386	11.914291627775	9.6356876787665e-21	4.02868101849227e-17	36.600123503444
ZFP36	0.958154316472741	5.86929075058073	10.89435078085	1.46470229370344e-18	4.89913623197927e-15	31.6144125657758
JUNB	1.12299304586254	6.40385295725961	10.6715461159002	4.42565949772918e-18	1.05735327771461e-14	30.6497506659453
MCL1	0.646863976207328	10.2091383836117	10.671897844892	4.41793277660522e-18	1.05735327771461e-14	30.6420496509711
AEN	0.439261099152275	7.40668228714742	9.68284926623864	6.10334394253015e-16	1.27590405118593e-12	25.8173474911469
C17orf91	0.643953905921131	6.22040122393268	9.53572854555151	1.27180261834742e-15	2.36329188769358e-12	25.0844646342833
ATXN2	0.680949654594153	5.69179943522802	9.14887755147812	8.75548842425069e-15	1.46426788407169e-11	23.2223763278755
CNOT4	0.602392518892094	5.07432998761044	8.72579939156342	7.18313973206172e-14	1.08639928695433e-10	21.1636888615479
C12orf41	0.403269313717018	5.72047573967223	8.70932523431506	7.79525917451087e-14	1.08639928695433e-10	21.0861282911843
SERTAD3	0.559251025634175	6.08400992785327	8.67439372076547	9.27077211720805e-14	1.19264917606298e-10	20.9205658543961
SCAF4	0.415873571547389	5.97810960790718	8.61148105212108	1.26656013795825e-13	1.51299655337241e-10	20.6081392467414
BRD2	0.307504297400294	9.33574667072424	8.57721903662507	1.50099048299348e-13	1.67350432250553e-10	20.3461118325753
BTG2	0.522756449411126	6.3572558223354	8.55711844635538	1.65817563243668e-13	1.73320807980444e-10	20.3446340881635
PPM1D	0.40136559453932	8.86931357002667	8.32934811231465	5.11507408808652e-13	5.03202935583288e-10	19.157985630852
PPRC1	0.402959181768893	6.65524630667359	8.31185168592092	5.57645138911826e-13	5.18114294620077e-10	19.1103436830738
ZNF574	0.739704337372223	5.27668616686641	8.14818540836719	1.24917161591533e-12	1.03537235402778e-09	18.3912984113932
SDHAP1	0.682678210878058	3.94204080606583	8.14363641530933	1.2774437628186e-12	1.03537235402778e-09	18.3337613633586
SPATA2	0.467512891406737	6.15744549492513	8.13762148138219	1.3158074379922e-12	1.03537235402778e-09	18.3259254021777
ZNF526	0.644266277373769	4.17043248515249	8.13060573651453	1.36200620596814e-12	1.03537235402778e-09	18.2884440343413
SNORD96A	-1.33006627881464	0.409229182389197	-8.05570692304969	1.96806577965868e-12	1.43104052604399e-09	16.7266841674305
JPH1	0.364831203007028	6.26305047837086	7.80255501724627	6.79771706462834e-12	4.73687584120185e-09	16.652289918569
ZNF646	0.593126525365619	4.85167112697909	7.57925694400466	2.01511616020478e-11	1.24817787641721e-08	15.6934866628784
MORC2	0.292030865774886	6.40223222674042	7.58920685706145	1.92014986716119e-11	1.23509947609245e-08	15.6559740244102
KIAA1949	0.421702452223246	5.35395362941306	7.55197742567102	2.30010220365339e-11	1.37381818763926e-08	15.5544720486078
KLF4	-0.477336458517223	4.91206510458347	-7.40341103155214	4.71788410041867e-11	2.63887292667731e-08	14.8619822870666
ZBTB7A	0.441694127576742	5.73047223285714	7.25828863169857	9.48461659490073e-11	5.11679767526193e-08	14.127224087973
ZNF398	0.39864542109882	5.07050675511272	7.21901039980664	1.14506985466789e-10	5.98442132795806e-08	13.9915172567835
ZFP3	0.615841109618662	4.65029735174212	7.2123147124858	1.18240556582759e-10	5.99228808572745e-08	13.9843634407826
ZBTB43	0.677682862743108	5.73205727508709	7.18893573857024	1.32249263408587e-10	6.50510788601531e-08	13.8751911438507
MIRLET7BHG	2.18826662314864	0.890790173432081	7.7136342312145	1.04868928769249e-11	7.01531185894769e-09	13.7741382434777
ZNF273	0.771381674251055	3.66086495358953	7.15451838648152	1.55919525984465e-10	7.45028043589769e-08	13.7019907214601
MAST3	0.498782258850199	4.14150263195612	7.11923648340371	1.8454620090333e-10	8.57319628863136e-08	13.5478180371188
MSL2	0.467770498350306	5.09746143422325	7.11042425772001	1.92474546178397e-10	8.69984948726356e-08	13.4948835018188
CDC25A	0.438310064688715	4.53893069053416	7.04636710861117	2.61200027650819e-10	1.14955506906113e-07	13.1802264170592
C17orf63	0.478896212960946	4.74746875162807	7.03777017750609	2.7210892264515e-10	1.16685887751731e-07	13.1573642475492
IFRD1	0.468839154536957	7.38493088016067	7.00786943900519	3.13687546462777e-10	1.31152763176087e-07	12.9301557765598
N4BP3	0.3486144147349	8.04852358241973	6.90772598648042	5.04375788064403e-10	2.05736114136319e-07	12.3765672816246
TCHH	0.506372916247481	3.58666408587459	6.83165463685797	7.22476941977518e-10	2.87683437562667e-07	12.2459553307003
ZNF250	0.53340942790604	3.99647501663474	6.80085091219851	8.35347720559634e-10	3.2489198322417e-07	12.102076714194
PRR12	0.556418175724656	5.2863603386366	6.75252878578752	1.04852861762808e-09	3.81208534808955e-07	11.7892729784663
DSCAM	0.43864408866621	7.29996502471082	6.75996074528668	1.01254179709077e-09	3.76305533656577e-07	11.7441977910751
ZNF217	0.481084905944577	8.52367354987428	6.76282049786106	9.99022493885221e-10	3.76305533656577e-07	11.6861173643052
RPL36A	-0.612680580406234	2.97608876416387	-6.7067940707174	1.2995619101139e-09	4.62422837973295e-07	11.6662845392528
PGBD2	0.438988675031247	3.78549207826793	6.70031580984231	1.33962784033244e-09	4.66748666702493e-07	11.6545489679615
ZNF746	0.421772842145014	4.74777326949805	6.68839939459356	1.41654470897999e-09	4.83475381897579e-07	11.5840742195145
MIR21	2.38001630570621	1.67711411106925	7.40271780040431	4.73368738342019e-11	2.63887292667731e-08	11.5286849937203
ZNF408	0.554657185483215	4.39084973746782	6.67251361869603	1.52591552881082e-09	5.00380613800629e-07	11.5249755212279
C15orf39	0.409209638182207	5.55523690732691	6.67712672131284	1.49332180226461e-09	4.99486276421466e-07	11.4021480116361
NHSL1	0.443884029464869	4.4585685565951	6.60313402024061	2.11006274977459e-09	6.65824328815664e-07	11.1939249479565
PPP1R3D	0.457744099139695	4.11804415707143	6.58828508110555	2.26129618300501e-09	6.93288820369896e-07	11.1107878987419
MYC	-0.303164287014576	8.01379775868194	-6.63322677337098	1.83358484341279e-09	5.89709094639143e-07	11.103578415443
ZNF3	0.350587664774025	5.72735300360055	6.58651635855111	2.28000987325665e-09	6.93288820369896e-07	11.0462074982013
ZNF786	0.424699140718512	4.11947226189107	6.5362388526418	2.88098921380471e-09	8.60386850208393e-07	10.9123859887952
LOC150776	0.372430156495159	5.59165854879744	6.46025720041586	4.09799518357428e-09	1.20236616579116e-06	10.4622204464484
ORAOV1	0.424922753306367	4.72936991133321	6.43675617117151	4.56850224411152e-09	1.31730399190554e-06	10.4432192435809
CBLL1	0.450863076192713	6.12927175905475	6.35310164323732	6.71871612950797e-09	1.90447133135409e-06	9.99241005084185
SNORD104	-0.822765965680076	2.5844983232407	-6.3058362516461	8.34780729318727e-09	2.21601157414705e-06	9.90502328369882
SENP5	0.408685041495024	6.51027706434417	6.33393848599788	7.3374499874129e-09	2.01166415720481e-06	9.8981032702391
ZNF620	0.548694800824499	2.42132850612561	6.3022908769098	8.48465422142978e-09	2.21714620623737e-06	9.87462694640758
ATXN2L	0.297002725863648	8.0395155461045	6.34753684857693	6.89288017095433e-09	1.92127546631734e-06	9.83740270782074
ZNF629	0.280512871161727	5.63905159075656	6.32354454154682	7.69623630177699e-09	2.07599767598256e-06	9.82809311139333
DUSP1	0.413318235852766	5.4953577980922	6.27163749838651	9.76398880031815e-09	2.44262818848686e-06	9.69461868053571
SDHAP2	0.637307867034058	3.11186020305018	6.25381182517397	1.05936137151503e-08	2.54008738082941e-06	9.67252412756728
ZNF2	0.750916549462334	2.8545682376841	6.26475786651983	1.00762887005512e-08	2.47817429747085e-06	9.66692535222162
TOB2	0.454714794328209	6.11490189206337	6.25302500302665	1.06317936293984e-08	2.54008738082941e-06	9.56700521054232
CCT6P1	0.570744253678963	3.91847941886556	6.21601797454129	1.25894411557294e-08	2.88418923134819e-06	9.5166828259304
LOC144438	0.446347411057675	5.85774262745301	6.22346855216723	1.21686517773423e-08	2.82650739339269e-06	9.43253604818392
MYH9	0.288564468496139	9.51044568756664	6.27117822993233	9.78453634986033e-09	2.44262818848686e-06	9.41136775620909
BLOC1S3	0.481092294952489	4.49985095779502	6.20330279167518	1.33409537778909e-08	3.01505555380333e-06	9.40509963407171
C22orf29	0.400744336099877	4.50193245682719	6.19335656734725	1.3959498916823e-08	3.1127821317993e-06	9.37064581600895
IL20	-0.633002313694899	1.19951673500705	-6.17217920889123	1.53722464144939e-08	3.33877206540255e-06	9.31249887171091
SNORA64	-1.10669728912409	0.137179674247866	-6.27115219325392	9.78570250111334e-09	2.44262818848686e-06	9.21521639420379
MB21D1	0.874316318764789	3.03344462828764	6.14750734108497	1.71965896073693e-08	3.59442210729701e-06	9.14846064508169
NT5DC3	0.36215495127303	4.87361987314964	6.14480420268199	1.74090044661001e-08	3.59442210729701e-06	9.11522752684789
HIST2H2BE	0.433703263286773	6.55361154601822	6.17311013794827	1.53072818137682e-08	3.33877206540255e-06	9.10810506973069
TSC22D2	0.420958787748059	6.65892648416831	6.15882196161289	1.63348656189822e-08	3.50236272579306e-06	9.08959884610868
ZNF696	0.403866107912409	4.20701607329465	6.13331676462256	1.83409206163222e-08	3.74065312667527e-06	9.08705169023024
ENC1	0.324448539468053	5.94843226424206	6.15302457768157	1.67709388396999e-08	3.55034406525496e-06	9.07681732853074
C1orf55	0.537792310670074	5.56005813321422	6.11449987628898	1.99747666938158e-08	4.02479515888403e-06	9.02207246731636
SMYD4	0.379590107255962	4.41742917216779	6.07031415425382	2.43965026009314e-08	4.85722749402353e-06	8.81423448087932
ZNF594	0.617826390670884	3.81477338982	6.02273763469137	3.023793921318e-08	5.81263557932439e-06	8.68173394790498
MED26	0.422696404189411	4.98128420755523	6.02714640927239	2.96432583824488e-08	5.76457968823342e-06	8.66329908534905
FLJ22184	0.547910384405193	3.87967128425889	5.98996312158993	3.50427040847638e-08	6.51171314570656e-06	8.49616529580515
KDM6B	0.597835762981404	7.18789582028028	6.00824284987986	3.22771024697401e-08	6.13411661027198e-06	8.4467897770034
C16orf72	0.33407391843636	7.06883648947183	5.99397498252267	3.44164199480312e-08	6.46719333944802e-06	8.38328875816311
C3orf19	0.421790389458521	4.87382880388032	5.94973040143895	4.19777258042471e-08	7.54876867043256e-06	8.32149433102707
MED9	0.407454385098369	4.22632311772818	5.94251127633654	4.33577758676693e-08	7.71399408096703e-06	8.29409601120558
PRDM2	0.453217733569987	6.03785104562374	5.96309209820538	3.95365551833446e-08	7.26603680094787e-06	8.27253035283561
PARS2	0.638269015432233	2.5120305586074	5.92508353831771	4.68760531750249e-08	8.16619909686579e-06	8.22510614489189
ZNF324	0.475392474015418	3.90153782678875	5.8982360944382	5.28526959810028e-08	9.01947436312542e-06	8.14197181808556
ZFP36L1	0.267517198467512	7.3820901280373	5.9599778765657	4.00927206284809e-08	7.28815934555125e-06	8.13739525413235
TAF1A	0.710968650310346	3.05595015219674	5.88914481458286	5.50417607601547e-08	9.20518406952827e-06	8.09226693563694
PDGFA	0.361567033106978	4.86708171486793	5.89528282847427	5.35542424322981e-08	9.04688030745205e-06	8.06310777291258
DNAJB1	0.422667551721279	9.70935114870328	5.92554073363536	4.67802638792914e-08	8.16619909686579e-06	7.95859084347289
POGZ	0.329634029542103	7.18567957456833	5.90268130101967	5.18137545060136e-08	8.93333227173786e-06	7.90260955804012
SNORA44	-1.18331322612152	-0.540509001059862	-6.03392424390325	2.8751421510025e-08	5.65692674510187e-06	7.87588272898106
SERTAD1	0.730214958140185	5.45539804975964	5.82174869411549	7.42999740888148e-08	1.19480073717436e-05	7.80524559020872
PFKFB3	0.339343713546556	6.24497642160985	5.85277424804014	6.47272734443347e-08	1.06127345204221e-05	7.75270649587435
CLK4	0.444432135110995	4.8696264889963	5.81262097173923	7.7372279276538e-08	1.22073018737813e-05	7.72977485947048
RNF43	0.300780539879892	5.8019603209555	5.84367764028907	6.74007085746146e-08	1.09437810699209e-05	7.68996314202963
PRSS23	-0.256551494415	7.51479796878689	-5.85488197498213	6.41228661750136e-08	1.06127345204221e-05	7.63076879928639
POM121C	0.335132287077608	5.85446977730006	5.81418551140231	7.68369417034283e-08	1.22073018737813e-05	7.60627860530929
PRDM1	-0.622151444099959	0.877325767900967	-5.76017020484809	9.76040258912631e-08	1.49755021009677e-05	7.57157713833613
FNBP4	0.282305158937945	7.36923738425112	5.80862856184825	7.87550332587192e-08	1.2309338095503e-05	7.50545933284892
FUCA1	-0.378271441235484	4.0617197913237	-5.75022217963755	1.01989655166247e-07	1.55061363000028e-05	7.46277505169942
ZFP41	0.482402293975954	3.87305445037903	5.73856953898823	1.07373422094562e-07	1.61775955955806e-05	7.43883481961878
ZSCAN22	0.487255307359544	3.48317624832796	5.71436994040467	1.19461626477452e-07	1.70758653094779e-05	7.38791670496982
SNORD31	-0.787302606800937	1.21163227665357	-5.72831163732102	1.12343205467182e-07	1.61967911054582e-05	7.35590218231965
SLC9A8	0.342994892500828	5.37410308284502	5.73080599852884	1.11114325505261e-07	1.61967911054582e-05	7.31827701034225
MIR93	1.75283610365596	-1.17978681705325	6.24232234427621	1.11648138000735e-08	2.62986402806239e-06	7.30212560805724
KIAA1267	0.349202811935724	5.59684137423669	5.729692764321	1.11661134663203e-07	1.61967911054582e-05	7.30094388791879
PRRC2A	0.296793484079698	8.39279346703817	5.77899109499349	8.98078398735341e-08	1.39069103152313e-05	7.29789017324726
ZNF764	0.458454228870156	3.48766465944677	5.6890914567017	1.33515673803013e-07	1.83025912187016e-05	7.27293237135632
ZNF503	0.682711489777347	3.42243459405491	5.68284304894835	1.37232610060478e-07	1.85086949246083e-05	7.2489746644829
CASP2	0.289350382594874	5.256814790949	5.72865931772893	1.12171118677596e-07	1.61967911054582e-05	7.2475987152904
ZNF296	0.924339225271058	2.86148585043369	5.69292122049095	1.31286553711433e-07	1.82740557472951e-05	7.24396066804262
LOC388796	0.465650603748474	4.9906836176705	5.69687913422089	1.29021252805724e-07	1.81323649741423e-05	7.20538901857157
UBAP2	0.299741260020702	6.57748535849325	5.73368333786836	1.09713163669511e-07	1.61967911054582e-05	7.20451685793143
NCKAP5L	0.450981772609979	4.56245889931273	5.68033271357439	1.38754358299302e-07	1.85642231055801e-05	7.17795243425402
ATF7	0.507689857001457	5.62088495940047	5.70191260375393	1.26195747024535e-07	1.78855735020196e-05	7.16841794574416
PHF13	0.338401121050644	5.63553052157035	5.68588523767802	1.35410408704679e-07	1.84114119933094e-05	7.12584291429936
CLK3	0.335039689333004	6.45405628094852	5.69131869140038	1.32214825724869e-07	1.82740557472951e-05	7.06720686596512
RUNDC1	0.312667674819762	4.60975506841224	5.65873467998831	1.52550178344886e-07	1.9931634239374e-05	7.01275077587566
PRR14L	0.447709441301964	6.41510421438018	5.67756285301055	1.40452660337303e-07	1.86423039006433e-05	6.98379484490525
ZNF623	0.372241468839964	5.41888114244304	5.6556833880488	1.54604738661161e-07	2.00434856540253e-05	6.95302172233329
ZNF14	0.601017773247789	3.49788471919119	5.60230881319207	1.95265022842311e-07	2.45534755038708e-05	6.92607685517326
KAT7	0.283484250077051	6.78772194119572	5.65992207481266	1.51757922518392e-07	1.9931634239374e-05	6.91162404566336
C2CD2L	0.379241614243723	4.59719204361652	5.61852393125154	1.8191361082633e-07	2.30479032383299e-05	6.87557852163422
RREB1	0.390113799665743	5.89834306758192	5.63821911008622	1.66897504469251e-07	2.14707220364904e-05	6.8598713287234
C1orf109	0.369156182291197	4.34384395326132	5.59162203876056	2.04585297397274e-07	2.55334665199404e-05	6.78811490204316
HSPA1B	0.497755173227061	8.83758207858262	5.62462525702689	1.77125366035136e-07	2.26125543631421e-05	6.72413753379722
KLF2	0.781462197664065	3.62310599751825	5.54276050032774	2.53065260888991e-07	3.11195839934374e-05	6.65950935542785
GLTSCR1	0.520998340300977	5.07277760806711	5.53508826486207	2.61637735959463e-07	3.1938901432015e-05	6.51242330753896
WHAMM	0.285127123060877	5.47808293282616	5.52153780524604	2.77479035188609e-07	3.32883166219731e-05	6.45874610565643
HERC2P2	0.271703501776973	5.05081879874127	5.53193979380108	2.65237470887168e-07	3.2143706254471e-05	6.45389980405104
SRCAP	0.488932542018166	7.61305927519756	5.55336873728684	2.41664456165828e-07	2.99377508512394e-05	6.38239302279225
CEP85	0.296929865303328	5.96555624657131	5.52055552296394	2.78663258016995e-07	3.32883166219731e-05	6.35776128460716
AMMECR1L	0.275239695816259	6.15889270826687	5.51688504232485	2.83132339046622e-07	3.35212051542344e-05	6.3526706485855
DHX34	0.354910261318131	5.79996670656441	5.51567453694047	2.8462156971426e-07	3.35212051542344e-05	6.34801727498959
RGAG4	0.422136627256944	3.70991942728295	5.46266015695957	3.57945305646764e-07	4.07229747730373e-05	6.31658456886403
BRD1	0.321875303651932	5.13071396419932	5.47162947837562	3.44354914074156e-07	3.9445147828604e-05	6.23678354319394
SCYL3	0.40054690811576	4.45056215626627	5.44861812151168	3.80284006424043e-07	4.29720927259168e-05	6.22518902503143
ZNF79	0.665778946870549	3.08289472767789	5.42154057035306	4.27282476992194e-07	4.70123167448517e-05	6.15023982823611
LAPTM4A	-0.242786010542044	7.78139173730267	-5.49184939728448	3.15545558265776e-07	3.66471105308113e-05	6.1065007755278
CDR2	0.259908007503584	5.46570733320829	5.42168648995069	4.27014563692666e-07	4.70123167448517e-05	6.00880041991285
DDX20	0.370458543010185	4.44330296245784	5.41074376135093	4.47569267463454e-07	4.86048599289533e-05	5.99825924154256
POLM	0.42766220777332	3.47396734503215	5.38425873720204	5.01412640733134e-07	5.30735759722844e-05	5.9967040634784
ERCC4	0.448251934685866	4.14760060382817	5.39301950526175	4.82935431596836e-07	5.17731548591378e-05	5.97064531433404
MIDN	0.412590300076857	7.32255438856202	5.43871270602654	3.9685779702498e-07	4.45439583721192e-05	5.96192626956925
DDIT4	0.52393294144639	7.79816807553139	5.41355237320252	4.42202993717252e-07	4.83359664505053e-05	5.92946765618723
CDAN1	0.311464839141022	4.16868585050288	5.38590162904191	4.97895703987762e-07	5.30369920604543e-05	5.90816397597984
CMIP	0.304117228288515	5.45387756311431	5.39400766656046	4.80893630748924e-07	5.17731548591378e-05	5.8740553448118
SNORA33	-1.22182980755522	0.000781733551487449	-5.5131175947341	2.87792548718458e-07	3.36576404529195e-05	5.86649250820356
SNORD36A	-0.635706760958206	1.60825390646901	-5.33958385641814	6.06942153048684e-07	6.19481320788384e-05	5.84825565541051
DDIT3	0.836063891396101	6.72634808064563	5.33121489279961	6.28997971320723e-07	6.336965103836e-05	5.77921714143329
GZF1	0.290939714608039	6.16746116026674	5.37151893383003	5.2952280898107e-07	5.46650583790088e-05	5.77095235525893
TFAP2C	0.20667420195875	7.03079446698842	5.37490888944799	5.21895769542442e-07	5.45511553114238e-05	5.64266203494637
RNF139	-0.248866732228278	7.32646573647491	-5.37278854919021	5.266536146397e-07	5.46650583790088e-05	5.63266666749506
RPL23A	-0.325767719871033	8.53873611415669	-5.38110018898862	5.08242601046183e-07	5.34581714458891e-05	5.60447209596745
CD59	-0.253103587254254	6.39186167417558	-5.33823940967014	6.10433612538295e-07	6.19481320788384e-05	5.5784037382877
SOCS4	0.48790074283882	6.36592819862019	5.33795142935291	6.11184034501814e-07	6.19481320788384e-05	5.57755141716346
HIST1H3D	1.29085216648143	1.33092399218058	5.42793127750869	4.15701834151167e-07	4.63479831622941e-05	5.55380780179439
ZNF263	0.292948022094138	5.54161663871086	5.30836599821446	6.93285026465054e-07	6.86065016721986e-05	5.55206411698991
ZBTB8A	0.448355151141632	4.12149678332957	5.26253368809841	8.42200540645552e-07	8.14159644032151e-05	5.51172591126713
ID3	0.455397798091974	6.14561465115515	5.32443155602849	6.47448715364314e-07	6.4451978069957e-05	5.49849833700904
ZNF592	0.266106145196701	6.83835890754674	5.32550234141975	6.44501367666796e-07	6.4451978069957e-05	5.48252039280102
AKAP17A	0.426325400352481	6.15632656702606	5.27480570913786	7.99511017096678e-07	7.77385014530514e-05	5.42421092210378
MECP2	0.307660623355469	6.20899532172072	5.29452025847916	7.3532306893033e-07	7.23384882634755e-05	5.41150890301241
HIST2H2BF	1.18639555658423	2.94749073722386	5.23170199205308	9.59525662592088e-07	9.06616224925993e-05	5.3996793592469
FXR2	0.260196353090521	6.52455350565511	5.27678957310332	7.92811584000619e-07	7.75379001802711e-05	5.30691868297193
ZNF276	0.319753143860155	4.80661798559601	5.25351930593763	8.74969778580825e-07	8.36171118684898e-05	5.30409969368811
ZSWIM3	0.587311943499304	2.54716057098733	5.17283195433482	1.22953872314477e-06	0.000111150300572287	5.18457756465198
DNMBP	0.356070248597089	5.61070575171225	5.22041291038826	1.00636188519265e-06	9.42924281181998e-05	5.17931477521507
INPP5E	0.38687575802542	4.68156357331765	5.19320415134344	1.12861740226239e-06	0.000103708777117781	5.09831439155028
PWWP2A	0.310160543549585	5.26183950075894	5.20425422535033	1.07730999573923e-06	9.9541062810734e-05	5.09120510412906
ZBTB11	0.395616226559671	6.40274706816158	5.2112365522219	1.04607235768502e-06	9.71917450551346e-05	5.07099297496869
TSPAN3	-0.226093058638641	6.89976644583507	-5.21973863840849	1.00922893046865e-06	9.42924281181998e-05	5.00322351280391
FUT1	0.391401991887776	3.9371789669864	5.13105603950623	1.46481864300003e-06	0.000129617073997527	4.9588903124234
IER5	0.420367699134734	7.83467038761343	5.18280220635227	1.17909232157946e-06	0.000107754863311994	4.95667434120189
NCOA5	0.203376957613728	5.95491214796502	5.18118937321337	1.18711344168306e-06	0.00010789828912341	4.91898672199138
RNF111	0.481993736811915	5.19626130152162	5.14220280139671	1.39805731253591e-06	0.000124367609015163	4.91551026018811
ZNF267	0.47724303695671	4.95040301988491	5.10377419474411	1.64161997916096e-06	0.000143427485887147	4.7973061151966
SF3A1	0.204820531945714	6.80701185759114	5.14893613735559	1.35917845389329e-06	0.000122209142273717	4.73661763177094
ZNF134	0.556337129343658	3.73358390106881	5.05418200457877	2.01782259593933e-06	0.000168730325472447	4.72677072561083
MTF1	0.412330059934366	5.77195664019767	5.10141495010134	1.65785248766846e-06	0.000143657642506567	4.72096556993198
ZNF16	0.433103946714215	3.90986490177396	5.05216197194772	2.03480805474694e-06	0.000169304128893472	4.70486620585296
ZNF627	0.493059801344394	4.4216070066446	5.05530441391045	2.00844465027929e-06	0.000168730325472447	4.66910880357102
KLHL25	0.513468697020556	5.35644968361588	5.06897747595432	1.89756126255197e-06	0.000163581518324326	4.66535237366806
SNORA70	-0.591459265094892	1.70991159373415	-5.03063027279775	2.22474559389778e-06	0.000180789209547455	4.64991317579502
OBFC2A	0.491996422067221	3.33592979522094	5.03039711357661	2.22689411425352e-06	0.000180789209547455	4.63415931185612
SNORD60	-1.29381664608003	-0.391431592827468	-5.24756096383143	8.97310456136395e-07	8.52648867524152e-05	4.61008755164339
CNOT3	0.298887928032651	6.44210161533304	5.10304503253673	1.64662026371277e-06	0.000143427485887147	4.60176588772545
DAZAP2	-0.188863236836265	8.15338932302024	-5.12928045860311	1.47573658532695e-06	0.00012989588764741	4.60049174386029
AKIRIN2	0.253871010411414	5.78005429414684	5.0593670326581	1.97485472040362e-06	0.000167652133726041	4.51408222410917
ZNF317	0.30314902925118	5.29342913707984	5.04090338852572	2.13206079945943e-06	0.000175648201035269	4.47190036874034
C19orf55	0.476053469332297	3.61319273779505	4.99729001159424	2.55341587844677e-06	0.00020048510399598	4.45370542181679
SMURF1	0.280530949369116	6.9358845987722	5.06141402886608	1.95813826414236e-06	0.000167652133726041	4.44859516618189
MIR106B	1.81908484595686	-1.356930700212	5.48421820670863	3.26129699363946e-07	3.76151247735355e-05	4.41974800117339
TBC1D24	0.309897022323828	4.5177806450595	5.02784656987573	2.25052940789565e-06	0.000181825380761579	4.4091249888359
RASD1	0.574920733762207	5.29286842191389	5.00318205271044	2.49207634325412e-06	0.000196591909266896	4.36409920581414
EIF3L	-0.172736305706468	7.71557666009257	-5.05937678470132	1.97477475296485e-06	0.000167652133726041	4.33822366428485
RTTN	0.511596048727428	3.18878618188285	4.95249540028839	3.07037381865968e-06	0.000235545558455342	4.3362467621947
SETD4	0.29596388078612	4.32430794256682	4.98228800146116	2.71631310963117e-06	0.000211291257885915	4.31430086666402
RFX1	0.524994814565308	4.62861158013481	4.96450251286087	2.92257817750473e-06	0.000225240541200872	4.29570567273048
MCPH1	0.389050629422463	3.63621707791338	4.94409727383218	3.17804641611848e-06	0.000242692457822674	4.24174141443185
PRDX1	-0.24494691305418	9.32447542691457	-5.05803889971867	1.98577505832188e-06	0.000167727788259471	4.2405650001573
TRIM11	0.363626098420486	5.67022686872239	4.99333697834207	2.59539129596409e-06	0.000202828616979923	4.22731519307115
NCRNA00052	-0.287072814734687	8.27673631359526	-5.04316220895564	2.11219229568521e-06	0.00017487279184673	4.21723510738852
MEPCE	0.250989633652266	7.48686322051248	5.02019013867156	2.32295816556071e-06	0.000186774770965564	4.20812592023581
LDHA	-0.202346728604059	8.3863213486298	-5.03584205392157	2.17724402389847e-06	0.000178491318900382	4.18824369706191
RAI1	0.30651758866821	6.55204597434528	5.00621495085424	2.46106439772409e-06	0.000195065597097335	4.16571866292279
THAP6	0.463130020045018	3.84417196012109	4.92049953230325	3.50065129442521e-06	0.000260767171699555	4.15392703445151
PER1	0.404464631627589	5.39870026442163	4.93687184460234	3.2736192405834e-06	0.000247372256377183	4.15385165273511
PSMD14	-0.214278754154371	7.65591340982143	-5.00622931392866	2.46091843124269e-06	0.000195065597097335	4.12715722861737
IRX2	0.28882091974662	6.10342162157957	4.9689300524332	2.86984762475155e-06	0.000222200609612708	4.12007397492979
PPARGC1B	0.409439108407947	4.37955353400378	4.93612155044868	3.28370251828119e-06	0.000247372256377183	4.09527188015875
NR4A1	0.706712033588399	5.57460740685181	4.89126543604111	3.944731197513e-06	0.000285591707996569	4.03697100334178
BCORL1	0.571659007585564	4.67288363612168	4.89745992863556	3.8462781078546e-06	0.000280374201280764	4.0359247705342
ALOX12P2	0.599880652390083	4.603024621712	4.87553181247372	4.2059492125541e-06	0.00030059954970408	3.99578916022638
MAFK	0.429615443359152	6.07218346794894	4.9199669437562	3.50828830617076e-06	0.000260767171699555	3.95959912490278
KIAA0226	0.243605334607093	6.0613265729274	4.896847794093	3.85589968276583e-06	0.000280374201280764	3.83290972960816
OVOL1	0.481538484385883	5.29803650258219	4.84393518707983	4.78233306733705e-06	0.000338897195839596	3.82532657114741
ILF2	-0.204366990803466	8.38520566285941	-4.93707378473664	3.27091050020359e-06	0.000247372256377183	3.80971376811653
C15orf42	0.395693314987827	6.5532288179871	4.90231780503985	3.77074565237104e-06	0.000277188013966067	3.79658871977902
E2F2	0.29809492652937	4.25721772623301	4.87591640432894	4.1993678531558e-06	0.00030059954970408	3.78233036315808
HIST1H4E	1.67223459383241	-0.286080325972936	5.25839526961273	8.57092834272426e-07	8.23794285078853e-05	3.78064695483668
LAPTM4B	-0.167217543826998	8.22756308215179	-4.92805241988268	3.39407383812786e-06	0.000254540317797535	3.78060107153472
FEM1C	0.44982499872893	5.23323881928208	4.83935754544721	4.87196530986e-06	0.000343792184987758	3.74852747932
BCL3	0.513096835816914	3.91006539343708	4.83031817061668	5.05378271338911e-06	0.000352164425411331	3.74660396652392
C20orf151	0.42048184053513	3.2942983657795	4.8157158911351	5.36151277529802e-06	0.00036899563643656	3.72111407352184
DIDO1	0.229553356790952	7.79862456797086	4.90178671310079	3.77893250324464e-06	0.000277188013966067	3.70863551552548
EIF4A2	0.234947737115529	8.40691795017628	4.9026925728134	3.76497894929989e-06	0.000277188013966067	3.70105779501658
USP42	0.300194418022858	5.4609559549118	4.83229482294243	5.01346936295807e-06	0.00035081699425151	3.64799253955047
ZNF721	0.359785612171817	5.40704198748163	4.8273981076115	5.11391393318347e-06	0.000354875919579089	3.61076791281444
ZNF193	0.397209514544021	3.34361628860148	4.74352627440218	7.17084088432475e-06	0.000468457589646278	3.55559989469382
THAP3	0.5495045239611	2.78152250301993	4.7297472254855	7.57799796436175e-06	0.000489322154270216	3.51982137088869
DKC1	-0.184285772910105	7.29390422865692	-4.85224522696285	4.62369923909778e-06	0.000329049983296474	3.5033630555533
CEP250	0.252723611272432	5.5343734042157	4.80148466000426	5.67891042704973e-06	0.000384510518145667	3.48015869666138
C7orf64	0.420299539263781	3.81830594848114	4.73760066180518	7.34326482606232e-06	0.000477855100976911	3.4774170465403
KDM2A	0.223654624200332	8.38949262813076	4.835573599644	4.94728793482728e-06	0.000347640518580048	3.44102791582744
YEATS2	0.273561834291376	5.63862412319021	4.79066786165039	5.93229681167546e-06	0.000398440690274942	3.43946355041651
CITED2	-0.25554766424845	5.89856687004644	-4.8060232967823	5.57575267697504e-06	0.000379120480283513	3.42959022737786
HSPA8	-0.162928017148467	11.9936459746859	-4.87653405940076	4.1888191406524e-06	0.00030059954970408	3.42645520319434
PSMC1	-0.222250134141403	7.27531508986423	-4.82066349014257	5.25526011561607e-06	0.000363177562700674	3.41154532382645
GATAD2B	0.316892628083091	6.16612692807188	4.77193717329676	6.39728032645089e-06	0.000422971209340453	3.38947213717828
ATG16L1	0.21164187983323	5.91666001766437	4.7780402813194	6.24201348575692e-06	0.000415902125640632	3.38826377989115
HIST1H4I	1.68101082297238	-0.932351718987944	5.14478516804124	1.38301981947294e-06	0.000123687825993933	3.3763410755332
ZNF607	0.429531745741299	2.29955230221669	4.68987286363417	8.88675078533192e-06	0.000556636779527682	3.3647742207689
RNF168	0.262802089878817	6.0866241546472	4.77188236808783	6.39869145916853e-06	0.000422971209340453	3.33010699125634
BCL9L	0.302692168939162	8.28330800294759	4.81322012256897	5.41590032464667e-06	0.000371211135366356	3.32680092346989
USP36	0.280564691480598	6.77147942650839	4.78394320829311	6.09532541818864e-06	0.000407752889175147	3.32537260699034
ZNF616	0.512049271580738	3.19315254791744	4.67948629320648	9.26214898701529e-06	0.000573704369106829	3.3136408668123
ELL	0.352271869172103	5.28431657852036	4.72975964127748	7.57762117923113e-06	0.000489322154270216	3.3064978783381
ZNF430	0.405773738852563	4.94730398352912	4.71408678783834	8.06801559121785e-06	0.000511096563437603	3.30081126254236
NUFIP2	0.460624049421747	8.49565913741	4.79431328079595	5.84569851065571e-06	0.000394207507629863	3.29144688004619
ZNF142	0.339621328959429	5.64333513599344	4.75468858370058	6.85665398542397e-06	0.000451459375008781	3.2683386842991
ZBTB3	0.774104114610835	2.3828265964696	4.67517180693966	9.42256783264237e-06	0.00058148717502993	3.26438707961966
SAP130	0.27628230116786	6.20989664743881	4.75166003685343	6.94055203770032e-06	0.000455191342268628	3.24778123607805
NACC2	0.287117396036926	4.93205442639519	4.7156734121717	8.01700259091515e-06	0.000509796012663365	3.16024745914791
PRPS1	-0.262614930262137	5.26881254283371	-4.68299066405823	9.13380406972827e-06	0.000567857766773738	3.06668351533498
ZC3H10	0.624333776418303	2.26467310394603	4.60381870638882	1.25008610357597e-05	0.00071843436413074	3.06424858032262
GLUD1	-0.175991032097173	6.81277059655267	-4.72107034607511	7.84581362880854e-06	0.000502733284016069	3.06078633063839
CCNL1	0.272952598737316	6.92425604820124	4.71043387334839	8.18666421679202e-06	0.000516655744760867	3.0563709120878
PER2	0.360505717589674	4.84305961593661	4.66155652270111	9.94667137224882e-06	0.000609333816957836	3.03448021434918
ZNF114	0.385654815745391	3.32139832603564	4.62098158594296	1.16817163668753e-05	0.000687905015914161	3.03155120154534
AUTS2	0.354291452846687	3.74977410500246	4.6259977609484	1.14522953078733e-05	0.000679177967123663	2.9986888448122
HNRPDL	-0.21858790623912	7.83858154181736	-4.72333406605849	7.77507018491377e-06	0.00050011643758653	2.99527866025914
RNF216L	0.337357773478012	4.27860037301585	4.62714743431885	1.14003319465613e-05	0.000678502318413849	2.99130012333816
MED17	0.284280679892541	4.94617766214141	4.64509233069045	1.06182717459512e-05	0.000641082948300676	2.97137274843443
ZBTB9	0.239939761598476	4.52789890907697	4.65968585055613	1.00208535569007e-05	0.000611637791553309	2.96433397557399
MIR17HG	0.980000179178885	1.32126226387716	4.63591651571031	1.1011433273846e-05	0.00066005451638638	2.96245713082705
HEATR6	0.176801760834095	7.84462438321741	4.71927583915341	7.90233726727719e-06	0.000504422475030319	2.96070732892007
ZNF507	0.391354539336271	5.05189070610121	4.64947079338662	1.04354950161231e-05	0.000634629885998699	2.94494503580992
PHRF1	0.285362236598164	5.49675744865777	4.66523428979241	9.8023776759225e-06	0.000602702074456353	2.94390411686852
PLBD1	-0.262653534132215	4.29860302018317	-4.63841140802249	1.09031580404659e-05	0.000655915162117813	2.93278504481296
SETDB1	0.190822324954426	6.61177910537662	4.68321120728799	9.12578480345213e-06	0.000567857766773738	2.92748534521402
C1orf74	0.794175757724958	0.536565486732899	4.61827457242185	1.1807368897968e-05	0.000688036367420268	2.91742948171427
ZNF564	0.5045596214814	3.38686058049152	4.56631922686707	1.44888072459683e-05	0.000797075040728864	2.8976750411377
KIAA0182	0.213245098268667	8.55770659538401	4.70658167411071	8.31361976642113e-06	0.000522695402156492	2.89044327853858
FAM110C	0.33556657681284	4.18093396982896	4.58934676623872	1.32345791225103e-05	0.000750288478796142	2.88417373555924
KIAA0664L3	0.58761482821481	2.66511556316731	4.54927223265407	1.5490657330626e-05	0.000843862388265113	2.86652700720135
SNORD36C	-0.67872616088383	-0.631056870402241	-4.5496570002684	1.54673222290224e-05	0.000843862388265113	2.86390232270279
PHF12	0.245460512795569	5.43731971700432	4.64782280208857	1.05039287440052e-05	0.000636477189546169	2.86219592720903
E2F7	0.44195998232572	4.9662162280399	4.61951822121398	1.1749480164309e-05	0.000688036367420268	2.85983613582427
FOXI1	0.404482404724048	2.18027610184999	4.5982840371884	1.27766884894443e-05	0.000729274192141527	2.82942236146665
SNORD81	-0.839228221270871	0.38177330787419	-4.57327601183636	1.40982401145455e-05	0.000786634461863139	2.82174287842186
ZNF253	0.424625848403706	3.5733310928316	4.54186600775153	1.59465217625194e-05	0.000862944636119642	2.78134541768205
ZNF767	0.548133570513932	3.33714200738474	4.5252034714241	1.70200844770054e-05	0.000909405408285744	2.77933190452593
CCNF	0.276397149392734	5.4746434462604	4.61643907993697	1.18933117253271e-05	0.000690638004494342	2.77671645966923
LRIG3	0.457694387370112	2.81683788506844	4.5223613823928	1.72100481634489e-05	0.000916626896450696	2.74984403605814
GCC1	0.289486013630003	4.92904940620223	4.57220109181884	1.41579151531215e-05	0.000786634461863139	2.74693604581153
GLIS2	0.306171064337978	4.8418097925155	4.57392639323559	1.40622520131798e-05	0.000786634461863139	2.73379866345095
ZNF282	0.272461982527449	5.42088046302119	4.60077268100377	1.26519418702961e-05	0.000724626972050796	2.72458970607115
ZNF707	0.32884965715184	4.84126755912714	4.57106205994132	1.4221416292892e-05	0.000787546245305712	2.71966984871037
CDK5RAP2	0.204859927094765	6.26084176132657	4.61914952452936	1.17666133277523e-05	0.000688036367420268	2.71229710469971
ANKRD27	0.241472132951378	5.99955273520732	4.60993195134034	1.2202904194522e-05	0.000704920806361129	2.69739688596612
PPP1R10	0.205579746489985	6.9101267595695	4.62364500937936	1.15593523383511e-05	0.000683104623698177	2.68839723780355
NEAT1	0.369709075660563	9.32769474472601	4.63430289246867	1.10820167807799e-05	0.00066191303086344	2.65569317120271
ZNF202	0.352138239720833	3.04521099892608	4.51578361503236	1.76576027499113e-05	0.000937478566315927	2.65151426944128
OAT	-0.202657451759937	6.67562307442411	-4.60950324275898	1.22235729397708e-05	0.000704920806361129	2.64032937173874
C1GALT1C1	-0.31093544674313	4.57382274953506	-4.56835615035811	1.43733787276851e-05	0.000793334606738631	2.61283263557019
RBM7	0.466367229388112	3.62252784108895	4.48496570491071	1.99087966227943e-05	0.00102447604529111	2.5919337853755
EPN2	0.183940259898698	5.65031334848761	4.5723368003621	1.41503677174369e-05	0.000786634461863139	2.56745671298751
MLL4	0.286019819402721	6.58385942924974	4.58796097510065	1.33069870517755e-05	0.000751844768425316	2.56519130017906
SPECC1L	0.272322010233304	6.5149450825746	4.58312145692427	1.35628749632618e-05	0.000763722292544077	2.5515942983692
IARS2	-0.192526209905041	6.96553155880434	-4.59432195615117	1.29777553037187e-05	0.000738231223467317	2.51495332787344
ZFP161	0.369717044345743	3.09635376308799	4.49039684717772	1.94928739993173e-05	0.00100616921223637	2.49888451809254
ZNF628	0.602170362343182	2.8442689141895	4.45824870482502	2.20829136361631e-05	0.0011191352959127	2.4861814265683
EPHA4	0.312878089219534	6.04658292354693	4.55479293870251	1.51590811766957e-05	0.000831214667537896	2.48528213584469
BRPF1	0.229732532794056	6.1954628585131	4.54107859541991	1.59957448694743e-05	0.000862944636119642	2.45719144922468
ZFP62	0.262204487779759	5.10861255286615	4.53150371147203	1.66061852628873e-05	0.000890134110052969	2.45265554578779
SERTAD2	0.397658377689194	5.54606232701982	4.49532008754294	1.91231163136109e-05	0.00099630840258202	2.43017977983444
DLGAP4	0.241829337471019	5.71146212767599	4.51066744579404	1.80134731119394e-05	0.000947350076490802	2.36808512547219
HIST1H3G	1.02287610995133	1.3087641177765	4.47267777034929	2.08817274835369e-05	0.00106471344644717	2.36781544924248
FBXL12	0.372750728425921	3.59289466228506	4.4297761001275	2.46520613916289e-05	0.00122269946376266	2.36055160075936
ZKSCAN4	0.522771313966862	1.92372609688081	4.40319473321915	2.73095001097313e-05	0.00130866498520099	2.35313813942098
ATP6V0E1	-0.244635243771136	7.58270077447317	-4.54702272919191	1.56277670202853e-05	0.000848567453400166	2.3469707152175
PRICKLE3	0.401762623051173	3.87034102282557	4.4471729537819	2.30499713507911e-05	0.00115762078339529	2.34674614539972
PLEKHA6	0.229502501168647	6.64507385984049	4.51350257359124	1.78154191531985e-05	0.000942864145310419	2.3380275557807
RDH13	0.316598691161365	4.664614285689	4.47457309133522	2.07287183388076e-05	0.00106339596778595	2.30393227415389
SNORD4A	-1.03230638031798	-1.0231125093018	-4.49043315995949	1.94901216060086e-05	0.00100616921223637	2.30178187358627
ZNF579	0.573143454700092	3.70470316797061	4.42620016085419	2.49944469782362e-05	0.00123305938425965	2.28944686760577
ZNF737	0.393168032504555	3.69671361989272	4.42454730464622	2.51542507309982e-05	0.00123729320360357	2.26515131737029
TIRAP	0.468800290611175	3.10707066217011	4.3922230545035	2.84852118708266e-05	0.00134572509414606	2.25639410720603
ZNF500	0.3939548623597	2.76379917653939	4.39370479712704	2.8323623030212e-05	0.00134188178911406	2.25322765399866
KIAA1543	0.352654724821	5.59394778036657	4.46290727083236	2.16879800151e-05	0.0011024613306156	2.21011220609408
ZBTB5	0.26127561166997	5.59405603989726	4.44193039694212	2.35218612741038e-05	0.00117426748641228	2.20501447480688
DLX3	0.491992535313495	3.17900412244008	4.3692576293705	3.11063578261258e-05	0.0014175006220276	2.20304400451066
IRGQ	0.282425461855934	5.68843892624819	4.45016561785579	2.27847120727641e-05	0.00115121306557374	2.19701347534754
RASSF1	0.370864463075871	4.49104868860318	4.39466217545847	2.82196887017196e-05	0.00134075589161238	2.19534079914496
CLK1	0.423125837868161	7.00246078561596	4.44927062696354	2.28637302397711e-05	0.00115172597749979	2.17918417687055
ATXN7L2	0.389435731953705	3.5181914300403	4.38646608816109	2.9121513150259e-05	0.00136728565204875	2.17301758376295
NCOR2	0.356752190841546	7.71701104692565	4.50341787127287	1.85296414304152e-05	0.000968405385257073	2.16303769868117
PTDSS1	-0.145926993077231	7.31614614131706	-4.4939604471682	1.92245480135678e-05	0.000998482425400336	2.15695564018413
CWC22	0.281261238450037	4.8486872824422	4.42260944972666	2.53428658778599e-05	0.00123954905595844	2.15436476171318
LOC100507173	0.713074458128492	0.762581338119106	4.38065471103779	2.97777305265398e-05	0.00137950904522396	2.15075381528586
RGMB	0.340977261666498	4.57470986699069	4.40872956521064	2.67343110531976e-05	0.00129205882802602	2.14478879994915
BTG1	-0.279463156823315	5.49652482144106	-4.42255333109923	2.53483483100805e-05	0.00123954905595844	2.11583840269787
RUSC2	0.345653662066153	4.35076949986825	4.37155304980494	3.08342485550472e-05	0.00141279992557427	2.11276132702528
ZSCAN2	0.379732701475448	3.89411826456174	4.36474452176856	3.16481324003477e-05	0.00143437226629652	2.09213969374724
SCCPDH	-0.224657314789984	6.83969223462957	-4.47375562355614	2.07945790838142e-05	0.00106351235656792	2.09170019224461
NCRNA00169	1.19214050963875	0.919547349317128	4.53952102998937	1.60935456305717e-05	0.000865429122590615	2.07462667104107
HSPA9	-0.1535590041193	10.1733356491746	-4.5057346516794	1.83631512597207e-05	0.000962712669804291	2.07389652958775
ZNF286A	0.379713627587756	4.39317908113509	4.3809870848996	2.97398174471441e-05	0.00137950904522396	2.06622592318377
DBF4B	0.334202606971797	4.20055347742758	4.37424905179277	3.05175847477118e-05	0.00140599473091111	2.06266330393302
DCAF15	0.309205878100347	5.49943036834066	4.42048909373781	2.55508089532807e-05	0.00124580678989699	2.05925121229021
SNORD30	-1.03294637839754	0.173206109358074	-4.40127215121102	2.75120796204868e-05	0.00131460577020863	2.05623390816248
CISH	0.388416687559593	2.72232946506911	4.35498080462305	3.28515377512531e-05	0.00147690622944074	2.05415897997365
FBXL18	0.315118785574708	5.66887542190782	4.42915358298415	2.47113381219672e-05	0.00122269946376266	2.04652003635766
DDX31	0.222827513438528	4.91696266440225	4.40800979518883	2.68084437529915e-05	0.00129205882802602	2.03669187389796
ZBTB49	0.540195344530238	2.4465452185556	4.3030060319271	4.00378404398044e-05	0.00172307917452092	2.00727105279092
PELP1	0.226391891637028	6.4264402387841	4.44337479143828	2.33909259180234e-05	0.00117122708099708	1.99972980473128
GADD45B	0.368334009352553	5.51505952483269	4.37223318673525	3.0754064139508e-05	0.00141279992557427	1.99726530475734
ZNF467	0.389059902842683	4.38253959859379	4.37466306394645	3.04692349700564e-05	0.00140599473091111	1.96497038887331
FOXK1	0.288995336557166	6.11598624365109	4.40342887828018	2.72849271916584e-05	0.00130866498520099	1.94683302273888
C10orf137	0.29984551596714	5.70640561798565	4.38495588266915	2.92906898766995e-05	0.0013683170321171	1.94171721231657
C17orf53	0.383600080438403	3.64486001246268	4.31350608141091	3.84736439429535e-05	0.00167560734714051	1.93692747724935
PRRC2B	0.263516201889923	8.40916947722773	4.4336458617406	2.4286647357521e-05	0.00120883895954518	1.88056724339324
PIP5K1A	0.223022821276269	7.96176592513576	4.41757720909444	2.58390639895658e-05	0.00125255798887391	1.87613859857093
UBN1	0.228158994346897	7.0266364249627	4.39862352736648	2.77935382565917e-05	0.00132427103647646	1.85149641308481
YY1AP1	0.205622000004419	5.81444452404521	4.36124438551828	3.20745610358441e-05	0.00144977015882015	1.85096908699211
CCDC142	0.299165722060448	3.84482710322959	4.32538620985955	3.6774855478296e-05	0.0016184807447869	1.84543120071926
MTHFSD	0.318447209756734	4.0468313391753	4.3147798352007	3.8287946595164e-05	0.00167187367847917	1.83508754118565
PDP2	0.429866698326781	4.25434908823646	4.28908463291146	4.22064319373258e-05	0.00177798581289631	1.82467755992452
ZKSCAN2	0.428679969483246	3.38821776967116	4.29268433035347	4.16350887896921e-05	0.00176279803776914	1.8236877236875
SLC29A2	0.255160125040341	5.97841868426443	4.381308019276	2.97032534472152e-05	0.00137950904522396	1.81707710570652
ASB6	0.25899724757351	5.49017596845542	4.35427654577791	3.29400256451025e-05	0.00147691417932626	1.81367301167435
FAM65A	0.276759119745336	4.93234953983332	4.33743501931588	3.51259012192637e-05	0.0015590930051822	1.76532735701941
FOXJ2	0.315226212788643	4.89181244391308	4.315198757248	3.82270619886228e-05	0.00167187367847917	1.7510997937711
SEMA4C	0.249012306605762	7.40635665679288	4.38850302488218	2.88948238327559e-05	0.00136123108106763	1.72759088106802
BCOR	0.274053821377276	5.45138612834402	4.32646813230545	3.66237902768978e-05	0.00161608514140063	1.72009001676592
AMOTL2	0.221226298202208	6.53606103651251	4.3503822050206	3.34335026211324e-05	0.00149503181239523	1.71508888185555
SCAF1	0.340799702934433	6.55124205359139	4.34945481571208	3.35520649348861e-05	0.00149633262392276	1.71112671150916
EP400	0.305493194743706	7.16285600916235	4.36724396214088	3.13469731920125e-05	0.00142458364038918	1.71000237154446
GATA6	0.504139548639825	3.00008123100227	4.21542566059682	5.56986473334118e-05	0.00214090208606981	1.69957713846847
ZNF434	0.318662328685047	4.32782642949577	4.26469196820864	4.62818115531651e-05	0.001909977269848	1.69948634863407
MKL1	0.279449306970557	5.00269012922903	4.30273644518849	4.00787968720784e-05	0.00172307917452092	1.69817128904771
ZNF572	0.429251879766387	3.1732754128536	4.23233555269354	5.2275743239673e-05	0.00205708124691833	1.6903764342526
RPL4	-0.206296497757338	11.6160255053863	-4.41961402266572	2.56371065362342e-05	0.00124638072590692	1.67960096281801
ATP1A1	-0.147780889745096	9.07784730150979	-4.38588178608867	2.91868558826479e-05	0.00136728565204875	1.67664402649086
ZNF322	0.567647585834085	3.11932193092112	4.21171637869398	5.6477801010352e-05	0.00215155978154243	1.67031120329409
MYH14	0.249169450923912	8.08314021849899	4.37056061975064	3.09516126031334e-05	0.00141430264801859	1.66642450254842
ZNF845	0.379524255746898	4.28769701421099	4.25163056462662	4.8617168208573e-05	0.00195561668818674	1.6533126085209
RAD52	0.384136692295387	3.00534491078378	4.22473371003804	5.37886990858683e-05	0.00210178084932725	1.64832852711896
COX19	0.258774230794744	5.24135578641095	4.29187207419499	4.17633553304516e-05	0.001763763521582	1.64472139493483
CSRNP2	0.322695343744846	5.9041558622079	4.2976152907335	4.08645281590399e-05	0.00173897803799436	1.64199013770881
ZNF828	0.317788905368088	4.8977825856617	4.28767765878727	4.24317930433825e-05	0.00178298820818474	1.63966441143451
PVT1	0.242723318111625	6.47447278254972	4.33159761779816	3.59156811443974e-05	0.00158903135306588	1.63053328950317
SPATA5L1	0.29558145523089	3.44063929987424	4.25147937138416	4.86448542385603e-05	0.00195561668818674	1.62634451152311
PAPOLG	0.402910891898322	4.53715991728265	4.24004091355111	5.07840085369078e-05	0.00201736759803146	1.6172576955078
CENPL	0.300996140599782	5.08205591474073	4.26346535498768	4.64964483833107e-05	0.001909977269848	1.60704778962422
CENPBD1	0.283106548509819	3.86213691734717	4.25664679939541	4.77071621210953e-05	0.00193619243381235	1.60679172637919
AMPD2	0.247573351618309	4.82362622664552	4.2978775976283	4.08239247167404e-05	0.00173897803799436	1.60130785153159
C6orf132	0.297409742391195	4.06459802331698	4.25605108912099	4.78143670870904e-05	0.00193619243381235	1.58195125867051
SUMF1	-0.266729878225768	4.22862996949284	-4.26289854844093	4.65959534858877e-05	0.001909977269848	1.58029648070656
NAPB	0.331903624431982	4.79732661030956	4.25154697318232	4.86324733352069e-05	0.00195561668818674	1.57458717166041
CDT1	0.326119186719246	6.28237707882779	4.31625697006078	3.80736804361799e-05	0.00167124470240071	1.56656100349799
SLC7A5P1	1.17964305229227	1.14984939782107	4.30116021612854	4.03190715445184e-05	0.00172896449361673	1.54776817788184
ATP5B	-0.16665106295002	10.0010824166319	-4.36052976408909	3.21623035441848e-05	0.00144981769399716	1.52334649008876
YLPM1	0.278436185294127	6.48466446726377	4.30837126950822	3.92310753993495e-05	0.00169974224087751	1.51571939779247
TRAF6	0.319608117765516	4.23574329964297	4.21653745057346	5.54671309330057e-05	0.00213740160765803	1.51443861495283
HIST1H2BG	0.605860767076629	3.1745000519762	4.17419850094324	6.49710122776723e-05	0.00242936165692249	1.50208907867721
SAFB2	0.195789846458616	5.99792962947341	4.28652963788885	4.26165347588032e-05	0.00178626297570483	1.50052014887269
ZFC3H1	0.407980352916409	6.13585261209075	4.26399953553528	4.64028581734363e-05	0.001909977269848	1.49211423537156
C20orf94	0.712500331604121	2.33680204712162	4.14966573244591	7.117458730762e-05	0.00261609625963217	1.48571038387608
ZNF93	0.508314240360566	2.73610330269405	4.15167500255266	7.06458356197173e-05	0.00260238095793866	1.48135841013557
MDC1	0.260757268399238	6.82127650215791	4.2943752000041	4.13692930837834e-05	0.00175598999373907	1.47508351145853
DNASE1	0.409581648611878	3.14122249140073	4.17069412036044	6.58242227166096e-05	0.00244632066825018	1.4739716082337
ZMYM1	0.391269855852868	3.95115038820233	4.20640359153645	5.76120614471322e-05	0.00218978208100418	1.4692065350382
ZBTB7B	0.303030119297992	6.03309266039056	4.26819980606879	4.56732502126199e-05	0.0018906916746432	1.46150899528447
TNKS1BP1	0.246144045090364	6.34177662112063	4.27314375414431	4.48286099350027e-05	0.00186495938446016	1.45451978008058
MIR3153	2.47667683723466	-1.25007327584512	5.0154843471866	2.36859644920225e-06	0.000189533047925639	1.44492523556083
NR2C1	0.232617403871061	4.5547485352216	4.21880950436627	5.49968791372942e-05	0.00212417507319193	1.44374962019192
RBM3	-0.222596343410263	8.68421240797967	-4.31061804946416	3.88979032744441e-05	0.00168968450483585	1.42786244873214
SGK223	0.368194729339479	4.37552879906659	4.21177610729811	5.64651720796744e-05	0.00215155978154243	1.41657091480831
UXS1	-0.197960023847834	5.39145242163697	-4.24601179395342	4.96563194400126e-05	0.00198492745307163	1.40178136962215
NDUFA1	-0.304668456606255	6.47220915724458	-4.26891081140653	4.55508432066899e-05	0.00189030347838383	1.39271731612681
PIGY	-0.245169368088057	5.37257399141644	-4.24561767897474	4.97300049531819e-05	0.00198492745307163	1.39181423359263
SNX3	-0.190222795354165	7.54798487332864	-4.27649888109864	4.42639978066905e-05	0.00185067774829773	1.38639614401282
NAA20	-0.219497685127243	6.73390872284611	-4.27530601058629	4.446394903931e-05	0.00185440170507087	1.38479116195508
KCNMB3	0.503383598134099	2.72460700510279	4.1174129275212	8.02004026997779e-05	0.00287826509603237	1.37595773242219
BRD4	0.277079747894264	6.81666518610157	4.25755640977509	4.75439134470749e-05	0.00193619243381235	1.36838769810051
SLC25A25	0.207938476321123	6.24587187674517	4.23509523852788	5.17366941744059e-05	0.0020503423539639	1.36075670528334
SUPT4H1	-0.213015194350184	6.65923792939712	-4.25683507912555	4.76733271495343e-05	0.00193619243381235	1.3429717004606
RAN	-0.181540929681004	9.30918477043376	-4.29772039263882	4.08482543820352e-05	0.00173897803799436	1.33467103601066
BRD3	0.279687919552297	4.88252847675564	4.21884586321746	5.4989385132403e-05	0.00212417507319193	1.33240574023099
ZMAT2	-0.21731820788727	6.96175502249068	-4.25897234750707	4.72908632513272e-05	0.00193372224209094	1.32923900646264
SMAD5	0.305472886449849	6.16430601935195	4.24153061756838	5.05003704361176e-05	0.00201087665517531	1.3290974481537
CLK2	0.255738942177373	4.98783857814925	4.21195669144563	5.64270061415759e-05	0.00215155978154243	1.319283140032
ITGB1BP1	-0.226974488475034	5.77462187381665	-4.2331674910516	5.21126744472031e-05	0.00205550086663921	1.31378420914927
RUNX2	0.416377743666911	4.07969380970454	4.15244171586281	7.04450665229805e-05	0.00260071367004487	1.311442572382
PTPRA	-0.159896545902851	5.66876376628055	-4.22299895689668	5.41398148425777e-05	0.00211056937861834	1.2767755592064
TMC7	0.343861099850146	3.15996122701493	4.10775546125233	8.3110197299118e-05	0.00296361394377495	1.27512116072564
IGHMBP2	0.322854078085338	4.60532890122188	4.17375923326021	6.50773751675004e-05	0.00242936165692249	1.26601732928687
CRAMP1L	0.270809854656577	6.45963118159196	4.22036746137613	5.46766442535493e-05	0.00212160602899387	1.25334507342131
SETD1B	0.312013244827705	6.60713592051012	4.22131642159478	5.44824671811694e-05	0.00211898786311134	1.24661294549983
EEF1A1	-0.180235395894996	12.5747041597458	-4.30565625929606	3.96373508329101e-05	0.0017129071197147	1.22029304658286
C12orf65	0.320332497396158	4.24407530164076	4.13579406999098	7.49300762516202e-05	0.00273609300269017	1.21979226937564
RHOA	-0.154864311305664	8.41644261722628	-4.2508322627029	4.87635223025223e-05	0.00195568620380667	1.21378880047854
PTPN23	0.290325988031734	5.7121382099114	4.18438251010064	6.25514076892501e-05	0.00234553753855385	1.18940404587181
FAM120AOS	-0.192298714934189	5.82224434492812	-4.19199418234617	6.07997651658452e-05	0.00230048704215745	1.18535725962458
DDX1	-0.188836099238373	7.57814837760242	-4.23325425015848	5.20956969450528e-05	0.00205550086663921	1.18328283938731
PRDM6	0.439152388057801	2.4602101219123	4.05664983987341	0.000100273840218316	0.00342240755879819	1.16246263508233
RBBP7	-0.164596598869737	7.50194037803346	-4.22476923181204	5.37815323800919e-05	0.00210178084932725	1.1566790552611
ANKRD32	0.390756293569786	3.92868553510739	4.1208454428659	7.91899353041358e-05	0.00285425103022924	1.15126065436833
HSPA1A	0.366629833392155	9.30862539928997	4.21487337854903	5.58139984170316e-05	0.00214090208606981	1.15070695034594
NFKBIZ	-0.378229912988998	4.85809908122177	-4.12719468092326	7.73529572814046e-05	0.00280618407282909	1.14804510764269
REEP5	-0.195648242228666	7.97896660035099	-4.22628980470442	5.34756085503302e-05	0.00209935698919184	1.14171827179941
LOC113230	0.347580835444836	3.77611971068103	4.10689625904953	8.33739264374185e-05	0.00296669265050933	1.10240027144202
BCL7A	0.226776375822708	4.8387587184499	4.14688866092292	7.1911651188563e-05	0.00263739134753844	1.09664800331643
HADHA	-0.141041482910424	7.79050598737816	-4.20270424120592	5.84147617549886e-05	0.00221525731426401	1.07682426351978
CNIH4	-0.274936900315824	5.09163362028119	-4.13986911989211	7.38075367040053e-05	0.00270100053356189	1.07662974128463
ZBTB40	0.274254472549973	6.18122886377875	4.15368055896271	7.012182465519e-05	0.00259450751224203	1.0709796416402
NPTN	-0.148752181136758	7.14596170852361	-4.18758143413249	6.18094228618746e-05	0.00232292311897077	1.06487115400887
NUP214	0.29850497150796	6.39400705375282	4.17304261306983	6.52512545508653e-05	0.00243042757485228	1.06242651901379
THAP10	0.423251061148738	3.34673567493663	4.04626912381204	0.000104153047600964	0.00353787372347982	1.06096985149384
URGCP	0.251940998276648	4.24923284042271	4.11559735850769	8.07398637458095e-05	0.00289142073080282	1.03955080597391
MED4	-0.252958997763352	4.90009296062218	-4.1330462423224	7.56962443666511e-05	0.00275804791021323	1.03488799118116
MAPK7	0.366277253742335	3.78233511343694	4.06390959711675	9.76436110577115e-05	0.00336699330170962	1.03122591653152
SNORD87	-1.05059494395899	-0.455004502881981	-4.10396793163186	8.42788117391512e-05	0.00298618399899484	1.02815295431153
NAB2	0.393709718631676	6.74429635336419	4.1209114771929	7.91706163660055e-05	0.00285425103022924	1.01250478087804
RND3	0.272847405624446	6.2953687090789	4.13189262171133	7.60201415057781e-05	0.00276382792726659	0.97890554447055
SYNM	0.482370840972366	4.57188479613868	4.04535072716881	0.000104503086546223	0.00353787372347982	0.957353308401018
HIST1H2AK	1.76073077067728	-0.0236964107654077	4.51091580469376	1.79960387058746e-05	0.000947350076490802	0.952795731865761
SNORD38A	-1.41386565045538	-2.13935953628087	-4.33728652880709	3.51457822861571e-05	0.0015590930051822	0.945023995247944
ZBTB45	0.378567712516816	3.42754473097571	4.05519644980285	0.0001008085034592	0.00343364849664289	0.93758195037799
ONECUT2	0.396071818675316	4.87755157969733	4.09460258336646	8.72364971347864e-05	0.00307793919426618	0.924840733408979
ZNF34	0.299582056055709	3.39495711523923	4.01783158116675	0.000115530363240351	0.00383359086276118	0.921371849689216
RPS24	-0.26567771985143	10.1010999405053	-4.19129763825212	6.09580771472067e-05	0.00230127061446927	0.916618756179155
RPS4X	-0.202087492711025	10.2174858877054	-4.18893103506718	6.14989293284731e-05	0.00231645967137249	0.905727928513554
TMEM39A	0.336730314404158	5.11649237460324	4.0380110652205	0.00010734132001151	0.00361930692716228	0.881232860251991
IRF5	0.347611796728475	2.79152311827173	3.98919551311204	0.000128184407998863	0.00411453500093815	0.861831451067105
PLEC	0.34274115203344	8.66422064119126	4.15532465508099	6.96950425175725e-05	0.00258443434825695	0.858638729295486
RERE	0.266117831966468	6.09105966451616	4.10222732129253	8.48211365999788e-05	0.00299904585306141	0.857137321986654
KLHL21	0.305747827472212	6.12074249085	4.08118011744716	9.16496249914841e-05	0.00319989212600748	0.847539825387578
SPEN	0.355476613240128	7.44585349781596	4.12444475489413	7.81434949667647e-05	0.00282872686109128	0.841755542893794
USP43	0.35289222317475	4.18584960570124	4.01322750609866	0.000117480850231406	0.00387524603406317	0.836472807103528
RBAK	0.312665681206587	6.20161128317343	4.09123375759674	8.83245623753523e-05	0.00310976838140083	0.829951338738095
MARK2	0.187225205168559	6.44775015784775	4.11129422340604	8.20324000650169e-05	0.0029314313219815	0.827904416194817
MAFG	0.319937676128588	6.70722584074029	4.06864762452953	9.59628154900076e-05	0.00331587216168365	0.825368123446121
SNORD15A	-2.43609809476109	-1.31187334884603	-4.80598414712251	5.57663466573452e-06	0.000379120480283513	0.803422864303443
PDE4B	0.386893570316496	2.81924528340757	3.97640666077783	0.000134254638931116	0.00424437539032891	0.801275303695071
EFEMP1	-0.231014622205359	5.01225914639074	-4.06929883374239	9.57339812463884e-05	0.00331481387653126	0.793028121532794
ZNF7	0.209859316024787	5.2031959940249	4.06217268256039	9.82668142919416e-05	0.00338151070415315	0.790372671360377
ZSCAN20	0.644017735267338	2.33267397235455	3.93555762178213	0.000155539859762554	0.00469539461131581	0.784702470010496
ATG3	-0.225516709229053	5.86893211733558	-4.0819114178698	9.1403767058641e-05	0.00319798451943245	0.782353118260238
CCDC9	0.300523066336738	5.80123188275644	4.03019621803495	0.000110444430115027	0.00370154839527797	0.775470327895224
MAP1S	0.404495266172466	3.8470965152366	3.98843516068312	0.000128537842835653	0.00411453500093815	0.767442104992157
FRMD4A	0.199553185845425	4.89903179988247	4.05688511912511	0.000100187543285162	0.00342240755879819	0.759379050216594
AP3M2	0.28291989591512	3.80401777990663	4.00301940794892	0.000121918510448826	0.00399014710126451	0.75797494588893
CCNT2	0.306996268500051	6.1840903869911	4.07129399824659	9.50361346542445e-05	0.0032974778339369	0.749345241961219
ZNF780A	0.418811239125525	3.72202775083501	3.97513664487514	0.000134872242340305	0.00425211266537332	0.741377601032897
ARID1B	0.247957535850833	5.62381054096287	4.05674291242949	0.000100239694074516	0.00342240755879819	0.733379323291732
SRGAP2	0.210133027192358	6.0888857876521	4.05974672771697	9.91436290550579e-05	0.00340467772549649	0.732688820914775
UBE2N	-0.215810170231481	6.68122111797332	-4.08975574442516	8.8806029384726e-05	0.0031201513349373	0.728020819079545
PFN2	-0.165905578020583	8.11051919013887	-4.10598090031267	8.36557760059794e-05	0.00297040169410616	0.71311375027327
PCF11	0.253618364650975	7.04757745321562	4.07735688911033	9.29453255513278e-05	0.0032316374730154	0.712867525251977
ODC1	-0.200608226506516	6.8973706332747	-4.08593849944943	9.00611820004435e-05	0.00315761678778913	0.710369766946794
ZNF772	0.52814212202357	1.86896600763123	3.90791704540515	0.000171732733281341	0.00503869865157394	0.704510573604411
FUT11	0.405644490084692	3.00099731845123	3.92435127257001	0.000161920863019539	0.00487921533898876	0.688284507791933
HIC2	0.4714446204715	2.87385651626399	3.90728299756441	0.000172122435949288	0.00504128829915218	0.687496548028901
C19orf76	0.400131906291288	2.85689306653859	3.94092054100285	0.000152571864270142	0.00465161484250271	0.686981473098664
LIMD1	0.266204103608519	4.669994093616	4.00717873664879	0.000120091334804757	0.00394579073334922	0.677308912536758
MEST	-0.17828447700429	6.6680476367913	-4.07930780165464	9.22819776947463e-05	0.00321525790618112	0.676936672068349
ARRDC2	0.260579403211316	5.26973208127485	4.00564481811587	0.000120762106575484	0.0039600499418988	0.663416615435846
TRIM32	0.293137271269313	3.6771765590789	3.97657649125835	0.000134172256437481	0.00424437539032891	0.66239909154195
COPS8	-0.169827317620522	5.91585628886262	-4.04562912536519	0.000104396858597108	0.00353787372347982	0.658916901707016
JUB	0.24976012025426	5.9178823686548	4.02353617153728	0.000113156640144973	0.00377730868220465	0.63748152468529
MYH3	0.785195473103791	0.196736873491362	3.93980294721867	0.000153185873343514	0.00465161484250271	0.626986304845587
CLCF1	0.400251449907331	3.527128311005	3.91477853721229	0.000167569019844047	0.00499052691147933	0.621843000924862
BCL10	0.341216691166968	5.00470492733472	3.93967705107271	0.000153255188843518	0.00465161484250271	0.615627061171204
LOC253039	0.290570585842907	4.62945342384573	3.98123000041628	0.000131933626275991	0.00420277707778985	0.599057430643414
SGK1	-0.455499481727772	2.48940250612863	-3.88026630972558	0.000189534853029985	0.00541177260857105	0.587397167800106
ZNF70	0.610263060627346	1.85245581798469	3.86942702170421	0.000196982968769413	0.00557418472030399	0.585282460527965
LINS	0.297006779030339	4.9123086035667	3.98432662507841	0.00013046380405302	0.0041638867537838	0.578075503165033
EI24	-0.148614067095506	6.21423014598462	-4.03668175621603	0.000107863198257025	0.00362958576992048	0.574178037438005
CBLB	0.378821521699198	4.02030150071782	3.91856146191007	0.000165314867306688	0.0049547058079517	0.565419918767623
GPATCH1	0.238051440151991	4.02653401876029	3.96466944593532	0.000140066925181642	0.00437846590044444	0.56457873523871
OTUD3	0.326034193862104	5.2258554636183	3.97485846501488	0.000135007882403327	0.00425211266537332	0.557744715370786
PDGFB	0.249886082150848	4.24139838540757	3.99525531040595	0.000125400680777327	0.00405976556220865	0.556440655195847
PDDC1	0.258466820776824	4.97836416952291	3.97982469166093	0.000132605874175808	0.004216160912008	0.538734977745566
ZC3H18	0.169858279279524	6.61088063736415	4.03045295009075	0.000110341136067593	0.00370154839527797	0.533135361687489
CCDC93	0.269101096895308	5.84179648152979	3.9953129391717	0.000125374487293449	0.00405976556220865	0.530720806735143
CEP72	0.297688379516221	4.66849872650954	3.95921813425684	0.000142847542639566	0.00445705653564198	0.520935093657633
POLR2G	-0.260081812747259	6.29554932424804	-4.02037799342892	0.000114464949064117	0.00380578888299858	0.515293315004096
KRT24	-1.08501711511712	-1.17540341839162	-3.9733890010571	0.000135726558600845	0.00426671234218145	0.512074703131072
ZNF260	0.351984410957066	4.82325175898239	3.9551179468147	0.000144973674035156	0.00448988837882211	0.50343974920011
C1orf226	0.286376074976303	4.45595842770565	3.95202479400059	0.000146597599181699	0.00453178973884423	0.502948501382613
C19orf52	0.28275531032638	4.49533722826949	3.94149651132202	0.000152256343798562	0.00465161484250271	0.49288021336592
TMEM106C	-0.203010725349431	6.53227997645971	-4.01434740082481	0.000117003532558553	0.00386712861365462	0.485187147727064
PMS2CL	0.370304382064809	3.24023420135453	3.87697480826875	0.000191767684387857	0.00546358220392253	0.484761243380586
SEC11A	-0.18629749661237	8.49907918890319	-4.04406811753722	0.000104993828978712	0.00354730665826258	0.483786349989019
EPHB3	0.288838310881239	4.83723919957128	3.94809001044764	0.000148688528102218	0.00457949713440424	0.474055920895897
SF3B14	-0.233442135979405	6.54554146727867	-4.00247465990088	0.000122159777686787	0.0039902346133473	0.469652586421653
MAML1	0.227101232661234	6.94268204872288	4.01127738783548	0.000118316476024551	0.0038951274508555	0.466623602036071
TXNIP	0.29659521621792	4.83387758930209	3.99041408095375	0.000127619919397922	0.00410445294617472	0.465142644616438
MDH1	-0.195049306054577	7.23478458503183	-4.0220556297206	0.000113768177250274	0.0037901573632143	0.460118661159825
ICOSLG	0.343093542184866	5.4823191347562	3.95054489454606	0.000147380692593748	0.00454759170283734	0.444192946479925
SLC25A30	0.280478369937065	5.27457276032143	3.95681516680481	0.000144089944832398	0.00447079821405754	0.42700600859622
SRGAP1	0.388821252615151	6.57473790269006	3.97648784621625	0.000134215250926372	0.00424437539032891	0.426436855027124
TOMM5	-0.229206159026624	6.01541417089183	-3.99143164394423	0.000127150367432076	0.00409723072241625	0.419847780329739
POLR2A	0.304789051055369	8.72057074096349	4.02372897445757	0.000113077235039326	0.00377730868220465	0.419281919522732
ZNF124	0.450960648337511	3.16989334479689	3.85836109864865	0.00020487440564951	0.00573922874385664	0.417645605992115
SLX4	0.346570018887906	3.63508011267108	3.88614235467375	0.000185610304314212	0.00533358544562008	0.417517915151596
MAP3K8	-0.249261479544298	4.93944866183709	-3.9398225476959	0.000153175084470897	0.00465161484250271	0.412609569599789
CEP152	0.307760924388193	4.39071257715089	3.91202954734172	0.000169225461782346	0.00501703418080094	0.392210931471624
HIST1H3E	0.957871544070239	0.829559745687142	3.9087219127441	0.000171239253953123	0.00503304970669954	0.389820004229228
TBC1D2B	0.229090448932376	5.26675715408882	3.95687400479088	0.000144059400916014	0.00447079821405754	0.384779065541896
ZNF701	0.686905175072875	1.43068227952179	3.83115975034121	0.000225574018018255	0.00619458107937158	0.38187344619922
ZNF498	0.215936760296048	4.73968471583976	3.9115856540418	0.000169494398000032	0.00501703418080094	0.371509624960121
ZNF394	0.268663259961825	5.1974585255003	3.90231730104841	0.00017520382376378	0.00512256774235219	0.35525189674454
C20orf3	-0.154251548454008	7.58888755794116	-3.99710605560258	0.000124562089383987	0.00405976556220865	0.353007046700869
STRAP	-0.19067807679899	7.58915460815699	-3.98814818845225	0.000128671478443593	0.00411453500093815	0.340040695007781
WNK2	0.366765474045861	3.77602792511623	3.89421237202737	0.000180346649520715	0.00522723980343924	0.336799041444254
MXD1	0.293779784054014	6.88739720859648	3.94029010357063	0.000152917938525394	0.00465161484250271	0.335716332265977
ARPC2	-0.166242651616288	8.02782309475371	-3.99472142937477	0.000125643590039974	0.00405976556220865	0.335662902906308
ING1	0.295384150673948	4.29817664606209	3.85251466277169	0.000209164497898957	0.00584701642558087	0.318735825349691
ATP5A1	-0.149926617660086	8.05728225302529	-3.99449894391772	0.000125744951041861	0.00405976556220865	0.305843189289558
NDUFC2	-0.325589809873254	3.95183491993755	-3.88451044978372	0.00018669238770964	0.00535547768791771	0.299819348427956
CBX8	0.36257908253162	3.76947258085776	3.82625747174024	0.000229510530618915	0.00629235100667333	0.284250021667376
KIAA1737	0.227130747104217	5.32309179375624	3.91494374062772	0.000167469969116371	0.00499052691147933	0.281585565749528
CAPZA1	-0.19103379854299	7.46303356569129	-3.970040517521	0.000137377908526944	0.00430244970450301	0.271739157267691
HJURP	0.234320515863073	5.26193072498475	3.92225759510615	0.000163140426666592	0.00490712319347498	0.270686121644785
ZNF766	0.255109905971118	4.7431256753811	3.8801317975461	0.000189625612809294	0.00541177260857105	0.269204656672082
PSMA3	-0.228182914353876	7.65662330244941	-3.97021578135818	0.000137291000301137	0.00430244970450301	0.264423595514271
GLI3	0.436270842325132	3.8206089120095	3.82218515929072	0.000232830273436489	0.00636020750585415	0.263067975658701
TRIM35	0.255180343543445	3.89059685664905	3.84864747617008	0.000212049151460131	0.00590068221134649	0.253728090399651
ADM	-1.22254717103515	0.451843120421157	-4.01635960238261	0.000116150560582761	0.00384653856472493	0.248520840693419
AKAP10	0.276521822796334	5.28104539205326	3.89276723905021	0.000181278640525483	0.00523610359956508	0.237543785486674
RNF219	0.339645260755042	3.39619798279504	3.82381852898492	0.000231493294633522	0.00633632382888875	0.236720889330732
PTMA	-0.182490210282831	9.88301883756675	-3.9954597984066	0.000125307760359776	0.00405976556220865	0.23337560073468
ZMYND8	0.179092078064088	6.64717400229024	3.93894600522432	0.000153658278513388	0.00465540045264114	0.215455755110018
AMBRA1	0.225206499095199	5.63848150057048	3.8960493871169	0.000179168528573912	0.00520210845810781	0.203069884097555
RIPK1	0.185721343776249	5.86580891226731	3.90089062822502	0.000176098819242869	0.00513974983074649	0.200414481691553
MYADM	0.21441087391756	6.35003951405345	3.91100435344432	0.000169847200811224	0.00501753690822546	0.194993801153164
SNORD35B	-0.635586211849926	0.0749743281977523	-3.74122173704554	0.000309139615596836	0.00782155965392056	0.189287726942664
TMED10	-0.150579490187518	8.69322563766877	-3.95735517692872	0.000143809847532718	0.00447079821405754	0.170228847815592
EVPL	0.241281576781637	5.99401716026416	3.90891271836353	0.000171122466154152	0.00503304970669954	0.15515793360798
CASZ1	0.313171516152572	5.28093266681095	3.8637267222859	0.00020101109045389	0.00566406173285425	0.149232896291531
NFYA	0.215522560573378	5.74578385712089	3.89094075359456	0.000182463150860343	0.00525410250686328	0.140963853141709
TCEANC	0.818711855280533	1.39729119231852	3.77049446721228	0.000279149168760068	0.00722676578690926	0.140387481325966
TACSTD2	-0.212818597144087	5.95613205094542	-3.91455411346884	0.000167703666841149	0.00499052691147933	0.139053840249191
TAOK2	0.219050521357071	6.84554405854945	3.91912587328524	0.000164981041598975	0.00495357798869167	0.135597856536422
TTC9C	0.295021989542811	3.96643626369648	3.80873647123685	0.00024412168147355	0.00660387760822802	0.131892895244975
RPN1	-0.142070688657395	8.7026961926751	-3.9421934212884	0.000151875405528429	0.00465161484250271	0.127571574540502
FAM193A	0.231717636882386	5.23885432483298	3.85846001130411	0.000204802550931073	0.00573922874385664	0.119800978431494
ZNF354B	0.345078976933398	3.78465203553547	3.80251606487302	0.00024951893890936	0.00669816169232767	0.118854815406882
CNBP	-0.176499061477859	8.97419885832853	-3.9414876054213	0.000152261217761446	0.00465161484250271	0.106414349047567
NPHP4	0.256246425616447	4.44225012327812	3.83651813369163	0.000221344883705626	0.00611863113238495	0.103832984694537
CBFA2T3	0.223549593472853	5.74981133419748	3.89352068028195	0.000180792161217713	0.00523108668547584	0.102422031297341
TMEM79	0.378419561661386	3.02487234015552	3.74573910394847	0.000304319596381915	0.00774648543362428	0.0963469320011807
TERF2	0.198644871904789	4.97848083653062	3.83814457021098	0.000220076232811054	0.0061037394983948	0.0862424085731233
PMS2P3	0.412234536835288	2.2398061700537	3.70512117051481	0.000350351666616777	0.00851639719839968	0.0663082733911473
LOC284454	0.582996207739188	4.08158548463672	3.70900643919001	0.000345677570498562	0.00845679428428989	0.0657803371774968
FJX1	-0.370074363251909	1.5080789708156	-3.75819365804977	0.000291397945753381	0.00746945247270315	0.0603064374364335
KDM3B	0.228036907983051	7.25530640513172	3.89705579072057	0.000178526217106154	0.00519247383457967	0.0523638420743566
MASTL	0.209402691174398	5.95898111263858	3.86712408186282	0.000198600984326052	0.00561047780721098	0.0485076321456921
LSM5	-0.268968706353846	5.54937301326402	-3.8620387953897	0.000202218864165069	0.00568387946940608	0.0478267656202078
HYLS1	0.316135691708977	3.47560211100157	3.74970329407051	0.000300148757756577	0.00767536364636238	0.0461247026837812
EYA3	0.283086482167107	5.43835097876898	3.81866859872662	0.000235733733179805	0.0064208647454382	0.0460783993523322
APLP2	-0.125216984505137	8.62069555518424	-3.91553743255149	0.000167114471655046	0.00499052691147933	0.040547097247682
ZNFX1	0.306582965535411	6.77840763109538	3.87515217582287	0.000193014864289297	0.00548044242847912	0.0379283414407876
LOC646762	0.316584193684111	4.25315427968571	3.78384382444091	0.000266411096301575	0.00699444140431325	0.0315652092047172
GHITM	-0.154393901373766	8.83292014886978	-3.91232437859264	0.000169047061256384	0.00501703418080094	0.0217734835063652
SUMO3	-0.144349644148843	8.03282714582445	-3.89800294110554	0.000177923730913472	0.00518396598570889	-0.00714074284755029
ANKRD13D	0.294170561505894	5.28999909381692	3.84119936293499	0.000217712148341985	0.00604820260609859	-0.0139414454191842
GTF2E1	0.239570341867405	4.36765628236331	3.79946846510978	0.000252204540957087	0.00674858998874612	-0.0183751046419403
KLHL26	0.420805371417439	2.94742702795938	3.71809950529146	0.000334968765192501	0.00826256287474837	-0.0184820556533225
SNRPD3	-0.197695375580451	6.70476708890019	-3.87619289331253	0.000192301783714674	0.00546948134497316	-0.0185644179227982
KIAA0753	0.214035593753903	5.03242537425881	3.81558639782323	0.000238306899152144	0.00648039769336661	-0.0194716197268212
TPTE	0.436286328104849	2.59212600429331	3.69502939341196	0.00036277440005636	0.00875474612776706	-0.0237478359809096
MLL2	0.44573678455107	7.69276112307923	3.88105274369824	0.000189005049335167	0.00541177260857105	-0.0258316021128762
ZKSCAN5	0.234999062825219	5.08868034185867	3.77936646698579	0.000270620477544472	0.0070606191364333	-0.0359382742017562
RNF145	-0.197130898357728	5.83240325891822	-3.83669612202364	0.000221205710542197	0.00611863113238495	-0.0399302114178557
SKP1	-0.214571283875166	8.44375521455257	-3.89083784284417	0.000182530109811502	0.00525410250686328	-0.0413227051642986
TMBIM6	-0.120567522444706	10.0969532654542	-3.91056975979835	0.000170111422325032	0.00501753690822546	-0.0475491403696724
C5orf53	0.507077749257387	2.38683029595446	3.66986496650891	0.000395597965590899	0.00925311940775133	-0.050078590913845
KLHL11	0.875348912283127	3.23444741040291	3.66350374956135	0.000404330839815968	0.00937868095018342	-0.0519490448343625
C2orf44	0.458827029260866	4.62554940813733	3.72502871304915	0.000327020701074758	0.00807871553286345	-0.0586197284560193
WDR89	0.270356534287276	4.8275621205987	3.80988591453368	0.000243136593889768	0.00659030210083059	-0.0586850856959282
GBAP1	0.365584850421606	2.60542328126341	3.68633731156345	0.000373808263313545	0.00890609128037699	-0.0653888249977213
S100PBP	0.29743166872692	4.62471861842503	3.77642177067169	0.000273423351279125	0.00711155851756155	-0.0700109112092306
NPY1R	-0.242262722470674	6.34622103429305	-3.85010709610497	0.000210955947429887	0.00588004544136239	-0.11118854563643
ZNF782	0.410378401622698	2.94922452131865	3.66919504518436	0.000396509154777398	0.00926147919622514	-0.113686994328801
SPICE1	0.239626187233275	4.98381963691929	3.78322584475925	0.000266988359367716	0.00699861022267348	-0.121252245005333
CTTNBP2NL	0.431256068328826	3.96374718695785	3.70101869901751	0.000355352180005609	0.00861291283828087	-0.122479709567269
TNS1	0.373819724386717	2.53423530045637	3.69238142248712	0.00036610259506671	0.00882233400561334	-0.125297863160649
ZNF791	0.360594367799026	4.89624429547182	3.74043258263262	0.000309989053406752	0.00783120382050531	-0.133445594288202
PACS1	0.192106836974442	6.76073102940552	3.83145476929622	0.000225339183183881	0.00619458107937158	-0.137089037977477
ATP13A1	0.242917584897739	6.57907957493744	3.83268166446119	0.000224365072596669	0.00618168282389899	-0.139503843837581
STK35	0.215678382071314	5.6622094291631	3.79055772239098	0.000260215637661629	0.0068858327915397	-0.139997316608125
ZNF562	0.39645136376304	4.88878306842944	3.75794585901871	0.000291649872319729	0.00746945247270315	-0.140818777893505
WDR4	0.242009005082578	5.09772326094408	3.79893530065353	0.000252677195326821	0.00675043676460983	-0.143316074765047
APH1A	-0.141430911747362	7.76335300060856	-3.85216825450515	0.000209421360854039	0.00584701642558087	-0.145351071815932
SH3BP5L	0.218326190236536	5.29460560107196	3.76902505085729	0.000280586181969788	0.00724154831367706	-0.149157403636814
ZNF230	0.730041998182851	1.6185977197058	3.67816955174273	0.000384466221638708	0.0090475890992967	-0.154596159573829
ZNF695	0.394764584189502	2.96596103382575	3.68527459599129	0.000375178939408046	0.00892385178284207	-0.154597047132272
STARD13	0.270279049616086	4.02489058818708	3.72825059943089	0.000323386412747004	0.00806008102351847	-0.155217963096836
NF2	0.193524665172404	5.55370235152744	3.79259553059264	0.000258362482458518	0.00685849866132739	-0.156181215030645
RPL26	-0.24425573558082	9.56684468537758	-3.87410070975964	0.00019373787132088	0.00549164772876339	-0.156747523358258
EGR3	0.309232759596825	4.86247048957442	3.74614819734097	0.000303886640853419	0.00774648543362428	-0.156857428134837
HIST1H2BF	1.10621710822342	0.294439518354003	3.71020298562489	0.000344250058089892	0.0084416979054184	-0.178536879058282
SNAPC4	0.252744414405783	5.60064499186533	3.7942241963524	0.000256890436376275	0.00683026336718095	-0.183580322937376
AHDC1	0.36991921561383	5.19796688569927	3.74737161071662	0.000302595358440009	0.0077261141596194	-0.186407925792932
HIST1H2BC	0.5471858976949	2.17937831943654	3.61818049649155	0.000472054383544663	0.0105090352680345	-0.19057363941549
ZNF510	0.353102562621408	4.20572523694959	3.69042077718095	0.000368585555378813	0.00885664486803918	-0.191662943132402
DOT1L	0.304765493965171	6.19982461663379	3.78816697778622	0.00026240587956017	0.00693282137403521	-0.194559101639885
NPB	0.750066221976031	1.4061278584305	3.61047521000995	0.000484586982896555	0.0107625932296972	-0.201812348487987
MYBL1	0.322039888287107	5.66144148760403	3.78528895753425	0.000265065811780013	0.00697006389341028	-0.213466422004686
SEC16A	0.23442828766197	8.37132022874398	3.83366862537835	0.000223584375248994	0.00617033843508939	-0.217177112391505
E2F6	-0.192460784288797	5.61187630113256	-3.78220291860191	0.000267946505409859	0.00701273451717445	-0.217551308913078
SNRPD1	-0.245854323658488	5.86617615806505	-3.79699150405985	0.000254407538699352	0.00678582404658369	-0.222221197075153
NFIC	0.392286462874462	4.29424021482813	3.73868453400877	0.00031187854279029	0.0078504938086589	-0.227213526768307
EIF1AD	0.217276367371395	6.43120715503031	3.76917803140632	0.00028043624732359	0.00724154831367706	-0.231310336186992
SNORD83A	-1.462555351206	-2.51606877510381	-3.93733079137608	0.000154552483020489	0.00467402482103917	-0.234157571352775
NSA2	-0.220629290908103	6.89285507286983	-3.80669272175375	0.00024588259616436	0.00662633975903791	-0.23475002007963
NME1	-0.289917171651373	6.73208992832086	-3.80838089390139	0.000244427184853692	0.00660387760822802	-0.237193391657295
BCL11B	0.397955889418733	2.09186629094158	3.64089842556718	0.000436866599047119	0.00999474282142821	-0.241258173405657
ELMOD3	0.324080287033031	3.14054908280323	3.64631767528399	0.000428847841861604	0.00986527002378743	-0.248397782067129
MRPL3	-0.167581341545054	6.66839344348267	-3.80362541097053	0.000248548140196613	0.00668282812965943	-0.254903442132849
CROCCP2	0.339139877491578	3.77383688820377	3.68081856413656	0.000380978373643092	0.00902476249406101	-0.257241273504523
MAPKAP1	-0.131801880058652	6.80030334125198	-3.80135086311927	0.000250542505066022	0.00671486034410921	-0.262964907069557
N4BP1	0.234032282593823	4.45137889059472	3.72649242717619	0.000325364846616394	0.00807871553286345	-0.268957016864773
KCTD13	0.309252072816362	4.1336736830302	3.68702909573382	0.000372918564889096	0.00890609128037699	-0.274043271589571
CASKIN2	0.250087078713551	6.58735898796288	3.78595196848201	0.00026445077629539	0.00697006389341028	-0.283017119190363
PPP2CA	-0.153964200265716	8.24439244529558	-3.81119424079393	0.000242019948994388	0.00657068445938659	-0.285890775516708
SLC20A1	0.140573255881911	7.16096130707977	3.78543230673566	0.000264932720074609	0.00697006389341028	-0.291578859121636
KCTD21	0.240576368616512	4.43145845309895	3.68923565382303	0.000370094137509177	0.00888013537403656	-0.291611917828854
ZFP14	0.56859608303043	2.17954058656633	3.58485338314542	0.000528564598834629	0.0114504071902984	-0.296576881377852
SLC9A1	0.204887010541359	6.99598658463686	3.77977071403833	0.000270237841099609	0.0070606191364333	-0.301527768263067
C14orf43	0.25496686326574	7.39323037778474	3.79108949944755	0.00025973083033072	0.00688389604825825	-0.305218159770799
NSUN7	0.450687752324305	2.20125975173888	3.59055907357409	0.000518456133704158	0.0112899223698807	-0.306165233088207
VCPIP1	0.330267239214853	5.68512270545537	3.72517184992596	0.000326858422200966	0.00807871553286345	-0.313944262852299
DCLRE1C	0.268027524962639	4.44624870584054	3.68631378186322	0.000373838560082794	0.00890609128037699	-0.31636589391626
COG1	0.187243493267588	4.94342374082878	3.72501836727783	0.000327032433374106	0.00807871553286345	-0.319381265905398
SOX18	0.80359065495671	0.485401515516369	3.57697471107323	0.000542829689501806	0.0116687451506789	-0.319475354006868
ZFYVE27	0.182605787216411	5.45246351938624	3.73489183943661	0.000316015831058115	0.00792361133225775	-0.321549212427048
TUBD1	0.258831604531905	6.67799234563979	3.76586632053086	0.000283699118597328	0.00729936009141803	-0.326205007760585
TRAF2	0.30988118457349	5.4264563724228	3.72895066394849	0.000322601831726042	0.00805794233333024	-0.327085902775974
SNORA52	-1.44074583804026	-1.2749934670186	-3.86349691877764	0.000201175117753852	0.00566406173285425	-0.328010472358619
PRPF3	0.155348839050727	7.398790160737	3.77829882215434	0.000271633527875334	0.0070760110906341	-0.336320014956289
ARID5B	0.273054926526749	6.25411291576095	3.74318699925236	0.000307033833674152	0.00779185710829516	-0.341084704326799
EPCAM	-0.156283912632134	8.9149527350502	-3.80649799552729	0.000246051003968102	0.00662633975903791	-0.347085690599284
PARP1	-0.153058020770301	7.64298698925072	-3.79467059221625	0.000256488364246806	0.00683026336718095	-0.347416101355086
ANKS1A	0.207705416044254	5.85103461621583	3.74344494036045	0.000306758463829221	0.00779185710829516	-0.356896234630577
MICAL3	0.264448177585379	5.49448671547542	3.72522735270659	0.000326795517506507	0.00807871553286345	-0.36587684185198
CTU1	0.537495472931825	2.68748980894	3.59001006255865	0.000519420774554248	0.0112962198096817	-0.371064979327485
POLR2B	-0.181792553835026	6.99156746800968	-3.77197676008092	0.000277706659135715	0.00720056770137318	-0.376009646168378
NCRNA00265	0.403143357246287	2.73511622418999	3.58487710021357	0.000528522197228966	0.0114504071902984	-0.386711549978101
C1orf63	0.392870994785414	4.95707570510012	3.62158538061465	0.000466614718754585	0.0104606763491309	-0.390901417017695
LOC389765	1.08647978623608	1.20924570702633	3.63936458415422	0.000439161871570306	0.0100061895642259	-0.394272018878278
ERH	-0.209136263368856	7.2937426846494	-3.7677239465537	0.000281864467069248	0.00726333027313729	-0.400353433632514
C7orf46	0.424379288030212	1.94888884653573	3.55006181721642	0.000594353531986577	0.01236314486187	-0.417181092309527
MIER2	0.325402796471819	3.9601477217661	3.63941741049225	0.000439082631445179	0.0100061895642259	-0.418286442537448
PLEKHM1P	0.319717306515216	4.40986019313415	3.64248959515369	0.000434497557636015	0.00995416048480098	-0.419164594067508
DCUN1D3	0.595500769753732	3.72981848959359	3.54309092245013	0.000608434016634837	0.012562284560742	-0.422952175617996
MRPL22	-0.251421683960664	4.93799371440898	-3.68880352898263	0.000370645659969763	0.00888062753199758	-0.437731471656044
FAM53C	0.223622299973836	7.2283258284205	3.72507393265821	0.000326969425881233	0.00807871553286345	-0.439001252904951
SNORD47	-0.471255404227094	1.73160313158017	-3.55409902163982	0.000586340209756705	0.0122881624911919	-0.440611236770129
PWWP2B	0.368819433565093	4.81445508014833	3.67972331803079	0.000382416783618511	0.00904602303993773	-0.441016235937612
SIX1	0.351728010644647	3.22131054493688	3.59061133741383	0.000518364391853905	0.0112899223698807	-0.450930624739686
MYL12B	-0.214077683719683	8.86694258385909	-3.77492325168846	0.000274860283028501	0.0071378313251066	-0.451788799538222
PATZ1	0.183990361997329	5.48783334293799	3.72875691941527	0.00032281878517886	0.00805794233333024	-0.456327315136462
CTNNB1	-0.117370796003093	8.10837575274041	-3.75881251010491	0.000290769689190642	0.00746945247270315	-0.460081642235721
SHROOM3	0.226413740298095	5.27600487408539	3.70355261350225	0.000352255642834634	0.00855025162665663	-0.465815717861831
GNAS-AS1	0.70662187944648	1.28252108885917	3.52563134491199	0.00064509651064217	0.0130929539368685	-0.468127994378665
DYRK1B	0.36633724292957	3.9767890028409	3.60506818365743	0.000493568898619004	0.0108982502908887	-0.468595064457572
TIMM23	-0.249324487363054	5.02669187965465	-3.68776681924862	0.000371971998883784	0.00889965623652705	-0.469613781333051
MBLAC2	0.2925491828069	3.5040491087485	3.63289922542706	0.0004489629877345	0.0101878656809658	-0.471217358718614
SF3A3	-0.148471854198877	6.93934789605831	-3.73901492001762	0.000311520587098275	0.0078504938086589	-0.47389300110025
ZNF419	0.563705758646876	2.07068775889659	3.51611367551102	0.000665950995751743	0.0134346977719568	-0.475104051381156
DAP3	-0.160954675850648	7.17303602301957	-3.73842420614941	0.000312160869574155	0.0078504938086589	-0.481807996015205
DBI	-0.245838951138228	7.46975124629459	-3.74254146606145	0.000307724015058901	0.00779754004218949	-0.491072871572339
HSD17B7P2	0.689225275632597	3.7190281721565	3.51023828915404	0.000679140755549177	0.0136349939925623	-0.504329313948974
GFOD1	0.543111748966875	2.82673218164087	3.52455586597935	0.000647421746674397	0.0131242197471304	-0.505213653792326
MEX3B	0.389183049299097	5.01910550738762	3.58375562116738	0.000530530714332896	0.0114781315219966	-0.511317859229522
PPP1R13L	0.318642371677389	4.80077697401195	3.63757126011094	0.000441859932449113	0.0100539666806516	-0.511962041825613
DNM1P35	0.966001926039164	-0.435401344180164	3.59745911068637	0.000506476062316721	0.0111304936480747	-0.524358227067349
GALNT11	-0.209813101030465	4.32818080842405	-3.64510839283167	0.000430625006792644	0.00989254479890133	-0.530548627102225
ATP6AP2	-0.190717305245933	6.72099415984825	-3.71120063764516	0.000343064114255896	0.008431343360087	-0.537938706873149
BHLHE40	0.232224262098442	6.82896665127999	3.6820321136112	0.000379390589853956	0.00899989819108873	-0.542730611879924
WDR33	0.135904161835261	6.50806939654901	3.69880438938097	0.000358079294090642	0.00866645168505339	-0.547658461283898
SSH2	0.361330631215625	4.5708974383537	3.60007769020416	0.000501998564885191	0.0110611646892489	-0.547801103066357
ITM2B	-0.181561889296462	6.77127331261363	-3.70640977362946	0.000348794825787774	0.00850327210856375	-0.549872626478821
IER3IP1	-0.246082450528442	4.87969822293979	-3.65603892057721	0.000414811964796755	0.00958192720892395	-0.552278247056253
RPRD2	0.234455470409317	7.07975689570908	3.71098202328237	0.00034332365631543	0.008431343360087	-0.557268068205837
MNT	0.259484381888639	5.09078222795694	3.63996932936865	0.000438255556650083	0.0100061895642259	-0.563022768945097
SMURF2	0.24869042001063	6.477942415966	3.66508939669379	0.000402137063593681	0.00934870722247534	-0.573607377458727
KLHL18	0.238580833850768	4.42247740418764	3.61787701848095	0.000472542126378973	0.0105090352680345	-0.574487921786945
GRAMD1A	0.224346224678966	5.29174390203027	3.66220600949852	0.000406134732298995	0.00940747543347423	-0.57538687131986
SRD5A3	-0.207885291862723	4.47777610314217	-3.62734105929057	0.000457554194937779	0.0102989722155308	-0.579239350805359
MUS81	0.260652909526933	5.16965565649018	3.65112901567599	0.000421845708389144	0.00973096224427591	-0.5815916347162
ZNF492	0.570525863029207	1.39561236978477	3.47978269298036	0.000751554911162798	0.0148044809591126	-0.582973701396424
RBM33	0.249523720344426	6.48375812059085	3.6706668592144	0.000394509888273314	0.00925267602664807	-0.590056647208917
SNORD12B	-0.857045009570356	-0.723721732900237	-3.53051893477031	0.000634628318946159	0.0129275566456219	-0.593831057904248
ARL4A	-0.253258395724854	5.18361733021358	-3.66500839886121	0.000402248851635489	0.00934870722247534	-0.594223629034717
IER5L	0.420593544199764	6.09873313764664	3.66854723146156	0.000397392167671184	0.00926915845485757	-0.594940310722258
F2RL1	-0.250378387767928	4.80826762433009	-3.61972136989642	0.000469585275510766	0.0104851056710842	-0.601041558526569
KAZN	0.224220522319831	4.17848490180852	3.62083995436183	0.000467800515552332	0.0104732206453778	-0.606992510597164
SNORD44	-0.516452132693022	0.918342639298143	-3.4769516158973	0.000758644112699317	0.0148915072074922	-0.61287981342219
NOD1	0.294461127408571	3.23560598050938	3.55034083960743	0.000593796396256701	0.01236314486187	-0.614195030306702
MYO18A	0.228336110580678	5.86261174811141	3.67028641575783	0.00039502575239337	0.00925267602664807	-0.614916280673086
TMSB4X	-0.239888351935932	9.27866316114611	-3.73761432236087	0.000313040746691569	0.00786080097247717	-0.616374905869865
PPL	0.249324855793968	6.58824410705934	3.67857455500236	0.000383931015094595	0.0090475890992967	-0.622850194982906
NDUFA10	-0.157849544811655	6.98776289840959	-3.69119447531713	0.000367603841055617	0.00884576494649516	-0.628176394509713
PDIA6	-0.126738526391312	8.32363954336066	-3.70572462232559	0.000349621779512771	0.00851102567768789	-0.636366004347959
MAK16	0.281324366454208	4.32333226174361	3.60902897454012	0.00048697412421499	0.0108012669142858	-0.64056611216979
CCT8	-0.15500086634025	8.27494871275217	-3.70883963323508	0.000345877020476817	0.00845679428428989	-0.646457754159217
CREBBP	0.288925549521274	7.43844363884613	3.67803289954965	0.00038464696541497	0.0090475890992967	-0.653148161279554
C14orf109	-0.211828433151776	4.9139632345002	-3.62748257473812	0.00045733353646279	0.0102989722155308	-0.660833921611204
ATP5F1	-0.178029732142584	7.247802172371	-3.68490924966402	0.00037565125897637	0.00892385178284207	-0.670519495371035
LOC100101266	1.21087136963794	-0.763110632438373	3.73381835779247	0.00031719628540826	0.00794130340893374	-0.672110895786454
SLC7A5P2	0.84449727860927	2.40285203485863	3.44711643654784	0.000837286283700263	0.0159484918093431	-0.676118665815022
MATN2	-0.247780989746661	3.52198409224977	-3.57093385807019	0.000554013077933332	0.0118482285362622	-0.683253951481668
RPS27	-0.256306287813786	9.17922285784006	-3.70763096007419	0.000347325500335695	0.00847981265345134	-0.688753723809166
PHLDB3	0.319862798167777	4.01743206248479	3.54189526557901	0.000610880565090162	0.0125972460796151	-0.691690687999825
SGOL1	0.275684432846978	4.59663546447615	3.58200312199508	0.000533683825293017	0.0115095322072728	-0.695680963998424
PIM2	0.344496391436377	4.39130425918353	3.51989805982589	0.000657583808505403	0.013297982603923	-0.699817118992936
ZNF684	0.775446530642069	1.49364353788771	3.45323438389554	0.000820559380357884	0.0157017022294801	-0.701328390712058
VPS53	0.185001785829009	6.02298251014887	3.6368101215088	0.000443009809770265	0.0100664348622254	-0.704659153867343
GPX3	-0.278186519605844	6.04607965692865	-3.62487557375836	0.000461414736373532	0.0103579866457865	-0.706214943685642
SNORD101	-1.19618958858922	-1.48608353799625	-3.60710385739651	0.000490168982046527	0.010843367798606	-0.711158955672166
PLEKHG3	0.222986957661934	5.2877566326056	3.62530071412956	0.000460746842701395	0.0103568954265297	-0.713809872777737
CBX4	0.325826149521776	6.74108366463695	3.6179688534464	0.000472394481005401	0.0105090352680345	-0.717112952085798
PPT1	-0.180347270363527	7.66596372975328	-3.67841284360997	0.000384144629756521	0.0090475890992967	-0.723101610606474
ZNF668	0.342977512604447	3.63864894192388	3.55645595479389	0.000581709330901004	0.0122371155345766	-0.723199566047575
AIG1	-0.246717100232016	3.7880740369054	-3.53605782861548	0.000622959156445802	0.0127676089857838	-0.728786848755891
RAB1A	-0.136226721651588	7.93040092267258	-3.67102273765785	0.000394027911778212	0.00925267602664807	-0.731703365682146
ORC6	0.213646604018932	4.88102101666394	3.57322753140444	0.000549741396591028	0.0117751303659002	-0.734867862596552
ZFP64	0.235357075328422	4.14791326369587	3.5738311887504	0.000548622348846897	0.0117751303659002	-0.740495703703106
ZNF557	0.308814776690313	3.3746034924902	3.47710704040263	0.000758253289688302	0.0148915072074922	-0.748070300434583
CDKN2AIP	0.26626324652826	4.64731006199635	3.54444403088403	0.000605676459365083	0.0125481872811117	-0.753276456747601
DDX5	-0.161701860303998	10.6663508200944	-3.71207053162502	0.000342033208799991	0.00842439379082628	-0.755400678909978
SNORD76	-0.468753350634548	1.12663016368927	-3.43226630209491	0.000879233054560569	0.0166338162946504	-0.759752268307369
JAG1	0.22388124044546	4.93408118501558	3.56662711761277	0.000562118788042243	0.0119604002687258	-0.76060485496016
PCMT1	-0.171673942100339	6.97849550236662	-3.64881113194031	0.000425205375009408	0.0097949513659192	-0.762580401464338
SDHB	-0.193924134448589	6.28076232568329	-3.63130759713443	0.000451407406358094	0.0102156122651323	-0.768009808926861
UQCRFS1	-0.213408428694391	6.58417489616339	-3.64432466612581	0.000431780499772445	0.0099054829604861	-0.770470943688583
C17orf56	0.304020124952023	4.2486621463928	3.53606120831004	0.000622952098490741	0.0127676089857838	-0.774084170470301
SEPT7P2	0.387573987845461	3.06231843710954	3.45147559885479	0.000825335502936519	0.0157387810160893	-0.780060494220033
LOC650623	0.622633485803745	3.05005499252836	3.44419763120871	0.000845379173135091	0.0160843245637216	-0.780168943736784
HAUS3	0.291311857665663	4.82240538330822	3.5623545098543	0.000570270978152751	0.0120877209615039	-0.782323248530281
CCT6P3	0.485922364235587	2.43296682557501	3.41170939309445	0.000940572461306195	0.0174779264920942	-0.797500205779289
EIF2AK1	-0.115050002439602	8.00889644573702	-3.65654431812174	0.000414094297937453	0.00957857958327242	-0.798898896309799
KIAA0649	0.212596480040767	5.46214933454769	3.59250282559958	0.000515054469411411	0.0112451317838596	-0.803832542714554
FAM200A	0.364118695533837	3.28147712335506	3.45322880514039	0.000820574488672901	0.0157017022294801	-0.805823507323097
SLC25A3	-0.158009579478556	8.64972501071166	-3.66484125789363	0.000402479622110873	0.00934870722247534	-0.805975847192642
ZNF473	0.279007924002429	6.17128838010622	3.56873590690312	0.000558135926890874	0.011905950562912	-0.807385187910699
ZNF750	-0.535192867091134	1.28371278239414	-3.40349193617851	0.000966200663346523	0.0178352537459241	-0.807683186327991
ZKSCAN3	0.623095721063513	1.56421284730152	3.39767708175973	0.000984730917787362	0.0179788644858907	-0.810528189481391
C21orf15	-0.661238517403871	0.421281559283777	-3.41083949255475	0.000943254894038582	0.0174889078136378	-0.811819355610178
B4GALT6	0.466697220732065	1.55773440038654	3.41120876159386	0.000942115335139995	0.0174871663317217	-0.813487081577797
OTUD7B	0.229242157410552	6.4491001927891	3.5958420598923	0.000509259901632725	0.0111623362973862	-0.81895285827769
WDR61	-0.169831768438415	6.75797934863996	-3.62992218616416	0.000453545377551043	0.0102418742377552	-0.819489945789355
ZNF281	0.451039387430928	4.91519521695779	3.51796453929101	0.000661846298896167	0.0133680163076564	-0.826870589035516
TOP3A	0.209908439642713	6.10978545094583	3.59872602763592	0.00050430506702448	0.0110973657117334	-0.829490580269509
SMAD6	0.336909028996524	2.86086918789797	3.48581167493275	0.000736665555354792	0.0145971501750634	-0.832784462897172
ZNF862	0.313148782201584	3.09594221615369	3.45199031249355	0.000823935053079021	0.0157368289041947	-0.84256021693205
NAPSA	0.859371279851382	-0.017490027640612	3.45185898435293	0.00082429216216662	0.0157368289041947	-0.844058834545049
EZH1	0.249562599332058	4.31823339275535	3.50745139988059	0.000685482951820042	0.0136965554196397	-0.851778294790768
SNORA24	-1.74719890123988	-1.78049792488431	-3.82182450071722	0.000233126476984489	0.00636020750585415	-0.852759562682778
ITPKC	0.268020481435788	5.73158708083053	3.55488423893659	0.000584793565575942	0.0122711262116588	-0.853479806980507
RFWD3	0.193734937109257	7.05403156818072	3.62007452643296	0.000469021100278692	0.0104851056710842	-0.862979403049358
SPOP	0.187667306514243	6.20836675612073	3.5831064762968	0.000531696600371623	0.0114884934684949	-0.866999863977516
CLDN15	0.465848511597995	3.05322504562683	3.38846814584785	0.00101476208144565	0.0182286584856036	-0.873469029420725
MESDC2	-0.147142464950129	6.94491524264718	-3.60757487185774	0.000489385473975927	0.0108403743930774	-0.89852788866396
NINL	0.226618270850401	4.89813747363302	3.53778059216398	0.000619371216614355	0.012740915407944	-0.898601942137282
MLH3	0.2511166273853	4.46751291565911	3.53282942984353	0.000629735763975937	0.0128506900230262	-0.90339114231993
ZXDC	0.237108267298566	5.58620778486359	3.55676256223517	0.000581109459214081	0.0122371155345766	-0.909429036792921
ZNF549	0.664188719128795	1.08912223169529	3.36630743017867	0.00109059517669904	0.0189641701384318	-0.910308620714829
LTA4H	-0.161733522387978	6.17739595532068	-3.57972040871097	0.000537817494002477	0.0115758812994819	-0.914568131629468
PGS1	0.255032649619914	4.10933484713545	3.50754080774588	0.000685278619061065	0.0136965554196397	-0.918090233708535
PRPF39	0.266587900676968	5.80492279785372	3.55804822411131	0.00057860044705586	0.0122178205512149	-0.919730393420676
ATP6V1D	-0.212999556889065	6.12448192645986	-3.56013803483299	0.00057454395142071	0.0121475006871807	-0.921688938891551
BRD7	-0.213398243965473	4.81836237769903	-3.53649217198002	0.000622052718045832	0.0127676089857838	-0.927551472929232
IL17RB	-0.218559287073302	3.475883618514	-3.47388425721333	0.000766396112215168	0.0149735542418624	-0.928824549426128
PA2G4	-0.132043397325214	8.81737844623634	-3.63173292723825	0.000450752953647386	0.0102146238439009	-0.928941510631622
EPN3	0.260683763470535	5.12730079282592	3.56301825997076	0.000568997242268692	0.0120760277661188	-0.932415350983215
UFC1	-0.202808669768125	5.52067002088774	-3.55139005422295	0.000591705799835323	0.0123520221575434	-0.933527751614352
ACTN4	0.204327160736103	8.91629831341281	3.62976233183966	0.000453792681785253	0.0102418742377552	-0.934473776139249
PDHA1	-0.149354694145819	6.767172430213	-3.59314251513922	0.000513939607524047	0.0112451317838596	-0.939811161087924
ZNF597	0.578241425901793	1.80829534848216	3.34996015736505	0.00114991144420703	0.0196252920550529	-0.940778525845629
TNRC6C	0.337828452313568	4.95864868651445	3.49189777081159	0.000721917601010749	0.014321886072721	-0.940987036730835
TSPAN6	-0.252403383177886	3.91164351550837	-3.47818730433181	0.00075554214972299	0.0148655140140792	-0.941038895797372
SNORA62	-0.801994079956458	-1.2051553128707	-3.38024406801957	0.00104230709584961	0.0184460781703587	-0.942531511013975
SDCBP	-0.216383838267955	6.56038943911884	-3.54957079241911	0.000595335181712341	0.0123681808434251	-0.944395869752404
CCDC77	0.34919835152493	3.29498080729223	3.40172694065133	0.000971790246236679	0.0178595825033651	-0.945008632483967
NFX1	0.162146173980894	6.64449583398903	3.56980732297977	0.00055612258637037	0.0118781534284267	-0.951370358852514
TOR1A	-0.148963546522243	5.54480274698314	-3.56083632638891	0.000573194513202895	0.0121343101757028	-0.962546172927596
TNPO2	0.156811605796743	7.47521809216542	3.5969248147877	0.000507394283970433	0.0111360393767999	-0.964996593664639
ANGEL1	0.21125434896206	5.48120509698869	3.55252214402542	0.000589457875115414	0.0123380394285734	-0.965378927401221
ZNF420	0.618514790235507	2.14975016660156	3.33683690229391	0.00119970624134316	0.0202491926957734	-0.97894280938667
UFSP2	-0.301714522743898	3.30011881068399	-3.42295935607855	0.000906522179333924	0.0169772417997543	-0.981521361376983
CXorf56	-0.184206320019522	5.13094042804228	-3.51201876566952	0.000675117916916723	0.0135868496299823	-0.987557992500786
SMAD3	0.167208268809619	7.41659674120542	3.58180206574095	0.000534046698926314	0.0115095322072728	-0.987674359345851
ADCK4	0.277228457393859	4.27092771731171	3.4641704917275	0.000791440835368445	0.0153195098734975	-0.99957970677951
CNTROB	0.171606215669156	5.88406018971327	3.53266325542869	0.000630086451738907	0.0128506900230262	-1.00275622612012
PRPF40B	0.350746331840756	2.81615620393118	3.37344854454924	0.00106559588635325	0.0186803203389641	-1.00674322380636
ACP1	-0.177142959994547	6.83262752490224	-3.56803078878248	0.000559464701154663	0.0119190925631982	-1.00950756739248
TMEM66	-0.148786827056453	7.32478704235801	-3.56600249120768	0.000563303666896142	0.0119703818617168	-1.0144318987452
KIAA1467	0.161289558012321	5.88642277267532	3.55668755840711	0.000581256148741018	0.0122371155345766	-1.02389716262108
POLR1B	0.20592598145709	5.64900739588353	3.54416181763775	0.000606250617264906	0.0125481872811117	-1.03296304383561
WDR47	0.363770738681245	5.346608176403	3.45912944148646	0.000804740068594509	0.0154695090887064	-1.04064052350045
ZNF619	0.314407634294165	2.88270505512615	3.37957816259421	0.001044567895417	0.0184665470221499	-1.04169302609219
SP6	0.272681060602144	3.2079309044046	3.39576406693041	0.000990899826043287	0.0180128355334217	-1.04473860002532
GPR157	0.503104191135077	2.0392831048614	3.33010266619002	0.00122603705296742	0.0205247684422694	-1.05282422644831
ZNF416	0.511465113133492	1.89446236756909	3.30834798710391	0.00131484788857296	0.0214531864277992	-1.0542584801914
ATF7IP2	0.43319053012045	3.58779953813788	3.36984900698199	0.0010781289323342	0.0188407818854308	-1.05433363639921
C5orf25	0.260843714562426	3.44140142845406	3.39974352928562	0.000978107808707524	0.0178774590085515	-1.0577579503236
RBPMS	0.231966866621378	5.08080142967979	3.50625423984586	0.000688224487082549	0.0137185534230853	-1.05862851033344
SS18L1	0.17024904375379	7.04079053803401	3.54827762529994	0.000597927799523223	0.0124066309171543	-1.05905329071776
CTSL1	-0.249203521406188	5.80076434926204	-3.52047447905275	0.000656318102711329	0.0132884551449689	-1.06489370284635
PIK3R3	0.160717294158893	7.13435326416146	3.55524803998968	0.000584078293838754	0.0122711262116588	-1.06505622880642
ZFHX3	0.323103721366322	6.36787133234463	3.54030814316047	0.000614142489311955	0.0126489150138585	-1.06530479035933
NFXL1	0.22181660201025	4.76136816676635	3.46681379704622	0.000784550345908089	0.0152093337674604	-1.07380426523763
ETV6	0.290699357083275	3.05615713817378	3.38361419087678	0.0010309356103495	0.0183367113859518	-1.07691870609852
C10orf88	0.338686130991521	3.25938298020486	3.37818624738346	0.00104930844112125	0.0185307649095161	-1.0782210381763
EIF3H	-0.156932083678694	8.52260618521378	-3.57314692630785	0.000549890983961254	0.0117751303659002	-1.08001036927175
LSM3	-0.233437951933504	6.20414662819455	-3.52605840290403	0.000644175380508964	0.0130929539368685	-1.08379845466906
MCM3AP	0.142780066983455	7.19904591247064	3.551070567235	0.00059234165094175	0.0123520221575434	-1.09451215876989
PSMD6	-0.174618213221693	10.743744538565	-3.60483890751556	0.00049395322413858	0.0108982502908887	-1.09543355633958
FAM82B	-0.180070970488294	5.59348558550013	-3.51061319279304	0.000678291816109884	0.013634317707478	-1.09711623402981
DNAJC16	0.259423240735853	4.57672837248348	3.45724364373199	0.000809769055604529	0.0155483096279336	-1.09904541891217
CSTA	-0.434174463631969	2.18236884412653	-3.34008639423826	0.00118719134370454	0.02009573687461	-1.10193203988727
ZNF821	0.517008816074429	2.1055978501146	3.29523242120042	0.00137126657648438	0.0221783503309183	-1.10557891465621
MLLT1	0.212030777704299	5.57640151037189	3.50939894514064	0.000681045020549961	0.0136568308437381	-1.11087796984782
PRNP	-0.210005937446616	6.66236760372295	-3.495318852182	0.000713750293603169	0.0141766744776953	-1.11995693166051
ZFX	0.268893082567994	5.20438872687319	3.4614591304492	0.000798567955053758	0.0154039797927555	-1.12791232795166
SRRM1	0.163928208653157	6.92262420839547	3.5258077240981	0.000644715924090193	0.0130929539368685	-1.1302760168294
MUC1	0.284250435315983	3.86474489842433	3.43452563063723	0.000872726056424461	0.0165294117413847	-1.1324608001312
C15orf44	-0.152306068394489	5.85020389605411	-3.5064970369281	0.000687667638781927	0.0137185534230853	-1.13441145920729
POC1B	-0.269842346233261	4.03384498848654	-3.40939209179478	0.000947734063695909	0.0175524966569772	-1.13473061919936
ZNF550	0.904546518049858	1.1868649280513	3.3124010446508	0.00129785774049731	0.0213215843340639	-1.13923683389803
SNORD48	-0.904106395096536	-0.345694311272043	-3.34626883825399	0.0011637181151657	0.0197985979227173	-1.14145929946735
COX6C	-0.234284666437553	10.4625117080016	-3.58712504302579	0.000524517879437193	0.0113922558645553	-1.14260400536596
ARPC3	-0.203647157723704	7.78909247578853	-3.54354769152906	0.000607501823835741	0.0125585420294548	-1.14544602221766
NPM1	-0.205083257220863	11.1477467033884	-3.59266858935547	0.00051476535400022	0.0112451317838596	-1.15873575484273
MESDC1	0.303189417650848	5.98242239548058	3.50155600085423	0.000699083913942518	0.0139184278294937	-1.16069225392719
SNORD78	-0.463816510297516	0.416458142407506	-3.27466902522424	0.00146430607834545	0.0232343973949234	-1.16124382065157
DHX35	0.238611562359724	3.74586217814566	3.38858902044759	0.00101436238303107	0.0182286584856036	-1.16521149768693
IBA57	0.215588123135344	4.66420356630128	3.43075043253791	0.000883624416971979	0.0166791588594124	-1.17255303290461
FBXO10	0.294144397264851	4.15312414902704	3.39397360589937	0.00099670643072164	0.0180526685840999	-1.1807584338029
CDON	0.37334386988775	3.18399418722074	3.33214847222588	0.00121798120164603	0.02045132290796	-1.18243391086617
CLCN6	0.328077555925157	4.38614004906444	3.38272207451381	0.00103393439589527	0.0183367113859518	-1.18407264168713
NUAK2	0.399284479115187	3.12992701719194	3.31518963663151	0.00128628785331102	0.0211731083255645	-1.1873132795202
ZNF189	0.381165369922204	3.6232423510435	3.3246840926185	0.00124761606882291	0.0208101590396273	-1.18829371774605
GOLGA3	0.187718798754963	7.45671698605241	3.51575029135864	0.000666759697125337	0.0134348062346074	-1.18843555819917
ZNF12	0.258411606905459	6.14830872012269	3.46708560635602	0.0007838450162108	0.0152093337674604	-1.1994147525164
ACOT9	-0.223475688052534	4.59993113307551	-3.41606076595477	0.000927261906620296	0.0172882141876453	-1.20318459285261
ATXN7	0.305546766997779	6.43897667729425	3.46777830652883	0.000782050199893456	0.0152081483058351	-1.20723984562644
MYO16	0.26449719019943	4.11942501431953	3.39243351247334	0.00100172664709667	0.0180526685840999	-1.20978466445246
MOBKL2A	0.276061788122903	3.68465594931948	3.37481401924262	0.00106087741310271	0.0186366742192539	-1.21502172661994
FLJ14186	0.555874234263013	2.02423716025335	3.24886899370576	0.00158939772526138	0.0244311466519038	-1.22307017994295
EPC1	0.25776894995862	5.50159202909776	3.44339338105692	0.000847622006128871	0.0161086709437491	-1.22545449628609
MKI67	0.284417665943415	8.60821405145354	3.53353499730416	0.000628248815150821	0.0128506900230262	-1.22583026455385
ZC3H3	0.279477361678914	4.91601661267524	3.44035732040124	0.000856139348113831	0.0162520708942743	-1.23461394707091
C16orf52	0.319695360864241	3.92086022289411	3.35944106394742	0.00111515112513532	0.0192095338701209	-1.23706181225089
EXOC8	0.289462176318303	5.28691874534287	3.40056279637601	0.000975493612356666	0.0178687351293022	-1.2387794753754
RPL7	-0.209242172117609	10.2342646551282	-3.55123231047023	0.000592019664784369	0.0123520221575434	-1.24301643194941
ERF	0.254187507290421	6.72839574017194	3.46839789191716	0.000780448109444664	0.0151946614462777	-1.24622150105072
BAG4	0.326889702783827	3.95472304521641	3.33357515725038	0.00121239269613731	0.0203984461269621	-1.25097326592176
CCDC121	0.539044848629494	2.10248804426594	3.23461417485435	0.00166272791190679	0.0252672625309055	-1.25111377584369
LOC440434	0.370728229310804	3.04458277729967	3.28764305409784	0.00140494084927537	0.0225059681640626	-1.25184845734802
FRMD5	0.366555938530304	2.2191896633259	3.25675370575238	0.00155014657922434	0.0239781355984574	-1.25284775195651
ZNF8	0.407417416165631	2.8469778194102	3.26819733071024	0.00149478843214004	0.0234951520104417	-1.26061308794592
C2orf28	-0.235874367424509	5.68076860586076	-3.45519944351264	0.000815253901789465	0.0156356723090906	-1.26081779481394
YBX1	-0.136230648656664	9.513833099877	-3.5333115231972	0.000628719416640529	0.0128506900230262	-1.26197543122045
TYW1B	0.584072505115498	2.11123333797628	3.23432196312473	0.0016642636627521	0.0252672625309055	-1.26598732523174
ZBTB6	0.330316404913066	4.32874366125394	3.38301305998715	0.00103295536945403	0.0183367113859518	-1.26722073266183
ZNF850	0.38177965282722	2.96742128743182	3.27094758469408	0.00148176262585896	0.0233426946352501	-1.27061235368893
CNKSR3	0.305507870484949	3.74606169615827	3.31759004848724	0.00127640601566554	0.0211064346074673	-1.27258215572882
GFM1	-0.159610131677067	6.27904193204025	-3.47519301019491	0.000763079469700109	0.0149610094387627	-1.27509280906636
RIC8B	0.299822225910699	3.82968115928982	3.36033336072366	0.00111193094427742	0.0192095338701209	-1.27657471627244
MCC	0.369002543627874	3.82556409365013	3.33016769168897	0.00122578023248698	0.0205247684422694	-1.27705318174004
ZNF765	0.287817108006153	4.22341565708615	3.35945691500006	0.00111509384448374	0.0192095338701209	-1.27859282332172
FLVCR1	0.275849150356253	4.05223976904692	3.35557835004569	0.00112919239357466	0.0193887203184216	-1.28203421482482
ZNF233	0.618492209431202	1.3485174460874	3.22070874020227	0.00173729593162869	0.0258722503655906	-1.28846265138609
GDE1	-0.129933862945721	6.68785396022562	-3.47388063455446	0.000766405311590183	0.0149735542418624	-1.29147072488469
HADHB	-0.143010200500056	6.53928111455522	-3.46670245118351	0.000784839454754743	0.0152093337674604	-1.2935957646392
MIRLET7F1	2.68004759439634	-2.0899867629788	4.11934009887072	7.96315665076322e-05	0.00286399638338417	-1.29669804208348
SUMO1	-0.228581726870929	6.71069601585222	-3.46889314017082	0.000779169748202417	0.0151874532271996	-1.29672349586382
C17orf80	0.230376624505538	4.66596078763522	3.3948039420832	0.000994009619943317	0.0180497468880912	-1.30357343955748
RPN2	-0.126591623623739	8.97539690667134	-3.50881582904257	0.000682370932918147	0.0136670317151175	-1.30846486401326
MGST3	-0.280063757004217	3.5634336684517	-3.33766344460626	0.00119651126325294	0.0202330175598	-1.31103064848003
KLHL28	0.377240404797886	4.88731207064286	3.35154547985713	0.00114402916395137	0.0195631326563627	-1.31374430238688
WNT3	0.793974581220352	0.235357065924759	3.26133589251837	0.00152775417342367	0.0237897214118598	-1.31563361021151
ABL2	0.318579320231223	5.50340775783509	3.40222233005186	0.000970218330673325	0.0178503095293517	-1.31917440081228
CRISPLD1	-0.23516617131755	4.18609057840886	-3.42402676677026	0.000903352409010136	0.0169558537466729	-1.31994006420106
WASH3P	0.319825527821163	3.65334968352058	3.32418593148206	0.00124961772616622	0.0208101590396273	-1.32143758640194
IFFO2	0.235813950832032	4.39055457438701	3.38752042716706	0.00101790105511195	0.0182654262292835	-1.32181376178933
ZNF184	0.326285534431465	4.33891009509977	3.32615943960616	0.00124170560879977	0.0207455390625048	-1.32475467227559
PRKAG1	-0.156325207968169	5.89069663120846	-3.43162764476141	0.000881080687670161	0.0166499360684698	-1.32881562844968
UNG	-0.168683290105773	6.80955489163731	-3.48108595608836	0.000748312492399567	0.0147812204629454	-1.32901581184766
FAM105B	0.249205577521249	6.17208654978361	3.42822150891354	0.000890996502322992	0.0167993523166288	-1.32908317088876
FAM46C	0.332128884632878	4.75801050615648	3.32036430466901	0.0012650738171587	0.0209891810696052	-1.33075657013412
ZNF691	0.442521637850746	1.91951115965885	3.23044130841683	0.00168478491794013	0.025430525385177	-1.33157462367887
CALM2	-0.207860316962211	8.89394387982346	-3.50073567120293	0.000700996511608488	0.0139399116053988	-1.33815153204339
PPA1	-0.192430879437699	7.83604040932928	-3.48096759597788	0.000748606417849483	0.0147812204629454	-1.34726760735474
RAB15	-0.124537441959766	6.68998617688831	-3.46294339985455	0.000794658927729392	0.0153640183899958	-1.34974616237814
FLCN	0.233828049516577	5.96977715283135	3.39974523372612	0.000978102363183613	0.0178774590085515	-1.35111086029918
HMGB3	-0.180295503506681	6.88906522595635	-3.46101384987058	0.000799744191239925	0.0154088961455029	-1.35268085499135
NT5C3L	-0.220638462038481	4.37025340139101	-3.3677870699736	0.00108537051563237	0.0189080588577456	-1.3548693409312
FUCA2	-0.129296393453415	6.98899018486192	-3.45937205884456	0.000804095204753971	0.0154695090887064	-1.35948616852068
ITGB7	0.715067191661574	0.337763778661898	3.21112008934995	0.00179052149663822	0.0263597548501563	-1.36285066372443
PEBP1	-0.156877636744314	8.25287597522817	-3.48423571728722	0.000740530504953941	0.0146563694258576	-1.36435062802614
NDNL2	0.320231918561797	3.59534707223012	3.29549403878064	0.0013701193585915	0.0221783503309183	-1.36642419044179
NRF1	0.234633858133037	4.27938055066707	3.34365439883731	0.00117359085966897	0.0199260652061379	-1.37149071239647
USPL1	0.424668916273499	6.33987128627438	3.36239583950565	0.00110452111076582	0.0191817352611087	-1.37305330954488
SCAND3	0.531189411320416	2.86759539162881	3.19926900629463	0.00185840839401693	0.0269791857478638	-1.3793395452126
LFNG	0.260247821231087	4.35135302518973	3.37536424217197	0.00105898164059192	0.0186366742192539	-1.37956290373119
FAM162A	-0.224494861795256	4.71516447481633	-3.38284650820978	0.00103351562958534	0.0183367113859518	-1.38009719410679
NTAN1	-0.215298279483473	4.65812826670432	-3.34993335564842	0.00115001113453431	0.0196252920550529	-1.38279183414654
PDRG1	0.229494326937	5.63239140955284	3.39299110130072	0.00099990634578732	0.0180526685840999	-1.3849818963991
RNF165	1.10349622782038	0.432553467298889	3.27083422884267	0.00148229739910521	0.0233426946352501	-1.38714096183353
TMEM14B	-0.212616102387052	5.99258835884129	-3.42468555733704	0.000901401280338147	0.0169477257774123	-1.39096832529911
GAB2	0.243244824083165	5.11564808388513	3.35995038430417	0.00111331198461662	0.0192095338701209	-1.39148460197509
C1orf115	-0.586045212121556	1.34479227056201	-3.17949383197486	0.00197705726163652	0.0281638037850163	-1.40033566086916
ANXA2	-0.161254275758857	8.84583289471465	-3.47476753844664	0.000764156213184857	0.0149645767087864	-1.41118924632353
FECH	-0.18061842576331	5.33833825395115	-3.39287107913343	0.00100029790667473	0.0180526685840999	-1.417467564473
ACAT1	-0.212426850181994	4.81438435153751	-3.37040636993556	0.00107617926200029	0.0188263828218545	-1.41974611688855
TBX19	0.973283789359194	0.262999073291781	3.2606220672976	0.00153122251550053	0.0238215491620753	-1.42063309796123
PPIA	-0.182429410518878	9.24110541315034	-3.48007404438848	0.000750828903578287	0.0148044809591126	-1.42264906658393
CAND2	-0.94634802412507	-0.439786156454771	-3.24973926596819	0.00158502021951829	0.0244311466519038	-1.43656647521902
PRDM10	0.317691428864356	4.53833409003624	3.29495214753462	0.00137249660110501	0.0221783503309183	-1.4399471854494
C20orf30	-0.183395816585544	5.29537700280632	-3.38460954359537	0.00102759944975839	0.0183032782647009	-1.44009876331997
TAF11	-0.174005636004058	5.94412108964252	-3.41228979986477	0.000938786706577936	0.0174672715168495	-1.44082667048033
ZFP1	0.204974293821571	4.88217917084118	3.36623279404087	0.00109085934424608	0.0189641701384318	-1.44498920099725
ZNF692	0.233560390330033	4.76224762472622	3.38458801292068	0.00102767150744763	0.0183032782647009	-1.44575076968273
MIER3	0.330875740096218	5.92714004846678	3.37574781183995	0.00105766194859278	0.0186366742192539	-1.44658401310775
BMS1P4	0.456007218986775	2.83108729665291	3.20610260984792	0.00181897578844974	0.0266379606707823	-1.44794699433265
METTL9	-0.170438307989091	6.49403803641037	-3.4193631311825	0.000917278686475714	0.0171445475763719	-1.44880971284726
PVR	0.131417132644068	6.09758130895939	3.40772579628045	0.000952915401435053	0.0176289349265485	-1.45226439449441
ZNF133	0.306505899034208	3.2461183522314	3.26386343540763	0.00151553229481992	0.0236309776165734	-1.45680776668586
RLIM	0.295328679826993	6.60876297293775	3.39653862150185	0.000988397752103123	0.0180064967387501	-1.45944951406105
YWHAE	-0.131654647741517	9.64473973749612	-3.47154674611703	0.000772353669294733	0.0150721619198193	-1.4638734948173
CCDC117	0.233475583347988	6.53815852182042	3.39357924936506	0.000997989650692525	0.0180526685840999	-1.46512162977365
SNORA72	-0.856072972090507	-0.46387492083162	-3.18991849159791	0.00191365761364489	0.0275421772208237	-1.46527472141824
NQO1	-0.155157069367117	9.07442080604924	-3.46178021011839	0.00079772081494265	0.0154039797927555	-1.46968760092204
RDH11	-0.163611867544492	7.3816073804582	-3.42575286216183	0.000898248676706602	0.016917016744641	-1.47126490394115
FBXO9	-0.159082233885535	5.54841921731097	-3.38568028473328	0.00102402193470829	0.0183032782647009	-1.47358240093321
ARFRP1	0.230491382185767	5.47069669532182	3.3819504158095	0.00103653488044862	0.0183633573523545	-1.47363505055088
ESCO1	0.275903766123077	5.62658832893757	3.35812663244562	0.00111991068511175	0.0192689159442478	-1.47370426386603
GABARAP	-0.198407902431046	7.12160892517302	-3.41928756758634	0.000917505984265301	0.0171445475763719	-1.47412313366446
FUNDC2	-0.200159802210311	5.64357443815867	-3.37415195576688	0.00106316275371601	0.0186572233925986	-1.48733107506286
PAG1	0.716303697471034	2.17336253438675	3.14365855636566	0.00221023631769388	0.030258329396139	-1.48903437054769
MTCH2	-0.129255231080869	7.28054030559639	-3.42451501229396	0.000901905999874248	0.0169477257774123	-1.49079347834903
TMEM214	0.145615372714778	6.57851948414562	3.40060662491896	0.00097535394530558	0.0178687351293022	-1.49246448933579
CRCP	0.131486226431326	6.45032470836586	3.39664776273933	0.000988045666677855	0.0180064967387501	-1.49529058733991
TMX2	-0.161059064118493	6.03854468209496	-3.38474608812798	0.00102714258047146	0.0183032782647009	-1.4991444219396
ZBTB4	0.171444752326518	5.93437042870985	3.38603369609489	0.0010228437029051	0.0183032782647009	-1.50124753596627
PCGF1	0.300731191320768	4.01658991423157	3.27267562559345	0.00147363265026401	0.023316019340601	-1.50503845255095
TIMM8B	-0.273569840642525	4.52273593204322	-3.33034114695438	0.00122509541159792	0.0205247684422694	-1.51147458581834
SOX13	0.187744904047014	5.62286183479078	3.360595026009	0.00111098828557654	0.0192095338701209	-1.51197887349954
MFSD1	-0.168272942677183	6.48472817160544	-3.40063836126079	0.000975252823831129	0.0178687351293022	-1.51644405775151
CETN2	-0.243804126272265	5.2600842611684	-3.35223425254616	0.00114148230862393	0.0195570817754699	-1.51879065561528
VASN	0.300525750017646	4.82206514379635	3.31635637000118	0.00128147581012136	0.0211146812300194	-1.5197294516766
KIAA1826	0.323335258290963	3.44452176203236	3.22316652080706	0.00172389289578432	0.0257631463445263	-1.52111833314981
KCNJ3	0.269953621173077	4.39243411525582	3.34756393106161	0.00115885645092189	0.019735962612238	-1.53016133599115
AAGAB	-0.154188206669478	7.39068833909071	-3.41223517979957	0.000938954621720144	0.0174672715168495	-1.53051170325615
PPP4R1L	0.252303073368462	4.47616486810607	3.25923152749986	0.0015380000392028	0.0238604013503039	-1.53477709859532
DENND4B	0.172940864252241	6.48585485053678	3.39035820182312	0.00100852910144676	0.0181556950404689	-1.53723739651633
ZMYM5	0.276368357472617	5.37768604896849	3.29058680769552	0.00139178843888672	0.0223522455488469	-1.53737987584249
YTHDF2	0.12786715962722	6.52232847702124	3.3852572247414	0.00102543404400869	0.0183032782647009	-1.53890463629145
RBM5	0.136984526490748	6.13853871536479	3.36859710963811	0.00108252020197816	0.0188780686734961	-1.53974983232147
PDCD6	-0.172291210133226	7.96611362072068	-3.4232136099029	0.000905766201965167	0.0169772417997543	-1.5452089210996
TUBA1C	-0.174861508607048	9.15662036246808	-3.43930476555398	0.000859110942550225	0.0162899902530725	-1.54550317080995
IGSF9B	0.517735589707574	1.93588165005897	3.1343437457211	0.00227490749752655	0.0308811306725926	-1.54718068100368
DGKE	0.309926388136257	6.24282021972757	3.35195725525206	0.00114250591333617	0.0195570817754699	-1.5475480169778
MIR25	0.659814849099949	0.509792011119522	3.12043872277936	0.00237472913758499	0.0317974140087841	-1.54757803617884
GPX2	-0.516615093377438	1.48857573059473	-3.13206881236844	0.00229096722262679	0.0309984917728239	-1.547940286257
ITPRIP	0.334201560136795	2.94285734134533	3.21113711246314	0.00179042566898186	0.0263597548501563	-1.55070854639038
UBXN8	-0.304909315040351	3.45250430358394	-3.24259939365787	0.00162126960990987	0.0247843811299202	-1.55436897030227
ANKRD50	0.259269858521034	6.90734822406679	3.40273734377447	0.000968586680279976	0.0178399159041876	-1.5567384393126
SIX4	0.444378202515302	6.01766894805944	3.29463718207737	0.00137388010899494	0.0221783503309183	-1.55785146311887
STOM	-0.15101812049399	6.61374965498926	-3.38516373071724	0.00102574635948562	0.0183032782647009	-1.55978245822639
AFAP1	0.201902017789974	4.62077157801755	3.31678474563607	0.00127971326787681	0.0211064346074673	-1.56441142889551
RGS12	0.217097895015684	4.16495959734539	3.29218013480752	0.00138471777895279	0.0223102313441295	-1.5763042977067
RTF1	-0.150799224932599	6.2059545659541	-3.37056901801709	0.001075610939151	0.0188263828218545	-1.57762342065663
PHEX	-0.461005382106498	1.21102190143059	-3.11287624205183	0.00243071354579666	0.0323656475636173	-1.58056970998163
LOC286467	0.361033633030392	2.53862873822611	3.1861718139519	0.00193622232300856	0.0277951777939872	-1.58230555427641
ASB7	0.229403036240414	5.56036776769383	3.32925152202926	0.00122940333267057	0.0205605413355826	-1.58301614981312
ZBTB34	0.346926027788725	4.35910538022702	3.23324715051497	0.00166992386643641	0.0253198610537465	-1.5879084682933
WSB2	-0.141661008039566	6.09947220194719	-3.36059348323114	0.00111099384129044	0.0192095338701209	-1.58912527165478
ACAT2	-0.168311187758553	5.63602881946114	-3.34756417828516	0.00115885552468857	0.019735962612238	-1.59132310657132
HIST1H3H	0.420788003696313	2.3952485765391	3.13688668609733	0.00225707977589435	0.0307481409400075	-1.5915535548488
TRPV3	0.654144446767373	2.72892811198053	3.10522115373239	0.00248863063388627	0.0328232324299006	-1.59240908919255
POLDIP3	0.161083823847863	5.93311901121062	3.34365375706949	0.00117359329275567	0.0199260652061379	-1.59899919085114
CCP110	0.264527860422579	5.42852777618971	3.33318132191238	0.00121393299115235	0.020403834516615	-1.60129210574476
SNRPF	-0.22269829933771	6.0575466311067	-3.35939688891162	0.00111531077420996	0.0192095338701209	-1.60490280063696
GBF1	0.188751766040008	7.31005331935503	3.37572442985069	0.00105774235134352	0.0186366742192539	-1.60491351813276
HNRNPH3	-0.151054298667038	7.99776280710482	-3.39305983511676	0.000999682173142627	0.0180526685840999	-1.6059172600465
PI15	-0.554616836284937	1.182736977371	-3.12261429738598	0.00235884695219831	0.0316354101271568	-1.60718313471676
TNKS	0.279048670721811	5.36318398130336	3.29464751472088	0.00137383470142127	0.0221783503309183	-1.60993400734811
PDHB	-0.185863087575829	4.85284230283458	-3.31849472322042	0.00127270021439305	0.0210947853176505	-1.61000921501928
TCP1	-0.123551886987791	8.46763496653647	-3.39618175277495	0.000989549820378061	0.0180078685484251	-1.61127347740042
ACTN1	0.149437268960314	8.34948804641199	3.4031096740873	0.000967408682334202	0.0178378641712869	-1.61179751883847
C20orf24	0.834884728885369	4.87928111340923	3.27843871396547	0.00144681953772992	0.023000579799425	-1.61241037798177
XRCC5	-0.131690943600852	8.93006266288899	-3.41670756052397	0.000925298599416046	0.0172708635899933	-1.61261169618408
ZSCAN21	0.33487313048107	2.51385747602345	3.14693669408198	0.00218788668775928	0.0300570176754187	-1.61313726579428
MAD1L1	0.229071668705624	4.86683143657901	3.3169378730286	0.00127908377998996	0.0211064346074673	-1.61509311565031
LRRC8B	0.277885161172391	5.19351003111182	3.3066304202786	0.00132211049479594	0.0215506587865179	-1.61865246155392
HEXB	-0.148878719427449	7.09893722104968	-3.36935029191981	0.00107987626234024	0.0188516185922528	-1.62017192262225
PDCL3	-0.206406573767906	4.80799672262286	-3.32109012500296	0.00126212461092149	0.020961044680289	-1.62439124564677
GPATCH8	0.266930105036687	6.38745158645768	3.33536202763176	0.00120542721962099	0.0203221419565942	-1.62759447495874
EPS15L1	0.150963689767758	6.17091598653785	3.35331754134083	0.00113748742592976	0.0195111176525634	-1.62917208950934
ZNF335	0.2210988628612	5.66699956797043	3.3174320472977	0.00127705426934397	0.0211064346074673	-1.63016682421907
REV1	0.176611211555773	5.72506963265133	3.32395399487209	0.00125055069569633	0.0208101590396273	-1.63361376201664
C8orf41	0.324181310783461	2.61399918593726	3.15690491754561	0.00212121108851909	0.0294399454310317	-1.64121596362054
UPF1	0.190088637904486	7.68510738645013	3.37485454268171	0.00106073768243584	0.0186366742192539	-1.65006533948697
SNORA51	-1.21408125954922	-1.23403544952671	-3.23604610375862	0.00165522137268008	0.0252572283181584	-1.65183726442365
NDUFA12	-0.20693784411767	5.38651212148135	-3.30871667622744	0.0013132937943007	0.02144875528895	-1.6544009280184
LOC100288748	-0.383770176559834	1.69273654110287	-3.13334726397204	0.00228192915576721	0.0309262424643848	-1.6572212318044
RIPK4	0.268978418055126	4.34495636946216	3.20966959159529	0.00179870433898789	0.0263865434796756	-1.65841463086225
SMARCC2	0.147255557962659	6.62720021094615	3.35702310598605	0.00112392127615926	0.0193180466829265	-1.65876727916477
ZNF461	0.464400650880956	2.89388354012064	3.09978049360007	0.00253057025018125	0.0332394261889062	-1.66033768492724
ZNF324B	0.321721529455487	2.30512563343839	3.15328662412348	0.00214519136995732	0.0296988248933495	-1.66166326194287
SNORD49A	-0.451585243544324	0.572702463754594	-3.08718828171751	0.00263016824598544	0.0341513460759787	-1.66287225282066
ZNF865	0.370310718544546	3.92342360711154	3.21995107670271	0.00174144728331372	0.0258879683254566	-1.66303492518386
CDKN3	-0.22526694877449	5.07413810182615	-3.27143521121993	0.00147946423216009	0.0233426946352501	-1.66792442683589
CPEB2	0.357210017093979	5.28189039417647	3.26559224890299	0.0015072253862384	0.0236047671471064	-1.6717666183266
LRIG2	0.311670174639255	3.83819839617093	3.19943357960119	0.00185744944214434	0.0269791857478638	-1.67195870729976
SNORA67	-0.386489943947327	2.56035713893695	-3.13521913881052	0.00226875567202289	0.0308226400153621	-1.67282190625334
TNRC18	0.269763503759617	7.30328447531887	3.36112889075282	0.00110906734488955	0.0192095338701209	-1.67406565568952
PWP1	-0.150293339591753	6.0524726264437	-3.3429695997895	0.00117618978097276	0.0199498964472499	-1.67461698067717
HNRNPK	-0.107978416826937	9.87420237571892	-3.40547642374175	0.000959952078479949	0.017739490122098	-1.67669287596606
FLRT1	0.67194916504139	1.04730592805112	3.07751877893328	0.00270910559779872	0.0348784311143848	-1.67942101851557
POLR3A	0.156898859380937	5.64434231666091	3.31686726767039	0.00127937399387203	0.0211064346074673	-1.68119744576776
NEDD8	-0.249608756339289	5.51359509294318	-3.30991845809666	0.00130823999683948	0.0214080290676551	-1.68445587918985
LHX4	0.587085705593083	1.3737779930718	3.06651365387763	0.00280161791341838	0.0356848880304714	-1.6876828835676
ZSCAN12	0.444900635764182	2.32422487920278	3.09048853786398	0.00260371883723488	0.0339089029786927	-1.69797736407042
LCOR	0.410608359865583	5.91077437130365	3.29154202545464	0.00138754545031861	0.0223342734467069	-1.69976879293605
LUC7L	0.194376710503015	5.46915691997109	3.30931458849453	0.00131077713947366	0.021428579550887	-1.70024726227062
HSPA5	-0.186143166349074	10.5527548020853	-3.39245878131169	0.001001644087256	0.0180526685840999	-1.70144795207484
CSRNP1	0.345549762356924	5.15068521785139	3.17978084243831	0.00197528585035074	0.0281625580232445	-1.71545812833176
LOC100288413	-0.260977999904083	1.87598114571591	-3.16099299190186	0.0020944177425095	0.0293250067506453	-1.72279593600571
TRIM4	0.21838402211696	4.50587004072818	3.21429623710141	0.00177272474336734	0.0262131287427722	-1.72745785603455
NSUN4	0.172557114676476	5.13734583442044	3.27123348967344	0.00148041462783682	0.0233426946352501	-1.74208183146181
GYG1	-0.141815022443098	6.50127704082175	-3.32191455359142	0.00125878255078366	0.0209263214506023	-1.7445312313499
SHROOM2	0.28788719326549	3.83697365577378	3.17427766718931	0.00200951019730838	0.0285455594298109	-1.7450934607128
SLC27A2	-0.155171071185711	5.26795092945627	-3.29573882863433	0.00136904674587858	0.0221783503309183	-1.74708303440149
C11orf84	0.277675333426064	5.4605654269691	3.26385975634859	0.00151555001818452	0.0236309776165734	-1.74957281759
RELA	0.145657241798751	6.29892332391127	3.31132255805381	0.00130235848460322	0.0213535718593179	-1.75751298511715
TTC32	-0.446919091023609	1.76475829860717	-3.06340284435491	0.00282829446616089	0.0359698833856082	-1.75837824761556
NEIL3	0.269063419558075	2.91121902110841	3.15890925139306	0.0021080350028441	0.0293789811563039	-1.76054888635952
PPP1R15A	0.348109266175406	7.73047738173972	3.26677375035601	0.00150157281868612	0.0235796279997246	-1.7652068229962
ZNF516	0.236416361305148	4.94894399472041	3.211124264962	0.00179049799055833	0.0263597548501563	-1.76543519081891
EBPL	-0.214930433321546	4.58705573985507	-3.24275563408541	0.00162046814760388	0.0247843811299202	-1.76944811898325
DECR1	-0.226797199553783	4.70353346077356	-3.24340320087781	0.00161715028742139	0.0247666862699957	-1.76976099223647
TRIM13	0.331781913318028	3.68834555471175	3.160843057118	0.00209539482582045	0.0293250067506453	-1.77090471544929
CELF1	0.152669738485159	7.63638314967932	3.33371732998137	0.00121183710719848	0.0203984461269621	-1.77577978536336
ZNF689	0.250634122831082	3.60206149414142	3.19332034432034	0.00189338226256053	0.0273444947833007	-1.77665947836043
GTPBP5	0.214349317015747	5.94359240600083	3.27207445749141	0.00147645624145086	0.0233386145387753	-1.78031943598394
HOMEZ	0.244605866677575	4.02264161163073	3.18860384276568	0.00192154713528777	0.0276319469394262	-1.78612123545756
ZNF383	0.456586031076731	1.90050885234854	3.03054694702018	0.00312478775008308	0.0387390291567009	-1.78777031911312
FXN	-0.235328537735988	3.52175009620802	-3.19936211163521	0.00185786582197989	0.0269791857478638	-1.78900644046541
KLHL20	0.256221249745739	4.24757298182104	3.19467025401836	0.00188539233879597	0.027252637401922	-1.79033727076676
DTX2	0.344930976425327	2.92885276408984	3.11428872428491	0.00242016479134882	0.0323023431528474	-1.79269849161011
PLEKHA7	0.241291602358221	4.59397717531107	3.22261561626089	0.00172688872591569	0.0257631463445263	-1.79499175117296
POMZP3	1.13359432067419	0.140804555144659	3.14892246734023	0.00217445060039646	0.0299551168377515	-1.79559360706149
SRSF5	-0.194746560119655	7.61341204794608	-3.32420554558089	0.0012495388580046	0.0208101590396273	-1.79794975764857
PCSK1N	0.491652666329291	5.41572666383555	3.25651448328594	0.00155132400846274	0.0239781355984574	-1.80070388294585
C6orf204	0.500216897073505	2.68788011123469	3.04130702311325	0.00302465894073005	0.0379193374248646	-1.80594133159477
ADAM9	-0.181349597264108	6.45437901013212	-3.28194968556073	0.00143070905692806	0.022823724937377	-1.80892347748237
LLPH	-0.203595357067968	5.55351113717159	-3.27545062460693	0.00146066428501866	0.0231986225096412	-1.8113570890803
UBN2	0.393207817828224	5.66480467070939	3.24119852915902	0.00162847215468421	0.0248717518857887	-1.81266991627056
ZNF525	0.510083047046569	1.85427446439516	3.01699317679863	0.00325527983142986	0.0397962718573341	-1.81840737322254
TULP3	0.224731747962027	5.60455577328972	3.2237417629755	0.00172076989676153	0.0257631463445263	-1.82059489733587
FIZ1	0.302670193726782	3.7377540385808	3.16865929631469	0.00204502033960537	0.0288372008090726	-1.8217683001133
NDST2	0.266118132628224	4.38993511670513	3.20121367004403	0.00184710649235339	0.0269150179987238	-1.8221318174284
ZNF775	0.658843639064539	0.960476622273979	3.00945683625394	0.00333000067713658	0.0404143188130857	-1.82868804438528
YWHAB	-0.119232777428499	8.87282646012746	-3.34116000444659	0.0011830834938135	0.0200464927563697	-1.83229453096799
LHX1	0.326783124839959	2.53046701078459	3.09130635590709	0.00259720283970577	0.0338547313259855	-1.84132480406763
AGAP6	0.242838287953205	3.59350053664879	3.12737127433307	0.00232446335706418	0.031325000147898	-1.84232066509933
SPPL2A	-0.153354081582855	6.9074306974699	-3.29494365015654	0.00137253390930433	0.0221783503309183	-1.84905237663316
WIPF2	0.236400866130433	5.62346951518872	3.23427954934839	0.00166448668310608	0.0252672625309055	-1.84960401976579
BARD1	0.383297003980715	3.93083137784376	3.17397568292165	0.00201140414265773	0.0285455594298109	-1.84979967606148
GPN1	-0.149280369284551	6.02167675371047	-3.25721514182369	0.0015478777966545	0.0239691743252314	-1.85095566033284
ATXN10	-0.143536395875451	6.28225137903944	-3.29038832549337	0.00139267160140507	0.0223522455488469	-1.85107041616658
PIBF1	0.366535248430893	2.62711516322751	3.06980801426428	0.00277362183544315	0.0354590132547528	-1.85118462660005
SMG5	0.14506734999774	7.4051548234157	3.30299991433702	0.00133758568117682	0.0217604892334642	-1.85339678998016
PPP4R1	-0.140937897047874	5.70188254795268	-3.26022996639102	0.00153313079168112	0.0238290700372444	-1.85393065368494
MED12	0.266528625910685	5.11949441162587	3.22321196425554	0.00172364599017101	0.0257631463445263	-1.85689467497701
SBNO2	0.259327413841827	5.78696928394447	3.26609288689688	0.00150482779624763	0.0236047671471064	-1.85782217103865
ZNF48	0.215567049259576	4.30030821505621	3.21337325833552	0.00177787933298918	0.0262429425992154	-1.8596433053892
NACA	-0.179235098737427	9.45086809695857	-3.33678958728638	0.00119988937822958	0.0202491926957734	-1.8637519379892
LOC441208	0.779148878494816	1.38138725661613	2.99191292210641	0.00351012861294056	0.0420589975876025	-1.8680973819019
C11orf95	0.320363413275442	3.30164696645861	3.09331350692649	0.0025812748996722	0.0337259698610296	-1.8712524895566
PABPC1L	0.230658726569964	5.06274556345976	3.22776500711244	0.00169907488248533	0.0255533528189611	-1.87296869442224
IFT46	-0.185377853941658	5.07802652846826	-3.22074364332318	0.00173710491500592	0.0258722503655906	-1.87888720658309
TLN1	0.172471914190437	7.39840349104486	3.29248620463858	0.00138336339892137	0.022309903069972	-1.87968545230376
RPL32P3	0.662517734306844	1.48027624413553	2.98914600925256	0.00353934565988915	0.0422265206752679	-1.87997544535701
SAMD8	0.321960408107357	5.51162066046042	3.16966788049449	0.0020386029750166	0.0288196079071662	-1.88415813710318
EP300	0.303553448600611	7.01024967716224	3.27004863853924	0.00148600850406161	0.0233791215634303	-1.88747868762787
PTPLAD1	-0.129888585948333	8.19235482136332	-3.31169246401978	0.00130081314637416	0.0213491649263607	-1.88806209155593
KIAA1462	0.470247340438636	2.06053460221033	2.9954940701494	0.00347264452673246	0.0416916777207995	-1.89431117871902
TNRC6A	0.213931362065476	6.33340717295955	3.25494948165411	0.00155904744440189	0.0240752626594435	-1.8969510405868
LRRC26	0.730980559694683	2.45061633367008	3.06295013630869	0.00283219620730685	0.0359921347803949	-1.89713539432019
FBXO30	0.44032803043915	4.77927473717228	3.11726696833369	0.0023980618305473	0.0320585020416251	-1.90032374034195
XRCC6	-0.136420381321752	8.4301937435479	-3.31007841144355	0.00130756872822396	0.0214080290676551	-1.90056645262276
PFDN1	-0.170856777475183	5.50842457822224	-3.22555503203556	0.00171096016749113	0.0256859047047771	-1.9086274938546
ZNF681	0.409946646720196	3.02107941518337	3.07861504794968	0.00270004695002589	0.0348041390639232	-1.91029445395057
LOC728554	-0.228599110541069	4.62922763014835	-3.20113699965044	0.00184755086477726	0.0269150179987238	-1.91062790096736
RNF40	0.14583786453864	7.22099267468817	3.27859937613006	0.00144607863008235	0.023000579799425	-1.91377866763885
C15orf40	-0.202563429992031	4.51480442175703	-3.17446467900657	0.00200833815440727	0.0285455594298109	-1.92366341246395
EP400NL	0.310489561640036	2.8243104448194	3.07697784987983	0.00271358576309337	0.0348909082770206	-1.92467079782666
ADAT3	0.616847788443598	2.06839324272271	2.9757872068991	0.00368359376764523	0.043469056285683	-1.92581118550725
PSMA4	-0.214194605100248	8.77743756077005	-3.30557289545455	0.00132660083782779	0.0216027968956494	-1.92950935408693
JAGN1	-0.194519782296011	5.46142223984443	-3.23165113525377	0.00167836202477994	0.0253787762228027	-1.92963330358994
KIAA0889	0.413878803154442	5.76259112190533	3.22706684514363	0.00170282125254982	0.025586686996984	-1.93339062750656
EXT2	-0.153412763259864	5.26702413858899	-3.21687956344013	0.00175837161953278	0.0260700416356969	-1.93631047329279
RPAP1	0.227055226661043	4.2956550404668	3.16601599449126	0.00206192839669686	0.0290266755104026	-1.93947088444168
RBM39	0.128838920055257	8.49383738115439	3.28773439780381	0.00140453099094677	0.0225059681640626	-1.94103097423097
FRAT2	-0.20031851146987	4.13779920121514	-3.16129969963405	0.00209242033502785	0.0293250067506453	-1.94355780762807
FAM83B	0.301648257246273	5.10155694574088	3.20281188952551	0.00183786607474211	0.0268206563996397	-1.94647040181356
ASCC1	-0.176801327467538	5.38234390425892	-3.2028933815511	0.00183739607020538	0.0268206563996397	-1.94675313099653
ZNF823	0.270802763076441	3.6794049428875	3.11344876187926	0.00242643269220946	0.0323343907127577	-1.94707379959961
CAP1	-0.105233545533531	7.81296112891581	-3.28049645974082	0.0014373568709183	0.0228936726754644	-1.95319020302639
METTL23	-0.214728260804289	4.33852002588058	-3.16218998451285	0.00208663247566957	0.0292758737609881	-1.95389359678153
C5orf54	0.344956774654825	1.99029183063755	3.02943403356946	0.00313531730298622	0.0388085523593894	-1.95632867058765
CBL	0.361150049071048	6.63259100370006	3.22000558483554	0.00174114831620069	0.0258879683254566	-1.9595810787316
ZMYM3	0.181807742868726	4.781226718806	3.21083365413233	0.00179213463511531	0.0263602987138684	-1.96049758842762
TMEM188	0.403300431033925	2.77500949202203	3.0100604579152	0.00332395799534495	0.0403702785142693	-1.96062944373963
LENG1	0.341270497605478	3.15636648687498	3.05495134562219	0.00290196339820008	0.0366982111090065	-1.96282112194894
ATG14	0.239183929072981	5.31706686627491	3.1590423430911	0.0021071627888075	0.0293789811563039	-1.9655316631761
CBWD1	-0.268833514290474	4.32858330836651	-3.15993166464495	0.00210134325547641	0.0293591182995718	-1.96761664404049
ZNF652	0.213689056793624	6.26598741837782	3.23043367279185	0.00168482552779096	0.025430525385177	-1.96899486753481
ZNF800	0.280772398122052	4.85601022361101	3.18760656891756	0.00192755223097774	0.0276944875522953	-1.97389125179526
AIFM1	-0.14408402317156	6.43386970924766	-3.24759464887669	0.00159582812575254	0.0244779432772403	-1.97479323596017
TUT1	0.197175111052045	5.06166466059674	3.17761365811387	0.00198869824888399	0.0283055229909242	-1.97563883352429
ZBTB26	0.320688390048363	2.7971001372936	3.04278449304369	0.00301114461594283	0.0377782314756398	-1.97634138550646
PSMB7	-0.18641140634782	6.91235056850169	-3.24903416410732	0.00158856604337743	0.0244311466519038	-1.97652801549036
GTF3A	-0.179071840911121	7.38063476544962	-3.26373589966323	0.00151614679398369	0.0236309776165734	-1.98168261275152
TCEAL3	-0.211187087917904	4.84794126717524	-3.17228259539705	0.00202205346634537	0.0286340577232514	-1.98306706556818
RSBN1L	0.249569691642297	4.79177449806121	3.15186838887263	0.00215465940137031	0.0298052306273921	-1.98425489512911
POLE3	-0.142238251493906	7.4215260093374	-3.26377270131254	0.0015159694505025	0.0236309776165734	-1.98549114840044
RPS13	-0.197883841013937	8.74541710233654	-3.28322088447535	0.00142491753656752	0.0227823335387717	-1.98685739678633
TFAP4	0.244915269592445	3.62791556878379	3.12295994507009	0.00235633275564739	0.0316270537764422	-1.98744013894663
CHERP	0.202305411375606	6.30333933222994	3.2354200366418	0.00165849947385412	0.0252611522775376	-1.99013014424613
COPZ1	-0.139579267504417	7.2186932501775	-3.24932771788197	0.00158708891706154	0.0244311466519038	-1.99408793694629
RSBN1	0.252633819359311	5.4952099555013	3.16780444206508	0.00205047428948368	0.0288897489615208	-1.99648748492042
ANKRD11	0.210111831081564	7.31202657725285	3.24739592954572	0.00159683306119763	0.0244779432772403	-1.99660146516968
CHRNA5	-0.193174330238064	5.88084625628283	-3.20431263011203	0.00182922852789868	0.0267646700792454	-1.99724469822859
PWP2	0.153219444569179	5.85111854713084	3.23419259557455	0.0016649439912137	0.0252672625309055	-1.99941625271533
SNORA75	-1.28524208539456	-2.58567431016564	-3.15129382359639	0.00215850621614239	0.0298337669080706	-1.99966147933268
CIC	0.235577396575022	6.56504236628236	3.22271874433611	0.00172632754378271	0.0257631463445263	-2.00305035791939
EEF1B2	-0.238316954434065	9.53350605410859	-3.2907096980885	0.00139124189107489	0.0223522455488469	-2.00372490704113
PITPNM2	0.259626259319395	4.65803460842671	3.15355604225405	0.00214339713830788	0.0296985697937539	-2.00573462247679
GIT2	0.187148923156374	4.63453182530684	3.15957685317381	0.00210366327040998	0.0293669987765747	-2.00621322496363
FAM86A	0.234170856183445	3.24253881391444	3.11244908148777	0.00243391208745676	0.0323824548533229	-2.00681265334235
ZNF169	0.47117403253758	2.01633760349178	2.94953278204038	0.00398302387045008	0.0460028254208613	-2.01019436995188
NONO	-0.0843631613752684	9.12669022085511	-3.28175443867207	0.00143160054169508	0.022823724937377	-2.0109310375948
NPC2	-0.195773824442185	5.63179008034025	-3.17232226140522	0.00202180337194946	0.0286340577232514	-2.01367198949886
ZNF346	0.213207489783763	4.32352898613977	3.14458085238172	0.00220392692055739	0.030211863786395	-2.01575770679215
CD9	-0.135170727346407	7.10275787304381	-3.24762077450645	0.00159569605086768	0.0244779432772403	-2.01628775693158
FBXO3	-0.249327801256285	3.95773676834421	-3.1081041578141	0.00246666945435687	0.0326404050398465	-2.01703230145461
ZYG11A	0.218983772538123	3.94906615126509	3.1000979702216	0.00252810504222525	0.0332390162941628	-2.0176674921564
FADD	0.231372781566264	4.88321823771336	3.19752124270956	0.00186862096785347	0.0270569844730575	-2.02013614436468
ZNF254	0.312216953981645	4.9784399600587	3.14676727660385	0.00218903656593279	0.0300570176754187	-2.02095537087362
RGS3	0.241365314808976	4.13064965480069	3.13545716814559	0.00226708559862229	0.0308226400153621	-2.02284396240498
LIMA1	-0.186124579736685	5.6581598543697	-3.18413577512054	0.00194858833642693	0.0278853908072057	-2.02337758798119
SPESP1	-0.327592456202717	2.38207499331746	-3.01520362632645	0.00327288100018367	0.0399204474353299	-2.02675248498891
FAM160A2	0.243996086358546	3.77185774529847	3.09958218180871	0.00253211127509366	0.0332394261889062	-2.02919208402384
LOC399753	1.03659945829327	-0.625802713942929	3.10932894142731	0.00245739431452374	0.0326404050398465	-2.03215404446304
ZFPM1	0.383195386153055	3.50380178499959	3.09225253605392	0.00258968300210054	0.0337830409727999	-2.0378731073503
PSMD7	-0.14803042828497	7.98793999546306	-3.25120126141682	0.00157769168150234	0.0243406971231044	-2.0434762078706
VPS37C	0.154763149017295	5.67715146236372	3.18378341846058	0.00195073585599226	0.0278853908072057	-2.04463947686831
RPL5	-0.19529165852777	9.32842820934999	-3.27273895325534	0.00147333550460158	0.023316019340601	-2.04647267902865
LOC100272228	0.505122145627421	1.58612552295406	2.92896727649023	0.00423307362501891	0.0478984596108365	-2.04755325152925
LOC595101	0.906612314888956	0.344581763195124	2.94081701534298	0.00408728570841154	0.0468540429556149	-2.04795033512347
LOC100505678	1.11002449045983	-1.09473751374811	3.07858779061968	0.00270027184064693	0.0348041390639232	-2.04954338448229
RARG	0.17570353437035	5.8051917189934	3.19164346988146	0.00190335141896211	0.0274410768368295	-2.05083984802853
FASN	0.269642525504258	10.6803730458047	3.30105915968295	0.00134592766776834	0.0218749215896576	-2.05169936580721
PIGU	-0.170442932416776	4.92201333052386	-3.16894415313931	0.00204320596371191	0.0288359295671882	-2.05698915447006
SUCLA2	-0.194117085517183	5.17470021989875	-3.17381855549296	0.00201239025159932	0.0285455594298109	-2.05835392738133
ZNF24	0.223344653893355	6.88538491780318	3.21006270316036	0.00179648319757166	0.0263778621564429	-2.06838702185175
MGC57346	0.318161912049457	2.17720439350523	2.97749099724106	0.00366489899648862	0.043315739093481	-2.07166236394847
NASP	-0.154815415165413	6.9772749968085	-3.22864060835771	0.00169438724554598	0.0255517874612362	-2.07227140852105
TBC1D8	0.200045075755853	5.02067885924772	3.12441969776652	0.00234574215703681	0.0315355239825431	-2.07296092845425
ARRDC3	-0.275150205402367	5.74063066255581	-3.18476972703138	0.00194473011768739	0.0278853908072057	-2.07299108356212
SLC39A6	-0.158845001561058	10.4502144128769	-3.28617306113673	0.00141155211277054	0.0225902368746168	-2.07492800630609
MTBP	0.277923921159375	3.60892109801901	3.05580743023649	0.00289442103897893	0.0366714374665785	-2.07502785209658
SMARCE1	-0.144887665482216	6.44572415145924	-3.2134730781555	0.00177732119208297	0.0262429425992154	-2.07927649918314
SMARCD3	0.322785621420548	2.91687697597188	2.95352540383567	0.00393608604015607	0.045618227952578	-2.08185864623163
RPS27A	-0.219251726053884	9.22342183835216	-3.25875535063836	0.00154032737716119	0.0238743605705688	-2.08434218206531
C14orf2	-0.242946746956633	6.92970185585534	-3.21587464090521	0.00176394209194789	0.0261294663824061	-2.08678701420661
FKBP1A	-0.158410922724848	7.50281602286855	-3.22798145651922	0.00169791496883805	0.0255533528189611	-2.08708991129309
SNORD10	-0.349252836941582	1.21712325465419	-2.95473986738756	0.00392191012591264	0.0455170193933122	-2.08734531693527
RRBP1	0.14324118969128	8.03318861079674	3.22824963032988	0.00169647889907576	0.0255533528189611	-2.08877742917992
SPTAN1	0.155544867026897	8.40198309763078	3.23561733827204	0.00165746574425416	0.0252611522775376	-2.09157054961686
LIN9	0.272693913025436	4.1528024385963	3.07916999069154	0.0026954720898242	0.0348041390639232	-2.09234525050082
ZNF816	0.667924827953168	0.506245649204433	2.89785381925268	0.00463895555523745	0.0509161818418704	-2.09278528343152
BCDIN3D	0.408087977354193	2.26802074817458	2.94289677084837	0.0040621807680037	0.0466913478791023	-2.09932312383977
ZNF295	0.366574170023549	6.42766817643158	3.13078250410008	0.00230009442460396	0.0310578554228618	-2.10004933655438
COX7A2L	-0.180804945468192	6.98009201184998	-3.20320336306341	0.00183560927890384	0.0268206563996397	-2.10552305375683
PYGO2	0.160597646311085	5.25740273730987	3.15398891211062	0.00214051729993847	0.0296832598044536	-2.10567381869682
CCT5	-0.121915542610115	9.8170032629112	-3.26374825416756	0.00151608725669482	0.0236309776165734	-2.10636169855969
GPT	0.505993450310836	1.75104424934645	2.90693678153435	0.00451691408894697	0.050027067035463	-2.10637961608675
DNAJC21	-0.155742036610134	6.5533491238883	-3.19186895410189	0.00190200805421692	0.0274410768368295	-2.1087830322406
ATXN7L1	0.318377176233042	3.3175476238299	2.9917797096442	0.00351153014040382	0.0420589975876025	-2.1131466672037
SRRM2	0.244766135183289	9.9238142855924	3.25974804014181	0.00153547927627385	0.0238434126429005	-2.11638861075292
HAUS6	0.212865256055552	5.20339595460247	3.15059492146065	0.00216319410568348	0.0298738713653596	-2.11737013356596
CD24	-0.168662952605189	9.50274167090336	-3.26555414905373	0.0015074079952828	0.0236047671471064	-2.11908966076776
MAPRE1	-0.112734243422428	8.06349737179606	-3.21961775371679	0.00174327654164673	0.0258921464320602	-2.12354729326732
LOC645781	0.629720775094741	0.943478196051946	2.88575513558151	0.00480622696874149	0.0520591579178969	-2.12419681675834
UCKL1-AS1	0.575881279913529	2.7823965543431	2.94884532461444	0.00399115760339639	0.0460649549752941	-2.12912840385132
ATP1B3	-0.153676994650902	6.92077092927149	-3.19490799839912	0.00188398842439501	0.027252637401922	-2.13097879403821
NFIB	0.201306157414474	5.49559576992737	3.14980477609474	0.00216850542248276	0.0299225121168331	-2.1362305882941
COX7C	-0.210172584397332	7.8935619466804	-3.21894155782832	0.00174699297996299	0.0259243217363807	-2.13709401592607
TRIB1	-0.274501347085954	7.1775657704366	-3.17014873122736	0.00203555005289595	0.0288007944878443	-2.13768819544937
CA2	-0.196045441025272	4.851421931952	-3.13897032145722	0.00224256905826856	0.0306411151392839	-2.13772499493269
PRDX3	-0.139898931723112	7.27153338559189	-3.21008667433912	0.00179634783952089	0.0263778621564429	-2.14098116280213
ARTN	0.361115973913213	1.23582248291402	2.92940630019806	0.00422758795817994	0.0478687752285723	-2.14197538476821
ZNF551	0.279323196809535	3.50539287480258	3.03747700584116	0.00305995385703991	0.0382757429357782	-2.14465709886916
ZNF445	0.290470662710956	4.19938172406892	3.05597274312483	0.00289296667793531	0.0366714374665785	-2.14478591588624
ENSA	-0.137096592042838	8.51614155760872	-3.22460059543517	0.00171611711153452	0.0257171528434617	-2.14487826228223
STX1A	0.266861937517139	4.37818673689805	3.05427233858119	0.00290795859990098	0.0367208170654058	-2.14536638507421
ZBTB25	0.329280385514297	2.78297762823149	2.97486763994927	0.00369372022021392	0.0435026598329983	-2.14902784376225
PSMA1	-0.158803348275223	7.27733280010936	-3.19967276153624	0.00185605657626057	0.0269791857478638	-2.1515629710438
LOC100134368	0.718089224291071	0.142177833958948	2.88954821265304	0.00475319836598673	0.0516520399433152	-2.15408744898002
ATMIN	-0.151020091432516	6.98248095715611	-3.19029222589694	0.00191142026473658	0.027533671410383	-2.16110738688189
C4orf48	0.617459793751411	3.7821054768082	3.03061640597941	0.00312413166793475	0.0387390291567009	-2.16171093660969
NCRNA00312	-0.512591357573871	0.379924323868288	-2.88686129173854	0.00479070662681728	0.0519303925483601	-2.16790931298691
POFUT2	0.182271883723422	5.7830081776635	3.11399235212308	0.00242237463628292	0.0323060553566153	-2.16934251537785
NUMA1	0.156143261260302	8.26063235561547	3.20939983721596	0.00180022997550286	0.0263865434796756	-2.17011631780113
MORF4L2	-0.15910558094027	9.25235499048998	-3.21544999272717	0.00176630094323386	0.0261412539598611	-2.17038459057223
POM121	0.215045101369129	5.79437955618612	3.14906988146248	0.00217345623926277	0.0299551168377515	-2.17123661659671
TULP4	0.241757494697074	5.60313302374175	3.11779622785746	0.00239415363250125	0.0320318602799608	-2.17524927740447
SEMA7A	0.397259102690053	3.49678053315631	2.95720631693269	0.00389326510842357	0.0452473701690589	-2.17861984196321
RNF223	0.333196813178685	4.80921584590639	3.10405873364574	0.0024975365978394	0.0329147376377195	-2.18119662358327
RETSAT	0.181122211656017	5.10491011496869	3.09002217967492	0.00260744135557276	0.0339089029786927	-2.18309240960141
CCDC81	0.845615184992079	0.407499249617673	2.89108930150562	0.00473180739963886	0.0515200175465887	-2.18403365238293
TACC2	0.182142955438491	6.91534907610325	3.16557008122527	0.00206479351461029	0.0290425624376303	-2.19055918432371
HBXIP	-0.205401494820542	5.21165509363586	-3.13066557507708	0.00230092578742679	0.0310578554228618	-2.19099379679305
ZNF565	0.407525279414595	1.9174408606394	2.87689212160874	0.00493226077268512	0.0529442420811206	-2.19729403395417
ZC3HAV1L	0.593247225986293	1.00992558863582	2.85368518711872	0.00527678090954572	0.0557831124723404	-2.20184583594076
IFITM10	-0.226455478197066	5.91759119139192	-3.14355656118986	0.00221093509459949	0.030258329396139	-2.20275578381613
DEGS1	-0.162610343812336	5.52887463871231	-3.13100815306682	0.00229849085501929	0.0310578554228618	-2.2060885650859
GJB2	-0.680560418288283	0.78282324208969	-2.85489482716726	0.0052582914166119	0.0556580162350743	-2.20783049476852
LOC389332	-0.610539912315265	0.0439705847510245	-2.85268719213586	0.00529208025330899	0.0558037516748674	-2.20795278506609
SIN3A	0.150611442298641	7.59889264490215	3.18114907503066	0.00196686151777581	0.0280903433162106	-2.20826121311675
RRP7B	0.403781607353074	2.4017809483619	2.91758419582235	0.00437761555944223	0.0489544948536878	-2.21425272873332
PCLO	0.49825199379984	2.97609884942749	2.93400834857714	0.00417047739726612	0.0474469823074004	-2.21569326563797
RNF169	0.37521662130437	5.39030825469523	3.0950840149626	0.00256730019316214	0.0336485332526988	-2.21583966649782
PPP1CC	-0.154098013673239	7.37997964171684	-3.18069719790425	0.00196964005571561	0.0281060241397508	-2.21626478723267
RAB33B	0.276839008847917	4.01200661921048	3.02034623253766	0.00322253629131642	0.0394825618578578	-2.21699292603519
GOLM1	-0.139022185519511	5.69288622567819	-3.13287547400208	0.00228526062655169	0.0309463147517818	-2.21794395681956
C17orf39	0.239035531933769	3.56337911019175	3.01084762399754	0.00331609313685727	0.0403702785142693	-2.21951045667026
ZNF192	0.555908911566843	4.52598450537236	3.02074205688665	0.00321869112862422	0.0394825618578578	-2.2200037012629
ZNF75A	0.207878374078688	4.23456661213691	3.05275950997973	0.00292135721532488	0.0368111747041844	-2.2204206896813
ZNF780B	0.33151862611773	3.22034222075168	2.9912416279176	0.00351719655838599	0.0420755330775732	-2.220582283827
SNHG3	-0.213048842903843	5.72174141145612	-3.13575702329811	0.00226498336749302	0.030821466100857	-2.22249797051866
ZNF555	0.423579165639208	2.50244231247388	2.86393217490951	0.00512202386610403	0.0545957470597347	-2.22417576377413
AMFR	-0.126279551381222	6.58390573512216	-3.15772853756278	0.00211578752316309	0.0294341822080116	-2.22579778231034
SNORD22	-0.41662125200877	2.12025611280593	-2.92683420836773	0.0042598200475848	0.0481279044675989	-2.22913203629315
USP11	0.160633102994709	6.35090720091238	3.14226500192769	0.00221980146967836	0.0303548321986107	-2.22939974868626
XRRA1	0.341382204792049	2.98944628026179	2.91848260661758	0.00436604454123458	0.048939496586868	-2.2297546732745
CBX2	0.180028905725921	6.35237729928262	3.15733901122051	0.00211835095588435	0.0294341822080116	-2.22983538090778
PLAGL2	0.187845219624418	5.70054178017062	3.10821048541022	0.0024658629608037	0.0326404050398465	-2.22995990641918
RPL38	-0.230317558963213	8.69634309892522	-3.19774399320334	0.00186731648245997	0.0270569844730575	-2.23629429140118
FBXO31	0.194931457210726	5.54425505004986	3.10329445762569	0.00250340827446617	0.0329442102742984	-2.23838548806627
C2orf42	0.280561417837259	3.97944226346768	2.9572649437807	0.00389258657776676	0.0452473701690589	-2.24368282623144
NCRNA00173	-0.448345638962368	0.950145859387473	-2.89518965145587	0.00467532294919458	0.0510379249362468	-2.24608449650302
SPHK2	0.30246141717428	3.62176638872718	2.99748899507217	0.00345192429254811	0.0415705536261421	-2.24917880415039
LXN	-0.20008455984042	7.4633103033385	-3.18376576077141	0.00195084353291262	0.0278853908072057	-2.24984868986851
TMEM50A	-0.167755414750364	5.86557298674134	-3.1262286650707	0.00233267938770824	0.0314104106924578	-2.25040607430021
ZNF425	0.431412251969904	2.8282071791279	2.85969919249289	0.00518544132519748	0.0550750313526485	-2.25140826602328
FAM136A	-0.15097824309546	6.88905390550421	-3.16266443092346	0.0020835541304976	0.0292572286133014	-2.2515003737869
SOCS7	0.234017886667573	4.89417231889289	3.07474781360344	0.00273212838590559	0.0350399655873352	-2.25300568565365
GLRX5	-0.166812759662646	6.56638043524164	-3.14859864611959	0.00217663637752568	0.029960548788263	-2.25675067217101
CAD	0.162879873941923	6.79935492127865	3.16910000307652	0.0020422139230706	0.0288359295671882	-2.25791606959068
BCKDHB	-0.220171519111826	3.90861007864874	-3.04419845487615	0.00299826358901725	0.0376448650621055	-2.25799614155001
CDK2AP1	-0.131996362757604	6.97555780155385	-3.1602306959418	0.00209938982223879	0.0293563506581284	-2.25984104968171
GTPBP10	0.219933773091185	4.79961310964261	3.07605198292769	0.00272127007421858	0.0349274909602697	-2.26355855269413
ZBTB24	0.21403048099296	4.46330496750989	3.07152109389606	0.00275916652014659	0.035332542789381	-2.26427827275012
SNX16	0.332258347954664	4.93669039968733	3.00737525408657	0.00335091679496232	0.0406092264340217	-2.26954267062812
GGA3	0.180614912789058	5.44277251990578	3.11431880222412	0.0024199406254299	0.0323023431528474	-2.27459266414404
PSMD1	-0.115256866528975	7.60190733939773	-3.16407822334474	0.00207440609923373	0.0291532500870461	-2.27613190445547
FOS	0.188731044571212	6.70296140946639	3.1258813954982	0.00233518180502393	0.031418809740322	-2.28165975749513
NUDT3	0.458137241160921	1.75433364167233	2.85017949427767	0.00533070317452647	0.0559428367084584	-2.28448419387408
RPS14	-0.233678234645925	9.64753273632985	-3.1975283311472	0.00186857944301031	0.0270569844730575	-2.28807953012564
MATN3	-0.429726631768955	1.23931625895222	-2.85068084337725	0.0053229609129367	0.0559428367084584	-2.28966164798858
ORMDL2	-0.191913707820533	4.79981429173958	-3.06409526192134	0.00282233638707957	0.0359214259798468	-2.28975358971346
TOMM6	-0.224729708890808	6.40262956391521	-3.13712292145343	0.00225543022182413	0.0307481409400075	-2.2938387124345
VDAC2	-0.129458507553213	7.05432711978828	-3.14523651458218	0.00219945175397286	0.0301752511348992	-2.29443469997531
HINFP	0.213643517095162	4.32102279548087	3.01666927502012	0.00325845907137587	0.0398060405476188	-2.29455269975526
LOC146880	0.190058500999449	5.28143959157587	3.07190815644585	0.00275591009943914	0.0353178854429274	-2.29706813590349
SREBF1	0.220204465779556	7.92284884067703	3.15723501405961	0.00211903583941915	0.0294341822080116	-2.29971007296199
USP10	0.103881215995358	7.06648276851704	3.14745491891125	0.00218437285687157	0.0300423122190133	-2.30224627467199
MYSM1	0.335957999393	5.77510294220195	3.07981258061144	0.00269018366605033	0.0347686488647803	-2.30404116889669
OMA1	-0.221983689641732	3.42045409922228	-2.9889691465511	0.00354122084856096	0.0422265206752679	-2.3046869506115
ESPL1	0.192823783443873	5.89644998544105	3.10817287055964	0.00246614824099099	0.0326404050398465	-2.30546462506664
SSR2	-0.191700069923153	7.12084491883786	-3.13387577914801	0.00227820249371272	0.0309007773761975	-2.30846385643798
DCP1A	0.271331133712613	4.70614712715726	3.01742043571932	0.00325109048418243	0.0397741311320168	-2.30982696909435
LATS1	0.373152068691674	5.17570138728393	3.06959744357812	0.00277540351294376	0.0354590132547528	-2.31053935324368
HSP90AA1	-0.158296458442182	12.9413910624577	-3.23238290616241	0.00167448820817926	0.0253660695594111	-2.31165802127015
PPIC	-0.154839589122324	6.28364414670399	-3.12114721081462	0.00236954613277206	0.0317534371189743	-2.31434804642188
EIF4B	-0.10120754766378	9.67145157041585	-3.18455122509172	0.00194605911116808	0.0278853908072057	-2.32149065843043
SNORA61	-0.442063976683014	1.21742928498979	-2.84555409073135	0.00540262124473394	0.0564356262941476	-2.32544009808739
PIAS4	0.247802107174835	4.44450939421239	3.02882006112067	0.0031411402976678	0.0388085523593894	-2.32613846237955
CDK13	0.178430795032154	6.07624326165754	3.09340979088307	0.00258051311339272	0.0337259698610296	-2.32782262043767
TMEM70	-0.189563404474582	5.28148760874128	-3.09227573226673	0.00258949890256057	0.0337830409727999	-2.32878701703693
MIR324	-0.769303533316302	0.612297195534429	-2.80445751615237	0.00608176887748023	0.0610879896138014	-2.33227276022355
SNORD18B	-1.1080521888828	-1.73718026472757	-2.93609149795057	0.00414486028928688	0.0472765072960803	-2.33306504273519
TRAPPC2	0.215053941025503	3.46594809148696	2.95446262025266	0.00392514215985834	0.0455229386140575	-2.3337126023579
TRAPPC9	0.175388297954933	5.44742439221129	3.08655538820304	0.00263526888786585	0.0341645247136965	-2.33375369238456
CLASP1	0.207149931665622	6.47429742939684	3.0967971050586	0.00255384558612614	0.0334984420253911	-2.3347217059316
TCEB1	-0.184907761959786	6.4676348281634	-3.10806560084512	0.00246696196904843	0.0326404050398465	-2.33918733298905
LOC220729	0.27633976548667	3.31943921467431	2.92323126352132	0.00430535082839028	0.0485193310336921	-2.3402363217244
RFESD	-0.53587046199223	0.770208283816118	-2.79041803009116	0.00633111318723352	0.0626147468617938	-2.34053967227478
LIF	0.366389320198429	3.48109776012961	2.87813584639737	0.00491439354703964	0.0528202555788503	-2.34733694886183
USP51	0.400221515358668	2.24685823247352	2.82561454386865	0.00572294555335493	0.0587051154489525	-2.34862979835131
MAPKAPK2	-0.113453459548349	7.21500319429538	-3.12927941787616	0.00231080265140827	0.0311660189856063	-2.35023473569345
FAM63B	0.506639251792691	3.09741718039103	2.8795767936665	0.00489376738346379	0.0527418212716462	-2.35107390839675
ATP6AP1L	1.76619413168013	-1.9938426785906	3.15851079158287	0.00211064831231859	0.0293909095547178	-2.35195852221423
SATB2	0.228033565911162	4.76134878804223	3.04702610041436	0.00297265702980605	0.0373514020784946	-2.35635455040508
PIM1	-0.244551412607013	4.25635696778527	-2.96098299603209	0.00384977701065357	0.0449484169418476	-2.35904186458885
DDX59	0.187718740632679	4.45488254150661	3.01024862259303	0.00332207640731628	0.0403702785142693	-2.35969851531563
TMEM63A	0.171958854732496	5.0588253751509	3.0670092829396	0.0027973892877284	0.0356581847926599	-2.36702849365189
PCNA	-0.211964902312255	6.98449839496626	-3.13678984030225	0.00225775634264107	0.0307481409400075	-2.36749047016854
PRDX4	-0.183222411754932	6.38235268438208	-3.10325487755544	0.00250371270381686	0.0329442102742984	-2.36824465673593
DKFZP564C196	1.23939619177036	-0.0854864008412792	2.87952682056383	0.00489448138086552	0.0527418212716462	-2.37057458148168
IGFBP3	-0.177278765738127	4.90329081735609	-3.08621099156794	0.00263804831930529	0.0341740666863374	-2.37064117262599
IRF1	0.271058544297555	4.07008065927904	2.94701417392287	0.00401289784968604	0.0462520355879734	-2.38123537123993
C3orf58	0.254900741075463	4.13846694556321	2.9966929413838	0.00346017874507816	0.0415718601527925	-2.38167003577398
SPAM1	-0.906543189550023	-1.74299114218295	-2.82643219221315	0.00570947545960217	0.0586518842668223	-2.38803733722927
SH3PXD2B	0.22381571621727	5.04844406453002	3.03834721284859	0.0030519012824201	0.0382035906041869	-2.39022389707273
C2orf55	0.484563695880108	1.72439072644019	2.77794236557091	0.00656048566084581	0.0640682255426229	-2.39304778591768
C8orf82	0.320009840515239	5.17623335176614	3.03939483002907	0.00304223305291578	0.0381110903198228	-2.39638132874603
ATN1	0.178741520732951	7.2344538583335	3.10683452279203	0.00247631857334886	0.0327124421964347	-2.39889831139461
ZBTB41	0.350098078549882	5.42815510995904	3.03422170759577	0.00309025196299324	0.0385394286570462	-2.40967923794355
GBE1	-0.18411403195931	4.91003962218924	-3.02036305001356	0.00322237283463401	0.0394825618578578	-2.41561297041186
SNORD15B	-0.902401367783805	-1.58286647226	-2.81908155407575	0.0058316208620266	0.059287554587558	-2.42238066505059
PRKRIR	-0.181569745413971	6.35066422243574	-3.08767650326852	0.00262623981281506	0.0341268334339698	-2.43037090932604
PAPD7	0.156935278648151	6.12064249415158	3.05091716558136	0.00293775149250776	0.0369683641540254	-2.43106623504683
BCAR3	0.223115305094989	3.28658922732537	2.93834380131658	0.00411732620021573	0.047085095903138	-2.43178663376364
ZNF100	0.313074933554567	3.81689883486106	2.92216114173944	0.00431896011458078	0.0486399252230632	-2.43483838364473
NAA40	0.147899255758454	4.82048226298398	3.03337969550461	0.003098133926998	0.0386089357638708	-2.43795518218979
SIX5	0.283894101967944	4.44021220082593	2.98861603965226	0.00354496741378116	0.0422265206752679	-2.43871699755646
CHRM4	-1.64895368298743	-1.48757560979917	-3.09017455832755	0.00260622451066952	0.0339089029786927	-2.44212896914605
C5orf34	0.340929854197992	3.24754279201779	2.85576016000926	0.00524510118043213	0.0555535605709607	-2.44260357354367
ITPRIPL2	0.27098536654773	4.5810632951015	2.98637870167959	0.00356879143704388	0.0424498349879956	-2.4440016116717
C9orf21	-0.298484723350935	2.77847764450232	-2.87771165312875	0.00492048077450132	0.0528517151398588	-2.44409230494102
KIAA1549	0.217137791215684	4.72434932361905	2.98974588998142	0.00353299224793819	0.0422041159675131	-2.4488647098937
C14orf119	-0.169316269230668	5.80155317185484	-3.05256781432682	0.00292305907720383	0.0368111747041844	-2.44931192520301
AP3S1	-0.188980676479884	5.76262272125971	-3.05035210625099	0.00294279678386786	0.0370040100852677	-2.45050545294607
GNAI3	-0.16135523007276	7.20008709025873	-3.0943385224658	0.0025731758178967	0.0336991326378265	-2.45231402760273
HIST1H1C	0.349490962650379	4.6144766669984	2.97024004267162	0.00374507140534491	0.0440454108178539	-2.45312497844518
ESPNP	1.13989189257859	-0.981989315185832	2.85003978073041	0.00533286258967448	0.0559428367084584	-2.45426858012997
HIVEP3	0.290620780493458	3.68126559487548	2.91701618397581	0.00438494578395266	0.0489544948536878	-2.45804231608665
RPL15	-0.163473922360023	9.64973172217409	-3.13841037059603	0.00224646008002082	0.0306692231659332	-2.46186408182162
WDR45L	-0.102403969492984	6.93273853775608	-3.07625438065377	0.00271958853507397	0.0349274909602697	-2.46317949780434
E2F8	0.190398318712815	4.16675113350399	2.99718265589951	0.00345509863312231	0.0415705536261421	-2.46424252368173
PLK3	0.322119826561518	2.92695390155255	2.81956757456569	0.00582347140377932	0.0592767716109588	-2.46671107252001
GLCCI1	0.213125075716858	4.708550881535	2.96434005655834	0.00381149742130284	0.0446382933290397	-2.46919973954032
SNORD46	-1.26245295210699	-2.68826639482239	-2.96486210329915	0.00380557632243901	0.0446001810907289	-2.47292240183313
PHF17	0.233718096605051	4.84390963186766	2.96776859841607	0.00377276547861954	0.0442777051680232	-2.47342762893249
PURA	0.188598552528776	5.29946391269619	3.03228959616598	0.0031083658489208	0.0386617542975348	-2.47354718837525
MLL	0.368632148126437	7.7675847399618	3.08680118841158	0.00263328683512415	0.0341645247136965	-2.47538873608476
TTI1	0.150270888806546	5.75763330241319	3.0526524025176	0.00292230799537431	0.0368111747041844	-2.48546096392406
ZNF641	0.225498276482753	4.05522731761906	2.94068655527152	0.00408886526087193	0.0468540429556149	-2.48812420305225
NES	0.366432059803838	3.13325033491875	2.82451012950726	0.00574118608520254	0.0588330858388035	-2.49313447429761
ZNF18	0.315308901815117	2.67270519924058	2.82313850140039	0.00576391403147777	0.0589345310182921	-2.49358865382707
AMZ1	0.288627861363614	2.91822983538091	2.87370266228121	0.00497835321681386	0.0533363095438789	-2.49438875375887
NCRNA00115	1.26059251919301	-0.668566699227953	2.94813232819031	0.00399960967798695	0.0461306705204509	-2.49459903110536
GATA3	0.17654238730656	8.8585694612958	3.12402444669061	0.00234860535112618	0.0315486553351279	-2.4955134123052
TM2D2	-0.166970942537336	4.92664328998717	-2.97559860396909	0.00368566860877173	0.043469056285683	-2.49975935214909
LOC100287616	-0.193190631627713	3.45321510533251	-2.94337336025097	0.00405644785865912	0.0466575199368743	-2.50136657927357
CRY2	0.201981784403515	4.60526039374383	2.96061968893744	0.00385394089413538	0.0449484169418476	-2.50195927411902
DNAJC28	-1.06323807046241	-1.34292238380241	-2.81729269960327	0.00586170588410967	0.0595572109391556	-2.50412577694836
ZNF17	0.321909742847467	2.32897067245297	2.80490882145624	0.00607390466619096	0.0610456620416932	-2.50997947612224
ANAPC5	-0.109296131169846	7.38334839209261	-3.0830898713758	0.00266336146790322	0.0344486134487343	-2.51008160306212
ZBTB48	0.268759029320237	3.78682891298787	2.9071998742204	0.00451342351218787	0.0500215340078395	-2.5111710004978
PFDN5	-0.252999134263526	7.46984322695783	-3.07689804830268	0.00271424728942859	0.0348909082770206	-2.51375133490259
SMG6	0.15823414792886	5.76267979387115	3.0214668430441	0.00321166132799501	0.0394825618578578	-2.51458551328541
LOC284408	0.54275271396726	0.966292969198197	2.71079957758313	0.00793045751482253	0.0729162343196045	-2.51619319763197
KDM4A	0.153809734608753	6.2623672990728	3.02892556009381	0.00314013901996337	0.0388085523593894	-2.51660728477008
RPS23	-0.182541134731997	9.33978858324123	-3.11119734324724	0.00244330753288754	0.032481617790152	-2.51888375676785
ADK	-0.158647534668117	6.97207530018907	-3.05899912834094	0.00286646107932261	0.0363999203421346	-2.5191879830212
CEP164	0.140878051439919	5.49547847066389	3.01011497076303	0.00332341278251401	0.0403702785142693	-2.52115566545411
VAX2	0.478676328144904	0.79270207277221	2.71825617218267	0.00776640292888478	0.0718946476617387	-2.52461273315588
MRPL47	-0.199935339426206	5.38005993973178	-3.00692156020012	0.00335549168771713	0.0406352230162065	-2.52606908887394
ZNF141	0.426134351158435	2.803244142059	2.79538550217244	0.00624184114424849	0.0620990787010183	-2.53005206463417
CALM1	-0.107912194819754	9.16678074714688	-3.10776005025599	0.00246928118628655	0.0326452636833646	-2.53434822885619
NANP	0.211785439784999	4.71720986385036	2.97523314299371	0.00368969215534896	0.0434858432741762	-2.5369067800028
RARA	0.203314666655572	5.84652387451635	3.02970184127423	0.00313278051081128	0.0388085523593894	-2.53734301962343
ZNF517	0.337533091468967	2.94268495305088	2.83106781768344	0.00563365467145437	0.0581229122303534	-2.53812531749909
SNORA71C	0.84251633465531	-0.980338879203126	2.79759627331633	0.00620248189719407	0.0619285416409992	-2.53961457535329
VARS2	0.172686575696645	5.46504882398926	3.00873053472209	0.00333728493583538	0.0404733526228506	-2.53974305484093
C8orf77	1.40107295800203	-0.592459532183393	3.02624168197928	0.00316570343220448	0.0390149036110448	-2.54110092693724
C15orf58	0.457739925179038	1.00392950363769	2.73173269229104	0.00747771492581882	0.0703755230272335	-2.54308941732707
PSIMCT-1	0.313290685530177	2.80245516388515	2.82702579633204	0.00569971450971227	0.0585876001600664	-2.54677561337785
SPATS2L	-0.128784758621551	6.09193517838126	-3.02239606924625	0.00320266941681269	0.0394123939122703	-2.54735881930185
ZNF28	0.29110906984687	4.04365937792509	2.89607851782366	0.00466316038888532	0.0510050322718889	-2.5505662337812
FAM111A	0.193345542430635	4.70355572744352	2.98870521032436	0.00354402094201215	0.0422265206752679	-2.55215564521563
LOC284023	0.390368747934628	1.73632230718651	2.72907848773272	0.00753378742071718	0.0707042990034086	-2.55300523847313
SNAPC1	0.321934628972568	4.00957747644353	2.84801351970374	0.00536427082329591	0.0561402160505637	-2.55763797033978
TONSL	0.222003951003819	6.53346575724565	3.05545948689897	0.00289748432879289	0.0366824586788284	-2.5578212653006
CHN2	0.776689437853403	-0.192957226665041	2.72886990328664	0.00753821014052878	0.0707061280932155	-2.56431342506884
SH3BGRL	-0.207902795373831	5.41849966754672	-3.00508570902173	0.00337406280361639	0.0408010313287639	-2.56469776712964
SP1	0.202468973821986	7.60760924317293	3.05412093347406	0.0029092969751054	0.0367208170654058	-2.56879292867196
PGK1	-0.120251841048846	9.16465232936247	-3.09334419045139	0.00258103211290664	0.0337259698610296	-2.56965308290216
DCTN6	-0.194191133801183	4.23680090434559	-2.91921060111855	0.00435668904224164	0.0489003273284849	-2.57038093848208
CNKSR1	0.21002869224151	4.21163669555004	2.91046084695928	0.00447036411728636	0.0496759930215928	-2.57448460327959
CD68	-0.458820809348215	2.37374155924625	-2.72453188827333	0.00763072864225061	0.0712473417675188	-2.57591578119197
ZNF829	0.638367829447625	1.28519965188958	2.6838098259373	0.00855094953193705	0.0760266241212734	-2.57664570654923
JMJD5	0.398025443292397	0.801176616229759	2.70992177516228	0.00794997620773869	0.0730072395504351	-2.57867073472179
LOC100133091	0.4594037175829	1.48043152691144	2.69237818850827	0.00834934612301602	0.0746309270771352	-2.58063993646152
SIN3B	0.188073869784387	6.37823226244561	3.02052136653684	0.00322083446043915	0.0394825618578578	-2.58085604940849
SNORD29	-0.494351479041787	0.578206415966697	-2.69865058801237	0.00820451158189308	0.0737303877998818	-2.58343453501073
RAC1	-0.115836002973049	8.42505273526123	-3.06835316018941	0.00278595330942693	0.0355394989678535	-2.58662563144143
INCENP	0.173498897804374	5.94577499150899	3.00195753133031	0.0034059258944552	0.0411565785107433	-2.58708544172369
RHOV	0.218574315325595	4.18024956653393	2.92004439085847	0.00434599663377669	0.0488785794911105	-2.5886453406533
NFIX	0.277117937391731	3.14173443428771	2.85050843977465	0.00532562215278594	0.0559428367084584	-2.59336734755843
ETFA	-0.137006621786508	8.27996256176559	-3.06964165724403	0.00277502932493274	0.0354590132547528	-2.59516186260153
TEAD3	0.20298540746197	4.27994129872522	2.90509481813184	0.0045414219349556	0.0501730071234121	-2.59843173224655
RRP8	0.229897218297641	3.25240509403715	2.86174741874351	0.00515466590578932	0.0548388248145169	-2.59938914611348
NKRF	0.179070276800583	6.12214882722389	2.98572212891981	0.00357581088902155	0.0424562470526006	-2.60223135499231
KIAA1804	0.196551286575779	4.48339418989908	2.93995400589084	0.00409774509444222	0.046906700177585	-2.6025844921519
KIAA1370	0.237530402209663	7.10216389243496	2.99681196395749	0.00345894341564252	0.0415718601527925	-2.60399507393499
BLNK	0.512046674119956	1.09088784415414	2.67797307761602	0.00869080104125942	0.0767396814223984	-2.6041661420331
C11orf70	2.1522006283528	-2.74004731883022	3.231689922111	0.00167815648671452	0.0253787762228027	-2.60803799606781
HMGB1	-0.175982029449191	8.78310513986692	-3.06853519588933	0.0027844075804666	0.0355394989678535	-2.61221199816659
CHMP1B	-0.13651903516864	5.57736414324709	-2.98464885811021	0.0035873127458754	0.0425421219591895	-2.61320682581647
SUCLG1	-0.150937978985545	6.47031835644719	-3.0191875939537	0.00323381611356342	0.0395917574547838	-2.61344834376976
ANAPC2	0.208532077477932	5.3489856959227	2.9879787410294	0.00355173860391256	0.0422770650618033	-2.61998633859605
MTMR3	0.175137902276957	6.04672671378461	2.95938571353017	0.00386811459462641	0.0450229330984247	-2.62107966706738
TBP	0.18832606773803	4.70142201575562	2.90949202582781	0.00448311725257665	0.0497846301009906	-2.62489771612997
PTRF	0.375734173815905	2.28144075355889	2.71257056752095	0.00789121062293036	0.0726721401199821	-2.62805917191196
SKIV2L	0.147902306954451	5.87719762526798	2.99219360207274	0.00350717727232283	0.0420589975876025	-2.62828036058121
SNORD42A	-1.33607792832014	-2.65592739078901	-2.84599074004442	0.00539579417679641	0.0564348103894579	-2.63042130355514
SNORD57	-0.704584529357586	-0.336188469132021	-2.66934890634252	0.00890124183324997	0.0776953906154867	-2.6310731953729
FLJ23867	-0.159365273348548	4.79088682512788	-2.94569095982197	0.00402867552725339	0.0463843103993056	-2.63155368245512
UQCRH	-0.194221964762209	7.30202808644943	-3.03083426564498	0.00312207467789101	0.0387390291567009	-2.63310019428113
FLJ39653	0.786802342757079	-0.655539369662792	2.70483077805348	0.0080640427881625	0.0731907278666049	-2.63528100473417
CRELD1	0.224563216547039	4.36434247216151	2.88191862189759	0.00486041528837719	0.0525100680121577	-2.63647037461864
SUV420H2	0.230588180530622	4.65417498998645	2.91705355025214	0.00438446322316648	0.0489544948536878	-2.6381874946749
ARID3A	0.299818755282335	3.21890526625986	2.80506103111396	0.00607125443800213	0.0610456620416932	-2.64039570492453
TUBA1A	-0.152806766333897	7.11735079934647	-3.02796798075027	0.00314923812563111	0.0388692682015164	-2.64078913360783
HPRT1	-0.173270858331615	6.4755668773525	-3.0105242831042	0.00331932166666759	0.0403702785142693	-2.64106977466643
C1orf43	-0.116333412036056	7.64912858693609	-3.03227938994854	0.00310846179446005	0.0386617542975348	-2.64119474192879
TMBIM4	-0.196107175855775	5.46612773851307	-2.97440690444547	0.00369880358809192	0.0435318727707595	-2.64186948352713
SRFBP1	0.313727245129181	4.07287897609214	2.88711258742646	0.00478718715309215	0.0519303925483601	-2.64259878817971
UQCRC2	-0.121658417411032	7.43820567606667	-3.03218943481544	0.00310930755382589	0.0386617542975348	-2.64332557848387
C15orf57	0.217924168808648	4.37010781730985	2.87875548647774	0.00490551406251548	0.0527926751489762	-2.64392673245426
SPDYE6	0.667275029677692	-0.0865196788811226	2.6610767627611	0.00910742418555775	0.0792057005092396	-2.6445639100382
AKR7L	-0.739236655072028	-0.166684067540422	-2.67152833854681	0.00884762893519827	0.0775491757819161	-2.64975962652696
ENOX1	-0.382116149150794	1.07096185188391	-2.66610610192974	0.00898155859790023	0.0783146955116181	-2.65648921969819
CCDC157	0.465747366989763	1.19225230093405	2.65669293994479	0.00921843677974364	0.0795506381343822	-2.66038801426873
PKD2	0.21590535188234	4.15394611240236	2.89626201361223	0.00466065319929183	0.0510050322718889	-2.6626286369302
PML	0.319354688613271	4.40656465764399	2.9032225508178	0.00456645827053873	0.0503092543586889	-2.66290257037556
IL15RA	0.452506735488786	1.54620681436884	2.65999719814441	0.00913464921962998	0.0793599343112165	-2.66438608245308
PPP1R14C	-2.1954884154053	-2.24651811858156	-3.31424632841716	0.00129019078332938	0.0212164706591942	-2.66637600391534
ARL6IP1	-0.149324000955759	8.4301061839726	-3.02872968097606	0.00314199831945786	0.0388085523593894	-2.66658665252689
ZNF785	0.30501353003516	3.16020746550287	2.79568400755179	0.00623651343388775	0.0620830063502016	-2.66865271909782
LOC286059	3.02345183691266	-3.30890752945059	3.69817735269464	0.000358855147073482	0.00867267843881057	-2.66884027676496
EIF4H	-0.0912843425095264	8.2629804984702	-3.03511802660333	0.00308188204207875	0.0384928887054017	-2.67016365390366
HIST1H4K	2.15379183670303	-1.41471204342137	3.22466548012849	0.00171576607186659	0.0257171528434617	-2.67026570600373
RPL22	-0.178574781256973	8.09217493539299	-3.03433849889392	0.00308916016238779	0.0385394286570462	-2.67051858163043
GPR156	1.10241407322839	-0.709787347476732	2.78656639852575	0.00640113348427738	0.063083415669449	-2.67091819457932
HIGD1A	-0.204977980858067	5.03184879390646	-2.93663810196594	0.00413816258788933	0.047240021242226	-2.67301459003237
VDAC3	-0.14739054151812	5.97053570355437	-2.98566347599887	0.00357643857037556	0.0424562470526006	-2.67410379167392
SNORD56	-0.943578260993553	-0.742597107525173	-2.70586504303888	0.00804074979639693	0.0731907278666049	-2.6744661024968
TXNDC5	0.782355763215633	1.10681422471049	2.63768257675711	0.00971416442938929	0.0823832078687152	-2.67458911257847
KSR2	0.319047230374428	3.31808124739271	2.81317670160485	0.00593146909668427	0.0598659560488519	-2.67564329918659
UNKL	0.207185282039557	6.35500249406435	2.96802128141093	0.00376992535958048	0.0442754436191179	-2.68185776666245
BAHD1	0.154537551628087	6.0367747920429	2.96238505408831	0.00383374682300117	0.0448360712362738	-2.68576999196869
HSP90B1	-0.164685790845066	10.1756265670718	-3.05482055846912	0.00290311727440897	0.0366982111090065	-2.68611706529694
FHL1	-0.327339621806787	2.27720900127504	-2.73637096173876	0.0073806387889678	0.0698550102471406	-2.68626609805318
RASA3	0.202783126116528	3.54755125543059	2.84970271901639	0.00533807552398448	0.0559428367084584	-2.68932243874434
LYSMD3	0.336355041008537	5.69529340430787	2.89805451951133	0.00463622644540338	0.0509161818418704	-2.68990194513478
KIAA1522	0.14480672846243	7.90563550538039	3.01499027519683	0.00327498528350112	0.0399204474353299	-2.69533618582946
TRIM59	0.256064079336905	4.21786949677878	2.85311327134831	0.00528554345470269	0.0558037516748674	-2.69549995698873
NRL	0.505927210878996	0.691100726403554	2.62710010848652	0.0100004574142975	0.0839175362753193	-2.6964988864432
AP1S1	-0.179890186624386	6.85822211861375	-3.00537615004014	0.00337111844475105	0.0407949239291003	-2.69771135435597
UBE2Z	-0.0850826047617073	8.42376855782317	-3.02714590028906	0.00315706915613243	0.0389371862589666	-2.69858140546109
BCL9	0.197549189952007	5.05003987340277	2.91141060505171	0.00445789432599251	0.049570362172805	-2.69886994839216
ZNF32	-0.231517521923179	3.47551368457722	-2.84089675758994	0.00547593350390654	0.0570588859310486	-2.70277377006334
TXN	-0.194057802038112	7.99740228798552	-3.0207236053739	0.0032188702780735	0.0394825618578578	-2.70315394208698
AZI1	0.21168188863079	5.19362591494706	2.93820972834311	0.00411896049427714	0.047085095903138	-2.70419136839806
STK10	0.144249785303409	6.01085645498563	2.95221398306702	0.00395144674082866	0.0457645396770211	-2.7050067679956
BLVRA	-0.197357098058237	4.62977079667976	-2.91751750420483	0.00437847563375015	0.0489544948536878	-2.70523157046335
PHLPP1	0.236855748530118	4.1607000147516	2.84205110294155	0.0054576781577602	0.0569041206423826	-2.70530160325644
ZNF462	0.403122358586971	2.50595598155705	2.71881554834806	0.00775422131606867	0.0718457602714307	-2.70592882055959
PHYH	-0.258494134367567	3.12312388653554	-2.79336464064823	0.00627801894639699	0.0622368635800494	-2.71270499715338
TPT1	-0.191161751327112	11.7172808016447	-3.07846877061145	0.00270125403641308	0.0348041390639232	-2.71386212873776
HIST2H2AB	0.705490528023429	-0.0570265565935124	2.62437144444763	0.0100755044019452	0.0841672006084572	-2.71936861840334
NHEJ1	-0.177301129255607	3.85898024612762	-2.8387212374498	0.00551049037770406	0.0572762219246257	-2.71951057314164
DCAF13	-0.150202169084322	7.1731724586828	-3.0014969767162	0.00341064044699433	0.0411837912169915	-2.71993280601215
PIK3C2B	0.169218703461609	5.59098538026407	2.96014934202933	0.00385933773770245	0.0449780936065057	-2.72267182808129
EMCN	0.501921578964887	1.31172089102298	2.62210130356114	0.0101383281947468	0.0844056593225155	-2.72363734092192
CDC123	-0.161466917205462	6.40857350879693	-2.98412717534044	0.00359291576428441	0.0425551864319351	-2.72537337577919
LRP5L	0.387503971586872	2.49362309533544	2.68642050707464	0.00848906007001194	0.0756372086365901	-2.7265608897395
TMEM128	-0.212610124591786	3.71000482690925	-2.82547859917674	0.00572518795128208	0.0587051154489525	-2.72754213608219
C1orf183	0.276585072558541	2.94877710867774	2.76058640311068	0.00689221462615361	0.0665504603971091	-2.73166305901967
HSBP1	-0.153130840711733	7.29132213222202	-2.99738043712018	0.00345304888075368	0.0415705536261421	-2.73182675851052
CXorf61	-0.809434563801578	-0.738992568563169	-2.6381345096929	0.00970210486362338	0.0823226797256405	-2.73218117584608
PIGC	-0.162315541908832	4.56717348833878	-2.89870740867717	0.00462735870682896	0.0508796495812015	-2.73788592032822
BRK1	-0.142619853690293	7.66762437347471	-3.00093562147135	0.00341639502087241	0.0412235139459381	-2.73788694839635
TMEM14C	-0.180982011803049	6.23069819889009	-2.96257197940302	0.00383161430305013	0.0448360712362738	-2.73978380717229
PARK7	-0.176381556894745	7.55374395180315	-2.99968398293701	0.00342925816590549	0.04134889226143	-2.74045874424808
ACAA2	-0.157101565715333	5.44191446418052	-2.94097027295078	0.00408543085180228	0.0468540429556149	-2.74090215084898
TRIM62	0.244117431916341	4.03473984914578	2.82745973700151	0.00569258866293228	0.0585503399747106	-2.74270698173897
INO80	0.174716747741892	6.25402489263596	2.95086603779851	0.00396729284106882	0.0458845127759577	-2.74295687741941
FN3K	0.356795414791443	1.72208637229043	2.674929220081	0.00876455396912964	0.0770249083445739	-2.74557611427593
BBS5	0.265477669270342	2.62984771078371	2.7533939345148	0.00703411608086628	0.0675695332202227	-2.74593580468817
GOLGA2B	0.224608681212496	3.68081533374496	2.83018731507335	0.00564798492703108	0.0582348334893143	-2.74678563791513
TIAF1	1.68204425348734	-1.99580083186339	3.01629648376012	0.0032621217384614	0.0398216963168091	-2.7482812456772
HIST1H2AC	0.243156357252153	4.13318382291511	2.81463257321846	0.00590670674067945	0.0597602925173158	-2.74839385332211
ZNF600	0.25300219039352	3.60534905405724	2.77523380163842	0.00661127617682452	0.0643954471643642	-2.74891938209106
ST5	0.421847855887791	1.46389417871353	2.64588989820502	0.00949725739502845	0.0809541960624138	-2.75183553117154
C19orf21	0.194253634275833	5.89204304793956	2.9342180126918	0.00416789250998171	0.0474469823074004	-2.75463276649387
ZBED5	0.178367330167684	4.39100257826557	2.88893430664491	0.00476174436576466	0.0517113069954858	-2.7547246154104
TPM4	-0.0919130763559384	9.31761628583811	-3.03171533838293	0.00311376853590226	0.0386884583911066	-2.75617296944895
BRF2	0.228235331283585	4.41080853683862	2.82410791160482	0.00574784233791078	0.0588652267355909	-2.75786417415471
LOC100216546	0.471487533143583	4.9905240869775	2.78195685960592	0.00648586175984852	0.0636558404176683	-2.75916995027591
UTP23	0.192049215595404	5.99421822331238	2.95053141746618	0.00397123561922788	0.0458983721464873	-2.76249629926932
SELK	-0.270147253244033	5.00840449855564	-2.84034834436665	0.00548462595642665	0.0570998020819354	-2.76281461956353
SDC2	-0.190822336232033	4.35516141212655	-2.87420287937907	0.00497109828048346	0.0532927228479522	-2.76325516108942
TRIM65	0.166369328750781	4.9865493757166	2.92666214056797	0.00426198436477601	0.0481279044675989	-2.7640638649549
LOC389333	0.360723604629201	2.05367636827141	2.70377956456969	0.00808778032053434	0.0733116737564316	-2.76496440148858
ZNF830	0.312974257420566	2.84246594761037	2.70788956491019	0.00799533189313392	0.0731907278666049	-2.76629964857301
GNL3	-0.176757572836994	6.43580240233139	-2.96835951388582	0.00376612676514917	0.0442619142799401	-2.76756884194868
C14orf166	-0.159698353243389	7.05739537749664	-2.97681132842527	0.00367234610858407	0.0433731047457344	-2.76935757838458
HIST1H1E	1.15143969009523	0.0121379425596845	2.64907332819204	0.00941431144404766	0.0805344985116384	-2.77050756591883
SNORD102	-0.809712764327361	-0.68354236530637	-2.5943379716	0.0109358100714341	0.0883102306299678	-2.77084645935695
CD58	-0.274574912956955	3.70940218629177	-2.78197184205695	0.00648558471477834	0.0636558404176683	-2.77761231078346
MYBBP1A	0.163012690249436	6.64946499983702	2.98239719736812	0.00361155410197346	0.042745669356974	-2.77785253675638
CROCC	0.258155279535496	3.68752836666616	2.82060306144493	0.00580614339871884	0.0591363838003495	-2.77824548114313
PIAS1	0.247627032187905	4.91080351522541	2.85069470052449	0.00532274706553412	0.0559428367084584	-2.78116464894858
HDAC4	0.236561994040737	3.84303654974354	2.82157396746577	0.00578993898943812	0.0590432558898556	-2.78438953213361
LOC642846	0.234206074941681	3.09095349791911	2.7743313494347	0.00662827837267141	0.064485938048026	-2.78520300884204
WNT16	-1.3230868752073	-1.61186219134853	-2.76963846492152	0.00671733753258195	0.065087342349305	-2.7881928439194
ZNF232	0.248721051467149	2.98142376157402	2.7598207650008	0.00690719487110185	0.0666566226337607	-2.79116728969201
TTC4	0.606515360681238	-0.141042560777682	2.58270980669643	0.0112863207739991	0.0899804108967347	-2.79162667915692
SSH3	0.166152510571805	6.31199614497387	2.95934618573168	0.00386856941296558	0.0450229330984247	-2.79232790343604
TRIM66	0.257905228408474	4.43344992210793	2.85078956418978	0.00532128331426955	0.0559428367084584	-2.79368451697265
DUSP8	0.281973578713522	4.82636977027783	2.83270872166656	0.00560703765099875	0.0579914023966006	-2.79448790896509
CD47	-0.166046972941672	7.78641215915386	-2.99161161244849	0.00351329942776134	0.0420589975876025	-2.79558076462432
SNORD35A	-0.433296079256957	0.3527677326559	-2.61957455775479	0.0102086695441915	0.0847294240481677	-2.79655465912192
CSF1	0.589685052440443	0.0251436728582068	2.5814037849423	0.0113263146584094	0.0902435856823437	-2.79692675409698
AHSA1	-0.130382422530923	8.50485570360405	-2.98979001243129	0.00353252535776192	0.0422041159675131	-2.80176155837808
RNASEH1	-0.142315468177229	5.38553056071146	-2.8977906593637	0.00463981470503531	0.0509161818418704	-2.80211121396961
C14orf118	0.329812542121851	5.12853598015956	2.84966101447244	0.00533872084350033	0.0559428367084584	-2.80337773773697
C12orf66	0.211059476592643	4.18565419449355	2.83592641362609	0.00555517779308488	0.0576171664112207	-2.80354752640961
MEX3A	0.195491710834914	3.77985653759825	2.83670417396841	0.00554270868286167	0.0575395779094839	-2.80552850401805
KIAA0114	-0.174645476549744	6.00046723922922	-2.93415098586904	0.00416871870345847	0.0474469823074004	-2.81093690842746
BANP	0.27842160821569	4.57536973070825	2.81594967742706	0.00588438616938878	0.0596065864911315	-2.81115495375467
RLF	0.250551628121797	5.97421325445703	2.87042651504763	0.00502610991182355	0.0536760294797811	-2.81220080210262
APOD	-0.190943862774213	6.0054088277236	-2.93684062113417	0.00413568359292528	0.047240021242226	-2.81253439927429
ARID1A	0.206827931991445	7.48423521922054	2.96060549316274	0.00385410367702759	0.0449484169418476	-2.81421628742189
SRGAP3	0.257448555878244	3.04371404963425	2.7448357197094	0.00720643050045282	0.0688114796436274	-2.81621708397039
ZCCHC4	0.273120734699706	2.79844558264355	2.71313295839562	0.00787878448794455	0.0726142855419732	-2.81686068308293
TICAM1	0.291635499671118	2.70419836135317	2.73204363899933	0.00747117082056828	0.0703671506149154	-2.81717942429883
EIF4E2	-0.16433701964765	5.449251697386	-2.91182016032401	0.00445252697715613	0.0495436202035656	-2.81846746701234
SMG8	0.168561607853402	6.5202627445985	2.9359160314252	0.00414701244937513	0.0472765072960803	-2.81945154946005
UBE2O	0.173072711225337	6.86682134214454	2.93343968930127	0.00417749566655983	0.0474622537551267	-2.81996530230487
EYA4	0.409850710215151	1.50897317137043	2.59920235275002	0.0107921185218758	0.0876152379416755	-2.82115278683421
URB1	0.18376715444299	5.89593537352429	2.92999430139882	0.0042202510514223	0.0478180749214001	-2.82372260798362
SAP25	0.411986545714118	2.39130683711408	2.63441415615832	0.00980178492519046	0.0827904298428714	-2.83148776128951
JKAMP	-0.158972684845843	5.56365059796269	-2.91270611118345	0.00444093665349831	0.049480496064694	-2.83238823104947
SH3RF2	1.07105881509256	-1.00690334294422	2.67281775335806	0.00881604807702754	0.0773961092074585	-2.83445526142984
UBQLN2	0.157889941589017	5.13530812112549	2.8809843688798	0.00487369571803162	0.0526195527361916	-2.83453603148302
SNORD20	-1.24780069322903	-2.92371922579223	-2.70593739762865	0.00803912256837636	0.0731907278666049	-2.83657954319003
HTRA1	-0.201673291150087	3.69057591150556	-2.81571461529998	0.00588836402943779	0.0596107748355433	-2.83719850898914
LOC100127983	-1.56793666247464	-1.88633140107788	-2.89163149782356	0.00472430254910233	0.0514718148737377	-2.83776710524758
ZNF443	0.295433059766125	3.57745123115816	2.71067088115551	0.00793331646185765	0.0729162343196045	-2.8389640450974
IFNGR1	-0.175320982947716	5.45535014823063	-2.8715051145951	0.00501034082695356	0.0535760485869382	-2.84181878227716
KIAA1310	0.137487557220821	6.42800273101051	2.91645750652662	0.00439216656562689	0.0489910543828417	-2.84196047830791
LOC338817	1.09177669002771	-1.05671457247093	2.69047014805949	0.00839386269234198	0.0749487237943018	-2.84324053318432
APBB1	-1.9647329241569	-1.23912352552764	-3.05614491688148	0.00289145267758649	0.0366714374665785	-2.84430084889559
LOC100506023	1.07625588599886	-1.29651583126036	2.72640737749694	0.00759060327460368	0.0710779670573751	-2.8462264822304
H2AFZ	-0.141342920110512	8.967269612493	-2.98561602662172	0.00357694643010729	0.0424562470526006	-2.84712872110916
NAV2	0.264377367165476	3.62499504992883	2.77784219330511	0.00656235771074582	0.0640682255426229	-2.85134636127315
TSC2	0.173159567265484	6.34636416647165	2.93046449125521	0.00421439259994041	0.047816487002309	-2.85190074789554
NIPSNAP3A	-0.190513100988865	4.09012659582998	-2.83519153718623	0.00556698299512657	0.0576841534141863	-2.85223704239689
SMU1	-0.124882100977175	6.01335751529116	-2.91920957565284	0.0043567022075725	0.0489003273284849	-2.85350700734238
DSCAM-AS1	-0.18191627084021	8.91590219087414	-2.98446663456244	0.00358926895984312	0.0425421219591895	-2.8536212390633
POLR3GL	-0.281565893151256	2.9753033720568	-2.71810347284679	0.00776973130741142	0.0718946476617387	-2.85967535604592
MIR1204	0.588241008947936	0.321243240565745	2.54717444474243	0.0124211130119478	0.09639475360177	-2.85972340633465
MBD6	0.191849241805119	6.68676939051791	2.89636796452811	0.00465920610631769	0.0510050322718889	-2.86223672814226
HIST1H2BI	2.66583734349668	-2.3829291476501	3.2827101572123	0.00142724174298015	0.0227976990540592	-2.86234101223741
NBAS	0.18238844043867	5.26200018826921	2.85864737613442	0.00520131071532413	0.0551246643872501	-2.86428384073848
SNORD50B	-0.902889264910987	-1.15826802520005	-2.59965168033838	0.0107789319536642	0.0875932254582504	-2.87104077402342
SLC22A20	0.54926011926501	0.250420087471792	2.54149866375803	0.0126115787465479	0.0970621458616049	-2.87119194683561
HIST1H2AL	1.11235494734442	-0.749014598012617	2.67564927009289	0.00874705600043675	0.0770249083445739	-2.87151078926419
SIPA1L1	0.175003051588219	7.36294739929803	2.93369104870687	0.00417439210280478	0.0474592342129892	-2.87552706716401
PARD6B	-0.237597054237341	9.35984265063281	-2.9669279175449	0.00378222882376594	0.0443576401463265	-2.87781796238765
FH	-0.12754510316072	6.18217856349225	-2.91710911875155	0.00438374568307494	0.0489544948536878	-2.87857553790285
LOC338651	0.462066515046858	2.44611818490683	2.60889684770491	0.0105108195267197	0.0862549554569008	-2.8790414605315
RAB11A	-0.130224725300235	7.71670937954676	-2.95574782706679	0.0039101804126195	0.0454124008476726	-2.87980788876162
POLR3D	0.198600244560495	4.21651702584547	2.82087628038536	0.0058015791854291	0.0591259051170727	-2.8803401602568
RPRD1B	0.123859750839186	6.24225660409112	2.90481982783091	0.00454509123367432	0.0501730071234121	-2.88435284417034
HOXA5	-0.323897807305092	1.98641805445245	-2.65783303938559	0.00918944839389405	0.0794644958322048	-2.8869455354563
CALCOCO2	-0.139523556977755	6.78997461024697	-2.89990440145772	0.00461114128179508	0.0507346886820665	-2.88727062400687
MYL12A	-0.154612595815717	8.14278368751734	-2.95135141486877	0.00396158013437429	0.0458501495967305	-2.89052203511503
PRR13	-0.147144312294686	7.60896470127923	-2.93019722281933	0.00421772178040211	0.0478180749214001	-2.89754444142708
OSTC	-0.218420211056004	6.38642603277713	-2.90049630879294	0.00460314116691253	0.0506800084762641	-2.89849357746898
LOC100287482	-0.29158385254182	2.49291634099951	-2.70660168682757	0.00802419693495172	0.0731907278666049	-2.89988178146921
RAVER1	0.197121196930035	6.56481350769205	2.91921784006125	0.00435659610689763	0.0489003273284849	-2.90198540387776
GUSBP9	0.687545924503554	0.257052221909899	2.53062151780883	0.0129839414631293	0.0986567183232051	-2.90225966658031
PAK6	0.294085855981751	2.01813861515919	2.6582338925738	0.00917927586959914	0.0794644958322048	-2.90366654199441
CTSH	-0.15932282247696	7.29206540173016	-2.94056451480722	0.00409034338167889	0.0468540429556149	-2.90545055354727
SIPA1L3	0.246007138850021	5.64570784208042	2.8845525497201	0.00482315270852182	0.0522086769561934	-2.90978792852961
RASL10A	1.15868262084888	-0.876382192533598	2.65834186240889	0.00917653764460214	0.0794644958322048	-2.91101810816736
LSM1	-0.218967630568668	4.29682455558963	-2.81362163060282	0.00592389141116253	0.0598255796861607	-2.91233178933913
PIGW	-0.200983170672482	4.33249336408021	-2.83892321206931	0.00550727373284199	0.0572762219246257	-2.91891953548091
TNRC6B	0.286021379410977	4.50630992557386	2.7499067000983	0.00710387078517887	0.0680831719262644	-2.91905819157244
FOXP1	0.195964659109622	4.74287999494995	2.81924406093344	0.00582889483064912	0.059287554587558	-2.92004061638501
RUNX1	0.16701595868811	6.49232726011067	2.90350440271223	0.00456268119182815	0.0503007780172274	-2.9202565121267
NLRC5	2.48064427113021	-2.0995696038179	3.02524955207633	0.00317520230718044	0.0391031541865138	-2.92036092845402
SNORD68	-0.343773396955241	1.11868055313559	-2.60667969996319	0.0105745625423063	0.0866057707921309	-2.9238325072403
PLEKHM1	0.244246430660533	3.87306716408196	2.73724354030621	0.00736250505138679	0.0697822159016494	-2.92384455021278
KIAA1530	0.248560546397231	3.75223079235805	2.7407309854945	0.0072904342476208	0.0693545064603016	-2.92844294495568
ASB14	1.05630320806305	-0.799682940120141	2.58928900506188	0.0110867778694051	0.089056327131571	-2.93037062782091
NPEPL1	0.387149533107703	1.69556573034174	2.59210331443802	0.0110023976647657	0.0886339588369658	-2.93078091866854
HIVEP1	0.355369805932333	5.08990496097001	2.78515576286525	0.00642695448453462	0.0632272928661427	-2.93086973104807
BSN	0.412435846289998	2.05758456842156	2.5907735459682	0.0110421950604674	0.0888262001881948	-2.93096785935508
LOC729234	-0.66464403741557	-0.407092034840278	-2.5137795901834	0.0135800030271125	0.100804247947372	-2.93129013922487
P2RY1	1.68116343355226	-1.28308478764049	2.79062127992642	0.00632743774495967	0.0626147468617938	-2.93192624951569
SNORD24	-1.06343244573672	-2.15299279033353	-2.59476213950051	0.0109232119917051	0.0883102306299678	-2.93259602472878
ATG4D	0.258718032800068	4.79431795410612	2.82306216531045	0.00576518134094271	0.0589345310182921	-2.93403466234389
MGC16121	-0.946588487953036	-1.02867113031093	-2.54437853674864	0.0125146113854071	0.0967164329064455	-2.93406232158883
CAPN10	0.258209465517656	3.94670341210245	2.78155010857651	0.00649338724852463	0.0636923216095753	-2.9371223600825
IFT27	-0.280613575313365	2.62403503488842	-2.65394969321184	0.00928852695955502	0.0798259634489199	-2.94554515557589
KLHL8	0.232814065758891	4.46318349906036	2.79004015650349	0.00633795160146951	0.0626453324958488	-2.94619007035311
SPCS1	-0.168007125473033	5.75263378644234	-2.86948048976995	0.00503997825762741	0.0537897870967203	-2.94666709958218
ARHGEF5	0.257193252450628	3.07865854133242	2.66029354077184	0.00912716855800265	0.0793361574657154	-2.9483852965097
TM9SF2	-0.147715104446654	6.92618604765951	-2.90813650035387	0.00450101697531833	0.049950237488536	-2.95070581872491
KAL1	0.341807852335946	1.76258405495373	2.58352746222694	0.011261346824804	0.0898833615786214	-2.95072679105849
RAB3A	0.337938192368156	2.83598768072042	2.63694917783838	0.00973376362348848	0.0824296647921435	-2.95126105226691
SNORA4	-0.572205172635062	0.214932325135862	-2.50041561378285	0.0140703177636803	0.103636652374173	-2.95377243895721
EHMT1	0.136805365430745	6.31521667348796	2.89691423451357	0.00465175162455058	0.0510050322718889	-2.95459025781448
SYPL1	-0.173205485781251	7.00172799110351	-2.91236009103377	0.00444546010408163	0.0494979192947146	-2.95760104955004
TEC	0.386671949920085	2.12350918035231	2.53798768466656	0.0127307091741875	0.0975748763653128	-2.9598447016097
HIST1H3B	0.951210057768178	-0.154491329112458	2.54360387289447	0.0125406287436059	0.0967993118188989	-2.96678907293106
F8A1	-0.305659541679295	1.98290897584357	-2.65059202716773	0.00937497257895114	0.0803212302307269	-2.96759408447123
DNAH7	0.735481570035961	-0.262477030140712	2.53984553534143	0.0126675453658729	0.0973137476797695	-2.96760349704271
DTL	0.187187401681458	4.94311691747977	2.83205611756985	0.00561760968127639	0.0580289711610045	-2.97185492047824
CUL9	0.188401708385496	5.347791491473	2.8436093014239	0.00543312455674333	0.056718835884504	-2.9722088974553
PRMT6	-0.110637312279184	6.70457695712868	-2.9176527590147	0.00437673151086835	0.0489544948536878	-2.97253435437285
PRDM15	0.171456247421085	4.4137389308206	2.79399257659099	0.00626675706039529	0.0621989585032943	-2.97276188640929
KIAA0195	0.167295313184184	6.54603250708026	2.89042746921799	0.00474098305001139	0.0515527961823085	-2.97328230996864
THSD1P1	0.30190926946129	2.59063231603983	2.60948756806507	0.0104938949660977	0.0862549554569008	-2.97367795307738
DPF2	0.158417412528792	5.9988023619051	2.85270763148356	0.00529176650882568	0.0558037516748674	-2.97405654223912
C12orf26	0.300602443387588	2.00231723756525	2.6157975292007	0.0103146399217917	0.0853547936922538	-2.97449345451514
NDUFA4	-0.195865609771796	7.23286986521758	-2.90439435093643	0.00455077390503253	0.0502026007834855	-2.97488500683077
SRSF4	0.129958517774616	6.10312001468459	2.86245991068822	0.00514399977965614	0.054760186069363	-2.97553477654177
FAM82A1	-0.360954028460222	1.33553594480822	-2.5533847857607	0.012215675811059	0.0952864833650582	-2.97735783075906
TOMM20	-0.144183534224691	8.11415112242496	-2.9215892265597	0.00432624968050691	0.0486892326088813	-2.97789184944432
HES4	0.447937830139278	4.61656570496365	2.7786183563764	0.00654786528209519	0.0640453593449304	-2.97811380899077
SNORD32A	-0.410056216712949	0.595454135408307	-2.52516988112021	0.0131742600201029	0.0992201161271193	-2.98000191018825
UBE2Q1	-0.120529331254386	6.17379446212056	-2.87449040100386	0.00496693258390862	0.0532822197134623	-2.98016880973823
ZNF85	0.270963795545636	3.63746457176739	2.68454319371199	0.00853352289092089	0.0759120408658303	-2.98057804714145
UBAC1	-0.183587148077994	5.61543063920828	-2.85291163015395	0.00528863605892899	0.0558037516748674	-2.98276198571541
PTCD2	0.224711328760214	2.66948878661557	2.67116002642749	0.00885666860460773	0.0775491757819161	-2.98372101998263
C10orf131	0.904853479452376	-1.54665612498454	2.54203029178525	0.0125936277838888	0.0970132800818779	-2.98597062718196
METTL19	0.237730340999036	3.17368306201244	2.6822323822432	0.00858854304155114	0.0761584272677101	-2.98705902525927
ERN1	0.607615164494896	5.72509399850033	2.74015080029977	0.00730237948525633	0.0693953385652391	-2.98759934944104
INTS5	0.161860245078136	4.46359879775323	2.82338293065062	0.00575985780418927	0.0589345310182921	-2.98826940257733
LRIF1	0.31362698004485	5.46769695928258	2.77023567637892	0.00670594362551619	0.0650375796164387	-2.99332788259895
RPL13A	-0.19888116917143	7.92050749276547	-2.90639033374699	0.00452417200989699	0.0500742903332344	-2.9936353225849
STMN1	-0.172980544106854	7.51624096900116	-2.89621693392905	0.00466126902943344	0.0510050322718889	-2.9943828959961
MAP3K1	0.238303092522692	5.75662115643371	2.84317374330985	0.00543997772848195	0.0567549516725715	-2.99541327303037
MIR23B	1.92504943661066	-2.89719656137865	2.9185995722333	0.0043645401636834	0.048939496586868	-2.99671338602776
RAB27A	-0.20492433108486	3.99280008324491	-2.78473116906265	0.0064347450774625	0.0632283646741968	-2.99674697904325
PDF	0.51042783479201	2.10302114363062	2.62073426438646	0.0101763302136933	0.0846241787751009	-2.99680988898372
GPR158	0.255288188429863	3.62677719057285	2.71088130601028	0.0079286424322692	0.0729162343196045	-2.99765052232729
C2orf88	1.81107505621857	0.167559780945836	2.70143485952166	0.0081409552665062	0.0735054496742807	-3.00102815727812
HIST4H4	0.738450345162389	-0.468225630316886	2.47664993614985	0.0149815848997493	0.107486926582328	-3.00119405431758
STX8	-0.231860728233663	3.40910115443539	-2.70253593057491	0.00811594492138315	0.0734081464845317	-3.00270692467275
TBC1D30	0.123960395496392	5.83875122914942	2.84878266959058	0.00535232863193109	0.0560503093553009	-3.00321751344131
RPS12	-0.179984486001764	9.85804821516137	-2.94558668920609	0.00402992125150628	0.0463843103993056	-3.00489171052886
C15orf27	0.895091386285388	-0.668629534272238	2.52993515228243	0.0130077660735428	0.0987251426838103	-3.00532200299221
SPSB1	0.207498241056335	4.81058564964061	2.74345764006703	0.0072345341546187	0.0690190240740691	-3.00540418623491
MAP3K3	0.159960732127157	6.71082191239127	2.8632250997751	0.00513256732562122	0.0546732840469358	-3.0054318328342
ANKRD17	0.252857766260502	6.99767652112944	2.88063985787509	0.00487860135643091	0.0526385348935164	-3.00576953520564
FBXL16	0.216261219106421	4.65282904259475	2.81611690423616	0.00588155775593793	0.0596065864911315	-3.00919790715303
ZNF207	-0.106338879979901	7.08678737453412	-2.88682365843308	0.00479123389751971	0.0519303925483601	-3.01031687170358
GTF3C6	-0.199614062879426	5.34270372513755	-2.8344403050422	0.00557907469235927	0.0577736502507842	-3.01124672804783
MIR4653	1.36240980413181	-1.00100643604292	2.70912853368452	0.00796765217878627	0.0730943582216245	-3.01196336805978
IMMT	-0.0932724036176493	7.46207264884817	-2.89466561567376	0.00468250710697508	0.0510830064299095	-3.012093995934
KLRG2	0.493113265462507	0.85116600717731	2.50945546142283	0.0137369486074423	0.101743458153616	-3.01270552602972
SNORD98	1.69031589888324	-2.83541194196876	2.81699507180261	0.00586672516137778	0.0595720167570626	-3.01367342659845
CHRNB1	0.434233415109204	1.59610384343761	2.50006114836761	0.0140835361258748	0.103667719264582	-3.016924333983
TOMM7	-0.218342161444228	6.64889642326095	-2.87324215457622	0.0049850408184347	0.0533737660995531	-3.0174900549775
DHRS7	-0.179060982199886	5.31471237965089	-2.81610343151888	0.0058817855824885	0.0596065864911315	-3.01833222776501
SLC16A1	-0.16753556463757	5.88992774167036	-2.83580833809844	0.00555707303404084	0.0576171664112207	-3.02341100450862
C19orf44	0.342813890586658	1.83008681568041	2.55446916320985	0.0121801198767745	0.0950605960781826	-3.02569475420618
ALDH9A1	-0.148491594319146	4.89410564091882	-2.79692271327777	0.00621444945714186	0.0620110099768738	-3.02731726144786
AUH	-0.252684518291941	2.50187637850132	-2.62513494099191	0.0100544546613682	0.0840753498783611	-3.02745526904454
PNRC1	0.226456965082221	5.19933224060621	2.71977274523017	0.00773341662510057	0.0718457602714307	-3.03119271737142
BTF3	-0.154584971604155	8.96561866272248	-2.91630966135963	0.00439407926179518	0.0489910543828417	-3.03445737098114
RPL36AL	-0.192828534985858	7.63938603665767	-2.89185091620602	0.00472126856390943	0.0514718148737377	-3.03481569485115
SLC4A9	-1.96183495441453	-2.11957106905	-2.96082006568373	0.00385164385124108	0.0449484169418476	-3.03508105852203
IGDCC3	0.211272109799119	2.62025930195828	2.73234328418223	0.00746486949889332	0.0703671506149154	-3.03524933497273
ZNF606	0.377958838481217	2.47311322151347	2.53630406203165	0.0127881938345031	0.097791382573493	-3.03804274353053
NAV3	0.446115206006507	1.17122659871394	2.48923098869954	0.014492804848205	0.105381594904948	-3.03972360114001
RPS15A	-0.20872095347962	9.40735566598039	-2.92411751975095	0.00429410975465361	0.0484252808744619	-3.04334544449197
LOC100506451	-0.528689799144827	0.454368737422195	-2.47272901023669	0.0151369005170089	0.108276101046388	-3.04828972965065
NOMO3	-0.202115341844176	3.85882614905453	-2.71997902782904	0.00772893972668253	0.0718457602714307	-3.05083637662021
RBBP5	0.182338634775255	6.12447845106448	2.83179709460012	0.00562181085108566	0.05803652140343	-3.05116820065484
LGALS3	-0.164003649722621	7.14242893233722	-2.87089130537258	0.00501930911654545	0.0536376521821764	-3.05254325064061
RCN1	-0.180625113760819	5.96460912733041	-2.83289250119891	0.00560406375728947	0.0579914023966006	-3.05553470296675
ASXL1	0.146620426218161	6.52026547593204	2.84021832082772	0.00548668870758611	0.0570998020819354	-3.05868751813355
SNORD83B	-0.692848828641149	-1.61993781601925	-2.44989345965562	0.0160704043301365	0.112452486199667	-3.05955594252342
MAFB	0.28590995049702	3.61131839454748	2.64856104183872	0.00942761488352108	0.0805940708215835	-3.06074973520397
SFXN1	-0.112434917745162	7.55726500630619	-2.8905153528901	0.00473976368897156	0.0515527961823085	-3.06324485679286
MFF	-0.169328832701175	5.3248497703189	-2.80159563440764	0.00613185568458942	0.0614190582128148	-3.06551418095942
SART1	0.176608221474233	6.84002414262921	2.85939400964255	0.00519004122289967	0.0550750313526485	-3.06586339805905
SLC2A11	0.194423778241346	3.40383190995443	2.67122284038064	0.00885512633790479	0.0775491757819161	-3.06756302560314
GDI2	-0.118740392163337	8.86156477381415	-2.90503996863108	0.00454215359482069	0.0501730071234121	-3.06772306598729
OTX1	0.445223169129963	0.99411830595049	2.48385652656883	0.0146998313075473	0.106470324290784	-3.06776205396485
COX7B	-0.21660227013663	6.46334949097039	-2.85006925756875	0.00533240692836749	0.0559428367084584	-3.07092797827554
BUB3	-0.130847156820558	7.72877791604802	-2.88339334252673	0.00483951973529595	0.0523181176813765	-3.07237022118916
SCML2	0.250492434866926	3.36311633400349	2.65701861814642	0.00921014758049668	0.0795506381343822	-3.07524760890379
ZNF543	0.86917614349473	0.120164410703801	2.47388524586252	0.0150909507190027	0.108086106991264	-3.07760396659305
GALK2	-0.161826805325979	4.64216474769873	-2.7418825827227	0.00726677712156592	0.069247624262717	-3.08011710958819
KIAA0556	0.163702504998422	5.01324503962146	2.77097047712796	0.00669194892376035	0.064954239002303	-3.08020118264769
RWDD2B	-0.173410120062796	4.69298979531128	-2.77899092098721	0.00654091918476055	0.0640453593449304	-3.08850947155185
DSTN	-0.159365488264617	8.86659553044338	-2.89535983791051	0.00467299199450038	0.0510379249362468	-3.0894529174344
BTBD9	0.196104810853029	4.3793126061075	2.6999654298174	0.00817444183177788	0.0735946648303809	-3.08946620794581
FBRS	0.162709013678515	6.23983556289841	2.81374229807701	0.00592183782393936	0.0598255796861607	-3.09163899657358
GPR172B	0.744032314885621	-0.692817703656804	2.43502257953545	0.0167056194289303	0.115400569735411	-3.09185064508493
ZNF675	0.238415069024392	4.18832143966387	2.70580803613862	0.00804203207143237	0.0731907278666049	-3.09218158483586
ZNF836	0.369303543780741	1.40848392872691	2.48926217550086	0.01449161117676	0.105381594904948	-3.09454481668633
MYL6	-0.232484192223628	9.2584375568175	-2.90751593627904	0.00450923344634505	0.0500082361781662	-3.09481700907737
SGK196	0.616803411675354	0.494475954044015	2.4321849204646	0.0168293435669359	0.115872351508207	-3.09832683041423
SH3RF1	0.187228978833375	4.81804958847824	2.70282623901908	0.00810936233670112	0.0734081464845317	-3.098898403772
LOC100129196	0.45976457011396	0.865361134539735	2.43644626975878	0.0166438514330615	0.115259532656944	-3.09918220546183
YIPF1	-0.215487717968507	3.8254778010349	-2.68777320777507	0.00845715282283284	0.0754735452556331	-3.09940160729119
ARHGAP32	0.235686957161439	5.19529631047551	2.7701114149847	0.00670831289394623	0.0650375796164387	-3.10061640574841
POLH	0.262635899632544	5.51816998546782	2.76210133116693	0.00686266129944064	0.0663800737836005	-3.10091459793894
UBC	-0.148305403486626	10.845093444045	-2.90492556093408	0.00454368007469208	0.0501730071234121	-3.10161715274447
LOC100288778	0.28583050525315	2.95636748169744	2.60574726340693	0.0106014742291057	0.086741220649493	-3.10288443372178
TYSND1	0.196184406880699	5.21820424564861	2.80686503387329	0.00603992414320732	0.0608137816803126	-3.10354629360899
STK11IP	0.153174586443012	5.39465744460638	2.79450474361792	0.00625758513897181	0.0621448063326392	-3.10384850264759
RPL23	-0.190314532372865	8.57304494141426	-2.88363793010823	0.004836062123989	0.0523145556025822	-3.10421593389311
SNORD1A	-2.13652498094802	-3.48547203350498	-3.03511429072408	0.00308191688450926	0.0384928887054017	-3.10427003180951
SSBP1	-0.18855165543621	6.48699704539005	-2.83746868198313	0.00553047703310094	0.0574482595661989	-3.10698247027212
PELO	0.191779925381565	5.03637643839586	2.75667226542335	0.0069691101528945	0.0670619381479921	-3.10841498409979
SNORD37	1.6276963085999	-1.80231492177671	2.71722126566795	0.00778898614584313	0.0719287710121924	-3.10940766230077
ZNF709	0.424887943400215	1.57002038331241	2.44439668855833	0.0163026451190445	0.113602265404542	-3.10951452150672
UBE2D2	-0.119474345772141	7.23683140828516	-2.85200661120782	0.00530253693345001	0.0558787824039181	-3.11329090584342
MUC5B	0.3195194454401	3.75659442084924	2.72441456773761	0.00763324507427369	0.0712473417675188	-3.114287700096
RPS26	-0.197562335188052	7.20308148684252	-2.85436292325726	0.00526641429941629	0.055708736713117	-3.11703689162028
MIR548F1	-1.4332650800947	-5.17573241870388	-3.10548820095552	0.00248658880408751	0.0328221871819728	-3.11708397876648
ALKBH1	0.174332053236765	4.61891619975284	2.70099879406922	0.0081508796502869	0.0735249791107865	-3.11904318267193
KIAA1704	0.217419741466006	3.5026276338851	2.64824877095178	0.00943573252024997	0.0805940708215835	-3.11911053542159
TRIM56	0.311201730425148	5.00240898135929	2.74999584439055	0.00710207981766386	0.0680831719262644	-3.12189912095624
EBLN2	0.557692485868358	-0.170615559569118	2.42059188724395	0.0173433345778613	0.118098513150235	-3.12255427957092
RASA2	0.434975620695526	3.06286198646659	2.58995989794042	0.0110666099625459	0.0889370422939058	-3.12659660308119
GFOD2	0.149077278590969	4.4297916845962	2.74145118477818	0.00727563107326692	0.0692925137068998	-3.12688219366186
TECPR2	0.175651741901916	4.80796851613764	2.74830880548431	0.00713604344882642	0.068313217308628	-3.12693517653386
FGFBP1	-2.31676941174176	-4.06554394448068	-3.08445312919039	0.00265227747082457	0.0343318021842648	-3.12801252889756
NEU3	0.351993800735969	3.86865200445897	2.66950016617402	0.00889751142678674	0.0776953906154867	-3.13026903656249
MIR3916	0.395690294778379	1.12789332757461	2.44651645265893	0.0162127318353363	0.113164326884042	-3.13247465156332
HLA-DQB1	-0.278060475465303	2.95475753499713	-2.60888714307912	0.0105110977769172	0.0862549554569008	-3.13277226640769
MTIF2	-0.14385068772524	6.00235147726747	-2.80722578381621	0.00603367673443714	0.0607874757269439	-3.13349960145692
PRPF38B	0.164012038629064	6.43510947495446	2.82619571542187	0.00571336823584173	0.05865584430707	-3.13379516243194
ZDHHC4	-0.14596762432764	5.31524880157923	-2.77792081917771	0.00656088828525324	0.0640682255426229	-3.13380519781047
ZNF235	0.334673383492513	2.76619976717562	2.509697246121	0.0137281302096792	0.101723194340573	-3.13415664497994
PHF21A	0.203058521617782	4.42886756841039	2.6831385866107	0.00856692815698306	0.0760474025994611	-3.13426078662249
CEP170	0.295865891755589	3.80267702278848	2.62544108303384	0.0100460254441726	0.0840753498783611	-3.13507931802496
TPD52L1	-0.127062318258702	8.28238880494752	-2.87235641764373	0.00499792689448026	0.0534774980059424	-3.13510301817257
SNORD43	-1.77766921053262	-3.09457329534259	-2.73203363852743	0.00747138120676418	0.0703671506149154	-3.13521935894355
RAD51B	-0.329935843041735	1.98809578555012	-2.49985349126373	0.014091285030481	0.10367164435918	-3.14134114090681
AR	0.399531099544075	4.21745247871122	2.70458504222772	0.0080695860888319	0.0731907278666049	-3.14327412764993
LOC401431	0.486557048908943	0.0420003411068782	2.42164747957334	0.0172959618213777	0.117944840975487	-3.14493024353836
EFHD1	0.148112103388543	5.57843313175217	2.7861610800501	0.00640854292128251	0.0631192413519015	-3.14495070247135
ZDHHC9	-0.118235668052304	6.5132249615392	-2.82206030330405	0.00578183762371537	0.0589966152648053	-3.14563673410728
ZHX2	0.113145521561775	6.42587084609066	2.83214664524075	0.00561614206466836	0.0580289711610045	-3.14739974020786
ZFP2	0.768443524173418	-0.547210932080468	2.4271143840794	0.0170524577475815	0.11678349851374	-3.14807636436769
STARD3NL	-0.20299250055087	3.88540750155242	-2.67542234287853	0.00875256714567493	0.0770249083445739	-3.14857088025663
EHBP1L1	0.142517365170767	5.83907575035715	2.8063798197965	0.00604833633295706	0.0608618392493225	-3.14927052644482
EIF4G2	-0.128535542494109	10.0673311403398	-2.8958122197868	0.00466680115014509	0.051011491787599	-3.15094678788038
PSMD10	-0.151105042966821	6.16871284046992	-2.79126776590964	0.00631576005958669	0.0625739166093175	-3.15316781951589
SNORD59A	-1.14279891134593	-1.5984480509647	-2.53960440913144	0.0126757273155	0.0973318933078156	-3.15774619328111
MBP	0.242654573951809	3.46867963493453	2.60298172974755	0.010681656313823	0.0871933944104212	-3.15872639653283
NOM1	0.131192767791911	5.60386716437735	2.78660640329638	0.00640040260034769	0.063083415669449	-3.15967882336253
AGR2	-0.261885655050096	7.17959158593851	-2.82901486865334	0.00566711842197567	0.0583961112070986	-3.1600109954563
SNAI2	-0.729871310699291	-0.326977245839998	-2.39306028173137	0.0186203922760762	0.123328150887367	-3.16173752323709
CYP3A7	1.63271497407811	-2.19073085791462	2.74011945525192	0.00730302534530141	0.0693953385652391	-3.16238610330512
BEX5	0.822427462508196	0.94942491865129	2.41089026583236	0.0177841622095118	0.119804614269716	-3.16665488160116
S100A10	-0.166489395468503	8.45677814703861	-2.85996001821552	0.00518151296929416	0.0550750313526485	-3.16972619788811
PDCD2	-0.126545500147754	6.29238091998682	-2.8077163528986	0.0060251906232165	0.0607385702125815	-3.17049381147395
FBRSL1	0.228974100109145	6.24403844881329	2.81195128772843	0.00595238527270666	0.0600408270812703	-3.17131318070948
HNRNPA1	-0.209242300330896	4.06602216005589	-2.70717078201157	0.00801143021693835	0.0731907278666049	-3.17370104706861
SNORA26	-0.912468440742459	-1.32679521392093	-2.43657000917676	0.0166384925248066	0.115259532656944	-3.1767974190545
HSPB11	-0.236552561632207	4.10470207574748	-2.6869955543653	0.00847548263138834	0.0755564880209694	-3.18249719308944
ATP5O	-0.184174206468179	6.78465617388807	-2.81364248550961	0.00592353644400665	0.0598255796861607	-3.1846600053795
ZDHHC22	-0.542040380927171	0.702356298620108	-2.3964539543868	0.0184585867896729	0.12279292182597	-3.18518278376735
ZNF566	0.247687146189118	3.55272064435739	2.60931625083498	0.0104988007911379	0.0862549554569008	-3.18569387236406
SHPK	0.140224705251721	5.22228770430165	2.77327618652617	0.00664820825400732	0.0646422295581502	-3.18676333086728
COPS5	-0.147905490565901	6.33223654200756	-2.8038933625596	0.00609161262039491	0.061150137733184	-3.18690926642367
EIF2D	-0.129680891952346	5.80368006593777	-2.77858288637417	0.00654852693612957	0.0640453593449304	-3.18769510583053
CPZ	0.382961948028847	0.299820242473587	2.42630218744383	0.0170884399340828	0.116886281109013	-3.18805537104149
PFKFB4	0.309752786544848	3.03173890299121	2.53918366539028	0.012690015463622	0.0973949537040738	-3.1884784710157
ABHD16B	0.395617727910535	4.339732522253	2.6295580444716	0.0099332894912361	0.0835635480137991	-3.1887866705875
FOXC1	-0.217969854590922	3.07472443214213	-2.68349500748299	0.00855844030684808	0.0760474025994611	-3.18910476276618
SUPT16H	-0.122654839336448	8.55912447217095	-2.85893353829765	0.00519698880730161	0.0551137861847255	-3.18985886981578
AKTIP	-0.183154144070267	4.33532417928068	-2.69927250028938	0.00819027626578515	0.0736420324026833	-3.19015421453907
LOC100130331	-2.30652623347627	-4.84180644543304	-3.27386871401106	0.00146804386012276	0.0232716260821735	-3.1904063783151
PHF15	0.137622097039106	6.05596245852044	2.796586695517	0.00622042758235305	0.062033649902965	-3.19061086082153
PCDH19	0.376391351879971	2.97954691859621	2.59534141536837	0.0109060282529173	0.0882828734277781	-3.19103198195179
AMOTL1	0.188395120917494	4.55791686181616	2.7193801138485	0.00774194432353817	0.0718457602714307	-3.19715949809187
ZFP30	0.347292756908743	2.9670785502965	2.53012050765229	0.0130013282887901	0.0987251426838103	-3.19780358583098
ZNF706	-0.129807778345652	6.14097192192035	-2.79055306699136	0.00632867104736023	0.0626147468617938	-3.19837509959283
ARPC1A	-0.121483910969421	7.43159212131734	-2.82752078228682	0.00569158687809894	0.0585503399747106	-3.19932032822702
IRF6	0.186678857562216	3.93747311164384	2.64829216719667	0.00943460403471248	0.0805940708215835	-3.19965226697731
B2M	-0.187649727414404	7.76801788105991	-2.82798818220476	0.00568392195160492	0.0585331962553206	-3.20128848727818
SFPQ	0.108533098864125	8.58640506453771	2.84561842843486	0.00540161481931178	0.0564356262941476	-3.2044032694096
CROCCP3	0.501718709173556	2.17079906382536	2.40907436409045	0.0178677731009767	0.120222489525344	-3.20559803012219
SPOCK2	0.520241935429936	1.38198947240249	2.39989733457063	0.0182956895947837	0.122097810368381	-3.20585768581737
LOC148413	0.227484152513201	3.90326170626969	2.66173427409433	0.00909087877626526	0.079102943108356	-3.20834526928651
SYMPK	0.171599163357445	6.38777707403402	2.79367680344365	0.00627241806870854	0.0622182205107246	-3.20841080804483
DYNLRB2	-0.64980500887735	-0.530679317761736	-2.37369944014347	0.0195678130155566	0.127055849604377	-3.20896234118637
OGFOD2	0.21191567861266	4.66166574019236	2.70802500907866	0.00799230169372802	0.0731907278666049	-3.20950281503226
RPS20	-0.174874979373682	9.7416242389677	-2.86607292980152	0.00509022334348359	0.0542913872426145	-3.21058923306912
MAP3K14	0.244418030342129	5.93432447964536	2.70467328829968	0.00806759503837087	0.0731907278666049	-3.21117964483844
HIST1H2BK	0.190176057862288	6.8692401322211	2.80032483939918	0.00615421701608708	0.0615568931680864	-3.21129938665837
DCTN2	-0.126308597217612	6.91079073721474	-2.80152527553855	0.00613309179714188	0.0614190582128148	-3.21476242832092
TAF1D	0.243746752088849	5.33949267427108	2.72411750178791	0.0076396202801116	0.0712576740460604	-3.21568705761976
E2F3	0.15775637279927	5.94542104533873	2.77165486044851	0.00667893843306562	0.0648656018319335	-3.21634819717661
DDX28	-0.197486254152966	3.13860981729376	-2.69353366104561	0.00832249210722159	0.0745502720948976	-3.21714973195681
CREB1	0.232925208081783	6.11782983336638	2.75956858117812	0.00691213552226583	0.066665833030204	-3.21769956962158
NOMO1	-0.124368897021414	5.95560523138574	-2.77486297215326	0.00661825777782835	0.064425927285449	-3.21869539083871
SUMF2	-0.127053483313873	6.61377448229731	-2.79575406417755	0.00623526366885415	0.0620830063502016	-3.21898779861114
TMEM201	0.187703947367624	4.91970793236712	2.7458833379099	0.00718513266455352	0.0686652335325675	-3.22004368880196
HSPD1	-0.14166515185592	11.0907695448554	-2.87841344202268	0.00491041375919701	0.052811421034605	-3.22024595734984
RAET1K	1.33201392595466	0.322470876239217	2.53117607835771	0.0129647206032422	0.0985876706905634	-3.22080113765409
DYNLT1	-0.172419304612231	5.20609997743388	-2.74087985970529	0.00728737199808897	0.0693545064603016	-3.22219744837437
NUDT19	0.160922812161044	4.4377960455381	2.73197486532833	0.00747261776441579	0.0703671506149154	-3.22388701313
MRPL13	-0.207646558518265	5.50396959516184	-2.75398715752067	0.00702231226267468	0.0674949139545813	-3.22603343310166
POPDC2	-1.84699593536233	-1.92898897871361	-2.79928384508303	0.00617259022743125	0.0617037650708669	-3.22842635090912
MARCH1	0.353083829861657	2.21260710787401	2.52560789981639	0.0131588766092619	0.0991809329861542	-3.22973264527838
DNAJC22	0.221410682232647	3.47110982826327	2.59335283479684	0.0109651199139571	0.0884614883941235	-3.23228132676427
C16orf7	0.260493376954865	3.23853178886486	2.56602812868092	0.0118068564143633	0.0930088867987809	-3.23315915836452
FBXO46	0.205766961672065	4.07658970735689	2.65927791012847	0.00915282953188744	0.079418674816201	-3.23368588965925
FOXA1	0.118105772420434	7.78031688061499	2.81676851748085	0.00587054847234718	0.0595746678710765	-3.23799752869748
TIMP4	-0.713131385088786	-0.463920003043109	-2.3586397705807	0.0203340705592776	0.130044740356925	-3.23958520517241
DNMT3A	0.131476563565943	5.4020471221288	2.75087953527862	0.00708434813729258	0.0679739748984975	-3.24033249780637
LOC100127888	0.989308462477214	0.233341479121669	2.4123019104907	0.0177194055010599	0.119632464383025	-3.24048978756333
HSPG2	0.288253266352323	3.88870567012746	2.64020561966041	0.00964701165890792	0.0819383560099421	-3.24062463058542
MYNN	0.178675730322772	4.99047211956877	2.71768501192204	0.00777885912801351	0.0719146711204522	-3.24109326082764
FMN1	0.269950376136417	3.96854108605651	2.65733168404572	0.00920218575881337	0.0795335166048552	-3.24347996298954
LOC284837	-0.956867028080081	-0.4239088841267	-2.38035936658025	0.0192371921271494	0.1259189045536	-3.24600473559895
CHD1	0.254097809921829	6.77345428264163	2.77293744155266	0.00665461804839487	0.0646669565609272	-3.24680938135745
FUNDC1	-0.226780240778031	3.57128176505023	-2.63118104705574	0.00988916172242458	0.0833546311660814	-3.24718155600301
LOC144486	0.921480503360399	-1.32880607614027	2.42090505047122	0.0173292684333808	0.118098513150235	-3.25155712840412
GARNL3	0.426927263668328	1.545897247516	2.39738346430223	0.018414487615482	0.122645914329479	-3.25183140013849
POGK	0.137436248950386	6.10432731781591	2.78063802766791	0.00651029107846025	0.0638206963635224	-3.2521576597636
BORA	0.272570373848448	3.04176534575607	2.51081910374562	0.0136872800839615	0.101483167031836	-3.25286875958239
GLYATL2	-0.402714072292316	0.352086965930446	-2.3613351032111	0.0201950056286669	0.129651160895902	-3.25320266332345
GPR133	0.475480998816646	0.211949458973588	2.36219868503266	0.0201506279499407	0.129559100779903	-3.25511074341865
OXA1L	-0.124863379869055	7.20048529177671	-2.7984082788216	0.00618808250280775	0.0618216796756014	-3.25728124657898
TAC4	1.82114480521974	-2.01550742939085	2.7951220245226	0.00624654713764298	0.0621089502556131	-3.25782109927913
DCUN1D5	-0.159499235510778	5.17179516707509	-2.71691907559507	0.00779559164758871	0.0719500412330428	-3.25842388576455
SNORA22	-1.63274376244373	-2.95769206945985	-2.5472507233902	0.0124185709923647	0.09639475360177	-3.25879621042215
HSF2	0.22289950669073	4.32621312815199	2.62579383376243	0.0100363208422559	0.0840753498783611	-3.2597358286175
ATG2A	0.223637825339792	5.53361537055911	2.71380199907427	0.00786402508520628	0.0725416191533314	-3.26065713340194
PPP1R3B	0.224193986991123	3.54032445579826	2.62966895885765	0.00993026818276596	0.0835635480137991	-3.26089763837206
GNG5	-0.165088511419176	5.57076165870316	-2.73556661212857	0.00739739063109727	0.0699739597932527	-3.2627660554084
ABCG2	-0.124519262764246	6.45212908677705	-2.77603447046444	0.00659622492422538	0.0642968282453036	-3.26471963863926
NETO2	-0.125478885706734	5.95173611883256	-2.76376228995846	0.00683039208793646	0.0661061789806998	-3.26639841058104
TAF9B	-0.186520006988656	5.34181368121693	-2.72174393460818	0.00769073269865989	0.0716145955748263	-3.26818924370322
SNORD28	-0.507167589958986	0.199488515212807	-2.35712920023834	0.0204123783491733	0.130246705651116	-3.26936904025094
C6orf115	-0.190274332924484	5.34428507586129	-2.73122439839362	0.0074884235901187	0.0704366682346148	-3.27095457179015
LRRC68	0.194457459237708	6.19505599530873	2.75766192017708	0.00694959425067713	0.0669884808347691	-3.27389566686899
METAP2	-0.148454673369715	7.13489805122188	-2.78514920552888	0.00642707473525727	0.0632272928661427	-3.27397509678705
GPRIN3	0.416505470490992	1.14557775305182	2.47741545398292	0.0149514280806016	0.107432692262036	-3.27415885139077
LOC100507321	0.265085131007004	2.84335280148261	2.51386726642016	0.0135768374962316	0.100804247947372	-3.27707737848841
CYB5R1	-0.16401259461612	6.31904988487576	-2.7542866725253	0.00701635944443915	0.0674764780614148	-3.27714514242209
NCRNA00201	0.433263667303804	4.91844219444141	2.53737258853733	0.0127516836926277	0.097665966679229	-3.27784287395349
SRSF8	-0.153122859364478	4.6696022167232	-2.71058810272568	0.00793515585157141	0.0729162343196045	-3.27922519165513
PHF23	0.174646969818217	5.84695349273671	2.72764487345964	0.00756423279889373	0.0709104424488222	-3.28006410985141
UQCRB	-0.195624889264248	7.58272999662557	-2.79473910863831	0.00625339220784746	0.0621400661224247	-3.28140359017369
C17orf82	0.374530290176589	0.914156300860727	2.3953915301138	0.018509106801344	0.123000410042234	-3.28224694580674
ZNF485	0.206747477559266	2.94127242141222	2.60943877043102	0.0104952921198843	0.0862549554569008	-3.28263037916777
NBPF15	0.269986364158412	3.48760161907777	2.59308005684724	0.010973248138296	0.0884843789126623	-3.28397815464714
JRKL	0.287014694750436	2.02656053161321	2.45042290768979	0.0160481916019685	0.112359307392694	-3.28874261054828
KDM5B	0.153138286381918	7.50969739461414	2.77712741081243	0.00657572994910794	0.064161323027352	-3.28879831766486
PPM1J	0.535797322849055	0.96198054257289	2.33542412913665	0.0215674188087408	0.1350406260417	-3.28923995288548
MMP12	-2.64331624422819	-3.97275878876882	-2.98065497658896	0.00363041454283843	0.0429385097697524	-3.29017815365107
EPDR1	-0.230503364743074	2.65952871120704	-2.54590014549981	0.0124636488562757	0.0964842012764208	-3.29033287301326
TTC26	-0.243058563208453	2.83243688934918	-2.52717422600954	0.0131039984047671	0.0991061235262232	-3.29052754003128
VEGFA	0.190931168350136	7.06037922764422	2.73804505060783	0.0073458840082538	0.0697626939532002	-3.29138452922994
MTHFR	0.214639162015951	4.80990430897259	2.62211728675612	0.010137884641251	0.0844056593225155	-3.29305703768503
STXBP6	1.44549199536139	-2.12754824517509	2.54164049810608	0.0126067873168675	0.0970621458616049	-3.29676324409946
ERCC6	0.27159995016492	4.48288898977376	2.60684643406517	0.0105697568233214	0.0866057707921309	-3.29774074278226
IFT20	-0.256659752740922	3.17711436924824	-2.52569709684906	0.0131557459471403	0.0991809329861542	-3.29919568809367
CENPO	0.145703536648307	5.43901420701494	2.70246951130548	0.00811745162436509	0.0734081464845317	-3.2995319393693
MIRLET7I	2.51903491376373	-3.21543426557436	3.10874252240978	0.00246183114500877	0.0326404050398465	-3.29970850903994
PPIF	-0.128142910127747	7.21639483110668	-2.7890047765145	0.00635672357013997	0.0627196725587144	-3.30122190769493
UCHL1	-0.58149928587015	0.129322505926747	-2.3147003167005	0.0227237738745074	0.139615133827061	-3.30360310268149
KARS	-0.0956790374319834	8.09164943055218	-2.80077916183942	0.00614621405808928	0.0615136348937673	-3.30667199094946
LENG9	0.258982110273548	2.31745171206217	2.51525868619187	0.0135266891277554	0.100631827834778	-3.30752393187123
LCA5	0.552947951121355	1.73425654211846	2.3261671605139	0.0220773562493857	0.137084480828784	-3.3089012418371
SERPINA5	-0.307155478696732	2.02308556110841	-2.48353338310712	0.0147123628669259	0.106514959561242	-3.31203809967837
GORAB	0.26264954438742	3.52532044876185	2.5465651324253	0.0124414354170792	0.0964532725258686	-3.31250130377594
NDUFB3	-0.208580739003562	4.9339818288534	-2.69250526100409	0.00834638901950668	0.0746309270771352	-3.31383516482038
ASAH1	-0.153597646229924	5.32974030201778	-2.71305135265485	0.00788058647803644	0.0726142855419732	-3.31415558286332
LOC641298	0.643306818562155	0.931089808126847	2.31324818560256	0.02280681445195	0.140073876200665	-3.31464768629857
SNORA71B	-0.85620764882751	-1.64954129650158	-2.34404367141413	0.0211019849723558	0.13332986282991	-3.31467480632329
MRFAP1	-0.117523639141137	8.30685138581827	-2.80235231321456	0.00611857622805482	0.0613471635719358	-3.31727152463121
STON1	0.435104108299898	1.02959906253115	2.34222957179061	0.021199196953151	0.133686036894607	-3.31787047583998
TSPAN15	-0.154167197475659	6.13572560621404	-2.75146959531367	0.00707253078182978	0.0678995435105174	-3.31928169689929
CHPT1	-0.136434189106962	5.1992310306499	-2.70234088559663	0.00812037018634201	0.0734081464845317	-3.31961054790912
C9orf156	0.207679710588433	3.81431023277735	2.57435870611342	0.011544265391755	0.0914139651570599	-3.31977607295328
ZNF720	0.245580673628762	3.35315686210789	2.53185582558092	0.0129411956851874	0.0985876706905634	-3.3206104822306
MRPL51	-0.208213392095219	6.08336548331684	-2.73784506638725	0.0073500279087263	0.0697626939532002	-3.32258925954275
STC1	-0.165028728071114	5.67482290013966	-2.73204260805516	0.00747119250893748	0.0703671506149154	-3.32524041751768
HLA-A	-0.193512239546815	6.20126595258188	-2.7049886058639	0.00806048433938237	0.0731907278666049	-3.3268646751457
CEBPB	0.367979021304967	6.98346303410079	2.70603703335776	0.0080368822875645	0.0731907278666049	-3.32816041152596
MRPS7	-0.175981910742627	6.14703682240565	-2.74699906319204	0.00716251332066739	0.0684882062749236	-3.331163926361
SCARNA15	-1.18758740671488	-0.110209008236042	-2.45253952052227	0.015959663705198	0.111958647569518	-3.33216805095691
ABCC2	0.529843771207543	2.00741849229129	2.31754966561331	0.0225616078986413	0.1389250112286	-3.33230565180387
ZNF513	0.337980648190674	2.46405070483723	2.41985902292798	0.0173762918996532	0.118226650012124	-3.33678404082868
TMEM165	-0.161198016379822	5.65415432781606	-2.72132248573323	0.00769984064846659	0.0716595075152784	-3.33745973641495
UAP1L1	0.186854079197712	5.30103737398317	2.67385498476996	0.00879071804746549	0.0772142692362463	-3.33784118271755
TMEM107	-0.255290658703741	2.40004493054534	-2.49483916984441	0.0142795624309002	0.104375612803486	-3.33818711196437
PCTP	-0.18316605634677	4.23619686771289	-2.62712475338152	0.00999978191053981	0.0839175362753193	-3.33850873116687
AMN	1.4326214637195	-1.49728399219344	2.47789174552837	0.0149326924593895	0.10741262309283	-3.339027724814
MAL2	-0.147421865904539	8.79610042678119	-2.80305906753597	0.00610619668792829	0.0612597680917293	-3.33950905928307
CHD7	0.202362236806773	7.22723631364631	2.74759004340269	0.00715055855944904	0.0684130099246143	-3.33965963437549
FAM71F2	-1.1567837007212	-1.525554230839	-2.43748585686105	0.0165988767906235	0.115091051180094	-3.34156462002328
ANXA3	-0.155176866982536	5.61694673814747	-2.72249321168677	0.00767456424520678	0.0715038509397427	-3.34190677474891
NHLRC2	0.269944719194126	4.80360060091971	2.67567879910373	0.00874633909161704	0.0770249083445739	-3.34385990359778
C4orf34	-0.226685946823135	5.25874128062407	-2.63912128792251	0.00967582034386521	0.0821413296603054	-3.34525328342849
MKL2	0.228458520113111	6.22486110224701	2.74286366202167	0.00724667812486685	0.0690954646295742	-3.34993722553532
NEUROG2	2.29405301540176	-3.61214731525738	2.94217754951511	0.00407084644276493	0.0467588158714291	-3.35009814425062
LRRC14B	-2.32651073590753	-3.09367618001007	-2.93169751697519	0.00419906495619583	0.0476749235080917	-3.35113758164731
CDHR2	0.417150046430174	0.978097108152103	2.34087583443604	0.021271997415791	0.133943104209973	-3.3514258091526
ZNF708	0.289958050493212	3.63204809895065	2.56087146165553	0.0119720846888563	0.0937435448255672	-3.35152633756607
RNF24	0.232974845232305	4.00656272226907	2.5652129493929	0.0118328387211716	0.0931696773883585	-3.35188587545141
RPL30	-0.183876581075426	10.22409384719	-2.82212968147733	0.00578068277067922	0.0589966152648053	-3.35347401504201
FAM109B	1.86631686416009	-2.9357086455975	2.69627838102637	0.00825901708906907	0.0741007520373343	-3.35498725607874
SEPT2	-0.110662987033241	8.58458073148683	-2.78942051187913	0.00634917997957822	0.062719247476944	-3.35643580062612
NPRL3	0.179765974729069	5.08275474788541	2.68063762836158	0.0086267015271884	0.0764205481908711	-3.35807368030704
VDAC1	-0.08757273134961	8.64857654914743	-2.78913723354718	0.006354319225717	0.0627196725587144	-3.35840202552289
RNF44	0.139490798590397	6.7776380790311	2.73395925282271	0.00743097019593668	0.0702121726309859	-3.36085466588887
DNMT1	0.126397192891428	7.9176775363645	2.77993832217307	0.00652328613136736	0.0639106252261206	-3.36094884072227
NOL3	0.210331448624562	5.16174028690795	2.69415982339087	0.00830797244300899	0.0744600917132274	-3.36416726415353
OLFM1	-0.127383270464131	6.45247500202781	-2.74879066810946	0.00712632747064765	0.0682592787051039	-3.36420677433522
ESD	-0.140888172201691	6.20048659888591	-2.7307013149811	0.00749945841521521	0.0705008108690608	-3.3645750104889
ZNF213	0.239483482067087	4.36315396332739	2.58407883858933	0.0112445340764619	0.0898488236477539	-3.36560551790025
SNORD1B	-1.8049170310878	-3.46685051858772	-2.67072532258102	0.00886734853768833	0.0775614732972278	-3.36649752709811
CRSP8P	-2.26197325983028	-3.24183898711461	-2.92765271257275	0.00424953852219007	0.0480522530392878	-3.36719025760323
TSPAN31	-0.163453344090835	4.68892075031764	-2.63102108915985	0.0098935029218292	0.0833546311660814	-3.36776910730805
GJA1	-0.468954710753814	0.335488254977414	-2.34901411390761	0.0208376519212843	0.132304058743948	-3.36821879575682
SRP14	-0.143328349236761	7.49777983466039	-2.75666545087424	0.00696924470827615	0.0670619381479921	-3.36943296927904
NCL	-0.111296429960436	10.2783696372957	-2.82249903013724	0.00577453823223703	0.0589941218057008	-3.37059285984489
SMCR7L	0.146633721192804	5.41409881235113	2.67501729437926	0.00876241196816103	0.0770249083445739	-3.37123624344846
LOC148696	1.71477008411376	-1.92073060677236	2.60112975305249	0.0107356570038684	0.0874966509418591	-3.37172518131206
BLM	0.161334104030405	5.39932825669596	2.70585972022837	0.00804086951626416	0.0731907278666049	-3.37247894761905
MAST4	0.231637542469085	5.46595194890028	2.68232009015311	0.00858644886137185	0.0761584272677101	-3.37346995057256
LOC285033	0.584321423761609	0.450685329246865	2.27218245163966	0.0252686653127324	0.149220748125048	-3.37733813783194
[truncated: 14,725 more rows]
