# Supplementary material for: The transcriptomic response of cells to a drug combination is more than the sum of the responses to the monotherapies
Source: eLife. 2020 Sep 18;9:e52707. doi: 10.7554/eLife.52707 (PMC7546737; doi:10.7554/eLife.52707)
Supplement: Source data 4. [file elife-52707-data4.zip › MCF7/limma_t0_TM_9.txt]

1	logFC	AveExpr	t	P.Value	adj.P.Val	B
CYP1A1	5.75449600568598	6.56248199634734	60.9039415487043	1.71670898579462e-79	2.53415927275375e-75	171.290031814609
ETS2	2.83837749187648	6.36117609938898	60.5412687202396	3.03056598033216e-79	2.53415927275375e-75	170.624633115486
ERRFI1	4.05598963281052	6.55432031024979	59.7115818222435	1.1259146497605e-78	6.27659886753153e-75	169.36407033142
HMOX1	7.38773773268135	6.75584619051977	55.4035641524081	1.37089704771885e-75	5.73172055651251e-72	162.021632880639
MYC	2.56004695912152	8.01379775868194	54.543955959542	6.02022275415026e-75	2.01364410680818e-71	160.98177709462
MT2A	5.22297970796035	7.21193164564443	54.288104816592	9.39096877764041e-75	2.61757603062097e-71	160.464058509477
MAP1LC3B	2.69579372043925	7.62558097053956	53.6181183809876	3.03691875914496e-74	7.25563276113433e-71	159.344021912311
HSPA5	2.75171024882557	10.5527548020853	52.944197931889	1.00274907297299e-73	2.09624693705003e-70	158.212284579943
DNAJB9	4.76369012145198	6.3183972105024	51.0393434665463	3.17311973062571e-72	5.89636159722048e-69	154.582041506083
AMOTL2	2.49341094459496	6.53606103651251	50.5248392721691	8.23467948904542e-72	1.37716779774796e-68	153.752020476538
MT1X	6.25483413033979	5.90502223325212	49.8437629203447	2.95084607246829e-71	4.48635906508725e-68	152.051464941144
HBP1	2.97526949838343	6.10881226071028	48.7101542720027	2.56014988961496e-70	3.2935343656862e-67	150.258997339372
ATF3	6.70038098003642	5.18042201633573	49.1517821031994	1.09734743614165e-70	1.52933654350275e-67	150.234660480237
NFKBIA	2.70409801381042	5.75357244973123	48.6577052277956	2.83246783633719e-70	3.38358514963594e-67	150.225473337721
HERPUD1	4.07701331155777	6.39996889195011	48.6175501133485	3.06058261793883e-70	3.4123455801606e-67	150.062622010066
NFIL3	3.33095867177519	5.16866681969889	48.0062046758588	1.00260843315307e-69	1.04797646475325e-66	148.766284805294
PNRC1	3.108399724513	5.19933224060621	47.6709771400692	1.93319689467597e-69	1.90181087450358e-66	148.220916405852
HYOU1	2.05145811626161	9.2049344201938	47.3226173132649	3.84192697073244e-69	3.56957703658496e-66	147.665809685539
CLDN1	3.00568302389536	4.14131437186706	46.0021508808024	5.41666791824782e-68	4.76780811919877e-65	144.887488316349
TRIB3	3.34395578283069	7.80822936799348	45.8010764654346	8.15386174743804e-68	6.81825919320769e-65	144.612320852217
TGIF1	2.17619274659153	5.50480380211522	45.5387429350839	1.39374573328361e-67	1.10995255444929e-64	144.033444811165
TNFRSF10B	2.27448225054546	6.47513920581161	45.3377152386066	2.10583067102326e-67	1.6008141882815e-64	143.630010329017
GALNT6	-1.98925255649976	6.41830539979134	-44.9416223792811	4.77214267503572e-67	3.46997017814336e-64	142.794950283732
PHLDA1	3.04255560053701	6.06340287665354	44.8866678702818	5.34849488602128e-67	3.7270095197425e-64	142.711065064589
C20orf111	2.55277884326805	6.43378349403498	44.3504013409647	1.63816987418537e-66	1.09587011903505e-63	141.591185877834
BRD2	1.51927758635925	9.33574667072424	44.2258502231929	2.12827374638085e-66	1.31826852349901e-63	141.346198061672
BTG1	2.55454148553006	5.49652482144106	44.226170112145	2.12684175301071e-66	1.31826852349901e-63	141.309692736345
KLF6	2.97476939166526	7.1115296895036	44.1346899867445	2.57873442694392e-66	1.54024123415036e-63	141.161809709868
MAT2A	-2.87931479579067	8.13497013508879	-44.0656598284996	2.9829669258691e-66	1.69123291861109e-63	141.003866695229
SAT1	3.19714067482662	5.89732516241368	44.0576586277594	3.03378303984291e-66	1.69123291861109e-63	140.867920383716
LMNB1	-1.84064348021332	7.53408584336184	-43.5814300104436	8.33318283965155e-66	4.49561773581718e-63	139.992416418739
CA12	-2.42567611721995	8.30245847554294	-43.5659992012744	8.61196341443698e-66	4.50082737947013e-63	139.95914921126
POLR3C	1.60213210570631	6.34245141981422	43.5407827681267	9.0879567877789e-66	4.60566634299437e-63	139.901288165168
NFKB2	3.04956450799967	5.95022626336232	43.3103992538711	1.48762564876675e-65	7.31736804411032e-63	139.40343018661
KPNA2	-1.55991688133566	9.69955542165835	-43.0820552975782	2.43020058303172e-65	1.16121927287493e-62	138.906659637352
TRIM16	1.84702165524964	6.93425615572594	42.8115552181331	4.35975911361583e-65	2.0253503171142e-62	138.339368042661
CAMTA2	2.55912338214161	5.93913523214158	42.7756119558206	4.71300612882794e-65	2.13027877023023e-62	138.25278006051
C9orf150	3.21063294052116	4.31174225702065	42.7501951972521	4.98011923169062e-65	2.19177668502089e-62	138.115609238209
NFE2L2	1.92957032112891	7.15100880441515	42.5256949090005	8.11463885492069e-65	3.47972359512035e-62	137.717818261103
CEBPG	2.57734662249853	6.83050828518834	42.4842168673372	8.8828687328796e-65	3.60230061990378e-62	137.627816728846
BHLHE40	2.56431726101088	6.82896665127999	42.4847886781238	8.87179392554158e-65	3.60230061990378e-62	137.622845053645
C3orf19	2.57103463326173	4.87382880388032	42.4758422293407	9.04667699330057e-65	3.60230061990378e-62	137.553860488239
PCYOX1	-3.21171194147983	6.60818016322384	-42.2575226203372	1.4583675746595e-64	5.67203239967569e-62	137.071691357861
STX3	1.89606078447055	7.26471962093819	41.6721147748832	5.30536692457038e-64	2.0165217374208e-61	135.843439299664
GADD45A	3.06657670556683	5.41162096556908	41.4672149953418	8.36924822753214e-64	3.11038460793884e-61	135.232923586889
PRDX1	-2.1265546108538	9.32447542691457	-41.1633836058975	1.65142411381817e-63	6.00400366945544e-61	134.696322994816
CALM3	-1.92322495816902	7.97963853395084	-41.096186033598	1.92045252440577e-63	6.83354213152385e-61	134.555846494299
KIF20A	-2.2335349055954	5.81745294395838	-40.6732208139811	4.99083342309745e-63	1.71713490326539e-60	133.603669074356
SQSTM1	2.60197746889187	9.89584571507719	40.669681138699	5.0310697357094e-63	1.71713490326539e-60	133.554996544159
UBC	2.02401366136899	10.845093444045	40.5223837097296	7.03099173872795e-63	2.35172611676972e-60	133.218756957327
GTPBP2	2.91947799169415	5.83644564331733	40.2165643704049	1.41355009415855e-62	4.63533564209954e-60	132.564107955521
PER1	2.85064971856269	5.39870026442163	40.1555569961	1.62577252268275e-62	5.22873455179737e-60	132.384273372363
JUN	3.38610448713567	7.6900384754173	40.0184789103127	2.22769384406126e-62	7.02942487699632e-60	132.105531259534
LHFPL2	2.55954763537323	6.06432015976165	39.9353412192675	2.69789111740025e-62	8.20355109952759e-60	131.915119252178
DDIT3	5.25402586591163	6.72634808064563	39.9491834434193	2.61316214130298e-62	8.09305993539835e-60	131.866264644992
CD55	2.12262958012724	6.76048435142546	39.4035113769502	9.26208064501894e-62	2.75054513306246e-59	130.685518384659
ATG13	1.48871080978292	6.66488912292753	39.3983353003162	9.37461567714425e-62	2.75054513306246e-59	130.672057842828
IRF2BP2	1.9245794029699	6.7465405455177	39.2439675296096	1.34478986042675e-61	3.87763200444431e-59	130.306718582339
XPC	1.78025356606222	6.41597455597017	39.229703768739	1.39046867234449e-61	3.9413895044558e-59	130.280727019579
GFRA1	-1.77037752832941	8.7630723594974	-38.8528705907513	3.37371501357899e-61	9.40366831451585e-59	129.366934280165
PPP1R15A	3.79860330963942	7.73047738173972	38.8199493630411	3.6466528317554e-61	9.91956975548371e-59	129.318245838244
NFKB1	1.80196362102056	5.20171368164666	38.7487504602643	4.31568655530328e-61	1.14564352303003e-58	129.150313539322
WIPI1	2.52241039401098	5.36228497793697	38.7333490753655	4.47599984197576e-61	1.16963470870629e-58	129.10468520209
EGR1	4.82805124904807	7.31746040913881	38.6018257029186	6.11485908076119e-61	1.57330620410231e-58	128.771332440957
PVT1	2.27827872905445	6.47447278254972	38.3805566290886	1.03575485385522e-60	2.62454002664769e-58	128.275909369959
RHOU	2.11177708608505	5.50103275114036	38.310834914984	1.22352755493318e-60	3.01982967549379e-58	128.108238128504
KCNE4	4.16907412177676	4.764634949634	38.3093546628869	1.22786664633806e-60	3.01982967549379e-58	128.085883573072
MT1F	7.86523294556728	3.917475381179	38.8163943105342	3.67742959124605e-61	9.91956975548371e-59	127.759769428512
IGSF3	-2.32443005363473	5.8661127774805	-37.8342065863703	3.84917552904304e-60	9.32950891995882e-58	126.957894184608
CYP1B1	2.80392401859983	8.20586678357135	37.570028105565	7.30501339614014e-60	1.74527205767211e-57	126.270809264423
EFNA1	3.12782137363404	5.65652920779477	37.0756572684889	2.44874545040891e-59	5.74440259712838e-57	125.114168629925
AARS	1.7495359876422	8.92408223154677	37.0716401068992	2.47307454552286e-59	5.74440259712838e-57	125.050390461696
KLF10	2.33563176541434	7.44018767785237	36.8260428388725	4.53422844670192e-59	1.03877310332387e-56	124.487687707049
CCND1	-1.80245882874242	8.63108843422753	-36.7228108961302	5.85621424339314e-59	1.32350441900685e-56	124.211876513499
PLK1	-2.4676512368894	5.46930024210235	-36.6543630793779	6.94128670697122e-59	1.54781438516516e-56	124.076484973884
ZFP36L1	1.62420011813083	7.3820901280373	36.4291491851424	1.21670442734896e-58	2.67739011091894e-56	123.488641941454
TRIM16L	2.57599636689031	5.56977679120254	36.3977236666384	1.31613345442906e-58	2.82353412047433e-56	123.436435873913
OPTN	2.92505294273786	4.37171479272992	36.3974957118582	1.31688388780793e-58	2.82353412047433e-56	123.398821774093
UBTF	-1.48191681547618	7.6600751653003	-36.2928619715926	1.71127528361806e-58	3.62270479028209e-56	123.157282091484
DDIT4	3.07516345833942	7.79816807553139	36.2263512440906	2.02202699790696e-58	4.1748616682711e-56	122.993042919865
TMEM164	-2.33665563038367	6.7415023422082	-36.2103432405965	2.10496892301093e-58	4.29310978883351e-56	122.969280098542
HSP90AA1	-1.80112329208495	12.9413910624577	-36.2313608585107	1.99675464731999e-58	4.17421559022244e-56	122.87663257125
TSPYL2	2.45239314211519	6.38540384366304	35.862004496127	5.0676929914955e-58	1.02110960951531e-55	122.091967391272
NEURL1B	-2.78928749716755	4.82966545014701	-35.7023143143692	7.59975993216412e-58	1.49527511888838e-55	121.637380461105
ICMT	-1.2687496967591	6.74517217962077	-35.585802980968	1.02242319661046e-57	1.98825645815271e-55	121.372837436028
ANXA1	4.21851831295603	3.22225492898781	35.7543635291792	6.65830741223736e-58	1.32563729955069e-55	121.314564140962
STX5	2.05409549031286	5.97928525378897	35.5351115086694	1.16357713789391e-57	2.23674299472848e-55	121.262082048686
LDHA	-1.49924635852782	8.3863213486298	-35.4987918099805	1.27666954816413e-57	2.42625244585193e-55	121.121387561256
AGPAT3	-1.66177229209435	6.69446436768674	-35.2508691758651	2.40993246146345e-57	4.52850679612526e-55	120.527079030337
DUSP1	2.41150498381975	5.4953577980922	35.2033244188964	2.72338969323262e-57	5.06066324773582e-55	120.388924080497
TFE3	1.81753885297379	6.72470095457409	35.1697869202082	2.96897320422334e-57	5.45638547993749e-55	120.311073075022
AEN	1.56334003509224	7.40668228714742	35.1636644858326	3.01616257014974e-57	5.48285900252003e-55	120.284043022558
RPA1	-1.43285942434657	7.039790252446	-35.1059091963985	3.50033182503976e-57	6.29457520881343e-55	120.14135647634
KDM3A	2.06685996711144	6.19680587958183	34.8598587219896	6.61567255909453e-57	1.17702667955635e-54	119.524208680125
YPEL5	2.1498084762685	5.7418497596113	34.8556612992055	6.68812987025662e-57	1.17739246263339e-54	119.51599736714
ARHGEF2	2.8942424596783	4.42797576243594	34.7628624580843	8.51172717630017e-57	1.46752706491179e-54	119.255647090984
UIMC1	1.59491207607923	5.80038265287198	34.6891223920129	1.03132369448569e-56	1.75998545577333e-54	119.073090022237
RELB	5.11224340971242	3.64715081169715	34.8004966823546	7.71832463061936e-57	1.34459647002581e-54	118.894259957006
TMEM39A	2.28223097716763	5.11649237460324	34.613682375703	1.25559836067012e-56	2.09986269838471e-54	118.887239211773
NFX1	1.49084930324856	6.64449583398903	34.6244023899394	1.22094987777429e-56	2.06254199554518e-54	118.88340899919
HSPA8	-1.17702983311492	11.9936459746859	-34.5487508557033	1.48774959016169e-56	2.46347763820437e-54	118.568160255468
VANGL1	-2.24441438425127	5.58619610547376	-34.457477853294	1.88928939786691e-56	3.09769371469865e-54	118.478782871469
TAF1D	2.94602768157938	5.33949267427108	34.3507590854663	2.49990819281361e-56	4.05907423462279e-54	118.199207779246
WSB1	1.72781654417781	6.22409119294748	34.3211126298617	2.70251776483359e-56	4.34585645183432e-54	118.088506671794
WHAMM	1.58869771155873	5.47808293282616	34.2683466939803	3.105043915603e-56	4.94559566138519e-54	117.982001853609
TBC1D15	2.16508617242664	5.48706992044039	34.2356749566775	3.38410188827976e-56	5.33921886599912e-54	117.895867593914
CPT1A	-1.34979133628455	7.74061021052156	-34.0775346486404	5.13783975802037e-56	8.03039552459183e-54	117.433594370709
RSRC2	2.04995141754235	7.26264497055346	33.9799481454383	6.65330381534715e-56	1.0302764167395e-53	117.183301124389
IRF1	2.91167189945631	4.07008065927904	33.9183382284486	7.83519245071058e-56	1.20216292243747e-53	116.992645724224
VEGFA	2.34763414084602	7.06037922764422	33.8633356148332	9.06856351651165e-56	1.37875142045583e-53	116.899306955298
HDAC1	-1.30876486561084	7.11462503375956	-33.7854327904852	1.11586068740509e-55	1.68123010235701e-53	116.67479058162
DUSP4	1.45865496037171	6.12907799082694	33.7286805967371	1.29818767317204e-55	1.93847237911867e-53	116.539904541553
PRSS23	-1.58412418116009	7.51479796878689	-33.7140211128333	1.34998988063116e-55	1.99798502333412e-53	116.465225575825
SESN2	3.02960395932903	6.73073296517458	33.6794669241557	1.48050483417239e-55	2.17192656549991e-53	116.421095604325
USP43	2.56171401439769	4.18584960570124	33.4953694151319	2.42398583628419e-55	3.52510775008842e-53	115.917086990016
UGDH	1.52008916475413	7.27819462632599	33.3748052390236	3.35191794743266e-55	4.83254101317792e-53	115.550215391236
HDAC5	2.63443741605128	4.9457181551372	33.3470836768123	3.61176771256246e-55	5.16266694229869e-53	115.520382876131
FNDC3B	2.44498682750441	6.155841977532	33.2346274875909	4.89209214117254e-55	6.93350414991267e-53	115.201706427066
ZNF165	2.93606241659302	4.57965752817723	33.1363744997164	6.38165023662729e-55	8.96863181154242e-53	114.949666576355
HNRPDL	1.56580545466687	7.83858154181736	33.1090131540358	6.87276034226806e-55	9.57833699700758e-53	114.820667107138
FAM83D	-1.96662881583702	5.76664867759842	-33.0658729415949	7.72579073744208e-55	1.0678192090329e-52	114.765409219389
CHD2	2.38333502420841	8.27233738318604	33.0050083916084	9.11434432019705e-55	1.24941224927029e-52	114.523313061565
YARS	1.43044109361888	7.61691073457606	32.9747975060212	9.89456591913965e-55	1.34533919050156e-52	114.45993740261
AURKA	-1.63205715223663	6.86782300198997	-32.9549571416925	1.04433063213464e-54	1.40849882998547e-52	114.408995675442
RAB39B	3.35919043568867	3.86021553302682	32.932053534514	1.11150950286261e-54	1.48711079406994e-52	114.292371172711
RBM39	1.26226179665693	8.49383738115439	32.9227350666814	1.14007488598504e-54	1.51322320581062e-52	114.289311552482
NCRNA00219	2.59198458028871	5.11807345253194	32.7676125267535	1.74087824529065e-54	2.27456623236257e-52	113.96390859698
TXNRD1	1.60591273398654	8.70475445202849	32.7935372623087	1.62178981535936e-54	2.13565455685589e-52	113.92563985694
RUNX2	2.96714381425927	4.07969380970454	32.7354600956501	1.90091649815812e-54	2.46441298567413e-52	113.85850211539
RAP2B	1.5578398713145	5.22729941655336	32.6831197090754	2.19384766992476e-54	2.82230064860167e-52	113.718348074093
DNMT3B	-2.22983858770625	4.40797339945686	-32.6428316882417	2.45004375228753e-54	3.1278268483402e-52	113.586141108778
MARCKSL1	-2.1300060016583	7.13388716990414	-32.6265462872094	2.5619900315522e-54	3.24596373391508e-52	113.552080090298
CEP95	1.7660201761483	6.92846822411002	32.5819465599594	2.89573035384128e-54	3.61404436101802e-52	113.403015087478
CALM1	-1.17973554253305	9.16678074714688	-32.5933483938426	2.80644677048741e-54	3.52894855561139e-52	113.37840158149
GOLGA5	1.76704437445107	6.50316136362765	32.5673733576639	3.01403538145357e-54	3.70637703819334e-52	113.369023320589
PPM1D	1.50542116803066	8.86931357002667	32.5698894291875	2.99326695071655e-54	3.70637703819334e-52	113.315473194883
OLFM1	-1.75679365859551	6.45247500202781	-32.4900237657072	3.72870829673014e-54	4.5517458068989e-52	113.191714461027
ASNS	2.68327548730914	7.81572324876419	32.3764847899479	5.09960348107837e-54	6.18012816069237e-52	112.825212122946
ZFAND3	1.39223549447037	6.50130552472739	32.3397846829234	5.64383715490066e-54	6.79046996968047e-52	112.754222181827
PTPLAD1	-1.33199447520218	8.19235482136332	-32.3080673715418	6.16122311363428e-54	7.3600210966014e-52	112.62117627721
GALK2	1.75054543124529	4.64216474769873	32.2262101788986	7.72896020967087e-54	9.16731422315855e-52	112.47548184842
UVRAG	1.66232695340754	5.78379693961943	32.1702197987788	9.0278304505169e-54	1.06324955249609e-51	112.300009523208
SH3BP4	1.57117661462184	6.36225326389235	32.062792647153	1.21701107640403e-53	1.41342314179035e-51	111.985215681491
SLC25A25	1.54209752612895	6.24587187674517	32.0193247966116	1.37366685792939e-53	1.58435893324214e-51	111.881979974845
FAM110B	3.25716100998575	2.52806558614193	32.0634428010776	1.21481020268724e-53	1.41342314179035e-51	111.671100923453
PSRC1	-2.66431612232449	3.99460625154709	-31.9282321307606	1.77123513723681e-53	2.02891345446222e-51	111.578379723159
CDR2	1.40794677273766	5.46570733320829	31.8748203728103	2.05649148936546e-53	2.33964378694884e-51	111.481011491052
DKK1	1.92750428507197	6.41450477589382	31.8708087059616	2.07970324319505e-53	2.3500646648104e-51	111.395751608005
TES	2.43661502080156	5.93738087172614	31.8140525073232	2.43791443554334e-53	2.73635443087428e-51	111.321744169294
ALG8	-1.96010147958426	6.04657884301323	-31.7703866113187	2.75541258555943e-53	3.07210133872639e-51	111.200911062199
TNFRSF21	1.92271163503693	4.59311724929902	31.7579867801642	2.8529610101621e-53	3.15979602211596e-51	111.172273602115
TIPARP	3.04180599289597	6.20178252492669	31.7394309850672	3.00548923676698e-53	3.30682907866387e-51	111.108686312521
SARS	1.51172046564447	8.09179085661791	31.7038009621499	3.32183801208765e-53	3.63100777216691e-51	110.917527381814
PXDN	-1.96476758406985	6.27870350285946	-31.6576586107842	3.78203110637463e-53	4.0806895627748e-51	110.884313628399
TSC22D1	1.25781090794309	6.6636823389189	31.6629144109412	3.72652097386796e-53	4.04690498486803e-51	110.835159512147
CCNL1	1.77820996594006	6.92425604820124	31.6115895651453	4.30575989783982e-53	4.61599541868418e-51	110.707056868099
EDC3	1.3198316741103	6.56522465136617	31.5332539945446	5.37006449464102e-53	5.72031583492844e-51	110.473777544341
SPIRE1	1.75708210176623	6.07691686645815	31.5019579117934	5.86623586445891e-53	6.20929927830449e-51	110.419420412185
SEC24D	1.65590218744657	6.71508660193227	31.4426764120825	6.93658295352051e-53	7.29606373048283e-51	110.20945393592
PARP6	1.32627832669712	6.4645009741492	31.4289726390867	7.21086207511032e-53	7.53715358400906e-51	110.195870023618
C6orf141	2.47855537598727	4.56697786892832	31.2476276807493	1.20621794543131e-52	1.25296825586294e-50	109.732998302316
LARP1B	2.02884957756214	5.3777413714857	31.198220010028	1.38830965478517e-52	1.43321547324859e-50	109.576313632121
UBAP1	1.35427893086561	5.95128342001884	31.1876819169665	1.43060626016484e-52	1.46781957638017e-50	109.535742912463
SIPA1L2	1.71256555302121	6.65547542993911	31.1838814191433	1.44617735728941e-52	1.47474817825049e-50	109.478219721372
NEDD4	2.24429985280533	6.12223105449565	31.133369922985	1.67013599608926e-52	1.69280935749072e-50	109.346922189323
ALDH5A1	-2.086856605763	5.03617592831211	-31.0543190919794	2.09304751105968e-52	2.09605548353066e-50	109.180945412184
LOC388796	2.55866044787234	4.9906836176705	30.981039246747	2.58126456624721e-52	2.56958741701895e-50	108.974579575795
ARFGAP3	2.12009764453108	4.64348884344272	30.9722263617268	2.64724889190425e-52	2.61967990936135e-50	108.949156758433
FBXO32	3.86402649181856	3.56794980153143	31.0853630358994	1.91539615209635e-52	1.92970393058189e-50	108.937428158795
PTGFRN	-1.75359557425837	5.05538912584792	-30.9675467588948	2.68297558364205e-52	2.63941668593116e-50	108.936020419737
PGAM1	-1.57695239960582	6.23801660208936	-30.9528586959689	2.79830450302073e-52	2.73677453266191e-50	108.871002543474
MBNL2	2.29829909484926	5.24355390412766	30.9353477596526	2.94235690037656e-52	2.86092888383126e-50	108.830827324123
YY1AP1	1.35897593004206	5.81444452404521	30.8789346435295	3.45936119037834e-52	3.34418245941545e-50	108.650829926596
LPCAT1	-1.23605932015479	7.98981511790218	-30.8427832278077	3.83797377918442e-52	3.68886629213105e-50	108.480712143644
OTUD1	2.53207325582583	3.6527587197849	30.8124005664451	4.18835803060908e-52	4.00263426879465e-50	108.410232887208
PNPLA8	2.14597829339308	6.42752123418809	30.7904569187619	4.46134650745182e-52	4.23929312446728e-50	108.386057326992
NFXL1	1.81752461927464	4.76136816676635	30.765702484578	4.79092948663996e-52	4.52675167991903e-50	108.348051006442
ARRDC3	2.82540480183242	5.74063066255581	30.6513534054113	6.66300019685614e-52	6.22525225096212e-50	108.008871161487
WARS	1.66582784234091	7.92809396458491	30.6744926493012	6.23228370903795e-52	5.85554566010958e-50	107.978554502573
RAB9A	2.2910075180344	4.35543886398147	30.5747579766657	8.3151040046388e-52	7.7256555207544e-50	107.806556711268
TPBG	-1.6589857057024	6.9236303665459	-30.5422101899829	9.13701817157347e-52	8.44240286748037e-50	107.652813432874
TMEM214	1.2611663764741	6.57851948414562	30.4424566712913	1.22036590720629e-51	1.12139557319329e-49	107.342458576746
PIGA	2.16437550086954	4.77883763565424	30.3735262524001	1.49119744066166e-51	1.36277519112708e-49	107.221829528908
CCDC9	2.03089847744891	5.80123188275644	30.3373292430249	1.65694753204253e-51	1.50602122423257e-49	107.105829535365
PROM2	-2.47612311859085	5.06642340712119	-30.2725792689894	2.00124395699196e-51	1.80912453712073e-49	106.908179244727
AKAP17A	2.20816103062688	6.15632656702606	30.2090314204071	2.40939079130825e-51	2.16637911794834e-49	106.715711751941
TEX10	1.36957901499326	5.78186049668738	30.1959187778433	2.50355442352562e-51	2.23900771010922e-49	106.657824221026
SRP68	1.18778472732981	6.95714630908694	30.1576400272134	2.80023824692124e-51	2.49102044901654e-49	106.490970891687
PGM3	1.85181147257276	6.38652846022921	30.131616016942	3.02197069566348e-51	2.67404433408868e-49	106.459623763953
LOC151162	-1.67222428074762	5.69774326684735	-30.0813726627586	3.50147578963488e-51	3.06589953433789e-49	106.362111625788
ITGB5	-1.44712130862713	8.01977848395767	-30.0914986586376	3.39901888548251e-51	2.99185220214787e-49	106.293959705259
PFN2	-1.27063399718163	8.11051919013887	-30.0768880554254	3.54784242650877e-51	3.09031858025691e-49	106.248834719988
SLC30A1	4.3705551337944	5.6169025225889	30.0318793288095	4.0489423996452e-51	3.4904387985395e-49	106.22607738598
TARDBP	-1.16584947005536	7.49775969058879	-30.0586882198657	3.74246014228073e-51	3.24294836370482e-49	106.203574568196
TM7SF3	-1.52015032848254	5.72103102091751	-29.9447415040266	5.23145637245117e-51	4.46382022310578e-49	105.952448052994
ARRB1	-1.91377369923828	6.43119769249357	-29.946646819564	5.20219465916423e-51	4.46161556306988e-49	105.951233673047
TULP3	1.84399082041594	5.60455577328972	29.9066967917598	5.85180966289191e-51	4.96780024376672e-49	105.826057156694
BCL10	2.11976825691223	5.00470492733472	29.8783445135168	6.36196752222185e-51	5.34661029354966e-49	105.776594714036
RAB5A	1.64311704927976	6.70200154660487	29.8908972418875	6.13078318594723e-51	5.17834434352432e-49	105.724283715419
CRISPLD1	-3.18344330579641	4.18609057840886	-29.8562051414178	6.79136706262764e-51	5.65068769927287e-49	105.63773038939
EIF4EBP2	-1.64192744282335	7.94082207506381	-29.8629971700274	6.65661154893904e-51	5.56625857722282e-49	105.620502567409
PI4K2A	1.50769601711412	6.12383947389819	29.8233775538397	7.48252636468014e-51	6.19493915459954e-49	105.580014230533
KLF4	1.987309232487	4.91206510458347	29.8071626329807	7.84969064796574e-51	6.46690770426498e-49	105.566426247761
PARP1	-1.25362496855899	7.64298698925072	-29.8042084960986	7.91851563038717e-51	6.49163016679387e-49	105.442669327335
ZCCHC8	1.47238275132261	6.2093422356505	29.7349202481534	9.71969540619793e-51	7.9293749255246e-49	105.295167047619
CCNB1	-1.49399167866132	7.20924674371709	-29.729868527457	9.86617237422391e-51	8.00979935856897e-49	105.225336011074
CCNA2	-1.75832632770381	5.48221964919826	-29.6715890374243	1.17261347470585e-50	9.47381050772011e-49	105.115193906535
CCDC85C	-1.53370250382287	6.27574006293783	-29.6049501460558	1.42910684206161e-50	1.1435589869205e-48	104.923520524255
PLEKHA6	1.43028430944593	6.64507385984049	29.5954926928563	1.46983864814893e-50	1.17055150245918e-48	104.863456735271
ZFP36	2.30506461587129	5.86929075058073	29.5286889947025	1.79295675925646e-50	1.42110942378223e-48	104.729311718217
C5orf41	3.88902905372437	4.81563713303347	29.466637120479	2.15710616260582e-50	1.69368279170985e-48	104.537131231627
SDC1	-2.08041088054831	5.58774569533165	-29.4556971052966	2.22865625528734e-50	1.74168444922549e-48	104.525948265904
LAPTM4B	-1.03301148836705	8.22756308215179	-29.4810957802832	2.06608600319111e-50	1.62986897723435e-48	104.46910335711
DUSP10	4.46358140026451	2.65135397352581	29.6426688534689	1.27767177644052e-50	1.02729724948035e-48	104.283254796774
PDIA4	1.10769279467004	8.16718425770082	29.3756303006429	2.83066856714539e-50	2.20186516822974e-48	104.127567990083
KCMF1	1.20128912404888	6.89472621982433	29.3363049453283	3.18402527898137e-50	2.46526105396687e-48	104.077943490293
PIK3C2B	-2.03101000419275	5.59098538026407	-29.2987843520453	3.5626276088498e-50	2.74568590462691e-48	104.050821801588
CITED2	1.58532806596213	5.89856687004644	29.2046500646604	4.72506532736289e-50	3.62486204288151e-48	103.711848140926
MNT	2.06520429218934	5.09078222795694	29.1849637985961	5.0129659510712e-50	3.81076557116885e-48	103.704188709451
LMCD1	1.99921401083135	5.11226271712881	29.163417645988	5.34840547563342e-50	4.04736349205852e-48	103.635732155768
PGK1	-1.18584779055008	9.16465232936247	-29.1951828267898	4.86137462715931e-50	3.71240316276768e-48	103.581160191036
ATP2A3	-2.29851457692338	7.24873739641196	-29.1381710882101	5.77040135226243e-50	4.32754225180434e-48	103.511986704712
SMAD3	1.32707759677414	7.41659674120542	29.1563433007459	5.46341061546432e-50	4.11576933031646e-48	103.497390183621
ADAM17	1.98494972619621	6.22474546346199	29.1058556638353	6.35997747608553e-50	4.748404612056e-48	103.410109222375
EFTUD1	1.3891593605734	6.42941911247628	29.0996646147616	6.4796878696767e-50	4.81627999699881e-48	103.373940293406
TNFRSF11B	2.35990265710659	2.91929869028472	29.0584827463048	7.33599411035223e-50	5.40472094720399e-48	103.334704778199
TMCO3	1.86169351861406	5.21897340767022	29.0553250449026	7.40618822094071e-50	5.43250402662336e-48	103.303532065012
OSGIN1	3.06262669832367	5.88191996646322	29.0500725654982	7.52445283427595e-50	5.49515062010616e-48	103.267634472121
CEBPB	3.52094849639579	6.98346303410079	29.0591712937393	7.32077741675598e-50	5.40472094720399e-48	103.247523067065
NR4A1	4.10234010339345	5.57460740685181	29.0277643677074	8.04835769463841e-50	5.85220582978838e-48	103.233625557983
GOLPH3L	2.45867809489243	6.4418847860992	28.9377448370891	1.05645056859368e-49	7.61555142636235e-48	102.884279431584
KYNU	1.46941457451353	7.56202136624953	28.9524607658804	1.01045277064986e-49	7.31550308932824e-48	102.854749533473
SNHG8	2.24796247814255	5.76373642383929	28.8222777096108	1.49905029222896e-49	1.07137252509561e-47	102.5709875088
SLC44A2	-1.29644782368829	7.28847618818177	-28.8246870086952	1.48812833238739e-49	1.06813125454278e-47	102.517593770966
KLHL24	3.08126540980459	4.98928081901282	28.7703579466202	1.75511417993957e-49	1.24375125191989e-47	102.46609289279
HMGB3	-1.55978215366075	6.88906522595635	-28.7834702772332	1.68654997119549e-49	1.20024943482014e-47	102.408243159583
MB21D2	1.59761447605242	5.18973832475817	28.7473434828608	1.88233037768557e-49	1.32827397621998e-47	102.350216305066
RND3	1.81256468600437	6.2953687090789	28.7070789274377	2.12770442079587e-49	1.49511465266345e-47	102.198865467445
SERP1	1.23952913995611	8.51458877572485	28.7001717023051	2.17293194179099e-49	1.52050685332688e-47	102.084594379208
TFRC	-1.80298582221325	8.93044521229387	-28.6628817509013	2.43440167467611e-49	1.6963722336368e-47	101.964196964855
SYNPO2	-2.54473635190056	5.70477138016374	-28.565955312423	3.2726034078503e-49	2.25230532481022e-47	101.803483872686
SPAG5	-1.06960252861805	6.7304239367738	-28.5771381633725	3.1626422343921e-49	2.1946899887126e-47	101.766382964361
MAVS	-1.45499549964267	7.42158692710207	-28.5688929443984	3.24334937170376e-49	2.24139565670965e-47	101.726427161827
ALDH1B1	-2.05115265838913	4.11482585509358	-28.5204141252688	3.761740541042e-49	2.56781015544434e-47	101.7043347543
DUSP16	1.48033784441096	6.49702451127792	28.5457399583715	3.4812676798507e-49	2.38609510974685e-47	101.66884049219
CLK1	2.36686088821391	7.00246078561596	28.5164314423467	3.80787712699904e-49	2.58873727934683e-47	101.607320032649
FLCN	1.79670744301217	5.96977715283135	28.490914678975	4.11732927471244e-49	2.78778197531542e-47	101.554678675738
GOLGA2	1.17477734322446	7.31801541552838	28.4774739338524	4.29041185058791e-49	2.8932599915013e-47	101.443975230542
CTAGE5	2.45577607558511	5.61528330541787	28.4456735112262	4.72973753008086e-49	3.15139961964431e-47	101.41478926727
ARL6IP1	-1.37444382540033	8.4301061839726	-28.4607103250685	4.51661289753291e-49	3.0335676344715e-47	101.357549378621
PGRMC1	-1.23059295234343	7.38404404438623	-28.4406011175708	4.80389722103294e-49	3.18811020335535e-47	101.347353821865
SEC23B	1.00908874688743	7.54555934387463	28.4524149273445	4.63296080255679e-49	3.09926545847839e-47	101.339879140802
PALLD	1.3332146206925	6.56826671395479	28.354777372143	6.25257509657001e-49	4.13312513498169e-47	101.095547285899
ZMYM5	2.10162666898842	5.37768604896849	28.2983520754409	7.43811948505851e-49	4.8974452861464e-47	101.007218108721
AKIRIN2	1.31325278919828	5.78005429414684	28.2166958378983	9.56740437763747e-49	6.25020589107848e-47	100.705914088944
IRS2	2.18837948682086	4.59334795482459	28.1791765729076	1.07426775823423e-48	6.98855622999816e-47	100.650520568924
ARF3	-1.11986266249345	8.18663045276772	-28.2263392100692	9.28687362607487e-49	6.09073233421475e-47	100.64152645822
SLC29A1	-1.81435056005617	5.92457577416255	-28.1722562307551	1.09748701491947e-48	7.08663043919432e-47	100.602002702014
GOT1	1.37992164221782	6.89533309893308	28.1780181259627	1.0781197723867e-48	6.98855622999816e-47	100.531053117375
CXCR7	-2.23510171379088	5.6958442201875	-28.1407827578222	1.20964576344059e-48	7.78081374914633e-47	100.524439955068
BCL3	2.81695553286208	3.91006539343708	28.1141599627412	1.31350888564848e-48	8.41652207033914e-47	100.454492267123
TMEM150C	-1.62915293832225	5.04427325230211	-28.0763605631388	1.47663149551202e-48	9.42564317974926e-47	100.319422578052
C6orf48	2.17125128638165	7.08450567528741	28.0378397129177	1.66393618961284e-48	1.05808626749373e-46	100.105008084928
SPECC1	1.07858425161781	6.20317410398099	28.0233553646363	1.74041504025628e-48	1.1025265580775e-46	100.087962681682
TMEM19	-2.69889960413514	3.53673570560947	-27.9921413091884	1.9175086921769e-48	1.20557952511152e-46	100.025935610046
EIF2AK3	2.21972720800322	6.65200598416381	27.9897479512847	1.93181578858557e-48	1.21002573963689e-46	99.9806175210222
GFPT1	1.92700828634598	7.3653618920997	27.9992204719093	1.87581329939121e-48	1.18381515543466e-46	99.9557529071326
FBXO42	1.6648923450826	4.77441982060884	27.9421622932688	2.23974294120138e-48	1.39247066723613e-46	99.9060426707547
ABHD15	-2.26909270895987	3.84903941280019	-27.9514944870009	2.17567785907112e-48	1.35768792966811e-46	99.8987399038129
SKP2	-2.42875395563849	3.7838978800719	-27.8788372142912	2.72777550911652e-48	1.67718079464944e-46	99.7097406350985
RAB15	-1.10248637397545	6.68998617688831	-27.8981667153236	2.56838794071719e-48	1.5850081151496e-46	99.7016973442635
ATXN2L	1.27150791806877	8.0395155461045	27.9186401803452	2.40979731869524e-48	1.49264630955034e-46	99.6776590164067
PHF15	-1.58674395895189	6.05596245852044	-27.8516520290807	2.9689804044442e-48	1.81216161620163e-46	99.6036244032022
C16orf72	1.40352660840883	7.06883648947183	27.8735267182309	2.77328740443204e-48	1.69891789566745e-46	99.5922989551405
CSRNP1	2.73154600440267	5.15068521785139	27.8297986082854	3.17840390659009e-48	1.93293188850228e-46	99.5759145515564
SCD5	-2.12822462736557	4.56937032534004	-27.8060760562738	3.42265545390263e-48	2.07393079025607e-46	99.5022432992514
CELSR2	-2.29801646935422	7.77183815370962	-27.7174834655602	4.51473870322137e-48	2.7257938654395e-46	99.0993787517559
AIF1L	-1.24295465250641	7.49692028893404	-27.7040856024486	4.70811408255999e-48	2.83232014088968e-46	99.0590650680367
CRELD1	1.97992527570712	4.36434247216151	27.6360303888397	5.82738367074005e-48	3.46822649499846e-46	98.9666255787486
SEPT8	-1.60730972633679	5.55832857071249	-27.6461993363633	5.64445364541166e-48	3.3713515273523e-46	98.9645450463881
DAG1	-1.45585106086007	6.73914512981625	-27.6668987495772	5.28978807724626e-48	3.17083927612425e-46	98.9565352704901
CNOT4	1.63883241518585	5.07432998761044	27.6272789508972	5.98959710723496e-48	3.55212844047509e-46	98.8916559189021
PRR15L	-2.29853411331174	4.15669579772605	-27.6091768098257	6.33973954927291e-48	3.74649484883534e-46	98.8886820969241
ENDOD1	-1.91118163117189	4.91108499302651	-27.5170217637092	8.46986513326465e-48	4.97017629784976e-46	98.593799581556
IER3	1.97392853077455	7.58200289967431	27.5540351858583	7.53891090592948e-48	4.43946288699876e-46	98.5420199949457
SLC7A11	4.15708609480673	6.50262698686845	27.4757813105074	9.64453779623272e-48	5.62004355763749e-46	98.3799998920319
GARS	1.33927178982503	8.05850279096622	27.4867303577948	9.31751131845308e-48	5.44846361153179e-46	98.3222838364204
GREB1	-2.06430672333222	9.10257794404363	-27.4600690443634	1.0134176240456e-47	5.8848598418537e-46	98.2218030158612
ATP5A1	-1.06647824603226	8.05728225302529	-27.4276842367194	1.12239825579937e-47	6.47275463103056e-46	98.1369344574577
PRPF3	1.09283420049751	7.398790160737	27.4092626611088	1.18959103543264e-47	6.83667370329053e-46	98.098383295522
HBEGF	3.96734605813042	3.73757462923029	27.4411964346029	1.07555831969082e-47	6.22409596488213e-46	98.0897583233497
ZNF16	2.18988470720422	3.90986490177396	27.2715584844549	1.83893676171176e-47	1.05110180591054e-45	97.8149957997126
MEF2A	1.94269946132277	6.44753232767533	27.2711186108864	1.84150220719796e-47	1.05110180591054e-45	97.7140912616815
LPIN3	-1.90525788015037	5.03071743522109	-27.2378328045989	2.04648796668301e-47	1.16413145424513e-45	97.7133521702131
CERK	-1.92040943970491	5.18721261244985	-27.2130049405268	2.21425199845975e-47	1.25529323465223e-45	97.6336509172812
HES1	1.74732954467985	5.18177464139377	27.1890760147731	2.38906915181894e-47	1.3498240707777e-45	97.484902896968
MAPKAP1	-1.00289440685741	6.80030334125198	-27.1759612383459	2.49072338376571e-47	1.40252046700666e-45	97.4077971972917
RAB32	2.80523887318436	3.55722282579082	27.1044172705664	3.12727271520335e-47	1.7550506338611e-45	97.2853286297653
CCNF	-1.61091772716782	5.4746434462604	-27.0884583239808	3.2903408011908e-47	1.84038995180986e-45	97.1793472159032
CDKN2B	1.87289233160119	4.25497621084595	27.0656604803774	3.53828819391392e-47	1.95980585983703e-45	97.1442343583603
MIS12	1.85471141417077	6.12747846316284	27.0759971796273	3.42361276646512e-47	1.90854999687875e-45	97.0925519712702
SRSF1	-1.21378801928272	8.80616712877644	-27.0655979050448	3.53899407839502e-47	1.95980585983703e-45	96.9514599195267
SEMA3F	-2.47973478064027	5.17651023195588	-26.9493081479328	5.13030979613582e-47	2.79476550588194e-45	96.8020051772239
AP1S1	-1.86602875101239	6.85822211861375	-26.9628273642714	4.91324681361149e-47	2.69407015445373e-45	96.7610446694009
C17orf28	1.64527003923914	6.60508516117111	26.9769867120836	4.69582936706022e-47	2.58332402416826e-45	96.7557660733421
FTH1	1.74358968083264	10.8881381620396	26.9555574027781	5.02879521653076e-47	2.74841735951832e-45	96.5095574147526
IFRD1	1.69472572146911	7.38493088016067	26.8958341701669	6.08803428870483e-47	3.30572355338635e-45	96.4848654904068
TSPAN14	-1.2870397765641	6.47444100974259	-26.8599594069678	6.82982423104661e-47	3.69650422135998e-45	96.4288162946938
SLC25A15	-1.43922361381557	5.31552236697348	-26.8400710938588	7.27969400212331e-47	3.92727749972613e-45	96.4138013072541
GM2A	-1.90385656090162	4.42176849917161	-26.8219054041614	7.71668701858354e-47	4.14964224111869e-45	96.390604429034
ADCY9	-2.09636665020762	6.02902385324904	-26.7891815727832	8.57179111231783e-47	4.58002027355921e-45	96.2573799043021
RASD1	2.8199580841961	5.29286842191389	26.7870753630453	8.62999643809822e-47	4.59643504556544e-45	96.234855352666
GORASP2	0.97229161286866	6.99557259136759	26.8009961015593	8.25255966320892e-47	4.42358358357391e-45	96.1668676873613
ZNF3	1.33566197556592	5.72735300360055	26.7737129634709	9.00867300256411e-47	4.78289039031372e-45	96.1417676439393
JMY	2.33916101038654	5.91802935277766	26.7496057405108	9.73477223098779e-47	5.15203578452658e-45	96.0755640678639
MAFF	4.78319135823161	3.55005147507574	26.9877305711465	4.53735492792675e-47	2.50438032391574e-45	96.0049699870116
TSPAN3	-1.26284571956915	6.89976644583507	-26.6921229975024	1.17136448462573e-46	6.17977906652388e-45	95.8585515222069
HSPA13	2.36295378036192	5.76448776058116	26.6775273073577	1.22777612092073e-46	6.4369932119682e-45	95.848825454099
MAFG	1.89011873116392	6.70722584074029	26.677517025476	1.22781681094108e-46	6.4369932119682e-45	95.8338308795275
RBM12	-1.59790251014411	6.1636483520479	-26.6626175228159	1.28823378900271e-46	6.7326318397754e-45	95.7772553745463
SMARCD2	-1.0811703678752	8.5448599381229	-26.6293150542587	1.43434716418083e-46	7.47290404166983e-45	95.5700376215899
CCNB1IP1	1.45199858111495	6.13841025892651	26.5959994378939	1.59726408796201e-46	8.2232143031862e-45	95.5580505836161
TUFT1	1.14138349169535	6.85772928098336	26.5983845792851	1.58500370477255e-46	8.20668791288426e-45	95.5388798035728
PPP2R4	-1.2666746479655	7.65924880619977	-26.6070050702998	1.54147789463086e-46	8.00611065521941e-45	95.537295656321
FICD	2.89727351094433	3.09700288597478	26.568466988344	1.74591196579529e-46	8.91635076494461e-45	95.5335519867554
FKBP14	3.01821672547526	2.74795089266712	26.5538846224028	1.83021892921977e-46	9.30352017394268e-45	95.4579334030526
CD9	-1.1933892177362	7.10275787304381	-26.5679695607655	1.74872222608337e-46	8.91635076494461e-45	95.44675872622
ADCY1	-2.80899316051889	5.64394485720561	-26.5231328698413	2.02172184556145e-46	1.01841193208342e-44	95.4248057972001
SERPINB8	3.36539100125812	2.76783549343584	26.5924663687467	1.61560124544372e-46	8.28813350576711e-45	95.4043490873946
KLF5	1.53093104307242	5.03165585345524	26.5127663826853	2.09073498256079e-46	1.05001356901942e-44	95.3348049683707
TFG	1.06480859093345	7.35289928305611	26.5355155535084	1.94229086945874e-46	9.8135566467758e-45	95.3001974759326
CAMKK2	-1.28030232893131	5.84129098194555	-26.498359924636	2.19060889829433e-46	1.09687853937348e-44	95.2836184188555
DNAJA1	-1.35684902655044	9.61681679901245	-26.5418901708424	1.90263491901649e-46	9.64232314716116e-45	95.272123011845
MANF	1.57130642504045	5.71160382898284	26.4647383465296	2.44283168799101e-46	1.21951991492423e-44	95.1309258661134
TACSTD2	-1.69435844154115	5.95613205094542	-26.4466867051797	2.59014118238135e-46	1.28921193851624e-44	95.1214521715274
TNFAIP3	5.63241649328837	2.20137851425741	26.5958511342908	1.59802956740942e-46	8.2232143031862e-45	95.0993215503894
NFS1	-1.53635797590376	4.88506480226679	-26.357420161975	3.46154122804339e-46	1.71782835305037e-44	94.8699180822226
TCTN3	-1.34976327685271	5.67462738198567	-26.3557993735029	3.47983986533589e-46	1.72180005644608e-44	94.8175014894375
RXRB	1.61434244472003	4.95648858394394	26.3302200520944	3.78190194029261e-46	1.86025082498393e-44	94.7501660329591
ESR1	-1.77074897539611	7.43343341406204	-26.3461657690193	3.59063469254325e-46	1.77137978165467e-44	94.6920729912192
ARMCX3	1.79192296324169	6.30152197409971	26.291729092278	4.28705660136327e-46	2.10254353669206e-44	94.5673392729563
DDX59	1.42825766089007	4.45488254150661	26.2661703189715	4.65958987559016e-46	2.26531921742354e-44	94.5435188603337
PRNP	1.51336303710823	6.66236760372295	26.2818814696678	4.42689524819482e-46	2.16477766464357e-44	94.5410747674582
RIOK3	1.46648373477481	6.51400172432763	26.2752707925114	4.52334125947473e-46	2.20549152254972e-44	94.5024353547164
COPG	1.17507482402023	7.68814792316545	26.2216665406877	5.38795223397014e-46	2.61182936698309e-44	94.2425071013112
PPP4R1L	1.75172581607953	4.47616486810607	26.142037174996	6.99013600900226e-46	3.36896353356063e-44	94.1846914630494
BBC3	3.27547446135958	4.62839357349707	26.1408319524387	7.01776554537889e-46	3.37256066037117e-44	94.1835405928521
SGMS1	1.28966927338795	5.59163674260125	26.1448132682525	6.9269112621739e-46	3.34814057654903e-44	94.1099761954336
PTPN21	1.84471675097703	4.1709382847638	26.0839008572859	8.45657381913655e-46	4.04079258717827e-44	94.0008395542339
PVRL1	-2.50464831309174	5.02260466008418	-26.073285928081	8.75610487820843e-46	4.17199709353726e-44	93.9672837119437
LARP6	3.59624792803089	2.39457580105659	26.12125533184	7.48230542492019e-46	3.58550360820531e-44	93.8176699758063
PDK3	-1.98044421064758	5.32727022684619	-26.0100154078337	1.07772833320651e-45	5.12043427401865e-44	93.7363636961383
ZMYM3	-1.73871901206862	4.781226718806	-25.9971017093717	1.12444776994979e-45	5.3272703979151e-44	93.7000917057613
SLC39A8	-1.77798815335382	5.43917794409434	-25.9945133186721	1.1340551529458e-45	5.35760971126147e-44	93.6513776996829
NFKBIB	1.77095736827272	5.41454238349698	25.950460815468	1.31087361192644e-45	6.15816019265666e-44	93.5018893117377
PPM1E	2.31312854362223	6.25267488242941	25.9679234945291	1.23767534918255e-45	5.83067113795184e-44	93.4964270920016
ISOC1	-1.17411253694332	6.60255765383283	-25.9258379962255	1.42156951053564e-45	6.65947576868291e-44	93.3357459048994
FAM189A2	1.62820863305394	4.31607568809718	25.8545318799048	1.79832261659869e-45	8.37747839554219e-44	93.246056884933
ING3	2.03318069438417	4.08270805618001	25.8367183742937	1.9072460476717e-45	8.81126599482361e-44	93.1790131329744
ABHD4	1.81935136283644	5.63082817987983	25.8413643648046	1.87821163075119e-45	8.72533647574523e-44	93.126898474631
CACNG4	-1.55360802443083	7.08676997791432	-25.8402902940739	1.8848840011754e-45	8.73207757220427e-44	93.0806878831881
TUBA1B	-1.16323957780339	10.3159075627451	-25.8786132350298	1.66097549713964e-45	7.7592609536769e-44	93.0272910195364
TNFRSF12A	1.9599613413365	7.7135180348065	25.8053746478495	2.11531970827223e-45	9.74562170830435e-44	92.8984281519034
CYB561D1	-1.36376395910982	5.15489512246265	-25.7457005452464	2.57693943151262e-45	1.18397623770926e-43	92.8671641161597
LOC642852	-2.07577718668804	4.99536145021344	-25.67719519277	3.23371998195325e-45	1.45770169752523e-43	92.6675351081926
VEZF1	1.3289589362404	6.98697729445439	25.728708496937	2.72610274561992e-45	1.24566509064884e-43	92.6533669729008
TFDP1	-1.03728398879434	6.44328660379813	-25.7093414623224	2.90676969601502e-45	1.32100044554769e-43	92.6360330435959
RNFT1	1.82789836784369	6.72540781486655	25.7081907820093	2.91787645982269e-45	1.32245436081503e-43	92.6343991374787
NEAT1	1.97923630869383	9.32769474472601	25.7379680296826	2.64376983583662e-45	1.21135360916525e-43	92.6218522721376
PGM2L1	2.97632084377746	2.94086461191577	25.6670578138698	3.34433332449501e-45	1.50351157308749e-43	92.6177103951426
EIF4A2	1.21090605742395	8.40691795017628	25.7263996958582	2.74703171197877e-45	1.25180812945866e-43	92.6011771978894
ZNF410	1.05416297975844	6.63252422262764	25.7010234636454	2.98802827586125e-45	1.35058878068929e-43	92.5972319686868
FIP1L1	1.1998300859884	5.67920125310976	25.6636087676665	3.38283124865241e-45	1.5167418177604e-43	92.5124164612109
NAIF1	2.09308786813964	3.97815202648618	25.6229802482727	3.87143316129489e-45	1.71739650370015e-43	92.4920956870954
INO80	1.44014687391654	6.25402489263596	25.6392068143953	3.66828212457718e-45	1.64033022062644e-43	92.3875733559489
ZC3H6	3.3251850120477	2.65759606557138	25.6113582286761	4.02387883699502e-45	1.77560289366503e-43	92.3870901630952
STK40	2.06351497252128	6.58507542584907	25.6274528890028	3.81433005598571e-45	1.69764311266212e-43	92.3819961772164
PIF1	-2.54255362429221	3.28243429009725	-25.5628506131589	4.72838922674623e-45	2.05931201635688e-43	92.2900694833674
DSCAM	1.56221322508528	7.29996502471082	25.6272617237723	3.81675323105092e-45	1.69764311266212e-43	92.2829313470592
CDKN1A	1.44644826888578	8.02918651422638	25.6127851773384	4.004840181739e-45	1.77187691003712e-43	92.2608044890687
TNIP1	1.26769064037277	6.23470875887052	25.5892067909542	4.3314167696363e-45	1.90532303358146e-43	92.2407989708372
USP36	1.48186755055911	6.77147942650839	25.5885674548263	4.34063666464086e-45	1.90532303358146e-43	92.2156164281627
MPRIP	-1.32298593986783	6.84496773962621	-25.5684456506714	4.64115694711198e-45	2.03190337129583e-43	92.1749235675949
OSBPL2	0.831248965160425	7.09270110579106	25.5532207884187	4.88241926397897e-45	2.12087220183855e-43	92.0833733355354
COQ10B	1.36390366447466	6.08882742419829	25.5394220392724	5.11199871576933e-45	2.20912316595675e-43	92.0819387304988
TRIP13	-1.08129075495801	6.92683617992374	-25.5386253298972	5.12558189202948e-45	2.20928431861601e-43	92.0243043336622
CDH1	-0.975303130922278	9.90594395045542	-25.5664346840757	4.67232148863947e-45	2.04020638579651e-43	92.0163375130695
ACLY	-1.01246296477817	8.29079337750006	-25.5435124174457	5.04283108968101e-45	2.18487842341516e-43	92.0019084456231
CREB3L2	1.80232948277457	5.85566346937409	25.4976162356982	5.87623197620888e-45	2.52632656992589e-43	91.9593705545251
GPCPD1	2.23238483835095	4.27459226615323	25.4503986855636	6.87904983123571e-45	2.93482728004046e-43	91.9112155097789
THAP5	1.98706311165017	5.66758306570028	25.4827411248782	6.17513392137659e-45	2.64802409490005e-43	91.8948104854965
FNBP4	1.20999629251912	7.36923738425112	25.4802404191964	6.22686874893939e-45	2.66337987102973e-43	91.8250267228572
ALDH3A2	-1.25340702348783	6.09228694588556	-25.4302849812035	7.35709905464928e-45	3.12284580177549e-43	91.7330000973919
PLEKHB2	-0.921831400959521	7.6753928958714	-25.4357308800994	7.22444963886309e-45	3.07434340357115e-43	91.6712543990514
PMPCA	-1.63746313536591	6.62878017165929	-25.3957834559424	8.25650814497086e-45	3.48691520748719e-43	91.6183772221231
CLSTN1	-1.24760058314758	6.91152862302526	-25.3995782880267	8.15238267228436e-45	3.45165690661477e-43	91.5854015481957
SLC39A7	1.35284398337588	7.54671318821355	25.3761659579453	8.81657370953894e-45	3.71406495512164e-43	91.4631794743651
C9orf140	-2.03930850281726	6.66902871983791	-25.345884326261	9.75730400924446e-45	4.10002895102021e-43	91.4387150703635
ITPKC	1.75788956228753	5.73158708083053	25.2938081465041	1.1618243150586e-44	4.86976186592482e-43	91.2929281285643
C14orf28	2.64918506741127	2.77299429767157	25.2509236254636	1.34170415321548e-44	5.60966506459392e-43	91.1879314722788
GNL2	1.03744538499002	6.4612478442944	25.2501326221634	1.34527357117625e-44	5.61056239510017e-43	91.0773796749395
FLJ23867	-1.73312080763804	4.79088682512788	-25.1937985672115	1.62575233003093e-44	6.68036411976346e-43	91.0599689741339
TARS	1.1955225525593	8.24948070504023	25.2440894380248	1.37286159571985e-44	5.71137744448227e-43	90.9864336782268
GRB10	2.07880835342326	3.92111678391079	25.1701956836618	1.76016431431702e-44	7.21494803741125e-43	90.9824354193093
KDM6B	2.32811778962154	7.18789582028028	25.2094210941425	1.54252788221049e-44	6.40129933054297e-43	90.9516569455763
SAMD4A	2.51543007049702	4.1188008354356	25.156334489176	1.84426928363032e-44	7.54121259154851e-43	90.9355727936275
P2RY2	-2.29458635927994	4.51173080635961	-25.1542288277224	1.85739575642566e-44	7.5763625927958e-43	90.9286549101187
TSC22D2	1.66470770552219	6.65892648416831	25.1968388417131	1.60920858333335e-44	6.66148622467005e-43	90.9151500032691
C6orf211	-1.63843257165416	7.36031018031569	-25.1944225151636	1.6223431639992e-44	6.68036411976346e-43	90.8523918224156
SFXN1	-1.02276237494393	7.55726500630619	-25.1947098913055	1.62077540653044e-44	6.68036411976346e-43	90.8470209751881
ZNF841	2.41614585141535	4.24869717652603	25.1024616356892	2.21150575842229e-44	8.95525963773715e-43	90.7462238139634
LASP1	-0.982189207125979	7.67559208872058	-25.1234120073987	2.06065049073754e-44	8.38499241048529e-43	90.6382613798659
AMBRA1	1.37545455076221	5.63848150057048	25.089693888406	2.3088559530294e-44	9.32688573875933e-43	90.5854105543881
RAB24	1.93362043976209	5.2179187422247	25.0705824352874	2.46271523808713e-44	9.90170873321886e-43	90.5678453972725
ZNFX1-AS1	2.08771359032491	8.1288046619063	25.1147649293259	2.12161459621884e-44	8.61210740465141e-43	90.5490613280855
OSBP	1.32839466456234	6.48658979409687	25.0697548280477	2.46960685896321e-44	9.90448563772199e-43	90.4766780564553
CDC6	1.31966346418731	6.83796578638287	25.070548937675	2.46299380113552e-44	9.90170873321886e-43	90.4723358718913
ICAM1	3.63770416770234	2.31956602951572	25.0518627454694	2.62344786130584e-44	1.0480329845581e-42	90.3619684199255
STARD7	-1.06501268757187	7.92112674946931	-25.0516062205698	2.62572243799237e-44	1.0480329845581e-42	90.349805809996
PXMP4	-1.59922629843612	4.22271198366834	-24.9583716224997	3.5994147083936e-44	1.43325265674225e-42	90.2622342989847
CCT6P1	2.16344370082704	3.91847941886556	24.9437500058936	3.7822339974527e-44	1.50247224164843e-42	90.2163642175515
TRERF1	-2.42186877547065	3.96149478365189	-24.9049865564662	4.31355780810449e-44	1.69741037135858e-42	90.080067793163
JPH1	-1.22869449858368	6.26305047837086	-24.9349857820479	3.89627725141745e-44	1.54410760077501e-42	90.0279666126318
NUP210	-1.47434347003914	7.99072446300042	-24.9328822447689	3.92416155402538e-44	1.55148174537873e-42	89.9617220095609
SRSF4	1.10631907765274	6.10312001468459	24.9067306825617	4.28810725164713e-44	1.69137513388081e-42	89.940057240952
COL5A1	-1.76159099833509	5.94475181821741	-24.8793386036566	4.70590637100482e-44	1.84745488611936e-42	89.9270875819624
PRKX	-1.89917034734058	4.36427127179871	-24.8467554691526	5.25672409412991e-44	2.05886308548545e-42	89.8886959794551
SLC35B2	-1.34977560271796	6.212066058356	-24.8167539265831	5.82128705237258e-44	2.27465431457661e-42	89.6666343509844
LOC100507217	1.96912745903629	6.34756770405776	24.7876579006	6.42721736907275e-44	2.50556604383153e-42	89.5318033793771
HS6ST1	-1.71003503908486	5.8917314255609	-24.74794157797	7.35839674768564e-44	2.84865340759941e-42	89.4828425359461
C2orf18	1.30584555668614	6.41428867052663	24.7759626559841	6.68834931295982e-44	2.60130125371953e-42	89.481201354968
C1orf93	-2.3065121569835	4.96803013507743	-24.7212013296466	8.06090926064425e-44	3.11340984930749e-42	89.4656528748187
TP53	0.939357284203015	6.90017374161109	24.7510840437891	7.28000080903661e-44	2.82484300534404e-42	89.3450197332481
GORAB	2.17860760425468	3.52532044876185	24.6576057242228	1.00159221938317e-43	3.84750254970912e-42	89.2443355398308
ZFAND5	1.14080897015286	7.3783348637856	24.7172962966505	8.1690166116394e-44	3.1478947883193e-42	89.2399209201255
AGPAT9	1.72038836117004	4.46689572032955	24.6363764449459	1.07698962069082e-43	4.10286433176156e-42	89.1348940304602
NCS1	-1.56961779415914	5.86554187983117	-24.6328979742841	1.08987859612922e-43	4.1425294640148e-42	89.0990762348992
KIAA1467	-1.20096136408086	5.88642277267532	-24.6430084429275	1.05284009360839e-43	4.02922144748439e-42	89.0529578643854
OSR2	1.56978017297661	4.80299369411626	24.6236302978598	1.12498330627878e-43	4.26626322317602e-42	89.0396478794196
SNHG12	2.38370290844263	5.03503808642324	24.6173666521705	1.14935293340798e-43	4.34842105845279e-42	89.0352317010229
TMEM109	-1.58484741698981	6.29871698627068	-24.6167329384976	1.15184796035314e-43	4.34842105845279e-42	88.9935536906522
IARS2	-1.07147975677634	6.96553155880434	-24.6411028500559	1.05972258883395e-43	4.046301501292e-42	88.9718928303415
PCDH10	-1.94539629662073	3.8927787130444	-24.5794426412714	1.3087072370905e-43	4.91838647934866e-42	88.9705194561607
ARCN1	1.09697129006902	8.45751414248134	24.6571783857283	1.00305615383471e-43	3.84750254970912e-42	88.9584028981255
ERP44	1.22596463803488	6.23709525103154	24.5987144679409	1.22512218527316e-43	4.61462689786224e-42	88.8712546872577
NPTXR	-2.40480190772264	4.60564353629494	-24.5193985339373	1.60787024756875e-43	5.90989494952523e-42	88.7776680358059
HINFP	1.52113230605533	4.32102279548087	24.5340755173119	1.52890904897323e-43	5.65696348120096e-42	88.7649747714795
GMPPA	1.67406233515141	5.26836918653907	24.5532322504563	1.43169835750319e-43	5.32082740686296e-42	88.7642594804435
MEF2D	1.84786863068193	5.28492277923607	24.5216947427445	1.59525062019102e-43	5.8887732253509e-42	88.744204170231
SNHG1	1.66638328406973	7.67239125657485	24.5756345310012	1.32589232402147e-43	4.97179892980607e-42	88.7417268454872
ANKRD52	-1.69887915318326	7.02077170179801	-24.5588748614272	1.40427142881986e-43	5.23052012819227e-42	88.7363849318523
EMP2	-1.14644961823938	7.29322696189787	-24.5658443778417	1.37112511392022e-43	5.12990971033595e-42	88.7266373986608
COG3	1.39730247346257	6.30664353123723	24.5467218253296	1.46401556616318e-43	5.42886836552396e-42	88.711249383692
AKT1	-1.32010262932149	8.26195157447052	-24.5604187006068	1.39686007559258e-43	5.21452855004695e-42	88.6723694599672
GATAD2B	1.4719604531111	6.16612692807188	24.5210830438959	1.59860263352625e-43	5.8887732253509e-42	88.6297649169027
FLOT2	-1.64395221204875	5.9741966247771	-24.5047359703357	1.69086262120342e-43	6.20131282390484e-42	88.6266013015905
FOS	1.82719559546118	6.70296140946639	24.4699322408978	1.90558256458865e-43	6.97351483811391e-42	88.5477972524667
ZNF766	1.48328390329283	4.7431256753811	24.4512764280773	2.0317959322294e-43	7.37087964655193e-42	88.4672707033057
ZNF627	1.88750516193806	4.4216070066446	24.4477381609732	2.05666850400548e-43	7.44496191796269e-42	88.4595968165924
UNC119B	-1.32479278188943	6.14375587749934	-24.4523906548435	2.02402635596215e-43	7.35865582111107e-42	88.4298377731223
ALG2	1.01041605486908	5.94856973581993	24.4591038920661	1.97784454790484e-43	7.20642096278006e-42	88.4191484185905
SCAMP5	-1.47199909852407	5.50800635801834	-24.4056917489861	2.37684388666254e-43	8.54845960441814e-42	88.315099154719
HNRNPL	0.88545383665096	8.8625239163169	24.4606837757156	1.96713156642981e-43	7.18303675043061e-42	88.2745410243707
FLRT3	2.37535216173003	2.75808937023739	24.3705397628612	2.68283280833028e-43	9.62826091985312e-42	88.2671124578106
RRP12	1.2015291737877	6.91011038418543	24.4242177201237	2.22999994472522e-43	8.05497172258845e-42	88.2366864847236
ATP2B1	1.65428585156947	7.87026955954155	24.4092813907271	2.34764842735203e-43	8.46165351272313e-42	88.1234718105544
WDR25	2.1586046094616	3.60484917004106	24.3259033337196	3.12936089528388e-43	1.1135198215474e-41	88.1132698469407
RTN4RL1	-2.14297909259278	4.87012414618453	-24.3296807431688	3.08882961353467e-43	1.10144107583697e-41	88.0998815518453
GRB7	2.48068753873944	3.72160351000575	24.3143979868826	3.25614790910871e-43	1.15372494982911e-41	88.071329662015
EHBP1L1	-1.47852613411017	5.83907575035715	-24.3329568372824	3.05410632876145e-43	1.09138620175655e-41	88.0616442659767
KLHL5	1.62421246776995	5.24228380432199	24.3338595877462	3.04460746108778e-43	1.09032152418056e-41	88.002206851059
SYVN1	1.47967900435874	6.13939769695708	24.3161247440428	3.2367938985831e-43	1.14930236008288e-41	87.9063908526853
LPIN1	1.74373789971474	6.13705125804514	24.2734038303076	3.7515360661747e-43	1.32644163151598e-41	87.7986420224487
GDF15	2.60346165126836	6.51768134498928	24.2648167842434	3.86457766965715e-43	1.36352736175836e-41	87.7561119314993
C10orf47	2.06650225552562	3.69585134773962	24.1903853986437	5.00027263713197e-43	1.75313542103553e-41	87.6340756980415
SFPQ	-0.93153713974505	8.58640506453771	-24.2444218024944	4.14702813519133e-43	1.46010312700926e-41	87.5475677284813
ATP5G3	-1.36364776615583	7.2949358482204	-24.1943915028068	4.93134148119978e-43	1.7325998935207e-41	87.4498445155395
CDK2AP1	-1.07383927073656	6.97555780155385	-24.1890761672012	5.02301001316381e-43	1.7574230012584e-41	87.4492201818501
ST8SIA4	-1.8016174572878	4.53281956330903	-24.1358155653782	6.04205627122326e-43	2.10077648814839e-41	87.41022592913
MTMR3	1.28691981459483	6.04672671378461	24.1554070357295	5.64496822614592e-43	1.97090706918715e-41	87.3664417931204
KANK2	-1.36759098492739	6.15835256199143	-24.1410561920243	5.93315575312717e-43	2.06721035031872e-41	87.3336439127781
TRIB2	-1.88037477124231	4.106327892923	-24.0595952931184	7.87422765741938e-43	2.72647170481743e-41	87.1941640508853
EIF1	1.37131659758366	9.3485305829146	24.1182438046844	6.42212926919805e-43	2.22829232153668e-41	87.0748100792926
CCNG2	1.63318272756779	4.84350507718494	24.0136349174813	9.24043099156306e-43	3.19291255997729e-41	86.9091193631343
RAB3D	-1.59756070733137	5.92681046521122	-23.9938877927986	9.89864339707173e-43	3.40627391301703e-41	86.8270870278627
ISG20	2.15014925305025	4.29683423423227	23.9292719916227	1.24017201225623e-42	4.25885764537438e-41	86.7228608199842
MAPK6	1.58725169058487	8.55379525524906	24.0070295715064	9.45553677886668e-43	3.26050303277869e-41	86.7084438029311
TCFL5	-1.08925930142272	5.74981858799924	-23.9061043884558	1.34471880617556e-42	4.60841748247543e-41	86.5514561071368
CMTM4	-1.45226929694577	6.08699983494303	-23.898294561613	1.3819295326091e-42	4.72625552215839e-41	86.4788017330123
NR2F2	-1.27023513697975	6.03322532752457	-23.8972623044468	1.38692492134958e-42	4.7336596703368e-41	86.4599671949229
ARAP1	-1.60860984395141	5.68088699390967	-23.8631177670057	1.56283959967694e-42	5.32320355702588e-41	86.4097522492375
NBR1	1.19706356193893	6.38796962162294	23.85778102397	1.5923005495157e-42	5.41252731506108e-41	86.2768020870627
FAM129A	5.30536598349029	3.18334967343605	23.8523700111029	1.62274347875551e-42	5.50481986586352e-41	86.2646974045111
FOXO3	1.7724271776416	6.74892794370271	23.8267820839776	1.77485099971824e-42	5.99648648874503e-41	86.1810929562145
PRDX3	-1.07866718571274	7.27153338559189	-23.8324040547782	1.74024311157378e-42	5.89146271213762e-41	86.1673690509712
C1GALT1C1	-2.0279751426752	4.57382274953506	-23.7249699530797	2.53678543974481e-42	8.48503993885846e-41	86.0054452216765
HN1L	-0.74670707149784	8.28707223330949	-23.7919365842252	2.00539448498985e-42	6.76173737237302e-41	85.9808921446945
AKAP1	-0.983334890504843	7.27772795720735	-23.7773159943389	2.11091161933253e-42	7.10319636251856e-41	85.9732228693098
PTK7	-1.76728268483746	5.4163199586932	-23.6977669231981	2.79132435010166e-42	9.31778611399203e-41	85.879276675307
RND1	4.05757083170497	3.32648936926284	23.73677839649	2.43370614624224e-42	8.1565734648808e-41	85.870101171397
BCL2L13	1.1527978749931	5.70326956653724	23.6953754955643	2.8148971482087e-42	9.3777569535144e-41	85.7673441530482
PTP4A1	1.41990235557482	9.46722900738722	23.7502979773389	2.32086419138244e-42	7.79400255756623e-41	85.7578709765332
APOD	-1.89905391392744	6.0054088277236	-23.6371452396727	3.45520030215156e-42	1.14199149907476e-40	85.6410562412353
NOMO1	-1.14601623491353	5.95560523138574	-23.6525791717008	3.27239608998763e-42	1.08371390512778e-40	85.6382178616103
RANBP9	0.923558879123959	6.75306802567028	23.6770197150709	3.00264823129223e-42	9.98335765807778e-41	85.6377783494366
ZNF184	1.88160077098662	4.33891009509977	23.6180311907426	3.69593816412606e-42	1.21914930684111e-40	85.5919914717076
TUBB2C	-1.61472343868566	8.86018168826057	-23.6642058967042	3.14115303315139e-42	1.04231435171476e-40	85.5120116972099
TUBE1	2.51403532490039	3.46267804486013	23.5635543661651	4.47904905412646e-42	1.46303938244553e-40	85.4615330699783
PPP2R2C	-1.29470730526066	5.53970165759182	-23.5734322249876	4.32556035444081e-42	1.41844453662094e-40	85.4083589362287
PPT1	-1.24359317525295	7.66596372975328	-23.6156315543776	3.72733301079514e-42	1.22708498567988e-40	85.407898538375
CNOT3	1.32449681731227	6.44210161533304	23.5801935670656	4.22356660136293e-42	1.38771960395272e-40	85.300457264257
ATXN2	1.57522828017199	5.69179943522802	23.5370109773936	4.91927197895535e-42	1.60058180109045e-40	85.2099360509422
ESRP1	1.1180146479286	7.83660967142036	23.5685870763456	4.40017314717381e-42	1.44008797873454e-40	85.1805757287319
ZBTB10	2.23462686900962	6.30356853211256	23.541075391413	4.84913547627457e-42	1.58083707027711e-40	85.1505229848366
EPHB4	-1.33316307346544	7.24045292911959	-23.5313474256157	5.01871303902574e-42	1.62976615271197e-40	85.115543905917
CLK4	1.61256492692383	4.8696264889963	23.4738392685398	6.15078117439391e-42	1.99352062714271e-40	85.058304323988
RGS3	-2.08328151073905	4.13064965480069	-23.4375898726455	6.99344072980904e-42	2.25788229276692e-40	85.0058874653212
XYLT2	-2.03456739873842	5.09208302407635	-23.4139726441126	7.60418476438052e-42	2.44562280768269e-40	84.9079974666558
KLF9	1.78127861551313	4.30244567929376	23.389466175595	8.2948916847362e-42	2.65754345853502e-40	84.7797299015068
JRK	-1.62518903836269	5.07276671929655	-23.3836498800354	8.46790895472335e-42	2.70778794185073e-40	84.7561712174274
SUMO3	-0.893156904141668	8.03282714582445	-23.4389113352706	6.96076699267423e-42	2.25168021635365e-40	84.7414925115751
ANP32A	-1.18591065037875	7.42246470932065	-23.4142956194895	7.59548001021633e-42	2.44562280768269e-40	84.6865880105964
CCDC163P	2.52504290445062	2.02982953442139	23.3649161528968	9.05031479270898e-42	2.8885012326959e-40	84.6691913207652
PRR11	-1.40931631072334	7.51245931439233	-23.40514922834	7.84592304502024e-42	2.51852623809824e-40	84.6138077934103
GLB1	-1.30477171458301	5.86825041055091	-23.3383208556756	9.94721795573856e-42	3.1626858002238e-40	84.5407737625562
GRPEL2	1.54538122105049	6.00372094482215	23.346563040009	9.66006414719019e-42	3.07723643424017e-40	84.5174354628203
ARMCX1	1.81070262136871	4.15789737217489	23.3113297292233	1.09492362901151e-41	3.45500052294122e-40	84.51144940874
CPEB2	2.25439134856069	5.28189039417647	23.3250217263116	1.04288198370775e-41	3.30951770313633e-40	84.4876035895833
LOC730091	2.59557493137592	2.78743578833782	23.2797701494686	1.22507830515442e-41	3.83674336618026e-40	84.4320197553051
MAP2	2.13284569612858	4.21132803655006	23.2930878930031	1.16835189356674e-41	3.67284155413724e-40	84.4255002897437
SPRED2	1.43576598203622	6.18700431150024	23.3149718477339	1.08082993162372e-41	3.41697538307659e-40	84.4253010507773
ARPC1A	-1.04546035875343	7.43159212131734	-23.3100335722555	1.09998388451088e-41	3.46443135302447e-40	84.3182162163928
APLP2	-0.758768806016712	8.62069555518424	-23.3172194362836	1.07222399186465e-41	3.39618826514098e-40	84.2894574542464
ELOVL2	-1.51555127997484	6.88943468198251	-23.2861740176239	1.19746267471444e-41	3.75729188966684e-40	84.2827142186147
MBD6	1.44710441339605	6.68676939051791	23.2670372760968	1.28190981410869e-41	4.00722611797265e-40	84.2069612253905
LYPD6	-1.81586361848293	3.87956511578535	-23.1581302321327	1.89064118779524e-41	5.89908269117306e-40	84.0210793444098
PCDHB2	-2.45159607424811	3.86172583763867	-23.1550022857305	1.91189496217146e-41	5.9542888915001e-40	83.9756186980572
BET1	2.06211671646027	3.6680309812373	23.1176993584028	2.18472820017607e-41	6.77873736915484e-40	83.8428363440475
GALNT10	-1.18626997804656	5.59917000247708	-23.0827584435843	2.47583331576954e-41	7.65357419092972e-40	83.64936604321
EDEM1	1.49243437688559	6.51079358089727	23.1066150531517	2.27313083912437e-41	7.03997039879926e-40	83.6158917893496
SLC3A2	1.28651208879033	10.5994171297276	23.1502673034513	1.94452757305811e-41	6.04466154866615e-40	83.6023027947781
C17orf91	1.51578662395222	6.22040122393268	23.033134891627	2.95781620998332e-41	9.09310998083842e-40	83.49685741343
DUSP8	2.20661370231497	4.82636977027783	23.0151970704684	3.15445008401658e-41	9.67982077157674e-40	83.4622408194124
LAMB1	-1.12344964901165	6.06410924660997	-23.0410258653025	2.87527554150596e-41	8.85563686116862e-40	83.4263378476776
NFE2L1	1.01178520811349	8.79368668156459	23.0813751990472	2.48813053194744e-41	7.67739760448136e-40	83.4072272241706
RUSC2	1.71620372086381	4.35076949986825	22.9508816462555	3.97438904413318e-41	1.21513130482785e-39	83.269951390303
DNAJC3	1.51058059792652	6.45664733779249	22.9870711156583	3.48965637432658e-41	1.06888302571864e-39	83.2000153057959
DTL	1.59205208211028	4.94311691747977	22.9405306673511	4.12513738601018e-41	1.25891966502982e-39	83.1400479029864
ARID5A	2.86376552661991	2.71488723822679	22.9191539372206	4.45496638836753e-41	1.35596470844291e-39	83.0948428818608
ZBTB8A	1.5567712469052	4.12149678332957	22.9144063546243	4.53175612680434e-41	1.37548256741698e-39	83.0768430393847
GCC1	1.22337337338464	4.92904940620223	22.9188811154405	4.45934339657736e-41	1.35596470844291e-39	83.0363529028067
ZNF394	1.51007436800287	5.1974585255003	22.8370244150996	5.98950302741664e-41	1.81464580852384e-39	82.7953641271152
YPEL2	1.96295582605122	4.5576105459056	22.8273974284864	6.20125319651428e-41	1.87540250377043e-39	82.7921617175525
CDK2AP2	1.77422285981858	6.20187962953767	22.8244579541624	6.26740075998548e-41	1.89198574566782e-39	82.5984559691975
PIM1	2.19602876623456	4.25635696778527	22.7563627982178	8.01585266565562e-41	2.40677055620152e-39	82.585918189027
SND1	0.82902993308726	8.11006845060991	22.8127187103857	6.5387435440946e-41	1.97034138795384e-39	82.4726847187723
RNF115	0.990340592233399	6.20175566908386	22.7871663489377	7.17104243937947e-41	2.15698765748529e-39	82.4685335670355
CDKN2AIP	1.67482723665662	4.64731006199635	22.7148615477744	9.31506072597016e-41	2.77197643382785e-39	82.3891927573449
CRYZ	-2.10529498050132	4.46341661007515	-22.6871515183414	1.02988490551325e-40	3.04307334978862e-39	82.3361661142651
NDEL1	1.158459990382	5.98443233750605	22.7319231912795	8.75702407039319e-41	2.615222688451e-39	82.3233830806626
HSD17B7P2	3.69309866154029	3.7190281721565	22.7002291871857	9.82213359887786e-41	2.91767961470041e-39	82.3085458119207
SRXN1	1.18454553635276	7.38395025271885	22.7485065801427	8.24693699428608e-41	2.47171638516918e-39	82.2895138736027
SLC9A1	1.19915116067702	6.99598658463686	22.7391025622225	8.53240048410824e-41	2.55269884966415e-39	82.2645090070662
PIP4K2A	-1.01636553741222	6.49805518044206	-22.7212897726669	9.10072085160956e-41	2.71302059754578e-39	82.2522701375776
KIAA1949	1.18005266073188	5.35395362941306	22.6886155372807	1.02443422537775e-40	3.03232530711815e-39	82.202864598125
FAM100B	1.89785660660473	4.68498883290866	22.6532091241888	1.16479187180266e-40	3.42354644359011e-39	82.1483256963038
MAP1B	3.25242377253727	5.38473760063862	22.6599545250523	1.13663202840954e-40	3.35256332330177e-39	82.1409541852291
UBE2C	-1.341889417905	6.69494143592949	-22.6934700259581	1.00656777262286e-40	2.98472330307531e-39	82.1246041150372
EIF2C1	-1.64948147342951	4.92133151143904	-22.639427781906	1.22453087113961e-40	3.58652439385971e-39	82.0929774742832
QSOX1	-1.16377632529557	6.98889426087305	-22.655551886106	1.15493274694748e-40	3.40054494013198e-39	82.0017339078882
SNRPD3	-1.25256543897622	6.70476708890019	-22.6492371425403	1.18170160938435e-40	3.46715398514804e-39	81.9818143154624
RNF10	0.782698306261921	7.60975377557664	22.6330538862239	1.25319596033206e-40	3.6640645525513e-39	81.8409250171019
KAT2A	-1.34994092821587	5.8590835821966	-22.5873234225491	1.47970648634732e-40	4.31878032769154e-39	81.8125009353973
SOX9	1.87592053382303	3.73098096654928	22.5307042230368	1.81824082271387e-40	5.24280336535634e-39	81.7514971734429
TRIB1	1.93825166940726	7.1775657704366	22.5789114149748	1.52566599411224e-40	4.44516342953537e-39	81.7308370841927
INTS12	1.22688629309057	4.58596677077184	22.5454762550315	1.72302772018548e-40	4.99409282363638e-39	81.7224603027928
EPC1	1.60396755001175	5.50159202909776	22.5619927231673	1.62250850112703e-40	4.71090836334176e-39	81.7158761498744
ZNF295	2.27970656196834	6.42766817643158	22.5445496902434	1.72884931675075e-40	5.0022968812006e-39	81.6270031693166
SEC31A	1.18344259291216	7.40543108802831	22.569099278793	1.58109747965653e-40	4.59865639126536e-39	81.6087038386573
PMAIP1	2.40296930282361	3.6131509531064	22.4784411666714	2.19977987661036e-40	6.26731152579755e-39	81.5655922872065
DYRK1B	1.93606066611296	3.9767890028409	22.4883738950285	2.12151704018235e-40	6.06500016752301e-39	81.5593535780156
NEU1	1.30609613556641	7.01821897270495	22.5378069338626	1.77181561666084e-40	5.11776241330498e-39	81.5486280078195
RXRA	-1.14624740948723	6.64091515171787	-22.5254906035021	1.85309735438987e-40	5.33411362389262e-39	81.518200505677
MTO1	1.06303900242774	5.76421570180328	22.5159711937146	1.91848877215248e-40	5.51285330334673e-39	81.5176431792599
FKBP9	-1.30562893120315	5.22608200600258	-22.4850262770011	2.14757516716262e-40	6.12901827570439e-39	81.5054549112922
RWDD2A	2.40420030416622	2.62904601446764	22.4569284543376	2.37941374279197e-40	6.76757065211785e-39	81.4763045349443
FUCA1	-1.88750392945289	4.0617197913237	-22.4474874358348	2.46284995843947e-40	6.96932363873801e-39	81.4692154382752
PPRC1	1.08181252933404	6.65524630667359	22.4938620520801	2.07948465619662e-40	5.96523179935374e-39	81.3711931901229
BOD1	1.22369980943533	6.67240291269485	22.4932230321296	2.08433523357882e-40	5.96890795314594e-39	81.3630788773666
NEDD4L	1.2886219330767	5.39657279606342	22.4535298964046	2.40911547989824e-40	6.82882157386749e-39	81.3596540327765
INTS7	1.23905721217827	4.88886345563973	22.4053458857591	2.87277901666142e-40	8.1019150547463e-39	81.1564477642783
SPR	-1.55576533706159	6.61338943579593	-22.4115791579264	2.8080624917673e-40	7.93277653924263e-39	81.1460253820547
MTHFD2	1.26579733551264	8.84962947346899	22.4538484445913	2.40631571796285e-40	6.82882157386749e-39	81.1336455004407
IVD	-0.936336198143648	6.16211062861071	-22.371583634366	3.25037123608648e-40	9.13600143736306e-39	80.972379016795
SUPT5H	0.873074956763336	7.56296850753938	22.3718480674311	3.24722742140633e-40	9.13600143736306e-39	80.8832136610607
TLK2	1.07125671281372	7.05630957373983	22.339508179084	3.65540140552312e-40	1.02572035412699e-38	80.7817950265634
ZNF140	1.87902554927445	4.08269633414748	22.2648238362874	4.80706879535558e-40	1.34212718753801e-38	80.7576363906462
GDF11	-1.47425105902133	4.68886380331697	-22.2479038476377	5.11523047775258e-40	1.42104841378628e-38	80.6940959681033
KAT7	1.0696337512958	6.78772194119572	22.2989009291706	4.24203662637566e-40	1.1883387025043e-38	80.6726484015396
BRI3BP	-2.35363678801526	4.70975557181072	-22.238697292602	5.29119917018463e-40	1.46506647222132e-38	80.6724118644643
IQCB1	1.45503637604125	5.15234836956013	22.2603667402869	4.88638183821926e-40	1.36199749770631e-38	80.6560122312674
WAC	0.918036416412986	7.92247793743475	22.2980144526405	4.25585095537972e-40	1.19021490598278e-38	80.5918534390262
NEDD9	1.554135351143	5.50685095898442	22.254143053897	4.99934362404607e-40	1.39116510430194e-38	80.5555544356349
SLC1A4	1.81136268859967	5.25676281097074	22.2201879617608	5.66366872239017e-40	1.56302303157183e-38	80.514254917588
CCNA1	2.96611632183274	1.51574114096038	22.2042607636843	6.00528150697359e-40	1.65456882903833e-38	80.4521375146779
LOC100128338	-1.13645517753858	6.44541154959426	-22.235585123082	5.35205355438866e-40	1.47946683708423e-38	80.4452420148317
TBC1D2B	-1.40269086665335	5.26675715408882	-22.2020614284483	6.05405894983897e-40	1.66526450455768e-38	80.4408534032581
ZNF274	1.48553666103474	4.49182173425522	22.1641697892087	6.96005291323573e-40	1.90819549050745e-38	80.3790780632685
LRRC59	0.689209544426667	9.0740788246689	22.243071640269	5.20684201472045e-40	1.44409993124684e-38	80.3439896556538
FBXO8	1.87758741386709	2.93906579496793	22.1360880388592	7.71868413938552e-40	2.10582827972404e-38	80.32367626194
FAM64A	-1.50137913640793	4.60626680445733	-22.148950725809	7.36136331216385e-40	2.01491718547673e-38	80.2969904981309
WDR45	1.62556172573617	4.77189408127547	22.1327226833253	7.81502548265475e-40	2.12863983993352e-38	80.2254541075724
CTNNB1	-0.706638712497034	8.10837575274041	-22.1901135938437	6.32610680790865e-40	1.73723826363652e-38	80.2115505460874
TSPAN17	-1.24999350524444	6.3790716472138	-22.1412819452034	7.57234072320267e-40	2.06927820677845e-38	80.1907481362179
MIOS	1.36624343623926	4.85988204784384	22.0870295307969	9.24972189532655e-40	2.51532274760067e-38	79.9811349174979
NDST1	-1.38130028896684	6.45830766881123	-22.0770571633942	9.5966009693023e-40	2.60541484757486e-38	79.9338265843769
MARVELD1	-1.85373175215782	4.83799172205415	-22.0398305700921	1.10114840863598e-39	2.97505750985915e-38	79.9232950152095
ABCD3	-1.37438437762047	5.69504497332792	-22.0672957816744	9.948843797399e-40	2.69666877905512e-38	79.9078188611932
PCDHB16	-3.06420995120793	3.1904084246288	-22.0664360935964	9.98048372821725e-40	2.70086747363601e-38	79.900011800476
SLC41A2	1.82887058201311	3.67628135238462	22.0087558889297	1.23525189864951e-39	3.31594747239397e-38	79.8403832812308
LZTFL1	2.11061348608458	3.59746930515885	21.9960635136861	1.29465652180638e-39	3.46984546004646e-38	79.8034390429426
ADCY6	-1.59218830540317	5.0833044932419	-22.0102519935624	1.2284331474954e-39	3.30294468789599e-38	79.7694107733888
ZFAND1	1.60294597450628	5.98022829175515	22.0387018855686	1.10575225678555e-39	2.98267753910994e-38	79.7408153748505
NCOA7	1.83195766612134	4.97066829548299	21.9444480379263	1.56744176649427e-39	4.18752333911344e-38	79.463233665893
TUBB	-0.86159919492791	10.4297180764044	-22.0222390669522	1.17515226022407e-39	3.16477397745368e-38	79.4594924106459
CSTF2	-0.928901158790823	5.37966617723225	-21.912479879371	1.7647606817511e-39	4.70715432880469e-38	79.3458999251052
RNF114	0.736202856300979	8.5965685655864	21.9604623287228	1.47711513738791e-39	3.95252376922806e-38	79.3298083348958
ATXN1	1.62441358718	6.3451333757966	21.8990806389789	1.85474513407316e-39	4.93929261500628e-38	79.2018850374517
CNKSR3	1.7627064469191	3.74606169615827	21.8303497150242	2.3944787748325e-39	6.33627579593333e-38	79.180659349954
SYT12	-1.47862548810732	7.05494748095848	-21.8851191343242	1.95343220711307e-39	5.19383151538298e-38	79.1763203766496
KAT5	1.07015067986104	5.06538790009227	21.8601355860998	2.143434815873e-39	5.68996886677143e-38	79.1529048012948
SLC27A3	-2.08360175609567	5.12202744124664	-21.8256277389214	2.43691530192111e-39	6.43838412469647e-38	79.1068756377642
SLC33A1	1.49274976481821	5.55081566542771	21.835031987175	2.35313466247615e-39	6.23673915931079e-38	79.0215522047532
GRAMD3	1.48207160576007	3.97659098573861	21.7965239349721	2.71574227310527e-39	7.14120656846108e-38	78.9902249877413
ERLEC1	1.32221616205078	5.61343179827363	21.8206651497249	2.48233176825594e-39	6.53771913264762e-38	78.9209694556413
PER2	1.62165776792149	4.84305961593661	21.7831242592599	2.85472299545677e-39	7.48313281755784e-38	78.8985932033845
SYNJ2BP	-1.68287134883706	5.37007646854334	-21.786854018796	2.8153331723049e-39	7.39146498801054e-38	78.8838510876645
STIP1	-0.832236408315994	9.50524692810074	-21.8223886616783	2.46646266677982e-39	6.5061706055561e-38	78.7972050504601
CA2	-1.75494153095374	4.851421931952	-21.7039254886632	3.83581079945276e-39	9.96119562267826e-38	78.6924285866992
ZNF227	1.93687696841401	4.55277220437063	21.7044649382461	3.82809126111521e-39	9.9566093702785e-38	78.6837500330525
LOC100506190	1.32107937189598	4.68916858230929	21.724704733461	3.54950001070111e-39	9.26081718860614e-38	78.6763759677474
CYLD	2.28481326815041	3.98480340412766	21.6767733992202	4.24533319776122e-39	1.09735629674434e-37	78.6277191057915
VEZT	1.21409838441027	6.51739512077917	21.737410903955	3.38514123438415e-39	8.85964037618788e-38	78.5814687309461
CLK3	1.21613572483533	6.45405628094852	21.7258326284726	3.53459047163794e-39	9.23632672619889e-38	78.5604664778618
AKAP8L	1.39307470843701	6.39009095223907	21.6998838509142	3.89414822805339e-39	1.00970131730178e-37	78.4945541497813
UBE2J1	1.12430348700645	6.38597465633561	21.7102698358167	3.7460074992906e-39	9.75829118662554e-38	78.4933519969787
RNF19B	1.26052412319292	4.48151610863929	21.6363722622421	4.93776689887847e-39	1.27240698947371e-37	78.3828801214163
ERMP1	-1.28315518595486	6.69181601897313	-21.6685099036495	4.3785129315351e-39	1.13003472634248e-37	78.3486851757568
WDR77	-1.26431158976576	5.45407125873491	-21.6324919486986	5.00999358883073e-39	1.28903281199392e-37	78.3070864770026
TUBA1C	-1.1295788167801	9.15662036246808	-21.6828946359783	4.14931894420763e-39	1.07419829756855e-37	78.266917976331
DLX2	3.30396960476884	3.12502205100792	21.5621422363969	6.52085184022973e-39	1.66469746763961e-37	78.1874141264858
NETO2	-1.06100863511573	5.95173611883256	-21.610909647024	5.43160279999898e-39	1.39536290671556e-37	78.1845174113803
VAV3	1.42031932168267	4.22798339582382	21.5728884988039	6.26329741534212e-39	1.60409473161075e-37	78.1039150049317
GOSR2	0.918330184065246	6.2895273832144	21.5976545285621	5.70809302466534e-39	1.46414337031446e-37	78.0900341789249
SLC35B4	-1.8279552709954	3.9369337884526	-21.5315738543521	7.31339723761613e-39	1.85880327358499e-37	78.0826105070565
TBC1D24	-1.5493906894701	4.5177806450595	-21.5409956280278	7.05927840522233e-39	1.79694630211474e-37	78.0538769156187
GYS1	-1.14508855357391	6.14260947677739	-21.5617771570749	6.52978676615395e-39	1.66469746763961e-37	78.0228819713654
CBX4	1.75383165420096	6.74108366463695	21.5629543471087	6.50102047686519e-39	1.66243220879348e-37	77.9482921844906
SLC6A9	2.09288610682481	3.98393855401789	21.4786720118376	8.92151832398236e-39	2.24029237913335e-37	77.8784668829634
EVPL	-1.48578183306109	5.99401716026416	-21.5047641375791	8.08810938118135e-39	2.04947789834662e-37	77.807604796558
ALKBH1	1.21350855721557	4.61891619975284	21.4817285337883	8.81957533075647e-39	2.21802372679054e-37	77.778233245553
AZI2	1.57321955047399	5.87323128721534	21.4968699984805	8.33162132353758e-39	2.10162948740336e-37	77.7642496921633
GTF2IRD1	1.19808552830936	5.28094411299661	21.488222581369	8.60686256796216e-39	2.16778869859336e-37	77.7638708752304
DNAJC12	1.6107703631131	3.89883102952775	21.4594119681541	9.59179411606564e-39	2.39780515391751e-37	77.7367834319433
SDHC	-1.2720129401156	5.10660557422622	-21.4630162142505	9.46261009342284e-39	2.36905226350904e-37	77.7325187364037
AHRR	1.98783617472157	4.34020831906099	21.4423022736537	1.02297224971062e-38	2.54965542535923e-37	77.6942694594999
TOB1	-1.20807493804149	7.27186238397556	-21.4985731907972	8.27846482412914e-39	2.0945392695724e-37	77.6791031611187
C20orf108	-1.0790319372401	5.71290314326827	-21.4696200693264	9.23044678031603e-39	2.31439268296859e-37	77.6784881796042
RAB3GAP1	1.09783893362461	6.43124257941195	21.4970688486179	8.32539752692909e-39	2.10162948740336e-37	77.6770929618443
MARS	0.967674875636803	7.53403598710376	21.514135648972	7.80831989613568e-39	1.98158333752615e-37	77.6760090095972
LIN37	2.15875232929139	3.45896682184954	21.3701858797117	1.34242813253402e-38	3.31621389785805e-37	77.4764759864006
TPM3	-0.705216985447061	8.49138991515555	-21.445633948198	1.01022342701854e-38	2.52163829753104e-37	77.4059060840076
TOP2A	-1.54897054995941	7.71246456677013	-21.4136791466445	1.13940465672168e-38	2.83562551771033e-37	77.2719706454112
COL18A1	-1.65996871047506	7.2583337654013	-21.3821723609179	1.28308588114728e-38	3.17901159648993e-37	77.2719440769732
GDAP1	-1.11300837633411	7.61541455033792	-21.4035320115261	1.18381490228983e-38	2.94177123713151e-37	77.2672469623067
SUPV3L1	1.17083889248821	5.28916807329548	21.3667689528875	1.35984592170402e-38	3.35428660686992e-37	77.2646283901999
FOSL2	1.71182029478847	7.29169908383506	21.3794406694556	1.29637288395364e-38	3.20718048982849e-37	77.2421936823777
H2AFZ	-1.03286355569008	8.967269612493	-21.4001232499528	1.19912208879461e-38	2.97538839955506e-37	77.2131619509236
ABCA3	-1.42279230266728	6.33736278367829	-21.3426254396129	1.48958624155035e-38	3.66890137020442e-37	77.1725210582292
FAM193A	1.21204072512744	5.23885432483298	21.2972759113604	1.76799598052173e-38	4.34823011444785e-37	77.019769948515
LOC100499177	1.68990684031203	5.47044019313164	21.2467928233099	2.14013891046406e-38	5.23270221324576e-37	76.8640537322681
KIAA0930	-1.66123801690131	5.01105197103267	-21.2232587408144	2.33969952630043e-38	5.68737425550123e-37	76.8596559780886
BRAP	1.11162644275603	5.70033974588931	21.2590664163096	2.04296327224868e-38	5.01710980397753e-37	76.84843557139
C1QTNF6	-1.4269036704475	5.85808558917953	-21.2423547038654	2.17641344966449e-38	5.31362606309327e-37	76.827504369039
PIM3	2.05356661884751	6.6369311087757	21.2552242795545	2.07289522552856e-38	5.0831524562668e-37	76.7772645249746
DNAJB11	1.03000176171789	6.99690561336563	21.251132527393	2.10525809779847e-38	5.15495408895778e-37	76.7271626552234
C10orf58	-1.03823665655893	7.37698826584933	-21.241744437207	2.18144964568978e-38	5.31815799920057e-37	76.709966778512
ID3	1.78395285653829	6.14561465115515	21.2341829225055	2.2448340072885e-38	5.46471673040652e-37	76.69527725602
GOLM1	-1.01575592098493	5.69288622567819	-21.1999605667285	2.55574493365657e-38	6.20352369673041e-37	76.6643598852237
PCYOX1L	-1.76613555505931	4.39532493303107	-21.1596467168751	2.97819772437645e-38	7.20801428979331e-37	76.6537438439445
PPM1H	-1.17281058437583	6.21259352111292	-21.161272341108	2.95987223242209e-38	7.17404394420682e-37	76.4642688116962
MYO16	1.51362425501127	4.11942501431953	21.1200748901921	3.46135636652212e-38	8.34117058699078e-37	76.4380404829379
AKNA	1.90721411029134	3.91174876225668	21.0785261393694	4.05402087824214e-38	9.64430229981816e-37	76.3247954469325
EXT1	1.39685367826795	4.43521941890412	21.0954995494745	3.8004490932419e-38	9.07981580505392e-37	76.3175719217778
APP	-0.730600834214545	8.8654038719346	-21.1577355599677	2.99988832622958e-38	7.25001912830397e-37	76.3155963128903
GLCE	-1.57128484272032	4.78542364696835	-21.0975315979636	3.7711832378625e-38	9.03571181518803e-37	76.296695424986
FNDC3A	1.58790665281828	6.57555388784741	21.123487233885	3.41674761961319e-38	8.24555370713e-37	76.2684107913847
NAB2	1.81371327919082	6.74429635336419	21.1088604262141	3.6121379745032e-38	8.69199935044482e-37	76.2647612610762
DDX43	1.54520403843037	3.80738846918721	21.0509901812473	4.50219356749978e-38	1.06800971947328e-36	76.2637210550288
PLBD1	-1.49448227796942	4.29860302018317	-21.051015652919	4.5017567155843e-38	1.06800971947328e-36	76.2471998937741
ERBB3	-1.01115671138009	6.85031377385106	-21.107490709409	3.63100232273012e-38	8.72483948927277e-37	76.2014463053781
CTSA	-1.1635496855173	6.94812640400617	-21.0942444085105	3.81864008356861e-38	9.1102620196293e-37	76.1903327773678
ATP6V0E2	-1.85445645479527	4.81667011001244	-21.0327002761886	4.82717084837116e-38	1.14024866197965e-36	76.1606785497682
LRRC20	-2.83977106479392	3.25722868417873	-21.0453608075521	4.59979608015352e-38	1.08961741706073e-36	76.1524650076611
DYNLL2	-0.720042668680849	8.21833639619391	-21.1049062094031	3.66686812300242e-38	8.79837912325574e-37	76.123294973907
ZNF79	2.14349273359159	3.08289472767789	21.0086212831937	5.29136251547548e-38	1.24048109823009e-36	76.1202069332801
RFX1	1.8583853079835	4.62861158013481	21.0237874844354	4.99400353613991e-38	1.17633401603386e-36	76.0395196185938
ATP1A1	-0.730981904317154	9.07784730150979	-21.0788940244503	4.0483480430658e-38	9.64430229981816e-37	75.9939822068572
TRIM37	0.792996580983775	10.2582532277047	21.0958789717453	3.79496726917315e-38	9.07968992985003e-37	75.9630727894388
ZCCHC7	1.6951534212154	4.68923235010675	20.9927523045348	5.62163460010153e-38	1.31307565715221e-36	75.9323787854418
ZNF398	1.14203854619873	5.07050675511272	20.9974799307028	5.52112454171455e-38	1.29140261308579e-36	75.9212832836136
KIAA1370	1.53504336558915	7.10216389243496	21.0293536185367	4.88914575231969e-38	1.15325914755704e-36	75.8992793945976
NPNT	-0.987690442815822	7.23066268616307	-21.0329943370974	4.82176328971626e-38	1.14024866197965e-36	75.8910371253571
PRMT6	-0.850792378576124	6.70457695712868	-21.0119869215625	5.22386867310467e-38	1.22702218664329e-36	75.8183039394318
TAGLN2	-1.04677885023385	7.95918396106464	-21.0157447193166	5.14953530207742e-38	1.21126340916938e-36	75.7971286720592
C9orf156	1.45683885524281	3.81431023277735	20.9441609124519	6.76797156083059e-38	1.57204939421293e-36	75.7942707388267
SHMT2	1.11867576798381	7.73571224256384	21.0083914849399	5.29600277527076e-38	1.24048109823009e-36	75.755366377578
POFUT1	-1.02584185718256	5.71496897807028	-20.9612401526891	6.34039725761501e-38	1.47889544960047e-36	75.7234780349844
ZNF331	1.07738362964099	5.61077708740662	20.9441863356875	6.76731396366269e-38	1.57204939421293e-36	75.6900475616677
FOXA1	0.866873968517742	7.78031688061499	20.959635893492	6.37937334355043e-38	1.48591420330832e-36	75.5582654000303
PEX13	1.24516184449564	5.2695218393064	20.9209790147808	7.39522317666395e-38	1.7129877064616e-36	75.5565022978187
NCK1	1.42089831246098	3.91836438167995	20.8820148641955	8.58442951653632e-38	1.97206042904606e-36	75.5279881129811
LOC150776	1.21039537943991	5.59165854879744	20.9009102065282	7.98540418848039e-38	1.84458424928379e-36	75.490997648909
CBLB	1.69645193298521	4.02030150071782	20.862528140317	9.249711684474e-38	2.12197775323927e-36	75.4861544198031
TRIM27	1.20377340049354	6.34826463161881	20.915396324797	7.55483928641767e-38	1.74753986481396e-36	75.4661837245302
CCDC130	1.8422088295899	4.29354989857695	20.855928968144	9.48659801710928e-38	2.17334061970049e-36	75.4628600300244
NTN4	1.6517550116521	3.55137726034477	20.8446429503092	9.90598709499233e-38	2.26631639092547e-36	75.4567704603432
FTSJ3	-0.80794784819014	8.42904102660954	-20.9232598795734	7.33099250767881e-38	1.70046489179501e-36	75.4172073534841
SHC1	0.938650224514738	6.6871353097754	20.8994919510052	8.02886582715902e-38	1.85206554611596e-36	75.4151403122268
PPIF	-1.03876641135484	7.21639483110668	-20.8967723272391	8.11287530594604e-38	1.86886675780498e-36	75.3944187175924
MARK3	0.73513570864421	7.29644860353082	20.8883454101216	8.37885239714729e-38	1.92748180866425e-36	75.3262341865043
ALAD	-1.30611325252865	4.84501239410676	-20.8130428516445	1.11824082298111e-37	2.5340731061702e-36	75.2827858428236
TP53I11	-1.3010836483626	6.03634681208103	-20.8363577733008	1.02257176827631e-37	2.33308188985716e-36	75.2604299633824
ATF6	1.37935297350123	4.98736099430868	20.8315226801358	1.04170933552945e-37	2.37027849352306e-36	75.2565658497425
FRMD4A	-1.09464516388675	4.89903179988247	-20.8177061326632	1.0984096093747e-37	2.49251048944132e-36	75.2352013297797
NUCB2	1.5571425667278	5.80176201494718	20.8306000456218	1.04540198924631e-37	2.37544875926023e-36	75.1892285335865
CXCL12	-1.15795872887654	6.62471432582455	-20.8347510637495	1.02889157522282e-37	2.34430282071204e-36	75.1756303864393
LOC550112	1.86784143346566	2.85815244341581	20.7513902320954	1.41703057223684e-37	3.19385704718179e-36	75.1409181024027
MLEC	-0.919001308123005	8.34702195610411	-20.8422478597461	9.99736566843542e-38	2.28409758796331e-36	75.1080132508405
SLC27A4	-1.59882024239417	5.70661353343722	-20.7763952591087	1.2871954357603e-37	2.91299816883021e-36	75.0818628808856
C17orf53	1.57538795609476	3.64486001246268	20.712482332406	1.64581912694359e-37	3.69458779583954e-36	74.9276566452161
RAP1GAP	1.46802929022347	4.66629681578352	20.7100876173886	1.66106049825198e-37	3.7238037228909e-36	74.8933245092374
SGTB	2.43747351638898	2.96660671683024	20.6824612414014	1.84752717154063e-37	4.11425358413388e-36	74.8775820159842
CPOX	-1.68036766969108	3.45253525867076	-20.6794187713601	1.86931195295157e-37	4.15723046558007e-36	74.8489971059932
CBX1	-0.869394395910391	7.85181589264125	-20.7555167704272	1.3947282808857e-37	3.14783208765621e-36	74.7846336680489
JUNB	2.01358859896055	6.40385295725961	20.7068901617196	1.68163302591216e-37	3.76487693779851e-36	74.6939740723324
SCAF8	1.18348323915205	6.45835583891958	20.7054226605293	1.69116077114115e-37	3.78114608777601e-36	74.6557573717461
MCL1	1.2091368621774	10.2091383836117	20.7339331705961	1.51542664783577e-37	3.40645097559214e-36	74.6216279273243
HSP90AB1	-0.626083549978924	12.2065673647244	-20.7579121343932	1.38194493529024e-37	3.12319555375595e-36	74.6210602378727
PKM2	-0.930126997506401	11.1954919975134	-20.7358072409801	1.5045416604146e-37	3.38653495676633e-36	74.5730210283642
USP15	1.17164700949921	6.4430505778096	20.6838283851716	1.83782161179991e-37	4.09809715143223e-36	74.570939773332
SETDB1	0.822138270602187	6.61177910537662	20.6870566545617	1.81510708772185e-37	4.05285059213086e-36	74.5695035985227
FAM48A	1.08126529415579	5.90185353014021	20.6521920253423	2.07616207708134e-37	4.61112012976206e-36	74.4863114585828
AGTPBP1	1.47154109927873	4.48478049196724	20.6032795858884	2.50749188561773e-37	5.51055115572548e-36	74.4570072949708
PAN2	1.00667564445596	6.2162176209322	20.6475570347877	2.11360746639275e-37	4.68805984986105e-36	74.4329074018245
ZMIZ1	-1.48507449386602	7.51201177907251	-20.6422910586552	2.15697732621618e-37	4.77791904683966e-36	74.4112830393357
KIAA1161	-2.69369866467087	4.18273836219029	-20.5567373321463	3.00164519336507e-37	6.5025277479064e-36	74.3945282047989
DOLK	-1.88158967897185	3.91094122627287	-20.5631137865911	2.9285327340228e-37	6.36062096672692e-36	74.3944328460354
OFD1	1.27576960805081	5.53347166363717	20.6099519533876	2.44370781840722e-37	5.37744336250558e-36	74.371809897266
HSPE1	-1.89453853364996	6.60915666135536	-20.5953866471147	2.58511442173666e-37	5.66624555558636e-36	74.3577983484527
EI24	-0.799041126046988	6.21423014598462	-20.6146824796499	2.39947967343763e-37	5.29343867309413e-36	74.3487712963392
ARHGAP29	1.67597594515169	4.58698170228349	20.5842340078565	2.69894189549989e-37	5.88488973407303e-36	74.3138052277035
SELS	1.18317095962907	6.72181819333759	20.6182608122018	2.36656069477379e-37	5.22831718089787e-36	74.3051094636034
MTPAP	1.16243126786395	5.13540138813546	20.5955136005101	2.58384693964574e-37	5.66624555558636e-36	74.3007433478388
USP3	1.0284751913361	5.8756241777128	20.5900787580998	2.63867218050414e-37	5.76851680349688e-36	74.2619252792002
SETD5	1.35194582074471	8.28030808659045	20.6220941677358	2.33180042311876e-37	5.15833733812673e-36	74.2507656082976
ABCB10	-1.49672650283527	4.37050075571113	-20.5412249423646	3.18728710493065e-37	6.89575543892112e-36	74.2476711690246
RBM5	0.807525220649491	6.13853871536479	20.5855995666223	2.68473749820814e-37	5.86156004177975e-36	74.2167252452034
MASTL	1.07949472664936	5.95898111263858	20.5816843742405	2.72566598193515e-37	5.93542159920357e-36	74.2046746076098
XPOT	1.32462992004372	9.1336797238503	20.6143708984912	2.40236782640424e-37	5.29343867309413e-36	74.1669395405009
RHOBTB3	-1.37742368127311	8.47215413584687	-20.5912461053482	2.62679825351255e-37	5.7500751298094e-36	74.1231111590083
EPB41L4B	-1.25964854538542	5.22900548610995	-20.5220348270167	3.43304078174938e-37	7.40828052051311e-36	74.1187548250002
SCYL3	1.37462258933264	4.45056215626627	20.51300005777	3.55527002397053e-37	7.65229548016515e-36	74.1028260329705
ELOVL6	-1.15328394602328	5.7916723212754	-20.5279322524338	3.35554928268377e-37	7.25041423819166e-36	74.0734175235117
MANEAL	-1.20630426815193	5.42409179943163	-20.5147727001213	3.53094729587597e-37	7.60973744539043e-36	74.0661007015117
RRBP1	0.902203856203325	8.03318861079674	20.5672302880134	2.88228895402216e-37	6.2683225574859e-36	74.0522825369835
SOCS2	2.06615402164995	3.57953149599024	20.467205708865	4.24569587645409e-37	9.06832922577499e-36	74.0386623582511
AHSA1	-0.919267953747975	8.50485570360405	-20.5620826623076	2.9402327939316e-37	6.37775009672012e-36	74.029476958842
PAWR	1.33516503065203	6.60306600600547	20.5109685954902	3.58335180088933e-37	7.70282461671891e-36	73.8815112534689
MLH1	0.846914128013484	5.79441470798011	20.4931100707242	3.84004292331123e-37	8.23344587813551e-36	73.8763182957397
SNW1	0.928769419278601	6.72469376412423	20.4902890740583	3.88225318506732e-37	8.31329094328629e-36	73.8032840426548
RHOV	1.41230807056472	4.18024956653393	20.4396085624503	4.72552141137307e-37	1.00674675265991e-35	73.7938841394471
DHCR24	-0.757489350761986	9.07048411004847	-20.5092747174391	3.60693786190354e-37	7.74357237515723e-36	73.7927259543597
KIF1C	-0.945165400000808	7.90797503919896	-20.4886255482247	3.90736321744252e-37	8.35636092691927e-36	73.775572694606
KCNJ3	-2.01072735194209	4.39243411525582	-20.4165917543362	5.16728995893057e-37	1.0938956616855e-35	73.7591208958722
ZBTB42	-1.7837340907404	4.40954265276383	-20.4044420671716	5.41703702302886e-37	1.14531639915467e-35	73.7529174180752
LIF	2.55462575356781	3.48109776012961	20.3923265339968	5.67820077595257e-37	1.19599785613389e-35	73.7528972018498
EPN3	-1.87100117294905	5.12730079282592	-20.4169711918908	5.15967999635924e-37	1.09366905271371e-35	73.7349958106934
MEX3A	-1.59892867491061	3.77985653759825	-20.3945439400997	5.6294708757952e-37	1.18872816826766e-35	73.7216326449393
SNN	-1.34769461483759	4.56403565550414	-20.3834875208873	5.87671011112614e-37	1.23178165630313e-35	73.6720717608105
C4orf34	1.51480710543511	5.25874128062407	20.4223238532711	5.05352330506183e-37	1.07525602740272e-35	73.6568086452771
POLR2B	-1.03364708436133	6.99156746800968	-20.4471987313075	4.58834935050013e-37	9.78769828287809e-36	73.6476512290677
STX1A	1.76016026518165	4.37818673689805	20.3754942177389	6.06224380320759e-37	1.2657299046797e-35	73.6289642905519
PABPC1L	1.41807120485931	5.06274556345976	20.3936404500274	5.6492749614477e-37	1.19140573083545e-35	73.5431994179722
PTDSS1	-0.69277578824508	7.31614614131706	-20.4189061223348	5.12104853004992e-37	1.08685806619993e-35	73.527788200714
GPATCH2	1.26232860054726	5.00278659778936	20.3795335906737	5.96775894312316e-37	1.2475600070599e-35	73.507582101826
CLASRP	1.36901749160996	5.52322802982085	20.3834506876482	5.87755179221418e-37	1.23178165630313e-35	73.4920056307779
ZMYND8	-0.966638456015868	6.64717400229024	-20.3892231027461	5.74711681346936e-37	1.20899096337688e-35	73.4445516007862
ICA1	1.38778917570836	5.12965418487781	20.3501172966804	6.69132259349436e-37	1.39186167977114e-35	73.4005170523612
RABGGTB	1.21216418171555	6.37417012695059	20.3816628616276	5.91855204332345e-37	1.2388218319467e-35	73.3947244091013
ZNF592	0.974448622469088	6.83835890754674	20.3858345474814	5.82332763605817e-37	1.22348406263112e-35	73.3834860976772
FOXRED2	-1.12888686661493	6.10559898071736	-20.3638682522061	6.34268705884351e-37	1.32263214927804e-35	73.3745079518596
SLC39A6	-1.00391851060852	10.4502144128769	-20.4194488023421	5.11026619997218e-37	1.08594780086829e-35	73.3615896946062
GPANK1	1.87811266635713	3.92834714531853	20.2915712261164	8.40548100432345e-37	1.74192396922312e-35	73.3271597375406
RNF19A	1.48330917319789	6.27694976876051	20.3503461612129	6.68536485710321e-37	1.39186167977114e-35	73.3124938403795
CDKN2C	-1.7366735045499	3.6309568204516	-20.2588727300528	9.54905799916447e-37	1.96672963027126e-35	73.2281358774523
C1GALT1	1.83548091092052	4.34956005769307	20.2681331884054	9.21013052242926e-37	1.90395825534125e-35	73.1480875424992
MCFD2	1.02812619466203	6.96882120384403	20.3276140763871	7.3040345303816e-37	1.5174245153553e-35	73.1465450843859
CEBPD	2.16391392196608	3.94936808156323	20.2638931180394	9.36378340539552e-37	1.93333226755352e-35	73.1387048276393
LMX1B	-1.46589081353887	5.39397291004562	-20.2725897164296	9.05137146935101e-37	1.87345465907706e-35	73.1270557237295
OAT	-0.932319006417277	6.67562307442411	-20.2979753789736	8.19821146033721e-37	1.70107802062878e-35	73.0995174885945
LBR	-1.53444206722531	4.93519292721007	-20.2630428605307	9.3949049051574e-37	1.93736608673061e-35	73.0982593948176
PHLDB2	1.48619472612519	4.69159662413782	20.249782554254	9.89397956952982e-37	2.03026888737198e-35	73.0083724121196
ZNF451	1.84429781873509	4.98833178342547	20.2363296259732	1.04276269983108e-36	2.13715237646752e-35	72.9802546994217
CARS	1.13506536986393	5.99171312796993	20.2517175742801	9.81951936783698e-37	2.01746488830105e-35	72.9682379645908
SBDSP1	1.17179014723349	5.90663461951134	20.2530373249083	9.76905913004749e-37	2.00956635782182e-35	72.9487186423202
NRBF2	1.51110188210518	4.65816017142814	20.178754843821	1.30596441324241e-36	2.6697972890093e-35	72.7728998849928
FAM122B	-1.15401762816773	6.33810650355035	-20.1939325510607	1.23068559838696e-36	2.51921492624524e-35	72.6894212351306
BATF	1.86535480370457	4.42843552007291	20.1503577952191	1.45950327039277e-36	2.97304904921421e-35	72.6731680448051
PLEKHH2	3.05243440548829	2.57230749122459	20.0907823945176	1.84338961358638e-36	3.70984932582655e-35	72.5705152370242
C15orf23	-1.24185503630342	4.88330018436232	-20.1374977835565	1.53490088970464e-36	3.11903796833784e-35	72.5523608448308
TCP1	-0.745489238389542	8.46763496653647	-20.1784660722039	1.30744079149642e-36	2.6697972890093e-35	72.5330990030645
SEMA4C	-1.21431381432092	7.40635665679288	-20.1628833514206	1.38965503512734e-36	2.83421839115484e-35	72.5012331408698
GPSM2	-1.18737168940561	4.66131659604327	-20.1168886749906	1.6640064999166e-36	3.36708659217386e-35	72.4906552975946
RPP38	1.35126153998034	4.06649493019719	20.1025751486035	1.76006320591869e-36	3.55069928296553e-35	72.4838733048369
ADM2	4.37959030022963	3.04721541830355	20.1308355186177	1.57549285508028e-36	3.1976386539275e-35	72.4780579778336
SLC9A8	1.1487586270124	5.37410308284502	20.1139473517534	1.6833044329522e-36	3.39994967834451e-35	72.4636523755825
ZRSR2	1.60108101179591	3.52248992240778	20.0719457987618	1.98481573149561e-36	3.97533632257875e-35	72.4626017774096
CCNK	0.774859937059122	6.93231206219604	20.14269164209	1.50398807149475e-36	3.05993874789273e-35	72.4460413094703
STMN3	-1.46938799173507	6.75213260089596	-20.1167332409061	1.66502069584297e-36	3.36708659217386e-35	72.4396293846589
CDC20	-1.32570897162088	5.81125085555403	-20.1287727476633	1.58827898997518e-36	3.21968216101151e-35	72.439286939967
MYD88	-1.5338546431612	4.97061804629953	-20.0775429208428	1.94168658470366e-36	3.89361707944652e-35	72.3857197958949
POP1	-1.41839861466279	4.93006803315218	-20.0638255847799	2.04910928397027e-36	4.09430151315636e-35	72.3662239398578
GCLC	1.02721121522022	6.46489134137479	20.095010271728	1.81306821139305e-36	3.65322322498041e-35	72.2762252044602
SORL1	-2.18086656334222	3.811216171802	-20.0092498423415	2.53925247084604e-36	5.02561636951824e-35	72.2636146778988
PTTG1	-1.43721829569288	5.06623831650147	-20.0536290957139	2.13282372988311e-36	4.25648497118916e-35	72.2387536838854
ZNF323	1.7951433453152	2.54704920582382	19.99668915985	2.66786839123679e-36	5.27392801123452e-35	72.2196897315385
SORT1	-1.02294614135015	7.0322960235684	-20.0715081940223	1.98822815633446e-36	3.97740761800688e-35	72.1789682572583
GABARAPL1	3.29893784934409	2.73805509718253	20.0248674711343	2.388011553488e-36	4.7374976536813e-35	72.1662737468825
ARF4	1.3000353099234	7.52824067241335	20.0776448208578	1.94091020113661e-36	3.89361707944652e-35	72.1644923028643
HELQ	1.36951651228791	3.50855750758307	19.9946919079208	2.68891604808028e-36	5.30299905519984e-35	72.126037114271
BCL7B	1.15425746376933	6.05968814521704	20.0422977933231	2.22990608141483e-36	4.44492840352582e-35	72.1100770777695
SUPT16H	-0.886198094054476	8.55912447217095	-20.0789296866956	1.93114751640379e-36	3.88179219523282e-35	72.1099433160402
BNIP1	1.68726471132461	4.16452097427851	19.9906066815194	2.73249011893273e-36	5.38258713180577e-35	72.0483220976392
ZNF622	1.16627734690264	5.98070081340362	20.0208461187885	2.42606409823038e-36	4.8072862534129e-35	72.0468544388553
CTSB	-0.929699422395465	6.77310398040357	-20.0289870992101	2.34965263309451e-36	4.66693475485423e-35	72.0450828239127
ACBD3	1.20233905219669	6.39420531773511	20.032410094972	2.31825294713351e-36	4.61553122474534e-35	72.0184400470105
HCAR1	-2.80756599268088	2.92152270118206	-19.9573240101075	3.11507734142754e-36	6.10745058124669e-35	71.9997593629889
LUC7L	1.15964598662281	5.46915691997109	19.9959104795627	2.67605454494115e-36	5.2838649598106e-35	71.9381820489353
GTPBP1	1.32594484930225	5.26605378730596	19.970648005689	2.95582756248078e-36	5.80790166788118e-35	71.9164764985327
ARL6IP5	-1.32482481611613	5.23496739255394	-19.9555654326206	3.13673225039062e-36	6.14270610720524e-35	71.8994421059507
KIF16B	1.25681451621413	4.90559403803181	19.9703909448487	2.95882098842069e-36	5.80790166788118e-35	71.8973133162803
PLK2	0.827438695431038	8.56393687860043	20.0293842615757	2.34598752862027e-36	4.66519565144416e-35	71.8795646796504
ZC3H7A	1.01218626234098	6.65598439605516	19.9850010189898	2.79344222901768e-36	5.49617974565785e-35	71.8264336485069
NKX3-1	2.98964935461624	2.033588940133	19.9358479983041	3.39017087184036e-36	6.61577802341403e-35	71.8231601142116
SUOX	-1.67624315268572	3.63859291070678	-19.8929947085347	4.01449009901355e-36	7.80678283905845e-35	71.7900145914825
KCNMB3	1.93131802232839	2.72460700510279	19.8855780594173	4.13375834314049e-36	8.02938147859251e-35	71.7814887969058
SHISA2	-1.71992454152837	4.29652836485117	-19.9036921431607	3.84854336979017e-36	7.50151973384275e-35	71.7763839954802
CRTC2	1.04860793664663	5.91226146487968	19.947314278491	3.24037952425918e-36	6.33825814780239e-35	71.7547313296333
GAS2L1	-2.2161955618841	4.04339360807552	-19.8698366826238	4.39886667604659e-36	8.52452448322169e-35	71.7059632764362
SEPHS1	-0.832402216304722	6.51657750161483	-19.9463011393754	3.25334179677428e-36	6.35617852911835e-35	71.6916727093938
KIAA0355	1.6698007983696	4.01133618270962	19.8813180276202	4.20387266713209e-36	8.15609820012959e-35	71.6784985641496
LLGL1	-1.8812569834731	4.49801620057535	-19.857721096326	4.6145283365416e-36	8.92177709830309e-35	71.6107226740699
LMO4	1.53793866453643	3.9837022648086	19.8616246737018	4.54390423615678e-36	8.79539982007939e-35	71.5943348281691
LOC93622	-1.19514628248156	5.22360269152293	-19.8942246577592	3.99504902645752e-36	7.77802094510774e-35	71.570978292085
CPEB3	2.73045334793791	3.68027321421474	19.8316809027106	5.11481775383171e-36	9.866229771059e-35	71.5683980917758
TMEM14A	-1.94881359866554	4.216750534438	-19.8257336831427	5.23654300905562e-36	1.00893946179085e-34	71.4962141535212
PAX9	1.33458933910031	3.40087301778348	19.7973953954061	5.85790066538522e-36	1.12477073166363e-34	71.3838691824962
DNAJC25	1.91582279956443	4.10579139264174	19.788160006652	6.07605210632249e-36	1.16531990167589e-34	71.32671300035
UPP1	2.71535052576849	3.55574840934802	19.7478472915182	7.1283408052421e-36	1.35624996162536e-34	71.2420093172619
REEP5	-0.955734508156646	7.97896660035099	-19.8443304355172	4.86530904324125e-36	9.39577695602387e-35	71.2282478289001
DDX50	1.09607472938058	5.8599239739877	19.8219877626983	5.31470727632839e-36	1.02282122542366e-34	71.223690156394
COPS7B	-1.16108138748183	4.58196688021969	-19.7617249628999	6.74682091094619e-36	1.28658874475102e-34	71.214893352671
DCUN1D2	1.42164032227969	4.19826141499904	19.757275209584	6.86685635063046e-36	1.30798753539799e-34	71.2057694883753
NACC2	-1.36143967280004	4.93205442639519	-19.7746023473571	6.41122319854138e-36	1.22678829259046e-34	71.1886061733409
GMEB2	1.18441114830947	5.97096288018866	19.7980651140568	5.8423914448279e-36	1.12308223590002e-34	71.1631144346186
PTBP2	1.6753694580946	4.26034280003371	19.7407562063847	7.33160559982178e-36	1.39017882144466e-34	71.0837760040548
MAPK14	-1.08611235131184	5.75579584032965	-19.7694079205627	6.54452248953353e-36	1.25086393274239e-34	71.0489336457646
DPY19L1	-1.31103992825862	4.88826099605774	-19.7414298763062	7.31204643337465e-36	1.38804386551371e-34	71.0347574696978
RRP1B	-0.814914535106374	6.70065163701951	-19.7746435464396	6.41017695854768e-36	1.22678829259046e-34	71.0002709752938
PLOD2	-1.47492769030336	6.50207951176295	-19.7456538582473	7.19060114068177e-36	1.36654106223593e-34	70.9460096591048
RBBP7	-0.791756253263549	7.50194037803346	-19.7683404167133	6.57226085650773e-36	1.25473162744561e-34	70.9351978667853
BIRC3	3.61305604769244	0.495515033011693	19.7319923407846	7.59091055659736e-36	1.437716740074e-34	70.9209857644322
POMT1	-1.29146716455598	5.17207098895381	-19.6875737035474	9.05445497618152e-36	1.70333751430438e-34	70.8375459269242
AAK1	1.66491748404371	6.12427573149058	19.7186031615505	8.0050317738733e-36	1.50931399533548e-34	70.8346144327868
IKZF5	1.86810837652713	4.13452656721185	19.6664741420425	9.84623110625827e-36	1.84605794866663e-34	70.8328608588348
NAMPT	1.24460859113099	6.73702207595148	19.7285455682076	7.69540824922368e-36	1.45585981402734e-34	70.8132051485396
LUC7L2	0.8794912660429	6.96970631719891	19.7211558471158	7.92435866541429e-36	1.4974799358236e-34	70.7578782250688
MBOAT1	1.13574340945592	4.68888028349131	19.6426432495279	1.08247775977697e-35	2.02272157033631e-34	70.6297798883936
ATP5B	-0.773331181813605	10.0010824166319	-19.7206725550012	7.9395691332401e-36	1.49866088244139e-34	70.6271260173364
NCRNA00052	-1.17589354499139	8.27673631359526	-19.6968733776967	8.72615663432903e-36	1.64342616613197e-34	70.6184650230628
AGAP6	1.47500835858411	3.59350053664879	19.5987298510387	1.28920852618609e-35	2.40097142449178e-34	70.6149327771168
BEX2	3.96571042237917	2.56334497472085	19.6676942141978	9.79860218382577e-36	1.8391899317879e-34	70.598311180584
ZNF7	1.0125087424059	5.2031959940249	19.6433308724637	1.07952135708469e-35	2.01945359909221e-34	70.5981397314458
PHF19	-1.24341045484099	5.52140512517691	-19.6482974882307	1.05840785923481e-35	1.98217391241243e-34	70.5962385722439
EXPH5	2.34347354922288	3.43366485095726	19.5860947909331	1.35575662589215e-35	2.51929709015781e-34	70.5679840108766
FRMD4B	3.48077475392135	1.42991934730789	19.6701115244555	9.70492028551805e-36	1.82365266129218e-34	70.5494384597912
CDCA3	-1.39990715879745	4.15184000389501	-19.5914158543762	1.32731897406259e-35	2.46919716598696e-34	70.4781835681538
TMEM167B	1.21775959663249	5.59640216919028	19.6006222677065	1.27952869182733e-35	2.38560065129546e-34	70.3909816638663
C9orf100	-2.11685093756874	2.36744256780786	-19.5330057776772	1.67539707825388e-35	3.09605974991358e-34	70.3881087085043
PCDHB3	-2.69415508445044	3.09519625811943	-19.5471952360671	1.58318173941064e-35	2.92888621790969e-34	70.3751335393299
BRD4	1.23717960645323	6.81666518610157	19.6168684081712	1.1993843009095e-35	2.23867221522439e-34	70.3715833586263
MEST	-0.906610594536577	6.6680476367913	-19.5853918021378	1.35955928288938e-35	2.52355931709678e-34	70.2588214992579
CLCF1	2.03216763169246	3.527128311005	19.4878217315568	2.00669871523832e-35	3.69603847066582e-34	70.2087358459799
RIT1	1.2999852442507	5.24427361328281	19.5284781660347	1.70594600852554e-35	3.14903322809946e-34	70.1955225601597
LOC100505783	2.6294494368309	2.60123017261685	19.4828355063545	2.04708846230088e-35	3.7662824470319e-34	70.1736276632843
BCL2L11	1.16443838705721	7.28439740389454	19.5594940624924	1.5073997594528e-35	2.79177780477171e-34	70.0976620437457
C7orf74	1.50017138451106	3.13352173692399	19.4703642924701	2.1517325655144e-35	3.94146499733438e-34	70.0860823421927
CHD4	-0.770832460409006	8.42000325701304	-19.5697549726614	1.44697837436023e-35	2.6828454914413e-34	70.0837704505764
BMF	1.70928935176018	3.93161958495479	19.4705008995624	2.1505576045023e-35	3.94146499733438e-34	70.0409675950263
FAM173B	-1.55459729068287	4.61084610009345	-19.4524393262691	2.31165426378924e-35	4.22514818662418e-34	69.9556573431592
AMMECR1L	0.913597246009624	6.15889270826687	19.4823838438155	2.05078726803649e-35	3.76894134842223e-34	69.8717914671912
BRCC3	-1.31474884115088	4.78691297867671	-19.4417070703778	2.41308340541251e-35	4.40091677994754e-34	69.8695209056744
PEBP1	-0.914352470550797	8.25287597522817	-19.5003328582494	1.90885440221855e-35	3.51970022301026e-34	69.8372133717968
ERO1LB	3.68381405552914	2.05962900698487	19.4476617779728	2.35626469172937e-35	4.30198370136266e-34	69.8302887163165
PBK	-1.35042676706689	4.65003996862297	-19.4390024327282	2.43934456679338e-35	4.43912932916785e-34	69.8160146787223
ANXA9	-1.48108088759578	4.37022024699707	-19.3944574768236	2.91575362666749e-35	5.29457802957515e-34	69.786061725692
DUSP14	1.12912392588756	4.8074212973877	19.420890655444	2.62278379744257e-35	4.767764807438e-34	69.7853735261818
HSBP1	-1.04244473427079	7.29132213222202	-19.4727377539737	2.13141006533171e-35	3.91281031093386e-34	69.783011874505
GBF1	1.04190014005441	7.31005331935503	19.4698112728672	2.15649571439987e-35	3.94586808836143e-34	69.7285750290239
CORO1C	-0.840236551418159	7.05419300735463	-19.4396116616408	2.43340413245187e-35	4.43314277898965e-34	69.6857915981503
NAA40	-0.987218952832102	4.82048226298398	-19.3719823803471	3.19067189379782e-35	5.78750507070225e-34	69.5325322957207
ZNF433	2.31801162167935	2.01918779826578	19.3157428976527	3.99869631246247e-35	7.19851422277959e-34	69.5067596418458
TRAPPC1	-1.48219964480334	5.62881504705954	-19.3601052471959	3.3463568210954e-35	6.05021313254048e-34	69.4960092353113
STRA6	1.97759751987728	3.61804846003332	19.3046110670826	4.18160819425619e-35	7.47948828243213e-34	69.4596455557466
YTHDF2	0.727816734299881	6.52232847702124	19.3608484064399	3.33639479980281e-35	6.03873015496778e-34	69.3534923240771
NUP210L	1.2254234130104	4.23445456774258	19.3008545928575	4.24521640352182e-35	7.58514947996783e-34	69.3441053759257
CYTH2	0.920834349339978	7.01919179624827	19.3675652370199	3.2477005832125e-35	5.88456604048167e-34	69.343601527281
RET	-1.5614945959465	6.20179262202891	-19.3141089709085	4.02503064930284e-35	7.23813038483233e-34	69.285989529501
MID1IP1	1.38045656022995	5.46547745600833	19.3107003704458	4.08053169265297e-35	7.33005499762924e-34	69.2347833148079
GOLGB1	1.44375013427462	8.00530447578421	19.350235956399	3.48153190802714e-35	6.28781205505895e-34	69.2205505801825
FGFR2	-1.44592984434932	4.57078414957656	-19.2612379103437	4.97842600712297e-35	8.86679409404947e-34	69.208744149828
IFI44	-1.45423384234407	5.74471430784175	-19.3090497426508	4.10768477499562e-35	7.37091418208441e-34	69.2053437941119
DDB1	-0.666739000230267	8.40806938392209	-19.3401418454206	3.62548112866536e-35	6.54072776653716e-34	69.1715112590673
ATP1B1	0.994252320312652	6.57776403155621	19.3060227474998	4.15795328996523e-35	7.44514034490135e-34	69.1345132759062
TERF2IP	0.754459407190985	6.91696627912909	19.3075421371139	4.13264417619288e-35	7.40775361228828e-34	69.1150214464457
ASB13	-2.21437456511051	3.5211225909472	-19.2100802361218	6.11737493577565e-35	1.08146911655298e-33	69.1015655292641
CCRN4L	2.17928598504873	4.71854127501256	19.2290995892899	5.66610429148749e-35	1.00487728707144e-33	69.0796140051871
POFUT2	1.06322603520904	5.7830081776635	19.2599001924375	5.00529755041195e-35	8.90516981203079e-34	69.0442153286032
RRAGC	1.35314118203368	4.75400251011141	19.2279979824	5.69130231668824e-35	1.00827690618956e-33	69.0305294335133
POC5	1.41504569911986	4.73120912453259	19.2512500154452	5.18262235410125e-35	9.20108028131521e-34	69.0234551432002
KIF23	-1.05950222061587	7.00670045513379	-19.2918690081299	4.40135294856138e-35	7.85573390733623e-34	69.0170914058724
PLXNA1	-1.51557828837475	6.46433671634349	-19.2560213453859	5.08404342577752e-35	9.03565805023413e-34	68.9976054491507
HSP90B1	1.00762663610258	10.1756265670718	19.318499867067	3.95465464640682e-35	7.1269013261323e-34	68.9960953230667
PSME3	-0.752088317012144	7.2433986752176	-19.2730875390163	4.746652030503e-35	8.46300730896932e-34	68.964832377307
VPS37C	0.909615762978988	5.67715146236372	19.2221143333466	5.82780875340447e-35	1.03136797451785e-33	68.852992840856
ATPAF1	-1.07222936756918	5.27071496439512	-19.2017529932799	6.32619248392293e-35	1.11720425661169e-33	68.8355675675066
CALB2	-1.41376003734666	5.36777152125608	-19.1880255708833	6.68622695986797e-35	1.17705747028244e-33	68.802113337337
NR4A2	1.77271166432273	3.36593399408852	19.1298931291008	8.45456444137941e-35	1.47901815604215e-33	68.7560041403997
MAX	0.892026946707237	6.03803109715883	19.1992324929653	6.39080268582517e-35	1.12742388309852e-33	68.7393370566482
TOR3A	-1.11810217639328	6.29436687239036	-19.1863141138546	6.73253827495679e-35	1.18396393386306e-33	68.7008083745523
YIPF5	1.14924568416763	5.97568277475636	19.1905893974546	6.61745072113138e-35	1.16617751169864e-33	68.6980674549916
B3GNT1	-3.49752546485588	2.36445574107963	-19.1710926191318	7.158912605216e-35	1.25762242026925e-33	68.6626157655767
ABCC2	3.27925814331622	2.00741849229129	19.1378218086594	8.18806098707358e-35	1.43539970595198e-33	68.6620133289517
RAB33B	1.50057133374082	4.01200661921048	19.1321614195797	8.37744102108892e-35	1.46706098048891e-33	68.6314650264351
C21orf58	-1.48178081673631	4.4287465514767	-19.1094001874041	9.18459268987477e-35	1.6000325848486e-33	68.5917400468221
MIA3	1.15219695894385	6.45505987361134	19.1651921421215	7.33141995040603e-35	1.28657573190546e-33	68.5712676465413
PPP2R2A	0.993035621063327	6.26589380109262	19.1282927859008	8.50940723742677e-35	1.48705670468887e-33	68.4267789816812
NPY1R	-1.34844713304543	6.34622103429305	-19.1067412142473	9.28385842965958e-35	1.61564254295137e-33	68.3683996470414
DMRTA1	1.94534589399262	2.08673541211107	19.0242082312397	1.29666542382987e-34	2.23101157902579e-33	68.3509445593179
C20orf177	-1.4348396541777	5.95687823904113	-19.0970405583734	9.65526218362532e-35	1.67678717299013e-33	68.3472539233139
LTBP1	-1.2432931342397	5.06444533257948	-19.0653088006932	1.09780257176619e-34	1.9025544259293e-33	68.3458909531079
RTN4	-0.647847805695289	8.20824084217759	-19.1228525928854	8.69853393557578e-35	1.51852068411868e-33	68.3339583532865
NR3C1	1.31868731564638	7.30856949087341	19.120919714402	8.76674484638146e-35	1.52883254234498e-33	68.3114118215181
C20orf112	-1.50167048670015	5.17935275924777	-19.0415579920769	1.20863552569763e-34	2.0881426169181e-33	68.305517740657
TGOLN2	-1.03520003593308	7.15191307441648	-19.0926804190098	9.82703863081704e-35	1.70484848611809e-33	68.2230044156927
MYL6	-1.63202178210996	9.2584375568175	-19.099888951725	9.54468091181791e-35	1.65930606620834e-33	68.1896681464226
IFNGR2	1.47055626109968	3.71304896011338	18.9920965352008	1.47700378108483e-34	2.53088229865397e-33	68.1654597276931
NR1D2	1.66009809475003	5.89912400390389	19.0338861085744	1.2467935554463e-34	2.14962633209113e-33	68.1275355362921
SLU7	1.05452896213883	6.5170672437749	19.0419610185084	1.20666381855932e-34	2.08689200636877e-33	68.0713332931812
SDCBP	1.0711249325467	6.56038943911884	19.0358701415593	1.2368106231639e-34	2.1346151560158e-33	68.0565292606382
GPAM	-1.57290811560902	4.19476729610882	-18.9876764824962	1.50373165928212e-34	2.57404383519285e-33	68.03861434543
SLC9A2	-1.67671109631784	4.35400758315909	-18.9524409810856	1.73499275757509e-34	2.94578871854677e-33	67.9987658255292
PDE4DIP	0.787873181476317	6.9796845788692	19.0313620924165	1.25961091482676e-34	2.16948845927525e-33	67.9752562440209
ATP6V0A1	-1.28276908021749	5.82785405225047	-18.9773694259762	1.56796680276311e-34	2.68125529748571e-33	67.9636604296759
SPAG9	1.42090104382363	8.51969115069591	19.0432328034761	1.20046314823802e-34	2.07831735933051e-33	67.9591611977449
MRPL16	-1.3596678095916	4.60766777799799	-18.9669964089711	1.63540532414381e-34	2.79086924907971e-33	67.9494190061046
ZFYVE1	1.18236908949942	5.08625321664799	18.9754058048847	1.58051439895203e-34	2.69995125720876e-33	67.9478215217172
NOTCH3	-1.50325193407352	7.44404528761101	-19.0126410784363	1.35891751806016e-34	2.33571804440269e-33	67.933978675995
PLAU	3.66390209539753	0.741722953955706	19.0093220229079	1.37732986387011e-34	2.36493476831249e-33	67.9026224668317
MGP	-1.81869846025495	4.54803787503195	-18.9313538487145	1.89021188632856e-34	3.19635021101707e-33	67.8982099605138
SRBD1	1.28978533863077	4.96989986258541	18.9615470553922	1.67199670155571e-34	2.85040497826888e-33	67.8522803653548
BACE1	-1.00517894052061	5.86680254149229	-18.9578061624304	1.6975925332892e-34	2.88521722832607e-33	67.8159399243309
GEMIN4	-1.06784804711783	5.6027002266946	-18.9490231753263	1.75924976652887e-34	2.98092128626431e-33	67.7546336166817
SH3BGR	2.70660835994194	3.12078081763602	18.8743632932646	2.38343035073079e-34	3.97412653894534e-33	67.7511264728866
RELA	0.825355910163193	6.29892332391127	18.9578413966743	1.69734962226407e-34	2.88521722832607e-33	67.7178830814543
CCDC149	1.38836980399876	4.09097082016285	18.8905044550112	2.23185617637815e-34	3.74003634205893e-33	67.6975448459764
NUMB	0.850618007764885	6.31555665469487	18.949578295192	1.75528682730801e-34	2.97722280932041e-33	67.6972504641782
EZH2	0.747798106871341	6.87885584924154	18.9602709529594	1.6806840211147e-34	2.86229730846458e-33	67.6951190755337
MED15	1.25507084430878	6.01560659270685	18.9399781138517	1.825106492041e-34	3.08938066527263e-33	67.6859290300064
TBC1D17	1.37490015961329	5.18681493631049	18.9157074585224	2.01436147750893e-34	3.39941285064172e-33	67.6854023742289
C17orf59	1.8819615078935	3.04894457726617	18.8717753508044	2.40867964668767e-34	4.0122269333869e-33	67.6770225888703
SLC39A11	-0.998532960047723	4.97723718526899	-18.8988394672444	2.15742683386941e-34	3.63351524366888e-33	67.6736434932316
RDH10	-1.46547360721459	4.7202793840158	-18.8805401600624	2.32423806447621e-34	3.88317256646355e-33	67.670457004002
HECA	1.44169988141822	5.00548681262752	18.8965506165357	2.17761297898049e-34	3.66382288334705e-33	67.655952996276
RASSF1	1.34834930731659	4.49104868860318	18.8802075983098	2.32738691580124e-34	3.88455277244111e-33	67.6262338725583
C18orf10	-0.974857473858287	5.51930211796378	-18.8925008146975	2.21379691809108e-34	3.72095875961358e-33	67.5779856299579
LOC493754	1.55449553550802	4.00119447236721	18.8454413516112	2.68144703695967e-34	4.44005150951619e-33	67.5672458045506
NCKAP5L	1.44630748406352	4.56245889931273	18.8635589528324	2.49064312593519e-34	4.14462842170549e-33	67.5523499579683
ZNF641	1.30038863669525	4.05522731761906	18.8621676281	2.50479806976199e-34	4.15990495716976e-33	67.5212269440111
AREG	2.78451228191454	1.41141360316653	18.8196588875017	2.97865258581866e-34	4.90304978791646e-33	67.5153432040791
TPM1	-0.912158719349686	7.78721092294453	-18.9195782266879	1.98290333836823e-34	3.34970458897679e-33	67.5114236050511
C14orf79	1.38983967365884	3.92331738925925	18.8438783484352	2.69858230309784e-34	4.46400498882376e-33	67.506552685721
OSGIN2	1.41377034725716	6.54102528339437	18.9044403883792	2.10882187364086e-34	3.55523558616631e-33	67.4863519682448
PSPC1	0.829187975407514	6.37735591671062	18.8917458062446	2.22060942067219e-34	3.72866184250217e-33	67.4630484316797
ADD1	-0.680227073787337	6.54493376618557	-18.891077593606	2.2266563743842e-34	3.73506531646954e-33	67.4601744257325
CDK7	1.16134707526993	5.93421669828692	18.8845223749115	2.28686431951003e-34	3.82838026821679e-33	67.4545567680729
NFKBIL1	1.89528089365514	4.0840540460666	18.8285251957974	2.87287714248274e-34	4.74294149367041e-33	67.4511615034738
DCAF5	0.858369748055611	6.31001827104362	18.8631677332514	2.49461511908973e-34	4.14711165523425e-33	67.3606868072011
PPIA	-1.02288339303593	9.24110541315034	-18.8842723397806	2.28919302427111e-34	3.82844641379101e-33	67.2924620474755
NGFR	2.67571228849707	2.44631929993237	18.761877140831	3.77102087810943e-34	6.16486345703832e-33	67.2845292134525
MATN2	-1.88600064333228	3.52198409224977	-18.7599130470119	3.80140527502437e-34	6.20846697456129e-33	67.2838450128236
TMEM55B	1.09376449360489	5.97362798219308	18.8261936125566	2.90032072433015e-34	4.77881416686675e-33	67.2573058260993
KDM4A	0.90532227987409	6.2623672990728	18.842377649728	2.71513832836585e-34	4.48695389363542e-33	67.2563271016816
TMEM64	-1.29412302810511	7.60419634400704	-18.8559220717046	2.5693438420174e-34	4.26084425702797e-33	67.2377118445783
BRPF1	0.935855157250803	6.1954628585131	18.8145332009769	3.04158323163046e-34	5.00171464757008e-33	67.181733658133
YWHAQ	-0.704847136362668	8.99963570545702	-18.8557952229692	2.5706720015195e-34	4.26084425702797e-33	67.1811469098655
CENPI	-1.61485128570899	3.99283539150963	-18.7648870591608	3.72493171046897e-34	6.09547533521361e-33	67.1581499716173
PRRC1	1.03050811115294	7.05396308266085	18.8279383051903	2.87976032228144e-34	4.7496165315419e-33	67.1446334276728
EPC2	1.19407706275846	5.39496082218442	18.781252440623	3.48408795130105e-34	5.71814395461814e-33	67.080804041289
HSPBAP1	2.37113941700855	1.77730002526433	18.7014207049995	4.82873027309812e-34	7.85561138981449e-33	67.0181459005971
SPTBN2	-1.62381838105255	5.59991805841695	-18.739979559456	4.1240834784324e-34	6.72889483837107e-33	67.0109548487442
NIPSNAP1	-0.843527461481578	6.41369729316043	-18.7689909088984	3.66300468853713e-34	6.00000885515131e-33	66.9896440650996
YTHDF1	0.543261818922512	7.65698120226089	18.7913730733734	3.34306012918368e-34	5.49207638511473e-33	66.9738429518733
POGZ	0.995149354747491	7.18567957456833	18.7779595246954	3.53125418905696e-34	5.78987206448907e-33	66.9082783840991
CERCAM	-1.48267432908664	5.47431615394437	-18.7033507968793	4.79073272591043e-34	7.80898772983684e-33	66.8787414727053
ARHGAP11A	-1.39809294037546	5.98473631103206	-18.702796061934	4.80162279231065e-34	7.81911777785816e-33	66.6665659286482
GEM	4.1852591745666	3.48719152573039	18.6287019674895	6.50500160040936e-34	1.05314275668196e-32	66.6605498333072
PATL1	1.10207120709869	5.55871672395601	18.6824533483413	5.21868111831142e-34	8.48175150851703e-33	66.6488355959026
HMGXB3	0.807255529850213	6.25995546056181	18.6753458906607	5.37284457716219e-34	8.7238303600447e-33	66.5552651059664
BCL2L2	-1.08818472034824	4.91901074529905	-18.6213846391656	6.70325285573192e-34	1.0820965324253e-32	66.5010752053348
RNF185	1.17721948609868	5.21577618788868	18.6225453611099	6.671403456688e-34	1.07799566579372e-32	66.5002937137876
FAM136A	-0.951209545840939	6.88905390550421	-18.6565165714805	5.80380924068294e-34	9.4053203237579e-33	66.4912343324498
TBL2	0.824060019066113	5.89197207347537	18.6238458505514	6.6358999827916e-34	1.07329585408324e-32	66.3921478816921
CYP20A1	1.16735629871193	5.09154023331216	18.6002797395188	7.30982663220352e-34	1.1766077054569e-32	66.3781840063746
C11orf46	1.42990080241522	3.60178668024603	18.5502939469138	8.97651547434176e-34	1.43658607457313e-32	66.3037765867371
SEPSECS	1.55926337186914	3.76913727272456	18.5537521602097	8.84977370990825e-34	1.42038018737529e-32	66.3022100783904
BEST1	6.92087585976197	0.732025524788218	18.9931261561513	1.47084674995209e-34	2.52291703037936e-33	66.2868212089969
ACTB	-1.09897482096632	11.6494374774781	-18.6663696606701	5.5741169485827e-34	9.04185565936926e-33	66.2796407846464
PNMA1	-0.729772614105488	6.82061972451353	-18.6084761689103	7.06794728107363e-34	1.13904496971885e-32	66.2707434448232
C9orf86	-1.17942180555365	7.40571898227747	-18.6084174028828	7.06965246692276e-34	1.13904496971885e-32	66.2621299335512
FBXO16	3.05245425273502	1.10268259024141	18.5300837890022	9.75465051248742e-34	1.55516468227683e-32	66.2572571729032
ESPL1	-1.10314738331579	5.89644998544105	-18.5772767967804	8.03414171494945e-34	1.29195178885399e-32	66.1664005037979
RIOK2	1.12991078789918	5.32329257859915	18.5507156187345	8.96096404676329e-34	1.4354709072612e-32	66.1384775337585
INTS6	1.51378196135913	5.95357241848834	18.5584482287218	8.6805460602211e-34	1.39455765908874e-32	66.1143249172964
FAM193B	1.16922069374044	5.84585340200606	18.5521668200037	8.90765029376229e-34	1.42829859552139e-32	66.1077449958531
GCLM	1.48184419871571	5.81478530400694	18.5462470267861	9.1271571532937e-34	1.45929805192814e-32	66.0938589603377
ZBTB5	0.985802761085973	5.59405603989726	18.5289790502067	9.79909314939844e-34	1.56076222695752e-32	66.0594147607551
C12orf66	1.27674045932284	4.18565419449355	18.4867902326154	1.16580797055013e-33	1.84805426535359e-32	65.969569124387
ERGIC1	-0.859408025586645	7.28640180039824	-18.5198127187253	1.01758033499773e-33	1.61922107730752e-32	65.9053930763901
GAS5	1.64242423890413	8.03420108179446	18.5336943525401	9.61081211764295e-34	1.53369486503302e-32	65.8892811963336
MTHFD1L	0.934067226131938	6.01721332227849	18.5007054874055	1.10086326588334e-33	1.74841759341244e-32	65.8832982450104
CNNM2	1.63716233622632	3.77749601931137	18.4343232003895	1.44737918712383e-33	2.2821938436666e-32	65.8583670750913
ZDHHC3	-0.945580292854636	5.19965139030438	-18.4494819864948	1.35963197348613e-33	2.15122848860758e-32	65.8106991463468
ME1	0.973826660092895	7.38115810285174	18.4932808384301	1.13504836651668e-33	1.80100084265891e-32	65.7740009694786
IARS	0.882647074668018	8.53186181069832	18.5009927894338	1.09956149526159e-33	1.74801011851282e-32	65.7287767970922
SP2	1.09568692967243	5.56318574658599	18.450452322349	1.35420116283338e-33	2.14466479613877e-32	65.7207476291665
ZNF317	1.06970738096394	5.29342913707984	18.4365615101499	1.43407219776792e-33	2.26472364829752e-32	65.6966761602819
TRMT2B	-0.796398868007469	5.72952541812629	-18.4446323551462	1.3871052031661e-33	2.19262262927692e-32	65.6955904885069
TAF1A	1.67541833631195	3.05595015219674	18.3634996932037	1.9393083882385e-33	3.02264617753035e-32	65.5922917008999
KDM6A	1.21253993943499	5.76318743269998	18.415485632536	1.56441579900454e-33	2.45895581039022e-32	65.572137339308
C20orf3	-0.747171520934348	7.58888755794116	-18.4342420526111	1.44786394889396e-33	2.2821938436666e-32	65.5263579286548
RCN2	-1.25582933731271	7.1483327689462	-18.4255932201736	1.50047944131478e-33	2.36290189986331e-32	65.5055322132817
VPS11	0.824254129208516	6.09604642294431	18.4036900264377	1.64250936066408e-33	2.5768599012895e-32	65.4841249781256
TOM1	1.5278525261496	4.55905102296071	18.3545012093688	2.01284629541168e-33	3.12851686286848e-32	65.4794064231743
AMD1	-1.00434792477468	7.52030033171399	-18.4213759400771	1.52682984198241e-33	2.40213567989782e-32	65.4769222994644
YAF2	1.43558216732844	4.40126391732332	18.3509923138223	2.04227745417474e-33	3.17131366236011e-32	65.4605013523674
ZNF292	2.32167527860627	6.86843242050528	18.4023039766896	1.65193995972389e-33	2.58922623115486e-32	65.453152113006
SSR3	1.02553380398517	7.78965665559579	18.4150525223865	1.56721598006149e-33	2.46104413620172e-32	65.3911485865777
ERLIN2	-1.13089831755815	5.32119577026228	-18.3575591593702	1.98754606967482e-33	3.09206702039457e-32	65.388023323301
ELL2	1.86245553953097	4.13746014717942	18.3102009260165	2.41796675383888e-33	3.73389436668526e-32	65.3824832351003
PRSS16	1.97963446682855	2.84865549993112	18.2987140298773	2.5358178698079e-33	3.90147360208532e-32	65.3752878688617
PITPNA	-0.660165504513778	7.23986034943072	-18.3842659214421	1.77976178422646e-33	2.78435323474306e-32	65.3448063011148
CD81	-1.34267529505376	6.90451563756784	-18.3647834611168	1.92904001796137e-33	3.00944638623003e-32	65.3082641747162
HMGN2	-0.705976818811974	8.40567650510008	-18.3971725473226	1.68733117811925e-33	2.64222159390135e-32	65.3006126390889
AP3D1	0.899494806696896	7.2237529489516	18.3736533171536	1.85957408453617e-33	2.90378309895266e-32	65.2632073122301
NT5DC2	-1.33586797259756	6.14757385747346	-18.3371688252653	2.16250309385177e-33	3.35177958680047e-32	65.2549021226927
ENTPD1	-1.11138067167149	4.70886282314448	-18.3129417384965	2.39067200724118e-33	3.69515699159903e-32	65.2411065132146
SART3	0.823372262704972	6.59732420777682	18.3593704957123	1.97271113523629e-33	3.07184553311841e-32	65.237453667605
EIF3A	0.877331017197982	8.95067983318079	18.3780359767448	1.82618616856514e-33	2.85431191430686e-32	65.1881218756603
DUSP11	1.02745358815724	4.53643590321559	18.3080241505202	2.43986795994131e-33	3.76423909244082e-32	65.1765742462362
PRKCD	-1.03821866169626	5.48182143872023	-18.3052759003814	2.46780459795721e-33	3.80383079227985e-32	65.1466407946167
C7orf64	1.38453141807328	3.81830594848114	18.2711483705247	2.84278982820106e-33	4.3537378284647e-32	65.1430542039247
CNOT2	0.769645997207081	6.27829282783976	18.3298123802193	2.22936481760596e-33	3.45221270459648e-32	65.1325926893026
ZFPL1	1.40315942444463	4.64515391618937	18.2845019047961	2.68967060513601e-33	4.13058321398481e-32	65.1190434059026
PTPRF	-1.24865303858386	8.25509460155546	-18.3403996720713	2.1337802781732e-33	3.31032851318818e-32	65.1026620448386
PPP1R2	0.991450747057939	7.20086688097884	18.3267215242417	2.25807487517584e-33	3.49343609735807e-32	65.0642192033401
DENND5A	0.995072617685013	5.43704737635107	18.2765048599876	2.78034171541278e-33	4.26591145399663e-32	65.0571555261088
SEPN1	-1.20657136403749	5.46547538421449	-18.2762564344065	2.78320716832856e-33	4.26639382980081e-32	65.0557809866745
EGLN3	-2.03116181130099	3.48343413305073	-18.2119255666382	3.63499848419939e-33	5.52149996818806e-32	65.0280761047599
RB1CC1	1.35910418210564	7.02420714720463	18.3042953055914	2.47785039316104e-33	3.81579834026014e-32	64.9969743102798
GLB1L2	-1.38551658540328	4.6446061418494	-18.2268381093973	3.4166755292263e-33	5.20879503653425e-32	64.9943302157195
TADA2B	0.8628385725253	5.2510670866561	18.2706325609474	2.84887742695885e-33	4.3590691755224e-32	64.983628501359
PHLDB3	1.56281632507143	4.01743206248479	18.2223723137035	3.48063306450511e-33	5.29664307286473e-32	64.9617972501026
CALM2	-1.11026588264197	8.89394387982346	-18.2909071868847	2.6191995081557e-33	4.02605630279374e-32	64.8516704127891
R3HDM2	0.886016819400764	5.97462671969409	18.2503847214833	3.09851132223943e-33	4.73670048931739e-32	64.8471950991644
TLR2	2.72349678688562	1.57568784366838	18.1786001344835	4.17506577629645e-33	6.32461956909255e-32	64.8275992792016
ERN1	3.2685170926179	5.72509399850033	18.2212742104624	3.49654358371266e-33	5.31601771763732e-32	64.8237552077373
ROCK1P1	4.99125426558188	-0.427880686506242	18.5391669583773	9.39685600122902e-34	1.50098395190596e-32	64.8119127082897
KIAA0913	1.08897341177257	5.90490653705513	18.2286893985017	3.3905103405554e-33	5.17362180067962e-32	64.7582219131964
MARCH7	1.21285448279499	6.75309653785251	18.2387563702689	3.2517211982706e-33	4.96637308857329e-32	64.7202792520003
ZRANB1	0.798264302726756	6.31330475531038	18.2229797966873	3.47186253896188e-33	5.28810829704904e-32	64.693526677705
VDAC3	-0.938687815611763	5.97053570355437	-18.1993066731141	3.83068759115231e-33	5.80819757701099e-32	64.6416453602577
C9orf91	1.07087316283358	4.59045027618975	18.163832038923	4.43958205580238e-33	6.71923713133384e-32	64.6413968795661
SLC25A36	1.37456486785245	6.38274749293213	18.2027766965541	3.77584137930415e-33	5.730233323728e-32	64.6249398696841
IL6R	1.90734004505346	3.92623683264399	18.113993592633	5.46341101020789e-33	8.24639762948707e-32	64.6221798775828
CC2D1B	0.968032779590227	5.22178762604916	18.1620111106945	4.47334551644565e-33	6.76421613173934e-32	64.5397522795714
SCAND3	1.981966802002	2.86759539162881	18.0826820067945	6.22520104046761e-33	9.3624336511493e-32	64.4758754721707
MMP15	-2.03644962720139	4.23148958167668	-18.0758813233364	6.40432082519898e-33	9.60944584928903e-32	64.4321730900985
THAP1	1.3752406083134	3.49422830377498	18.0820910033174	6.24056493380523e-33	9.37710763279054e-32	64.3962273281101
SNIP1	1.12544119766655	5.15271615888027	18.0911844633118	6.00833880049018e-33	9.05256379273853e-32	64.3359043571052
SCAF4	0.835699023162595	5.97810960790718	18.1229081826479	5.26421774175928e-33	7.9529157645151e-32	64.3266338249119
EFR3B	-1.35295446201184	5.20196509402053	-18.0757930249816	6.40668029296656e-33	9.60944584928903e-32	64.2687536102304
MTFR1	0.937561228013453	6.45864656803402	18.1042646374212	5.68947731076658e-33	8.57987543239498e-32	64.1812754227105
KDM4C	1.08842881725495	4.8207029648249	18.0489029193258	7.16754480722942e-33	1.07218264182562e-31	64.1508081509906
AKR1C2	2.91053008161822	3.47777373685442	18.0047160100661	8.62072035972393e-33	1.28267728911053e-31	64.1088208438647
SNX16	1.61337207090525	4.93669039968733	18.0451140570952	7.28183401121254e-33	1.08733385717427e-31	64.1035161731063
JUB	1.02431953852678	5.9178823686548	18.068363585112	6.60837522374343e-33	9.9030884625345e-32	64.0723128302507
ULK1	1.16608309438414	7.49331475356307	18.0863245732225	6.13134527192268e-33	9.22957860734788e-32	64.0624084650728
FILIP1L	3.16795081474878	1.42421844294577	17.9979457123113	8.86823294069184e-33	1.31716099200826e-31	64.030480803387
LOC100505876	-1.31386333069924	4.7016673744476	-18.005095660612	8.60704871233247e-33	1.28178346095323e-31	64.0099947520857
MKL1	1.14513730291927	5.00269012922903	18.0215583310933	8.03474482439359e-33	1.19868931706653e-31	64.0027083431637
SLFN5	2.61340808171173	3.19270369167599	17.9635292749895	1.02416378617954e-32	1.51308437809775e-31	63.9830425504874
ATF5	-0.955520558210939	6.4443887740544	-18.0453806834599	7.27373165209599e-33	1.08709462153399e-31	63.966000507846
THAP9	1.69043677938964	3.03957339298958	17.9595992949855	1.04115178699771e-32	1.5368245795013e-31	63.9486134871518
VASH1	-1.82968428440872	3.6980813532672	-17.9489257938831	1.08873592430606e-32	1.6056454672041e-31	63.9231970901462
NAB1	1.51011690401347	4.98113048776564	18.0066058378353	8.55288137574476e-33	1.27485194409942e-31	63.9193691802558
HKR1	1.05054318920007	4.46990812291336	17.9766411772376	9.69478833620866e-33	1.43482867375888e-31	63.8938313596253
PODXL2	-1.35243319686365	5.82102276968745	-17.9999458745383	8.79437394184098e-33	1.30735208714088e-31	63.8919552282444
PIGU	-1.08776334561699	4.92201333052386	-17.9853014111912	9.34982295833507e-33	1.38499946107348e-31	63.8829525969608
LNX2	1.2530011637132	6.12976356194906	17.9918508707012	9.09716930739159e-33	1.3487682579505e-31	63.7409048592028
C21orf33	-1.08809707705509	7.11669940203335	-17.9930840974376	9.05037096245641e-33	1.34302044344384e-31	63.7181540897897
SACS	-1.76999714715227	4.96473212107738	-17.9336159166675	1.16084079109185e-32	1.70746714074056e-31	63.6744848887863
TLE3	-1.00752397457986	6.71812340480612	-17.9729209412562	9.84688715056113e-33	1.45605075778943e-31	63.6501317593539
FADS3	1.48459277950249	5.39121417142674	17.9420436571651	1.1205731658834e-32	1.6511423459237e-31	63.6472707973394
GAB2	1.27157058061369	5.11564808388513	17.9302073005093	1.17753819336389e-32	1.7305051621984e-31	63.6427812505047
CNST	1.09931096080058	4.95442719201002	17.9247156967869	1.20494965701767e-32	1.76923424617766e-31	63.5561290033442
NDRG4	-1.81888686381415	3.74048752936697	-17.8527664562096	1.62951566728068e-32	2.36357502338266e-31	63.5315268567069
TAF4B	1.44842237019526	3.97407365925114	17.8804758501913	1.45057148122166e-32	2.11502680487804e-31	63.5112784802703
POLR3H	-1.50560346755341	4.28951084698222	-17.8649467536621	1.54826891066917e-32	2.24963069174902e-31	63.5058360849899
CNNM3	-0.875025834384773	6.12076331612831	-17.9183666723914	1.23744310626205e-32	1.8153507464146e-31	63.4593807607838
ST14	-1.2551392572231	6.44718979967108	-17.9142625953097	1.25891543028151e-32	1.84361660735797e-31	63.4449858795642
MCPH1	1.28842388748281	3.63621707791338	17.8552068640886	1.61290032423584e-32	2.34150564431599e-31	63.4105916526247
DPF2	0.950138261700084	5.9988023619051	17.9078623248797	1.29315281066814e-32	1.89209865315958e-31	63.3989882681684
PJA2	1.27186265856792	6.48815187283961	17.9175162253832	1.24186209410797e-32	1.82023678018069e-31	63.3865036586652
VDAC1	-0.578402017571843	8.64857654914743	-17.9345676413834	1.15622141586972e-32	1.70216962667299e-31	63.3777515433386
BUB1	-1.08096194054083	6.51579343940632	-17.903027166123	1.31963842222848e-32	1.9291637214466e-31	63.3304896268457
C12orf41	0.784204837259561	5.72047573967223	17.8788079618126	1.46075982469354e-32	2.12702552530126e-31	63.3134555645689
PIK3R2	-1.27806710071498	6.79772546449499	-17.8822126393776	1.44003831004543e-32	2.10150093343803e-31	63.2744088381244
C7orf40	1.79752067858642	4.06576129575513	17.8163040198116	1.89933060875978e-32	2.74541098538449e-31	63.2699018044346
CTPS	-0.700268561070857	6.52130529647733	-17.8757783797733	1.47945083376381e-32	2.15150745598834e-31	63.2451190843861
TANK	1.07347507395654	4.89696477899519	17.8352369932132	1.75404116458478e-32	2.5397908603044e-31	63.2055348548643
KRT80	0.771636876523228	8.6496177789288	17.888131865765	1.40471497570833e-32	2.05174264224857e-31	63.1598564989278
GRB2	-0.523236156213942	8.66995505339167	-17.8787126238023	1.46134437250129e-32	2.12702552530126e-31	63.1312899246975
AP3M1	-0.982740382198739	6.52620196276945	-17.8466182460215	1.6721436609317e-32	2.4233042101752e-31	63.1244813362707
CHRNA5	-1.16513240828635	5.88084625628283	-17.8177806839693	1.88757542838031e-32	2.7307795384284e-31	63.1195353372803
SLC2A14	3.0157700079814	2.08290236308146	17.757677742185	2.43076761505923e-32	3.49245340156792e-31	63.0990239214949
LAMC2	1.7891993989975	3.32430864683001	17.7445535849023	2.56894286598284e-32	3.68464841258122e-31	63.0670143335947
ZNF212	1.16683650828271	4.73444268745097	17.7801081464222	2.21171063241902e-32	3.18593011340014e-31	63.0551352575827
IRAK2	5.24103810768405	0.507236492512935	18.0582270741558	6.89391994448867e-33	1.03217472830464e-31	63.0380722168412
DERL2	1.10689576302359	5.43177942282928	17.7841308046612	2.17458101524764e-32	3.1378509835204e-31	62.9179238602748
ALDH1A3	1.43754364985009	4.37390993068865	17.7357069235841	2.66652090256453e-32	3.82132781272402e-31	62.8668644144227
P4HA2	-1.43018954126062	6.64601258243971	-17.7659592330037	2.34745403178958e-32	3.37855604368752e-31	62.8608325203943
C7orf53	2.91311933489854	2.92084194703507	17.7001694958745	3.09760804200958e-32	4.41264028062762e-31	62.8601289677012
NUAK2	1.94142374151974	3.12992701719194	17.6945658972087	3.17172078667157e-32	4.51437093074854e-31	62.8583858665013
TBC1D25	1.2416140836364	3.71213814455568	17.7209195776145	2.83803253105311e-32	4.05322425698824e-31	62.8540091337882
HIVEP2	1.83485469149925	5.43559659733455	17.7639192161402	2.36770621542494e-32	3.4047737529464e-31	62.8389890058085
AIM1	-1.27175604472786	5.30150106426174	-17.7455854068267	2.5577986657472e-32	3.67181329493186e-31	62.8131501418729
RABGAP1	1.04989182119022	6.89971425378463	17.7833375520522	2.18185280582455e-32	3.14562985556981e-31	62.8121412895872
SLC30A7	1.52414585257121	4.50123490146217	17.7171257030373	2.88379945587416e-32	4.11507355802384e-31	62.7535304606172
H1F0	0.846063020107918	7.72711080413696	17.7850757883281	2.16595014862738e-32	3.12809587958932e-31	62.7029886107544
PFAS	-1.05439585754417	5.73148861176771	-17.7238829966309	2.80279309235646e-32	4.00631723731363e-31	62.6538339176082
PHF21A	1.15094449424296	4.42886756841039	17.6919069576544	3.207509911913e-32	4.5614282114654e-31	62.6390426801064
ZNF512B	-1.12235479767062	6.84656667537329	-17.7353119415415	2.67096355072758e-32	3.82441733068219e-31	62.6291516336477
SRP19	1.22372449894321	6.20803923856997	17.7282720432926	2.75140879143609e-32	3.93623273122131e-31	62.6172675318979
SERPINE1	2.83877460402588	2.89863485033743	17.6297532296374	4.17050212457583e-32	5.88090029775769e-31	62.5929837279932
SYK	-1.34547086548154	4.06984705338157	-17.6374563532813	4.03687701046072e-32	5.70690880160144e-31	62.538200540168
C1orf135	1.19981824671219	3.99191954326109	17.6456153666198	3.90004161493544e-32	5.52172442911832e-31	62.5227026847804
DOCK8	-1.5716560738301	4.69556485128562	-17.6454612770586	3.902582082766e-32	5.52172442911832e-31	62.5145420858134
ZNF618	-2.44489001511701	3.69996067729439	-17.5889288237958	4.95673702005488e-32	6.93694308982408e-31	62.4450454883605
CKAP4	0.991060417159251	5.52332540201357	17.6714475957988	3.49685024794606e-32	4.96867659699659e-31	62.4394496695904
AP3M2	-1.41264670099021	3.80401777990663	-17.6059679231129	4.61188467125765e-32	6.47056705051282e-31	62.431814121302
RRM2	-0.725492867945867	8.46918250407167	-17.7137443284675	2.92521641019997e-32	4.17061545133711e-31	62.417204229863
UHRF2	0.96673355391263	5.09810746123293	17.662584612089	3.63022101354257e-32	5.14943309842967e-31	62.4116242627602
SH3BP2	1.06136035683883	6.14612145530408	17.6505319777318	3.81985012374073e-32	5.41382826012204e-31	62.3574790203106
SLC6A14	-1.06215072156709	6.59289653066167	-17.6697888351503	3.52143048595443e-32	4.99935513133292e-31	62.3443565514055
TTC33	1.68190892645905	3.30669451143254	17.5794291663686	5.16015737448692e-32	7.20354523630378e-31	62.3427722030485
PDIA5	1.26542173740217	4.20621605580222	17.6118218858359	4.49906934742569e-32	6.32821158674073e-31	62.3266203843898
THUMPD2	1.47448006540007	3.8382718378388	17.5942365574603	4.84661679588783e-32	6.78851082867907e-31	62.3079907193671
RHOQ	1.42708606356106	5.72282217288846	17.6313942152689	4.14166765446291e-32	5.8451687639863e-31	62.3019813020156
SH2D3A	1.62370908536536	3.60397535740056	17.5719744467849	5.32566022925333e-32	7.41601512689698e-31	62.2775464724548
DEPDC1B	-1.34773572695379	4.49785985292425	-17.5964412972864	4.80160212568046e-32	6.73109756495223e-31	62.2048073404627
ADNP2	1.06295891293173	5.7696899561954	17.6204674779544	4.33751706901161e-32	6.10611409614059e-31	62.2008377501833
BIRC5	-0.95264269410351	6.29821784897138	-17.6249873728647	4.25539646180437e-32	5.99555605958015e-31	62.1803670842589
HSDL1	-1.04055563926861	5.59076994059287	-17.6060313849689	4.61064651051943e-32	6.47056705051282e-31	62.1605002031054
KIAA1609	-1.22390064328343	4.77077459560201	-17.5651884732135	5.48096065331881e-32	7.62592229335306e-31	62.1500750749709
LRP8	-1.04453051704828	6.4153142033819	-17.6069452927985	4.5928529596451e-32	6.45469520143737e-31	62.137216755999
FOXP1	1.18064502566895	4.74287999494995	17.5749794406619	5.25831244762408e-32	7.32833478117209e-31	62.1188776656588
TGFBI	0.995594404902629	5.63643999687925	17.5874322213662	4.98824021217981e-32	6.97519475823538e-31	62.1002648556692
WDR19	1.62739333110415	3.46382824418309	17.5160563547559	6.75015803948016e-32	9.36066691975673e-31	62.0830023116215
SULF2	-0.676223764977433	10.0732937779421	-17.6367028800109	4.04975491061566e-32	5.72027881124462e-31	62.0460709095237
MAP3K14	1.45924375887026	5.93432447964536	17.5558757190687	5.70154047621596e-32	7.92623133202291e-31	62.0024635714436
MOSC1	-1.44719671739233	3.72016108418764	-17.4859230684666	7.67110898014423e-32	1.0576391309475e-30	61.9659661520079
STC1	-1.13356071399817	5.67482290013966	-17.5482097689772	5.88980872414835e-32	8.18115956002135e-31	61.930579334087
SEL1L	1.33750590064109	7.47273144989167	17.5804902381932	5.13702527326282e-32	7.17724399916854e-31	61.9119919478609
SLC25A3	-0.773880591934972	8.64972501071166	-17.5756558876886	5.24327059935004e-32	7.31346601363887e-31	61.8487976294316
STEAP3	-1.34367926198111	4.89739750492909	-17.4876357589027	7.61552480721565e-32	1.05084188841481e-30	61.8451651908753
INHBB	-1.4998262706026	4.93381378741238	-17.4672970283246	8.30264072533448e-32	1.14188621291525e-30	61.7920440845441
CGREF1	-1.25225389261039	4.77509812976207	-17.4664852564685	8.33132537730482e-32	1.14488977493875e-30	61.7803375508119
BAIAP2L1	0.826290802485481	5.59387859369574	17.4958445102894	7.35469376425729e-32	1.01821108040926e-30	61.7506037885224
SKP1	-0.996246426879122	8.44375521455257	-17.540184976998	6.09360185081276e-32	8.4572113985886e-31	61.7218096925161
TXNDC11	0.877574911794746	5.41548323399981	17.4930027204016	7.44395686992527e-32	1.02886557597215e-30	61.7014179235805
MXD1	1.28211984188164	6.88739720859648	17.4943891822327	7.40027141068005e-32	1.02367360688348e-30	61.6870807922088
EPB41L1	-1.13322179206737	5.6910242979106	-17.463572217401	8.4350842377715e-32	1.15819662391207e-30	61.6834591229652
USP54	1.12912415622889	4.91563915825401	17.4826172079027	7.77955645879097e-32	1.07170759651417e-30	61.674995999727
TBCD	-0.954849720627828	6.66604866513878	-17.5010078747047	7.19525710849036e-32	9.96963379307315e-31	61.6492407314156
CASP6	-1.37377670585914	3.56886141538712	-17.4115097152598	1.05253695579232e-31	1.4357771654707e-30	61.6124411626317
HSD17B7	1.96652695884293	4.381094666947	17.4073170197641	1.07148681738007e-31	1.46043565883165e-30	61.6056806875231
TMEM43	0.654992571020356	6.96060159306672	17.489385741973	7.55914921819581e-32	1.04392412489766e-30	61.5485989209619
PLXND1	-1.29451214018482	7.40018827667404	-17.4778781993959	7.93771660659099e-32	1.09259565867183e-30	61.5344730367097
KIF24	1.3905628195963	3.68719512264876	17.4148110996531	1.03785335095948e-31	1.41690281154664e-30	61.5201063852947
TMEM41B	1.46818518363643	5.56291533965628	17.4422426234152	9.23554250163745e-32	1.26602633440479e-30	61.5008394341371
CASC3	0.718445182520022	5.88581155741773	17.4552920456038	8.73717601594468e-32	1.19869181042378e-30	61.4818719521705
TMCC1	0.941305794568356	4.85969324240678	17.4280702094925	9.80929029415665e-32	1.34247603011028e-30	61.4787710225406
HNRPLL	0.854845376191231	5.66318105799225	17.4405932286263	9.3005391741715e-32	1.27389203234107e-30	61.4451593029599
PTPRS	-1.31487155147258	5.97532912713261	-17.4154121375305	1.03520238791423e-31	1.41443829538215e-30	61.3926459076193
ZNF335	1.10910083370659	5.66699956797043	17.42268326027	1.0036671296302e-31	1.37247171512146e-30	61.3767462451038
ZNF805	1.7199715123115	3.22796186950783	17.3520516756632	1.35589447473343e-31	1.8287079996324e-30	61.3700144786156
FAM65C	3.63982371136691	1.99919296116087	17.371361630246	1.24877438179129e-31	1.69379584436962e-30	61.3087034539448
RFT1	-1.22617127071475	4.08892704640918	-17.3438271254493	1.40428555148435e-31	1.89092363631436e-30	61.2532010713782
GLIS2	1.11741409990523	4.8418097925155	17.3564369643601	1.3307825669881e-31	1.79919221101932e-30	61.2166655401437
CDT1	1.3172606279193	6.28237707882779	17.3931039177522	1.13832040936713e-31	1.55026632949967e-30	61.1848085550331
RBM38	-1.23160151974377	6.38128674773128	-17.3678335173252	1.26768932782918e-31	1.71805804851015e-30	61.1654664087577
MYNN	1.10352662917256	4.99047211956877	17.3624605985373	1.29705042697894e-31	1.75500577190904e-30	61.1621801389038
RAB8A	-0.699628623508431	6.70732118860304	-17.3886074210509	1.16032626814338e-31	1.57699172469612e-30	61.1578601465422
PRPF38B	0.989468523269589	6.43510947495446	17.3915727107958	1.14576654407787e-31	1.55913748439042e-30	61.1487708988866
TEX261	-0.637826365819613	7.21302948008625	-17.3883263483475	1.16171597992443e-31	1.57699172469612e-30	61.1262864175124
TSPYL4	-1.06561052971676	5.95264664965326	-17.3416318307028	1.41749364910042e-31	1.90717327333511e-30	61.119722617868
CTSC	-1.50993878520137	3.53260246898881	-17.2712214278139	1.91453093159014e-31	2.55944167065655e-30	61.0623280056226
CRTAP	-0.636975331474378	6.69046623295725	-17.3626783686638	1.29584718027825e-31	1.75479742858085e-30	61.0563311847856
RNF41	0.969918121263513	5.75281830328092	17.3465187287725	1.38826038308622e-31	1.87085146226703e-30	61.0451969561288
EDA2R	1.87504888296727	3.5382757331444	17.2672489329015	1.94731209414195e-31	2.59496792529322e-30	61.0442351119073
AKT2	-0.998090379944897	7.10163000167214	-17.355269551277	1.33742153541615e-31	1.80670741181742e-30	61.0271957153196
RBM24	1.57269353536771	3.99414698370701	17.2699402268615	1.92504228340789e-31	2.57143827058415e-30	61.0243421565277
HNRNPAB	-0.674123415519094	9.35696146064522	-17.3883617681695	1.16154076093486e-31	1.57699172469612e-30	61.0162091722964
CACYBP	-1.13784537711611	8.1381518346533	-17.353580599691	1.34708552021215e-31	1.81829364326295e-30	60.9692099531701
CCT6P3	2.30118089721339	2.43296682557501	17.2403290742953	2.1848582430532e-31	2.89307753419016e-30	60.9667504658961
CASP3	1.32364020830458	4.24171231251779	17.2727661441843	1.90193443670314e-31	2.54463612155387e-30	60.9234658625385
ATP5G1	-1.27544215223985	6.4567044989377	-17.3086603642775	1.63161002867609e-31	2.19173061201437e-30	60.8783292811607
C3orf21	-1.11296126455104	4.68044120910822	-17.2670317209037	1.94912074534626e-31	2.59531013894673e-30	60.8753755175356
HECW2	1.76933330028307	3.77891822941879	17.2481735233097	2.11277241080522e-31	2.79984198084837e-30	60.8596830565268
ZNF740	0.830508947727926	5.5303507966761	17.2938572907379	1.73806318730567e-31	2.32911608529647e-30	60.8371642277781
FKBP11	1.27031237400091	4.82588022156043	17.2548850032167	2.05300155957276e-31	2.72495222875356e-30	60.7836625857826
LEPREL4	-1.93539775782701	4.08889311680683	-17.2089719099735	2.49862473361949e-31	3.2981057651975e-30	60.7794787076376
TMSB4X	-1.16701112985888	9.27866316114611	-17.3204293604431	1.55167889304303e-31	2.08603519350897e-30	60.7371611369311
CLIP4	2.85400460142591	1.19125071765611	17.2044946674655	2.54698556521407e-31	3.35136007809914e-30	60.7369736507807
ATF2	1.61815345123266	5.05737828476337	17.2530493369603	2.06917834555402e-31	2.74424572966261e-30	60.7303305806074
MDM4	1.21180015772003	7.21555288984375	17.2955780560521	1.7253378194156e-31	2.31577445360405e-30	60.7280255791627
DLG3	-0.841587740973098	5.66800529757694	-17.2692812589923	1.93047126232548e-31	2.57663219402484e-30	60.7238877240945
LOC338758	2.54134830330997	1.66817374233437	17.1878301056279	2.73541998852136e-31	3.58520093166389e-30	60.6994696220217
KIAA0226	0.837031555257497	6.0613265729274	17.2667663843729	1.95133240872868e-31	2.59618800346686e-30	60.6964354988989
ZNF687	0.941712019992948	6.43838451805292	17.281462642775	1.83255969526647e-31	2.45378129252493e-30	60.6902747494609
LOC100505854	1.61318951988116	3.31691148566732	17.1825469939083	2.79804220693885e-31	3.66440547132696e-30	60.6650343011455
TMED4	-1.04608349446981	4.61571058021518	-17.2162599979415	2.42187192829357e-31	3.19931959942984e-30	60.6568049350303
GNL3	1.02191285840591	6.43580240233139	17.2685641000713	1.93639717585733e-31	2.58248057169361e-30	60.6207620016569
PNP	-0.77878859968798	7.16121744593254	-17.2597074181611	2.01110817225305e-31	2.67146728139476e-30	60.6036024378288
CHST14	-2.24618418915867	2.73756042446546	-17.1497201029643	3.22084270401336e-31	4.19185785073303e-30	60.5778205292411
EIF4G2	-0.773548932947145	10.0673311403398	-17.2950035812954	1.7295756968361e-31	2.31960095861162e-30	60.5743070338419
DNAJB5	2.21911889521241	3.26439722128384	17.1427027869648	3.31926305936796e-31	4.30988784199299e-30	60.5538420065684
RNF113A	1.32271151691649	4.31054855661242	17.1979523380266	2.61935256217759e-31	3.44116671247902e-30	60.5527078743938
GTSE1	-1.08772960472304	4.27573123689413	-17.2047796851686	2.54387905294632e-31	3.34990813239955e-30	60.5278664014933
CDYL	0.698819938818495	6.1645562850102	17.2347104864019	2.23800734573152e-31	2.96111035205806e-30	60.5218521399125
NMD3	0.989931672622195	8.10263277593099	17.2628756402696	1.98405471416592e-31	2.63762567883234e-30	60.4988739363465
GLT25D1	-1.0181305532104	5.72956491292621	-17.1975375984672	2.62400932063337e-31	3.44457864036675e-30	60.4674758595059
RLF	1.36287155005723	5.97421325445703	17.2003905767568	2.59214342045049e-31	3.40809800028412e-30	60.449479896103
MDH1	-0.864320907642434	7.23478458503183	-17.2285449774617	2.29782964171526e-31	3.03785793897596e-30	60.4424515948668
PLA2G4C	3.53328075061136	1.40186035619931	17.2060223875972	2.53037890382982e-31	3.33475624804176e-30	60.426528677858
STAT3	0.792828951473432	6.06455199240902	17.2076227706339	2.51309929231636e-31	3.31459562813082e-30	60.4172696041246
TRAM2	-1.26796803583553	5.51165014467168	-17.1735852226605	2.9075880914994e-31	3.79894556579968e-30	60.38554072633
ADCY3	-1.36063018662375	5.15666466020086	-17.1502988415255	3.21285804996787e-31	4.18472258782419e-30	60.3732346301211
FOXJ3	1.04055211982182	6.31973256222245	17.1968661753692	2.63156583924873e-31	3.45178879181143e-30	60.3583451974189
SLC25A23	-1.40628836215206	4.76165566329062	-17.1325201634747	3.46748931941897e-31	4.48494132853541e-30	60.3385251416917
KIAA0090	-0.850412094086926	6.01801502801878	-17.1698703540974	2.95425424069794e-31	3.85389609371547e-30	60.2828198471067
MLF2	-0.860195869184397	7.12891386592856	-17.1795863043957	2.83376522650267e-31	3.70538621173031e-30	60.2740405885751
ZNF193	1.14055405770885	3.34361628860148	17.1030613762843	3.93494279614484e-31	5.07386147438137e-30	60.2592724117207
MEGF9	-1.24222164219949	5.74180467632366	-17.1460479421178	3.27197393515512e-31	4.25509269763096e-30	60.2451869124901
PPAPDC1B	1.06713573965327	4.6067998422164	17.1228846948719	3.61388506990425e-31	4.67068113671397e-30	60.224682928643
LAMA5	-1.54956778694735	8.36790487948416	-17.1811055533593	2.81537730879472e-31	3.68422301348066e-30	60.2136661923421
CIRBP	0.862469482413688	7.26498725128766	17.1704264524916	2.94722083129221e-31	3.84772218442865e-30	60.1720313685544
TOR1A	-0.773674766358623	5.54480274698314	-17.1338176539488	3.44823755438235e-31	4.46349263618347e-30	60.1629176244387
ZNF529	1.8131880144308	3.08904477979277	17.063532645987	4.66349457214107e-31	5.99940640188363e-30	60.1601971151899
CHIC2	1.79984120747062	2.8131449641373	17.0566402728343	4.80378589298911e-31	6.16565735029547e-30	60.1584007240153
SIRT1	1.31504490467055	6.10718448442681	17.1449029481405	3.28808340853276e-31	4.2727200407383e-30	60.1433847456234
OTUD7B	1.01457419842943	6.4491001927891	17.1349995042364	3.43079529906968e-31	4.44780004508847e-30	60.078786528488
IGDCC3	-2.70840535612692	2.62025930195828	-17.038883763812	5.18510674693658e-31	6.63471501421326e-30	60.0585747270152
SERPINH1	-1.86006191889349	9.03932703530522	-17.1339250960709	3.44664819440082e-31	4.46349263618347e-30	60.0467888566426
EIF2A	0.858536788839101	7.38137171483184	17.1416219706998	3.33468875439113e-31	4.32655816357155e-30	60.0386198470196
CCT6A	-0.742037338662596	8.7798903199244	-17.1508639268072	3.20508099689031e-31	4.17784681153496e-30	60.0283179456356
MITF	2.76609716576461	1.40408751718086	17.0135460035888	5.78263478841038e-31	7.34869180861514e-30	59.9710177810929
PCLO	2.24103721036836	2.97609884942749	17.0272452696502	5.45143781253109e-31	6.94892118725381e-30	59.9634113828638
MFSD5	-1.34375303035858	4.36227507684208	-17.0511166941822	4.91927778252854e-31	6.3090492051386e-30	59.9567761360261
JUND	1.92458916678954	7.43316469477138	17.1125291351251	3.77816922127959e-31	4.8792356800525e-30	59.932363697005
HTRA1	-1.68295565789686	3.69057591150556	-17.0006143367573	6.11384923213197e-31	7.74990119032165e-30	59.9163138378639
RAB31	-1.04372989524693	6.08225766522966	-17.0727925728819	4.48148351249534e-31	5.77413946556025e-30	59.8987947620079
PCGF3	-0.778926733677173	6.07729859077831	-17.0682039076499	4.57076546998673e-31	5.8846406251007e-30	59.8587452641659
ACADSB	-1.71882378450262	3.93180742663463	-17.0003656046121	6.1204037713659e-31	7.74990119032165e-30	59.8499690157064
NUP43	-0.941201001217443	5.31044317355698	-17.0570127905088	4.79609595059452e-31	6.16051525942724e-30	59.8369352934965
TPI1	-0.971581632433187	9.47040322818404	-17.1088101631503	3.83898627975884e-31	4.9539511221209e-30	59.8198442521837
CSGALNACT2	1.25913402026617	5.1673856200781	17.0361513606437	5.24643298665091e-31	6.70805391962919e-30	59.8016120180043
SMAD2	0.824047445145691	5.78368791463549	17.0588084573941	4.75920122288597e-31	6.11782330911183e-30	59.7926147610305
METTL3	-0.915701887648384	5.55842004852143	-17.039962633716	5.16109173519453e-31	6.60904273961663e-30	59.7746576463929
C17orf48	2.48617348099142	2.2560654916262	16.9595333770408	7.29825076012941e-31	9.15648504969274e-30	59.7739967925474
KIAA1267	0.968985004995335	5.59684137423669	17.0337362608099	5.30124543649149e-31	6.77295864628599e-30	59.7238333287202
GGH	-1.09906502065439	5.51657692867777	-17.0204180563417	5.61403606812312e-31	7.13985849454685e-30	59.6956161487501
ZNF160	1.27333145120052	5.0527576063994	17.0107904045639	5.85166422387967e-31	7.43076936068061e-30	59.6892439902665
SCFD1	0.924274882662059	6.1750406762068	17.041278433516	5.13195432735929e-31	6.57676660312312e-30	59.6687337443856
GZF1	0.876189280713289	6.16746116026674	17.021613866188	5.58520772925075e-31	7.10860076590484e-30	59.6511741480422
PPM1F	-1.5780219605135	3.81266194448018	-16.9438683606967	7.80851442224288e-31	9.76735940146521e-30	59.6222664123851
PTPRH	3.54304524341459	1.53162709653841	17.0064043856189	5.9632521438396e-31	7.56672449571878e-30	59.6207778587975
SCAPER	1.3672913371115	4.26645142354	16.9721877315436	6.91066351493418e-31	8.69927087367288e-30	59.6146367968876
ARPC5	-0.940785574066489	6.57350587174047	-17.0323236128109	5.33357340522819e-31	6.80386587559392e-30	59.6141499092221
ZXDB	1.3414190593857	3.74127672274268	16.9722224289077	6.90962978080015e-31	8.69927087367288e-30	59.5916349586144
SLC35B1	0.807688438526522	6.92840787560841	17.033107360564	5.31561316811786e-31	6.78613088729794e-30	59.590343493627
EFHD2	-1.48615671169879	5.45283197910843	-16.9721087288378	6.9130178133887e-31	8.69927087367288e-30	59.5902073194783
SPOP	0.832936955701787	6.20836675612073	17.0220092897861	5.57570776760751e-31	7.10191444824584e-30	59.5884937478254
GATA2	-2.13004698131146	4.39752348777436	-16.9169791210953	8.76958609435737e-31	1.09368052082053e-29	59.5669731617553
MBNL3	-1.88607541394221	4.60665496154459	-16.9492044413604	7.63078698498982e-31	9.55934693160822e-30	59.5352444630316
DNMT3A	-0.92243325516212	5.4020471221288	-16.968632329387	7.0174188651531e-31	8.81737889562889e-30	59.5203754193964
AK4	-1.17044464922805	5.6135569913342	-16.9613630568141	7.2408844361346e-31	9.09133268092456e-30	59.4733129646639
DARS2	-0.871409761705459	6.67019946308872	-17.000323512407	6.12151367640212e-31	7.74990119032165e-30	59.4671543650613
SHMT1	-0.791905021879643	5.84405806497962	-16.9799814487387	6.68233275049118e-31	8.4407351147443e-30	59.4665157624739
TRIM39	1.28974663938863	3.88305308108488	16.9139005155602	8.88696085242644e-31	1.10749279654232e-29	59.4323510054106
FREM2	-1.81039507797189	7.32209809132437	-16.9885231403759	6.44080153686071e-31	8.14795498505737e-30	59.4089845027717
ASAH1	-1.08285884462417	5.32974030201778	-16.9386702336934	7.98565434912405e-31	9.98147110125191e-30	59.4030615975564
SUV420H1	0.739500059094165	6.52962641078077	16.9822808446301	6.61643019434435e-31	8.36380790402229e-30	59.401320322065
BCL2	-1.05011293486328	5.85471034630259	-16.9696661533755	6.98620693543801e-31	8.78476126227558e-30	59.379196686643
PCK2	1.34847319244153	6.71697944621812	16.9772448613602	6.76162752495369e-31	8.52801347868216e-30	59.3767921482527
DPP3	-0.846905174299315	7.43077687117908	-16.9780813997865	6.73728814344613e-31	8.50372882347118e-30	59.3493562639573
TMF1	1.2628497762896	6.20072838051041	16.950236603584	7.59688199949518e-31	9.52400708842259e-30	59.2876675102101
LIMD1	-1.22651814862265	4.669994093616	-16.8921417183782	9.76289342393351e-31	1.21393776670531e-29	59.2791903469296
IQSEC1	-1.20388244905411	5.70133464801741	-16.9073888269763	9.14046276122203e-31	1.13738913109135e-29	59.2364162774565
SLC5A8	-1.93076357083603	3.40301580503311	-16.8471009098454	1.18623328784246e-30	1.4684356407015e-29	59.2184121488097
DAZAP2	-0.637930692787038	8.15338932302024	-16.9473713577433	7.69137703931986e-31	9.62803814413064e-30	59.1898059381023
GOT2	-0.662426588258895	6.79143282820664	-16.9294638103744	8.30937626904754e-31	1.03705976659366e-29	59.1709517180184
EMB	-1.56660411814736	5.5078277905907	-16.8866854902437	9.99585573740795e-31	1.24198136220216e-29	59.1696143550378
CLIP1	1.06332846836807	7.55939946982018	16.9316410409435	8.23164573670034e-31	1.0281257901462e-29	59.1214036333268
GPR125	-0.90538442011086	5.28422736580118	-16.8666847380903	1.08987271029819e-30	1.35315747639398e-29	59.0625689548228
PP7080	-1.10158776566969	5.38811444379684	-16.866175667891	1.0922749088422e-30	1.35513394476832e-29	59.0555440467605
CAP1	-0.558162470308344	7.81296112891581	-16.9088651870868	9.08235673783685e-31	1.13100025378692e-29	59.0298865993558
CNP	-1.02573776209417	5.40862912728057	-16.8467449503166	1.18806194140224e-30	1.46961153165762e-29	59.0008679947477
LFNG	-1.62786625645816	4.35135302518973	-16.7980413064836	1.46702263772339e-30	1.8053338184905e-29	58.939008892581
SMAD4	0.919523723964494	5.02986274088026	16.8487121814496	1.17799116031889e-30	1.45931290112393e-29	58.9363456370223
BEND3	-1.64652126584239	3.9450208812633	-16.7744091298309	1.62528456337986e-30	1.9956871540356e-29	58.9362876293407
MSTO2P	2.14979130292613	2.07242993931472	16.7608952179397	1.72339994574538e-30	2.10842287437057e-29	58.9162024634789
AMFR	-0.708188182376934	6.58390573512216	-16.8579594199771	1.13179141266207e-30	1.40311931692813e-29	58.9037932127853
ZNF564	1.36755093864896	3.38686058049152	16.7912735448746	1.5106902117716e-30	1.85770463982854e-29	58.8584071894945
B3GALNT1	-1.04772994455824	5.32832180549795	-16.8173139740742	1.34950576160432e-30	1.66561877173953e-29	58.8087099578227
NUB1	0.921279539634089	4.8237306858902	16.8005230265636	1.45133022066027e-30	1.78733774744641e-29	58.7657157598335
WDFY2	1.4470155511979	4.07734051969247	16.765553436307	1.68892387613377e-30	2.06927200765283e-29	58.758473045605
CIDECP	1.50858647565172	3.82103500934201	16.7517298450335	1.79331660148288e-30	2.19235576339178e-29	58.7315042745742
HIST1H1C	2.00984884939573	4.6144766669984	16.7627834566731	1.70934026443165e-30	2.09275304409626e-29	58.7181792487793
SLC39A10	-2.4723180163807	4.6909599946473	-16.7275990341141	1.99136265842906e-30	2.42207629815038e-29	58.7165828064095
CCNI	0.689798574433428	7.4986155023831	16.8290572286144	1.28259495608973e-30	1.58420369613328e-29	58.6832231110388
OGDH	-0.94125916296492	6.65469609956134	-16.8118476572885	1.38183977980234e-30	1.70301315235183e-29	58.6792357184371
HMGB1	-0.982670718916758	8.78310513986692	-16.8353502858381	1.24812327178826e-30	1.54276523262283e-29	58.6568795439181
NCAPD2	-0.733049180968623	6.83603590534476	-16.8162361805451	1.35582020312961e-30	1.67217825052652e-29	58.6330702173524
HENMT1	-1.11786255834061	5.25366458772405	-16.7689685735754	1.66408987807731e-30	2.04183705949853e-29	58.6329774125094
VPS26B	-1.00091564070683	4.86717310252526	-16.7402160231665	1.88521012969186e-30	2.29965384456357e-29	58.5898850459117
AFG3L1P	0.821363941957027	5.64592494840414	16.7748882606408	1.6219110730669e-30	1.99300814004195e-29	58.5891048468627
RPS6KA4	-1.26587835164208	5.70416762773684	-16.7507812778276	1.80071374294062e-30	2.19979084272746e-29	58.5747705796803
MUM1	-1.35780497190353	4.86648084237478	-16.7149933599312	2.10343158684838e-30	2.55652542575962e-29	58.5376654356332
VWA1	-2.0983123481359	4.82331078577239	-16.702739064227	2.21846216036187e-30	2.69046854023872e-29	58.5285479281802
TGDS	1.62031408974574	3.1475253693191	16.6980228372633	2.26440272415929e-30	2.74220645610716e-29	58.5092194056269
LRPAP1	-1.08593053766535	6.98012787851763	-16.7676931644117	1.67332102316607e-30	2.05165841579395e-29	58.4887353405021
PCGF1	1.33439474251652	4.01658991423157	16.7131039303123	2.12076804263977e-30	2.57385520646643e-29	58.4780321205907
USP6NL	1.18341480674427	5.39879554718165	16.7383580573713	1.9004768919549e-30	2.31658713856077e-29	58.4707293031938
C1orf55	1.22092731002185	5.56005813321422	16.7310508727703	1.96173661996111e-30	2.38861596373348e-29	58.4122000238603
CHTOP	0.789417959303438	6.4561912349259	16.7447181685634	1.84872641300843e-30	2.25679565920825e-29	58.386223632418
NCRNA00094	-1.58398273602862	3.69340169497169	-16.6509784249045	2.77852834436253e-30	3.35026013202011e-29	58.3858032777854
PPAP2B	1.11171841540293	3.95100337738267	16.6727029341909	2.52792802961056e-30	3.05691022177925e-29	58.3557575657703
MAP1S	1.55734838573767	3.8470965152366	16.6692482247947	2.56620237443907e-30	3.09647680448189e-29	58.3428750302938
THBS3	1.47352725456115	3.47255963059702	16.6397956568087	2.91712930871679e-30	3.51484658205905e-29	58.3104245457855
DNAJB6	-0.802345509382327	7.80144613763983	-16.7309701598736	1.96242426104389e-30	2.38861596373348e-29	58.3012957304308
CDH3	-0.904378918712649	6.4498614442693	-16.7146642463966	2.10644107279551e-30	2.55832392893479e-29	58.2880898833437
SMAP1	0.774620965179983	5.60488639825248	16.6983062492466	2.26161516726444e-30	2.74081536647322e-29	58.2562732885314
SIAH1	1.87520354287385	2.73056633560873	16.608296581867	3.34611818346039e-30	4.00289560087207e-29	58.2366979190111
C9orf30	1.36796806624061	3.87668338748224	16.6392627342694	2.92390551669246e-30	3.5187109526676e-29	58.193466259028
KLF11	1.221470570051	4.71299190209244	16.6355753605483	2.97122731037894e-30	3.57230809049443e-29	58.1827191250056
ZNF202	1.21950599563326	3.04521099892608	16.6229676170444	3.13893144208743e-30	3.76852041905744e-29	58.181857879133
RIOK1	0.875790641731227	4.79327840856388	16.6721740639117	2.5337498563373e-30	3.06173645934863e-29	58.1716290144174
LYSMD3	1.58181452047589	5.69529340430787	16.6806895715967	2.44163019914005e-30	2.95469055357584e-29	58.1596746646515
NAT8L	-2.01710260131958	4.21563875125356	-16.5857914708846	3.69102387126524e-30	4.3997635939444e-29	58.1360700527239
P2RY6	-1.96851091475942	3.49180433999236	-16.5758781079309	3.85410206607422e-30	4.57784111882281e-29	58.0964273970754
SELK	1.41283696436057	5.00840449855564	16.6326358835846	3.00950274118813e-30	3.61572728761712e-29	58.0885745671465
KDM1A	-0.644157749015417	6.66648144044669	-16.6702691510159	2.55483131130002e-30	3.0849818664391e-29	58.0415719106496
FNIP1	1.6174122770523	7.0007693406014	16.6392125447567	2.92454450143983e-30	3.5187109526676e-29	57.9291339467281
C16orf45	1.33732563150278	3.4578093494305	16.5573207539827	4.17913353258989e-30	4.95686731908037e-29	57.9277852644356
CBFA2T3	-1.11981350257395	5.74981133419748	-16.6068690635335	3.36699874286452e-30	4.02499549504405e-29	57.9229440767325
TMTC4	-2.05329161716172	2.98174652506095	-16.5216821423013	4.88279647171182e-30	5.75880734787789e-29	57.8835740266374
MMD	1.50221525552622	2.9335719933352	16.5468454204958	4.37465302621591e-30	5.18142331518661e-29	57.8800405152349
ZSWIM6	1.33555931227272	6.25705567903331	16.6102435098404	3.31785009327808e-30	3.97476539827956e-29	57.8672689260099
PRPF39	1.17950971395213	5.80492279785372	16.6095777177046	3.32748979761398e-30	3.98346022729393e-29	57.8312755438796
PTPN2	0.931540508291057	5.15000396639092	16.5895467809187	3.63107770108429e-30	4.33139397096531e-29	57.7989197499992
USP5	-0.836369091217155	7.28898173871667	-16.6182000194517	3.20480362327415e-30	3.84208858750086e-29	57.7943432920552
SLC37A4	-0.880434868937878	5.6861651015939	-16.5903206329962	3.61884698207141e-30	4.31988557659974e-29	57.7931025323275
ADORA2A	-2.06774785103871	3.27458780037323	-16.4948330044015	5.49072320635986e-30	6.45304672545062e-29	57.7663002865383
TMEM125	1.58313302868161	3.62086405551857	16.5377560701907	4.55175175276557e-30	5.38355702356799e-29	57.7637045378874
CERS2	-0.474166630742069	8.29860383256812	-16.6226985319397	3.14261273663693e-30	3.77023352995094e-29	57.7532645010672
PPP2R5D	-0.850835806183346	5.44205571298069	-16.5776946527864	3.82368570977444e-30	4.54494099575464e-29	57.7413497652122
KLHDC2	0.916735736906093	5.69426121274669	16.5845994897508	3.71025905312434e-30	4.41954219404925e-29	57.7310882097798
CD46	-0.903779198371423	6.72203532664235	-16.5819311150068	3.75368563347874e-30	4.46808815190736e-29	57.6821895694471
MAPK1IP1L	0.767397142760075	7.27315686787576	16.5979803786956	3.49999916432424e-30	4.18099900172561e-29	57.6799271975158
DBI	-1.15264378460149	7.46975124629459	-16.5793498343746	3.79618167216073e-30	4.51545819951749e-29	57.6347801162054
ABHD2	-1.15935641465889	7.19942479321426	-16.5712448931888	3.93278847396429e-30	4.6679882497217e-29	57.5991711496785
HTR7P1	-2.76029016384856	1.76428885168397	-16.5025679054025	5.30816322968868e-30	6.2435141537519e-29	57.5980236367716
PGR	-1.55455461819004	5.26038455899292	-16.5265722500932	4.77959662019223e-30	5.64505465226658e-29	57.5935461682146
FAM76B	1.37061663641447	3.93170154157984	16.5034268898859	5.28827008012201e-30	6.2282414661944e-29	57.5928496812721
LOC100507173	2.30637058057444	0.762581338119106	16.4560870755721	6.50490855029625e-30	7.62355224913486e-29	57.5554068023913
CEACAM6	-2.84150930321285	3.49691083847605	-16.4409275757716	6.95127649334112e-30	8.11075092107904e-29	57.5252271821443
QRICH1	0.600826863733491	6.02592021863149	16.5253333906232	4.80553174426094e-30	5.67168051453916e-29	57.4586064392697
PTPDC1	1.39158800203146	3.70715557709246	16.4651531102981	6.25186554862015e-30	7.33213179769448e-29	57.4485717970707
SDC4	0.619858330112091	7.92862480671931	16.5408532939187	4.49060848978458e-30	5.31499903631687e-29	57.4364026487464
PHB	-1.1131829862533	8.67347402756369	-16.5520018072923	4.27728561359625e-30	5.06968990799317e-29	57.4343443352807
USP46	-1.30730581472714	4.3930399372105	-16.4556035514043	6.51869023179227e-30	7.63435402216344e-29	57.4231204348706
MEX3C	0.969259873149609	5.53849963606839	16.5025445859011	5.30870433307534e-30	6.2435141537519e-29	57.4069508647579
ZSCAN21	1.58828805588124	2.51385747602345	16.4109975925419	7.92517433889274e-30	9.19782204327843e-29	57.377914995432
ESCO1	1.23568206972482	5.62658832893757	16.4871731261677	5.67774190149144e-30	6.66347758319599e-29	57.3210191210795
TRIP10	1.16016698472694	4.39316079787194	16.4389788499088	7.01084996055432e-30	8.16500381199933e-29	57.3144412297125
SNX5	0.761172281637553	8.00270732256677	16.5177602123842	4.96718289520665e-30	5.85420484421678e-29	57.2848806639096
NSRP1	1.17763789294096	4.63889864684609	16.4444192070953	6.84580716334032e-30	8.00064842765223e-29	57.2738717502661
HSPA9	0.556968727442282	10.1733356491746	16.5287357821058	4.73464120268712e-30	5.59591091687204e-29	57.235632108059
JDP2	1.57094874785947	3.89194486273967	16.406446012751	8.084867441349e-30	9.37665208662418e-29	57.2299666476825
DYNLL1	-0.943427966681941	7.46873458352603	-16.489086567245	5.63043205702212e-30	6.61259450292402e-29	57.2291750408376
PHF6	-1.35052949507068	5.4530757827577	-16.4419734677726	6.91951348456416e-30	8.08114130697284e-29	57.1938026929588
CWC22	0.935067928442282	4.8486872824422	16.4403282425665	6.9695439307842e-30	8.12255419501289e-29	57.1700698033188
GGPS1	1.01992690417617	5.42659744694071	16.444708763297	6.83713340276166e-30	7.99609923271231e-29	57.1612012019517
ZFYVE21	-0.952863072816751	5.97934366244299	-16.4369743784636	7.07266386487345e-30	8.23126168936281e-29	57.114072168112
ZNF85	1.36462264718031	3.63746457176739	16.3877001441869	8.77744864823448e-30	1.01657930189109e-28	57.1097733794056
USP42	0.970534290717653	5.4609559549118	16.4258544723591	7.42567977567322e-30	8.6360965624728e-29	57.0977045203543
ARFIP2	0.959603271382022	6.00782276751224	16.4235249311135	7.50185256339344e-30	8.71862281238303e-29	57.050066291692
TACC2	0.930204310307782	6.91534907610325	16.4408195213468	6.95456638413498e-30	8.11075092107904e-29	57.0373785066817
CNOT10	0.83577761857139	5.27440763994079	16.4152265790431	7.77964599223127e-30	9.03519441486637e-29	57.0197953297188
ALOX12P2	1.69472122885724	4.603024621712	16.3725207575955	9.38181079416054e-30	1.08432207133062e-28	57.0050009274757
IQCE	-0.939994388456467	5.73577079164406	-16.3890939491182	8.72395836645927e-30	1.01108440554861e-28	56.9444103287281
PCSK6	-1.04262168969942	5.62804911124978	-16.3779492060433	9.16101156400898e-30	1.06026821727672e-28	56.9376283956007
PCBP1	0.662866328932848	8.41368122347923	16.444719718758	6.83680544525407e-30	7.99609923271231e-29	56.935145320239
GPR87	2.47603271593917	2.65467199176424	16.2986930630456	1.29752969779688e-29	1.48324584182878e-28	56.9143904454491
MET	-1.22383838396832	4.7460986140661	-16.3692141557536	9.51892241976196e-30	1.09940924411671e-28	56.9139614569855
CWC25	1.12659300154711	4.42434922387427	16.3433625093803	1.06628151455023e-29	1.22813306124917e-28	56.9046105726833
ZSCAN12P1	2.03702019109362	3.68751195985995	16.3132741275863	1.21696839459726e-29	1.39688259651644e-28	56.8913126200364
CUTC	1.23087734311195	4.20175070082503	16.3456628807395	1.05556483820173e-29	1.21662759159791e-28	56.8678862990797
CADM1	-0.981445920082596	5.30870069649347	-16.3557382924109	1.00988948425536e-29	1.1655894916968e-28	56.8442012437331
CCDC101	1.35369933622988	4.2099434898701	16.3252979993115	1.15433605068532e-29	1.32681210389425e-28	56.7861165215072
KIAA2013	-1.23979719160147	5.57690727662758	-16.3488130313443	1.04106497499592e-29	1.20074280288495e-28	56.7766290960957
ALG6	-1.52513600774117	3.72950909457043	-16.2989233902654	1.29621629756608e-29	1.48275795899419e-28	56.7764746114139
ALDH1L2	3.81499977099607	1.6663329266132	16.2909657061083	1.34237864375046e-29	1.53241914253124e-28	56.7586130874484
SLC16A2	-1.70991365028539	4.06536676925081	-16.2773338462278	1.42533584730422e-29	1.62379541623405e-28	56.7579764978376
AHR	1.32698936629966	6.27736370736975	16.3730179965851	9.36136492143519e-30	1.08270724029102e-28	56.7269065559402
ADAP1	-1.5909352847023	4.67121798296193	-16.2793834489981	1.41254084079525e-29	1.61031581605042e-28	56.6723536595413
TASP1	0.915126698042751	4.75880388058051	16.3147643453051	1.20902380316787e-29	1.38871662666068e-28	56.6696808376292
TBC1D13	-0.787212004291788	4.92440940990056	-16.2922713123538	1.33469290910832e-29	1.5246860800497e-28	56.6211710960057
FBXW4	1.05638774908739	5.19009997710701	16.3127284539391	1.21989059445545e-29	1.39927642672654e-28	56.6100357978589
NDRG3	-0.858692992582725	5.3546085382671	-16.3026176133853	1.27533256071352e-29	1.45986733370109e-28	56.5917644206328
YTHDC1	0.690274159432929	7.2461261700118	16.3427302110987	1.0692463272817e-29	1.23070031503504e-28	56.5885811305694
ADAM15	-1.15432677119889	6.84571235320612	-16.3257353017711	1.1521203197481e-29	1.325176081669e-28	56.5746457970018
C12orf23	1.28053448292451	5.64638951060232	16.3074045485764	1.24877451741458e-29	1.43142597870057e-28	56.5573825025203
SHISA5	-1.21963377829487	5.77658275307985	-16.283951253931	1.38443987378708e-29	1.57935692013746e-28	56.4857291142659
TJAP1	0.964662857961388	4.75441567347551	16.2678028510931	1.48638461568664e-29	1.6898909797922e-28	56.4824142201843
ZNF211	1.42463813525621	3.16841014313406	16.2076416641469	1.93738610514008e-29	2.18053992909315e-28	56.4708499539878
PRKAR1B	-1.31322080256218	5.89341311751655	-16.2746959180442	1.4419754317531e-29	1.64163356845738e-28	56.4677157844124
FUCA2	-0.626423122410188	6.98899018486192	-16.3070336177861	1.25081240475533e-29	1.43277990802247e-28	56.4434815566242
PIBF1	1.70539802457604	2.62711516322751	16.2039116928644	1.96950894725432e-29	2.2106085660323e-28	56.4411610238635
U2AF1L4	1.58719486800869	3.23077250271808	16.2059178669181	1.9521655335998e-29	2.19556263509907e-28	56.4281526463886
PQLC3	-1.2254248682329	4.78084185880028	-16.2385002971215	1.69106571051848e-29	1.91286221338321e-28	56.4092445022204
SEC22A	0.983683422957605	4.45360155811931	16.250284088457	1.60554718011384e-29	1.82165339485915e-28	56.4015041165084
MUT	0.927059144088561	4.68549019656957	16.256591660568	1.56157371801049e-29	1.77416840081573e-28	56.3804478082555
THSD1P1	1.62019171438749	2.59063231603983	16.1832848467983	2.15707872194953e-29	2.4146576001261e-28	56.3684813183055
UXS1	-0.843969785211811	5.39145242163697	-16.2384212446112	1.69165463620771e-29	1.91286221338321e-28	56.3326938802787
RNF146	1.19767164647998	4.15939658865005	16.2286560339527	1.76601444463009e-29	1.99290320998607e-28	56.319511512035
RUNX1	0.936110883896837	6.49232726011067	16.2714438107741	1.46275852441972e-29	1.66416146682962e-28	56.3024474825698
TOMM5	-1.017104662827	6.01541417089183	-16.254473407755	1.57620432686286e-29	1.78957509588964e-28	56.3008351258612
HADH	-0.842615078503671	5.41089726963272	-16.2376352429699	1.69752143633776e-29	1.91819922306167e-28	56.2894193884684
TRIM4	1.0110655536647	4.50587004072818	16.2102719685768	1.91505122647267e-29	2.15817498056125e-28	56.2623352804221
ATP8B2	1.51716112604248	3.40048938104224	16.1698704227959	2.28861175243963e-29	2.55505627154876e-28	56.2535883328326
GGNBP2	0.801242863845459	5.76197957679384	16.2414832283362	1.66899361508633e-29	1.89107379530514e-28	56.2291829089498
SLC35D1	-1.26093900319225	3.85706670634482	-16.1928639741632	2.06783325823499e-29	2.31630565376571e-28	56.2256963990678
CYBASC3	-1.06361639029666	5.39320075368036	-16.207627816035	1.93750438569267e-29	2.18053992909315e-28	56.1722319280857
CYB5B	-0.652863751592425	7.12258220334954	-16.2430490996323	1.65752330105129e-29	1.87935048723945e-28	56.1572110077554
KIFC1	-0.846356224382583	6.24570977924549	-16.2330668879989	1.73202784788161e-29	1.95586993436678e-28	56.1454369940617
RBBP9	-1.07772087945992	5.13139545144086	-16.1982854744724	2.0189795837088e-29	2.26461532917143e-28	56.1414985494613
EDEM2	1.05799986227607	4.31085615387928	16.194312491283	2.05466521930996e-29	2.30309793081366e-28	56.1406089826171
HSF2	1.23076437595606	4.32621312815199	16.1707074282405	2.28017340944699e-29	2.54903877671066e-28	56.0967083170962
PMM2	0.713394128833835	6.17206834257338	16.2130599323591	1.89166044527853e-29	2.13325214341458e-28	56.0879827889588
ZC3HAV1	-1.49821973699828	6.5218007889823	-16.2040519440188	1.96829144710606e-29	2.2106085660323e-28	56.0872089299364
EZR	0.489106239149873	8.16263350951487	16.2399959380947	1.67996228317422e-29	1.90221321759009e-28	56.0731315596389
MPZL1	-0.983136624409711	5.11926547502284	-16.1764489465275	2.22312780147999e-29	2.48692905364224e-28	56.0671401774506
HMGN3	-1.43711721099568	4.83888430677065	-16.1578687348731	2.41312266749326e-29	2.68867844711241e-28	56.0355400081495
BCAT2	-1.3429495571166	5.38021404997142	-16.1705216065215	2.28204407878877e-29	2.54942586330416e-28	56.0306631368113
PLAA	0.822671097732944	6.1961314729127	16.2041626698613	1.9673307870797e-29	2.2106085660323e-28	56.0221520297469
SNX9	0.774369291080059	5.23882056930451	16.1640154529946	2.34852469749413e-29	2.61844846939279e-28	55.9775868581539
RNF26	-1.01479345535369	5.15903092943668	-16.1657368463528	2.33074794559737e-29	2.60036215091196e-28	55.9304218543653
ARRDC2	0.999533514481373	5.26973208127485	16.1493720751257	2.50537251022073e-29	2.78774782840529e-28	55.9183397821045
ARL6IP6	0.952916558146335	4.67595242409264	16.1439746181683	2.56580914832201e-29	2.85120213930481e-28	55.8960281577664
CTC1	1.21498635733327	4.34386812602201	16.1247549906635	2.79318426032236e-29	3.09974874383751e-28	55.8562052841456
FBXO30	1.75465626496031	4.77927473717228	16.1232700356694	2.81157388283195e-29	3.11808764035024e-28	55.8462043676503
AFTPH	0.951097628750029	5.76598477549589	16.1570225020462	2.42215498672805e-29	2.69694540599467e-28	55.8450762958387
ZNF624	1.68738379118522	2.28421520849388	16.0793840764473	3.41373458804814e-29	3.77587944778552e-28	55.83933671986
PTPN23	1.0637272197351	5.7121382099114	16.1481259754898	2.5191969396153e-29	2.80126659694988e-28	55.8136699693752
SLC10A7	1.41850935227232	2.89915128089518	16.0635937442615	3.66083334870219e-29	4.0305317263789e-28	55.7950401956197
DRAM1	1.28686228976876	3.2994570786493	16.0712020088169	3.53960332472514e-29	3.90477084450549e-28	55.7627706816924
HIST1H2BJ	2.64575293117526	2.44799596448047	16.0170965115253	4.49811513452546e-29	4.92965121296224e-28	55.6813374931682
LZTS2	-1.42508083655236	5.1207009625309	-16.0781456312956	3.43249286227109e-29	3.79411834954539e-28	55.6703938481516
FAM107B	1.04353882024197	5.86558592295604	16.1063627846632	3.02974658237508e-29	3.35559482408218e-28	55.6498197814834
WNT7B	-1.25850914361141	4.97844470506465	-16.0606874317393	3.70823800816344e-29	4.0800376610872e-28	55.6307507200961
TTYH3	-1.46452767247241	5.7038548215233	-16.0721053341641	3.52548071401523e-29	3.89175838027662e-28	55.6089140224541
GNA13	1.12205125622862	8.71232962940008	16.1383991793329	2.62978007587457e-29	2.92034807363389e-28	55.593799875513
TUBA1A	-0.849276190994888	7.11735079934647	-16.1118261757802	2.95744400705527e-29	3.27768678422746e-28	55.577397844066
MGST2	-1.38874158877624	3.93813164040387	-15.9901422091133	5.06919596741741e-29	5.51935113014901e-28	55.4479054558275
ARNTL	1.54001985828965	3.5738262981658	15.9886401954609	5.10308526924459e-29	5.55263487591714e-28	55.4317181658281
LRRC45	-1.72106559375587	4.9448451437746	-16.014481981361	4.55054986525386e-29	4.98058873995455e-28	55.4156826693354
GTF3C2	-0.603535799025202	6.21584353906524	-16.0653672827368	3.63220542468761e-29	4.00164713586796e-28	55.4150461702409
LYSMD4	1.3608799498112	3.6347694799667	15.9852925290337	5.17943999437117e-29	5.62839210304506e-28	55.4135057747162
ZBTB43	1.30482487698789	5.73205727508709	16.034202699771	4.16973235786871e-29	4.5757614142386e-28	55.3906582598135
EIF2S2	0.804333381746303	7.53336128782536	16.0766044800516	3.4559810601652e-29	3.81755794254973e-28	55.3741675644363
EML3	-0.928133417188885	5.80532051824703	-16.0373529516585	4.11194207438168e-29	4.51827327542439e-28	55.3706950681334
RPN2	-0.591663108692163	8.97539690667134	-16.0871861605622	3.29790855799841e-29	3.65018019351194e-28	55.3648644544974
DNAJC10	1.14391428667035	6.54443515325394	16.066259932646	3.61788188800204e-29	3.9884941789681e-28	55.3634277669214
POMT2	0.744877512427694	5.91835515506091	16.0366276866233	4.12517497457015e-29	4.52983757548991e-28	55.3272802265256
PAPD4	0.94932898565483	5.34122902760903	16.0265168625581	4.31418014221493e-29	4.73117040645262e-28	55.3246953985887
FBXO38	0.962205637173854	5.03030070324262	16.011853078035	4.60389315329553e-29	5.03238621540618e-28	55.2724173684141
ITCH	1.10554061946158	6.93375074026342	16.0454543036466	3.96700009184794e-29	4.36187439421861e-28	55.2674124058183
PAM	-0.810474167239525	5.69776988431607	-16.0136623527831	4.56711393913012e-29	4.99544888934024e-28	55.2660653603511
POLR3D	1.08070404000559	4.21651702584547	15.9926490792705	5.01313821467817e-29	5.4654317798095e-28	55.262854762102
SCP2	-1.09198358846075	5.19437730838053	-15.9909779633928	5.05043736666299e-29	5.5025090892555e-28	55.230336081818
C2CD2	-2.10738140206606	2.73284669925715	-15.9165324481392	7.0290929050319e-29	7.56951382767248e-28	55.2200552012891
SNRPA	1.00570573947054	7.08013302582142	16.0155316505105	4.52942510867297e-29	4.96071417926959e-28	55.1767134381655
KIF14	-1.72215686041199	5.95272829908586	-16.0025775786856	4.79718134828983e-29	5.24023911618544e-28	55.1564837676774
NR1D1	2.45300225745212	2.21432050219991	15.8999378589834	7.56734913586282e-29	8.11779005440473e-28	55.153360868492
ARIH2	0.647298977145753	6.06579498085914	16.0012252503652	4.82603618155414e-29	5.26488121985072e-28	55.1520342430357
PARP2	0.674078443595864	5.92601925527114	16.0014254473313	4.82175355863312e-29	5.26364272288383e-28	55.1326118809675
RHPN2	-0.73299953152201	6.41930357842765	-15.9866808305708	5.14763657132853e-29	5.59746905194398e-28	55.096207590394
TRAF5	-1.58162055581356	3.29522832033106	-15.8961778360591	7.69496317072982e-29	8.2493951325183e-28	55.08852179115
ADCY5	-1.46782961585156	5.43082497474639	-15.9364142961627	6.43467882978425e-29	6.94281088705237e-28	55.0647825781444
SLC35F2	0.827885771323697	4.8675895421705	15.948285779089	6.10414675820479e-29	6.60749193425353e-28	55.0200143719141
C1orf112	0.987297282820238	4.58712261159337	15.9498389251334	6.0621863280312e-29	6.5663215123053e-28	55.0010370174223
FOXP2	1.90562352044905	3.24702023555024	15.8756338918516	8.43145277038032e-29	9.01007131832847e-28	54.9822250409649
SREK1	1.03217684843657	7.11224955942412	15.9821840125928	5.25136933758533e-29	5.70285070141409e-28	54.9715774035276
PIK3R1	-1.28730274130272	6.52822819377926	-15.9583458160082	5.83745646776567e-29	6.32700077556144e-28	54.9361428049828
CDKN2AIPNL	-1.07044695609647	4.97226159241757	-15.9095921389948	7.24935434086217e-29	7.79165822600121e-28	54.8963148431414
ARID5B	1.14346553168577	6.25411291576095	15.9410594786905	6.30325225384563e-29	6.81419461495245e-28	54.8937766517334
CS	-0.513056221371981	8.44847820376637	-15.9755327665516	5.40867066162996e-29	5.86986425341333e-28	54.8840162155954
TSPAN13	-0.768734422778172	7.63165278677769	-15.9633832066879	5.70835355205535e-29	6.19108332065977e-28	54.8806495384591
PMS2CL	1.40142473538274	3.24023420135453	15.8574434499018	9.1426060382689e-29	9.73891359133815e-28	54.8583428375808
IKBKAP	-0.781843576784385	6.16608683079779	-15.9383429127273	6.37978074483045e-29	6.89247113543569e-28	54.8483640148821
FAM100A	1.50585551778959	4.65574478017145	15.8873974739661	8.00146487383548e-29	8.56699734635241e-28	54.8346662546466
SOX4	0.793729320925261	6.64624701805417	15.9453979101282	6.18294520716895e-29	6.68845896796206e-28	54.8157631588242
TRIM26	1.04410479464177	7.15230588866758	15.932340366211	6.55221120327371e-29	7.06506641931332e-28	54.7980275917495
KIAA1731	1.28210918666064	4.83056855955116	15.9058757152153	7.3701430908185e-29	7.91131405974638e-28	54.7926340503361
NSMCE2	1.05289847563689	6.23790556824847	15.9217753735527	6.86717667263105e-29	7.39991383202846e-28	54.7727131155897
NR2C1	0.847798688603951	4.5547485352216	15.8796881383188	8.28069520401799e-29	8.86029088880338e-28	54.7720903964127
VAMP3	-0.771182591760843	5.95642348397361	-15.9085317045019	7.28361531935684e-29	7.82345424540294e-28	54.7644381264742
LNX1	1.43961039168077	3.04694907177489	15.8287914540073	1.0387226647114e-28	1.10155978723104e-27	54.7611653776638
PAN3	1.07148624491082	6.0125632872374	15.9123789863589	7.16008682561804e-29	7.70561725042704e-28	54.7576216516402
RAB3IL1	2.19976323837313	2.49070925131703	15.8014829504984	1.17319946606181e-28	1.24102390072218e-27	54.7266065390427
TRIP11	1.25290330375155	6.58564784350305	15.9120028642405	7.1720697871238e-29	7.71354952539283e-28	54.6735858989747
MTL5	-1.03961787317925	4.67089582850408	-15.8552139333772	9.23382365720763e-29	9.82981965901593e-28	54.6719095006007
DGCR2	-0.946772492906534	6.26826613005342	-15.8907854282749	7.88176980295688e-29	8.44424844232229e-28	54.6623476801911
XBP1	0.726285983831218	9.01451172394694	15.9364875491708	6.432585022237e-29	6.94281088705237e-28	54.6617710554007
SLC19A1	-1.43858943517436	5.80430757074384	-15.8640593974809	8.87722641422998e-29	9.46828664232029e-28	54.6570810760487
DCLRE1C	1.04198330883275	4.44624870584054	15.8444883224021	9.6856147599709e-29	1.02976618719487e-27	54.6021373432776
ADRA2C	-2.10799745608852	4.51121765600943	-15.7957028450539	1.20383785180169e-28	1.27102173191486e-27	54.5920218790138
VOPP1	-1.30394061563411	3.93004473231304	-15.7886229472483	1.24246548164229e-28	1.30767732630495e-27	54.5620976644224
TMEM168	-1.11817035286608	5.0359289750157	-15.8525071449986	9.34580011379145e-29	9.94269472665701e-28	54.5592854418932
LOC401397	-1.40024453944824	4.84938280156611	-15.8281227677581	1.04182259261605e-28	1.10414708738345e-27	54.5340947160161
CDKN1B	0.819475094958197	5.98032481162174	15.870070340266	8.642840723163e-29	9.23006821546475e-28	54.517575160608
KIF4A	-0.829111712544287	5.85465384270597	-15.8650958002553	8.83636216342665e-29	9.43071607027104e-28	54.5151008909689
METTL18	1.49616723115672	2.89113607135896	15.7926235547672	1.22048757841589e-28	1.28616472976858e-27	54.5049161184661
LOC643988	-2.53498655198535	4.78586603219106	-15.7720808360619	1.33765181127793e-28	1.40520658868166e-27	54.4716597636039
ATF4	0.946297418479374	8.53654337283652	15.8780504792863	8.34126238564502e-29	8.91939080163218e-28	54.4608735833377
SLK	1.1655210026855	6.97488040555932	15.8637331417059	8.89012964590046e-29	9.47600562128995e-28	54.4598386097142
CHSY1	-0.747077979286635	6.49737323682572	-15.831333841178	1.0270210403032e-28	1.09053332558925e-27	54.3946226774647
UNKL	1.0349841925771	6.35500249406435	15.8411287193595	9.8316559340311e-29	1.04462905870862e-27	54.3927936378263
APEH	-0.874461559634104	6.38890778962354	-15.8307204323093	1.02983212492127e-28	1.09282439449132e-27	54.3722097667505
FGD4	1.42543781292923	4.6391357025362	15.7945880830108	1.20983881183891e-28	1.27655169016996e-27	54.3607393338782
LETMD1	0.74342877218799	5.85532477209732	15.8234499016557	1.06374671787496e-28	1.12666878465743e-27	54.3563211520655
LGR4	-1.37141029532036	5.23642021714156	-15.785041963498	1.26247574167836e-28	1.32790215747351e-27	54.3489055980235
ZNF350	1.69899000333214	2.39182530804837	15.7204754161163	1.68442133880023e-28	1.7573463799186e-27	54.3378007593009
LOC338651	2.63010110588701	2.44611818490683	15.7082054646749	1.77940239925919e-28	1.85297171389855e-27	54.3181080220177
IFNGR1	0.922890565763128	5.45535014823063	15.7994662207311	1.18379930519883e-28	1.25144497978162e-27	54.3153704731923
BTD	-1.83137262641259	3.04922389610487	-15.7034088400639	1.81798195112725e-28	1.88961654137055e-27	54.2819654225905
HK2	0.968932988294934	6.44411868242831	15.8162467067581	1.09845571543836e-28	1.16269451803741e-27	54.2812609536877
CTNNAL1	0.951302404440146	6.01549328447501	15.7964020567979	1.20008916716965e-28	1.26786425974385e-27	54.2606751405763
HEXIM1	-0.877423892288423	6.03291130128041	-15.7908009562816	1.23045134348816e-28	1.29584812773904e-27	54.2575956810034
PLIN3	-1.08014440225543	5.12996652478807	-15.7477118991002	1.49141148230729e-28	1.5628048640418e-27	54.2227231981456
SPC25	-1.34585992472505	4.01090431781464	-15.7438723328768	1.5172104754049e-28	1.5878490607429e-27	54.21144110236
IER5	1.191306605904	7.83467038761343	15.7933560598297	1.2165060356913e-28	1.28277723460917e-27	54.1776097483975
PRKAB1	0.738108404408173	5.36896809000584	15.7576536915321	1.42664263327401e-28	1.49587281497646e-27	54.1245961327656
DHFR	-0.865761993525303	6.0507610907861	-15.7621545872223	1.39825829133969e-28	1.4670308446904e-27	54.1083907152424
C2orf42	1.22948631197125	3.97944226346768	15.7003152234011	1.84330950150218e-28	1.91237643319618e-27	54.0964077842582
UNC45A	-0.931034400881719	7.0537366584048	-15.7791809443468	1.29592892511354e-28	1.36223226546818e-27	54.0858565170168
BAHCC1	-1.72979571345425	4.12656331919886	-15.7016944279111	1.83197433424537e-28	1.9029775631006e-27	54.0849878243103
MAFK	1.32192010522051	6.07218346794894	15.7379070903026	1.55818623491079e-28	1.62767686400051e-27	54.017280129504
ZNF44	1.44176835196266	3.48056619114085	15.6708734099167	2.10285257488894e-28	2.17221164066971e-27	53.9972401938721
ZNF75A	1.02638426984123	4.23456661213691	15.7010963117555	1.83688138904003e-28	1.9068904003914e-27	53.9948801838359
TMEM48	-0.876316413708566	6.0292879533948	-15.7427131378119	1.52508730412967e-28	1.59409750464154e-27	53.9758745580106
HIF1A	0.873649960859249	7.82168050200141	15.764626508588	1.38291189219947e-28	1.45184045732228e-27	53.9730999625651
SDC3	-1.19730785912852	5.40564362840751	-15.6839871336745	1.98299103337328e-28	2.05474238179274e-27	53.950131126829
NR4A3	4.35344118989864	2.87919617686624	15.6227894829052	2.60822890751799e-28	2.68430893842036e-27	53.9356809111994
PILRB	0.798523154961673	6.9553094564451	15.747356855651	1.49377846853942e-28	1.5643050161461e-27	53.9321381918569
NXF1	0.625519906147941	7.46721710303826	15.7437138127819	1.51828521177694e-28	1.58798010517558e-27	53.9239319642241
PHF3	1.04709096390635	6.42062379904251	15.7329180483328	1.59331042536539e-28	1.66332856141141e-27	53.8777908726303
STK17B	1.23036386379457	4.6011395147513	15.6718744337353	2.09345142423232e-28	2.16383693565274e-27	53.8140921539126
ANKZF1	0.856579737905101	5.19173730182175	15.6811140021325	2.00864977804103e-28	2.07875364405682e-27	53.7936506411178
FAM179B	1.27403130725782	5.33935501788092	15.6887554934573	1.94113258273596e-28	2.01261632446846e-27	53.7926821793861
TM9SF2	-0.827837415876646	6.92618604765951	-15.7094501851578	1.76952636811873e-28	1.84383545049332e-27	53.7905654666685
PRKACA	-0.669256370818794	7.04077002122319	-15.7058732593855	1.79805647492519e-28	1.8712318908929e-27	53.7676823263501
C14orf43	1.04119882886364	7.39323037778474	15.7146836098571	1.72860247436145e-28	1.80231594646015e-27	53.7630509511905
IGSF1	-1.14103543662968	5.61789926540715	-15.6676314561582	2.13359208308106e-28	2.20260456774368e-27	53.7524295091815
DGAT2	-2.61427250109725	2.50710092966355	-15.5987353630651	2.90525977376453e-28	2.9808321752416e-27	53.7460980850869
NACC1	-1.05120875772223	7.4701379407077	-15.7054134711972	1.8017572350529e-28	1.87391716411845e-27	53.7426747785249
LOC100128191	-1.59692062233715	2.37751823435716	-15.5851934594921	3.08722447910312e-28	3.15591333670664e-27	53.7415343941004
ADD3	-1.476270119634	3.6678256344939	-15.6127127470082	2.72875001313675e-28	2.80317046804048e-27	53.739918738228
SDR16C5	2.73088986507662	1.07955189273299	15.5875798230527	3.05434586486874e-28	3.12612486193787e-27	53.7275104194897
PRPS2	-0.835772361395556	5.71795283096205	-15.6721388654708	2.09097507348195e-28	2.16261392262907e-27	53.7196563147102
SMAD1	1.19418046651541	4.07689587973726	15.6193108508992	2.64921684491293e-28	2.72481565278744e-27	53.7169401438121
WDR45L	0.528464290993368	6.93273853775608	15.6822754251807	1.99823760359055e-28	2.06925855618875e-27	53.6718722545325
MRPL30	-0.794677983730638	6.08969382870981	-15.6646594397397	2.16216923222312e-28	2.23072907092532e-27	53.643646882392
CDC37L1	1.16958929595219	3.94290068882626	15.6172651454005	2.67362295347421e-28	2.74822804387847e-27	53.622840348713
SLC25A4	-1.2293308370557	4.10372502896292	-15.5975500855256	2.92074612834385e-28	2.99488401290144e-27	53.6129781706039
FBXO31	0.942187698924846	5.54425505004986	15.6449182094436	2.36201924087224e-28	2.43391311055745e-27	53.597212925833
MRRF	0.763504736500031	5.37188412271271	15.6351854993714	2.46728832361644e-28	2.54082080813801e-27	53.5597082715003
C16orf46	2.13759187833219	2.16544087482405	15.5340009195672	3.88503462271268e-28	3.93777691092405e-27	53.5387586943549
KPNA4	0.85574154257799	7.42720414100168	15.6534535966511	2.2734257462579e-28	2.34406733541413e-27	53.488444467232
KLHL13	-1.34975577656603	2.70281798162897	-15.5356629297395	3.85613029658618e-28	3.91085039903622e-27	53.4727818835663
TNFAIP8L1	-2.97504522934636	1.37245973933917	-15.5451352090595	3.69547831373339e-28	3.75246990399983e-27	53.4559926812763
HIST1H2BN	3.65276369154081	1.51154619744524	15.5756416909123	3.22243073874108e-28	3.29010571884651e-27	53.4518201877965
KIAA0040	1.3379579210998	4.46679643417325	15.5639783903401	3.3956337677148e-28	3.46483094150472e-27	53.4437197916484
PLK1S1	1.67863882521114	2.92121121762079	15.5240291426846	4.06309190254548e-28	4.110777312654e-27	53.4216496811768
WEE1	0.93462810247401	5.09931219314206	15.5988628097911	2.90359953394991e-28	2.9808321752416e-27	53.4131178055183
BICD2	-0.905796296111181	5.51970909623576	-15.5881204277445	3.04694665507637e-28	3.12046147333112e-27	53.3790630195076
ADAM22	-1.80785107442421	3.33522850107877	-15.5118035944243	4.29263936397382e-28	4.33777043644098e-27	53.367265352102
ZNF555	1.77828837090027	2.50244231247388	15.4900625358864	4.73357394607504e-28	4.77180775612773e-27	53.3353848053021
TEP1	0.935271625421716	5.9726411807551	15.5955214375327	2.94744461428047e-28	3.02040831674183e-27	53.326843339072
ZNF384	0.678446006483229	5.8944593165992	15.5857313846123	3.07978215064853e-28	3.15023099005786e-27	53.3127362257437
DSCC1	-0.990749811353361	5.65895836823666	-15.5594435448468	3.46547988172499e-28	3.53394424036395e-27	53.1951938609375
RPS6KA2	1.20587541497482	4.16601155792581	15.497909431458	4.56940454992955e-28	4.60909057255862e-27	53.1910024142808
HACL1	0.942811786990958	4.83603874877068	15.5336518223287	3.89113348705669e-28	3.94156974182532e-27	53.1785189797394
WTAP	0.888823795930886	5.67394768814917	15.5464482021733	3.67374752056788e-28	3.73493942455788e-27	53.13704510193
PPP1R9B	-0.927829201250129	6.19814652105331	-15.5520290251666	3.582807120112e-28	3.64469989517963e-27	53.1284615808465
IER2	1.30869565308483	7.16835375609479	15.5578143520209	3.49092431385542e-28	3.55772201248739e-27	53.1196325440924
AHNAK	-1.46406144471234	9.23415872119459	-15.5841248095143	3.10206324722936e-28	3.16914512807965e-27	53.1186251053865
OBSL1	-1.24012943343432	7.33388421668578	-15.5568873592366	3.50548573734495e-28	3.57038632590481e-27	53.106543723157
UFM1	1.1707476200574	6.56683065176251	15.5564731742757	3.51201159223934e-28	3.5748558654054e-27	53.1054505046404
RAGE	1.58525987198882	3.65203643386363	15.4494970280032	5.68185832427491e-28	5.70711102793836e-27	53.1031637536041
MSL2	0.952476274035711	5.09746143422325	15.5141504683845	4.24758430901652e-28	4.2948367584034e-27	53.0634404106444
FXR2	0.737166032987146	6.52455350565511	15.5436041309536	3.72098194422338e-28	3.77607415262086e-27	53.0450821336918
DAPK3	1.29756510584549	5.51664349121404	15.5098681673678	4.3301570943919e-28	4.3730402926697e-27	53.0264205684008
HNRNPM	-0.613785360304334	8.18261239098624	-15.5462440755267	3.67711747433439e-28	3.73609432811473e-27	52.9746756481505
KBTBD2	0.813228739069677	6.50568561243074	15.5248957203597	4.04729766458778e-28	4.09727640088172e-27	52.96235040777
C14orf49	3.36628987753603	0.815902930388926	15.4828324656964	4.89008778511548e-28	4.92068761241103e-27	52.9530070122418
TCP11L2	2.81857882916591	1.95561334390867	15.4014579353968	7.055322028182e-28	7.0401673985272e-27	52.9082256090951
ABCC5	-0.840562053877932	6.50405537473376	-15.5046461696922	4.43303845973782e-28	4.47423869647889e-27	52.9021474549563
STARD4	1.94892625856312	3.32095900860804	15.409532942778	6.80303940137141e-28	6.79247945961405e-27	52.8528688899708
PRDM4	0.711529770937805	6.03435358362917	15.4863676849407	4.81291859723692e-28	4.84887051928857e-27	52.8307331190192
FHL2	1.13051128204435	5.71095113597258	15.4485685036823	5.70566946719657e-28	5.72758800536587e-27	52.8278356646758
TOM1L1	0.808905801817855	6.44013590747597	15.4788342563612	4.97886481945461e-28	5.00700753100174e-27	52.7855930194857
ADI1	-0.791803014484523	7.00021445000915	-15.4840509183751	4.86335096822939e-28	4.89672977680122e-27	52.7698745555308
SPAG1	1.0252416955827	5.15422704524782	15.4376721691316	5.99271330746871e-28	6.00132559006626e-27	52.7169725394483
ARMCX2	1.78371806399277	2.33444558116006	15.3466709993001	9.03447546815414e-28	8.94568192595676e-27	52.6902046514269
TRIM45	-1.14463891223768	3.29120713053933	-15.3632441187452	8.38303762950508e-28	8.32529223965814e-27	52.6573048516538
PTPN18	-0.795600683744512	5.93765058790071	-15.436569594841	6.02255625271913e-28	6.02760208081836e-27	52.6434480201808
HIATL1	-0.701383953977095	6.2881349208901	-15.4457437987102	5.77872549255631e-28	5.79744481928685e-27	52.6411491563313
TBC1D22B	0.965641308526737	4.13940502456507	15.3926568171059	7.34102499024816e-28	7.32088860685213e-27	52.6410973876418
NVL	0.663019882821571	5.86915092771097	15.4390296197838	5.95617598968437e-28	5.96830960164658e-27	52.6227637266391
UBE2B	1.10714128206944	6.84805985928007	15.4431855306905	5.84570251565918e-28	5.86112283404582e-27	52.6126426682201
CPSF7	0.536836072625444	7.20374879750809	15.454301137324	5.56024886251365e-28	5.58831742648307e-27	52.6090310658624
PODXL	-0.908606187312055	6.59558465271205	-15.4355920861752	6.0491391224179e-28	6.05058628488738e-27	52.5869257238221
LGALS3BP	-2.43251993464323	5.51392395510667	-15.37683661088	7.88417501113553e-28	7.83917615257019e-27	52.5833037633285
TGM1	1.86358974681859	1.68701588065809	15.3153132690788	1.04097207590307e-27	1.02346954717243e-26	52.5576651959484
ABR	-0.821165565831335	6.90530862064035	-15.4308472218664	6.17986037682055e-28	6.17764404913012e-27	52.5412907652625
CHID1	-1.19103418210109	5.28885608108833	-15.3793958229963	7.79364440034005e-28	7.75377209704266e-27	52.5156607637869
FASTKD1	-1.23707260894363	4.14075812339872	-15.3514998587859	8.83957819522619e-28	8.76307680717029e-27	52.4653137442609
GRN	-1.1934696728597	7.64997412731735	-15.4159739962217	6.60832729904199e-28	6.60201109612774e-27	52.4625775366159
ZNF131	0.878505235667211	5.39867246072593	15.3849858322968	7.59952138176663e-28	7.57415945105275e-27	52.4312840945481
SLC12A9	-1.12484689637532	6.18512239035404	-15.3821731692485	7.69658033587794e-28	7.66632576159754e-27	52.4143956002085
ALDH4A1	-1.0768105681605	5.24660450439828	-15.3575997284568	8.5994160190005e-28	8.53511178052014e-27	52.4140044349545
C5orf34	1.35283196453883	3.24754279201779	15.3273339491217	9.85924223530025e-28	9.71632098663296e-27	52.4076292430347
THG1L	0.782639096149878	4.66850156126104	15.3653283647887	8.30452987733422e-28	8.25222564875445e-27	52.4069421150426
APOBEC3B	1.23677055359374	3.56413057592905	15.3184106957942	1.02649859087591e-27	1.01042745343194e-26	52.3777367977015
VSIG10	-0.938358540028529	5.06265817163169	-15.3370753038526	9.43469409551187e-28	9.31439339157854e-27	52.3481476265562
TMEM132A	-1.23657681408299	7.01734356838262	-15.3804499955518	7.75665847743954e-28	7.72156883194636e-27	52.3411893185037
CIDEB	-0.856950405175705	5.17338405518609	-15.3464830196542	9.04214932069925e-28	8.94798255854285e-27	52.307515415032
FEM1C	1.22285254948536	5.23323881928208	15.3486948457425	8.95227027982099e-28	8.8695360284198e-27	52.2949758262825
MAD2L1BP	0.984072216737848	4.69733219841361	15.3383163358413	9.38194497529417e-28	9.27326523444561e-27	52.291880018444
ZNF704	-1.80266844658977	3.83389382147931	-15.2671303881165	1.29448185762372e-27	1.26601839689469e-26	52.2549404361993
GMPPB	1.34954343171677	4.56405489384818	15.3158143498167	1.03861680808646e-27	1.02175455873165e-26	52.249618649754
FBXL18	-1.15401677523038	5.66887542190782	-15.3373106730982	9.42466702706297e-28	9.30999003901956e-27	52.2391133193567
ZNF181	1.51342823829392	2.88298767978381	15.269016720064	1.28347630578736e-27	1.25672469191966e-26	52.2284104638415
AQPEP	3.93980909672967	0.785770936203968	15.3132498837201	1.0507275207461e-27	1.03245399864617e-26	52.2192650681286
IL6ST	1.30568020427609	6.17789003100429	15.354855435216	8.70664029065011e-28	8.6364087912712e-27	52.2111989535953
SIAE	-1.09351927251639	4.09370246612938	-15.2642809697479	1.31128670811509e-27	1.28170420260179e-26	52.1542957591228
SERPINA3	1.10596709047308	5.58812976872499	15.3294889221	9.7636979800079e-28	9.62783520151251e-27	52.1510871354533
NEK8	1.31770754815572	3.69084596746457	15.2523434710078	1.38410939018182e-27	1.34972859716622e-26	52.1160586829749
TAX1BP1	0.845446020173747	7.69976966717735	15.3448446810381	9.10930912482934e-28	9.00911211139243e-27	52.0918517948748
NAAA	-1.25649753637597	4.46097365579703	-15.256889441222	1.35590964654496e-27	1.32300075430676e-26	52.0783995080438
SPTY2D1	1.04077881242548	6.07387486308442	15.3111765136806	1.06062282519367e-27	1.04156524536341e-26	52.0630834289344
ZNF263	0.820974522296417	5.54161663871086	15.2926359642495	1.1533837761705e-27	1.13133080778155e-26	52.0594978166706
C1orf50	1.35549220083286	2.89667372187143	15.2213318359054	1.59288536753195e-27	1.54700434881558e-26	52.0524302938357
CEBPZ	0.85726761676139	6.05331387811805	15.3186474407189	1.02540070645736e-27	1.00994119050606e-26	52.0249315127506
SEC16A	0.920561117467132	8.37132022874398	15.3328699473316	9.61566836132977e-28	9.48745944984537e-27	51.9831962111034
TRIM5	1.46575583585767	2.47380709536421	15.1970273009676	1.77843824677017e-27	1.72221199994119e-26	51.9643928239571
DIS3L	-0.817189412398604	5.20778320739319	-15.2675446648089	1.29205670791012e-27	1.26438597911579e-26	51.9395426631599
ACOX3	-1.09979660957802	4.18222056324052	-15.2087607288597	1.68629040632281e-27	1.63581906933542e-26	51.8947698225239
RAB11FIP3	-0.778105140127765	6.05986866182442	-15.2731747407014	1.25954816685915e-27	1.23474112207224e-26	51.8926539595633
ERCC6L	-1.46900097192348	4.06977244451653	-15.22463937106	1.569186716253e-27	1.52487383164527e-26	51.8775685272248
LMO7	1.17218360668225	4.02826096408761	15.2306974861454	1.52669593028517e-27	1.4853090598074e-26	51.8550414281707
SIK3	1.21031369281857	4.6755454596374	15.2285611250456	1.54154631480236e-27	1.49888491678806e-26	51.8519209204116
EIF2B2	0.633764181889263	6.0878088217671	15.2699914793787	1.27782614209443e-27	1.25192527243042e-26	51.8428987907645
PRC1	-0.542986256746994	8.17883707332906	-15.2999754354836	1.1157251118747e-27	1.0950344349174e-26	51.838695555802
TCF12	0.98256490638706	5.59673719858049	15.261406918813	1.32845919017003e-27	1.29773081170581e-26	51.8385207889297
NGLY1	0.869468658222154	5.04652763995805	15.2378192693674	1.47822229071803e-27	1.43982467035343e-26	51.8096147584195
LOC652276	2.10771518965395	2.82576313506312	15.1389167104144	2.31517436540999e-27	2.21885249782903e-26	51.7538860335401
KIAA1908	-1.71882397832597	3.27965961051869	-15.1391762417487	2.31244667518308e-27	2.2175090708579e-26	51.7373528943251
SAT2	1.36703251432669	3.90571542958012	15.1636248536108	2.06946477553118e-27	1.99594745709247e-26	51.7088345049627
AP2M1	-0.681872243822671	8.67992228811995	-15.2575030374815	1.35214789587133e-27	1.32010049098378e-26	51.6437693885157
SCUBE2	-1.19504168580553	4.68785423483143	-15.1666920446001	2.0408527450222e-27	1.96948766922973e-26	51.6389374466674
PPP1R15B	0.851418976535956	7.73642597028438	15.2498175399524	1.40003259367249e-27	1.3644606699638e-26	51.6311149198533
MSTO1	1.35101747602871	3.25043210783502	15.1453803667795	2.24819460321534e-27	2.16085095081456e-26	51.627316431756
TIGD6	1.12122371885103	3.31150030752246	15.1442880256708	2.25937556518055e-27	2.17035019828142e-26	51.6136752725148
NBAS	0.891959248278649	5.26200018826921	15.198210244731	1.76892290610593e-27	1.71398995838444e-26	51.5802789640612
PASK	-0.933301809578347	4.63085649253843	-15.1596505214788	2.1071400851783e-27	2.02994301754158e-26	51.5317250941109
SEC61A1	0.557963607618436	9.06710080628817	15.2345308194891	1.50040932001444e-27	1.46058471873816e-26	51.5073989988805
SAMD1	-1.59474886665493	5.45235174555099	-15.1542791108922	2.15915815684639e-27	2.07766173849822e-26	51.4978019600878
ATP1B3	-0.764318151405167	6.92077092927149	-15.1944022695305	1.79973775024376e-27	1.74182952170583e-26	51.4870542643899
C14orf101	1.09589691614411	4.5336116321523	15.1528659653232	2.17305677545423e-27	2.08983332447939e-26	51.4848930677628
TACC3	-0.779659905979742	6.62707989160337	-15.1996468557901	1.75743596066675e-27	1.70384689890961e-26	51.4841414524076
LANCL1	-1.10100498199631	5.08102965984459	-15.1670576988497	2.03746842684107e-27	1.96735692670266e-26	51.4831014144954
AKR1C3	2.28578274129478	1.15545809591303	15.0793019581947	3.03585764387887e-27	2.89462276147265e-26	51.4783925697524
FOXJ2	1.03043400979104	4.89181244391308	15.1633403518066	2.07213909205821e-27	1.99737488043697e-26	51.4724351991843
SEPT7P2	1.45408290362047	3.06231843710954	15.0979000488928	2.78960498039994e-27	2.66438342045737e-26	51.4689447563921
ERF	1.09535595687258	6.72839574017194	15.187480800396	1.85713718030669e-27	1.79634252188832e-26	51.4673157012987
KIAA0889	-2.1479324915265	5.76259112190533	-15.1575310131209	2.1275136350937e-27	2.04839021492844e-26	51.4607022772642
USP2	1.93051449833411	2.1780826726314	15.0687161363183	3.18567083920182e-27	3.02883224075106e-26	51.4568611529503
ZFYVE27	-0.824369044914802	5.45246351938624	-15.1408167153277	2.29527983991707e-27	2.20230981312525e-26	51.4305025887265
FAM20B	-0.772468710510459	6.49485814155596	-15.1777254547556	1.94117917342735e-27	1.87546392238007e-26	51.3984540091297
EIF4B	0.479788122500972	9.67145157041585	15.2129450147266	1.65460419294039e-27	1.60601279876582e-26	51.3716836870196
TRIM11	1.08672800408237	5.67022686872239	15.1438320892797	2.26405896057308e-27	2.17360057730334e-26	51.3263555057242
SIDT1	-1.06219829291173	4.82394379941878	-15.116951463089	2.55815991101187e-27	2.44612157528659e-26	51.3258044692976
METTL7A	-3.43073929753264	1.15046927648958	-15.1342844541511	2.36440778060641e-27	2.26344337280261e-26	51.3246853111035
BDH1	-0.914884902683792	5.18169447453544	-15.1243318898599	2.47377972568082e-27	2.36679016775091e-26	51.3203137812665
ZNF329	1.28536264246905	3.79655865906476	15.0754102227985	3.09009249967521e-27	2.94297875652439e-26	51.3104407539337
PRPSAP1	-0.713488656554804	5.5345895377023	-15.1361185531764	2.34478954359869e-27	2.24594847234504e-26	51.3029632551271
KLHDC5	-0.973178101394619	4.74370147033036	-15.11146626372	2.62274248148718e-27	2.50644258630809e-26	51.2609943929069
DSCAM-AS1	0.894773448308614	8.91590219087414	15.1808429189826	1.91391440445176e-27	1.85019101156366e-26	51.233071467888
PPP2R1B	-1.02763477201784	5.11556761045775	-15.0920464908765	2.86486289862768e-27	2.73470131944346e-26	51.198301034418
ZNF777	1.04117525675332	4.59919645625865	15.0767827665773	3.07085449064353e-27	2.92632310549985e-26	51.1544371317875
FLJ90757	-2.58769093698104	3.60262510937709	-14.9953211673367	4.45048151279752e-27	4.20033029458385e-26	51.1145762361749
NSUN6	1.41343897186341	2.71838400882047	15.0107585611363	4.14802637685303e-27	3.92595320466837e-26	51.0678767400905
DLGAP4	0.790920261708641	5.71146212767599	15.0724682495252	3.13173756581238e-27	2.97924795509933e-26	50.9915623523213
GEMIN6	-1.80389956638113	2.74790553326371	-14.9867233552495	4.62845305854688e-27	4.36091543386693e-26	50.9835691589183
ZNF222	2.52677428395709	2.42746064166297	14.9639821575763	5.13447598096801e-27	4.82409979245556e-26	50.9494100811069
SRPK1	-0.84911059280448	6.47943325309557	-15.0730777567512	3.1230635752489e-27	2.97268726422667e-26	50.9291646136893
GPHN	0.736255108305846	5.313625121364	15.0513795338034	3.44726031354459e-27	3.27382064075637e-26	50.9286552943061
COG1	0.729298595974141	4.94342374082878	15.0481935656684	3.49763307382345e-27	3.3197738664372e-26	50.9268812154382
SF1	0.554087906262393	8.02865169716183	15.0882819376177	2.91433876009669e-27	2.78034235161763e-26	50.8866164453067
KCNF1	2.10394016884111	2.30471965371779	14.9395964715506	5.73912095054525e-27	5.36506756718383e-26	50.8659567333362
KIAA1310	0.677879822105572	6.42800273101051	15.0603933527513	3.30866216505783e-27	3.14398102547882e-26	50.8598748032726
CCNT2	1.07722262656882	6.1840903869911	15.0476475688669	3.5063397529763e-27	3.32615008671445e-26	50.8136390173585
HSD3B7	-1.20142976100785	4.81657949317935	-14.9802836633153	4.76642671293711e-27	4.48333635248371e-26	50.8025939394703
DMTF1	0.860465665442729	5.74805688487495	15.02250120438	3.93187760532664e-27	3.7234836393818e-26	50.7614042814939
MYH10	-0.787784530047742	6.66119172765754	-15.0253238705196	3.8816319089876e-27	3.68003535289501e-26	50.7182672357428
JKAMP	-0.877330051392599	5.56365059796269	-14.9986026650065	4.38438507477312e-27	4.14262463223196e-26	50.6926937119175
KAZN	-1.29345543294235	4.17848490180852	-14.922214971426	6.21336365076297e-27	5.79221258056632e-26	50.6566580470393
OTUD5	0.881094413312477	6.08311652434137	14.9912935175937	4.53297883570279e-27	4.27577766769845e-26	50.6477467022943
KIAA0368	0.698544715089672	7.84508363049931	15.0252014757974	3.8837971764289e-27	3.68003535289501e-26	50.6111954986296
CTSH	-0.884591888224104	7.29206540173016	-15.0068796528199	4.22202126835259e-27	3.99372645316339e-26	50.6073187474841
ADH5	-0.767181743523454	6.0461110599956	-14.9852234105563	4.66022690726113e-27	4.3883803376709e-26	50.5736615897336
CEP63	0.901841495182774	4.17640114448639	14.9480251795926	5.522430923579e-27	5.17117215934688e-26	50.5660278442135
NDUFB3	-1.30085418447253	4.9339818288534	-14.9432262967131	5.64477401034558e-27	5.27982105978857e-26	50.5544204651912
ZNF616	1.33643142955975	3.19315254791744	14.9130650310693	6.47865495098559e-27	6.02608595107247e-26	50.5506073203621
SEC24A	1.14544032344609	6.88569705192431	14.9989752150546	4.37694380176472e-27	4.13793149467005e-26	50.5477052644289
POMGNT1	-0.878378932272885	5.25615509842353	-14.9510807849544	5.44592444239866e-27	5.10811219151291e-26	50.537382638639
CLINT1	0.76509909849801	7.31358599294739	14.9961348753946	4.43399880300942e-27	4.18713698371144e-26	50.5032676573464
ZW10	0.957869765783914	4.63558849714565	14.9439727306592	5.62556682410772e-27	5.26480019957344e-26	50.4893034063796
ELF1	0.928705620256885	6.65494909742551	14.9812281527117	4.74593454708287e-27	4.4665734026682e-26	50.4762755018753
NUP50	-0.665166850295434	5.9527988334662	-14.9661238428058	5.08453613666424e-27	4.77986410059431e-26	50.4723975624511
CBX5	-1.21118828450251	7.49717301415914	-14.9871204628276	4.62007753425849e-27	4.35547782880152e-26	50.4563498803562
SNX33	-1.21225443931875	4.54198416784507	-14.9103388689916	6.55987832075388e-27	6.09532177487453e-26	50.429422153016
WARS2	0.919977884105288	4.10552626544493	14.9103221427871	6.560379810317e-27	6.09532177487453e-26	50.4152048301066
C12orf4	1.17120696152644	3.90478492574811	14.9000092792743	6.87704245742773e-27	6.3753690719524e-26	50.3919727725362
RUFY1	0.644646360281713	6.0214684877103	14.9485997245985	5.50796334778137e-27	5.16051423127707e-26	50.3842460818498
YWHAH	-0.670163021743361	6.90005933501894	-14.9626022466996	5.16691382744801e-27	4.85185103033355e-26	50.3786816211319
PAPSS1	-0.621913200733883	5.78656203175152	-14.9374618927588	5.79534224239464e-27	5.41459796993341e-26	50.378676852968
CREB3	0.877494713336136	5.15807030856176	14.9190922125168	6.302652977204e-27	5.87217651202004e-26	50.3643435208643
SLC2A6	1.29827865593838	3.44075497537096	14.8686196946418	7.9387082314125e-27	7.30233183886546e-26	50.3597893811218
ATG14	1.0279085528578	5.31706686627491	14.9140977046028	6.44815227665651e-27	6.0010516791766e-26	50.3460939271619
ANLN	-1.14991897824956	7.64250688648649	-14.9564979046658	5.31290094370253e-27	4.98613666568356e-26	50.3323610333183
IFFO2	-1.38422854622922	4.39055457438701	-14.8476333803109	8.7390329169237e-27	8.01269662843377e-26	50.2948742118895
DCTN4	0.843136061994384	7.14355106976632	14.9492383090228	5.49192793012147e-27	5.14837459099504e-26	50.2924382766976
SP6	-1.62815140417733	3.2079309044046	-14.8112669383479	1.03229160249427e-26	9.38773505172057e-26	50.2804228252452
ZMYM6	1.11491122110653	4.45706032878286	14.8818349933108	7.47298918959318e-27	6.89345125244106e-26	50.2754305523194
PIP4K2B	-0.849626992676908	5.01105789878843	-14.8872456505333	7.29033359660777e-27	6.73610713092091e-26	50.2608556616411
AGPAT5	-0.908803145257451	5.12464618326814	-14.8973135898863	6.96232062833139e-27	6.44727852647919e-26	50.2424108503842
CRY1	0.987250397338776	5.18033355925275	14.8856835776574	7.34260083932686e-27	6.77828513485871e-26	50.2416196702537
KIAA0174	0.468960156620032	7.48951513306439	14.9328036919114	5.91996276951646e-27	5.52485811146168e-26	50.2251141198115
FAF1	0.587027817130259	6.01084641360369	14.9147171351141	6.42992515233455e-27	5.98742028104917e-26	50.2250683062069
AGRN	-1.21283497249295	7.97342415291112	-14.9344101247745	5.87668437837525e-27	5.48753040446386e-26	50.2249354451548
ARAP2	1.66290291261463	4.16112846097201	14.8417760578859	8.9765584455453e-27	8.2079805053745e-26	50.2143606503924
GLCCI1	0.953933788797557	4.708550881535	14.8788669853885	7.57513255868247e-27	6.97997338354852e-26	50.2026886206569
MPP2	-2.47219618625249	2.18507579363252	-14.7904777941697	1.13549933235405e-26	1.02815868079529e-25	50.1640506220777
KHNYN	0.76785441041338	5.93602914502528	14.8978551032156	6.94510489303722e-27	6.43489940338806e-26	50.1475770400458
WDR48	0.84635980379305	4.60103833688346	14.8693071107795	7.91377847652159e-27	7.28398630937519e-26	50.1329026940464
ZNF595	1.39848010915094	3.57889710167576	14.8226054754032	9.80032840659467e-27	8.92219337353779e-26	50.1327534582709
ABI1	0.678564330073238	6.081106356563	14.8946061495114	7.04904126045486e-27	6.52036316592074e-26	50.1244086184418
UBL4A	-1.00047215717799	5.53792646967805	-14.8640891152411	8.1050013967696e-27	7.43951939404911e-26	50.1132899017822
IRX3	-1.27763825518125	5.12487321143807	-14.8625050219056	8.16396793963371e-27	7.48953372586035e-26	50.1124615179852
LINS	1.03767741490526	4.9123086035667	14.8675457468402	7.97781409780656e-27	7.33082214130313e-26	50.111041806304
TMEM181	-1.03215650618468	5.57995517081884	-14.8658782908118	8.03891581493239e-27	7.38291203124269e-26	50.1054345002555
ZBED1	-1.27802838470275	3.95037909907689	-14.8106137626076	1.03538605172384e-26	9.41075887447254e-26	50.1041654303841
NCOA6	0.880054651493234	6.50258057207881	14.8924197295207	7.11986574186103e-27	6.58223519441038e-26	50.1029036121765
GOLGA3	0.779953788194035	7.45671698605241	14.9089330359676	6.60216325706089e-27	6.13073727435238e-26	50.1027223798705
MYBL1	-1.34507510785518	5.66144148760403	-14.8685168996736	7.94244296513768e-27	7.30233183886546e-26	50.0942686850592
CIR1	1.19750046316806	4.50941903756504	14.8431787161866	8.91909321473139e-27	8.159896877635e-26	50.0707397850638
C1QBP	-0.824519632651148	7.61422268928336	-14.9013361015369	6.83545502690257e-27	6.34032999833159e-26	50.0705385483127
CAP2	0.826663072494521	5.9678699224242	14.8784890601479	7.5882391703139e-27	6.98819999363049e-26	50.06964353246
IFI30	-0.924259663446048	7.03316351715386	-14.8856392976865	7.34408793611814e-27	6.77828513485871e-26	50.0654690557214
PIP5K1A	0.737479212154226	7.96176592513576	14.9038778349195	6.75649296200285e-27	6.27056538826502e-26	50.064165675095
PDE3B	-1.19960722364379	4.53638843894879	-14.8288262103077	9.52500703160775e-27	8.68099278455629e-26	50.0535404521792
GPER	-1.66087786859663	4.44070908291764	-14.8148737495444	1.01537090814187e-26	9.23888088561728e-26	50.0473497453966
CNKSR1	0.992436697408153	4.21163669555004	14.8298115101514	9.48211830445677e-27	8.64661649529635e-26	50.0441081481991
ATXN7L2	1.26807295886367	3.5181914300403	14.802856563088	1.07285738943857e-26	9.73546770535572e-26	50.0429653240125
IBTK	1.09317082294156	7.09347409231458	14.8950842317046	7.03364945087632e-27	6.50972625436943e-26	50.0417193350553
ATP13A2	-1.15669189174664	5.41094893756166	-14.8450815196374	8.84172859265908e-27	8.10241473882906e-26	50.0390310023023
HIST1H2AC	1.38800828599719	4.13318382291511	14.7854961899517	1.16173490104078e-26	1.05134493966483e-25	50.0133506847811
DIDO1	-0.720689780068175	7.79862456797086	-14.880665148995	7.51308268627694e-27	6.92661493083217e-26	49.9894398755547
FAM53B	-0.92082210809374	5.64491973568919	-14.8388132973924	9.09916622766839e-27	8.31100251182557e-26	49.9713963029777
PLEKHM2	0.92940428340204	5.73868506581438	14.8447057830077	8.85695171252228e-27	8.11192006792019e-26	49.9476353682806
NAGA	-1.20492958535656	3.97051661707668	-14.7626622691285	1.29001351274496e-26	1.16568778898178e-25	49.8815848816655
GULP1	1.32053033638142	5.51657488410145	14.8316674217712	9.40185984371183e-27	8.57810714818531e-26	49.8771963329922
PCDHGC3	-1.95590021850676	4.09172921466402	-14.7539524032023	1.34261757458171e-26	1.20980260330304e-25	49.8608775980529
C20orf27	-1.26403206355033	6.63203662736083	-14.8334782057127	9.32421147492143e-27	8.511905715425e-26	49.8603415879945
RCHY1	0.908650489957226	4.76477073729256	14.8032951104591	1.07070305347081e-26	9.72119319557317e-26	49.8596473263189
CNNM4	-0.751531292559988	6.50036737152991	-14.824188039397	9.72953612332023e-27	8.86256874326838e-26	49.8292069463457
ITGB1BP1	-0.849300311244395	5.77462187381665	-14.8083071623207	1.04638851278269e-26	9.50559559357837e-26	49.8107913251883
LOC90784	-1.17000385151487	3.81436800709696	-14.7376910456726	1.44667373606922e-26	1.29866728727974e-25	49.7979903354003
C2CD4A	5.55280665859674	-0.838230454974793	14.9271645311646	6.07443949188554e-27	5.66586313788588e-26	49.7844607296922
FOSL1	2.81102578161044	3.29180561096025	14.702714037721	1.69881875581228e-26	1.5176840209511e-25	49.7785709792446
TMPO	-0.939879778660767	8.05075256678754	-14.8414791018916	8.98877206243296e-27	8.21465704765731e-26	49.747753367836
SLC9A3R1	-1.05932197683647	9.1110023069425	-14.8435513006037	8.90389116994024e-27	8.1504475055326e-26	49.7440422902899
CDK5	-1.53353132205155	3.67943216158542	-14.7177764768785	1.58522443828757e-26	1.42227969452367e-25	49.7402387660976
ING1	1.00059650048542	4.29817664606209	14.7466354518912	1.38847323697269e-26	1.24910308849549e-25	49.7094102334432
PARD3	0.618108530420681	6.09547288690796	14.7938863197037	1.11789250646056e-26	1.01386303026282e-25	49.6886664951298
AGPAT1	-0.930695602932253	4.88102807882211	-14.754854688808	1.33706942891894e-26	1.20545278324746e-25	49.6886357859947
ARMCX5	1.12244184077566	4.04728999087428	14.7492450718999	1.37194065294452e-26	1.23555926116554e-25	49.6648231968864
RBM33	0.956361265497619	6.48375812059085	14.7912481861573	1.13149561267751e-26	1.02564404479234e-25	49.6422021497626
SLC27A2	-0.797540803324758	5.26795092945627	-14.7487873403895	1.37482610962935e-26	1.2374914885598e-25	49.6062420153931
DUS2L	-1.21930523828093	3.57201796654509	-14.70676768505	1.66746620421969e-26	1.49206553233655e-25	49.6053783548116
KIAA1147	-1.18433092966395	5.05454576835567	-14.7383436296303	1.44234566246761e-26	1.29572177760763e-25	49.5983829288213
ZNF282	0.866194566839132	5.42088046302119	14.7590702265372	1.31145209201473e-26	1.1842723966984e-25	49.585876417232
FAM127C	-1.31419344165793	4.38465662595435	-14.7095021172134	1.64664630914469e-26	1.47580454845315e-25	49.5666208543426
TRAPPC6B	0.973238239228479	5.79204718499572	14.768682994656	1.25486719970034e-26	1.13501346932334e-25	49.561122634967
LSM14B	0.54629403887103	7.07057389452587	14.7905432791361	1.13515845421633e-26	1.02815868079529e-25	49.5602459352126
SUSD4	-0.97591646858496	4.9502972989518	-14.7079992831043	1.65805627939219e-26	1.48523477324879e-25	49.5424879605302
RNF145	0.73076984654701	5.83240325891822	14.7626350459206	1.29017465762095e-26	1.16568778898178e-25	49.5278367700218
SERTAD1	1.61776611708312	5.45539804975964	14.7139781608418	1.61312852740603e-26	1.44653949020582e-25	49.5106301075025
JMJD1C	1.35196135547093	6.84328872386418	14.7566788537448	1.32592298734286e-26	1.19604833011445e-25	49.4685891097106
GPR115	1.66450525339536	3.31343546539151	14.6520324109175	2.14470157793428e-26	1.90787176539217e-25	49.4498828078073
PCTP	-1.15037312962029	4.23619686771289	-14.6730417248542	1.94711395208839e-26	1.73579604129671e-25	49.4261447971755
CSRP1	0.663126452938227	8.09718105535262	14.7577649425018	1.31933094709303e-26	1.19074423956739e-25	49.3763825593064
MRPL10	0.756771377017189	6.59252044216345	14.7383025442421	1.44261776483222e-26	1.29572177760763e-25	49.3622207677949
C3orf52	2.35397228342719	2.33380091909397	14.6063954991953	2.64622370683999e-26	2.3366127388169e-25	49.3586279349762
ZNF621	1.13458809009476	5.01283031662875	14.7048795320761	1.68199688273879e-26	1.50345889187192e-25	49.3521737200247
ZNF213	1.24449728498154	4.36315396332739	14.6716026827955	1.96004373321742e-26	1.74639165659713e-25	49.3356776960756
NOP58	0.792364110331983	7.90491842758256	14.7434343910625	1.40902664910645e-26	1.26691191826109e-25	49.3286435949896
SLMAP	0.904117478155519	5.54394602407125	14.707839239773	1.65927605194183e-26	1.48553172872993e-25	49.3247357853843
DIP2C	-1.05174122764586	5.53390924725833	-14.6858577946409	1.83567963404788e-26	1.63820203841071e-25	49.3106970470946
INPP5K	0.764123418189953	5.26609152641276	14.6819675108387	1.86880985492459e-26	1.66687872073381e-25	49.276737211313
DCAF10	0.932808729113208	5.37205208511329	14.6938236771644	1.76967237497292e-26	1.58013885739707e-25	49.2559659726119
USP25	1.07936614561828	4.45553428706375	14.6456862952637	2.20826210224971e-26	1.96128387668743e-25	49.1765745911524
CDAN1	-0.869119435312544	4.16868585050288	-14.6351391210622	2.31811793990188e-26	2.05448884085421e-25	49.1428853230169
ATF7IP2	1.45513698826808	3.58779953813788	14.6072701270962	2.63558209489759e-26	2.32844558663852e-25	49.1233294746219
TOR1B	-0.627530771591911	5.705313907708	-14.6517663535867	2.14732899328385e-26	1.9091935185369e-25	49.1048026436648
UBAC1	-1.0686940343054	5.61543063920828	-14.639792406879	2.26898907052146e-26	2.01201342605519e-25	49.0974279960727
RAN	-0.632974181105494	9.30918477043376	-14.7052886442259	1.67883770486547e-26	1.50143752813744e-25	49.0778784234094
EIF4E2	-0.894283276028218	5.449251697386	-14.6401313539993	2.26545168807307e-26	2.00994238893018e-25	49.0680559249475
SUN2	-1.07068911097188	4.93409258436802	-14.6219043193257	2.46377766005591e-26	2.181271444509e-25	49.0556258129926
ALDH7A1	-0.683293128442157	6.1630465346651	-14.6586050546925	2.0808107912374e-26	1.85202127049783e-25	49.053862313691
SPRYD4	-1.06079855851682	3.97065490078992	-14.5834360334145	2.94157205582413e-26	2.5878406660496e-25	49.0423756842902
NFKBIE	1.52761723582304	3.73592589417909	14.5813774318205	2.96962141229293e-26	2.61114345421593e-25	49.0332433795684
BFAR	0.69716687123298	5.7751671680938	14.6448650224817	2.21662496851523e-26	1.96766645294314e-25	49.0013750383494
FHOD1	-1.09047527025886	5.80322089414269	-14.6033148456942	2.68405139825932e-26	2.36751453504689e-25	48.9757014508383
CRY2	0.960158967558912	4.60526039374383	14.5921537753897	2.82571175513338e-26	2.48853098435232e-25	48.92330173828
KIAA0100	-0.921215962001996	8.2722906897762	-14.6586082570991	2.08078013277884e-26	1.85202127049783e-25	48.9211769871863
BAG1	0.846848475358232	7.59382413039327	14.6484499703723	2.18035246145758e-26	1.93752468466613e-25	48.9087765308962
PSAT1	1.24891147778853	5.20356157244925	14.5856214012348	2.91208693039145e-26	2.56324956967719e-25	48.9015945485389
RRNAD1	1.12693403277488	3.66350139980295	14.5631118659739	3.23058263523559e-26	2.83761890712605e-25	48.8971366397889
ARHGEF5	1.15797459658528	3.07865854133242	14.5439922345364	3.52849603789868e-26	3.08583699066985e-25	48.8790287014801
LRRC37BP1	1.23159143727098	3.29436266591978	14.5452519150718	3.50804461277621e-26	3.07165120963714e-25	48.8758178651644
JHDM1D	1.72379948265185	4.67150614644581	14.5413947516183	3.57104654894343e-26	3.12028121653762e-25	48.8169303563861
ZNF598	1.03616802692222	6.38833401183134	14.6093633249508	2.61028853669315e-26	2.30731847186344e-25	48.7986533627882
GOLGA4	1.07754626508077	7.68469765032794	14.6288137019543	2.38662120422933e-26	2.1140811980684e-25	48.7833740405816
EXT2	-0.737654391637358	5.26702413858899	-14.5750267990728	3.05785783766233e-26	2.68731552690829e-25	48.7795355092125
GPRC5B	-2.56945774405647	2.45784380495831	-14.4957342004267	4.4092594741682e-26	3.82669722086087e-25	48.7591919489981
SLC43A1	3.03315118009632	1.60997768497946	14.4832477342261	4.67116845010661e-26	4.04770057821673e-25	48.7450045985861
MED26	0.954759648635872	4.98128420755523	14.5398782447863	3.59612730504876e-26	3.1405552506337e-25	48.7038412562003
LMAN1	1.09115430084649	6.68945354492749	14.5949891160734	2.78902738610621e-26	2.45751812461751e-25	48.6938566218424
MTMR4	0.707644736314103	7.46852985721993	14.6096042610906	2.60739284931878e-26	2.30597768440018e-25	48.6914019002326
IRAK1	-0.814651779537091	8.07675011205607	-14.6047472882085	2.66639510080156e-26	2.3531816182483e-25	48.6881192770058
CCT3	-0.596513084855596	9.18550909693383	-14.6180745689764	2.50761970495643e-26	2.21891174315827e-25	48.6864208957271
LATS2	0.976711502643522	5.77404174195723	14.5497866290367	3.43540361843375e-26	3.01138649044067e-25	48.6329278261512
TYW5	1.1698552141782	4.57824384509556	14.5328064851088	3.71544313295982e-26	3.24137042022014e-25	48.6267335068963
PCDH1	1.05820442218601	5.18765022408441	14.5242727256778	3.8647398339774e-26	3.36634942622073e-25	48.6232999367096
SERTAD3	0.888914068587535	6.08400992785327	14.5469581180619	3.48053365215736e-26	3.04915897321528e-25	48.6113290358467
UBE2Z	0.407204057549215	8.42376855782317	14.5954892477544	2.7826064216621e-26	2.45315286219699e-25	48.6040947097124
POLR2L	-1.61627133195658	5.67362406598123	-14.5257255007098	3.83890420257576e-26	3.34558800853971e-25	48.5819569279806
ZNF512	-1.25126210560799	3.96419966104124	-14.4722264563281	4.91531703420101e-26	4.25265194412715e-25	48.5798409032794
SPC24	-1.50772529319274	2.89794642628695	-14.4612844383595	5.17040594057828e-26	4.46411300723961e-25	48.5747735234692
SUMF1	-1.09592320605358	4.22862996949284	-14.4852536970282	4.62806118202332e-26	4.01450701287127e-25	48.5726548418628
NBEAL2	-1.16483776594851	6.86375704371298	-14.5529364255589	3.38583947664047e-26	2.97086985348033e-25	48.5628659474728
ZBTB17	1.21858601078018	4.51926520481044	14.5103310594777	4.12173963306813e-26	3.58647105220767e-25	48.5579015077592
RNF13	0.755545721076385	5.47063899932704	14.5376143632216	3.63389852222974e-26	3.17188511929907e-25	48.5237941541534
ZNF669	1.1478679513194	3.83789989806106	14.4736959830648	4.88203615048697e-26	4.2260441294381e-25	48.5165568453571
CLK2	0.854956189630021	4.98783857814925	14.5271477229382	3.81378015179373e-26	3.32542540451504e-25	48.516070125704
ASF1B	-0.880458083473108	6.599448689336	-14.5446678566089	3.51751217525046e-26	3.0783293364149e-25	48.5139750812616
PRMT2	-0.661906216786753	6.48211157983645	-14.5439133188198	3.52978125038952e-26	3.08583699066985e-25	48.5047063597041
DAAM1	1.2164461532567	6.64190631172231	14.5497731845495	3.435616732696e-26	3.01138649044067e-25	48.4957999058595
SCRIB	-1.1921418263815	7.86865112206032	-14.5537167538198	3.37367203625246e-26	2.96174756610426e-25	48.4792085762003
ACVR1	0.878143026342646	4.0465590978617	14.4835268092624	4.66514715521564e-26	4.04457859117814e-25	48.451223067958
PARP8	1.55164261771366	3.11914226549586	14.4252788695768	6.10762806297077e-26	5.24353037603301e-25	48.4109983990667
DHX35	0.996317357088936	3.74586217814566	14.4533823853121	5.36286575201962e-26	4.6183608051893e-25	48.402346576929
UBXN1	1.05913661291256	5.69895798448749	14.4981170888696	4.36098112382209e-26	3.78676263316722e-25	48.3542718460249
PREB	0.894029391853261	6.26796228350169	14.5081038698185	4.16435900390366e-26	3.62167134588064e-25	48.3151694942169
FAM18B1	1.02354017250132	4.79560042246094	14.4685083084407	5.00054571796097e-26	4.32415339127091e-25	48.3116520168878
METTL21D	1.04826388511915	4.53369976959027	14.4541253924068	5.34446654909767e-26	4.60726075088193e-25	48.3072165938518
FAM46A	1.26442253091709	7.12192462574512	14.5134342819831	4.06308685657317e-26	3.53727561631076e-25	48.3021681093295
SCYL1	0.787911123193537	7.13204877664268	14.4997288172977	4.32862851557758e-26	3.76062250880621e-25	48.2539556471053
RAB11FIP4	-0.773764851624184	5.43796445675601	-14.4476788726329	5.50624037055969e-26	4.73695287845886e-25	48.2131400133177
EGLN1	-0.873400470525944	5.22569289593495	-14.4502778598064	5.44043524387649e-26	4.68275033549101e-25	48.2120950555536
BNIP3L	1.10670719948744	4.95756539904368	14.4340297140508	5.86520065299027e-26	5.04057634741055e-25	48.1930962786588
DLGAP5	-0.993327767793264	5.76555141353828	-14.4738939511156	4.87757005198831e-26	4.22436465817983e-25	48.1726122086232
FAM102B	-0.979380295000059	8.44299714775629	-14.5014563382828	4.29421950479591e-26	3.73266772339952e-25	48.151906138031
LRRC37B	1.9196746722527	2.31559912743971	14.3450573335182	8.85740462538665e-26	7.53465081154457e-25	48.1505185575459
FAM190B	1.25774534766707	5.87070423364512	14.4575001867315	5.26169162998326e-26	4.53824295099742e-25	48.1331942451871
PLEKHF2	0.988648447527252	6.45449281537412	14.4588340373149	5.22933229957831e-26	4.51266013303135e-25	48.1123698978932
LOC144438	0.922474881120092	5.85774262745301	14.4533920184352	5.36262679837913e-26	4.6183608051893e-25	48.0951095354864
KLF2	2.14993317776177	3.62310599751825	14.3638639881763	8.11766587059344e-26	6.91593703615918e-25	48.0810891646709
THBD	1.32383469944051	3.47399925595212	14.3679996470515	7.96351268713629e-26	6.79845769166244e-25	48.0244279734191
HMGCS1	1.00000926250693	8.60651286618243	14.4643318623367	5.09805321509839e-26	4.40391745709222e-25	48.0219827007711
ZNF408	1.16768107727478	4.39084973746782	14.3782771723519	7.59305094757633e-26	6.49878116925622e-25	48.0079910417842
LMNB2	-0.929479164068927	6.64803221172289	-14.4416147699913	5.66291012936291e-26	4.86922925467688e-25	48.0069365961397
PLEKHH1	-1.01707104021205	5.21915308076549	-14.3927089142262	7.10190420273746e-26	6.09088440444006e-25	47.9697963530848
PYROXD1	1.4137215696426	3.43284821610058	14.3457464065334	8.82914030212198e-26	7.51442963932255e-25	47.9483761542669
FAM118A	-1.15110960311217	3.9486281143897	-14.3308435089127	9.46115602057228e-26	8.04005961829526e-25	47.9204649906267
RAD9A	0.970056044229065	5.3619697797259	14.3826804216883	7.43968183558287e-26	6.37077516734705e-25	47.9145757369517
ENO1	-0.697485450900523	10.9195286013002	-14.4667966828544	5.04027818747984e-26	4.35625903914278e-25	47.9011584593668
ATXN7L3B	-0.667811989140359	7.35809121352165	-14.4292231232733	5.99713620525035e-26	5.15131514620477e-25	47.880800982691
ZDHHC12	-1.37129359522299	5.69360716804077	-14.383662494366	7.40590242869672e-26	6.34509796196332e-25	47.8719822796978
ZNF34	1.10751023120825	3.39495711523923	14.3086984535026	1.04853335909707e-25	8.88331909703108e-25	47.8481602343489
DNTTIP1	0.976698030800929	4.76961810125059	14.3703798331384	7.87613128720393e-26	6.72729415971392e-25	47.8363175942807
FAM175B	0.935572978507816	4.9344657398645	14.3750945419436	7.70588061600624e-26	6.5919768502347e-25	47.8258031285974
DDX3X	-0.78223781895487	8.99928340437068	-14.4227246681146	6.18026960808799e-26	5.30317234097812e-25	47.7969518950956
LOC729678	0.794877848791064	5.08199658185992	14.3659266395153	8.04041081796022e-26	6.8536101182246e-25	47.7594040178002
C20orf151	-1.53015440333582	3.2942983657795	-14.2801588582014	1.19714536706282e-25	1.01218701308183e-24	47.7230593924988
C1orf27	0.900138576331043	5.61495624854856	14.3668808630968	8.004921623677e-26	6.83032189971297e-25	47.7220660858638
CRCP	0.55059932984401	6.45032470836586	14.3734680917514	7.76419042114525e-26	6.6384621985293e-25	47.6964278663452
LETM1	-0.709212436084533	6.43660400620446	-14.3663309912755	8.02535301457191e-26	6.84426332563491e-25	47.6948534970132
TTC35	0.962703208905037	5.41800177294883	14.3596192849485	8.27900461361655e-26	7.04980005896758e-25	47.6857648305877
SERINC1	0.801188232558978	7.55714135292819	14.3865070235388	7.30892961375367e-26	6.26522495440371e-25	47.6834116296581
SLC44A1	-0.847550522698504	6.62818885041445	-14.3727759763261	7.78913780053427e-26	6.65638940092668e-25	47.6722025731657
BRD1	0.798788127266472	5.13071396419932	14.3367020684873	9.20744733888753e-26	7.82843666982995e-25	47.6596359204588
SH3BGRL	-1.10434547061291	5.41849966754672	-14.318792093292	1.00053726011345e-25	8.48098587842741e-25	47.6033617056218
FOXO1	1.51822544666394	3.64737883653893	14.2525159744857	1.36126458430937e-25	1.14631364088569e-24	47.5659965840495
LRIG3	1.33470938924587	2.81683788506844	14.2406895811303	1.43822021499664e-25	1.20868315957808e-24	47.5521099747039
CABLES2	-0.95312203806555	5.20169251558458	-14.3017608702279	1.08285819865848e-25	9.16483831698604e-25	47.5464521553401
DEGS1	-0.81025713800704	5.52887463871231	-14.3071493994416	1.05610145016406e-25	8.94290665951585e-25	47.5372745129479
PKI55	-2.08256433474536	2.68681790330861	-14.2082444152788	1.67256675673052e-25	1.40140312823453e-24	47.5322442436599
STAG3L4	1.18298825894266	3.77499906303859	14.2542326891835	1.35044317518412e-25	1.13777388724328e-24	47.4879885622547
ZNF608	1.32895233008975	2.32421774443735	14.2446430966798	1.41201937892211e-25	1.18785775116164e-24	47.4872911626342
RBM22	0.569283121946012	6.30966805929613	14.3279535762665	9.58888364953502e-26	8.1444636950139e-25	47.4860606194539
VAV2	-0.639857369529565	6.45162145386886	-14.3232536136919	9.80032354236438e-26	8.31560684538315e-25	47.4767832573203
TMEM110	-1.41366368160511	2.89127847459607	-14.2038149495613	1.7074095609586e-25	1.42873970375404e-24	47.476215618505
PCDHA6	-2.4920957850519	1.96883317269556	-14.1928109366313	1.7971604164296e-25	1.49978596828186e-24	47.4547398991076
SHISA9	-1.58783021891648	3.35020673770489	-14.2062554403279	1.68812300221908e-25	1.41372904802763e-24	47.4529020257282
IGFBP5	-4.64182751866667	4.29581632214337	-14.1898417570378	1.82218016713395e-25	1.51839268137261e-24	47.4459522306433
ZBTB49	1.48774269369763	2.4465452185556	14.2005523700207	1.73353938445507e-25	1.44958563328133e-24	47.421697296831
BACH1	1.49238677370566	5.05750105779527	14.2692246879786	1.25954083304152e-25	1.06386671170638e-24	47.4101393794542
LSS	-0.881808352342387	8.00695044601306	-14.3190398668456	9.99387275360422e-26	8.47553387075441e-25	47.3807740607525
FAM155B	-1.54932417632887	3.32959392899417	-14.1889324861573	1.82991194705364e-25	1.5240760658628e-24	47.3803825490972
PCMTD1	1.15235893543224	4.3750109778415	14.2572753167751	1.33147584461944e-25	1.12349152499574e-24	47.3500615622834
TGFB2	1.22828653138367	4.09502236635785	14.2546927430399	1.34755792285578e-25	1.1359152571492e-24	47.334117485256
TLN2	-1.15649981314866	4.16360187143955	-14.2096391656943	1.66174412866437e-25	1.39373163529503e-24	47.3020490169229
HDLBP	0.495722025623175	9.75426119787939	14.3244145459481	9.74766399416573e-26	8.27512348418414e-25	47.2835342922534
USO1	0.901649435432611	6.51117983440497	14.2832626851401	1.18000655852605e-25	9.98200793363159e-25	47.2532418560182
C8orf55	-1.17095047607322	7.06714210769728	-14.272461714651	1.24073557253905e-25	1.04851246665705e-24	47.2387646566347
EEF2K	-0.810633143070627	5.39004872071908	-14.242500242382	1.42616042679722e-25	1.19915067761471e-24	47.1977590436653
CHPT1	-0.774376262758392	5.1992310306499	-14.2202451448719	1.58171697071733e-25	1.32794350493357e-24	47.1544298636989
GPC4	-1.00803103012614	4.39661262214225	-14.19038055395	1.81761413523044e-25	1.51534291114626e-24	47.1482039404002
C4orf3	-1.00754627902849	5.49109016771935	-14.2253753111637	1.54440936493132e-25	1.29727283872985e-24	47.1432385545351
B3GALTL	-1.62134772772357	3.25688404714798	-14.1262484751299	2.45076216555655e-25	2.02103286275975e-24	47.1064292942434
[truncated: 14,725 more rows]
