# Supplementary material for: The transcriptomic response of cells to a drug combination is more than the sum of the responses to the monotherapies
Source: eLife. 2020 Sep 18;9:e52707. doi: 10.7554/eLife.52707 (PMC7546737; doi:10.7554/eLife.52707)
Supplement: Source data 4. [file elife-52707-data4.zip › MCF7/limma_t0_M_3.txt]

1	logFC	AveExpr	t	P.Value	adj.P.Val	B
DDIT4	2.75601198163287	7.79816807553139	32.4190794629036	4.53395499521815e-54	7.58258633400284e-50	111.695219853628
CYP1A1	2.47200259491859	6.56248199634734	30.0522101620207	3.81430306149845e-51	3.189520220025e-47	105.672214940819
DNAJB9	2.26267877764682	6.3183972105024	25.0005082686389	3.12088018174537e-44	1.73978667198365e-40	89.5591360704929
EDC3	1.02915896832799	6.56522465136617	24.3385264490104	2.99597516653079e-43	1.25261721712652e-39	87.7085952307019
HERPUD1	1.76335784367354	6.39996889195011	21.4013052524087	1.19379178895141e-38	3.99299477568469e-35	77.1101167583106
CYP1B1	1.48915132703547	8.20586678357135	20.2181057807075	1.11971071763582e-36	3.12100700695692e-33	73.0382280144454
DDIT3	2.82586663330882	6.72634808064563	19.9838141009342	2.80652272658986e-36	6.70518372564126e-33	71.2660402517534
TIPARP	1.76230877157906	6.20178252492669	19.498268876484	1.92465841582455e-35	4.02349841828123e-32	70.0106122928543
UBC	0.989168836383135	10.845093444045	19.2746893997153	4.7161658120773e-35	8.76368411568675e-32	69.3389768564596
STC2	0.956680950224056	8.15963986627405	18.9391397992839	1.83133461139036e-34	2.78429454917204e-31	67.9675961934605
MT1X	2.06991388045453	5.90502223325212	18.9786148763898	1.56006040196344e-34	2.60904501624366e-31	67.7303090568248
CCNG2	1.34621112206417	4.84350507718494	18.7238382633151	4.40549854867792e-34	6.1397964773408e-31	66.8047978545836
KLF6	1.299180282886	7.1115296895036	17.276077802989	1.87520980137383e-31	2.41238528601354e-28	61.0074592786461
BHLHE40	1.05791410615512	6.82896665127999	17.1194262254262	3.66793561474704e-31	4.38161108721639e-28	60.3602355298592
BMF	1.18528840463911	3.93161958495479	17.0962209091237	4.0522732041695e-31	4.51801447110205e-28	60.1930637951663
INSIG1	1.19657120956487	8.29926565363552	17.0379475320049	5.20603788378298e-31	4.83698764268814e-28	60.0934378565923
TSC22D3	1.06193537169665	6.02488184372022	17.0579718729412	4.77635444329479e-31	4.69880892409777e-28	60.0417191495536
ALAS1	-1.219700382579	4.40124924860953	-17.0810719586355	4.32480922782834e-31	4.52050684538757e-28	59.4949739436605
MYLIP	0.823848422470388	6.59466243794412	16.1942080031717	2.05561225878193e-29	1.80937154820363e-26	56.4067666158867
MT2A	1.60903217735208	7.21193164564443	15.9924865946873	5.01675265534589e-29	4.19500857040023e-26	55.5203874029178
MYC	0.771969667566789	8.01379775868194	15.5853339719219	3.08527871018743e-28	2.34537277950794e-25	53.7653164143038
DUSP4	0.69818302299036	6.12907799082694	15.1885734504531	1.84795494256608e-27	1.34370428084674e-24	51.9411286766879
CHAC1	3.39996605951202	3.60301126371288	15.5951231051854	2.9527157316358e-28	2.34537277950794e-25	51.4444554074942
LDLR	1.17316995489741	8.50263837961225	14.1855755138052	1.85874399250177e-25	1.29523477210832e-22	47.4223332534503
HBP1	0.912543456153116	6.10881226071028	14.1542344759633	2.15096607082812e-25	1.43891026274118e-22	47.2325646037016
TSPYL2	0.97888122533536	6.38540384366304	14.1212232804866	2.50888441911876e-25	1.55402159353119e-22	47.095904714754
HMOX1	1.95473838890458	6.75584619051977	14.1361100433474	2.34060644066283e-25	1.50555008129405e-22	47.0685815191484
SIK1	-0.762399482450316	7.20892170867376	-14.0206415879166	4.01324460739919e-25	2.39705367193372e-22	46.6605401901638
TSC22D1	0.563759301541556	6.6636823389189	13.500855292085	4.63216059743282e-24	2.58227512771555e-21	44.2452359512324
PNRC1	1.04914365490745	5.19933224060621	13.4796233903404	5.12216688182798e-24	2.76332641715133e-21	44.0139216781927
ATF3	1.94272226646673	5.18042201633573	13.5248464043313	4.13489180133637e-24	2.38454932708791e-21	43.8080681044846
HSPA8	0.46389868225147	11.9936459746859	13.4062010882256	7.25495463406284e-24	3.79162066562709e-21	43.7330867526604
RUNX2	1.13878947602636	4.07969380970454	13.3545672475576	9.27052152044923e-24	4.69818793660585e-21	43.4814978670528
NEAT1	1.03957132052063	9.32769474472601	13.2404016512502	1.59572002381867e-23	7.84906519951275e-21	42.9997380686524
ZNF165	1.41483897867255	4.57965752817723	13.0599169695764	3.77606870080429e-23	1.80431351292146e-20	41.8584815755951
SESN2	1.19350448830646	6.73073296517458	12.8261683807959	1.15796014938501e-22	5.37936820508745e-20	41.0524298626731
LMCD1	0.855569218211899	5.11226271712881	12.7201943912821	1.92802598007004e-22	8.71467742991656e-20	40.5481475185362
MT1F	2.14882780226496	3.917475381179	12.5983856561369	3.46902261817093e-22	1.52673511227081e-19	39.2319794273768
NFE2L2	0.573356327341217	7.15100880441515	12.2823052087905	1.60322048906795e-21	6.87493832286472e-19	38.4447141334803
TMEM39A	0.866271415827142	5.11649237460324	12.183031113248	2.59779062209483e-21	1.08613625909785e-18	37.9776072672772
HSPA13	1.07772213446891	5.76448776058116	11.7183287726562	2.51545063114619e-20	1.02605844768997e-17	35.7515202853051
SC4MOL	0.904178499862595	7.0304553009857	11.6548081460546	3.43538840233242e-20	1.36793894382398e-17	35.4244443016166
GOLPH3L	1.15335642944496	6.4418847860992	11.5351350037598	6.18512156005896e-20	2.4055807667541e-17	34.8652523252563
TGIF1	0.61806089750257	5.50480380211522	11.4389717306192	9.9283190718929e-20	3.77366382178038e-17	34.3981621314546
FICD	1.19286453492918	3.09700288597478	11.3143069599455	1.83538932631588e-19	6.82112246517928e-17	33.5819727895741
VEGFA	0.772830765955785	7.06037922764422	11.2040828211478	3.16254245229934e-19	1.14979043417944e-16	33.2384843915425
C20orf111	0.669115558910251	6.43378349403498	11.1374915647577	4.39500586815248e-19	1.56387400295707e-16	32.9254558440129
YPEL2	1.02736094346767	4.5576105459056	10.8929244558122	1.47509600280283e-18	5.13948032309886e-16	31.7018255936408
EGR1	1.48860921938571	7.31746040913881	10.8608416328075	1.72944826932247e-18	5.90271282778552e-16	31.5801760279606
CDKN1B	0.585881705237495	5.98032481162174	10.7110088615312	3.63787299068376e-18	1.2167957579239e-15	30.8231935304813
SLC30A1	1.4019149110269	5.6169025225889	10.6989301773241	3.86278849840342e-18	1.26669166367252e-15	30.7885335504805
EIF2AK3	0.904492031985976	6.65200598416381	10.6769448302328	4.30853811124408e-18	1.38569214177781e-15	30.6679313253269
BBC3	1.4137581227655	4.62839357349707	10.6098037104508	6.01491474765681e-18	1.89798932527948e-15	30.209756658816
ALDH1B1	-0.589079672108679	4.11482585509358	-10.5630189862718	7.59005664230443e-18	2.32897669040427e-15	30.1204719545797
IFRD1	0.70244326069886	7.38493088016067	10.5611933253079	7.6592751717433e-18	2.32897669040427e-15	30.0760630609111
NEDD9	0.698802930896384	5.50685095898442	10.5215787024711	9.32722175009867e-18	2.78550815265447e-15	29.8762405510734
HMGCR	0.770824626982102	8.35253993627647	10.4735269451073	1.1846084972949e-17	3.47568289627368e-15	29.5879991113281
ELF3	0.531498035032916	7.03501215866335	10.4391918259588	1.40534428363567e-17	4.05223755164187e-15	29.4560463783606
ASNS	0.904374186566105	7.81572324876419	10.3268778889296	2.45835117727517e-17	6.96838391334744e-15	28.9123547621345
KLF9	0.746005293906953	4.30244567929376	10.2617086211698	3.40124934723206e-17	9.48041568051817e-15	28.6546735422973
SLC7A11	1.52337381114307	6.50262698686845	10.2219825858517	4.14582510466466e-17	1.1366357221379e-14	28.4115350452327
MNT	0.656996189499827	5.09078222795694	10.2001523893197	4.62234025827616e-17	1.24683900773243e-14	28.3306696020977
PIK3R3	0.46225891560846	7.13435326416146	10.1751189622889	5.23663540075856e-17	1.3901188959093e-14	28.1407600062364
JDP2	1.11080683512011	3.89194486273967	10.1650499417264	5.50618464332096e-17	1.43883487460781e-14	28.0929296039068
ZFP36L1	0.466781720746365	7.3820901280373	10.0373711662227	1.04074153600924e-16	2.67774791511053e-14	27.4710622543339
ZCCHC8	0.535332662324379	6.2093422356505	10.0145405273674	1.16626480358835e-16	2.95524432957751e-14	27.419066489995
PPP1R15A	1.08726291102381	7.73047738173972	10.0087474949325	1.20045601536501e-16	2.99648155238275e-14	27.4030511005144
KLF5	0.600119666413734	5.03165585345524	9.92882837814277	1.78851100508986e-16	4.36285325974879e-14	27.014490705618
PPP1R10	0.440722308194145	6.9101267595695	9.92754168850831	1.80002914926254e-16	4.36285325974879e-14	26.9307167266079
NFKBIA	0.572664613267383	5.75357244973123	9.9026402135974	2.03815013785531e-16	4.86943184364174e-14	26.845822441166
MID1IP1	0.684460258325033	5.46547745600833	9.81990375451597	3.07984426599475e-16	7.25455147950651e-14	26.4472477145783
MARS2	-0.587176926325568	3.72991524945803	-9.80165756524492	3.37343169305912e-16	7.72839337461928e-14	26.4011194902206
CEBPG	0.611601732994224	6.83050828518834	9.80807280617004	3.26714719463323e-16	7.58885690042307e-14	26.3566386534124
MB21D2	0.544767276522329	5.18973832475817	9.7679481312256	3.99143571194988e-16	8.98051920703065e-14	26.2017381760599
BAMBI	0.54432602560394	7.30745841788473	9.76615169601661	4.02737945782886e-16	8.98051920703065e-14	26.1260089185193
CCND1	-0.442018432080252	8.63108843422753	-9.70880673901879	5.36177345527953e-16	1.17987235876441e-13	25.7618213519389
GRPEL2	0.625012434255757	6.00372094482215	9.5878017770245	9.80769970921858e-16	2.13018142775288e-13	25.285401507081
GDF15	1.03866612556465	6.51768134498928	9.48545652031892	1.63440579175702e-15	3.50433364889031e-13	24.8021184917983
SPOP	0.52465735844794	6.20836675612073	9.47634163786929	1.71045166836059e-15	3.62096122805855e-13	24.7704203446586
PNPLA8	0.714446840982444	6.42752123418809	9.46256356635633	1.83216909865537e-15	3.83014950073905e-13	24.7055295510163
EFNA1	0.840828396281812	5.65652920779477	9.31627998436271	3.8007078965302e-15	7.75159010506963e-13	24.0131256970864
ADM2	2.08147229034043	3.04721541830355	9.44529102980658	1.99705867044678e-15	4.12330977833975e-13	23.6491262586342
C9orf150	0.793374119064453	4.31174225702065	9.21905590567793	6.17143056948481e-15	1.2435060824586e-12	23.5638939059178
SOX4	0.467956072549113	6.64624701805417	9.21025495563311	6.44819078238543e-15	1.28380407910255e-12	23.3853892509895
TRIB3	0.702663376553618	7.80822936799348	9.16674456671613	8.00966919479547e-15	1.57592597192658e-12	23.1744060079776
C5orf41	1.45569663076426	4.81563713303347	9.05489507397933	1.39828345024045e-14	2.68791866917485e-12	22.6999130225367
RWDD2A	1.04762268487013	2.62904601446764	9.06693747662915	1.31689366283536e-14	2.56089879270448e-12	22.6082050837126
ARRDC3	0.819229418353444	5.74063066255581	9.02268556537527	1.64151437209977e-14	3.05029848433294e-12	22.536963920699
HMGCS1	0.616125104395432	8.60651286618243	9.04530837627517	1.46665205487976e-14	2.78730556429648e-12	22.5149777545153
SLC38A2	0.691007784084913	9.49740242822239	9.04116356662697	1.49723537492829e-14	2.8134566753147e-12	22.4746364069862
JUN	0.799702135421401	7.6900384754173	9.01097320637155	1.74007200368317e-14	3.19790815270301e-12	22.4135204090804
ATF4	0.532442228005522	8.53654337283652	9.00081388479873	1.83033332133596e-14	3.32722765935029e-12	22.2971643666189
PDGFB	-0.663076389377716	4.24139838540757	-8.95096453508872	2.34569431085903e-14	4.17333953774536e-12	22.2506327086657
HYOU1	0.405798128187557	9.2049344201938	8.98975545811981	1.9339039752057e-14	3.47770000874624e-12	22.2209561914741
NFIL3	0.658859026279711	5.16866681969889	8.89300245872656	3.1296068680661e-14	5.45203596474348e-12	21.9692564237451
KLHL24	1.03407345882916	4.98928081901282	8.87742748076253	3.38162977276451e-14	5.83034807419728e-12	21.9029950995331
BRD2	0.312468885556832	9.33574667072424	8.91030304970321	2.87158174930017e-14	5.05519296582063e-12	21.8171918624325
SQLE	0.481924886697779	9.16576096135356	8.87264920483787	3.46293557053018e-14	5.90960555934151e-12	21.6280680585157
VLDLR	0.770041701325433	4.00262879973685	8.80254635073787	4.90649634224496e-14	8.28850957855603e-12	21.5413324957047
LPIN1	0.667181456247111	6.13705125804514	8.79089156622607	5.19899745859377e-14	8.69480334975222e-12	21.4142327991691
BTG1	0.54322082111253	5.49652482144106	8.78257017266291	5.41842688286585e-14	8.97205655337113e-12	21.3887570743642
SYVN1	0.553214476932975	6.13939769695708	8.7716908993354	5.71930317325509e-14	9.37741434014883e-12	21.2778786066742
JUB	0.612145613400426	5.9178823686548	8.70124223766083	8.11435528468223e-14	1.31751920175753e-11	21.0164802205982
RRAGC	0.654986021343759	4.75400251011141	8.64981464171824	1.04729828114657e-13	1.68413619748992e-11	20.7966395609787
C17orf91	0.53445662628275	6.22040122393268	8.6371916394102	1.11496129614428e-13	1.77586787778257e-11	20.677071262775
TNFRSF11B	0.884854449418615	2.91929869028472	8.61307986451113	1.25656053102563e-13	1.96399236643669e-11	20.6223867526588
DSCAM	0.563399721001727	7.29996502471082	8.62687246540708	1.17350144606148e-13	1.85147530037096e-11	20.5122288914547
MAFG	0.61084762958765	6.70722584074029	8.49701654919234	2.23298521976225e-13	3.39494952866399e-11	19.9435241345018
ARL4C	0.588607664205429	3.6853069014941	8.47275465661931	2.51786086267827e-13	3.69374605854661e-11	19.9370306249025
SLC33A1	0.672346519103112	5.55081566542771	8.47730695391772	2.46177833429849e-13	3.67596257703642e-11	19.9217989577142
TSKU	0.599479436930225	6.67585422351375	8.49834923934305	2.2183035198615e-13	3.39494952866399e-11	19.837673178136
STX3	0.395691594448568	7.26471962093819	8.47925983698111	2.43810295368457e-13	3.67340845021808e-11	19.8086496281303
SCD	0.541212791227347	11.0776131828379	8.50022351300933	2.19781813835576e-13	3.39494952866399e-11	19.7287631557168
MAT2A	-0.474483717461469	8.13497013508879	-8.47527832614717	2.48661472932426e-13	3.6801897993999e-11	19.7137102659995
SRSF7	-0.390220218982594	7.63560642719624	-8.45732422339095	2.71760535305516e-13	3.95210712386909e-11	19.6674593715342
HSPA5	0.457595678430264	10.5527548020853	8.45491314248243	2.75021260153799e-13	3.96504789207942e-11	19.5458196258493
PI4K2A	0.437710208273546	6.12383947389819	8.36325270989825	4.3265416999768e-13	6.18436610174461e-11	19.3242389408288
ZFAND5	0.388170846792004	7.3783348637856	8.35337551703572	4.54284152113267e-13	6.43851538978158e-11	19.1682238371657
FOXO3	0.637887133575069	6.74892794370271	8.32509179738447	5.22368483310482e-13	7.34125253351639e-11	19.0765757679804
C3orf19	0.539084053381155	4.87382880388032	8.27957861473415	6.53897350783909e-13	8.986195444187e-11	18.9657136507604
SIPA1L2	0.483431279760942	6.65547542993911	8.30179904505901	5.86005888118779e-13	8.16696872741538e-11	18.9572315470178
MAP3K8	-0.531602027720278	4.93944866183709	-8.27907165268249	6.55534467944758e-13	8.986195444187e-11	18.951595221639
PMAIP1	0.799954211566346	3.6131509531064	8.2281492768575	8.42605738415704e-13	1.13643051365034e-10	18.7615546102224
PRMT6	-0.316501792929798	6.70457695712868	-8.23342528304831	8.20980441474154e-13	1.11626641489543e-10	18.5540375773856
CDR2	0.368432797626778	5.46570733320829	8.19664533152906	9.84068068368148e-13	1.31660435003111e-10	18.5014194039324
SAT1	0.656531592922885	5.89732516241368	8.16537494057841	1.14785186935899e-12	1.51154918607557e-10	18.4481997205966
HSD17B7P2	1.46672748148028	3.7190281721565	8.1877725919094	1.02801746842316e-12	1.36448921761182e-10	18.3629088790993
SREBF1	0.559762855156953	7.92284884067703	8.12337045661833	1.41134296787854e-12	1.8440077964688e-10	18.0052949867921
IRF2BP2	0.431614356974864	6.7465405455177	8.10201842402981	1.56755926272934e-12	2.01660470076042e-10	17.9876853637291
MTHFD2	0.465768538712497	8.84962947346899	8.1195430927249	1.43815706685934e-12	1.86447587489579e-10	17.9621822095611
RBM38	-0.526927690023763	6.38128674773128	-8.07295057377745	1.80824742749577e-12	2.30848320438468e-10	17.8528222346249
B3GNT1	-0.814362977707565	2.36445574107963	-7.94219284757443	3.43418098610929e-12	4.2860628963949e-10	17.40274612337
NRARP	-0.510524504487614	4.29744083225351	-7.9525101379869	3.26492529748542e-12	4.1054594492591e-10	17.3809580352805
ERRFI1	0.609080628425532	6.55432031024979	7.95731454044924	3.18896777941559e-12	4.0403255411323e-10	17.3659511957892
CEBPB	1.06087950771299	6.98346303410079	7.92495341198926	3.73669835020087e-12	4.62907727472291e-10	17.1756436059157
LOC100499467	0.78545049330057	1.80285927959172	7.88434842375061	4.55813513805017e-12	5.60516559181993e-10	17.1327022009062
AFAP1L2	-0.905141006505716	1.88894878468763	-7.88023651841974	4.65073543671147e-12	5.67729193018705e-10	17.1107967593069
OSBPL7	-0.513052541450214	5.02640442575948	-7.85420482384991	5.28198513612649e-12	6.40115358091155e-10	16.862309723594
KDM3A	0.457325805702731	6.19680587958183	7.81466282831619	6.40754203547652e-12	7.70933330944671e-10	16.6386612033716
C14orf28	0.811359065619937	2.77299429767157	7.72912755328144	9.72463097033642e-12	1.15343778970146e-09	16.3822949373402
PPIF	-0.355582433538331	7.21639483110668	-7.7582159348042	8.43925212796004e-12	1.00812894705717e-09	16.248626754227
PGM3	0.506160731806504	6.38652846022921	7.67665413597696	1.25549715834499e-11	1.47865735747618e-09	15.9858762142322
ASB13	-0.501523311351147	3.5211225909472	-7.66129743613237	1.35286061243494e-11	1.58218467708825e-09	15.9856962966585
DNMBP	0.47672645546245	5.61070575171225	7.65341282607991	1.40572990604194e-11	1.63259909365593e-09	15.864223841037
TEX10	0.370565031738645	5.78186049668738	7.63782760584026	1.51635171624634e-11	1.7489286967244e-09	15.8129667889669
RAB9A	0.623691550428797	4.35543886398147	7.59934646650064	1.8279489455385e-11	2.08845975433108e-09	15.7416181253663
HPDL	-0.671270931244142	3.60679520328962	-7.59847395723086	1.83570667236707e-11	2.08845975433108e-09	15.6590189291413
TNFAIP3	1.57606545188439	2.20137851425741	7.59058932589653	1.90731183131156e-11	2.15526236938207e-09	15.529208588318
KDM4A	0.386322113605519	6.2623672990728	7.56990876671342	2.10858664143146e-11	2.36671161015435e-09	15.4569413669088
BCL3	0.786201580019667	3.91006539343708	7.52431221537659	2.63001059668539e-11	2.8747906679063e-09	15.3824860794129
PER1	0.542573420667943	5.39870026442163	7.5189183769627	2.69960899695961e-11	2.93170525098393e-09	15.3004398507317
GOLGA5	0.43290008073922	6.50316136362765	7.53355667813619	2.51484807722198e-11	2.78531915519606e-09	15.2654444714557
GARS	0.377130921711518	8.05850279096622	7.54751313985404	2.35041088835605e-11	2.62055144645778e-09	15.2424791545109
DUSP10	1.25189438133789	2.65135397352581	7.53105422378886	2.54551828817129e-11	2.80073999022215e-09	15.1281884865986
C22orf29	-0.46512172091981	4.50193245682719	-7.43057470321463	4.13821919750039e-11	4.43638319608952e-09	14.9095852740076
P2RY2	-0.517745310743662	4.51173080635961	-7.42787214889159	4.19256896140498e-11	4.46602059302783e-09	14.8524923327715
HINFP	0.514205039819967	4.32102279548087	7.41110479790257	4.54597159435265e-11	4.81182461670593e-09	14.8488319894351
RND1	1.2411960008241	3.32648936926284	7.40891806384379	4.59418994187441e-11	4.83227877911369e-09	14.8045399849862
YARS	0.333349638822772	7.61691073457606	7.43945785210469	3.96445714181452e-11	4.27752137030361e-09	14.7550174927426
FKBP14	1.02293341829888	2.74795089266712	7.38280797610937	5.21069687540458e-11	5.44648090901663e-09	14.7059877196858
RHOV	-0.606205580425725	4.18024956653393	-7.34470503046919	6.26057636283238e-11	6.38426092024443e-09	14.5658858773742
TMEM55B	0.418130521705482	5.97362798219308	7.37789252485553	5.33562985950675e-11	5.54242694226031e-09	14.546026166713
ID1	-0.712918274643926	5.48612224946422	-7.35249679838982	6.03005080779121e-11	6.22509689564816e-09	14.5216122625872
NAT8L	-0.553202385748422	4.21563875125356	-7.34007407230583	6.40171029112871e-11	6.4886183581113e-09	14.4649293533984
C1QTNF6	-0.425023407171753	5.85808558917953	-7.34830854823666	6.15289574984496e-11	6.3129465349943e-09	14.357768187823
MGAT2	0.386957981027271	5.63254673569304	7.33368698026581	6.60156055632535e-11	6.65087341831236e-09	14.3496042162655
YPEL5	0.46512352132202	5.7418497596113	7.31926096493901	7.07602830236231e-11	7.08619744483277e-09	14.3413363386004
RAB39B	0.797445498157123	3.86021553302682	7.26478115514928	9.19359148746712e-11	9.04433082567059e-09	14.2303036720692
SNX16	0.74926281202482	4.93669039968733	7.27519646229912	8.74513182364876e-11	8.65405826146165e-09	14.2151725701835
TARS	0.355376561851337	8.24948070504023	7.3143381561826	7.24556406333185e-11	7.21278651161678e-09	14.1268860579453
HSD17B7	0.885065332303091	4.381094666947	7.23275566401863	1.07205144625019e-10	1.03040163144185e-08	14.0837818542827
LOC550112	0.736615295981956	2.85815244341581	7.23281380534082	1.07175261348963e-10	1.03040163144185e-08	14.0691666403721
FLCN	0.463040776963887	5.96977715283135	7.23640798685082	1.05343896334318e-10	1.02428565249717e-08	13.8919957156741
ABHD4	0.545013597282078	5.63082817987983	7.22062844091034	1.13622445281548e-10	1.08584101422207e-08	13.8778771971432
AARS	0.359906464847196	8.92408223154677	7.24816525099671	9.95673587617175e-11	9.73780413994716e-09	13.792453846489
IDI1	0.472731749305138	8.24081320584377	7.20886862147122	1.20208951533775e-10	1.14225824173343e-08	13.6241607614548
FDFT1	0.310429411634847	7.35234011998041	7.20272740188568	1.23797722422789e-10	1.16314219651614e-08	13.622586582828
ZC3H6	1.04216282569182	2.65759606557138	7.11731238278982	1.86249198277356e-10	1.74012938100028e-08	13.5250189722748
EHD1	-0.504394015158958	6.36387943427329	-7.06724838177869	2.36475541521071e-10	2.19712053133244e-08	13.0989597845798
ARMCX1	0.591277778816603	4.15789737217489	7.02261348837984	2.92452782669223e-10	2.6581414876957e-08	13.0437647105508
SEC24D	0.40661663988521	6.71508660193227	7.0515499787915	2.54833996301805e-10	2.35460980892341e-08	12.9855828122032
KLHDC5	-0.441880498236767	4.74370147033036	-7.02373219407805	2.90901017747945e-10	2.6581414876957e-08	12.9470665120709
FZD8	-0.742714903939334	2.38720120587665	-6.97404798731849	3.68345892406086e-10	3.31194446483838e-08	12.8962925148642
ATXN2L	0.329956348358442	8.0395155461045	7.03055353972702	2.81614140041295e-10	2.58775542750034e-08	12.7945607083421
SPRED2	0.448391898796443	6.18700431150024	6.98729064392955	3.45902786073769e-10	3.12696118610687e-08	12.7498360570056
WEE1	0.444073157188469	5.09931219314206	6.95458663033596	4.03971131616016e-10	3.57461016145304e-08	12.6359466419567
SOS1	0.574557447183667	6.35146386366649	6.96714065256749	3.80618799963781e-10	3.40399401636058e-08	12.6081162587418
CLK3	0.405637244331515	6.45405628094852	6.96029820407157	3.93175786635456e-10	3.49759141260179e-08	12.5702930919654
CYB561D1	-0.3320611340533	5.15489512246265	-6.93305564530757	4.47372635192014e-10	3.89680205778711e-08	12.5182262580177
SLC38A10	-0.450002744431455	6.39038564165009	-6.94364524734569	4.2547799768358e-10	3.74510212276852e-08	12.4544357162836
ZFYVE1	0.492183228556493	5.08625321664799	6.88917586696057	5.50631957251008e-10	4.7224455656748e-08	12.4195818307068
IFFO2	-0.524209746807478	4.39055457438701	-6.88203771996832	5.6953022167707e-10	4.83493574991234e-08	12.3798589202829
SRSF6	-0.333542638604685	8.60262921524544	-6.9416874361543	4.29444295163987e-10	3.76022324205367e-08	12.3309445090108
KLF10	0.46361356613231	7.44018767785237	6.91080974832096	4.97068530129708e-10	4.28503819478827e-08	12.3198017594973
FOSL2	0.539962686766375	7.29169908383506	6.91933825002284	4.77401082605803e-10	4.13681642771992e-08	12.3183375318205
ASB1	-0.397382184600528	5.2290767633216	-6.88333870172224	5.66038631951592e-10	4.82981126569308e-08	12.313724706805
MAP6D1	-0.572334035928191	3.23240070406379	-6.84537663359016	6.77191421169236e-10	5.66267466381715e-08	12.2745612444943
FZD7	0.421927713992106	4.29375947792061	6.86224478952928	6.25358572812888e-10	5.25552601594107e-08	12.2600051457453
COG3	0.425350886550712	6.30664353123723	6.87909822557238	5.77498019300133e-10	4.87781660342193e-08	12.2395829373247
THAP5	0.539895963380368	5.66758306570028	6.81819766913392	7.69797142545302e-10	6.40501861289932e-08	11.9182570912324
CPT2	-0.389555922333322	4.10236336514052	-6.7958712702979	8.55165533458256e-10	7.04521595150536e-08	11.9124407797817
MANEAL	-0.346899467954008	5.42409179943163	-6.80518697290376	8.18462003127753e-10	6.77621709916264e-08	11.8577566753364
MVK	0.530472330684868	4.89135664302806	6.76767831450397	9.76465811663945e-10	7.88908900206175e-08	11.8131063334159
KHNYN	0.367136618745262	5.93602914502528	6.79264809463622	8.68240437722288e-10	7.11786915709194e-08	11.8123894696161
ZNF227	0.63934531188157	4.55277220437063	6.74847455534972	1.06869058206112e-09	8.47051246179628e-08	11.8112259533479
PFKFB3	-0.388285738985026	6.24497642160985	-6.78840855334266	8.85740042309169e-10	7.22591047198953e-08	11.762599003144
HEXIM1	-0.367090585655879	6.03291130128041	-6.77401213774715	9.47811121189587e-10	7.6947539761042e-08	11.7277283295871
RBM12	-0.374249213229078	6.1636483520479	-6.75407533531476	1.04093712217496e-09	8.32948920155696e-08	11.5518668098586
CXCL12	-0.344921883698335	6.62471432582455	-6.75585806417063	1.03225378020724e-09	8.29971741355092e-08	11.5301053791218
PRRC1	0.373996730002742	7.05396308266085	6.75086526480177	1.05675546534874e-09	8.41579923928204e-08	11.5255678938243
PPM1F	-0.504805937596995	3.81266194448018	-6.68057802271911	1.46938806612877e-09	1.15915311405366e-07	11.4579652733734
GATA2	-0.632963142679596	4.39752348777436	-6.65521209892698	1.65455079679275e-09	1.29302371614775e-07	11.3844687381459
TULP3	0.470749665585224	5.60455577328972	6.6534209976377	1.66846516009596e-09	1.29783308546255e-07	11.2794450351086
CCDC163P	0.93751882018317	2.02982953442139	6.65104098133847	1.68713381627703e-09	1.3062789788619e-07	11.2779799401662
ZCCHC7	0.652025317093183	4.68923235010675	6.62606213667341	1.89596976547018e-09	1.44786293870883e-07	11.2597139439504
BHLHA15	2.79961414493259	0.294581285955707	7.20635840259626	1.21663213426136e-10	1.14954552618006e-08	11.1426863304877
ZSCAN12P1	0.985253507473801	3.68751195985995	6.5827103219323	2.3207999044049e-09	1.76422989096671e-07	11.1317583002915
TBC1D15	0.433926389814156	5.48706992044039	6.63221784264764	1.84224554945207e-09	1.41328965913011e-07	11.1306416993627
EIF3A	0.324623954060614	8.95067983318079	6.67880268130294	1.48165173829824e-09	1.16334007846478e-07	11.1022427148816
SRP68	0.276810083537724	6.95714630908694	6.63261608047825	1.83882223553334e-09	1.41328965913011e-07	11.0084692437973
NCRNA00263	0.637302724492218	4.04512980841165	6.54843958480688	2.72213875317618e-09	2.03236823696958e-07	10.9542199482371
ZNF251	-0.451841395441618	4.51721813635287	-6.55526430978249	2.63709164137117e-09	1.98660903649961e-07	10.9070334953237
FZD4	-0.613940609025485	2.54916694933389	-6.52887004967679	2.98133179489494e-09	2.20644846209513e-07	10.8777012283499
RAB3A	-0.820470432282658	2.83598768072042	-6.4954768020927	3.481102035638e-09	2.56466742044096e-07	10.7446846505692
EPC2	0.419134258654178	5.39496082218442	6.55116058428396	2.68791048027372e-09	2.01581232610303e-07	10.7278552802067
MASTL	0.347018784605839	5.95898111263858	6.56305293373984	2.54323881051307e-09	1.9245758310869e-07	10.7239595531246
DEGS1	-0.344910502316815	5.52887463871231	-6.52884439458064	2.98168711093937e-09	2.20644846209513e-07	10.6221208023537
STARD4	1.011001423881	3.32095900860804	6.44975130968204	4.30209942456075e-09	3.11464548815386e-07	10.5425887390232
NFXL1	0.394398464807646	4.76136816676635	6.49022513924611	3.56689837820852e-09	2.61635124899822e-07	10.5117614835015
PHLDA1	0.454520262602176	6.06340287665354	6.48873756314192	3.59157839762796e-09	2.6229500926607e-07	10.4202875322838
GATAD2B	0.398297624972132	6.16612692807188	6.47370283826909	3.85068309035277e-09	2.79994886969825e-07	10.347561711196
TMCC1	0.388330613564571	4.85969324240678	6.41274718849623	5.10425262108777e-09	3.61709834046914e-07	10.2242286703248
KCTD2	-0.310641704361666	5.31508076920916	-6.42018294678264	4.93201244688172e-09	3.52491351118162e-07	10.1805672327631
PPFIA4	-0.854051591741911	1.0989307871229	-6.35775828578583	6.57631953751572e-09	4.60449715226513e-07	10.0887595037314
TOB1	-0.357765490815119	7.27186238397556	-6.4328196499796	4.65237132161366e-09	3.35371801649426e-07	10.0796717468461
KLF2	1.07271823113142	3.62310599751825	6.33575772006519	7.27637279747222e-09	5.04938002759027e-07	10.0339495320573
FNIP1	0.63095659218716	7.0007693406014	6.41303477173622	5.09748199028217e-09	3.61709834046914e-07	10.0314392028908
PEX13	0.414609240549573	5.2695218393064	6.38401899728316	5.82733693579997e-09	4.11208366727083e-07	10.0117349482156
FTSJ3	-0.245892595219138	8.42904102660954	-6.42104232986614	4.91247978770119e-09	3.52491351118162e-07	9.95382264527942
TUBE1	0.845510167846443	3.46267804486013	6.31065201473453	8.16540827826888e-09	5.59665114941675e-07	9.9306343472351
IDI2-AS1	1.17076365047322	1.41315425182329	6.35477490549669	6.66720204478892e-09	4.64592862487708e-07	9.93010022402853
CDK5R1	-0.534381720771145	2.8049030101877	-6.31498849375184	8.00453152853809e-09	5.50896235733626e-07	9.92888457022083
ZKSCAN5	0.400046603990723	5.08868034185867	6.31963485521248	7.83562975125101e-09	5.41500297355049e-07	9.82455609496234
ATF2	0.782709244635778	5.05737828476337	6.30010207664175	8.57024201937237e-09	5.83079816339828e-07	9.80844961761115
SMAD6	-0.62913210987401	2.86086918789797	-6.25660114571686	1.04593507702767e-08	6.83289774539482e-07	9.64300475319492
FAM84B	0.22367186369457	8.55727002887833	6.35762964415369	6.58021298368432e-09	4.60449715226513e-07	9.63389406874362
DNAJB5	1.20661853202904	3.26439722128384	6.28751882070639	9.07906652482041e-09	6.1225124419797e-07	9.62124637990936
EPN3	-0.486232462878636	5.12730079282592	-6.29193534305383	8.89716960213547e-09	6.02414026016654e-07	9.56221321079728
OTUD1	0.558644904266318	3.6527587197849	6.21931939508575	1.24012435216934e-08	8.06997652361092e-07	9.50901574400414
EFTUD1	0.318861345897002	6.42941911247628	6.28126088518517	9.34310258860779e-09	6.27526295951312e-07	9.47184656759097
PAQR4	-0.487310639689799	4.76176376255968	-6.26594782783502	1.00215743553168e-08	6.62453792562524e-07	9.46173577138305
UBE2G2	-0.227079217801871	7.27657908281484	-6.29993642371418	8.57675405522589e-09	5.83079816339828e-07	9.44461659393269
VEZT	0.359304878984958	6.51739512077917	6.27672513804715	9.53919804559178e-09	6.38134192457908e-07	9.40752777090686
GFPT1	0.458953465610693	7.3653618920997	6.27247142480495	9.72678793889313e-09	6.45519053531939e-07	9.37417493457736
BOD1	0.347795134300386	6.67240291269485	6.27331511176557	9.68929399161715e-09	6.45519053531939e-07	9.36666694283921
LOC730091	0.677415448970009	2.78743578833782	6.18149953543724	1.47339105157663e-08	9.36919845877094e-07	9.35988760734529
TOX4	0.213104108578338	6.94047330140866	6.26341010670571	1.01386146289957e-08	6.649340825699e-07	9.34960281973546
ZNF184	0.545483541246801	4.33891009509977	6.19638489892496	1.37682345553053e-08	8.92480444584982e-07	9.29698973837446
CLCN6	0.564260168429445	4.38614004906444	6.19501976604135	1.38541320114217e-08	8.94581095594656e-07	9.29587324288247
RHOB	0.346169249181806	7.97282296864467	6.26421752245597	1.01012308911182e-08	6.649340825699e-07	9.28231509917958
BET1	0.682196796109455	3.6680309812373	6.15988634230327	1.62560275093209e-08	1.01442464203687e-06	9.22783596184392
CDKN2B	0.489100817525685	4.25497621084595	6.17634427518865	1.50836854165772e-08	9.55528617071352e-07	9.20009675140112
AKIRIN2	0.310140822309327	5.78005429414684	6.19201259004492	1.4045219500525e-08	9.03431734333772e-07	9.13345387457871
STX5	0.402054280156991	5.97928525378897	6.16875143617269	1.56138043752943e-08	9.81673926212115e-07	9.09821510118379
CITED2	0.363992457633588	5.89856687004644	6.18584577001683	1.44452496724343e-08	9.25602894719509e-07	9.09489855575646
MTFMT	-0.35481925399172	4.17949531909742	-6.16195269670966	1.61040433300165e-08	1.00870419719549e-06	9.07599367191356
LOC100499177	0.491354618935216	5.47044019313164	6.15710072051644	1.64631554396356e-08	1.0235308980389e-06	9.00792405497266
MXD1	0.451522106817106	6.88739720859648	6.1715577366706	1.54157669074492e-08	9.72880323623321e-07	9.00014070953049
KIAA1267	0.361964687976374	5.59684137423669	6.14209507563135	1.76244846345604e-08	1.08764531744793e-06	8.90949725738902
FJX1	-0.652925378508059	1.5080789708156	-6.07964172844126	2.33892125156123e-08	1.40705464068741e-06	8.90432845707325
SSR3	0.350547899617013	7.78965665559579	6.18213640316007	1.469125914404e-08	9.36919845877094e-07	8.89759140790934
AHRR	0.500010215839928	4.34020831906099	6.11746678702908	1.97079424939717e-08	1.21174864069552e-06	8.86392571570282
IL6R	0.600134905913267	3.92623683264399	6.06172821523107	2.53614159831855e-08	1.51480114608141e-06	8.81841849008827
LETM1	-0.29111438940836	6.43660400620446	-6.14269649295935	1.75764228350225e-08	1.08764531744793e-06	8.8018047806976
FOXC1	-0.607213999037626	3.07472443214213	-6.04042024241213	2.79214928984158e-08	1.63845279730914e-06	8.69887012778332
FXR1	0.331010956995834	7.71544633407064	6.1092720207578	2.04536164707956e-08	1.24774506739082e-06	8.64839380822306
CLK1	0.521044935943769	7.00246078561596	6.09463257980752	2.18555473248765e-08	1.32431946906244e-06	8.6322148788502
ALDH1A3	0.435661298049792	4.37390993068865	6.06906329626288	2.45347932101424e-08	1.47068057937786e-06	8.61831079796167
OSBP	0.340480706876098	6.48658979409687	6.08925151455593	2.23943119772622e-08	1.35206669136366e-06	8.61201569440885
UBTF	-0.240149080364706	7.6600751653003	-6.1085867804321	2.05172143944317e-08	1.24774506739082e-06	8.59475833891194
SFXN1	-0.240699348472744	7.55726500630619	-6.11164327394457	2.02350336151341e-08	1.23959964168316e-06	8.57752680780617
C12orf23	0.535241088189774	5.64638951060232	6.049966691755	2.67444899374646e-08	1.58608102735517e-06	8.56628768748328
CCDC9	0.436571325579981	5.80123188275644	6.03082953771206	2.91552998743919e-08	1.70487145139626e-06	8.49215027715217
R3HDM2	0.307650478423752	5.97462671969409	6.0475334920632	2.70397592176369e-08	1.5922990604076e-06	8.46222921758729
MAP1LC3B	0.328448154352797	7.62558097053956	6.05248098724197	2.64427165803699e-08	1.57376509640607e-06	8.42668975884011
SP6	-0.59501020774221	3.2079309044046	-5.95311969852634	4.13448122256779e-08	2.34390047343131e-06	8.38965767866191
RRP1B	-0.237133545811751	6.70065163701951	-6.04787816643806	2.69977385095999e-08	1.5922990604076e-06	8.3303438449341
ZMYM4	0.423915670498583	6.08718293869978	6.00421969288934	3.28667096647728e-08	1.90855157095021e-06	8.31453286319296
MIA3	0.382275000467081	6.45505987361134	6.01148142749469	3.18100558221682e-08	1.85362847933777e-06	8.27462144911289
F2RL1	-0.423281626316609	4.80826762433009	-5.97644574532225	3.72366073253997e-08	2.1400172539862e-06	8.27168152387081
IGFBP3	-0.353425121448391	4.90329081735609	-5.99049166182082	3.49595572608525e-08	2.02305756273529e-06	8.19092095602926
MANSC1	-0.45860351044898	3.29667765863001	-5.9384145107608	4.41606983312041e-08	2.49507945571303e-06	8.17382290994673
ITPKC	0.437911350946766	5.73158708083053	5.96729724075953	3.87975985136842e-08	2.22209259432484e-06	8.15531396476868
HS6ST1	-0.356739840124219	5.8917314255609	-5.9805408741576	3.65580558225168e-08	2.1082652606061e-06	8.12448662449441
ZNF616	0.594626321541028	3.19315254791744	5.88653247660624	5.56871114321518e-08	3.09405731425683e-06	8.05305646832559
PCK2	0.482561489017558	6.71697944621812	5.95676682238999	4.06742429899673e-08	2.31372802640889e-06	7.9829938067851
PIM1	0.464676843704515	4.25635696778527	5.88462944072511	5.61619172691347e-08	3.0998412686766e-06	7.96475160826392
PSAT1	0.483559645552993	5.20356157244925	5.91385040431544	4.92911465200248e-08	2.76625884027146e-06	7.96457337831128
SETD5	0.40391485734542	8.28030808659045	5.962462984527	3.96482923063321e-08	2.26306498474778e-06	7.93770651608112
C17orf96	-0.459351779992752	4.06446209786244	-5.88465973630007	5.61543274438489e-08	3.0998412686766e-06	7.92984258157075
CSTF3	0.348924562455831	5.51514460993434	5.91590319977938	4.88408399935221e-08	2.75021618872614e-06	7.92431991205075
ZNF696	-0.377877087393691	4.20701607329465	-5.88813591676181	5.52901215963267e-08	3.08223997858989e-06	7.85741254273103
RASD1	0.699591929476515	5.29286842191389	5.8743487385624	5.8796643967804e-08	3.22398384825428e-06	7.84187534708336
HCAR1	-0.545609096711126	2.92152270118206	-5.83707624528347	6.94085211899177e-08	3.74447776896834e-06	7.820498712895
CNTRL	0.574705167933334	3.89632033379856	5.84793552064838	6.61360924375595e-08	3.5794822327694e-06	7.80109149168209
UNKL	0.394629217654836	6.35500249406435	5.89480818674864	5.36678445852319e-08	3.0018094743927e-06	7.73232163522538
ACVR1	0.400626096277416	4.0465590978617	5.82534455307673	7.31228578424138e-08	3.93217580243256e-06	7.70999300558222
MIS12	0.408975870396761	6.12747846316284	5.872670280909	5.92381913334472e-08	3.23758010411951e-06	7.64616209457887
TBC1D30	-0.248067227754008	5.83875122914942	-5.87090873099315	5.97051054645415e-08	3.2524696540358e-06	7.63604033091619
PDP2	0.459469187790475	4.25434908823646	5.81722027660816	7.58089001004624e-08	4.06355142717992e-06	7.57279968523467
NMD3	0.349561258781846	8.10263277593099	5.87843372949403	5.77354992189591e-08	3.17621213466405e-06	7.54701983111104
LRFN1	-0.906194186464912	1.46676794885337	-5.73275047179708	1.10165523919958e-07	5.63427590837117e-06	7.46480846934146
C7orf64	0.490585541430836	3.81830594848114	5.75908880933204	9.80716385779789e-08	5.17397502706031e-06	7.45699154441111
CYP24A1	-0.670749841103894	1.6123003668346	-5.74395945632057	1.04849323565603e-07	5.46261709442723e-06	7.45005833896566
EIF4B	0.185789185520807	9.67145157041585	5.86780884048137	6.05355644488631e-08	3.2870025319571e-06	7.42039955554873
PPIL4	0.474679513472518	5.41685409212538	5.77107484094853	9.30094514486732e-08	4.95379001919621e-06	7.39125990123296
KLF11	0.342962464569061	4.71299190209244	5.78358218611009	8.8000930232557e-08	4.70200497510953e-06	7.3512533819753
LOC400604	0.949385606489347	1.1233368259437	5.7330895632345	1.10000881998485e-07	5.63427590837117e-06	7.33937726832509
GPANK1	0.545332468370819	3.92834714531853	5.72306196847603	1.1497330678574e-07	5.84441818445204e-06	7.31411555019905
UBAP1	0.269349015898645	5.95128342001884	5.76905423945924	9.3844461715877e-08	4.98239611979786e-06	7.29043664707343
HPS6	-0.46367789645576	3.34199510115506	-5.75485643793588	9.99230459548464e-08	5.23859881049796e-06	7.28728649083411
RXRB	0.384271882838101	4.95648858394394	5.74783157371627	1.03072088219978e-07	5.38680501059662e-06	7.26426229079421
ZNF295	0.644897253864977	6.42766817643158	5.73823984757131	1.07529739465058e-07	5.5333149625035e-06	7.16957815344038
NUDT19	-0.333834742692823	4.4377960455381	-5.74252614407131	1.05514795982547e-07	5.46324906505301e-06	7.16307362676453
NBPF1	0.462131726815508	6.09814331686685	5.75721562131316	9.88868498889177e-08	5.20057760233415e-06	7.14207336085968
NCRNA00094	-0.423014931752737	3.69340169497169	-5.68094511236608	1.38381605252967e-07	6.88777966146018e-06	7.06481635984079
INO80	0.324511855985569	6.25402489263596	5.7427850743065	1.05394270928265e-07	5.46324906505301e-06	7.05679669332811
PDIA4	0.222727188610106	8.16718425770082	5.76058566600554	9.74249570316112e-08	5.15612335885021e-06	7.0340648644964
KIAA0174	0.183278330016005	7.48951513306439	5.7409260453883	1.0626260864427e-07	5.4849872437246e-06	7.00898688992302
HOXC13	-0.419055486954716	4.86960519093442	-5.67161343168641	1.44169766422404e-07	7.15458508500975e-06	6.99526415942839
POGZ	0.32092587886884	7.18567957456833	5.73022153339667	1.11401079919471e-07	5.68009652613791e-06	6.96621303142899
BRD8	0.230776265275334	6.24906115220017	5.71379075096984	1.19766745651099e-07	6.06265224792804e-06	6.96572885182985
FAM117A	0.637833775010486	4.06986327858689	5.62469980951596	1.77067629953856e-07	8.40260565667952e-06	6.96078922722634
PP7080	-0.321690636844918	5.38811444379684	-5.7133650341128	1.19991502873964e-07	6.06265224792804e-06	6.95474521510607
TFE3	0.324965212422014	6.72470095457409	5.69562399994774	1.2973543697062e-07	6.49609415537916e-06	6.93838764792462
SPECC1	0.223212903699586	6.20317410398099	5.7021124977581	1.26084801532277e-07	6.35133199043914e-06	6.91997630867065
FAM155B	-0.446338992488709	3.32959392899417	-5.63551010566022	1.68888366223268e-07	8.11634780666073e-06	6.91914848847708
ZSCAN12	0.692559120756833	2.32422487920278	5.60168329460781	1.95798886342401e-07	9.17238256355831e-06	6.91575867861698
PHF13	-0.342110504961997	5.63553052157035	-5.66928156752499	1.45652880824605e-07	7.18756141075337e-06	6.9014495204178
FAM48A	0.332466688169154	5.90185353014021	5.66921754295308	1.45693812380136e-07	7.18756141075337e-06	6.85788545577823
SLC7A6	-0.30448165862242	6.45059004329368	-5.69979696144507	1.27375867713571e-07	6.39709913405935e-06	6.85648175303152
SUV420H1	0.258153996708275	6.52962641078077	5.68720608749753	1.34626667263286e-07	6.72088472630205e-06	6.83513012676794
SNAPC4	-0.381440621626669	5.60064499186533	-5.66402575765738	1.49050836290136e-07	7.31004746661654e-06	6.78161611095622
CXorf38	-0.309683821990772	4.3373810905706	-5.6328345587025	1.7087751380391e-07	8.16501583101882e-06	6.75175513382389
EDEM1	0.384860915532682	6.51079358089727	5.66218613473362	1.50258470703909e-07	7.34772708787184e-06	6.74440213850229
LOC93622	-0.328094383184008	5.22360269152293	-5.65300985617837	1.56427249247626e-07	7.62708255515248e-06	6.73326716748794
PGPEP1	0.356425962102257	5.42588814112395	5.62432629370756	1.77357079455146e-07	8.40260565667952e-06	6.71967846046838
TBC1D24	-0.376009584392482	4.5177806450595	-5.61082237968576	1.8813938781373e-07	8.88825740620569e-06	6.69056629972828
ICMT	-0.191979393386355	6.74517217962077	-5.66830574181913	1.46277963247274e-07	7.19515487455122e-06	6.68099635987164
KDM6B	0.559065843249079	7.18789582028028	5.63567544714072	1.68766190790717e-07	8.11634780666073e-06	6.6590446269531
KIAA1467	0.268640770882343	5.88642277267532	5.63673163606946	1.67987787866677e-07	8.11634780666073e-06	6.62788963327877
PUM1	0.320687123125375	6.61320523244173	5.63871466858039	1.66535816581127e-07	8.0728840478341e-06	6.61156938237385
GPBP1L1	0.268083531366508	6.55272218610012	5.62646348360154	1.7570715269833e-07	8.37187014736998e-06	6.56931293170383
MARS	0.259434318213293	7.53403598710376	5.6429890420479	1.63447896839213e-07	7.94622856610176e-06	6.55597386830916
ZNF181	0.629702931106596	2.88298767978381	5.52037789216187	2.78877935109478e-07	1.27083231247164e-05	6.55379625698772
SLC39A7	0.305586313948621	7.54671318821355	5.63480491682345	1.69410425393538e-07	8.11810875152302e-06	6.54555236629175
BFAR	0.281433682162228	5.7751671680938	5.60254621705416	1.95062779085911e-07	9.16356718379995e-06	6.54222280265302
MON1B	0.343076509542643	5.96039216246954	5.59382743322571	2.0262683325514e-07	9.46572949541608e-06	6.50570267693946
WASF1	0.526192166331006	4.06747764756595	5.51276539009845	2.88232038547194e-07	1.30633946142636e-05	6.50510194446437
DKK1	0.378539235678138	6.41450477589382	5.60853313517094	1.90029947125287e-07	8.952284044291e-06	6.48797765277846
UBL4A	-0.348449670331511	5.53792646967805	-5.58072705116169	2.14536204151043e-07	9.99416010646808e-06	6.44556680765406
SOCS3	-0.598137222642095	3.95414021495709	-5.49670304998708	3.08989693686132e-07	1.38912463365776e-05	6.44234122552566
ERLEC1	0.354362082296749	5.61343179827363	5.57223237356769	2.22622812118307e-07	1.0342066416296e-05	6.38200992175395
WIPI1	0.387604948034801	5.36228497793697	5.54485872818855	2.50769198464065e-07	1.155334455954e-05	6.37470671276963
DLX3	-0.68963327237263	3.17900412244008	-5.46130105623935	3.60049961190596e-07	1.57630250024909e-05	6.34270920520252
ATXN2	0.422626233017699	5.69179943522802	5.53191331083171	2.65267954619924e-07	1.21211510192995e-05	6.32417204306741
METTL12	0.662791728443337	2.37854917528718	5.45935964372244	3.63077409932491e-07	1.58127776138307e-05	6.31719782505782
ARMCX3	0.429716730488674	6.30152197409971	5.53732476489502	2.59109828655836e-07	1.19048153143961e-05	6.31372207841767
ZNF609	0.478622828465295	7.25612061339727	5.57091809096936	2.2390038184129e-07	1.03726038390962e-05	6.31313574563865
LRIG3	0.435977552217284	2.81683788506844	5.48563974036558	3.24132067700444e-07	1.44169805856974e-05	6.30052825726215
KCTD12	-0.58153173475452	2.44606413799627	-5.46171214237887	3.59412091801938e-07	1.57630250024909e-05	6.28955935634889
MOAP1	-0.27511089343071	5.66693591163928	-5.53610682349652	2.60483478259202e-07	1.19351388778271e-05	6.24784812329833
WDR5B	0.528519601187743	3.14908777647601	5.46145444441668	3.59811823974831e-07	1.57630250024909e-05	6.2238040548351
ST8SIA4	0.360103495122998	4.53281956330903	5.51736469662711	2.82544357404376e-07	1.28404125903011e-05	6.21102064942123
C20orf112	-0.390352468699055	5.17935275924777	-5.49234453946563	3.14870570121287e-07	1.40423877725558e-05	6.1880995752049
THG1L	0.286983604492636	4.66850156126104	5.49942580319915	3.05370700688508e-07	1.37655514779369e-05	6.187023304705
SH3PXD2B	-0.431790919555427	5.04844406453002	-5.49411345745781	3.12470683673559e-07	1.40100796615458e-05	6.18502523228119
SLC20A1	0.199613586468651	7.16096130707977	5.54610694994198	2.49412991094445e-07	1.1522604594098e-05	6.17010428084389
HECA	0.433095102707259	5.00548681262752	5.47259810013179	3.42917858406076e-07	1.51718472592149e-05	6.13364528970046
ZNF410	0.243032483679157	6.63252422262764	5.50511205631372	2.97946200115657e-07	1.34671682452277e-05	6.10450173573702
BCL2L13	0.280727867368862	5.70326956653724	5.492423083275	3.14763627696055e-07	1.40423877725558e-05	6.0911135808742
AVPI1	-0.483693450784067	5.07343721949648	-5.44994016769836	3.78123893515586e-07	1.64253090783238e-05	6.06310060770189
CHST10	-0.336725411614	3.61420701572722	-5.44010345309743	3.94488790649189e-07	1.70476241209743e-05	5.9974544459825
VAMP1	-0.533760620393096	2.82993376118291	-5.38311422598533	5.03877056122482e-07	2.12753146945621e-05	5.98998572316436
MTHFR	0.421549195381117	4.80990430897259	5.42740172510841	4.16649640133189e-07	1.78667912348396e-05	5.96993044618141
ZNF277	0.466102893812569	4.6194588334913	5.41926203065903	4.31487371512458e-07	1.84086602070774e-05	5.96840978254741
KBTBD6	-0.336723488045704	4.67799213089447	-5.46053103801052	3.61247760362795e-07	1.57741711339618e-05	5.96320708839917
KANK2	-0.295028705853016	6.15835256199143	-5.46467685571143	3.54844514337822e-07	1.56580993609122e-05	5.90145072556246
TLK2	0.269181247287297	7.05630957373983	5.4799543479072	3.32194201933186e-07	1.47363815202403e-05	5.89864483872403
C5orf51	0.545711121636094	5.74364400848237	5.4195191924032	4.31010775025313e-07	1.84086602070774e-05	5.79698878031254
ADNP2	0.331407801145883	5.7696899561954	5.42905311508059	4.13700912092017e-07	1.77859487244907e-05	5.78161074851203
ISG20L2	-0.238377742846613	5.90193560326008	-5.42935365048575	4.13166477891129e-07	1.77859487244907e-05	5.77841125319118
SHMT2	0.297612089610071	7.73571224256384	5.4442683175315	3.87476895940354e-07	1.67879886210012e-05	5.72247478724775
BIRC3	1.20985885841562	0.495515033011693	5.35577582979591	5.66397071957854e-07	2.33887027936374e-05	5.7206839193898
IGDCC3	-0.536000658718847	2.62025930195828	-5.32078845131362	6.57575490342191e-07	2.64357992800067e-05	5.706002983573
CHSY1	-0.239508030592948	6.49737323682572	-5.41530474879314	4.38886793768352e-07	1.86766990813789e-05	5.65585607738588
RNF41	0.324252742586123	5.75281830328092	5.3821337748419	5.05997636985134e-07	2.12753146945621e-05	5.64886635615287
PMEPA1	-0.307486122516006	7.04533868046243	-5.40338013793535	4.61943187121402e-07	1.96079641152749e-05	5.63256556069796
RND3	0.365561284270192	6.2953687090789	5.38198840311563	5.06312798878004e-07	2.12753146945621e-05	5.61804610962115
KCNE4	0.682569812388358	4.764634949634	5.33546899631287	6.17690323459344e-07	2.51957389500831e-05	5.60570680345858
E2F3	0.290848922513092	5.94542104533873	5.39133699298421	4.86431491126764e-07	2.05951398926684e-05	5.56107691585527
QRSL1	0.316100890482297	4.98066650233444	5.35052852862687	5.79237165379129e-07	2.38013817046697e-05	5.55385075630035
PHTF1	0.257371351602394	5.76237690961868	5.37264245768823	5.26982989320308e-07	2.20883797328141e-05	5.54710707704875
PFKFB2	0.483493416266236	4.74748239128216	5.32455716950911	6.47102281403979e-07	2.61818454496908e-05	5.52816899899352
ZBTB9	-0.27398239790774	4.52789890907697	-5.3530662861243	5.72992119624626e-07	2.36027591344883e-05	5.52807140513834
ZNF792	-0.989685730246221	0.283205431973443	-5.26373203658757	8.37935667031567e-07	3.28188198956345e-05	5.51191800272845
GRB7	0.539989873356741	3.72160351000575	5.27627780942424	7.94534517926871e-07	3.13391398061533e-05	5.49443892426177
CALML4	-0.359417041364901	4.49097849074375	-5.33246803770228	6.25646162273664e-07	2.54581664668242e-05	5.48435752342537
CCNB1IP1	0.296272594265075	6.13841025892651	5.35698015515916	5.63489639838842e-07	2.33262394471901e-05	5.46661652978213
MVD	0.460216302097027	7.0079521452471	5.37106613060264	5.30549792827732e-07	2.21822868381275e-05	5.46192935954019
C9orf167	-1.23365230598877	1.71859253936822	-5.30887410310815	6.91787915707731e-07	2.77016931737641e-05	5.42187478370778
DLX2	0.767992653851011	3.12502205100792	5.23830655589447	9.3311957970686e-07	3.61238237292072e-05	5.41065264595953
KAT7	0.264947963615043	6.78772194119572	5.3488437785765	5.83419825160686e-07	2.39144930293807e-05	5.40497247593803
RB1CC1	0.422668843117458	7.02420714720463	5.34677949772343	5.88585041278605e-07	2.40672279470499e-05	5.39907779298106
TAOK3	0.304580518948184	5.74917247387595	5.32161773752373	6.55256779627687e-07	2.64060587529962e-05	5.37994028323994
ARCN1	0.249109991962401	8.45751414248134	5.36964669271347	5.33781811911739e-07	2.22617631481594e-05	5.37327991287541
DYRK1B	0.523584559025416	3.9767890028409	5.25322526989413	8.76059391269217e-07	3.41520215841174e-05	5.34400100685674
ZNF3	0.266596303750702	5.72735300360055	5.32529103788783	6.45081941245274e-07	2.61818454496908e-05	5.34210300534149
CYP51A1	0.304874786109732	8.22199649178182	5.35866182935665	5.59454238019711e-07	2.32166567658602e-05	5.34185771181876
CDK7	0.346839318691519	5.93421669828692	5.30859367048049	6.92613807749004e-07	2.77016931737641e-05	5.30596940210836
CC2D1B	0.297613673750707	5.22178762604916	5.2904058031859	7.48288800211078e-07	2.97253726715679e-05	5.30077400518296
PARP2	0.248816267270328	5.92601925527114	5.28969242163113	7.50559484587822e-07	2.97449213749923e-05	5.25732605696172
RSRC2	0.338184868108772	7.26264497055346	5.30811251383396	6.94033092550058e-07	2.77016931737641e-05	5.23392932217813
SLC7A5	0.313663988716506	11.366060689734	5.36787511826756	5.3784268328239e-07	2.23753259582455e-05	5.19638699142626
ADAM17	0.400312466752626	6.22474546346199	5.26855408841744	8.20986604793234e-07	3.22304694332442e-05	5.17787196187927
PIK3C2B	-0.314306771430832	5.59098538026407	-5.27836302590227	7.87537157193346e-07	3.11365754536679e-05	5.16730151305057
PRSS23	-0.231529568793448	7.51479796878689	-5.32418563242403	6.48127482430757e-07	2.61818454496908e-05	5.16612177283284
CSNK1D	-0.242022431083218	7.58743158524797	-5.30130874435574	7.14409564666848e-07	2.84471084749723e-05	5.13560436545507
RBM7	0.481137007816617	3.62252784108895	5.19232135954327	1.13281781878581e-06	4.29005721273595e-05	5.13033960510596
KIAA1161	-0.458803955444201	4.18273836219029	-5.22743855497533	9.76957975090182e-07	3.76466478696042e-05	5.11732869362775
ZBTB5	0.291278025208181	5.59405603989726	5.24298562447431	9.14843158860482e-07	3.54984616909111e-05	5.09310366408683
C3orf58	-0.419884346810503	4.13846694556321	-5.21774956010321	1.01773319385715e-06	3.91277469748667e-05	5.05986176692364
ARL6IP6	0.306885263202716	4.67595242409264	5.23255399925728	9.56078609431028e-07	3.69271562681859e-05	5.05914968621857
SWAP70	0.468152421794534	4.24643980284852	5.17262131263478	1.23062692512001e-06	4.60425160977788e-05	5.0347660561105
AKAP17A	0.433482484531305	6.15632656702606	5.21044692269103	1.04956013816875e-06	4.02588159420508e-05	5.01021905574826
ZNF627	0.418943362029227	4.4216070066446	5.20804488128878	1.06023991555724e-06	4.05754058301584e-05	5.00814067328853
DCTN4	0.309603128013747	7.14355106976632	5.25748921270677	8.60387512671606e-07	3.36194410325232e-05	4.98718378348392
TBC1D13	-0.235580114334189	4.92440940990056	-5.20487089509518	1.0745148348502e-06	4.10278221416319e-05	4.97357025057361
RBM39	0.209165725201373	8.49383738115439	5.26925353746036	8.18556111453647e-07	3.2210664489296e-05	4.96716218121216
UGDH	0.249494238907894	7.27819462632599	5.24916565525934	8.91239422363892e-07	3.4662995580497e-05	4.95365531308877
PRR15	0.600219498388616	2.33867093870621	5.10910883396677	1.60548535345539e-06	5.87530351229496e-05	4.89837297648551
DOLK	-0.363246773892527	3.91094122627287	-5.17271033930218	1.23016688724854e-06	4.60425160977788e-05	4.86329670225202
SIX1	-0.496042533759391	3.22131054493688	-5.11728718235037	1.55159094837425e-06	5.70303451002439e-05	4.85744586057065
BICD2	-0.29904597315251	5.51970909623576	-5.1921106143794	1.13382282230883e-06	4.29005721273595e-05	4.85738475785337
MBD6	0.349766655771229	6.68676939051791	5.19231490452136	1.13284858863194e-06	4.29005721273595e-05	4.82418291067884
NEU1	0.313367682183156	7.01821897270495	5.20409489854704	1.0780333257377e-06	4.10684039627274e-05	4.81281038686703
CWC22	0.316390993955193	4.8486872824422	5.16262377885444	1.28337144927678e-06	4.7695786928233e-05	4.80344795286218
SLC25A25	0.252820599234662	6.24587187674517	5.18528304009562	1.16685760323528e-06	4.39516363885288e-05	4.79673028167045
UGCG	0.51312550164702	5.33926323193882	5.17372366557536	1.22494242982247e-06	4.60358139243843e-05	4.79299792616809
ZNF488	-0.757783306096189	1.54517948459013	-5.06141338020664	1.95814353939059e-06	7.02048954566647e-05	4.77187979734457
FAM111A	0.356601753621519	4.70355572744352	5.14415725468462	1.38666165337293e-06	5.13064811747983e-05	4.7245482583942
BUB1B	0.312923900165038	5.57212879944281	5.16907828219197	1.24907226935353e-06	4.66283139122062e-05	4.70078816813441
SSR1	0.296257582790771	7.78429732176004	5.18794518881018	1.15386662815726e-06	4.35604187117426e-05	4.63777475624067
C12orf65	0.378911811176539	4.24407530164076	5.08984282506229	1.73976870089244e-06	6.35281479338979e-05	4.6047483812
CHD2	0.393752639463215	8.27233738318604	5.16581428216792	1.2663037279319e-06	4.7166288521009e-05	4.57681564650606
GOLGB1	0.404368077333754	8.00530447578421	5.15319231485162	1.33514959732444e-06	4.95100706555518e-05	4.52722501295555
THAP6	0.434353109119054	3.84417196012109	5.05694231639482	1.99483588693871e-06	7.12855456691518e-05	4.49123244917857
PRDM10	0.470405119514556	4.53833409003624	5.04476070363497	2.09824119917767e-06	7.4345308930185e-05	4.46727294258774
ANKRD16	-0.518234723980084	2.84113938296339	-5.00758062309537	2.44722326131158e-06	8.54433440963985e-05	4.46010382314246
SKP2	-0.344915513460729	3.7838978800719	-5.06879539668243	1.89899786067504e-06	6.87420784024446e-05	4.45761642522088
INTS6	0.486539730464703	5.95357241848834	5.07959465809896	1.81560036138861e-06	6.58657276439545e-05	4.45248430794887
CPT1A	-0.194333179823272	7.74061021052156	-5.1372065412295	1.42760577685857e-06	5.25887202911514e-05	4.42598088134501
ZNF766	0.311506919942553	4.7431256753811	5.06630807474666	1.91872928131766e-06	6.91569579757685e-05	4.40642711893963
EIF1	0.298894802354514	9.3485305829146	5.14180626749223	1.40038047950675e-06	5.16996978791851e-05	4.39793204081123
CHDH	-0.466324239723096	3.16477527920066	-5.01612648816734	2.36231765017027e-06	8.26514652331539e-05	4.37773243796237
PLEKHF2	0.371495264716015	6.45449281537412	5.0821963786299	1.79604892267416e-06	6.52980917017449e-05	4.37269690668962
FAM174B	0.270269883108556	6.04707050955593	5.10923766744252	1.60462235936018e-06	5.87530351229496e-05	4.3630434333386
NPC1	0.467428870463447	6.80927077703324	5.08401725328912	1.78248772984299e-06	6.4946241381033e-05	4.3591658121628
ID2	-0.455240569727795	5.2086215221925	-5.03266051012445	2.20612253490313e-06	7.75109102389075e-05	4.31524463419552
ZBTB42	-0.3379851607025	4.40954265276383	-5.04087683255431	2.13229546520922e-06	7.53921973787715e-05	4.27011861718007
USP47	0.311485510596786	5.78754211365469	5.05296565074071	2.02803367966145e-06	7.21634792737405e-05	4.26971633227896
FGF18	-0.873135149090374	1.21968065926512	-4.93408038169489	3.31128727143156e-06	0.00011187468348974	4.21200250913611
NAMPT	0.32884145122973	6.73702207595148	5.0554117034055	2.00755045481283e-06	7.15869377532831e-05	4.19670329891786
LOC389641	0.521522942436854	2.23971412459116	4.922605289263	3.47061413482792e-06	0.000116085101581724	4.19455085531582
TUFT1	0.213401805057799	6.85772928098336	5.06137354774198	1.9584675050216e-06	7.02048954566647e-05	4.19106271178823
CARS	0.299976314593035	5.99171312796993	5.0210090283762	2.3151043564369e-06	8.11694030546136e-05	4.18516107669102
DNMT3B	-0.326439154038987	4.40797339945686	-4.97786586071216	2.76623270048993e-06	9.45343818880995e-05	4.16349591730715
DIDO1	-0.238620769890824	7.79862456797086	-5.06745186194832	1.90963113925445e-06	6.89776915181242e-05	4.16306998891714
NACC2	-0.345378756388139	4.93205442639519	-4.99542133203474	2.57317540874997e-06	8.90968644636324e-05	4.16104129058003
SEC24A	0.421119389781667	6.88569705192431	5.03723372160142	2.16472819203814e-06	7.62166616497807e-05	4.15933243158366
SNW1	0.239518383234802	6.72469376412423	5.04583988982476	2.08887329429666e-06	7.41705243605464e-05	4.15907333307833
MAFF	0.941593320846191	3.55005147507574	4.90798578745322	3.6844411083187e-06	0.00012177587568285	4.15251728641023
IKZF5	0.460057117271785	4.13452656721185	4.97247744185803	2.8282691714172e-06	9.61381577698807e-05	4.14869974702596
ST3GAL1	0.287586200577099	7.13246190133523	5.0611363944875	1.96039740362727e-06	7.02048954566647e-05	4.1471062268468
POLR3D	0.372777370838262	4.21651702584547	4.97560597465554	2.7920875039954e-06	9.51015711136843e-05	4.1466374239232
GALNT11	-0.301715960129527	4.32818080842405	-4.97755434423185	2.76978277476493e-06	9.45343818880995e-05	4.11167109860517
IQCC	-0.424345457202059	2.88351232108226	-4.93320719326448	3.32315649442525e-06	0.000112049333090258	4.10311091743492
RFX1	0.596804011894453	4.62861158013481	4.93026289175005	3.36348440328798e-06	0.000112953640884715	4.09907972048464
DMTF1	0.304005088812358	5.74805688487495	5.00122124530275	2.5123283146349e-06	8.73517229396133e-05	4.09252767937412
AXIN2	-0.839223099464111	2.05566052811846	-4.89114391346777	3.94668695251082e-06	0.000127668070781027	4.09184275261257
C11orf30	0.476624945966449	5.54627087181979	4.98819889767745	2.65095626672602e-06	9.14742044802857e-05	4.08432866198049
LFNG	-0.377995331149575	4.35135302518973	-4.98693215238291	2.66483240067493e-06	9.17009404709621e-05	4.08340496371833
TMPRSS2	0.422460122102676	3.36873840416803	4.90810377357806	3.68266515677653e-06	0.00012177587568285	4.05141783647206
ARID1B	0.299950403985073	5.62381054096287	5.0013221804153	2.51128191379949e-06	8.73517229396133e-05	4.04479972493316
LOC401097	-0.932770471260344	0.0542321031542692	-4.8881194968338	3.9956662635708e-06	0.000128506774215304	3.99774221682126
C11orf95	-0.490359156955814	3.30164696645861	-4.88901428591308	3.98111420778095e-06	0.00012828546052202	3.97824646147432
TUBB2C	-0.332908463542939	8.86018168826057	-5.04023724901305	2.13795485268753e-06	7.54328205830089e-05	3.97820302889395
JMY	0.437603533013152	5.91802935277766	4.9782127925468	2.76228424659061e-06	9.45343818880995e-05	3.95397187644142
HYAL2	-0.389184515271473	3.54068997673634	-4.92769848189501	3.39899686944253e-06	0.000113917482253621	3.93910034356951
GRHL2	0.210744340927882	6.68022964022593	4.98803260800378	2.65277380847516e-06	9.14742044802857e-05	3.93760967581422
LZTFL1	0.579226103471989	3.59746930515885	4.85757907412144	4.52458831517624e-06	0.000142884851230044	3.90737022518536
SETDB1	0.204971106679421	6.61177910537662	4.9846982686699	2.68947536311598e-06	9.23589034348083e-05	3.90662485180947
SAMD10	-0.466326258751418	3.58853743049538	-4.89978549995241	3.80993714788488e-06	0.000124448025119583	3.8968685174353
TRIM4	0.343243047425159	4.50587004072818	4.90054107779418	3.79820205726757e-06	0.000124307497467207	3.89426813704678
SEC23B	0.182929426777052	7.54555934387463	4.99571480263802	2.57006239982637e-06	8.90968644636324e-05	3.88404620847848
ING5	-0.2789037516789	4.93923257681438	-4.94454569474791	3.17220542212916e-06	0.000107610473589631	3.878792389221
ZBED1	-0.34161588676615	3.95037909907689	-4.90642722329549	3.707979315815e-06	0.000122312122441203	3.8319795398672
SPATA2L	-0.506601308035959	4.92360229573544	-4.89779658902987	3.84099641801142e-06	0.000124974365943236	3.82794340038438
LOC152217	-0.479697592244416	4.81908174446614	-4.93203030364678	3.33921947728284e-06	0.000112364399472994	3.82087895138154
SUOX	-0.414241015146924	3.63859291070678	-4.85458136494135	4.58003310092122e-06	0.000144249479434664	3.81677870631351
CDC42EP2	-0.559026712120796	3.17756339817955	-4.83928478691349	4.8734030593604e-06	0.000152341668719146	3.81548812378356
EARS2	-0.214614607061296	5.74246861054026	-4.93786237839442	3.26035352112158e-06	0.000110376826492383	3.79663133911837
GCC1	0.277471277246075	4.92904940620223	4.91041723756027	3.64801028091618e-06	0.000121050245908814	3.78201790408428
DUSP7	-0.46127983842213	2.76058066236747	-4.83525146801462	4.9537522811045e-06	0.000154276635287135	3.76312314957716
MAP2K3	-0.342382825031538	6.22149018862219	-4.91720057978843	3.54821800968363e-06	0.000118207964131373	3.74035081871869
AZI2	0.405152734531209	5.87323128721534	4.8904421586593	3.95799929481714e-06	0.000127786834375525	3.72554626331848
VTCN1	-0.408205836663186	3.56166691020935	-4.87425128585218	4.22793473462591e-06	0.000134528424846328	3.69758066939402
CREB3L2	0.365115921138963	5.85566346937409	4.90150386338784	3.78329972526132e-06	0.000124306295884617	3.68424628655539
FBXO41	-0.334348587640113	4.48641924904895	-4.87456887790967	4.22247155384166e-06	0.000134528424846328	3.68165145532591
RABGGTB	0.303969447521274	6.37417012695059	4.92157199600747	3.4853218593394e-06	0.000116344356837509	3.67373040027859
HTR1E	-1.25950798400891	-0.456244930191487	-4.87406386849997	4.23116189124423e-06	0.000134528424846328	3.65898570927717
LOC100289019	-0.38030818887182	3.23214127924139	-4.82523427666675	5.158920585536e-06	0.000159184110465875	3.65310993163158
RNF185	0.338134229418399	5.21577618788868	4.85738481581658	4.52816139392031e-06	0.000142884851230044	3.65203266540582
BLCAP	-0.246121887472269	5.42188446017265	-4.89638291652394	3.863222306089e-06	0.000125453456013655	3.6418247463814
SNX18	-0.309975727767527	4.57536903168142	-4.86588773452531	4.37430403225293e-06	0.000138552766354921	3.64114230092323
PDE4DIP	0.213034140862508	6.9796845788692	4.91559029901046	3.57166414106497e-06	0.000118752507147456	3.62051287987671
PCDHA11	-0.413905312087196	3.37791430155155	-4.8148304764407	5.38074660836519e-06	0.000164812465711171	3.60316569520888
HHEX	-0.477425331273064	2.51552863166125	-4.77393594042179	6.34602181951122e-06	0.000190882857750909	3.57557495265678
GEMIN4	-0.250339107743708	5.6027002266946	-4.90066928566513	3.79621431890923e-06	0.000124307497467207	3.56618770930283
PHF3	0.331359699093255	6.42062379904251	4.90203407981904	3.77511716339101e-06	0.000124281613071951	3.56026945399182
TBK1	0.276438102008321	6.53920782872109	4.89787991027672	3.83969032427538e-06	0.000124974365943236	3.55103975156343
NFX1	0.216515662071655	6.64449583398903	4.89538891655684	3.87892495050848e-06	0.000125719265256403	3.54602314939598
MSL3P1	0.37441543809602	3.62658539298992	4.80354246519472	5.63191119988645e-06	0.000171562992544446	3.53157379546678
PSEN1	0.221360036836511	6.82298316835372	4.88255751972232	4.08728893847769e-06	0.000130998244083543	3.52549779282514
ZNF841	0.504968435548985	4.24869717652603	4.7873501713118	6.01219232548211e-06	0.000181494412367081	3.50043693882769
ULBP1	1.24427554068254	3.02515929318583	4.72584970779873	7.69718024615143e-06	0.000225837969187081	3.47931601846857
ABCA3	-0.288627563028562	6.33736278367829	-4.88173143161928	4.10107030257383e-06	0.000131140152467007	3.47704893715957
ZNF292	0.599465860321666	6.86843242050528	4.87269773092087	4.25475804432759e-06	0.000135021961163823	3.45964250262696
PRTG	-0.516578523088599	3.16966901746398	-4.79255279210544	5.88736510080396e-06	0.000178370097727981	3.45554526031652
TCFL5	-0.201320027310281	5.74981858799924	-4.85273074720233	4.61459089264673e-06	0.000145064695655308	3.43592240807321
MAST3	-0.358598996255404	4.14150263195612	-4.79181552382814	5.90490009452078e-06	0.000178577846619829	3.43367561515064
SIN3A	0.227503655537874	7.59889264490215	4.88246683884088	4.08879953429859e-06	0.000130998244083543	3.42462469383112
CHIC2	0.584481292161717	2.8131449641373	4.71252703618285	8.11847158580156e-06	0.000235309044715676	3.41243745290827
KDM2B	-0.207140227936337	5.64395126435115	-4.84041888986955	4.8510393775589e-06	0.00015192655908295	3.38572473846599
FAM123A	1.36612779147057	-0.626380986645999	4.8267443655707	5.12747106103587e-06	0.000158506147920081	3.38017580815694
LYSMD3	0.509232325425925	5.69529340430787	4.80864788875228	5.51693236197982e-06	0.000168367110988596	3.36172208600758
FXR2	0.242627426364955	6.52455350565511	4.83708602627777	4.91704694600718e-06	0.000153419203591463	3.35913107367964
FAM57A	-0.297040664862807	4.55218454800705	-4.79516218459783	5.82570950736492e-06	0.000176822442470365	3.34410543914408
DGAT2	-0.394507159306036	2.50710092966355	-4.73391078216875	7.45265972339293e-06	0.000220208977409935	3.33197749362667
TMF1	0.385576197039729	6.20072838051041	4.82044674818043	5.25987160422985e-06	0.00016140567469567	3.32946560689978
DGCR8	-0.224514079206585	5.73723399081529	-4.82334224805914	5.19858923905666e-06	0.000159818394180117	3.32626031153413
CGN	-0.255094587250719	6.14578671376536	-4.82445474652511	5.1752285992194e-06	0.000159393228532864	3.3179481243886
KCMF1	0.20178078303299	6.89472621982433	4.83146813847012	5.0302912149479e-06	0.000155789981997757	3.30375588571363
MCFD2	0.256565730792425	6.96882120384403	4.83467730359055	4.96529464179779e-06	0.000154348675816777	3.29895477154562
SERINC1	0.275461470428087	7.55714135292819	4.84414326539884	4.77829713412315e-06	0.000149929158107084	3.29629376640939
ABHD15	-0.305073606179767	3.84903941280019	-4.75512446717393	6.84466032898065e-06	0.000204410891681915	3.29604293042305
AARS2	-0.273195563854843	4.55778452254022	-4.775859055942	6.29708012509399e-06	0.000189752014436166	3.28656411043458
PPWD1	0.294437812733627	4.54147613867456	4.76412920319608	6.60139781936031e-06	0.000197852647188139	3.28192220937945
ZNF16	0.39891616185067	3.90986490177396	4.71016958214387	8.1953139185878e-06	0.000237125311374502	3.25937177074549
LOC283174	-0.72971780989585	2.11447007741442	-4.65190531718852	1.03351904333809e-05	0.00028759687987997	3.23769894061362
BLZF1	0.405380819304022	4.60910902442797	4.73687752865155	7.36458020049182e-06	0.000217991573934558	3.22856323574071
NOL6	-0.223549096360158	6.16014971751033	-4.81187322779466	5.44547412651808e-06	0.000166490144957748	3.21967593296477
C19orf76	-0.56303509581024	2.85689306653859	-4.66464218317371	9.82547053201302e-06	0.000275244839493108	3.20878348734192
MAPK6	0.329397775186806	8.55379525524906	4.8336926424211	4.9851500719322e-06	0.000154678385534312	3.20148027600209
FAM63A	-0.318552516462479	3.6770584428586	-4.71623533886678	7.99901075294127e-06	0.000233465018904345	3.18966053202149
PALB2	0.245627018557066	4.21619340713579	4.76840224096653	6.48892016461237e-06	0.000194830701675004	3.18424997438382
FBXO8	0.491340364948417	2.93906579496793	4.6634008890709	9.87405382348396e-06	0.000276143271143722	3.17969124030431
EZH1	0.335795001467031	4.31823339275535	4.7157274450931	8.01527085288368e-06	0.000233532037880883	3.15946555656565
GPR77	-0.468950825862622	2.56434607950853	-4.689308650458	8.90675817798272e-06	0.00025419219073137	3.14454512778013
RELB	0.804230857364844	3.64715081169715	4.63493579011717	1.105428029984e-05	0.000305068950056972	3.14030471522098
ANKZF1	0.262718498294515	5.19173730182175	4.75224231078353	6.92434461708902e-06	0.000206421995322989	3.12401684305959
SNHG1	0.328773817562371	7.67239125657485	4.79903434102966	5.73537174547216e-06	0.000174397012856866	3.12201829583717
TBC1D17	0.353892421766774	5.18681493631049	4.7372406517051	7.35386913629114e-06	0.000217991573934558	3.11306568639894
STRN3	0.335839357370463	5.78474812672436	4.74003270676351	7.27201541816677e-06	0.000216016315903057	3.07559015366558
SCAND3	0.573824268403519	2.86759539162881	4.63389594623165	1.10998866516767e-05	0.000305319908491187	3.07546421516313
FSCN1	-0.431580826906532	4.941113892814	-4.72062423587679	7.85982851044368e-06	0.000230206255706935	3.0639056819172
AGPAT9	0.346426760881592	4.46689572032955	4.69747082323669	8.62153221282695e-06	0.000247318189926789	3.05339915415075
ACBD3	0.30089976387569	6.39420531773511	4.75970482835732	6.71985386744833e-06	0.00020104264057103	3.04696614922565
STK40	0.411353998117481	6.58507542584907	4.73037046351681	7.55910684367621e-06	0.000222365623920699	3.0208338381318
C6orf97	0.317749498727984	5.31564892270658	4.73015815782967	7.5655369535325e-06	0.000222365623920699	3.00587835721585
CD55	0.273248013124741	6.76048435142546	4.74268913264885	7.19495946457267e-06	0.000214107654956429	3.00028283765283
THAP11	-0.343669741330038	4.83037293439816	-4.70874127319729	8.24221319938548e-06	0.000238070420633027	2.98452671704905
FAM190B	0.46430884173733	5.87070423364512	4.70559297390403	8.34651086054009e-06	0.000240667323502884	2.96554610579419
LOC401233	0.363356212718448	3.79070147184798	4.65269718299691	1.03027667837657e-05	0.000287172452819495	2.93884700986896
TTC14	-0.390429467366948	4.45603977673877	-4.68745366943271	8.97284558168499e-06	0.00025564202641925	2.92958912823999
ADORA2A	-0.393169485940152	3.27458780037323	-4.63535620232866	1.10358931127356e-05	0.000305064919698165	2.90187706174191
OLFM1	-0.222332399624095	6.45247500202781	-4.73053214504746	7.55421354828228e-06	0.000222365623920699	2.87881434992541
DDX51	-0.28004010398804	5.56862185987495	-4.70369752992173	8.40992004582489e-06	0.000242078318152109	2.86343967351728
RANBP9	0.189948694552244	6.75306802567028	4.71355456497915	8.08519802667197e-06	0.000234887327435138	2.85010151983069
ZNF350	0.524315950548552	2.39182530804837	4.56281445783876	1.46895195781866e-05	0.000388100356122579	2.84454289900532
MITF	1.22377777481207	1.40408751718086	4.59636493585454	1.28736988754461e-05	0.000347228454143622	2.83194364643332
FLJ42289	1.6374731458056	-0.137358640978521	4.7134098291106	8.08987685976079e-06	0.000234887327435138	2.8184246606004
GIN1	0.441919141913299	3.3991718939374	4.59089495440054	1.31541372029741e-05	0.000353113628543402	2.80183412263038
TES	0.408527901456708	5.93738087172614	4.63424714619341	1.10844630684315e-05	0.000305319908491187	2.78185981660957
HSPA1A	0.485353568843571	9.30862539928997	4.67121180693907	9.57217589845748e-06	0.000269050537354291	2.77977360056073
TRIM25	-0.274746912435862	7.71762869819191	-4.71677963381866	7.98162081648433e-06	0.000233364731704343	2.76775332212688
EDN1	0.458200329246681	3.53010153659776	4.57259217381018	1.41361756755208e-05	0.000375259368249856	2.75818196207622
SURF6	-0.243663855074687	5.659974519654	-4.67963353133592	9.25672147164966e-06	0.000262834312210304	2.75267657380662
TMEM41A	-0.261047590145957	4.62608561334959	-4.63827681855883	1.09089726277537e-05	0.00030205572554065	2.75203325236517
ZNF384	0.206708099660598	5.8944593165992	4.66566896430118	9.78545836921263e-06	0.000274583902293141	2.74217791502612
KIF15	0.351367995128528	4.41758004192283	4.62589541072774	1.14569324822402e-05	0.000313593680577718	2.73237216164234
RNF10	0.168198086744063	7.60975377557664	4.6964361255611	8.65719296205038e-06	0.000247915916262552	2.72719309131633
PNMA1	-0.179913944901663	6.82061972451353	-4.69101545486831	8.84636716959865e-06	0.00025290024708439	2.71632504542162
KCNF1	-0.606529816253953	2.30471965371779	-4.51597797781547	1.76442182435207e-05	0.00045327481705782	2.69440294373044
JRK	-0.279978441189566	5.07276671929655	-4.64891979632952	1.04583272245549e-05	0.000290539974258233	2.69173789826098
HMGXB3	0.205534484670428	6.25995546056181	4.67168951941739	9.55400654387267e-06	0.000268991928349708	2.68736179457634
LPIN3	-0.276963224244348	5.03071743522109	-4.63871572064986	1.08900220792897e-05	0.000302031060122787	2.68690162690542
PSPH	0.32305106539564	4.64991953972305	4.59766823105388	1.28077400131333e-05	0.000346036581550308	2.6797230255302
NOP56	-0.22929294455539	7.76501818598893	-4.69921022851406	8.5619047326217e-06	0.000246029716062483	2.67944332398376
C15orf42	0.362664788531974	6.5532288179871	4.67550279552252	9.41016635931594e-06	0.000266738342700339	2.67606115690322
SLC1A4	0.391787696569651	5.25676281097074	4.61694936155992	1.18693582856684e-05	0.000323295029266316	2.67324972131584
CEP68	-0.296648966795543	4.34789326569638	-4.61432073375106	1.19932521075992e-05	0.000326138452434941	2.67021316181465
MRPL16	-0.29557271390658	4.60766777799799	-4.6281538146874	1.13550328148532e-05	0.000311483030220167	2.64736902487646
VANGL1	-0.272456902701167	5.58619610547376	-4.65352950344367	1.02687929981244e-05	0.000286703329049471	2.63950863822253
GORASP2	0.168677839984242	6.99557259136759	4.67327682205185	9.49387484562001e-06	0.000268558713259546	2.63534262376368
SPATS2	0.232771734139115	6.32241171021782	4.6280166542114	1.13611963904749e-05	0.000311483030220167	2.60223449829565
CEBPA	-0.438910381861408	3.91451409886372	-4.55525828254555	1.51314485101257e-05	0.000396022448956717	2.58391046277
LOC338651	1.04360946769724	2.44611818490683	4.4727956309225	2.08721808583952e-05	0.000524123652666369	2.58006674991582
PLK2	0.203927367536048	8.56393687860043	4.67262859227007	9.51838722469599e-06	0.000268558713259546	2.57281020997533
DHCR7	0.267145385126639	8.35784832687593	4.67251836740106	9.52256140653615e-06	0.000268558713259546	2.56827861569625
COX10	0.271864579720368	4.59516208986721	4.57847103508578	1.38132504370455e-05	0.000367854777562338	2.55073248151855
CCDC88C	0.258770043958228	5.39963261268914	4.62156093848516	1.16549931648619e-05	0.000318493636746977	2.53756426975164
HSP90B1	0.251677651806098	10.1756265670718	4.68060822487673	9.2208698916303e-06	0.000262261612359907	2.53504985069351
ZNF323	0.486623431241776	2.54704920582382	4.47007461909597	2.10936602101737e-05	0.000528099361309798	2.53226333244201
PARD3	0.192118127721385	6.09547288690796	4.61737879560639	1.18492361913226e-05	0.000323273451979901	2.51960968839779
TMEM70	-0.29326990828883	5.28148760874128	-4.59942405086773	1.27193965835857e-05	0.000344205806575868	2.50611039014121
ZNF490	0.479174830222836	3.73119685942915	4.48106852329368	2.02125206679077e-05	0.000510625673187445	2.4994987568816
CD3EAP	-0.355598873394981	3.28983670677087	-4.53640443887861	1.62909791851678e-05	0.000425039525573707	2.48687645042891
RTN4RL1	-0.330307462712822	4.87012414618453	-4.58524909741163	1.34497950339747e-05	0.000359894995437108	2.46837701520337
LMO4	0.377950806638601	3.9837022648086	4.51980265563694	1.73828254540561e-05	0.000447544967817765	2.46705290788289
ZC3HAV1	-0.399751687910596	6.5218007889823	-4.60507027083412	1.24392921825832e-05	0.0003371713492083	2.45642234755786
HAS3	-0.724316449026395	1.32361827710222	-4.43320030989296	2.43284519299287e-05	0.000594837763269193	2.45510264915823
EPHA2	-0.384830498972906	6.00704891373219	-4.56052864544963	1.48218717827733e-05	0.000390979469550633	2.44991529883976
TTC9C	0.34696965075105	3.96643626369648	4.52106046832477	1.72976833551164e-05	0.000446429716714456	2.44363377872127
PRMT7	-0.382650096395965	4.38432378531802	-4.55375935704782	1.522063132173e-05	0.000397734122225957	2.43479747799295
SMCR7L	-0.249646748994353	5.41409881235113	-4.57126293315574	1.42101975983341e-05	0.000376626536663294	2.42355086193968
EEF2K	-0.244477372461931	5.39004872071908	-4.58848576495033	1.32795216280382e-05	0.000355908204659153	2.42173156753713
FIP1L1	0.223850843259357	5.67920125310976	4.56346447705274	1.46520918453476e-05	0.000387724025350622	2.37576767274753
TRIP13	-0.187752799245524	6.92683617992374	-4.61083018888553	1.21597084264708e-05	0.00033012818786412	2.3727372662203
MRPS2	-0.314118186944553	6.32238945539643	-4.59429698418637	1.29790322434716e-05	0.00034897320778106	2.37030922589021
CAMKK1	-0.38143169690974	3.11298590751455	-4.46059525890558	2.18831218026993e-05	0.000543793951007938	2.36639732008071
MRPS17	-0.391852966229874	3.7922607161037	-4.51199789655159	1.7920267836859e-05	0.000459189701034648	2.35378641002463
SYNRG	0.388400786582562	5.19902766638673	4.51186759621507	1.7929375435041e-05	0.000459189701034648	2.35250653679318
POLL	0.371052356115966	4.19860108891812	4.49700774048768	1.89979339390833e-05	0.00048359428797143	2.3361075779685
ID3	-0.410956872805392	6.14561465115515	-4.55582905932247	1.50976216870168e-05	0.000395756465664059	2.30488867080888
CENPL	0.298885408892642	5.08205591474073	4.51963187443884	1.73944169505828e-05	0.000447544967817765	2.30390401802443
AMD1	-0.236955349200139	7.52030033171399	-4.59597732526232	1.2893378977708e-05	0.000347228454143622	2.30093698587231
CAMKK2	-0.196365167418972	5.84129098194555	-4.55922828662439	1.48976790475302e-05	0.000392360290379362	2.26529580102362
RAD54B	0.376618841347098	4.93942803484502	4.5037034257454	1.85090420981152e-05	0.000471867713489144	2.24946355358447
TRMT1L	0.41112616003675	3.9295347116919	4.44519532591539	2.3226896015121e-05	0.000570406180553426	2.23235762843803
GOLGA2	0.194735408786472	7.31801541552838	4.55737022049881	1.50066507408849e-05	0.000394608847469433	2.22414202811629
TFAP2A	0.277966090607923	6.58279124728803	4.55640506644087	1.50635591056489e-05	0.000395483457586927	2.22157335294428
NFE2L1	0.205412069458431	8.79368668156459	4.58274707015038	1.35828679203628e-05	0.000362296464274558	2.21069982399725
SEC61A1	0.168808488585119	9.06710080628817	4.58374174253787	1.35298132553881e-05	0.000361457822496981	2.19886766034328
LRIF1	0.50675056925138	5.46769695928258	4.47548190144588	2.06557351232038e-05	0.000519468442406707	2.19651629537436
RAB11FIP3	-0.224333860281257	6.05986866182442	-4.53046099256663	1.66740084141365e-05	0.000433679808270636	2.18334464064206
CBLL1	0.298188244541269	6.12927175905475	4.52466749814663	1.70557527357342e-05	0.000442919889367109	2.1625470076707
PJA2	0.341574734486935	6.48815187283961	4.52157385592947	1.72630479025401e-05	0.000446224440683278	2.14240198158295
HDAC5	0.402599731425811	4.9457181551372	4.42801364959056	2.48202408028352e-05	0.000604212091974696	2.13169656134347
DNAJB1	0.344667539543188	9.70935114870328	4.53581329775758	1.63286910304517e-05	0.00042535985793345	2.12965217662341
UMPS	-0.21460847557233	5.72626335828532	-4.52354994260089	1.7130357215479e-05	0.000443480021782771	2.12818757474473
PVRL1	-0.300396212606245	5.02260466008418	-4.48770342214296	1.96980781721835e-05	0.000499376546720826	2.12685542759643
KIAA1826	0.410535579471393	3.44452176203236	4.40736801131069	2.68747116138289e-05	0.000647626335777629	2.12673423946074
HMMR	0.417831912181518	5.97137233656256	4.49532977787261	1.91223952576404e-05	0.000486022702566532	2.11524803594675
NDEL1	0.247769893849915	5.98443233750605	4.48296177224332	2.00644163659351e-05	0.000507650982305443	2.11430245241262
TRIM37	0.176614751861729	10.2582532277047	4.57613460372378	1.39407257656842e-05	0.000370659296828781	2.10750448687711
RETSAT	0.254832724465395	5.10491011496869	4.46793800525543	2.12691623932315e-05	0.000530903689349855	2.10338473754675
ACACB	-0.319351397228297	4.81510133034626	-4.48758018050376	1.9707517390322e-05	0.000499376546720826	2.1030053484931
PHF21A	0.367595004569512	4.42886756841039	4.41102774009603	2.64989330571815e-05	0.000639492289247191	2.10075334768759
RAB33B	0.363891533778575	4.01200661921048	4.44206506846106	2.35096233391256e-05	0.000576502845635683	2.09494718936491
MNX1	-0.455061627880985	2.55922225351517	-4.37713825215685	3.01817120287234e-05	0.000710928101363901	2.05505481269803
CCNK	0.178792887528425	6.93231206219604	4.50620057154221	1.83298441658033e-05	0.000468174653214718	2.05433456600229
ZC3H8	0.273026127005922	4.86830163314463	4.45975510802655	2.1954452895906e-05	0.000544757077494261	2.0535659933393
ATP8B2	0.512928694079859	3.40048938104224	4.34429652682626	3.42189634585797e-05	0.000797044491478115	2.04632896451382
C10orf118	0.568064776757925	6.27634671947306	4.4673160705351	2.13205129600198e-05	0.000531392337918586	2.02952914773692
LOC641364	2.37423056876183	-0.152490576945587	4.40445446595055	2.71775456962269e-05	0.000653622108729573	2.02182713051235
C1orf93	-0.291440511860694	4.96803013507743	-4.46845695783208	2.12264061384158e-05	0.000530628424901145	2.0182177809691
AGPAT3	-0.194774134619067	6.69446436768674	-4.5061117756267	1.83361873867281e-05	0.000468174653214718	2.01807262594565
TRIM16	0.210379687218769	6.93425615572594	4.47642241996538	2.05804670865991e-05	0.000518355017404042	1.98245740688078
RNFT1	0.370027776583743	6.72540781486655	4.44010172467945	2.36886476328968e-05	0.00058004237629951	1.96847494231664
PELO	0.284982064889734	5.03637643839586	4.45094200438073	2.27163791915013e-05	0.000559512114283751	1.96067808914384
TCF20	0.262424971919775	5.67139309408392	4.45601750878535	2.22745176989811e-05	0.000551063659760001	1.94676191388888
HOXC6	0.902262159481281	0.205702368930571	4.29532732548053	4.12203441887031e-05	0.000937917056070572	1.94092754305105
LACTB	-0.291144340298273	4.58650120404955	-4.41469469888236	2.61275027138623e-05	0.000632353625740425	1.92908829231814
LOC151162	-0.219934334890324	5.69774326684735	-4.45118519455738	2.26950158080127e-05	0.000559512114283751	1.91407577548538
CAMTA2	0.2999770357018	5.93913523214158	4.430689847719	2.45653020647765e-05	0.000599751987928937	1.91403179392378
C16orf72	0.231528316775773	7.06883648947183	4.46442637530842	2.15606790068198e-05	0.000536578565044724	1.90578683880205
ZNF233	0.772588390897051	1.3485174460874	4.27338726846551	4.47873982013403e-05	0.00100271010377405	1.90552759711039
TACSTD2	-0.243687021738665	5.95613205094542	-4.47013601281712	2.10886380540487e-05	0.000528099361309798	1.90170121529902
TRIP11	0.394243070748934	6.58564784350305	4.4454442893644	2.32045510033123e-05	0.000570406180553426	1.89534927896993
KIF7	0.489107099092441	2.57271133252787	4.32349351625899	3.70405715321735e-05	0.000855616737989046	1.88410890462654
MEF2D	0.348129435007426	5.28492277923607	4.38011047862161	2.9839910522947e-05	0.000703868354845933	1.87159558351771
FLRT3	0.499950462069633	2.75808937023739	4.31529224237552	3.82134879400149e-05	0.000877860401523089	1.86932896171652
CSNK1A1	0.168940211634186	8.27021578098232	4.47951514082574	2.03348268265703e-05	0.000512940639287422	1.86316510291869
GADD45A	0.333349769866708	5.41162096556908	4.36732686385517	3.13370318309703e-05	0.000734006331010011	1.84302860508565
ALS2	0.286863979158561	5.894525699483	4.41797827412611	2.57991758549406e-05	0.000626219763422389	1.84220425250818
PRR12	-0.376757933020383	5.2863603386366	-4.41624234265872	2.5972253234654e-05	0.000629507192893266	1.83546515498764
NFKB2	0.361380808018	5.95022626336232	4.40083602321459	2.7558235205634e-05	0.000661239491505055	1.82407737739975
TPBG	-0.227807005685829	6.9236303665459	-4.45173999624814	2.26463511069167e-05	0.00055943511951562	1.81079359152808
KLF3	0.292255306135371	5.2233000364952	4.39671769536321	2.79977807914237e-05	0.000669863928405967	1.80973155941808
THEM4	-0.288181026643051	4.01627836606931	-4.36926241632204	3.11057879564362e-05	0.000730636513740786	1.80646578323755
ZNF608	0.439029306965944	2.32421774443735	4.31108734705543	3.88286567981224e-05	0.000889548570262738	1.80517061153183
ANGPTL4	-0.642227416247395	1.99817437175676	-4.24607638569608	4.96442531024952e-05	0.0010953172676598	1.79969640640046
NSUN2	-0.147540597083413	7.34499913509004	-4.45934818947183	2.19890821056931e-05	0.000544808013534239	1.79679407327844
SNHG8	0.347452232871115	5.76373642383929	4.40422356953279	2.72016854625558e-05	0.000653622108729573	1.76418080057836
CYP1B1-AS1	1.59476404822818	-0.567418182958835	4.42948407092426	2.46798515950195e-05	0.000601670317893742	1.75606351248781
SMTNL2	-0.614299604399194	1.41034320877461	-4.24503377245613	4.98393682230546e-05	0.00109817337834304	1.74834271709707
TMEM167B	0.286556048299046	5.59640216919028	4.38896707248507	2.88434189771496e-05	0.000685195083769673	1.74807306981043
DPF2	0.250651261313648	5.9988023619051	4.39765325669043	2.78973389983685e-05	0.000668417044998158	1.74798365508048
SFMBT2	0.445470636536057	3.86840207722677	4.30950944372375	3.90619547910025e-05	0.000892448267656728	1.74145525682829
GTF2H1	0.257813416625133	5.98728289538094	4.39474556553991	2.82106532069338e-05	0.000673992806046802	1.74136026803376
NXPH3	-0.75461957059494	0.609335648924603	-4.22628569039765	5.34764340439846e-05	0.00116643407307821	1.73975310260563
MARVELD1	-0.289379673542721	4.83799172205415	-4.39107680286144	2.86108243546458e-05	0.000680636453068416	1.72386535775201
SLC27A3	-0.342268739877625	5.12202744124664	-4.3920243241591	2.85069516134962e-05	0.000679131422769389	1.72043238385883
LETMD1	0.215887546331203	5.85532477209732	4.39214103549389	2.84941822504921e-05	0.000679131422769389	1.71539588198655
YIPF5	0.283717970866323	5.97568277475636	4.38611126196308	2.91611766497154e-05	0.000691761018850836	1.71118099110352
GJB3	-0.824678483120788	1.01160216129215	-4.22526347246843	5.36819119674113e-05	0.00116897955174868	1.70965079332551
SEMA3F	-0.319410448882128	5.17651023195588	-4.38152573662345	2.96784736459075e-05	0.000702040725960617	1.70864397694885
MTMR3	0.246365632251782	6.04672671378461	4.38563543933475	2.92144473199471e-05	0.000692043083539371	1.70221093360933
MTMR4	0.216392906551948	7.46852985721993	4.42335733840079	2.52699111517603e-05	0.000614264526311104	1.6541890766057
RPL22L1	0.401335055217166	5.67785736559614	4.37125911400443	3.08689643614244e-05	0.000726093614599807	1.64197583625837
TP53INP1	0.322687037421406	5.70289841115724	4.351752204459	3.32590937325731e-05	0.000776850675396024	1.62098596172526
DDX24	-0.135598669274512	7.90688043684919	-4.41193460527137	2.64066039794797e-05	0.000638185036058986	1.61054911626607
DDX43	0.296193145041775	3.80738846918721	4.28361051343149	4.30897819591601e-05	0.000971204196071419	1.60844867321057
CHST14	-0.400939945966692	2.73756042446546	-4.24776073505006	4.93305953607504e-05	0.00108983471177436	1.60429946205177
NRBF2	0.343442833903914	4.65816017142814	4.30825542954074	3.92483274951903e-05	0.000895482986397765	1.58100846638901
HCFC2	0.430872768176295	3.66596267205183	4.26140316565174	4.68594586600261e-05	0.0010407404868928	1.57895985230862
TRIM23	0.391873647772161	4.17029721273507	4.28617188035753	4.26742639451079e-05	0.000963136828904163	1.57567009786122
GPX8	0.766462111450032	2.18506247550136	4.17539231631051	6.46827888449176e-05	0.00135941015552598	1.57407453299657
PATZ1	-0.221408587424648	5.48783334293799	-4.36876017977844	3.11656323842786e-05	0.000731015478253403	1.57130348265565
IPPK	-0.237769031673352	4.90239570993382	-4.32064441136052	3.74440511609804e-05	0.00086374387809136	1.56989427280049
KANK1	-0.310000588643358	3.93422270238385	-4.27934371097239	4.37906308011959e-05	0.000985672287374429	1.5692637087812
ALG2	0.181262376789205	5.94856973581993	4.36020691401365	3.22020195433397e-05	0.000753211992787152	1.56831029157848
LOC100505854	0.456211742458319	3.31691148566732	4.21841082487662	5.50791163333971e-05	0.00119315072695669	1.56547460718922
MOSPD2	0.523924519315836	4.04930443841047	4.24189961836455	5.04303489914389e-05	0.00110973310070108	1.55956873574647
ATF5	-0.216738235205363	6.4443887740544	-4.38034570516567	2.9813019908638e-05	0.000703868354845933	1.54899169688232
HYLS1	0.317592107670264	3.47560211100157	4.25605702873363	4.78132970413363e-05	0.00106051668397786	1.51450121773025
EPHB3	-0.328747297758896	4.83723919957128	-4.29028365752303	4.20152893080055e-05	0.000952118832502824	1.5113173561545
SCFD2	-0.287188939579464	3.68835924831519	-4.26641610908092	4.59817277919657e-05	0.00102670015432955	1.50637352316804
NAIF1	0.467902615365115	3.97815202648618	4.19091340636688	6.10455756692252e-05	0.00130441216505882	1.50327869859877
WSB1	0.240197941364015	6.22409119294748	4.34148903776717	3.45872876823257e-05	0.000803385832221132	1.50274845088129
DCLRE1C	0.307615341122908	4.44624870584054	4.27893527889149	4.38582911062901e-05	0.000985868360835479	1.50075587608979
PIK3IP1	0.597500390795831	1.8555368086295	4.15317316445545	7.02540426010465e-05	0.00145411956492562	1.45923772222771
DVL2	0.284776685471326	6.03267457614498	4.3148027745578	3.82846102552591e-05	0.000878287821548633	1.45489310569936
TCEB3	-0.172955049102687	6.14385835806823	-4.34621656704349	3.39692476675995e-05	0.000792331517423897	1.45405260589174
CEP44	0.511243332577258	2.83957799786149	4.18803367153341	6.17052121864448e-05	0.00131148252855796	1.45108399053327
DYRK1A	0.240029157000504	6.78295132721647	4.33862350803968	3.49671673175534e-05	0.000811083087682058	1.44807926808066
TMEM203	-0.294051507736006	4.28716173814934	-4.29029396911253	4.20136491068328e-05	0.000952118832502824	1.42810113330378
CTGF	-0.754573044826765	1.56320050933519	-4.1344301456678	7.53094396033665e-05	0.00153407438237113	1.4257559108983
SV2B	-1.13087585226338	-0.868345587595294	-4.14693861274714	7.18983289443682e-05	0.00148082223308573	1.42485108460008
WDR25	0.423157769780493	3.60484917004106	4.1956792216068	5.99687767371254e-05	0.00128744264717803	1.41184470785537
ALDH1L2	1.21516095060698	1.6663329266132	4.14233004840623	7.31374727866228e-05	0.00149529473702137	1.41015843086202
SLC19A1	-0.326564689227895	5.80430757074384	-4.32560221566775	3.67446474043182e-05	0.000849955025158807	1.40192291924141
DEDD2	0.499863380082546	6.41955434437307	4.24943110297752	4.90214252825696e-05	0.00108443692648901	1.39538071882678
SGMS1	0.228716474934394	5.59163674260125	4.28767652862049	4.2431974532092e-05	0.000960260273443447	1.3945303084208
S1PR5	-0.975085409571295	-0.711663443314326	-4.15461456178249	6.98790648626593e-05	0.00145174842330822	1.39107945378615
NCS1	-0.232053254838442	5.86554187983117	-4.31529728191064	3.821275633105e-05	0.000877860401523089	1.3904837112352
TAF1A	0.442617688998882	3.05595015219674	4.18147443190451	6.32333542487228e-05	0.00133356193752288	1.37999875102946
GYS1	-0.211792146433556	6.14260947677739	-4.31040009915965	3.89301030456308e-05	0.000890652590061736	1.37967607723965
IER5	-0.34876423268902	7.83467038761343	-4.30597652346811	3.95892162712913e-05	0.000902030044851601	1.37752857435149
SLC26A2	-0.416181296676202	6.77387793201248	-4.34273600548464	3.44232242052264e-05	0.000800687067605294	1.3698059633709
ADORA1	-0.513425388984245	1.29340142867802	-4.14793927119634	7.16319502762651e-05	0.00147715503874261	1.36726147169344
ENTPD7	0.503298273388373	4.40938054290157	4.21807432530384	5.51486194652907e-05	0.00119315072695669	1.35485050377404
DAGLA	-0.400024247748025	3.75751620907797	-4.20544167599324	5.78197554490369e-05	0.00124610514191971	1.34758827688645
CNOT4	0.275274753953759	5.07432998761044	4.26268399014139	4.66336734970819e-05	0.00103741273453039	1.34653253793267
HELB	0.688110829512929	2.53752939387668	4.1258187768427	7.77475321575279e-05	0.00157224876396916	1.34488177622318
CKS1B	0.290875965207111	5.30995473728767	4.271680642023	4.50769931097781e-05	0.00100784442883413	1.34172476753837
RHEBL1	0.87335013343723	1.1899085314852	4.12506684703057	7.796398252142e-05	0.001574721791894	1.33915749703077
NCOA6	0.268938877857835	6.50258057207881	4.29143822847691	4.1832021468987e-05	0.000950541748705624	1.32517754009012
ZNF346	0.310375900282057	4.32352898613977	4.22401671992864	5.39335521996437e-05	0.0011729320246903	1.31677708979285
NBR1	0.234109835376005	6.38796962162294	4.2864061550154	4.26364519432424e-05	0.000963136828904163	1.30167195965666
TPRG1L	-0.226832415435346	5.34788757435339	-4.26440887568046	4.63312631834146e-05	0.00103312539397257	1.29465032742694
CENPB	-0.262303625177152	7.20816565036469	-4.31686748834591	3.79854594859905e-05	0.000875025928985821	1.26293946751095
SLC31A2	-0.355685278300575	3.04659192046321	-4.16396209578592	6.74935685717152e-05	0.00140568174445002	1.26215330016382
INPP5A	-0.246829548186519	4.50327280082342	-4.23081208688297	5.2575632313067e-05	0.00114937892131207	1.25866294554157
CASP6	-0.296046958204461	3.56886141538712	-4.19370551911788	6.04124856506605e-05	0.0012953056538739	1.25842363785945
DUSP2	-0.844178516067545	3.81190515506254	-4.13157084009043	7.61107238238223e-05	0.00154475211799709	1.25222920773939
COQ10B	0.229056761756808	6.08882742419829	4.27429825523175	4.46335484443417e-05	0.0010006051798702	1.24394986687995
UAP1L1	0.292235222674935	5.30103737398317	4.24045606614742	5.07048102064172e-05	0.00111326732374343	1.23190543183711
LOC254559	-0.334920668893828	3.24157196161172	-4.18383176429627	6.26800130410272e-05	0.00132859383789371	1.22174761617423
TMEM41B	0.412982005422317	5.56291533965628	4.21000043233808	5.68417804710069e-05	0.00122819371653375	1.22035585059213
NOM1	-0.199691550786393	5.60386716437735	-4.2626048451243	4.66475948557078e-05	0.00103741273453039	1.2161913566657
SNHG4	-0.428703667876009	3.98917436760832	-4.18233484402072	6.30308461534006e-05	0.00133288400212649	1.21458487203618
LOC729603	0.935712633045137	0.983270029457486	4.08592849105945	9.00644951247515e-05	0.00176788570007787	1.21323537796696
ADAM1	-0.390783204199017	2.56552073811646	-4.12889218576651	7.68688037064351e-05	0.00155824711901384	1.20927365462503
ZNF564	0.369944650636383	3.38686058049152	4.17073487918768	6.58142375781536e-05	0.00138102548212929	1.20873723240655
OPTN	0.393795276716559	4.37171479272992	4.16796175680098	6.64969296299927e-05	0.00138838283537078	1.20259552298888
CCDC28A	0.510202634340268	2.47257214282515	4.09403281765763	8.74196125429137e-05	0.00172203250903144	1.19838255493943
CALR	0.189815791697749	10.0989302397095	4.32644659447011	3.66267916887308e-05	0.000848402304989383	1.1953706869849
GORAB	0.41587900645884	3.52532044876185	4.14306085330863	7.29396160779378e-05	0.00149490458246009	1.18556236350869
TAF3	0.321461693388806	4.63760046825422	4.18652019297972	6.20546331363248e-05	0.00131700721392373	1.1845860750874
BICD1	0.462695332984176	3.73429654312508	4.12829825002957	7.70378711983946e-05	0.00155978372629776	1.18194796374005
CARD14	-0.525113648422921	2.73682460089304	-4.08112134269195	9.16694121491142e-05	0.00179098043081984	1.17420817226679
ING4	0.443160509059078	3.42383529817784	4.1236043106821	7.83866457994137e-05	0.00158134893166393	1.17302060952441
C21orf122	0.725728196962225	-0.248912534580539	4.05302068734876	0.000101614017715031	0.00196461599105916	1.17209274586352
HES1	0.325615113842909	5.18177464139377	4.19798044532109	5.94553932939089e-05	0.00127806169337703	1.16254638510448
TRIAP1	-0.288182837675268	5.52501063526824	-4.23659707621237	5.14455917824245e-05	0.00112614669760375	1.16133683555132
TRIM16L	0.33381165263223	5.56977679120254	4.21850162334808	5.50603765785569e-05	0.00119315072695669	1.15533272172213
ALDH5A1	-0.225401470166834	5.03617592831211	-4.24035493914312	5.0724091167932e-05	0.00111326732374343	1.15420626777868
KIAA1217	0.263817789495145	5.73641575869674	4.22619181604177	5.34952723063257e-05	0.00116643407307821	1.129637300809
STK17B	0.403227280718275	4.6011395147513	4.15012796101785	7.10526134652156e-05	0.00146883054090515	1.12479693682346
RASSF1	0.325864668604651	4.49104868860318	4.15319465078517	7.02484387952322e-05	0.00145411956492562	1.11888450652359
NR4A1	0.686519166761516	5.57460740685181	4.11215471811422	8.17723544716826e-05	0.00162611278975555	1.1147960803472
ESRP2	-0.222607052627497	6.16609645880334	-4.2554952527058	4.79146053925855e-05	0.00106135610673589	1.11303726099793
ZNF630	0.532207792357984	2.69607932988281	4.0420835060641	0.00010575752008956	0.00202598942265499	1.0874385438031
SFPQ	-0.164543923526132	8.58640506453771	-4.27711938987854	4.41603295836157e-05	0.000991325304639447	1.08737505605298
ZBTB7A	-0.253660962544946	5.73047223285714	-4.21894024910026	5.49699356291064e-05	0.00119315072695669	1.06645304851691
BORA	0.408468596532817	3.04176534575607	4.08285881622665	9.10861988642733e-05	0.00178166735649837	1.06643645879533
NCAPG	0.257956538874295	5.65345760404857	4.20961172583115	5.69245441142983e-05	0.00122839493647423	1.04925420571475
FAM72B	0.515942278616666	2.01007489592149	4.04520289203763	0.00010455953785082	0.00200994679427254	1.04616256101854
HSPBAP1	0.638851212890537	1.77730002526433	4.01556956133757	0.000116484746533872	0.00219379605972125	1.04476812419306
PLRG1	0.206763517780875	5.63292617341647	4.18855031546209	6.15863667606343e-05	0.00131148252855796	1.03152508016816
SMAD2	0.209839585001831	5.78368791463549	4.20155401253166	5.86665271490952e-05	0.00126272715578052	1.0199836251026
CYP1A2	1.36962508015794	-1.82242915533294	4.11479597539979	8.09790853937086e-05	0.00161417666760951	1.00831382033717
ADO	-0.206953339809806	5.03007161729773	-4.19080098875122	6.10711985913095e-05	0.00130441216505882	1.00594436655793
KAZN	-0.249532650303972	4.17848490180852	-4.16974279597946	6.60576930239581e-05	0.00138439706532917	1.00507548819176
ADCY6	-0.278065164460194	5.0833044932419	-4.17530905301205	6.47028512197247e-05	0.00135941015552598	0.999136218003688
SKA1	0.321232574805676	4.08580270526152	4.12245186905997	7.87212422441835e-05	0.00158618560878521	0.995418398668942
ESCO1	0.326654012478957	5.62658832893757	4.18177545904832	6.31624329623863e-05	0.00133356193752288	0.975718133358338
TMEM86A	0.699449217020017	0.950369988013936	3.98648912340144	0.000129446672227984	0.00240808247646363	0.956724290596275
CENPO	0.213396844213603	5.43901420701494	4.18228818920198	6.30418109113883e-05	0.00133288400212649	0.956499875032347
PTPRE	-0.428817443790139	3.21807359343557	-4.07675345839336	9.31514277773431e-05	0.00181781152642741	0.948521803029846
ATG16L1	-0.188180669012469	5.91666001766437	-4.16891005869657	6.62627130426031e-05	0.00138522201615562	0.944061403237499
EVPL	-0.267904965461545	5.99401716026416	-4.18857810467545	6.1579980549393e-05	0.00131148252855796	0.941265915517274
BACH1	0.427805303893273	5.05750105779527	4.14590765915	7.21737671349347e-05	0.00148284285204502	0.939521249053115
RPUSD1	-0.353514988209698	5.7325709236396	-4.19099576435299	6.10268106837976e-05	0.00130441216505882	0.936713734613975
ST6GAL1	-0.504387613679794	2.41360212686159	-4.0327759633974	0.000109410687801521	0.00208403683689366	0.935687784982228
CRELD1	0.341786441155349	4.36434247216151	4.08856567570734	8.91955261124619e-05	0.00175288599142751	0.923973253228335
ATG14	0.291671904913852	5.31706686627491	4.14650993672611	7.20127347870872e-05	0.00148135421473462	0.923511743620212
DTL	0.266178854270763	4.94311691747977	4.16135910532378	6.81498759911931e-05	0.0014175852314387	0.897941143871454
SNORD78	-0.608346526467375	0.416458142407506	-3.96996487919115	0.000137415431620919	0.00252820206647772	0.894252905204413
DUSP1	0.302467981868904	5.4953577980922	4.09833087017642	8.60473231430856e-05	0.00170302418017156	0.887341699675741
SGOL1	0.322080276271643	4.59663546447615	4.1135333404906	8.1357376450523e-05	0.00161978662352208	0.886058034865552
MIOS	0.292899090806821	4.85988204784384	4.12058503985062	7.92661626675637e-05	0.00159141333067507	0.88424239619463
BIRC2	0.330123088465209	4.52067817126229	4.10829556505416	8.29448242539962e-05	0.0016474694071542	0.877240651981234
MEX3C	0.257139680442524	5.53849963606839	4.14495931523058	7.24280292121365e-05	0.00148624093318254	0.877017775050518
WASF2	0.22905632355464	7.08418033240778	4.18798724647408	6.17159022946134e-05	0.00131148252855796	0.87569856688526
ABCB10	-0.255860819089515	4.37050075571113	-4.13502964025916	7.51424689580781e-05	0.00153253981811573	0.868801756055752
MTFR1	0.227369461760767	6.45864656803402	4.16929809294458	6.61671030099577e-05	0.00138495448152507	0.857880249955563
TRAF3	-0.219874456258822	6.29270560375123	-4.1660596599781	6.69691195938926e-05	0.0013964981996113	0.855395735388012
PAIP2B	0.346565152036483	3.6294649134869	4.04537209397115	0.000104494929982051	0.00200994679427254	0.85426273599215
LIN54	0.310379716713364	5.70043383530086	4.14245488378752	7.31036386361758e-05	0.00149529473702137	0.833418938780001
LOC100129387	0.320220378868521	3.96805471361856	4.09451697742355	8.72639862824462e-05	0.00172099399361749	0.819513778761611
CCDC137	-0.255693106565778	5.78932658433159	-4.14829778677479	7.15367430423558e-05	0.00147701295140785	0.798904056697145
RDH11	0.19948482203406	7.3816073804582	4.17623893273151	6.44791348922935e-05	0.00135812223166085	0.794773055035622
ZBTB10	0.44085000702123	6.30356853211256	4.13383343098179	7.54759897008894e-05	0.00153559665663951	0.774456556641629
FHOD1	-0.264219422265666	5.80322089414269	-4.12208667061473	7.88275586069598e-05	0.00158641647429939	0.752602491927585
RIT1	0.290958500316459	5.24427361328281	4.07227865013865	9.46935339316836e-05	0.00184575135369869	0.750347732592433
RBM23	0.16437781266242	6.65364676677852	4.14041283581312	7.36589878159528e-05	0.00150411832995604	0.747623651881333
SLC2A6	0.378322659225074	3.44075497537096	4.01132938938874	0.000118294119693979	0.00222037133306634	0.741093527478556
LIF	0.580074435076245	3.48109776012961	3.94274560569219	0.000151574222756808	0.00275236406230712	0.731805328951966
ZADH2	-0.231749825980041	4.55769711246714	-4.09769043645459	8.62504835654255e-05	0.00170502728977326	0.731774932762359
KIF2C	0.198111858474027	5.87410960552938	4.11871003243681	7.98171135382487e-05	0.00159672417082975	0.713869314482345
CEP57L1	0.508655968025105	3.11118681102616	3.95427780682644	0.000145413043525847	0.00265489927939549	0.674321667078838
RABGAP1	0.256910019521841	6.89971425378463	4.12147857653074	7.90048924733824e-05	0.00158807430495775	0.670454677779126
DYNLL2	-0.138838493438717	8.21833639619391	-4.15363690185867	7.01331915125839e-05	0.00145411956492562	0.656469447581058
SS18L1	-0.202096166399719	7.04079053803401	-4.11994898650094	7.94526497726356e-05	0.00159200001866999	0.647718085402608
CCNI	0.174460929327089	7.4986155023831	4.13184698543521	7.60329819284963e-05	0.00154475211799709	0.646018366675085
UNC119B	-0.20610096656058	6.14375587749934	-4.10701106243739	8.33386415136165e-05	0.00165332792487986	0.639438188619208
PHF20L1	0.320005498395477	6.52298771220911	4.09504736419605	8.70938060463546e-05	0.00171966565799201	0.635438753002156
ZNRF3	-0.246291296115542	4.2703964959088	-4.04878918043363	0.000103198311147659	0.00199294290488852	0.624473448497615
ZSCAN21	0.409376251155186	2.51385747602345	3.92982711545254	0.000158772236618953	0.00286440872191518	0.620513446820557
SLCO4C1	1.05290496003171	2.37678338232461	3.88422534986101	0.000186882048476301	0.00327611674917993	0.620378952577796
TIRAP	0.393988154892706	3.10707066217011	3.97576566732913	0.000134566012449845	0.00248397570884239	0.616470041767992
GLTPD1	-0.377384230100735	4.31333518877578	-4.02134305071191	0.000114063634671214	0.00215791880796536	0.615653524636373
GOSR2	0.180343133407744	6.2895273832144	4.09193185028431	8.80980281930302e-05	0.00173335461588263	0.610122062161556
FBXL14	-0.46436557573358	3.89999911628516	-3.98602322747457	0.000129665163235049	0.0024094668777144	0.604645025654515
DOK3	-0.436555341615217	2.59491928609488	-3.9546493807569	0.000145218564066054	0.00265424619173845	0.590528452657017
ANKRD52	-0.267021659544818	7.02077170179801	-4.11570108451251	8.07089500130376e-05	0.00161071178999766	0.587389291471773
RHBDL1	-0.527954075666587	3.01602756719936	-3.94565680530674	0.000149995757007381	0.00273260244029569	0.58149799852703
CASP3	0.320357904208997	4.24171231251779	4.00160288246385	0.000122546836391829	0.00229294418771856	0.574893115326179
HEG1	-0.441712968215263	2.89263086819461	-3.93057060340316	0.000158349266473769	0.00285986299406838	0.574383133607498
SARS	0.202332753032335	8.09179085661791	4.11983617326989	7.94857698869555e-05	0.00159200001866999	0.571265374492104
HSPA1B	0.421224100181372	8.83758207858262	4.06155421960489	9.84896372760672e-05	0.00191083607169948	0.567916120154019
HECTD3	-0.241077460631605	5.05060797637462	-4.05308453290091	0.000101590293114575	0.00196461599105916	0.563124250177193
WDR89	0.288465221488641	4.8275621205987	4.04831978897411	0.00010337550462588	0.0019940622137984	0.543908451672974
DUSP5	-0.541758739601188	4.47402428634682	-3.89189571488241	0.000181842921880951	0.00319447586716074	0.538969594732183
FAM18B1	0.303875724216359	4.79560042246094	4.01895065266445	0.000115060981427092	0.002171873423687	0.538502834185651
GSDMD	-0.879342750552719	-0.747223127389074	-3.86953637975968	0.000196906448834771	0.00340192505197593	0.538377485750621
SYDE2	0.420489439269332	5.34471261890474	4.03553642972104	0.000108314794651111	0.0020678728604397	0.537844375347651
C20orf11	-0.126008008851938	8.0367796629773	-4.11811714407498	7.99920909588337e-05	0.00159831269915834	0.531739860936012
ZNF621	0.328550951632914	5.01283031662875	4.03496953870925	0.000108538986431952	0.00206979020420521	0.528338234899772
ATF1	0.26312940706508	5.50314556759149	4.04123105172203	0.00010608718133205	0.00202997942860093	0.525057427396233
ELAC2	-0.184307170209026	6.81938325219402	-4.10026082386987	8.5437869556117e-05	0.00169296555741292	0.52038706135663
RBM4B	-0.277055104746997	4.70177685790817	-3.98557526228987	0.000129875577987768	0.0024106982977441	0.508149712592671
COX19	0.230292329629396	5.24135578641095	4.03784549801214	0.000107406188518102	0.00205286982488769	0.500539967221974
OTX1	-0.636991383892768	0.99411830595049	-3.85197223283963	0.000209566844844322	0.00357997539650301	0.500423122946059
KIAA1370	0.308171354668694	7.10216389243496	4.07184645686056	9.48437656156218e-05	0.00184652751589716	0.498589953483503
HOXA10	-0.6086935234703	1.06913583534787	-3.85465884191118	0.000207581253912867	0.00355331513862721	0.495444779070265
PLLP	-0.53524520521539	0.975331151828643	-3.852078537305	0.000209487935498171	0.00357997539650301	0.492784079889716
POLD3	0.219341929403015	5.37918489606341	4.0625302158182	9.81382208898336e-05	0.00190622950773702	0.491631993263835
TAF4B	0.312814210520803	3.97407365925114	3.99051912728356	0.000127571369326447	0.00237874894735179	0.487134248472645
ATP6V0A4	-0.505236768706484	1.48620430993097	-3.8714917576334	0.000195543010629074	0.00338536367470044	0.478000243675876
PRICKLE4	-0.737029738848107	1.20764486672707	-3.83570272212723	0.000221983540425335	0.00373862309171531	0.474392431986417
DDX59	0.235225084592115	4.45488254150661	4.00443798272516	0.000121292366555211	0.00227409589492079	0.461787065608163
SDC4	0.152422976198379	7.92862480671931	4.08335646769749	9.09198100995764e-05	0.00178049520387039	0.457716733666686
FAM32A	-0.224219597852832	6.87321034343708	-4.06433149614316	9.74928069816112e-05	0.00189589500460519	0.457390933049444
TCF12	0.283928260931528	5.59673719858049	4.02168929078084	0.000113919981111196	0.00215764186195202	0.452010674225982
COPG	0.187891499190852	7.68814792316545	4.08506154938195	9.03519269187382e-05	0.00177144856481709	0.445421187162264
THUMPD3	0.223355777197138	6.68266370324284	4.05456616255386	0.000101041217622217	0.00195806874103587	0.442827683345805
NEURL1B	-0.293759741308365	4.82966545014701	-3.99048882044407	0.000127585374657651	0.00237874894735179	0.442565570428225
VAMP2	-0.256041163607065	4.81630415979893	-4.02345146517439	0.000113191543000513	0.00214627592419567	0.435683099802226
WDR19	0.441062244476241	3.46382824418309	3.87655776181287	0.000192052378148539	0.00333875672781305	0.434549467806157
MED21	0.31508005421095	4.51681377240402	3.970337032043	0.000137230906398559	0.00252758775177257	0.434335931516648
C17orf59	0.438261409779116	3.04894457726617	3.91225591504182	0.00016908847209898	0.00300429968331166	0.433743083886186
TMEM201	-0.274281102111996	4.91970793236712	-4.02693510709402	0.000111764598226456	0.00212440179563165	0.427331282591227
INTS7	0.236001612742585	4.88886345563973	4.0015465695575	0.000122571878965582	0.00229294418771856	0.409749411567928
C15orf39	-0.249130204432349	5.55523690732691	-4.04329745484875	0.000105289755245874	0.00201934159028899	0.405134234419646
TANK	0.255581770843204	4.89696477899519	3.98229527469721	0.000131426212099825	0.00243407748743906	0.393526124246615
TAF1D	0.362924054515634	5.33949267427108	3.994849179477	0.000125585424373698	0.00234669344941423	0.39094763971232
CTC1	0.320109483847839	4.34386812602201	3.95699735413386	0.000143995388020134	0.00263765484036005	0.36669520514568
PDXP	-0.289715639608033	4.07421355492277	-3.9685682523946	0.000138110042238553	0.00253818939164567	0.366344528228364
FTSJ2	-0.208181888915956	5.72090240693057	-4.02688775494179	0.000111783878268109	0.00212440179563165	0.355088037819716
CMAHP	0.778544649038948	0.928051855940931	3.793474330079	0.000257567197581601	0.00422723632223228	0.340405894119656
NCK1	0.290466030530505	3.91836438167995	3.93664708916378	0.000154932486055419	0.00281029381430676	0.332099661425064
PITPNA	-0.138583392941475	7.23986034943072	-4.04371282532928	0.000105130158261016	0.00201859559903241	0.322590205333443
NRIP1	0.382888365881509	6.91810310355272	4.04734243648373	0.000103745387385628	0.00199889154220881	0.321016840412089
NIPBL	0.364991980492634	7.14642297399022	4.02480820515799	0.000112633742638723	0.0021381233960159	0.310503652480176
PHF14	0.200357913944274	6.33709588388771	4.01497689528341	0.000116736047374838	0.00219605585635185	0.302181468125188
ZKSCAN4	-0.402112024075443	1.92372609688081	-3.8313895636451	0.000225391066760182	0.00378078254814171	0.293494938295122
GTF3C1	-0.18837272607492	7.30958820764322	-4.01971158954735	0.0001147428587019	0.00216831589709669	0.273496866218485
CNNM1	-0.298476895737557	3.19667451567565	-3.90085643622022	0.000176120322401886	0.00311356899772637	0.243959193405817
KRTAP5-1	1.02287921553289	1.81187244096886	3.7713042218845	0.000278360265929094	0.00449787158202722	0.242003307406593
MRPL36	-0.276672801609807	5.27250227759595	-3.97100960964873	0.000136898022048147	0.00252423651679516	0.218252669718356
SHISA9	-0.328397238224241	3.35020673770489	-3.87518143810729	0.000192994779881213	0.00334817914806369	0.217243982142405
SLC30A7	0.369044438760961	4.50123490146217	3.90378308773783	0.000174288815153125	0.00308445094668874	0.208228059853542
EXOSC8	0.262368553949301	5.04674040871439	3.94802021920923	0.000148725870968145	0.00271242253660988	0.206744005177796
WAC	0.169901340851509	7.92247793743475	4.01579202870523	0.000116390550229018	0.00219379605972125	0.203686851292201
OLFML3	-0.444471160838264	1.72385187236337	-3.82116940035359	0.000233665419799234	0.00391173221293532	0.203479751104511
RHOBTB2	-0.23786890066954	4.77253538531912	-3.92226283535266	0.000163137363306365	0.0029242328659546	0.202151305413383
ADCY9	-0.255191663982833	6.02902385324904	-3.98512836215791	0.000130085817983742	0.00241192374718414	0.194230619909652
FUT4	-0.486592827679258	1.69704733097917	-3.78196639189683	0.000268168518668223	0.00437728179052418	0.193411665009548
EN2	-0.729654247494535	2.14312627039645	-3.74245342661486	0.000307818257955174	0.00489067411073966	0.172762581472093
BTNL9	-0.392559248331691	2.60655346954476	-3.8372909334272	0.000220741218719489	0.00372144772365397	0.168983857732638
ZNF330	0.21214143509895	5.13035525372073	3.92597385527817	0.000160981706923756	0.00289490114687408	0.156064132964802
KRT80	-0.174949190745604	8.6496177789288	-4.01404922963895	0.000117130436365893	0.0022009993458238	0.151030868757783
CRISPLD1	-0.271181263184637	4.18609057840886	-3.94422389159063	0.000150770715662783	0.00274373171789378	0.146802987069138
CTCF	0.160616505413247	6.59581948611356	3.98692854371888	0.000129240920317028	0.0024069322398463	0.146265174885142
TIGD6	0.284971124574196	3.31150030752246	3.85052375554389	0.000210644871438257	0.00359105487251112	0.137056331110396
GCLM	0.33325384704635	5.81478530400694	3.93484736111161	0.000155937051758432	0.00282545097899026	0.133385613267089
ZNF791	0.353172130814998	4.89624429547182	3.89509602481946	0.000179779022132661	0.00316486775383855	0.131872802119474
FOXRED2	-0.207778843803305	6.10559898071736	-3.9628272880535	0.000141000735851983	0.00258563191489974	0.0999596069639246
CKAP2L	0.340271494754494	4.11433546505071	3.87658617903453	0.000192032966540361	0.00333875672781305	0.0894284230878926
MFSD11	0.218696232404997	5.25902536417998	3.90820776386789	0.00017155433184675	0.00303927398920027	0.0852139818233981
TMEM57	0.232658540549232	5.62966247294595	3.92043596923011	0.000164208654882984	0.0029308703780822	0.0826473925967877
HIST2H2AB	1.30270591603514	-0.0570265565935124	3.81830845798884	0.000236033024158207	0.0039395372215787	0.0770486662693308
IGF1R	0.228351819677448	7.70459880523886	3.97729172313135	0.000133825837393173	0.00247304232548445	0.0664984961724633
SERP1	0.175832285297925	8.51458877572485	3.98034242172056	0.000132357830847307	0.00244861987067519	0.0624523277874607
SC5DL	0.256841551112099	5.95621961994831	3.92612139421841	0.000160896569504681	0.00289490114687408	0.0588156027988722
RPS10P7	0.873638210205948	0.378084540364345	3.72037646108015	0.000332336982405473	0.00519439597546647	0.0528690453212439
LONRF1	0.344451115426741	4.46101709700052	3.8463014813242	0.000213817544787653	0.00362665782862952	0.0488519268073402
ZNF383	0.531476626330134	1.90050885234854	3.70030706524503	0.000356226460778504	0.00545471954906313	0.0296506378759682
ASB7	0.272255648300294	5.56036776769383	3.89900534191958	0.000177288214199884	0.0031276034749777	0.0275114388337405
SHC1	0.180066942543267	6.6871353097754	3.93265100991269	0.000157171437300532	0.00284165958639362	0.0205131176235156
CIR1	0.341685954673937	4.50941903756504	3.84928994221864	0.000211567303095688	0.00360231347793404	0.0198540530716027
NRP1	0.187267051258402	6.93797427135241	3.9553325114398	0.000144861666432888	0.00265061981337377	0.0193495132575441
TEX14	-0.263359322672026	4.76782643912184	-3.92478447330983	0.000161669614123379	0.00290414890075123	0.0121260355704589
C9orf156	0.267092648928648	3.81431023277735	3.84646849926741	0.000213691184463868	0.00362665782862952	0.00714040861067655
POLK	0.511811765938913	4.24805555468441	3.77954216703359	0.000270454106924426	0.00440762756157754	0.00112590694226267
MARCH7	0.272035944773998	6.75309653785251	3.93332710300805	0.00015679047058391	0.00283783964290618	-0.000509275238879781
GOT1	0.210195255444661	6.89533309893308	3.91812547815796	0.000165573175042447	0.00294893054250253	-0.00111464325294186
FBXL16	-0.358406608583765	4.65282904259475	-3.83996619155685	0.000218663563226323	0.00369386811252225	-0.00794865326211269
RAB5A	0.228202906587931	6.70200154660487	3.92081180616782	0.000163987712964755	0.0029308703780822	-0.0137810522028694
TUSC2	-0.333377126639945	4.28681395445308	-3.8437465965748	0.000215759389232016	0.00365218626064397	-0.020422376419126
ATP1A1OS	0.638489013653547	1.17837301341785	3.67898985474459	0.000383382936093074	0.00582881474838233	-0.0234483087400603
PCGF1	0.345318676458138	4.01658991423157	3.81277269463555	0.000240679253916766	0.00398964718133578	-0.0293580159001356
NSDHL	0.244005920588607	5.43660081308392	3.87892404401805	0.000190442383740265	0.00332459125853046	-0.0371087131973686
GRPEL1	-0.166548326066701	6.03397888097006	-3.91203708556686	0.000169220898210929	0.00300429968331166	-0.0405419588649201
ALAD	-0.220766625399541	4.84501239410676	-3.85932935962877	0.000204172049287862	0.00350212651516944	-0.0423123779894814
CT62	-0.39116062343148	1.17567018896314	-3.75882960785051	0.000290752349917721	0.00467103006726606	-0.0473141415369867
LOC253039	0.274757034162628	4.62945342384573	3.85482452453247	0.000207459392071796	0.00355331513862721	-0.0480991086294686
NDST1	-0.217332327431291	6.45830766881123	-3.92105673408239	0.000163843880930044	0.0029308703780822	-0.0488052726691812
IVD	-0.157521486790806	6.16211062861071	-3.91837264869663	0.000165426686373594	0.00294893054250253	-0.0521163037086998
KATNA1	0.329928319721722	4.46301080573535	3.80282841387435	0.000249245234900644	0.00410677567337771	-0.0538618716821047
PNN	-0.2123829305002	7.83184872020999	-3.94362674167001	0.000151094799012892	0.00274664067249088	-0.058474175368878
KIAA2013	-0.270737125613147	5.57690727662758	-3.89533246989981	0.000179627427625968	0.00316486775383855	-0.0599069045192877
CBX8	-0.298909789068535	3.76947258085776	-3.81766900019456	0.000236565330727471	0.00394448513567918	-0.0621959428749976
CALM1	-0.138301842067362	9.16678074714688	-3.96527805284074	0.000139759717291843	0.00256568771897781	-0.0644718336966799
LIN37	0.462598994201149	3.45896682184954	3.73267490046899	0.00031845829766911	0.0050149685218627	-0.066299496473242
EIF2S2	0.199829383332156	7.53336128782536	3.92831007150534	0.000159638633543261	0.00287693589157057	-0.0723738836867591
SCAPER	0.377945028033043	4.26645142354	3.77202718558078	0.000277657711964511	0.0044908583896465	-0.076190367718878
ZNF197	0.486261723494072	2.7075680587141	3.69527393182526	0.000362468496435276	0.00553600286245073	-0.0795222559708639
RCOR1	0.260790103247293	7.33759347540111	3.90832449713372	0.000171482747465604	0.00303927398920027	-0.0832451716728038
TSC22D2	0.275780191107836	6.65892648416831	3.88299170234505	0.000187704845374917	0.00328365673017795	-0.0862391768311257
C15orf34	0.84305578677055	0.321731864801982	3.669159309136	0.000396557816826425	0.00601272251006811	-0.100000066892416
BCL6	0.332875747901128	3.93574613382583	3.7625699246503	0.000286982744659356	0.00462379520393359	-0.10224388065894
SBDSP1	0.232459882900542	5.90663461951134	3.87587134916208	0.000192521831104614	0.00334344247496736	-0.102648236036213
EFHD2	-0.287120434830988	5.45283197910843	-3.86894145767364	0.000197323070008116	0.00340560477070768	-0.104765125140301
RGS3	-0.284494041636895	4.13064965480069	-3.83391460110313	0.000223390209062282	0.00375304332334337	-0.107606086565463
SMAD3	0.183298510846482	7.41659674120542	3.91687226178749	0.000166317817950925	0.0029590416887354	-0.108845723967225
NIP7	-0.212452560039684	5.76610453486652	-3.89249992615492	0.000181451538300348	0.0031909521835279	-0.112958883348247
SETDB2	0.389001164432325	3.47391751921923	3.74928408069538	0.000300587240703093	0.00481644318665971	-0.114835351996761
SLC25A12	-0.290591747270115	3.40035775211763	-3.78218433728338	0.000267963940232079	0.00437728179052418	-0.116257151253525
LRIG1	0.204541341573284	5.75196799817511	3.87843682962667	0.000190772822967808	0.0033268870608067	-0.121138783886826
CACNG4	-0.207120455684094	7.08676997791432	-3.92057952846517	0.000164124227685278	0.0029308703780822	-0.122220585759434
ARNT	0.227084092375821	6.08281818475831	3.86491143026861	0.000200167501141025	0.00344403424802726	-0.126041344271682
ZFP36L2	-0.228402177130858	6.47944723981252	-3.89025302061848	0.000182911070390953	0.00320986856371279	-0.142000573486194
NSUN4	0.202327991540716	5.13734583442044	3.84906475142501	0.000211736076824274	0.00360231347793404	-0.142283072839669
GADD45B	0.338969745376248	5.51505952483269	3.79562166449835	0.000255633723434466	0.00419962513822987	-0.146992341456658
BRD9	-0.160703379146119	6.74763193113263	-3.89951945037687	0.000176963113570692	0.00312516484831705	-0.151189078231719
SRSF3	-0.203580595697307	8.8537905020091	-3.92269284691579	0.000162886172938085	0.00292286304315078	-0.156047098735433
ILVBL	-0.266966397631165	5.82565146022384	-3.8724069023926	0.000194908000628676	0.00337786673835645	-0.161938006922814
ERCC3	-0.189989766085866	5.93549098159827	-3.87809753352453	0.000191003263933136	0.00332743602710183	-0.162777904614573
SCLT1	0.447013508912435	3.33002762229426	3.69359057880031	0.00036457924451236	0.00556315993177437	-0.166376758580145
SMG9	0.237837580142115	5.75635829523366	3.85099004923425	0.000210297257402846	0.00358878707429101	-0.168355986663107
UHRF2	0.244753300595441	5.09810746123293	3.81274205086312	0.000240705214420462	0.00398964718133578	-0.170522019877553
FBXO10	0.299803651950723	4.15312414902704	3.80110681517158	0.000250757393699301	0.00412762465770384	-0.171245579386403
MUL1	-0.230371174765589	4.57479129915988	-3.81694401712478	0.000237170214763843	0.00395063214313796	-0.172713329298896
RUNDC1	-0.216264778156285	4.60975506841224	-3.82014059220653	0.000234514203975808	0.00391996740625271	-0.179265593931465
IGBP1	0.184974762093686	5.75416392489584	3.84209661871293	0.000217022380251346	0.00366985064441205	-0.187779050504553
CLDND1	0.306720903149322	5.16422938355954	3.79151273322877	0.000259345593722759	0.0042480859054059	-0.188688647432503
MORC2	0.152022738119371	6.40223222674042	3.86732088149741	0.000198462221554246	0.00342173421986929	-0.19059494624011
RAB2B	0.31219731150402	4.50744516251545	3.77268715314093	0.000277017849010973	0.00448919235160805	-0.190987611703454
WBSCR16	-0.222021724842426	4.60397342242727	-3.81302276730762	0.000240467499362231	0.00398964718133578	-0.191137540680102
FBXL4	0.363449177915774	3.42017707949486	3.74234580594726	0.000307933499079697	0.00489067411073966	-0.202755277984077
CNP	-0.213695413548312	5.40862912728057	-3.83504019642124	0.000222503744898822	0.00374361431558139	-0.208286376622313
PTPN21	0.308588788460843	4.1709382847638	3.7405534019405	0.000309858861039341	0.00491283588632247	-0.21075015251001
GOLGA4	0.30426613730195	7.68469765032794	3.88097219636457	0.000189059247316838	0.00330389430734252	-0.216839604056035
SLC43A2	-0.248834135290976	6.05361175016287	-3.86513466296377	0.000200008923485621	0.00344403424802726	-0.219430364978902
PCK1	-1.79653186365897	-1.62508847691818	-3.80446576164582	0.000247815137301276	0.00409094315583155	-0.228821251446437
NR4A2	0.421560780861042	3.36593399408852	3.66538852818086	0.000401724476706049	0.00608426520160388	-0.240337013536226
SNORD60	-0.740987620105588	-0.391431592827468	-3.59074599532116	0.000518128089535773	0.00754149187937011	-0.259711896394322
SNX22	0.552226622736211	1.27500769899392	3.61055540108396	0.000484454945101423	0.00713834757874555	-0.260585644158292
PNP	-0.165816387138825	7.16121744593254	-3.86993348162989	0.000196628827391156	0.00340064168489111	-0.268292206438852
GGA2	-0.140224166976799	6.7687346337235	-3.86174064284509	0.000202432921298926	0.00347586055010599	-0.268294006056696
PMPCA	-0.221218007068149	6.62878017165929	-3.86189137724586	0.000202324675289567	0.00347586055010599	-0.277171089963532
PKI55	-0.321413883943989	2.68681790330861	-3.70570297381211	0.000349647938833918	0.00538178630302914	-0.289041974626667
CDK5RAP2	0.174623271257285	6.26084176132657	3.83030188630705	0.000226258202922799	0.0037915252361532	-0.294133514780421
ZNF589	-0.40544053862796	2.66147979025583	-3.66518591802681	0.000402003889486504	0.00608426520160388	-0.300195646152846
IDI2	-0.355543137086177	2.8355752239397	-3.71640926903867	0.00033693518865304	0.00524952304706661	-0.302395623624232
CDK2AP2	0.324371023624124	6.20187962953767	3.82000519369362	0.000234626128537369	0.00391996740625271	-0.302946271971127
GTPBP2	0.311669589774505	5.83644564331733	3.7998015001226	0.000251909730171193	0.00414251556281517	-0.306133784458138
TBCEL	0.362864942923439	3.58050633143797	3.70780712293649	0.000347114027840778	0.00535613711586062	-0.306841958340438
SEC22A	0.278962221720825	4.45360155811931	3.72179315652913	0.000330709444296204	0.00517863740300535	-0.309686332959386
GRB2	-0.111616650990415	8.66995505339167	-3.88318959668314	0.000187572624827321	0.00328365673017795	-0.311225558979308
LUC7L2	0.174878066603928	6.96970631719891	3.8472670814111	0.000213087986704465	0.00362162956264784	-0.320334244844535
RASL11A	-0.689915258806291	1.14085476093604	-3.57425070546173	0.000547845926572661	0.00783091903931724	-0.320727653454659
AFTPH	0.250111469542818	5.76598477549589	3.78921650915719	0.000261442216138987	0.00427823837838397	-0.328894221994219
CD14	-0.906519608399801	0.49353661743081	-3.57131154474864	0.000553307531158128	0.00787533204347961	-0.329387586268416
IQCE	-0.201036413274007	5.73577079164406	-3.81646558160503	0.000237570200461214	0.00395335724628194	-0.333917000368364
ISL2	1.04109524746462	1.43050811537917	3.58356952791062	0.000530864696540897	0.00766020809745468	-0.333930197083369
CSNK1G3	0.311810454449776	6.20270216913516	3.80433524683723	0.000247928844738898	0.00409094315583155	-0.336457699629817
PTBP2	0.318751634253661	4.26034280003371	3.74920721629026	0.000300667704309539	0.00481644318665971	-0.339269426486986
CBX2	-0.216807720553311	6.35237729928262	-3.83914862500385	0.000219296514605478	0.00370082231106157	-0.341281671030528
CREBBP	0.297357734486969	7.43844363884613	3.84374887937667	0.000215757646703787	0.00365218626064397	-0.34472850316347
GATS	-0.299136635198928	3.57264729877937	-3.70128357491113	0.000355027286183948	0.0054467491524032	-0.345070744301665
FZD1	-0.289356387005753	3.38905029196522	-3.72505635294884	0.000326989358869868	0.00512999065454003	-0.354705824996096
GPRC5B	-0.389024199351782	2.45784380495831	-3.62391052824825	0.000462934224248067	0.00687576551183364	-0.361309371891847
DTX3	0.30135935950123	4.06558288137529	3.69741004026657	0.000359806739496307	0.00550037286228175	-0.363112337246903
EXOSC6	-0.29504865161439	4.70922470109317	-3.77235424000651	0.000277340445038352	0.00449006931541278	-0.363957948174645
C14orf169	-0.229926022942788	4.136359232241	-3.77581034011884	0.000274008787373394	0.00444473613970188	-0.368347602655394
RIOK2	0.23696919465436	5.32329257859915	3.77931744262889	0.000270666916152842	0.00440762756157754	-0.382879264643636
RAB3GAP1	0.207285451546804	6.43124257941195	3.80420803204204	0.000248039724946974	0.00409094315583155	-0.389185235512595
ZNF449	0.616393354282516	2.4966960966034	3.57933018031518	0.000538527166568277	0.00774404843825268	-0.390332801794056
GSC	-0.572986247298159	0.850048143151615	-3.58540767507628	0.000527574471219112	0.00763909563347916	-0.391208039400296
LARP1B	0.264345313419423	5.3777413714857	3.76066426270858	0.000288897481951768	0.00464871626003088	-0.394382255780586
STARD5	0.605982531740432	2.49902792562618	3.56485828918618	0.000565480277441276	0.00800092399317081	-0.404512535164966
UPF3B	0.273974272045111	5.43564130050684	3.75761300192323	0.000291988599770908	0.00468638900438451	-0.409000830450868
ZMYM6	0.299659033343491	4.45706032878286	3.71389920650175	0.00033987564506622	0.00527344954096794	-0.413878410250335
TRIM13	-0.323267566391825	3.68834555471175	-3.72051983724429	0.000332171922524052	0.00519439597546647	-0.415793255829637
MAFB	-0.395485694500615	3.61131839454748	-3.65148311592168	0.000421334677731347	0.00633669168199554	-0.426036629160578
DUSP11	0.226090437924237	4.53643590321559	3.73581530799607	0.000315003680782085	0.00496524180716267	-0.431945208698945
BCL9L	0.246248475928381	8.28330800294759	3.83375904191671	0.000223512984336881	0.00375304332334337	-0.436444041721633
MRTO4	-0.188712728947771	6.34824176976519	-3.81167447165153	0.000241611303106836	0.00399674325732812	-0.437022786877647
GPSM1	-0.301394160469038	4.37244877888355	-3.70812423780508	0.000346733659434478	0.00535613711586062	-0.439026350372741
IRX2	-0.216535965737759	6.10342162157957	-3.77893918055531	0.000271025482196857	0.00440917331153719	-0.439078290785096
MRI1	-0.208232353188398	5.43361476493212	-3.77796703876027	0.000271949079691437	0.00441989932824061	-0.441012522174474
TIGD5	-0.40206851710327	2.81493102904273	-3.66224117831603	0.000406085746262531	0.00613493949457504	-0.442780239117996
SELK	0.347840262195174	5.00840449855564	3.70557980954259	0.000349796801685762	0.00538178630302914	-0.447015870752955
AKAP10	0.266838207271228	5.28104539205326	3.7485451469398	0.000301361623736407	0.00482293951709825	-0.448349959545238
CPEB1	0.591892904573175	1.99619911014924	3.53156752583143	0.000632403457502068	0.00873353874753475	-0.462058985965205
BTBD10	0.247746573193049	4.68813100840541	3.71906098784593	0.000333855044931147	0.00520838784648181	-0.46648585435942
VPS26B	-0.201639041229187	4.86717310252526	-3.74050000023649	0.000309916399190995	0.00491283588632247	-0.469270760441773
ZNF770	0.349735408141822	5.94209685815489	3.78184774940159	0.000268279947099216	0.00437728179052418	-0.472518135212636
ENDOD1	-0.212374238872645	4.91108499302651	-3.76334531676929	0.00028620712016222	0.00461574530143969	-0.478334472368116
IMP3	-0.259856914351388	5.54859429173805	-3.79170866831543	0.000259167433597243	0.0042480859054059	-0.479993673376935
LOC643669	-1.13405481805456	-1.42735195500163	-3.58809354196291	0.00052280153084273	0.00758969861268561	-0.486683757452488
PPARGC1B	-0.289392236713205	4.37955353400378	-3.73781665936219	0.000312820702285194	0.00494949236047076	-0.486899741677705
DNAJC3	0.263522439482401	6.45664733779249	3.76567865926566	0.000283885089418777	0.00458271644347454	-0.488099380057366
THAP1	0.349933517283469	3.49422830377498	3.60379616224376	0.000495704709455963	0.00727207505345747	-0.512739917927387
KDM6A	0.253234100402933	5.76318743269998	3.74276411409961	0.000307485801147187	0.00489067411073966	-0.51319819529354
ZNF276	-0.230800665033625	4.80661798559601	-3.72741799583115	0.000324321894615535	0.0050977061706299	-0.526880971734283
TRAPPC6B	0.260673228659814	5.79204718499572	3.74389134712555	0.000306282448672263	0.00487835016342374	-0.542066499011091
HDAC4	-0.318163400956404	3.84303654974354	-3.65257594067952	0.000419761232551649	0.00631871003887828	-0.548132398813447
TSPYL5	-0.17255644988202	6.31818720587716	-3.77732770187854	0.000272558122820072	0.00442549713208047	-0.549666379082197
TNF	3.0210031919089	-2.38341583362237	4.23932502875182	5.09208570026989e-05	0.00111612111731735	-0.55346443153702
LOC493754	0.308228514627543	4.00119447236721	3.63139219773365	0.000451277160267	0.0067385350252726	-0.553558310095771
HNRNPL	0.138731229178426	8.8625239163169	3.81202025959318	0.000241317466663534	0.00399583496285242	-0.557404850205796
SYBU	-0.396692551690979	1.3792849368502	-3.54857198991232	0.000597336703683607	0.00835971467146832	-0.55782424694238
SPRYD4	-0.223465966977752	3.97065490078992	-3.68468512144489	0.000375941291071429	0.00572087547941636	-0.560090987085717
RECQL5	0.201035890487931	5.78379456296915	3.73701883196781	0.000313689205088024	0.00495854278439709	-0.562095853693249
KIF18A	0.358643353592357	4.12398425094717	3.6320308214859	0.000450295121139506	0.00672987989806711	-0.578217318658345
POMT1	-0.221952851590105	5.17207098895381	-3.71625126191955	0.000337119573819035	0.00524952304706661	-0.582073561228678
KCNK3	-1.26081883066744	-0.471760221659796	-3.55191305642385	0.000590666299789637	0.00830807670116223	-0.582303917679636
RNF165	0.583259175243053	0.432553467298889	3.51524380042462	0.000667888425401839	0.00912679710250761	-0.582585952176892
GLTP	-0.228747770546768	4.94058983110942	-3.70104338200239	0.000355321892207121	0.0054467491524032	-0.587547411009723
RRAGD	0.343303204769169	3.73804306801649	3.58986659948082	0.000519673126388515	0.00755740292671437	-0.592084405469482
INHBE	4.02897907493247	-1.88865456845006	4.52378394159929	1.71147100955063e-05	0.000443480021782771	-0.592886272171139
FBXO48	1.92435846334985	-0.118143395681342	3.74460922106668	0.000305518433379651	0.00487082009517757	-0.595160477386343
CLK2	0.226112873616565	4.98783857814925	3.71004662019449	0.000344436287752949	0.00533365970035214	-0.596014847220539
SLC10A3	-0.264644315682498	5.27301772421818	-3.70776140550055	0.000347168897009861	0.00535613711586062	-0.59704324709303
TOB2P1	0.62838047415224	0.791873615960838	3.48513756723494	0.00073831643345474	0.00991775424345146	-0.603379231396528
ZNF189	0.409607069918072	3.6232423510435	3.57164200299992	0.000552690907703626	0.0078732561673215	-0.608305348745695
SYNGR1	-0.301154862988247	3.3138936087083	-3.62513197597439	0.000461011819917286	0.00685939650916076	-0.611924061617406
TBL2	0.16969576526169	5.89197207347537	3.72665272123219	0.000325183995710167	0.00510645741244772	-0.613863623934171
LPHN2	0.313903068768578	4.56147069351157	3.65739933069103	0.000412882856263112	0.00623199719146596	-0.617825456777791
SPATA5L1	-0.268855905988922	3.44063929987424	-3.6206245550674	0.000468143696089307	0.00692253422604456	-0.630846541273383
CCDC14	0.249020633841519	5.8390248429211	3.71447353872765	0.00033920069071498	0.00527344954096794	-0.632155900314158
ARHGAP24	0.52590391899456	1.19412877601999	3.47831833399954	0.000755213926576131	0.0101041581664474	-0.634502432710376
FNDC3A	0.304304106721524	6.57555388784741	3.71933288199945	0.000333540738661817	0.00520834296300675	-0.638530353550439
RMND5A	0.208676239642151	6.95778279543749	3.73792435919627	0.000312703637127987	0.00494949236047076	-0.641674879392292
C9orf114	-0.222516448127397	5.10475154253601	-3.70311312916224	0.000352790865860357	0.00541788286560937	-0.646612273530277
MBOAT1	0.207893526054806	4.68888028349131	3.68870257353425	0.000370774622138058	0.00564739051059826	-0.651586521066687
ATF7IP2	0.519991082175789	3.58779953813788	3.52404593563187	0.000648527003876003	0.00891205062680548	-0.659507550764442
SEPT4	-0.560564520321815	0.558633561240878	-3.47731813166729	0.000757722793671246	0.0101250463144569	-0.659822255365793
STEAP4	-0.369799941115529	2.02932536040721	-3.58019715148853	0.00053695168631563	0.00772803786742048	-0.667683608696727
GRSF1	-0.167611189067774	7.10479073584567	-3.74720371868696	0.000302772254946612	0.00483498427095694	-0.669995192993293
ICAM1	0.529742027196723	2.31956602951572	3.49903085028202	0.000704987102857818	0.00951590339644402	-0.670641002710217
LHX1	-0.382129750887947	2.53046701078459	-3.53891568873131	0.000617017868916387	0.00859201235616791	-0.688751540317796
RIMKLA	-0.359078879118919	2.51206553558268	-3.54331046632324	0.000607985794057993	0.00848674932782863	-0.690419573959871
HRK	1.04876583128375	0.379941039091775	3.48315290054668	0.000743197127767913	0.00996730454273503	-0.694750448647141
EXOSC3	0.247074759334062	4.39757736265478	3.64286370671739	0.000433942325685156	0.00650874569933502	-0.69762287813331
SAV1	0.263723287736089	4.85598860890564	3.64023199189758	0.00043786246403102	0.0065563305659288	-0.699012877535157
EIF4A2	0.182551874552366	8.40691795017628	3.74802039982882	0.000301912696277601	0.00482713951486291	-0.699213974375866
NET1	0.161364021807827	7.15613768855321	3.73640077500619	0.000314363587520237	0.00496338719833083	-0.704859387921424
BDH1	-0.196419408040816	5.18169447453544	-3.70008949254419	0.000356494168089333	0.00545471954906313	-0.710410896052764
MPRIP	-0.182357713553467	6.84496773962621	-3.72324098236854	0.000329053968663473	0.00515754317893901	-0.714806213409764
ZRANB1	0.164568202764249	6.31330475531038	3.71302977968405	0.000340899822002034	0.0052837892707711	-0.716606401995977
UBXN4	0.238818847963392	7.92240159012142	3.7361942518117	0.000314589238832258	0.00496338719833083	-0.731314611056136
FNBP1L	0.306427047800425	5.75671040273284	3.64731436395742	0.000427388334292561	0.00642196091887582	-0.732709916753365
SERTAD4	-0.369006400954443	2.30731512508971	-3.53235170548572	0.000630744431303834	0.00872157956040782	-0.736687704672473
SLC7A1	0.268049047156641	8.42370404573242	3.74700519350699	0.0003029815544106	0.00483498427095694	-0.73960606973831
GATA3	0.218506405616077	8.8585694612958	3.76047784284322	0.000289085440709885	0.00464871626003088	-0.740197824699718
ELF1	0.231702089463842	6.65494909742551	3.71414473082893	0.000339586949284898	0.00527344954096794	-0.748516762243757
ARX	-1.01273437327263	-0.768664108562958	-3.46313198082603	0.000794163566801796	0.01049928181122	-0.750092807798795
CEP57	0.381898045741789	4.67975567228605	3.59672446111272	0.000507739010601382	0.00740316234812337	-0.753238906160726
SGK1	-0.556067560364061	2.48940250612863	-3.43223375399178	0.000879327127828506	0.0113471195106512	-0.763086341873885
TSPYL1	-0.148006456100688	7.23273178431178	-3.71386371159923	0.000339917400452251	0.00527344954096794	-0.768765159451446
SAP30	0.331650763288004	3.33656099982903	3.53504543826033	0.000625076776645425	0.00868150435389416	-0.7700463880559
RMND1	0.205350252039264	6.04357919261628	3.67409677866313	0.000389887839050421	0.00592232899207924	-0.774280739296788
ZNF782	0.379324762457419	2.94922452131865	3.50891247307086	0.000682151011615021	0.00925997850507273	-0.777472077567481
LOC284454	-0.444210090419222	4.08158548463672	-3.51517907066641	0.000668032807282415	0.00912679710250761	-0.782662403894516
ZNF674	0.633213251996328	2.63855359617534	3.44171440339651	0.000852322285287469	0.0110669548906426	-0.784594011102723
ZNF775	0.848899880811198	0.960476622273979	3.40908982307298	0.000948671995147968	0.0120650877922849	-0.784706421894272
TEX19	0.633284963034365	1.67985905317966	3.42787612135796	0.000892007825551215	0.0114728181608513	-0.787439164210249
TXNRD1	0.188933007670821	8.70475445202849	3.73145653692048	0.000319808233145109	0.0050314890791334	-0.790090093186178
HRH3	-0.699690121231455	-0.0221306661277036	-3.40075522152538	0.000974880557053991	0.0123514412395234	-0.80222738019976
SLC6A19	-1.04004291443406	-0.962875247825047	-3.44555210846983	0.00084161453461502	0.0109790651145878	-0.805088608916595
PA2G4P4	1.21447986198761	-0.439955175245415	3.43645626918685	0.000867201651927959	0.0112110465145389	-0.814328626531606
KIAA1429	0.219772454871329	7.0554540798578	3.69272617218517	0.000365667648909665	0.0055746816411716	-0.823056647078567
EIF4A3	-0.176727230365341	7.52306652915208	-3.70675429008087	0.000348379708630932	0.00536986382225226	-0.830280578746801
LOC100129917	0.601254875541329	2.65347478846146	3.43637215497856	0.000867441652105557	0.0112110465145389	-0.837100212938429
ZNF429	0.378839073840462	3.11721624938928	3.51760568742119	0.000662640260481196	0.00909105473034251	-0.839578017274822
NETO2	-0.169292313827775	5.95173611883256	-3.67063608387813	0.000394551594467736	0.00598773218319276	-0.839994183165226
ANKRD32	0.363902656276287	3.92868553510739	3.55368874224724	0.000587149875056839	0.00827514580761054	-0.853910711082202
FBXO33	0.207654134681531	5.33069272094965	3.61919328515338	0.000470430101734797	0.00695006450654836	-0.859604668737494
THSD1	0.783197221286632	0.104483289292531	3.37795896849401	0.00105008441807185	0.0131154681163805	-0.864692955643734
MEF2A	0.284292417277391	6.44753232767533	3.64020763462831	0.00043789890230462	0.0065563305659288	-0.866718680672718
KIAA1549	0.265114623977898	4.72434932361905	3.59316361274286	0.000513902877191388	0.00748650846528638	-0.867413494966937
ZNF140	0.320578405360827	4.08269633414748	3.55002185405955	0.00059443336853567	0.00834536014285224	-0.871500157584329
USP43	-0.278750135033645	4.18584960570124	-3.57830494354145	0.000540395894021865	0.00774665535778723	-0.873535971713484
PROM2	-0.219269591436279	5.06642340712119	-3.62527686127893	0.000460784291161483	0.00685939650916076	-0.893654213464561
CENPA	0.28746493673178	4.48820864807092	3.56834947444521	0.000558863777376595	0.00794089873648783	-0.895355508497635
HSF2	0.264431271270732	4.32621312815199	3.58619973481073	0.00052616266584188	0.00762525513304992	-0.896231833041568
TCP11L2	0.648158671899165	1.95561334390867	3.37813468286793	0.00104948444574071	0.0131154681163805	-0.901403324409459
LOC389332	-0.595239385443168	0.0439705847510245	-3.39725910371801	0.00098607568312581	0.0124461356412046	-0.907114145709174
GABPB1	0.184589673919533	6.57968601663427	3.65258208458389	0.000419752402349544	0.00631871003887828	-0.908628166859814
DHX36	0.23148112446899	6.14150019024231	3.65689190082476	0.000413601412381846	0.00623721372468349	-0.914982732432589
DHCR24	0.132315677150908	9.07048411004847	3.70324091825542	0.000352635159205383	0.00541788286560937	-0.929197373060835
LOC100129518	1.18777617150054	-1.31903755349649	3.44624931488815	0.000839682877238686	0.0109624172044807	-0.930255604418467
RNF146	0.282737125347801	4.15939658865005	3.55882326809164	0.000577092874056617	0.00815832732520952	-0.931656957558193
HNRNPAB	-0.139586678112854	9.35696146064522	-3.70972672488855	0.000344817578022681	0.00533462458358124	-0.933903588991313
MGC21881	0.425316877637937	2.03473761101012	3.41837856587572	0.000920244447677266	0.011766183595531	-0.940866910944232
PIGA	0.2756218240379	4.77883763565424	3.55734469804047	0.000579972130230024	0.00819210633949908	-0.945059114172258
EZH2	0.149815817775759	6.87885584924154	3.64673094434294	0.000428242096142373	0.00642901329971728	-0.952168909534391
CCND3	-0.207355621083672	5.9884165073758	-3.62896809112033	0.000455023315453893	0.00678236178935019	-0.953296582281006
NUPR1	1.41307666918133	-0.28041334289451	3.41675084188998	0.000925167361053008	0.0118197756293012	-0.959329731844318
EGR3	0.299043549458215	4.86247048957442	3.54907496620599	0.000596327985043869	0.00835305611791019	-0.972340740950435
RRP36	-0.204392677463508	5.82282512742459	-3.62287938087059	0.000464563028966037	0.00689383504563266	-0.976929413784037
BLNK	0.628090440383794	1.09088784415414	3.34486082371751	0.00116902538780655	0.0143755739600564	-0.977141691860388
CXCR4	-0.48214607709518	3.32903424644855	-3.41838160766868	0.000920235271145784	0.011766183595531	-0.978250545094234
IL6ST	0.33512036847886	6.17789003100429	3.60733064987107	0.000489791576412541	0.00721062880627054	-0.983800309749105
RLTPR	-0.522251692053837	1.19394115123907	-3.34625876175423	0.00116375601637856	0.0143635834818562	-0.984369155610534
SKI	-0.24532427190804	5.84470971495913	-3.60597429405706	0.000492052794146153	0.00723118710834821	-0.988462005805114
SEPSECS	0.31877494218868	3.76913727272456	3.51603386911797	0.000666128523282099	0.00912394219768208	-0.989451827440326
RPS6KC1	0.329208413792079	4.29586029528158	3.4999473397359	0.000702839156733119	0.0095022490357354	-0.993485233600572
DLL4	-0.801032057327356	1.26589582522027	-3.33027266665812	0.00122536573663333	0.0149257221991667	-0.996076610284723
CDR2L	-0.267824287277562	4.68867369221752	-3.5500443775414	0.000594388370917576	0.00834536014285224	-0.996101766487699
LRRC45	-0.315025633392177	4.9448451437746	-3.59719863976528	0.000506923501585801	0.0073977213268071	-1.00062406076821
RPTOR	-0.261430581234051	5.26087733587008	-3.59925167086892	0.000503406910170396	0.0073656843094398	-1.00149532745329
TTYH3	-0.289536460431228	5.7038548215233	-3.59777638943925	0.000505931543047097	0.00738969355975515	-1.00423971021416
AGAP3	-0.224896168241049	6.37628626407631	-3.62064075828639	0.000468117872348347	0.00692253422604456	-1.00599887248441
FAM127A	-0.273962586217056	5.09360268414701	-3.58359787834787	0.000530813803072872	0.00766020809745468	-1.01202489963493
NRADDP	-1.11818084722469	-1.6866859883181	-3.39772058659226	0.000984591048321126	0.0124367830000925	-1.01304626310185
C7orf42	-0.147193065660636	6.28451066804743	-3.62415681310634	0.000462545992810749	0.00687576551183364	-1.01953494784407
ANAPC7	-0.150133391251893	6.18574737576513	-3.62061888865875	0.000468152727197823	0.00692253422604456	-1.02000343020581
RPRD2	0.228482794011736	7.07975689570908	3.63839448949762	0.000440619436875069	0.00659116230974835	-1.02275212899865
JUND	0.417059452260819	7.43316469477138	3.62987257063129	0.00045362212208848	0.00676750791240655	-1.03320237747799
CNOT3	0.212222432389668	6.44210161533304	3.6114349025628	0.000483009044924339	0.00712331857787888	-1.03346289917215
PGS1	-0.273283031758574	4.10933484713545	-3.51264533575025	0.000673707592084985	0.00917515127852547	-1.05079517765514
TOM1L1	0.193204283454388	6.44013590747597	3.59843270276329	0.000504806924975363	0.00737971242420277	-1.05393657530842
HIST1H3E	0.951442636444946	0.829559745687142	3.33272704827129	0.00121571194042354	0.0148405594829513	-1.05526851813348
GALNT6	-0.138365430544078	6.41830539979134	-3.62232478311825	0.000465441317539182	0.00690074520791248	-1.05569872563764
NFKBIL1	0.392139868066689	4.0840540460666	3.4732278497919	0.000768064692744978	0.0102113255108608	-1.0570037517713
PPM1B	0.188164387168055	6.14605421458304	3.58676954445012	0.000525149221421515	0.00761716875893618	-1.06073985419051
KLHL28	0.328750477175413	4.88731207064286	3.55359478148056	0.000587335450468412	0.00827514580761054	-1.06659062217052
TAB2	0.221238673568255	6.36780990428357	3.58861039984856	0.000521887744981976	0.00758301533195357	-1.07502656795478
CDC25A	-0.209992196996279	4.53893069053416	-3.5688542016631	0.000557913296464679	0.00793413432829531	-1.0789742996603
FN3KRP	-0.21106591878327	5.13923857659787	-3.56612603937526	0.000563069116221498	0.00799002310714845	-1.07958008990596
C17orf48	0.568820805244482	2.2560654916262	3.34369409238246	0.00117344038167528	0.0144192630001009	-1.08426971889627
WHAMM	0.181639911029172	5.47808293282616	3.53288294305905	0.000629622871100498	0.00871673253003703	-1.09762821718218
SPATS2L	0.15456127385479	6.09193517838126	3.57893054974774	0.000539254856080869	0.00774665535778723	-1.10596274655053
TFG	0.150229564546049	7.35289928305611	3.60529985682005	0.000493180842654336	0.00724140159135305	-1.10596936702153
KLHL21	-0.247758795275602	6.12074249085	-3.57853206531262	0.000539981384703954	0.00774665535778723	-1.10790496621084
MASP2	-0.660018101639039	0.313773680510623	-3.28994335550908	0.00139465343822253	0.0164951797035598	-1.10880692308949
OTUD7B	0.220382949763286	6.4491001927891	3.58419190055362	0.000529748501403118	0.00765731541699719	-1.10882642676355
SMAD7	-0.344207345860991	3.90186535043691	-3.41956146259496	0.000916682351035007	0.0117385877784912	-1.10891552350669
ABCF2	-0.127749987260813	6.61794501866691	-3.60262356612638	0.000497681326590968	0.00728828590709925	-1.11060552543187
UBE2B	0.279236174720094	6.84805985928007	3.56601676542008	0.000563276563222197	0.00799002310714845	-1.11372417634144
LRFN4	-0.322652700334803	5.86698930010992	-3.57331335887025	0.000549582159828511	0.00784233109297955	-1.11508760800573
PIP4K2B	-0.200516913871628	5.01105789878843	-3.5284372959409	0.000639066985708674	0.00880542317502575	-1.11734152079789
ULK1	0.230086564574024	7.49331475356307	3.61508768490196	0.000477047488418135	0.00704160829329646	-1.12469485816724
ZNF286A	0.305770349791933	4.39317908113509	3.48687013726728	0.00073408042198959	0.00987671840495084	-1.12657098552297
ATG12	0.211091971870256	6.24355145202002	3.57340588987887	0.000549410534768737	0.00784233109297955	-1.12897041954069
BMP7	-0.230640850548761	6.50272947978577	-3.58505741208767	0.000528199939129741	0.00764153614360362	-1.13492452934242
C7orf13	0.266310571369231	3.92729847787295	3.45177376975708	0.000824523956724991	0.0108151675704069	-1.140551554824
TSPAN3	-0.156092188232758	6.89976644583507	-3.60604086458739	0.000491941582338567	0.00723118710834821	-1.14076780034824
ERCC6	0.335487525801843	4.48288898977376	3.48800485469733	0.000731318550700664	0.00984748103214001	-1.14300088768969
WDSUB1	0.337030593461522	3.34673460507396	3.39931829057708	0.000979467296627776	0.0123814142621337	-1.14772429058844
STIL	0.259578541268954	5.96201692926777	3.56509216923702	0.00056503472282386	0.00800092399317081	-1.15064711371696
NBAS	0.239497325871614	5.26200018826921	3.50858820122665	0.000682889182869032	0.0092624806928643	-1.15315454214224
AKAP8L	0.235662660999954	6.39009095223907	3.55275731090725	0.000588991931570091	0.00829149921176616	-1.16283408621438
ARHGAP44	0.259820778732567	4.1587272354532	3.46615802100407	0.000786254510621525	0.0104276926531597	-1.16408724536297
IQCB1	0.238927124798368	5.15234836956013	3.51377328710999	0.000671175732215466	0.00915041139072347	-1.16508624115392
CCAR1	0.212154161249019	6.75482091025374	3.58181231341996	0.000534028197898725	0.00769258189634648	-1.1688329323421
HGSNAT	-0.269662113111432	3.77351266653803	-3.45729691297438	0.000809626593374279	0.010669972535533	-1.16927526217318
TMEM223	-0.309242462961756	3.55970850370046	-3.46520916231145	0.000788726485632639	0.0104439127044499	-1.1696767003843
HEATR2	-0.194228692911711	5.91293450262047	-3.57235285233244	0.000551366689845032	0.00786108825316992	-1.17213954379639
C5orf34	0.37246888380504	3.24754279201779	3.39563737912948	0.000991309636754446	0.0124933401394735	-1.17806261266113
ATG13	0.139093250696705	6.66488912292753	3.57454806903466	0.000547296209269045	0.00782975346776348	-1.17829093044103
LRRN2	-0.506464383275312	0.94777785805241	-3.29366155535442	0.00137817391041365	0.0163233572788654	-1.17965936880559
SRF	-0.213140161064707	5.89401892950516	-3.54905826328906	0.000596361456875435	0.00835305611791019	-1.18041818295673
ZFP90	0.225111910581653	4.97991745918214	3.5156417785346	0.000667001369109691	0.00912679710250761	-1.18088168130201
POC5	0.255588472680185	4.73120912453259	3.53483348848781	0.000625520972640664	0.00868150435389416	-1.18134306645272
TTC17	0.221587048171544	5.95192944590232	3.53455360593589	0.000626107996340398	0.00868244621127431	-1.18147995904381
IL21R	2.04138063096923	-1.1161170406154	3.57821437116775	0.00054056127735815	0.00774665535778723	-1.19227982023133
MAGEE1	-0.490796428640402	0.293846944425716	-3.2768474682674	0.00145417691473032	0.017018652709552	-1.19629893105944
METRNL	-0.375563040108637	6.53680402504205	-3.5460177881971	0.000602484087916292	0.00842470224608033	-1.19654911566235
OFD1	0.236966336127939	5.53347166363717	3.51209238142228	0.000674952073419627	0.00918462040347424	-1.1979545520224
ZNF619	0.287982737686856	2.88270505512615	3.40372619396165	0.000965461066501054	0.0122506607558146	-1.21295917356557
HIST3H2BB	1.02263386744556	-0.36526251649755	3.32365590155424	0.0012517507408926	0.0151689685948476	-1.21316227420529
ARL4A	0.251112488460788	5.18361733021358	3.53065399726206	0.000634341334163497	0.00875307299715373	-1.21441816737262
ZNF193	0.258611287761516	3.34361628860148	3.39683800006708	0.000987432250239943	0.0124538589389237	-1.21843585876207
MLLT10	0.219234746178052	5.43688712393051	3.50988430768098	0.000679943238790015	0.00923750668198555	-1.22005208003293
KIAA0368	0.170082985584525	7.84508363049931	3.58315829113057	0.000531603450237061	0.0076642552601419	-1.22793609456092
ARAP1	-0.215956719670252	5.68088699390967	-3.53634986799121	0.000622349557287611	0.00865904658575542	-1.23134585051136
BCL10	0.270871580376825	5.00470492733472	3.44421995480998	0.000845316998522673	0.0110101880711006	-1.23324785612121
ING3	0.27847919814559	4.08270805618001	3.46117438824202	0.000799319931147811	0.0105507707407387	-1.23940154739568
METTL18	0.36959816494744	2.89113607135896	3.39212015862441	0.0010027509869012	0.0125995548496887	-1.24204435383035
DNAJC11	-0.1745215077599	5.57026347477615	-3.53532420222711	0.000624493007743786	0.00868150435389416	-1.24260342970878
KRBA2	0.649546626331313	0.70426426871867	3.23943157849501	0.00163759957395425	0.0186561411953752	-1.244719745188
STX11	1.19491903295838	0.472973482566585	3.24622643362333	0.00160275926516995	0.0183467118074622	-1.24818848763346
PLAUR	-0.557406027525752	2.52076719031073	-3.25799778432632	0.00154403680838303	0.0178331986073189	-1.25391296205614
ZFAND1	0.266335964882958	5.98022829175515	3.52838063304733	0.000639188216603759	0.00880542317502575	-1.25981389735382
ZC3H7A	0.186806572406209	6.65598439605516	3.54517112911403	0.000604199557071943	0.00844163190682637	-1.2602291265329
LEPROTL1	-0.22688034502624	4.51672322422497	-3.47510117242228	0.000763311762897187	0.0101637149066024	-1.26041528266973
VPS36	-0.227934488488868	5.32410781503777	-3.51034492328688	0.000678899189045997	0.00923082116878476	-1.26088747885373
MED28	0.223955885129768	4.47289822534989	3.45585738734269	0.0008134847477336	0.0106871319097382	-1.26577517662728
ADAM11	-0.30654815607193	2.63130404049644	-3.36764025194593	0.00108588788300662	0.0135021479222325	-1.2746971694177
SHPK	-0.181150320177712	5.22228770430165	-3.51369825961982	0.000671343863693954	0.00915041139072347	-1.28101482747945
TNKS	0.292131594647389	5.36318398130336	3.47641627623354	0.000759991706241433	0.0101437360695784	-1.2813037798424
CEP63	0.23335209588011	4.17640114448639	3.4302196901673	0.000885166811848743	0.0113960968139787	-1.28281986465222
TSFM	-0.183840486573748	5.48546736962361	-3.53222321752728	0.000631015981110587	0.00872157956040782	-1.28648911188611
CHST8	-0.426339715949391	1.63791687636749	-3.31934084479623	0.00126924339218405	0.0153041286884543	-1.29242619254071
CAMLG	0.225237151584638	6.20047810164307	3.50764939113791	0.000685030539845897	0.0092839957442324	-1.29301594278732
SLC6A9	0.337337354991533	3.98393855401789	3.38859666938536	0.00101433709511653	0.0127164719480726	-1.29520719872983
RSF1	0.355266394999086	6.10472695310279	3.49968203390346	0.00070346030941965	0.00950296463225705	-1.29796301908363
STARD7	-0.146440267968096	7.92112674946931	-3.57616763636223	0.000544311364489304	0.00779371854428007	-1.29893026693625
ZNF740	0.170775384067273	5.5303507966761	3.50230741061147	0.000697336324587992	0.00944311958899562	-1.3006575072189
POLR2D	-0.1373759186839	5.94949248735435	-3.52539000194378	0.000645617618175934	0.00888667411224223	-1.30630001142308
CITED4	-0.73707410952326	1.1812141544587	-3.22591994019707	0.00170899234844703	0.0192725475626622	-1.31392027200019
FAM118B	0.327439154629023	3.10701882495091	3.33182774459033	0.00121924085386457	0.0148619417201393	-1.32234437180753
CREBZF	0.210876091903955	6.40057225325991	3.54308618097405	0.000608443700314908	0.00848674932782863	-1.32274054114462
ZNF503	-0.367443513803127	3.42243459405491	-3.34593839202216	0.001164961642133	0.0143678602529737	-1.32366617495084
BCAN	0.848929422559861	0.507570191046241	3.20940437563964	0.0018002042977799	0.0199911133307244	-1.33377110111917
CALU	0.19368327874633	7.80667738807803	3.54983139542826	0.000594813997266196	0.00834536014285224	-1.33939890395159
POLRMT	-0.282777773130263	4.52366098806147	-3.44641646552678	0.000839220396018955	0.0109624172044807	-1.33964566402731
MPHOSPH10	0.259448000770113	6.12114929352631	3.51649282298598	0.000665108200674606	0.00911743405580501	-1.35118601820682
FAM78A	-0.803279423305847	1.06361503734818	-3.19499617220183	0.00188346799343369	0.0207231044224902	-1.35658809508886
KLHL12	0.233019444093374	6.00639583828455	3.47847461584388	0.000754822623708206	0.0101041581664474	-1.36578726698483
RRN3P3	0.331847068319045	2.17156127805192	3.26309224862512	0.00151925162331105	0.017599950818822	-1.37012737751889
NHLRC3	0.268122767284161	3.48053609857022	3.39490970764636	0.000993666601736555	0.0125041988317849	-1.37109350632892
LOC283624	-0.386888829505496	4.97776380664974	-3.42770885189022	0.000892497992541712	0.0114728181608513	-1.37934005161876
HOXA11	-1.58581068314049	-2.23756632479197	-3.32201991889945	0.00125835602036608	0.0152167361421564	-1.3808938570447
CDC27	0.249727053536883	6.86467584170366	3.50200664357989	0.000698035337399435	0.00944493768824284	-1.38340838660296
FAM134C	0.196055395758649	5.22088760794875	3.45005058489909	0.000829224433683854	0.0108597881197563	-1.38370976269432
ATPAF1	-0.182171875441732	5.27071496439512	-3.47524644352462	0.000762944346840545	0.0101637149066024	-1.39372032768904
RBM22	0.143969494718615	6.30966805929613	3.49355844579733	0.000717942045536569	0.00968295384641418	-1.39632436940206
NCRNA00052	-0.199789734222927	8.27673631359526	-3.55490068237378	0.000584761218163693	0.00825278195153552	-1.39824367285675
C1orf51	0.52724525839974	3.10303162599022	3.24490987528627	0.00160945527336375	0.0184107592282732	-1.39963429436486
ENC1	-0.19544183406795	5.94843226424206	-3.46154643602397	0.000798337523198168	0.0105461269652181	-1.4031494852095
RIMS4	-0.235230133383729	4.95655322941588	-3.46852050304068	0.000780131435074663	0.0103629214616272	-1.40346262151603
RAP1GAP2	0.188655845860863	4.87164584302911	3.44292900107211	0.000848919584996452	0.0110313373267138	-1.40783576250301
SNIP1	0.22094532497007	5.15271615888027	3.4087480929646	0.000949733425573214	0.0120694086696705	-1.41369962426313
HIF1A	0.196205735710073	7.82168050200141	3.52427776503844	0.000648024300587085	0.00891205062680548	-1.41645751614621
MAPK14	-0.189689812928068	5.75579584032965	-3.47721337814081	0.000757986007276972	0.0101250463144569	-1.41968076467556
ATP13A2	-0.251295734233068	5.41094893756166	-3.46055482705558	0.000800958437083595	0.0105640606480962	-1.4202535258314
AKR7L	-0.678539200322431	-0.166684067540422	-3.16722753806681	0.00205416257746193	0.0222115347008043	-1.42997409794032
SRP19	0.252861625804139	6.20803923856997	3.47588314150306	0.000761335991942726	0.0101535750631979	-1.43098565081433
DDX50	0.204106212010787	5.8599239739877	3.46420366529641	0.000791354007223186	0.0104704148867093	-1.43827314506974
FBXO11	0.212235825907301	6.44319543736159	3.46569597711546	0.000787457317965008	0.0104353694022558	-1.43906370986106
TRIM7	-0.400204784538476	2.63840294741337	-3.28854253297603	0.001400909769075	0.0165107927963427	-1.4405071614914
PTPN12	0.230734548772983	6.37503917397059	3.45451605799765	0.000817095303491486	0.010726139604075	-1.44299524751457
MDM2	0.241390019024486	8.04732760790911	3.51906819456774	0.000659410080923071	0.00905416600439856	-1.44615807888086
ELF4	0.173601783509176	6.4714403128305	3.48640532959258	0.000735214588714064	0.00988402635181191	-1.44698708585111
ATF7	0.30240583719913	5.62088495940047	3.44351058087206	0.000847294819591793	0.0110273607493021	-1.46116269596925
HOXC11	-0.505860951108859	0.94919093251227	-3.17549516293108	0.0020018913091681	0.0217187163308609	-1.46377268287452
FAM127C	-0.237353117032019	4.38465662595435	-3.44319894201767	0.000848165083723152	0.0110301033127418	-1.46413450809766
FAM100B	0.314215424654135	4.68498883290866	3.36477909480688	0.00109601657269826	0.013607855353976	-1.46484525216458
FAM76B	0.282516234390913	3.93170154157984	3.3780964945084	0.00104961481154264	0.0131154681163805	-1.46636521947084
SLC37A1	-0.192855705680335	5.06261098896252	-3.43659642771375	0.000866801881285915	0.0112110465145389	-1.46732303884494
RPAIN	0.190196758138879	5.12810388333602	3.43036390238593	0.00088474746496233	0.0113960968139787	-1.47254412720351
FGD3	-0.271659507140673	3.04709774106165	-3.38421654742898	0.00102891545577017	0.0128895745934834	-1.47374076854826
XIAP	0.293119285359804	7.11931893161834	3.49183315249849	0.000722072712277386	0.009730817115332	-1.48205506267843
PKP4	0.139494837365492	7.30232021974106	3.48344776665672	0.000742470073394862	0.00996554535108802	-1.50025780415727
ABR	-0.17950190484477	6.90530862064035	-3.4821925716405	0.000745569677061093	0.00999111160189882	-1.50441376597661
BRF2	0.246932706261825	4.41080853683862	3.37620756854674	0.00105608216662009	0.0131805359362346	-1.50451149061753
TMTC4	-0.298628085834715	2.98174652506095	-3.3195352119396	0.00126845055096863	0.0153041286884543	-1.50497278395591
NCRNA00174	0.494385408319707	2.38672162686201	3.18894718544987	0.00191948373305476	0.0210087997065497	-1.50506699680732
HDHD1	-0.247023232764929	3.66006371030444	-3.36840814137615	0.0010831845015767	0.0134785547651553	-1.52006461697042
SEL1L	0.277805464722657	7.47273144989167	3.4732106123965	0.000768108556126695	0.0102113255108608	-1.52953903209078
C19orf54	0.270033755606297	4.01708924045533	3.34343085745231	0.0011744386418697	0.0144209338080976	-1.53403245540255
PPP1R3D	-0.22273669774254	4.11804415707143	-3.40287144390831	0.000968162251999412	0.0122756220640168	-1.53552935338271
MFAP1	0.21844912417574	4.92860460851467	3.39389817263665	0.000996951767437395	0.0125361062846789	-1.5384366754977
MED31	0.410347398270124	2.82669786044373	3.21420431143352	0.00177323749749505	0.0197704159387381	-1.53887626454205
RAD23B	0.120853278078	9.0407638855526	3.51496080261496	0.000668519878651747	0.00912679710250761	-1.53947709134696
EIF4E2	-0.196017106264369	5.449251697386	-3.43027516484793	0.0008850054778989	0.0113960968139787	-1.54099826217445
KLHL7	0.349929014276882	2.9875775758145	3.24334030369505	0.00161747226758655	0.0184771900294518	-1.54784259979997
ZZZ3	0.211429606248243	6.16464842755596	3.44749623849557	0.000836238598442249	0.0109345225335013	-1.55370266160341
UBN1	0.181688189878728	7.0266364249627	3.45625607626577	0.000812414468216288	0.0106871319097382	-1.55450597644838
SOX3	-0.336656157923607	2.27084667339098	-3.27496701756782	0.00146291660836029	0.0171089631875647	-1.56028873806341
KIAA0430	0.267816226284544	5.67910589950262	3.39953624616393	0.000978770270961627	0.0123814142621337	-1.5612286838315
FAM132A	-0.963726780990415	-0.425351969154175	-3.15162923489253	0.00215625980300823	0.0230423571536803	-1.56590461042944
PGBD3	0.334411029100699	2.27555911149902	3.2520803278271	0.00157330045075468	0.0181066162303822	-1.56712292487437
DUSP8	0.381448983968031	4.82636977027783	3.30397065921862	0.00133343130295318	0.0159287893647064	-1.5689217335288
TONSL	-0.259406379111668	6.53346575724565	-3.45680957869556	0.000810930791329203	0.0106787453182595	-1.5752077193605
PABPC1	0.101226622855723	11.3472757092397	3.53343078536568	0.000628468227764145	0.00870795579215209	-1.58090238347195
DHRS3	0.277580348475958	3.69857624584409	3.3749695297013	0.0010603412847143	0.0132238237476226	-1.58119048450319
ABAT	-0.17092744276512	6.40002589974269	-3.45123827943063	0.000825981964401207	0.010825801232481	-1.58365440335182
CORO2A	-0.375502671703431	2.74342194068579	-3.23066819898293	0.00168357862414309	0.0190501819419276	-1.58834484240559
INCENP	0.193932647896089	5.94577499150899	3.42649484256104	0.000896063133280925	0.0115098001850923	-1.59661068466275
TSPAN14	-0.15016593357187	6.47444100974259	-3.44515155959375	0.00084272617419169	0.0109849980804223	-1.59893406046361
MTBP	0.2899462685789	3.60892109801901	3.30060163777216	0.00134790132957253	0.0160557705382984	-1.60340409061755
KLF4	0.229805589452162	4.91206510458347	3.34544554852921	0.0011668186151284	0.0143695688655429	-1.60474976929177
SIRT1	0.271889070994109	6.10718448442681	3.41482903374555	0.000931011600344032	0.0118741674850346	-1.6127712847976
PRSS16	0.417207946628945	2.84865549993112	3.20449364835398	0.00182818923678446	0.0202481038383996	-1.61305051237489
ETS2	-0.163504385113032	6.36117609938898	-3.41028506033245	0.000944968298674203	0.0120271307663831	-1.61494720686217
PVRL4	-0.267717746264199	3.06407816943519	-3.29575214384911	0.00136898842423307	0.0162375619906907	-1.61558517402044
IRAK4	0.223156787990206	4.55048506399627	3.34515343579366	0.00116792057016343	0.0143725560083983	-1.61578200857266
ASB8	0.214521393617513	4.36837044145219	3.33911259301248	0.00119092887284064	0.0145912779995508	-1.62562334603948
TBC1D9	0.163515180189336	7.75291635078837	3.46735487166908	0.00078314687732381	0.0103947209336217	-1.62911288054586
CEP76	0.229007966480894	3.89014272110373	3.28390106711825	0.00142182767695589	0.0167337410762916	-1.63164036765947
C7orf74	0.297514918636666	3.13352173692399	3.24004778346732	0.00163441107045018	0.0186374507628553	-1.63413554711167
KIAA1310	0.156188831986852	6.42800273101051	3.4250225421637	0.000900404771945678	0.0115566917928009	-1.63590437656476
TFDP1	-0.130908711843745	6.44328660379813	-3.43875099312087	0.000860678260248912	0.0111581265305448	-1.63602328011322
C6orf141	0.252418250949498	4.56697786892832	3.35637746439119	0.00112627400515673	0.0139627920402084	-1.63847290139041
BRPF3	0.21622605170335	6.39370725580584	3.4039646661537	0.000964708710787519	0.0122504088680414	-1.63948430574876
GBAP1	0.340548788171268	2.60542328126341	3.19019265629039	0.00191201609666638	0.0209682342299335	-1.6503117434742
ACP6	-0.309477457322326	2.84453215993821	-3.23320913747907	0.00167012438044586	0.0189363797549671	-1.65415396680272
TUT1	0.204649098490945	5.06166466059674	3.36652508595261	0.00108982514766956	0.0135410369759477	-1.65565968039814
ZNF19	0.449530551405139	1.32442249711628	3.13936423852362	0.00223983554055929	0.0236932381912167	-1.66565517053806
CORO1C	-0.143763560310965	7.05419300735463	-3.42181312047666	0.000909937679484477	0.0116700903003822	-1.66566294934743
KIF21A	0.276523138650431	6.52274710976442	3.3993818062771	0.000979264124172173	0.0123814142621337	-1.66574823894252
BAZ1B	0.196478193764911	7.72531707171352	3.44083171344204	0.000854803198247324	0.0110905575542965	-1.67317213881479
HCG18	0.204816868751489	5.21799774812904	3.35330134663432	0.00113754705098694	0.0140608550485628	-1.67359619608563
LOC100506599	-0.411270980586761	3.08905556878285	-3.16802739788933	0.00204905053198844	0.022180143104838	-1.6763009198543
TMEM115	-0.274646291122801	4.00032241831663	-3.29678415857138	0.00136447519401492	0.0161993659260624	-1.68475630022406
NFKBID	-0.439975919335734	2.63251988299881	-3.13951441897741	0.00223879420635473	0.0236932381912167	-1.68912659057691
SSR2	0.20821684332424	7.12084491883786	3.42085100822857	0.000912813880860946	0.0116980071597843	-1.69218457144893
AKAP8	-0.175478299732933	5.72021472446303	-3.3908206138391	0.00100700965848348	0.0126347091552512	-1.69416075063548
ZMYM5	0.282881458858023	5.37768604896849	3.30178754402678	0.00134279114166177	0.0160177168710067	-1.69514711521675
XPOT	0.228888145555587	9.1336797238503	3.45605425747129	0.00081295608440862	0.0106871319097382	-1.6960229015068
GNAT1	-2.23105934863079	-2.34098086089298	-3.54025322789464	0.000614255647610499	0.00856067620886498	-1.69717475415411
PCBD2	-0.197995965682247	4.33758050796244	-3.3242230637463	0.00124946842152271	0.015160753099048	-1.69857348918717
ZNFX1-AS1	0.296031253834412	8.1288046619063	3.43252395314613	0.000878488704044532	0.0113450541208037	-1.69895342544074
LOC100287042	-0.552744206666881	0.254878371643201	-3.08458006708067	0.00265124758114469	0.0269704772184086	-1.69929718759898
KRCC1	0.36848201194643	4.00444540765305	3.26731462848291	0.00149899175876852	0.0174610392043436	-1.70203534522928
C12orf66	0.225346563276262	4.18565419449355	3.336593545076	0.00120064845624141	0.0146888403673602	-1.70213938633181
STT3A	0.139796097783694	6.94686623227382	3.41465911221253	0.000931530001217732	0.0118741674850346	-1.70953482057391
FBXO9	-0.160180124720244	5.54841921731097	-3.37845860377805	0.00104837926984063	0.0131154681163805	-1.71001904871663
TMEM120B	-0.183386728281216	5.15035688555091	-3.36882493416128	0.00108171981565425	0.0134703515986609	-1.7103607217038
ZFP1	0.201434869301263	4.88217917084118	3.35432909953608	0.00113376891767262	0.0140245202508557	-1.71116882446391
GRHL1	0.198438076196685	5.83160566853736	3.35549078907291	0.00112951259988608	0.0139822122283455	-1.71611188099951
IBTK	0.259384851663426	7.09347409231458	3.41269502741746	0.000937541822011423	0.0119416979674936	-1.71851359577499
CISH	-0.341913656097417	2.72232946506911	-3.20306500148643	0.00183640662046695	0.0202987867288098	-1.72378567593401
MEGF8	-0.318555158587712	4.10071366756471	-3.25515421992457	0.00155803500101631	0.0179453012100528	-1.73425911775265
ARNTL	0.363319420773689	3.5738262981658	3.19157759965417	0.001903744020207	0.0208912171876259	-1.73726860168691
SQSTM1	0.230791661712074	9.89584571507719	3.44827341913097	0.000834098589384597	0.0109150741853427	-1.74134719803701
SPAG9	0.270682388718697	8.51969115069591	3.41652595987272	0.000925849442381286	0.0118197756293012	-1.7433590677601
HARBI1	0.403003712754524	2.16287933905264	3.15175785825383	0.00215539892703319	0.0230423571536803	-1.74482120988348
DPH3P1	-0.249267341689527	3.06635397468459	-3.23831855726944	0.00164337354826261	0.0187091757802205	-1.74792686537202
CROT	-0.253766453154346	3.88172705535243	-3.29053886195363	0.00139200172927208	0.0164754684503513	-1.75346768841875
IL17D	-0.30997563120267	1.75116185732677	-3.14494932023707	0.00220141093272865	0.0233754898025104	-1.75385369129044
SERINC3	0.196938168829568	6.96066015484488	3.39508364529973	0.000993102730193401	0.0125041988317849	-1.76093160117063
ZNF41	0.287168627718331	4.1784721278061	3.28807947840374	0.00140298362762233	0.01652359027349	-1.76302363134636
TRPS1	0.267039383291872	6.7369860728774	3.39080535822147	0.00100705975268774	0.0126347091552512	-1.76348213870648
INPP5E	-0.247533750619581	4.68156357331765	-3.31560400117507	0.00128457692361774	0.0154555859500597	-1.77403118124408
PHGDH	0.298402600150377	6.05030267163241	3.34778579202097	0.00115802551896613	0.0143034112106275	-1.77460917222152
DSCAM-AS1	0.206253430134975	8.91590219087414	3.43759569372971	0.000863956723926552	0.0111919537187821	-1.7807229100514
NPAT	0.341722415580543	4.23922463946522	3.27130656339031	0.00148007028063415	0.0172854017970151	-1.78100828851424
NKX2-3	-2.36421205132251	-3.40833335921357	-3.60267937549377	0.000497587081209081	0.00728828590709925	-1.78240130097107
DOLPP1	0.18107448851547	5.4633935468104	3.34547425416284	0.0011667103797416	0.0143695688655429	-1.78314572784601
C12orf73	-0.285844725666011	3.20887709782553	-3.2283409732681	0.00169599001702434	0.0191646871923751	-1.78898109108727
LOC254128	0.496585630644449	1.31612070886072	3.07292931858242	0.00274733599482688	0.0277119705533684	-1.7889852869673
STK36	-0.18795094846219	5.14141000060703	-3.32867390374912	0.00123169275058156	0.0149809669532553	-1.79199333672807
ENHO	1.41569832297048	-2.11787459460262	3.18856103986254	0.00192180451478384	0.0210204438883224	-1.79721969247205
LEPREL4	-0.264844311244405	4.08889311680683	-3.29689128033152	0.00136400752580909	0.0161993659260624	-1.79898047244506
KRT79	-3.68520240683416	-1.8976697365351	-3.31616834258798	0.00128225016310362	0.0154386981481245	-1.79978249850274
CLDN23	-0.610202321103405	0.00866035498832419	-3.03761767448886	0.00305865082953762	0.0302679742444894	-1.80124233105381
LOXL1	-0.332317963825786	3.91749502470013	-3.28248936449249	0.00142824761983399	0.0167856733619843	-1.80219328696597
AP4B1	0.300678049693497	6.59918364442524	3.35599036672637	0.00112768681162204	0.0139699512870867	-1.80272131537674
FEM1C	0.269142685163009	5.23323881928208	3.32406592672047	0.00125010036615566	0.015160753099048	-1.80332475570028
KRIT1	0.248090699243867	5.46431891813981	3.31211457448319	0.00129905181512138	0.0155848942296197	-1.80427671616958
MRPL44	-0.25061035774241	4.35751387422822	-3.29852166381943	0.00135690816198874	0.0161515530968681	-1.80538604762049
C14orf135	0.23285128141899	4.82617177898395	3.31354071015995	0.00129311752605642	0.0155471585231974	-1.80577944275731
KCTD9	0.257846424362563	5.39493171069677	3.30565396914881	0.00132625608677434	0.0158657416274779	-1.80980359495269
LHX6	-0.5264963904775	1.11120025756422	-3.03887818083271	0.00304699754485	0.0301883808886678	-1.81211830589279
EEPD1	-0.367458038905846	2.51391437762238	-3.1618269089831	0.0020889910748165	0.0224701882832265	-1.81275662464399
WRAP73	-0.262388841839539	3.81123244707462	-3.24848194271527	0.00159134823621658	0.0182535719495789	-1.82149111790823
TMEM110	-0.278072706555542	2.89127847459607	-3.15310080547203	0.00214642967259719	0.0229666601692357	-1.82265836935603
KIAA0586	0.283135225453054	5.05389246086195	3.2518988749774	0.00157420593153407	0.0181066162303822	-1.82610163410042
CERKL	3.23097438467679	-3.7536632401566	3.812781446194	0.000240671840343184	0.00398964718133578	-1.82691142698069
MYD88	-0.221464702229167	4.97061804629953	-3.32951865518805	0.00122834588752039	0.0149511329133122	-1.82707136161559
HNRPLL	0.167584458582774	5.66318105799225	3.33480005179485	0.00120761382556759	0.0147632555692927	-1.82782677726869
IRF2	0.353395774552704	2.58357917096203	3.11930265776929	0.00238306212106723	0.0248933984464262	-1.83408345166959
KIAA0930	-0.210652853088157	5.01105197103267	-3.32169562434794	0.00125966923397678	0.0152216100209737	-1.83477225353118
MYEF2	0.255324521847987	5.06031457887335	3.29670989823623	0.00136479948516036	0.0161993659260624	-1.85390887101245
TP53INP2	0.333539523199779	3.91068928026686	3.14237838223521	0.0022190218069033	0.0235326066573562	-1.86704606852042
SLC35C1	-0.201768904871578	4.65868134736539	-3.28923917453006	0.00139779516278156	0.0165038697269654	-1.8713419765758
GLCCI1	0.209093992369983	4.708550881535	3.289551728266	0.00139639987797145	0.0165038697269654	-1.87209348190725
ZDHHC3	-0.155027649117575	5.19965139030438	-3.30064093386549	0.00134773170740059	0.0160557705382984	-1.87468205947155
EGLN3	-0.277594973176055	3.48343413305073	-3.22143405349434	0.00173333048931995	0.0194590617421988	-1.8776236410705
KIF24	0.311788722116027	3.68719512264876	3.18536340830453	0.0019411234436197	0.0212040159837334	-1.88223215789179
METTL4	0.308764034253938	3.77808779467806	3.1765177122949	0.00199551316988792	0.0216848357720634	-1.88408616692069
ZNF124	-0.354680290264909	3.16989334479689	-3.17539342404183	0.00200252694224991	0.0217187163308609	-1.88539082883836
NEK7	0.293518546877803	5.7723083391822	3.28884552515555	0.00139955432742836	0.016506450332801	-1.88848645174095
BLOC1S3	0.238273036189008	4.49985095779502	3.27759799850041	0.00145070236749545	0.0169898784271665	-1.89159149526911
MED8	0.224923675227015	4.81833703170722	3.26359896612543	0.00151680683349222	0.017599950818822	-1.89306358707613
FASTKD5	-0.190078754655619	4.5714312755012	-3.27875543035373	0.00144535931231517	0.0169600431027091	-1.89661869337602
LPCAT4	-0.315528967378019	3.37484750296024	-3.18382058346018	0.00195050924122763	0.0212926348239497	-1.89675270526606
CNOT2	0.142233615713261	6.27829282783976	3.33734218234926	0.0011977521448891	0.0146641338734446	-1.89977316435833
TUBB2A	-0.255866339089882	4.21846319067234	-3.21120576514142	0.00179003925327017	0.0199046652072409	-1.90449682255554
CDK13	0.194358346556397	6.07624326165754	3.31126481361702	0.00130259987591579	0.0156162582973588	-1.90492658587947
SREK1	0.227044722232812	7.11224955942412	3.34133162331485	0.00118242808273589	0.0145083838999817	-1.90811963726981
PHF15	-0.171520517018238	6.05596245852044	-3.32087235587736	0.00126300878889087	0.0152509451158202	-1.90904204205574
SPCS2	0.212421886698983	5.78084531579055	3.30812698808657	0.00131578026696975	0.015762972195417	-1.90952679056771
KDM2A	0.154397305156394	8.38949262813076	3.37212904339702	0.00107017421738483	0.0133365079072607	-1.91055820609455
TMEM127	-0.162078706577183	6.32612294789282	-3.32802697977903	0.00123426161071345	0.0150013017278864	-1.91768179014061
CACNG1	-1.43685650811126	-1.83039333328344	-3.10391072717254	0.00249867268224468	0.0258657442202638	-1.91949186550999
ZNF187	0.375488657597146	2.77243693533946	3.10031383922904	0.00252643009207558	0.02603328210713	-1.92446764275834
C1GALT1C1	-0.228183264296074	4.57382274953506	-3.27836908972084	0.00144714072635529	0.0169600431027091	-1.9308720524356
SPATA2	-0.179570568813145	6.15744549492513	-3.30270887966494	0.00133883354715693	0.0159819073823358	-1.93209079648866
LARP4B	0.17630609017589	7.39438084542075	3.34012196014692	0.00118705504732496	0.0145544784541515	-1.93552907723911
SOCS1	-0.81425886326047	1.69538940590711	-2.96390941570737	0.00381638818318588	0.0358760186398517	-1.93654428159493
HIST1H1D	1.44043899620445	-0.115220525296698	3.06223876130314	0.0028383373965877	0.0284241644434327	-1.93706770890073
CENPF	0.294256754811233	6.1175578189544	3.32437095971189	0.0012488739144864	0.015160753099048	-1.93749340973341
GAS2L1	-0.284421297119197	4.04339360807552	-3.22018671387443	0.00174015520077818	0.0194925355511147	-1.94552809835112
C8orf73	-0.283002998034405	4.91303896050672	-3.26517617050042	0.00150922073278694	0.0175401025261492	-1.9463045896367
PLIN4	-0.433864406246276	2.38123083815767	-3.07993575185866	0.00268917108433004	0.0273064342527842	-1.94698518997044
TJP1	0.214108876003298	6.97498969691078	3.33199224292525	0.00121859463697588	0.0148619417201393	-1.94754145780147
RORC	-1.85586364063569	-1.03281661158969	-3.16539642027308	0.00206591033794437	0.0223048963794588	-1.9492856324503
LRCH3	0.378287363657015	3.93931501873746	3.14788787198928	0.00218144124007518	0.0232076484090441	-1.96204728074373
CLCN3	0.329859281726285	5.74522259743616	3.27174565679739	0.00147800270668317	0.0172733174469387	-1.9654044778072
ZNF805	0.336368380005912	3.22796186950783	3.13022055852447	0.00230409240188774	0.0242197619919362	-1.9655317902193
HNRPDL	-0.153025705582412	7.83858154181736	-3.35696583490571	0.00112412978634107	0.0139465478833591	-1.97311896102042
TOR3A	-0.177119225515733	6.29436687239036	-3.32344713521822	0.00125259182190173	0.0151689685948476	-1.97486857921975
NFS1	-0.175985167853273	4.88506480226679	-3.26149292340006	0.00152699217652506	0.017672953052045	-1.98161882069115
TACO1	-0.197512732980916	6.21473657985486	-3.31310144100446	0.00129494265483405	0.0155579173559228	-1.98639462269659
RIN1	-0.372693892318723	2.72962879379539	-3.10119248594877	0.00251962320954393	0.0259951749268431	-1.98671778403531
LOC388630	-1.08337909795714	-2.18909938556217	-2.97551857494628	0.00368654934264264	0.0350645824360693	-1.98765496662915
JRKL	0.322320606649145	2.02656053161321	3.073972884051	0.0027385993506692	0.0276405163190053	-1.98809560507322
TET1	-0.454489655015105	1.56593191124868	-3.04479389985237	0.00299285444303404	0.0297754299258187	-1.98820834519946
COG7	-0.213891341443319	4.53842943908615	-3.22522706167696	0.00171273059946361	0.0193016890467853	-1.98934883905359
SCO1	-0.179428716454354	5.03048838922527	-3.28255661413477	0.0014279411768972	0.0167856733619843	-1.99013930010896
ELF2	0.199259088726924	4.91798368072183	3.26118047503121	0.00152850869141453	0.0176782706467612	-1.99390247280164
CAMTA1	0.187352607888219	5.40860868095648	3.24339983593741	0.00161716751154219	0.0184771900294518	-1.99782898222446
ZNF624	0.346091142600986	2.28421520849388	3.12744408592857	0.00232394071206202	0.0243824243842693	-2.00118888911108
KIAA1875	-0.259984932197668	4.07714362472173	-3.21198253090541	0.00178567259947827	0.0198693203949931	-2.00597055556856
TBCE	0.178420967295376	5.15769659270128	3.24680191322028	0.00159984056477201	0.0183258449351007	-2.00800659362545
ZNF498	-0.174094961751077	4.73968471583976	-3.22380431499552	0.00172043061948061	0.019336345215184	-2.01598408783067
PXMP4	-0.17885356352816	4.22271198366834	-3.22027777774133	0.00173965610498861	0.0194925355511147	-2.02564784247253
TAF5	0.236283865103906	3.53145423765623	3.15672069793884	0.00212242595094394	0.0227973356477755	-2.02580703124944
INHBB	-0.232118293003801	4.93381378741238	-3.22444820530237	0.00171694183754956	0.0193361180411978	-2.03005637030455
ZC3H11A	0.135512024100084	8.21428128822859	3.32289247785551	0.00125482900845098	0.0151850653671014	-2.03588196931724
PTPN23	0.227238421907477	5.7121382099114	3.25568689082114	0.00155540378997545	0.0179397055058961	-2.04117761670185
CCDC86	-0.207262224107467	5.31485909358998	-3.26430959669947	0.00151338441033495	0.0175762783878068	-2.04290878087059
RNF6	0.203805595496307	6.61947972540174	3.28911526259374	0.00139834868471119	0.0165038697269654	-2.04714264438284
ZNF275	-0.25794568821563	4.56713233383318	-3.20543516538648	0.00182279252639371	0.020203759563916	-2.05102899140376
CCDC17	0.46971829601418	1.61454123357653	2.99312034578948	0.00349744886729497	0.0337096069416017	-2.05267876679594
DCAF16	-0.218712051371853	5.18443207201121	-3.26897225520163	0.00149110742188774	0.0173900143121692	-2.05362082801352
EFNA4	-0.261942208621803	2.96836716187147	-3.1250763634264	0.00234099245250445	0.0245151895902845	-2.05532866925469
ZNF133	0.338664537908598	3.2461183522314	3.074762271927	0.00273200778814442	0.0276079126797887	-2.05697116194444
MCPH1	0.247176042505115	3.63621707791338	3.14668639502006	0.0021895857275035	0.0232794861454346	-2.05809132084536
FKBP15	0.16586196213145	5.43530793808536	3.23766065754534	0.0016467954463491	0.0187353789420016	-2.0598677646468
SRBD1	0.239623514390274	4.96989986258541	3.20954970627143	0.00179938221947313	0.0199911133307244	-2.06044796273518
EYA3	0.24147272477968	5.43835097876898	3.20206901350143	0.00184215578025255	0.0203354543029331	-2.06293263780648
C7orf29	-0.256334905396355	3.50039289787141	-3.16715811951287	0.00205460680352453	0.0222115347008043	-2.06485510285043
PSME3	-0.124231698915242	7.2433986752176	-3.31249660396583	0.00129745965575964	0.0155769671808502	-2.06775036044119
CCDC85C	-0.159710607421109	6.27574006293783	-3.27841926975544	0.00144690923050321	0.0169600431027091	-2.06777799336925
RFFL	0.476379349442991	1.81427764785142	2.99463445797835	0.0034816082474828	0.0336180232857404	-2.07089499967829
KIAA0776	0.259548265757228	6.06354004021033	3.2672530091552	0.00149928559539808	0.0174610392043436	-2.07381301417892
CTAGE5	0.310525479932859	5.61528330541787	3.22396450838133	0.00171956202783512	0.019336345215184	-2.07427752384514
POLR3H	-0.210116994734016	4.28951084698222	-3.21438804310125	0.00177221279486361	0.0197704159387381	-2.07437092331302
DUSP16	0.182772895418267	6.49702451127792	3.26548944168425	0.00150771817912318	0.0175348253321669	-2.08557688540085
SAT2	0.309716444994168	3.90571542958012	3.09439604327442	0.00257272202154011	0.026371659385243	-2.08692870963759
PCMTD1	0.324429875086807	4.3750109778415	3.12780481933573	0.00232135296236085	0.0243783345789986	-2.08996166708766
RSPRY1	0.323333987493162	3.98269916634354	3.09735552132635	0.00254947395521203	0.0262061477731813	-2.09246981000465
SNORA63	-0.61573858997836	0.666528035043103	-2.91343403864506	0.00443143443014194	0.0400334524552119	-2.09349595754301
YRDC	-0.151490961719698	5.05447275001952	-3.23661535501607	0.00165224601566113	0.0187718494333674	-2.09758788063519
LOC100505795	-3.00447472988566	-3.88115756468248	-3.66338955909431	0.000404489262111633	0.00611634576813287	-2.10030422150982
TOR1AIP2	0.22316711166915	6.50213731555896	3.2502998957943	0.00158220619938127	0.0181690379123251	-2.10218877198698
MTA2	-0.128887472993201	7.60093414852825	-3.29539854323517	0.00137053801140955	0.0162444207674084	-2.10989344592539
EPPK1	-0.426072135311572	7.04748167947354	-3.26626119982688	0.00150402253560136	0.0175040173176041	-2.11122833956214
CIZ1	0.148979478820467	7.08814844716371	3.28189515875329	0.00143095797052622	0.016805717063961	-2.11262758821669
TOP2A	0.245184446898701	7.71246456677013	3.30451825035755	0.0013310931795293	0.0159122246850951	-2.11499094135282
C20orf72	0.135020352030454	6.09241331392087	3.25955656772668	0.00153641327786145	0.0177574123420559	-2.11573840704205
SENP8	0.324760535646428	2.28719248020125	3.03497437692619	0.0030832220439178	0.0304570617025879	-2.11683599258484
RNF149	0.184251462099095	5.94249774711901	3.21988183410605	0.00174182713536945	0.0194982041579107	-2.11753297658111
GAS2L3	0.505340831348495	4.24264280347953	3.12306396200884	0.00235557663769955	0.0246255539165132	-2.11764732407677
ZNF326	0.211863494309465	4.80548361781877	3.18197129147289	0.00196181517742709	0.0214020854711615	-2.12191451046144
TRIM65	-0.185624962491461	4.9865493757166	-3.23183458282503	0.00167739011266314	0.0190058755041859	-2.12320424688993
IL6	1.72235674595358	-1.35313719583881	2.98395467174101	0.00359477027845444	0.0343655042427975	-2.12865203940544
TTC19	-0.135982391085098	6.13573080234779	-3.25016315073344	0.00158289214531557	0.0181690379123251	-2.13269808728787
ARMCX2	0.429154089400494	2.33444558116006	2.95472488448683	0.00392208472770534	0.0365013605932911	-2.13345875854309
ZNF566	0.261738245461924	3.55272064435739	3.13030086529	0.00230352066166938	0.0242197619919362	-2.1335229719646
BMP2K	0.367907489503308	3.80138312477129	3.06128743267928	0.0028465693625844	0.0284725036003957	-2.13978805750735
CALB2	-0.208372328040395	5.36777152125608	-3.23996394380771	0.00163484455089145	0.0186374507628553	-2.14086500818272
TSC1	0.212297251926583	6.11680651684933	3.21817102943365	0.00175123689477324	0.0195773300990559	-2.14229238070641
MTRR	0.199779941806413	5.24808433879598	3.21302027411794	0.00177985435089601	0.0198177657552495	-2.14545269948005
MLL5	0.316218114826212	7.02070179988907	3.2477206769212	0.00159519110081133	0.0182851103289709	-2.14615036609705
EIF2C3	0.384878705353002	3.88373773333678	3.05465192537112	0.00290460567592225	0.0289766499250901	-2.15147032330899
SCMH1	0.258362918915048	3.79197943795997	3.10377650070076	0.00249970340764844	0.0258657442202638	-2.15154983691279
SRD5A1	-0.188896979626493	4.6915009682292	-3.18093579237362	0.00196817251155445	0.021443463897874	-2.16562291468421
FRAT2	-0.198029752006067	4.13779920121514	-3.16197124296533	0.00208805316005199	0.0224701882832265	-2.16590776289141
GALNT12	-0.510674295766252	0.727569349016861	-2.91755206978509	0.00437802984665915	0.0397708697205474	-2.16683874875266
OGFR	-0.285616824388197	6.63250662184838	-3.25145753548311	0.00157641032504889	0.0181195094681221	-2.16716408696092
CYTH2	0.160353063498653	7.01919179624827	3.25541215361772	0.00155676037802092	0.0179429776443983	-2.16970112365258
TCEANC	0.485022560241298	1.39729119231852	2.91542039480879	0.00440560002394237	0.0398924030019763	-2.17002313658631
NOL9	-0.168919044822228	4.94902957717781	-3.2035348938495	0.00183370006767902	0.0202847245266598	-2.1729783070898
LOC100499489	-0.472919766894015	1.15148733946341	-2.9102203278762	0.00447352708642148	0.0402882428612347	-2.17301314499304
RAD54L	0.197933772954144	4.55451467445634	3.17571649396504	0.00200050915073674	0.0217187163308609	-2.1776196346236
ZNHIT6	0.270028378782379	3.98941630502519	3.12409160610225	0.0023481186201184	0.0245744279116771	-2.17909981489897
TMED10	0.124701077431244	8.69322563766877	3.29815365209172	0.00135850760646027	0.0161590904768432	-2.17998192580889
PRNP	0.190537030550844	6.66236760372295	3.21914117753676	0.00174589508188522	0.0195306684611695	-2.18765125866106
NOG	-1.53537601776191	-1.17072827339436	-2.99660629008031	0.00346107835114006	0.0334971495048995	-2.18863564484134
PDXK	-0.177042309060121	7.55898603304042	-3.26914727321847	0.0014902772341566	0.0173900143121692	-2.18989132438286
SLC2A12	-0.688965191194801	0.665846010804487	-2.86561755157852	0.00509697269152557	0.0439390573675637	-2.1903209367923
IL17C	1.94527411823146	-2.12939565469559	3.179933126527	0.00197434656289808	0.0214967265090543	-2.1973774074217
PKDCC	-0.527488115806343	0.906973297546912	-2.91713854850693	0.00438336570886389	0.0397977242752658	-2.19765712717776
BTG2	0.190286541102513	6.3572558223354	3.21343271226307	0.00177754687761829	0.0198052591480935	-2.19863784946323
DMRTA1	0.370364362296186	2.08673541211107	2.97450825600574	0.00369768480653078	0.0351364094911481	-2.20302733931837
TRMT11	0.262880258381167	3.77002912711609	3.10362185295458	0.00250089143770429	0.0258657442202638	-2.20456922566713
FAM161B	0.321049083604602	3.02194659420457	3.01752366630368	0.00325007903890564	0.0318047523971082	-2.20512490377428
USP54	0.236917208349054	4.91563915825401	3.14556204820709	0.00219723299484333	0.0233459495589325	-2.20533083141138
GLUL	-0.147271859259828	5.93517617953462	-3.22730618259793	0.00170153608834286	0.0192143751123876	-2.20745468785235
THBD	0.26776781299818	3.47399925595212	3.11750444234793	0.00239630752422144	0.0250161342291382	-2.21144663598406
BASP1	-0.157524606387528	7.53448677943674	-3.2630886683816	0.0015192689102276	0.017599950818822	-2.21160872545477
SRSF5	-0.19078758151973	7.61341204794608	-3.26301343643368	0.00151963220416043	0.017599950818822	-2.2121139016064
FUT11	-0.282443482662142	3.00099731845123	-3.04315858352553	0.00300773171802193	0.0299056511606414	-2.21581096481056
MBLAC2	-0.220746685997902	3.5040491087485	-3.16470807424532	0.00207034266732928	0.0223383295280096	-2.21677375885303
VIPAR	0.207400701055718	5.47844520411632	3.16153873380253	0.00209086487592897	0.0224727661857558	-2.21718670496835
CGGBP1	0.210617357839813	6.64000752593253	3.23129452653613	0.00168025285645005	0.0190254223231351	-2.21735125904157
DNAJA2	0.16095272088731	6.16033902345141	3.21453393145821	0.00177139954448049	0.0197704159387381	-2.21830024709025
VPS4B	0.211244853782463	5.51311038820188	3.17812278732263	0.00198553971419175	0.0215904851626416	-2.22754310182146
ZNF572	0.26098793013916	3.1732754128536	3.08979947870336	0.00260922071964851	0.0266564491847292	-2.22763327872531
VDAC3	-0.160104269205966	5.97053570355437	-3.22115780257947	0.00173483981449525	0.0194590617421988	-2.22972669709692
SNORD38A	1.06153020126217	-2.13935953628087	2.88829353666069	0.00477067938921541	0.0419920221606518	-2.23083181022991
CANX	0.17855031091254	11.2339021073263	3.31874269982606	0.00127168619509283	0.0153225359702684	-2.23193945571975
SRSF11	0.197515984400113	7.03376061787573	3.23720448117543	0.00164917203869327	0.0187496622536412	-2.23411964313211
TMED5	0.284333101517228	6.18997722855525	3.20253779615378	0.00183944772903114	0.0203189721402356	-2.23797158938541
MFSD5	-0.218835524734289	4.36227507684208	-3.16425160988991	0.00207328676970289	0.0223556724284405	-2.24069573918441
HAX1	0.194148717601007	5.9473934690222	3.19584354309673	0.001878473361225	0.0206953810890164	-2.24173486968045
LOC100505783	0.540171140960029	2.60123017261685	2.88348390956744	0.00483823917002395	0.0424081299158703	-2.24208516772779
NFYA	0.181489432872253	5.74578385712089	3.1945255820121	0.00188624712501761	0.0207400374219556	-2.24220247076921
UFM1	0.247413189209602	6.56683065176251	3.22129925437997	0.0017340668248627	0.0194590617421988	-2.24668428627882
TXNL1	0.193397149797354	6.18193027764748	3.2034964227498	0.00183392151903311	0.0202847245266598	-2.24683929820698
CPOX	-0.241761736490374	3.45253525867076	-3.06156992634334	0.00284412260202001	0.0284650546955013	-2.25456627902503
LOC728752	0.806119553479172	-0.643621478743051	2.83177883131093	0.00562210717733972	0.0475349446075983	-2.25487489551851
RNF115	0.145510441773063	6.20175566908386	3.20589270427683	0.00182017531532273	0.0201994770892219	-2.25714907794483
KDM5B	0.178068393722054	7.50969739461414	3.23562005198751	0.00165745153038345	0.0188182073279924	-2.25740301848752
RAB3IP	0.198006761323602	6.0141065971979	3.17822067899939	0.00198493295013831	0.0215904851626416	-2.25883384611825
NCAPD2	0.145096913354156	6.83603590534476	3.23379098782477	0.00166705765378991	0.018914431615999	-2.26161975830132
RAB8A	-0.128169690431466	6.70732118860304	-3.22394597220666	0.00171966251269459	0.019336345215184	-2.26668940504625
EPG5	0.287940514223449	4.91797632403642	3.10838336256595	0.00246455221257949	0.0256166384109256	-2.26996901385416
STMN3	-0.204678346008211	6.75213260089596	-3.22935134093094	0.00169059113713723	0.0191165964688865	-2.27206557771439
ROPN1B	-2.66163113998889	-4.66994425819867	-3.56520259295081	0.000564824474834376	0.00800092399317081	-2.27806257286027
CCDC90B	0.230142583216887	5.25859378377656	3.15340419623599	0.00214440820843548	0.0229597201522887	-2.278361621811
SLC25A15	-0.14954668026275	5.31552236697348	-3.19369555355826	0.00189115828956166	0.0207803753184161	-2.28129118303628
PSMD10	0.173849403930961	6.16871284046992	3.18968890800089	0.00191503321930014	0.0209875593444138	-2.28233930011536
GRB14	0.403514484147857	1.97478136670397	2.89818120708066	0.00463450451564675	0.0411874845021598	-2.2824930199488
PADI1	0.366509305738742	0.68992113239058	2.9268749684602	0.00425930750396255	0.0389516375708055	-2.28373395491322
ZBTB39	-0.221069012514991	4.18383408659348	-3.1159112205088	0.0024081001108816	0.0251068057889298	-2.2886985315209
MAST2	0.172806666574971	6.063499614704	3.18117309356994	0.0019667139329781	0.0214415409485826	-2.29048350740226
ZNF254	0.298759630813898	4.9784399600587	3.1415585948238	0.00222466484155493	0.0235774998796988	-2.29110199286973
FKBP11	0.225482812802242	4.82588022156043	3.13201451076257	0.00229135184619867	0.0241313402240722	-2.30047296112486
CNNM3	-0.148883383957263	6.12076331612831	-3.20043086131812	0.00185164824960285	0.0204132928980607	-2.30669356525674
GAPDHS	-0.462222112506874	0.609808486075009	-2.8912170550262	0.00473003810376827	0.0417001356074963	-2.31287671916954
ALOX12	0.627850784120654	1.44625626647231	2.82402803130786	0.00574916510745217	0.0483160991241357	-2.32054715923819
KIAA1191	0.12003269944137	6.7053941235984	3.19551347942	0.00188041737488024	0.0207031600905182	-2.32056336940016
ZNF442	1.33526860625484	-0.472163561053913	2.92799131763149	0.00424529186839155	0.038860569899825	-2.32255877026179
AGAP7	-0.624596756479146	0.76422091283824	-2.8121284700751	0.00594935683935053	0.0496492234437616	-2.32395077972869
SNORD19B	-0.77210508182505	-1.06770166040559	-2.79649567967019	0.00622204775887883	0.0513675677678859	-2.327194249307
FAM201A	-0.335353579416745	1.28173025187946	-2.93553473647445	0.00415169271886378	0.0381290000166271	-2.32861807557381
SSFA2	0.214227838743502	6.0506945532511	3.17051661952195	0.00203321720601162	0.0220230081304005	-2.32997175295582
SDR39U1	0.29826209990056	2.42879198984273	2.95888320300425	0.00387390030055856	0.0362069316746837	-2.33303219608075
MINPP1	-0.200276686450941	4.632247121227	-3.09347758128659	0.00257997688965945	0.0264060792549967	-2.33482031685666
EFEMP1	-0.181206411240662	5.01225914639074	-3.14924019438053	0.00217230794449782	0.0231399223336188	-2.33564129902882
BEND3	-0.209599260223392	3.9450208812633	-3.10158236517678	0.00251660827155243	0.0259927938993127	-2.33569756263695
CPEB2	0.341323166621763	5.28189039417647	3.10658995530248	0.00247818128881383	0.0257326544383495	-2.34086089977058
DNAJB4	0.72228796631807	4.68788398282454	2.89185483472095	0.0047212143973259	0.0416662741851601	-2.3430995171167
DOCK3	0.997356336356848	-0.0355713697031025	2.83184719137461	0.00562099809233103	0.0475349446075983	-2.3436372957972
PROSER1	0.183976433422453	6.21419685985599	3.18796518508855	0.00192539080788239	0.0210459057980556	-2.34568517587047
ZFP36	0.261372562158471	5.86929075058073	3.10302078669786	0.00250551391236671	0.0258975368791229	-2.34652834188599
C5orf54	0.298921339244039	1.99029183063755	2.98473782311526	0.00358635804274308	0.0343125010908669	-2.34653581100042
FAM108C1	-0.186984549118979	5.16213999744565	-3.13863223484852	0.00224491762507583	0.0237319863222302	-2.34687630759944
SEC31A	0.176032367687087	7.40543108802831	3.20049698018397	0.00185126423388506	0.0204132928980607	-2.35528538037511
DUSP6	1.01702611311265	0.0159872964657076	2.79695568077478	0.00621386321216147	0.0513675677678859	-2.35660987953119
RFX3	0.50557174710951	2.40902304601766	2.84638151089454	0.00538969113161754	0.0459883645332509	-2.35714176528361
PCF11	-0.19786893323953	7.04757745321562	-3.1892207789271	0.00191784098503021	0.021004566230285	-2.3573505498527
ANKRD12	0.373186106948799	5.93587564092459	3.14927855739722	0.00217204936882079	0.0231399223336188	-2.35902363664264
C2orf42	0.29704917159798	3.97944226346768	2.9685621155808	0.00376385309393535	0.0355430147617023	-2.36034244342801
DFFB	-0.311752606142601	2.38864383512366	-2.94850889226833	0.00399514372005188	0.0370781262897601	-2.36248124943764
PDIA2	-0.357511639683236	2.06926191173415	-2.93642801738388	0.00414073563611722	0.0380701829458078	-2.37871660662416
PPAPDC1B	0.201002955264601	4.6067998422164	3.07853098600436	0.00270074057135217	0.0274072726427753	-2.37898575431109
GAS1	-1.62802196912384	-2.08282590884008	-2.94419644887037	0.0040465644553041	0.03745143550111	-2.38242886598238
ST6GALNAC6	-0.268847525854324	3.38681852569879	-2.98480558797868	0.00358563100046697	0.0343125010908669	-2.38400932967789
LRP3	-0.296746260515105	5.30618046888928	-3.13788417027042	0.00225012229744711	0.0237719806080262	-2.38533595984169
SPTBN1	0.172487542153418	7.9482966255927	3.21720209586939	0.00175658724619579	0.0196240247864919	-2.38656585797661
ZNF329	0.282910032811967	3.79655865906476	2.97991996410401	0.00363839867781472	0.0346913223989586	-2.39566348238425
DNAJC21	0.154357380598634	6.5533491238883	3.17219554035853	0.00202260244988478	0.0219222316084725	-2.39651978772763
CDC37L1	0.261398409155571	3.94290068882626	3.03085566922508	0.003121872656958	0.0307118813617444	-2.40121689674499
BBS12	0.552839783267914	0.628077095614381	2.78148762763889	0.00649454394356857	0.0531383331273194	-2.40355512061877
OXSM	0.264841684891149	3.18987173271609	3.00107528465222	0.00341496246536973	0.0331539045920659	-2.41237210004206
CEP152	0.234543451855267	4.39071257715089	3.08037882205873	0.00268553156026494	0.027286044844393	-2.41291498897516
ITPKB	0.339335662036637	2.80019746262175	2.91671250968255	0.00438886935015995	0.0398260721715002	-2.41300830860448
GPBP1	0.191863875040602	7.30618719798919	3.16692059308782	0.00205612746941291	0.0222136148568872	-2.4135557729201
GZF1	0.161288002261646	6.16746116026674	3.14071962814019	0.00223045371982229	0.0236238809438303	-2.41533795735174
FBXO25	0.233812529985216	3.2004289596833	2.99146610392762	0.00351483162566312	0.0338411307470294	-2.41669475919539
RNF152	0.519391239825597	1.23752363677921	2.77632870799602	0.00659070160999934	0.0537672652320141	-2.42055965289877
HJURP	0.185321218479173	5.26193072498475	3.13475139761651	0.00227204079574352	0.0239581401437671	-2.4205912295457
LOC642852	-0.213748682186879	4.99536145021344	-3.08846352131525	0.00261991860308094	0.0267330803648112	-2.42120622430778
LOC143666	-0.681588028161713	-0.0457541072090166	-2.75537876756591	0.00699469316561204	0.0559977254675422	-2.4240487710007
NFIA	0.305381222360148	3.27419874565491	2.98501154994285	0.00358342209118799	0.0343125010908669	-2.42513361209437
GPATCH2	0.213208276528155	5.00278659778936	3.07475512299721	0.0027320674171879	0.0276079126797887	-2.42752012366955
POLR1C	-0.186285220165553	5.09199688425494	-3.13645208042781	0.00226011741680949	0.0238625023224254	-2.42767647317466
BCL7B	0.181995524208046	6.05968814521704	3.14426256086882	0.00220610244601658	0.0234104424537953	-2.42845232506404
RBM15	0.220180143681592	4.88358698947256	3.07485256200683	0.00273125478476371	0.0276079126797887	-2.43225795393951
CXXC1	-0.19082676644327	4.99501107542016	-3.08803266461537	0.00262337742726826	0.0267471620940043	-2.43304441765232
CHD5	-0.215380983707183	3.21398974075614	-2.99397388979195	0.00348851093246272	0.0336652376425312	-2.43499624806043
GALNT3	0.206432368497772	5.99903816324326	3.13119127778635	0.00229719024744292	0.0241776020756674	-2.43601700458604
BNIP1	0.27688132436751	4.16452097427851	3.04939500601691	0.00295136084249979	0.0294151124731624	-2.437246093351
INSIG2	0.315746135434012	3.41860335551399	2.95561434594757	0.0039117318831947	0.0364455732671577	-2.43726425906977
BCLAF1	-0.225612082100225	8.39689155865336	-3.20540287804036	0.00182297734883695	0.020203759563916	-2.43855751665418
ZNF451	0.294023474643973	4.98833178342547	3.07447990522537	0.00273436391978093	0.0276144336922804	-2.44049816884579
C8orf83	0.225843187236552	6.04060668338295	3.1481279332602	0.00217981731300734	0.0232051335090609	-2.4420157036607
TGDS	0.322595451930145	3.1475253693191	2.97228129193359	0.00372233953657196	0.0352704852179204	-2.44693750836211
TOR1A	-0.134843157458497	5.54480274698314	-3.13295822208215	0.00228467598703698	0.0240761948375592	-2.44711201990365
FAM43A	-0.447766510817847	3.1591437026077	-2.85421007639931	0.00526875060286171	0.0451638057828084	-2.45062644181911
WDR37	-0.139780038231952	5.93147661887449	-3.11431954862521	0.00241993506287105	0.0251998717256883	-2.45464372635258
ENTPD1	-0.176170862105967	4.70886282314448	-3.09468845373282	0.00257041626949292	0.026371659385243	-2.45554160000884
OSGIN1	0.333272095350159	5.88191996646322	3.11244801652405	0.00243392006669908	0.0253139795991762	-2.45661617403192
SCG3	-2.53097923446666	-3.10717425557409	-3.22703008595014	0.00170301871773769	0.0192181410495582	-2.45717228126633
FOXP2	0.410729716043365	3.24702023555024	2.89938919336878	0.00461811514817639	0.0410815732649479	-2.45901515481633
CDH23	1.45211229030492	-0.318512830457418	2.85260725836014	0.00529330740252949	0.045327840757759	-2.46121853644311
RASSF7	-0.293565848713801	4.3108005100857	-3.05807238677405	0.00287455363224175	0.02873522710437	-2.46135321088672
ZNF235	0.326548462168514	2.76619976717562	2.90459141305512	0.00454814113056828	0.0406754611056812	-2.46171684561104
MORC3	0.235172906151194	5.41611944338157	3.08614114573407	0.00263861233747026	0.0268582792038056	-2.46367817407354
BBIP1	0.291440635154538	3.5705049592458	2.95958456315624	0.00386582732109401	0.0361993819249587	-2.46660589160998
DNMT3A	-0.156015087801621	5.4020471221288	-3.10530681699673	0.00248797548721442	0.0257799888774312	-2.46731938955571
FBXO38	0.201756664529927	5.03030070324262	3.0715599038999	0.00275883984431345	0.0277944804556013	-2.46906452656024
PI4KAP1	-0.410289001689512	1.94715942766154	-2.83046567119245	0.0056434510522489	0.0476219999803891	-2.46950608619882
CTTNBP2NL	0.365223116215355	3.96374718695785	2.9489985147481	0.00398934379163345	0.0370448559529583	-2.47060938105661
REV3L	0.308792136747122	6.74699621915602	3.15557593934753	0.00212998975684129	0.0228492294377253	-2.47213361453511
FAM136A	-0.152248600368385	6.88905390550421	-3.16322521612334	0.00207992104853652	0.0224127574843588	-2.47291828512412
TRAF3IP2	0.183835447082433	4.98493074191515	3.07163111417324	0.00275824053866195	0.0277944804556013	-2.4777684858772
JMJD6	0.227677424972608	6.14538139994074	3.04258879596171	0.00301293142595234	0.0299190820619949	-2.47812378010623
ZNF880	-0.627789608476157	0.602194997426008	-2.73786168442188	0.00734968348304763	0.0580614579926729	-2.47869362950753
ENPP1	0.249805652813892	4.85948156284416	3.0689783429884	0.00278064798713007	0.027980479504671	-2.47905797951954
BACE1	-0.150367304518393	5.86680254149229	-3.13530929189718	0.00226812300080724	0.0239319173914828	-2.48012946333198
BRAP	0.172649583175901	5.70033974588931	3.09418120840857	0.00257441728828555	0.026371659385243	-2.48067651180694
LY6G5B	-0.302621989697267	3.06521045348813	-2.96639831419131	0.00378820168354072	0.0356923295524141	-2.48079041357563
SRSF8	-0.17504826859882	4.6696022167232	-3.0923138649985	0.00258919628394152	0.026468043186209	-2.48393197764071
ASF1B	-0.181041958154198	6.599448689336	-3.15013763018856	0.00216626651629371	0.0231345090794993	-2.48474306746506
DHRS11	-0.28352570869719	3.16466605453325	-2.95857451040578	0.00387745842079398	0.0362069316746837	-2.48628653330466
PPP1R9B	-0.187722155222714	6.19814652105331	-3.1250815408317	0.00234095503955597	0.0245151895902845	-2.48953980134487
TTK	0.212714518002168	5.63863171048076	3.11572301278793	0.00240949672872712	0.0251068057889298	-2.4920798896606
GUSBP5	-1.1219761507204	-2.01420135513203	-2.74614607033243	0.00717980038005997	0.0571241586851204	-2.49453652935832
LZTS2	-0.240864203587267	5.1207009625309	-3.0878932768612	0.0026244973090326	0.0267471620940043	-2.49659276558559
HCG27	1.11299201157681	-0.428004315651991	2.7407361766011	0.00729032745007623	0.0577562464590596	-2.50528456844781
CCDC150	0.42816221773356	2.5493217992254	2.83623235515361	0.00555026985294724	0.0470528407834824	-2.50820774638097
RAD52	0.32299496968404	3.00534491078378	2.87713312951839	0.0049287938241426	0.0429199864094675	-2.50935025836396
WBP2	0.199273660056096	6.83470217058966	3.10631838675323	0.00248025117933781	0.0257326544383495	-2.51159818762311
FZD9	-0.861074692020715	-0.722931972275529	-2.71006202715052	0.00794685465461574	0.0616866819910616	-2.52249762464733
KCTD17	-0.307286578398826	2.55473018998644	-2.89153041768416	0.00472570082717399	0.0416838716422246	-2.52550048364593
TPX2	0.155211434452108	7.80228233822554	3.1560841719167	0.00212662860052952	0.022827815606711	-2.52594860688312
RNF145	0.161698854892266	5.83240325891822	3.09818985154407	0.00254295524372389	0.026171312920639	-2.52655583698464
HIST1H2AB	1.97396439777022	-2.41017451354365	2.99702140529619	0.00345677062385684	0.0334780420337648	-2.52716965810188
TGIF2	-0.173933472951123	5.3328654609979	-3.09744622846471	0.00254876449954855	0.0262061477731813	-2.52811884785203
NPR3	-0.30973166101186	1.91200208047802	-2.89541356759556	0.00467225630906832	0.0414309727003492	-2.53175521441318
DBF4	0.234213091214047	5.89749569603629	3.10599328739513	0.0024827311928475	0.0257415973150537	-2.53267964732986
DYRK2	-0.199478418543745	5.60795132242407	-3.09410269994112	0.00257503705908286	0.026371659385243	-2.53421802079092
ZNF620	-0.25006309775578	2.42132850612561	-2.91061567288107	0.00446832915287615	0.0402882428612347	-2.5343356637133
DENND4A	0.332716932391237	5.66607619733806	3.06471420464487	0.00281702039295906	0.0282954048359444	-2.53789316447694
MARCKSL1	-0.180765298131417	7.13388716990414	-3.14942523720136	0.00217106097688992	0.0231399223336188	-2.54321867338932
PURB	-0.223033056215927	6.93704057061348	-3.1277015891622	0.00232209321838942	0.0243783345789986	-2.54342260310476
MKS1	0.182233456440284	4.44844225067739	3.03185763344532	0.00311242899712129	0.0306731069816479	-2.54605744065424
ALOX12B	2.82046460313978	-1.88396782012031	3.33389919645724	0.00121112674936258	0.0147953862354564	-2.54715306163321
ZNF182	0.365477396057451	2.64844664790849	2.86712146881537	0.00507471369231189	0.0437697327437979	-2.54802312171477
SENP3-EIF4A1	-1.05457985096779	-0.987281751337398	-2.7378954785383	0.00734898311094349	0.0580614579926729	-2.54904230676191
TBX4	-0.535361931039888	0.54313271565502	-2.77613317904739	0.00659437153361285	0.0537709749040182	-2.54926413936267
NEK8	0.228841327682566	3.69084596746457	2.99360899737642	0.00349232933840791	0.0336826504357173	-2.55269711075088
LOC100101266	0.912627213306739	-0.763110632438373	2.72223929271287	0.00768004002763454	0.0600752990749111	-2.55596006529299
TTC9	-0.217752711121544	4.07813802936835	-2.98168432101714	0.0036192603932877	0.0345482367678901	-2.55764036280421
MYO16	0.241484961438797	4.11942501431953	2.9800236586698	0.00363727130539648	0.0346913223989586	-2.5662938282066
PPM1D	0.149837050316668	8.86931357002667	3.15420767334698	0.00213906327468925	0.0229318552601942	-2.56735678755447
MIR33B	2.73134854759564	-3.42011126516671	3.19273996246478	0.00189682715726798	0.0208289805503281	-2.57284998730752
MCL1	0.192123074125716	10.2091383836117	3.16178223765525	0.00208928143867599	0.0224701882832265	-2.57622327225113
LOC148709	-0.652928319269209	0.691728771257429	-2.69888946750377	0.00819904107144437	0.0628417795045076	-2.5784634356625
TBC1D8B	1.01821703974683	0.430086014559172	2.72826393300047	0.00755107224181853	0.0593440470733896	-2.58776542919682
NARS	0.147247261870837	7.24305250564966	3.12301277289799	0.00235594871241456	0.0246255539165132	-2.58955203844824
COL4A5	-0.187103183765431	5.34856059351932	-3.0681220266341	0.00278791709212592	0.0280367561327204	-2.59005106799704
ZBTB40	0.195414669461609	6.18122886377875	3.08425922967662	0.00265385135935579	0.026980553272867	-2.59087215745056
LOC100507217	0.258553182729338	6.34756770405776	3.07659642162158	0.00271674901765931	0.027553008230039	-2.59120165495665
PTPLAD1	-0.123949823822324	8.19235482136332	-3.14972770643365	0.00216902413001799	0.0231399223336188	-2.59226511979198
VWA1	-0.291324273438686	4.82331078577239	-3.04242261720272	0.00301444949022132	0.0299190820619949	-2.59525139618808
TUBB6	-0.182272177969169	6.5055917022192	-3.10630804941416	0.00248033000207004	0.0257326544383495	-2.59620916831335
VPS37A	0.195902871068717	4.97711022516815	3.03211645276824	0.00310999388853402	0.0306731069816479	-2.59731000239378
LOC100506844	1.07130395555588	-1.22692110578995	2.70836709427229	0.00798465310491311	0.0619078991778243	-2.60015181872498
TAX1BP1	0.175163783651375	7.69976966717735	3.11729136107097	0.00239788157759179	0.0250169504077637	-2.60915236238772
SNORD110	-0.494825937851041	0.199065126177629	-2.71137946707454	0.00791758708680257	0.0615591475777249	-2.60935360380285
SLMAP	0.213742225583807	5.54394602407125	3.02031868656201	0.00322280403973129	0.0316489575810136	-2.60946054448913
BTN2A2	0.315131493650294	2.29171838797528	2.84340845988023	0.00543628366003774	0.0463150320583144	-2.61022100417623
LSM14B	0.11813865085818	7.07057389452587	3.11297831767325	0.00242994979073845	0.0252884133791598	-2.61267098327509
FLJ37201	0.587053564779388	-0.238807152490843	2.69013585100142	0.00840168434601287	0.0640101973956838	-2.61312297296428
NUP85	-0.156269618074394	6.03843711857227	-3.09936486663486	0.00253380097067954	0.026093157286727	-2.61370592059779
DBP	-0.350464193675394	2.99002660961649	-2.88388247983953	0.0048326073167882	0.0424032134134133	-2.61374400785286
TMEM151B	-2.68924303239873	-3.52558489844941	-3.30731378997499	0.00131921642539526	0.0157928242650754	-2.61717036771655
MTPAP	0.171151888969036	5.13540138813546	3.06917621113277	0.0027789708242946	0.0279804383296225	-2.62273280551435
TCTN3	-0.146689482878354	5.67462738198567	-3.07515428448188	0.00272873986881793	0.0276079126797887	-2.62629878415997
NUPL1	0.244244807393224	6.72929783010729	3.07521217935646	0.00272825754940338	0.0276079126797887	-2.62714119618511
EIF3B	-0.122458415651256	8.968005934714	-3.15347220746344	0.00214395529926233	0.0229597201522887	-2.62904560901965
GNB5	-0.153890841708589	4.95155209914754	-3.04093144735363	0.00302810325214731	0.030036772709912	-2.62913337852424
NUSAP1	0.170848139009682	6.54581562256101	3.09308410568368	0.00258309073419992	0.0264217794732474	-2.62919784550551
STON1	0.566939449731168	1.02959906253115	2.68308621526001	0.00856817597840442	0.0649271296161466	-2.62970770613804
EFNA3	-0.302608958627174	3.60054700483845	-2.88275741641484	0.00484852013312025	0.0424537438252896	-2.63214093485988
RNF103	0.156286036327311	5.24562788142144	3.0319633606522	0.00311143404667441	0.0306731069816479	-2.63492213683319
POLDIP3	0.153139190722975	5.93311901121062	3.04908194840064	0.00295416706567697	0.0294255449710432	-2.63849012885769
MED18	0.274008979929437	3.53691822273041	2.91506873064143	0.00441016362235356	0.0399110262014291	-2.6388712979421
ZNF845	0.246350173127816	4.28769701421099	2.96832761712692	0.00376648483784211	0.0355477948239681	-2.63942673333973
HEATR5B	0.245921251893543	5.19543101916536	3.03151019780637	0.00311570062978609	0.0306872658024397	-2.64179030726871
LRRC16B	-0.421159295744228	1.9791761759232	-2.77933559093866	0.00653449914844705	0.0533868899651336	-2.64435671608481
GJD3	-0.230957999190732	3.96291823529659	-2.99609641666862	0.00346637619035142	0.0335096389638365	-2.64628018904929
ARF4	0.207419494306275	7.52824067241335	3.09510206259439	0.00256715810469276	0.026371659385243	-2.64673107020368
PEX11A	-0.197977106251325	3.59210308313408	-3.00381371353922	0.00338698574286125	0.0329516867734797	-2.64914742915607
ABCG1	0.191180389616445	3.93751528526914	2.99698942783255	0.00345710228368284	0.0334780420337648	-2.64929048308099
C21orf58	-0.190043882156134	4.4287465514767	-3.02705990684222	0.00315788935880181	0.0310296954386613	-2.65048672578633
DNAJC16	0.223683590431278	4.57672837248348	2.99847779829737	0.003441696520179	0.033367497161434	-2.65266666002492
PRKAR1B	-0.209751809065194	5.89341311751655	-3.07551728770938	0.00272571701273762	0.0276079126797887	-2.66008385213389
LPXN	0.541342548573432	1.29216456649906	2.67409089018514	0.00878496627025823	0.0661502818117058	-2.6616255086556
IPO7	0.202823024830392	8.30450180762969	3.12593788167089	0.00233477459692844	0.0244807337674177	-2.66191239631603
SPICE1	0.191326002172929	4.98381963691929	3.01579236251064	0.00326708077749919	0.0319524321186529	-2.66256918822312
FAM129B	-0.179253948437524	7.36974669032703	-3.10142326312549	0.00251783820359283	0.0259927938993127	-2.66265615449731
KIAA0355	0.288416841535047	4.01133618270962	2.89814868233495	0.00463494653390724	0.0411874845021598	-2.66302559138958
BNIP3L	0.239892300149063	4.95756539904368	2.97573165337111	0.00368420480592854	0.0350645824360693	-2.66383012572109
SAC3D1	-0.306808592646683	4.53431704150357	-3.01461972149147	0.00327864303115586	0.032028052601081	-2.6641018374089
PARS2	-0.250465595202527	2.5120305586074	-2.87964217338757	0.00489283340638948	0.0427075917998213	-2.67185503588136
ZNF322	0.330810099701332	3.11932193092112	2.87430801351707	0.0049695746947378	0.0431298221042008	-2.67209221045001
ZNF569	0.540379110722018	2.3053041765174	2.69325552623103	0.00832894898166299	0.0636333224163233	-2.67265257962177
LIN52	0.268439879677114	4.42082915057614	2.95542033055947	0.00391398796471059	0.0364462888206124	-2.67276101494011
DEXI	-0.249016567232113	4.05787594190404	-2.94079917452595	0.00408750168388614	0.0377259261375893	-2.67640092498202
DHX35	0.196665460328076	3.74586217814566	2.94511315313712	0.00403558307023085	0.0373911862972525	-2.67660404944018
ST6GALNAC2	0.268158491841357	3.33995436113108	2.87163618997004	0.0050084276082817	0.0433769773800638	-2.6777964243883
LILRA3	-2.66163113998889	-4.23479685206982	-3.25619520040884	0.00155289678994786	0.0179231510801159	-2.67807157572961
NCOA5	-0.122156670909997	5.95491214796502	-3.05676566560852	0.00288600025262614	0.0288324182944561	-2.68346954905523
CDC25C	0.2677877246639	3.78739860352912	2.87091217088651	0.00501900401132568	0.0434460782015583	-2.68356594479895
EXTL3	-0.244427977868689	4.1080448074171	-2.89756663978134	0.00464286317291286	0.0412359233689828	-2.68566359502411
ZNF512B	-0.184387164420274	6.84656667537329	-3.09486740409534	0.00256900613394785	0.026371659385243	-2.68913415764726
CEP170	0.324867338928918	3.80267702278848	2.88281622645264	0.00484768713730768	0.0424537438252896	-2.68917210649247
SNN	-0.17172123178457	4.56403565550414	-2.96945821802188	0.00375381188414553	0.0355083427321548	-2.689381595816
C14orf49	0.616170271742887	0.815902930388926	2.63824676219637	0.00969911157279913	0.0714572431469131	-2.69228584920924
GPR133	-0.703666553293196	0.211949458973588	-2.62904171576494	0.00994736523562506	0.0727096749128468	-2.69587990702681
ACTA2	-0.434407960414199	1.46983960856731	-2.70762364749657	0.00800128411961449	0.0619220155559615	-2.6989711409275
SLC39A10	-0.36120070142497	4.6909599946473	-2.92039571035076	0.00434149859689932	0.039546417502475	-2.6994507023436
PRICKLE2	-0.198261596615312	6.71688334057554	-3.0628741765366	0.00283285136819483	0.0284032411760733	-2.69962272813514
AGAP5	0.499498430260457	1.46097273290202	2.66188978677092	0.00908696949040868	0.0678742642954867	-2.70465512344988
SACS	-0.260764496003731	4.96473212107738	-3.01964130825759	0.00322939467425156	0.0316764789045062	-2.70468775318093
NUMB	0.153207092716531	6.31555665469487	3.01938215723286	0.00323191941180334	0.0316826613382175	-2.70482458078273
UTP3	-0.188686085322764	5.31034476128265	-3.01018625149658	0.00332269998964682	0.0324016528436464	-2.70742947595298
RFC1	0.172136852002691	6.26481492896357	3.06351638587903	0.00282731667124694	0.0283647534552693	-2.7079363092703
PRPF6	-0.157838669918673	8.1666916370553	-3.10076725995502	0.00252291530866516	0.0260130922454477	-2.70997260937899
IL1RAP	0.312436521893316	3.59420293794884	2.86960609867334	0.00503813486197638	0.0435215740866183	-2.7122204126532
HIVEP2	0.359309548690369	5.43559659733455	2.97538414463541	0.00368802920982097	0.0350645824360693	-2.71423327893559
KIAA0247	0.185763786621875	5.5373785674788	3.01341728167735	0.00329053839479163	0.0321254898508437	-2.7147344041351
HLA-DPA1	-2.50928504134387	-4.47867901665738	-3.2422174990763	0.00162323016375764	0.0185303080264046	-2.71546970336029
MCF2L	-0.244369177542811	3.58955102438166	-2.92664279660868	0.0042622277418425	0.0389516375708055	-2.71705749178691
VAV3	0.228964981413619	4.22798339582382	2.93773558456805	0.00412474490627813	0.0379649057856882	-2.71766380567109
ADD3	0.279676347036978	3.6678256344939	2.88440649383571	0.00482521209053812	0.0423605496074329	-2.71838339989955
FLJ40292	2.29510774767502	-2.48075569177375	2.87304194679275	0.00498795085488229	0.0432668517100889	-2.71903740902629
SNORD49A	-0.33839755865231	0.572702463754594	-2.76614367312183	0.00678436792165773	0.0548920024778926	-2.71921422372906
VIPR2	-0.39877663633841	1.82090537127492	-2.74395800385099	0.00722431853576618	0.0573557357091555	-2.72052848226972
PHF20	0.189797738739219	5.60936292558851	3.01478570290215	0.00327700415630319	0.032028052601081	-2.72484146539589
ACSM3	1.23019596328117	-1.61664714550599	2.6814543169782	0.00860714102310805	0.0651043991272994	-2.72928600506965
PILRB	0.159519666115153	6.9553094564451	3.06261023869391	0.00283512895186529	0.0284090452911894	-2.73029710680065
CCNG1	0.193124627252802	7.32963972737212	3.06433644195191	0.00282026382762741	0.0283109797438421	-2.73160465157117
TMCO6	-0.19907463498639	3.57173838293624	-2.9379676731087	0.00412191256112365	0.0379597277930792	-2.73364083926083
SCAF8	0.180264687527234	6.45835583891958	3.04536738614378	0.00298765332118621	0.0297413774663799	-2.73774827994928
PGAM5	-0.150702639978812	6.96823676577466	-3.06485302597833	0.00281582935539438	0.0282954048359444	-2.74016564343592
C5orf13	-0.375928607735025	1.31915124767242	-2.73673839881489	0.00737299783901833	0.0581632150281805	-2.74058207693315
PRSS8	0.253783318171337	6.27473831540239	3.00935646854532	0.00333100641362375	0.0324448172751564	-2.74559739958853
CRYGS	-1.26085720213205	-1.052538308977	-2.67668807824152	0.00872186772172327	0.0657639836691163	-2.74606657883704
RAD50	0.207866750436239	6.61836320206857	3.05453533692975	0.00290563513061325	0.0289766499250901	-2.74657277303648
TBC1D9B	-0.147763860771853	7.83344950178001	-3.0875236315674	0.00262746929589957	0.0267611428164582	-2.74739331228067
C7orf53	0.477006244131841	2.92084194703507	2.69470288208551	0.00829539845132491	0.0634059614716443	-2.75091795163752
LRRC37B	0.375414260011451	2.31559912743971	2.74004248813308	0.00730461146211707	0.057842008566499	-2.75139331539028
FAM72D	0.366220255633144	2.35606448693352	2.80665521260487	0.00604356051476017	0.0502348439606606	-2.75418959619811
WDR44	0.231416876934474	4.98624982800056	2.96089472011135	0.00385078836420985	0.0360989824008103	-2.75521500478862
LYRM2	0.160294743394589	5.91829196237125	3.03683325515691	0.00306592354419391	0.0303220019829089	-2.7558478154536
TMEM80	-0.253740287609575	2.96390179312689	-2.84084179873955	0.00547680404239781	0.0465417026448481	-2.75645025779253
NR2F6	-0.344072789681086	5.10077979551454	-2.98840176812984	0.00354724268070201	0.0340561976312129	-2.76212251422432
KALRN	-0.236687488461381	3.35034846859468	-2.89279587454982	0.00470822270201397	0.0415955184725207	-2.76225445227244
GON4L	0.24268256513283	5.41378862845998	2.97338779269879	0.00371007055759262	0.0352140862685465	-2.76289236161516
WNT7B	-0.212705070637636	4.97844470506465	-2.95775295657735	0.00388694268594725	0.0362550080757289	-2.76909123651327
TYRO3	-0.194977038235242	3.98862422533903	-2.90624001193857	0.0045261704650594	0.0405874932212618	-2.77127659889461
TTLL12	-0.195136208590209	5.9543712706818	-3.03575162320618	0.00307597811859896	0.0304034622077122	-2.77559444806713
GMPPA	0.219445834022818	5.26836918653907	2.98186685834011	0.00361728569477922	0.0345482367678901	-2.77724907851981
C20orf29	0.187196675727846	4.52513500633811	2.97176814124831	0.00372804209821779	0.0352845365311796	-2.7803265346825
NCAM2	0.200305720428346	5.36778664912519	2.9929575909603	0.00349915556389743	0.0337096069416017	-2.7888789647897
RBBP6	-0.183174499622385	7.07079052467591	-3.04295160435562	0.00300961958493906	0.0299066416747004	-2.79085529400717
ZNF79	0.317005430806772	3.08289472767789	2.76197884931077	0.00686504638193096	0.0554083142052518	-2.7924908120886
CCDC77	0.287791130316505	3.29498080729223	2.79293414016718	0.00628575055769918	0.0518101982883002	-2.79409867047771
ZNF143	0.207101440520765	4.13175865313852	2.86882923768928	0.00504954575341031	0.0435976268353299	-2.79446598706494
NUDCD1	0.164345173862152	6.50792796365586	3.03087910895123	0.00312165143143436	0.0307118813617444	-2.79472791637493
MTL5	-0.178924111111654	4.67089582850408	-2.96876013034678	0.00376163212301492	0.0355421105227692	-2.79493759223651
TCEANC2	0.305642966398424	2.9903848463732	2.7933540827482	0.00627820845791556	0.0517735494330275	-2.79499881615666
SLC10A7	0.310394830996859	2.89915128089518	2.75839068597143	0.00693525493525727	0.0557403818697291	-2.79543054411052
S1PR2	-0.39581989041629	2.17997913401937	-2.70861515166048	0.00797911102131664	0.0618936237108068	-2.79642191120108
DAPP1	1.48912367302239	-0.648307884117979	2.70315338375813	0.00810195032478607	0.0624483589484302	-2.79728940446108
PGBD5	-0.249536358534015	3.64240791077555	-2.87183814362639	0.00500548114001639	0.0433739205106912	-2.79738444462205
JAM3	-0.646650428129328	-0.703480885614054	-2.58370168329605	0.011256031971191	0.0792375903566079	-2.7975287277436
USP32	0.174443103808949	9.69881852717921	3.08949782672942	0.00261163269376183	0.0266648016913753	-2.79828228443285
SLCO4A1	-0.250393122984122	5.75165218506243	-2.98949435171973	0.00353565503740136	0.0339829280721266	-2.79914136006256
SIM2	-0.32858034870045	1.98038551133173	-2.72524697788161	0.0076154068597682	0.0596534259123013	-2.80160634020238
ASB6	-0.182129237003395	5.49017596845542	-2.97382142639036	0.00370527257743513	0.0351885170840575	-2.80231911168212
CNST	0.199939628689817	4.95442719201002	2.94283527880694	0.00406292100138431	0.0375465602383775	-2.80414739208356
KTI12	-0.237654720748739	3.21523526765012	-2.88850947985873	0.00476766651481726	0.0419876012605602	-2.8068481433583
PTPDC1	0.311759104084362	3.70715557709246	2.80693086806414	0.00603878359622108	0.0502348439606606	-2.80869829598012
ANG	0.915211566499881	-1.37390402938914	2.57671341831066	0.0114710017178741	0.0804027798531966	-2.8088433534706
BRD4	0.197513017730151	6.81666518610157	3.01977247353115	0.00322811751309625	0.0316764789045062	-2.81057741057255
THAP9	0.285804795690809	3.03957339298958	2.80679148414737	0.00604119859131114	0.0502348439606606	-2.81110550037891
PLAU	0.582470305872586	0.741722953955706	2.59895127728337	0.0107994932581389	0.0770852433841718	-2.81291714835541
PIK3CA	0.326856488779096	4.72586204464858	2.90264654505606	0.00457418623056889	0.0407775535821078	-2.8174608131467
AGER	-0.397953418309219	2.20609967741713	-2.69941240933552	0.00818707689942009	0.062839000362397	-2.81807895230433
SLC35B2	-0.14852134386021	6.212066058356	-3.02813353740368	0.00314766323120793	0.0309473955783195	-2.81887602238672
ARPC5L	-0.168744514086119	6.17099878854252	-3.00984975521328	0.00332606612619219	0.0324155768615607	-2.81987898374569
NRG4	-0.521839312625856	0.763479543908835	-2.63127556304089	0.00988659740279332	0.0724237647675495	-2.82058855093246
DCAF5	0.144392704851003	6.31001827104362	2.99120024014228	0.0035176327534524	0.0338486134457641	-2.82177732727954
CYP4Z1	2.27865331242905	-4.67795077807597	3.03445624965063	0.00308805975402613	0.0304868425775284	-2.82605382652906
KSR1	0.343168578343875	4.22191232030983	2.8746785037149	0.0049642090320486	0.0431220926918654	-2.83076462424942
EFCAB4A	-0.298945473846976	3.32399669980239	-2.85788450171136	0.00521284852723172	0.0447304662747169	-2.83103415203998
TTC38	-0.247623895592336	3.11664206134616	-2.83009504038263	0.00564948863675508	0.0476219999803891	-2.83356579368739
SOS2	0.271194219946426	5.53505146720014	2.93576945134402	0.00414881109599714	0.0381234707524484	-2.83534549353904
RASGRP1	-0.231667726174824	3.33270334272673	-2.93827128630763	0.00411821005396608	0.0379465261391343	-2.83602624911771
ABI1	0.144369058452676	6.081106356563	2.98839158082555	0.00354735088935499	0.0340561976312129	-2.83841822648124
GEMIN6	-0.296244244340325	2.74790553326371	-2.85120955907858	0.00531480720518857	0.0454653891046412	-2.83963705999431
EIF2A	0.153307075162264	7.38137171483184	3.04071247942133	0.00303011302822451	0.0300388916917763	-2.83983783773799
GPAM	-0.235519223015622	4.19476729610882	-2.93020400249927	0.00421763730062462	0.0386285685737384	-2.84444848083633
SERPINF1	-0.496739341312461	0.888891869398524	-2.61878629848821	0.0102307037726675	0.0743482866596994	-2.84541322332039
NPC2	0.179500123659991	5.63179008034025	2.95868086287665	0.00387623221743521	0.0362069316746837	-2.848646357919
SIAH1	0.317689983859654	2.73056633560873	2.76444112792609	0.00681724347941467	0.055131324927336	-2.8488177228296
CCDC132	0.260772654114179	4.6081444729147	2.86311654935718	0.00513418772347141	0.0442142922179897	-2.85404840838664
GPT2	0.231271586216321	5.26200505932701	2.93254805482634	0.00418852193098635	0.0383829264514058	-2.85406515705032
ADRA2C	-0.296930516724712	4.51121765600943	-2.9104927344467	0.00446994493234817	0.0402882428612347	-2.85599037165335
EPRS	0.175170882033749	8.58142599713821	3.05590126811443	0.00289359540524851	0.0288910385417171	-2.8566809542271
SH2D4A	-0.252475691722782	3.22775451094562	-2.81991344601093	0.00581767827681859	0.0488427969385111	-2.85693664735229
ALDH3B2	0.207839005378767	5.45835384611878	2.98383961665208	0.00359600767907771	0.0343655042427975	-2.85727729029018
FBXL18	-0.22844263994361	5.66887542190782	-2.95072023603741	0.00396901035613957	0.0368765162200434	-2.86268377798853
SLC25A36	0.224771086715214	6.38274749293213	3.00100331088834	0.00341570064650379	0.0331539045920659	-2.86595253266292
DTX4	-0.367910281906864	1.86605161104613	-2.67328405390046	0.00880465245996253	0.0662388698787284	-2.86617697451045
ZNF57	0.328356098862752	3.21288217856176	2.75936919558677	0.00691604406016449	0.0556611746208811	-2.86628399722011
DHX33	-0.155862503044988	6.23658796130106	-3.01191605939748	0.00330544554602982	0.0322522002986014	-2.86802774665327
HPS5	0.237267638077235	5.0860502116259	2.92171987415981	0.00432458346359933	0.0394524810005834	-2.86816504647211
NPEPPS	0.134482910834034	7.90600295470235	3.0383167988116	0.00305218239144449	0.0302218462489743	-2.8697813082743
GLUD2	-0.502772550599769	0.451403407596318	-2.596856926895	0.0108611871926329	0.0773605172953972	-2.87049189901213
PPT2	-0.295662738508298	2.82544446187211	-2.76839237645295	0.00674116796238664	0.0547012581285561	-2.87152633664312
SCAMP5	-0.153688293901959	5.50800635801834	-2.98662632392469	0.00356614740213332	0.0342120097557845	-2.87406794737421
HAUS4	0.167595343433854	5.41596569885332	2.95897366780872	0.00387285813606598	0.0362069316746837	-2.87736926568545
TBRG4	-0.17634967395845	5.90537271963809	-2.99469545452868	0.00348097149376887	0.0336180232857404	-2.8778039706282
C19orf21	-0.212573954658416	5.89204304793956	-2.94278073187352	0.00406357773448118	0.0375465602383775	-2.87812006060527
GMPPB	0.265277725600635	4.56405489384818	2.8940367601969	0.00469114166305868	0.0415001229854698	-2.8781831341101
C3orf39	-0.297720252469643	2.1575823869486	-2.75433910558245	0.00701531781824873	0.056135968991575	-2.87838065836723
KIAA1107	0.781149499489409	0.600146688642146	2.53694270284825	0.0127663610432737	0.087215940395306	-2.88057552390171
CHORDC1	0.283515103004889	6.49101414277378	2.90291511652381	0.00457058145604854	0.0407671489445098	-2.88065392025342
PIAS1	0.2394640044426	4.91080351522541	2.91459011189911	0.00441638171884574	0.0399456829994462	-2.88109650142678
MUDENG	0.191552926095519	5.51669515473771	2.95685362902434	0.00389734932165111	0.036331811625024	-2.88260839937328
NLGN2	-0.190563310743548	5.39777374428398	-2.93480851698415	0.00416062028568309	0.038190018472977	-2.88279262775151
B3GNT7	-1.67626714240083	-2.61062909774141	-2.69851385928967	0.00820764425926633	0.0628789017828539	-2.88491260733182
C4orf34	0.24679340470506	5.25874128062407	2.90945724453979	0.00448357571992641	0.0403378595201232	-2.88559020151289
METTL3	-0.147640690540015	5.55842004852143	-2.97849312424853	0.00365394415041176	0.0348196934310463	-2.88998913168479
HIST1H4H	0.325328840424025	3.31182974068753	2.74711774899759	0.00716011100030091	0.0570217601757297	-2.89252145730462
TMEM165	-0.181914985089057	5.65415432781606	-2.96526145392597	0.00380105258390814	0.0357731026523802	-2.89315715341489
TIMM9	0.213282404364003	5.26043089094209	2.94448245270809	0.0040431354053759	0.0374404188923071	-2.89554967125012
SMURF2	0.198168671215625	6.477942415966	2.96305014400357	0.00382616418609809	0.0359285625201036	-2.89929690737906
NCOR1	0.241133143919376	7.09541000467988	3.00237316704245	0.00340167633473819	0.0330753691989311	-2.90122285538319
CTSS	-2.28662663438885	-2.50469238944102	-2.98496051155382	0.00358396935262216	0.0343125010908669	-2.90273444100762
PSMC6	0.168273462337335	7.67385623268878	3.01831663688988	0.00324231927535457	0.0317473931856147	-2.90399999765469
PAN2	0.155469063057955	6.2162176209322	2.97190207886383	0.00372655289374626	0.0352845365311796	-2.90592939386417
AK4	-0.173449291761008	5.6135569913342	-2.98648352829117	0.00356767190947669	0.0342120097557845	-2.90636819248567
CGRRF1	0.284425747171192	3.51123375450137	2.7882590051189	0.00637027624739589	0.0523778269230329	-2.90735281441684
ZC3H13	0.257641916351275	6.07552130898866	2.97281893897524	0.0037163733885102	0.0352539016162477	-2.90823463377394
SLC6A12	-2.11680764890051	-2.20046161425199	-2.86863341796865	0.00505242578473421	0.0435999839132585	-2.90918309507728
FLJ35390	1.40502701765716	-1.82048504478162	2.6409630866708	0.00962693325027317	0.0710506759389093	-2.91279372884882
PDGFA	-0.177648820897009	4.86708171486793	-2.89426539777276	0.00468800064261847	0.0415001229854698	-2.91310408106692
USP35	-0.239040364000946	3.43794674547091	-2.83031515640184	0.00564590222862782	0.0476219999803891	-2.91433583587125
SELO	-0.257273102343221	4.55631544844594	-2.90769324580882	0.0045068844034732	0.0404796642125058	-2.91464502245863
NACA2	1.86588750831982	-2.49429676257064	2.82490274020531	0.00573469562872951	0.0482187278506145	-2.9146584594155
C19orf52	-0.213759982933874	4.49533722826949	-2.87260863568495	0.00499425440871896	0.0432990724372296	-2.91502152406899
IGSF9	0.26279616229297	3.27257037627474	2.81857605351093	0.00584010803083789	0.0489497360121228	-2.91887797634153
LYPD1	-0.415496120423773	1.77460301953714	-2.62941629883123	0.00993715185352672	0.0726667807601141	-2.92703702876325
ZC3H12D	1.26154987656017	-0.979117768837818	2.63391935961757	0.00981511167913102	0.0720306753951717	-2.92777107895144
GPC4	0.183188616490002	4.39661262214225	2.89367218427184	0.0046961542048935	0.041510826069048	-2.92993251909406
C17orf82	-0.470765219592101	0.914156300860727	-2.57824330266211	0.0114236262722475	0.0801378883293066	-2.93074119385083
TMEM194A	0.223260646884812	6.74861692933262	2.97235575528454	0.00372151270647936	0.0352704852179204	-2.93107896798226
ERBB2IP	0.246285954295652	7.0681220599748	2.98968290706595	0.00353365881252037	0.0339829280721266	-2.93450070947954
MOSC1	-0.182328670862628	3.72016108418764	-2.86140424927274	0.00515981044902721	0.0443892335131333	-2.93626870847997
PTPN3	-0.157528262858506	5.5354658404599	-2.94384397285852	0.00405079416218525	0.0374698460002136	-2.93703311189806
CYLD	0.363161674798151	3.98480340412766	2.7162905079716	0.00780934768665582	0.0608874269051897	-2.93924152249318
CCDC81	1.0302402005118	0.407499249617673	2.52667725939869	0.013121387955028	0.0889509899310449	-2.93951254416274
STRA6	0.260223892789604	3.61804846003332	2.81514231161061	0.00589805918209671	0.0492949234189832	-2.94024062327002
PDE6G	1.76834617758677	-2.58769265935923	2.75833774878417	0.00693629562644302	0.0557403818697291	-2.94085649748483
CCDC74A	-0.268046010766191	2.67271449920401	-2.75577250109753	0.00698689678721685	0.0559620985964629	-2.94262973835092
TLK1	0.196378376007644	6.5561371443622	2.96657080483475	0.00378625538125495	0.0356923295524141	-2.94422521596878
CWC27	0.232143234455195	4.59963528970477	2.88035429924446	0.00488267098427762	0.0426411433634772	-2.94522137081474
FSTL4	0.279586640940404	2.3662635482995	2.75076870187154	0.00708656984696218	0.0565707847831005	-2.94573031938637
GLTSCR1	0.289072191562944	5.07277760806711	2.87454750487403	0.00496610562811126	0.0431220926918654	-2.94601355277429
TOP1P1	-0.824611603045147	-0.241627821273616	-2.51271882549896	0.013618354192982	0.0913205114368205	-2.94833338488466
ZNF469	-0.340531796931291	2.10837231112881	-2.67646020621328	0.00872738735824771	0.065775946903711	-2.95034191259536
KIAA1377	0.888707456154535	-0.322009372024369	2.50159614305081	0.0140263748063543	0.0932341384187081	-2.95244219649507
FBXO43	0.797250464198084	-0.936107392672541	2.50807586345044	0.0137873627050336	0.0920478458598732	-2.95291428540699
C12orf11	0.194094914443419	4.79132436950135	2.89563874268844	0.00466917429178519	0.0414256078810692	-2.95415219252182
CD177	2.03415425151029	-3.17099798541886	2.78477798569979	0.00643388564675658	0.0527320309811307	-2.95787326539824
POP1	-0.174385073829026	4.93006803315218	-2.9220846893059	0.00431993391344387	0.0394359032578795	-2.95918152588325
NGLY1	0.181384390512625	5.04652763995805	2.88142992264603	0.00486735800821451	0.0425518532824775	-2.95927422911858
OXR1	0.212027571672076	6.04664221191793	2.96495856319343	0.00380448319542633	0.0357852513837513	-2.96297975056806
RNF14	0.1693222283322	6.14517732945746	2.95398500929347	0.00393071571419603	0.0365613401580725	-2.96485785986141
TARBP1	-0.165632270841977	5.07918989944095	-2.92681543444184	0.00426005614210888	0.0389516375708055	-2.96570961619292
SNORA65	-0.882939717438248	-0.981449167678996	-2.49641724676296	0.0142200673294634	0.0940420883863209	-2.96655637614421
RDH10	-0.19288849812167	4.7202793840158	-2.88360022884148	0.0048365949397974	0.0424081299158703	-2.96782179702828
MID2	0.227349279704135	4.74344365373785	2.88769289437348	0.00477906885098699	0.0420216337875428	-2.96821107757861
RNF111	0.254420945570315	5.19626130152162	2.90468204082558	0.00454693080259843	0.0406754611056812	-2.96834731736768
AMIGO1	-0.277153696445327	2.28561687496885	-2.72739964745933	0.00756945181807973	0.0594299514821106	-2.97215242231324
ATP2B1	0.213567250166767	7.87026955954155	2.99622390757633	0.00346505079401341	0.0335096389638365	-2.97284986081504
ZNF75A	0.212236344976594	4.23456661213691	2.81926616677046	0.0058285240982533	0.0489093010633157	-2.97324092695165
EZR	0.0912841753105775	8.16263350951487	3.00207814333899	0.00340469222307817	0.0330854577215336	-2.9746530545489
PLEKHG3	-0.191541219950431	5.2877566326056	-2.91174158531751	0.00445355626580808	0.0401949676143412	-2.97602489482322
ABCB9	-0.234648307126585	4.3412934616279	-2.84899550152922	0.00534902840946701	0.0457113700152919	-2.97752713650594
FAM113B	-0.428899210215492	1.89278909748836	-2.63271157694334	0.00984771073999353	0.072202154500505	-2.97943432508301
SLC29A2	0.177476354899234	5.97841868426443	2.9473425212894	0.00400899154736693	0.0371860092280446	-2.98241547536334
C12orf4	0.25759752335328	3.90478492574811	2.79627899779386	0.00622590647366089	0.0513675677678859	-2.98376544139262
PLCXD1	-0.27223107505956	3.88270439243412	-2.80959052468705	0.00599287069087298	0.0499624972254037	-2.9854238132826
LOC388692	-0.340213609474793	2.94356966383501	-2.69704530603347	0.00824135979610129	0.0630794055972531	-2.98739441082214
TMEM79	0.313194728121768	3.02487234015552	2.67806398981362	0.00868860691814401	0.065690896066474	-2.98843201658415
PALLD	0.141501648717962	6.56826671395479	2.95815994920659	0.00388224156920252	0.036231366073294	-2.98861136292783
VPS11	0.132245760033944	6.09604642294431	2.94090374847939	0.00408623589340872	0.0377259261375893	-2.99072915423143
TARBP2	-0.199316126543027	5.21658860515233	-2.91883103988295	0.0043615645006497	0.0397075692481576	-2.99162493260515
TTC15	-0.265056648185154	4.80472136160222	-2.84173051562948	0.00546274246974351	0.0464930814575015	-2.99347312426751
GRASP	-1.09341983571103	-1.39799421689584	-2.50708945051765	0.0138235104461615	0.0922523498410235	-2.99483115482484
PLD2	-0.223005073641029	4.29255215375737	-2.83226771942122	0.00561417978311165	0.0475159629011939	-2.99534455610697
GGT1	-0.688612532075257	-0.100340141681763	-2.48106080780582	0.0148085666542945	0.0969169799232851	-2.9963200808667
TBC1D1	0.143179612868244	5.165403350556	2.89102665922805	0.00473267517308716	0.0417014012617016	-2.99757597450143
PAWR	0.210936301842438	6.60306600600547	2.93836439851803	0.00411707518180422	0.0379465261391343	-2.99763876124777
LOC401431	0.611482532444123	0.0420003411068782	2.49977765506271	0.0140941158762254	0.0935357118706326	-2.99865120562427
C9orf6	0.184664755107808	4.69918984045256	2.86071960572886	0.005170088197306	0.0444547840677355	-3.00025671602655
CHRNB1	0.500506397872289	1.59610384343761	2.53107771335971	0.0129681280313574	0.0881263605024057	-3.00052381630366
ZNF10	0.372735324227159	3.83154458244615	2.70314115146852	0.00810222735693845	0.0624483589484302	-3.00104830440468
ARAP2	0.371715980099815	4.16112846097201	2.73430879531951	0.0074236560660319	0.058425046610973	-3.00269831687024
ZBTB41	0.327785230669035	5.42815510995904	2.9053550907034	0.00453795153034167	0.0406495454705056	-3.00546592740825
ENG	-0.561353839812567	0.347851757718074	-2.49908882505638	0.0141198521589898	0.0936462053383769	-3.01066722085985
PCTP	-0.197878194805601	4.23619686771289	-2.84445243469405	0.00541988098541182	0.0461988224261097	-3.01103843398673
PDRG1	0.195511577267069	5.63239140955284	2.9018248862282	0.00458523080217091	0.0408324813288106	-3.01313370724786
ARRB1	-0.163065111276732	6.43119769249357	-2.95933108851691	0.00386874313892467	0.0362064131255602	-3.01346995952443
HERPUD2	0.220934491227214	3.66109419054529	2.81191566334429	0.00595299434153566	0.0496548016797219	-3.0135274436833
NUCB2	0.236141842846103	5.80176201494718	2.90377448087234	0.00455906458805018	0.0407092244804219	-3.01375175456614
ITGB5	-0.135828607737734	8.01977848395767	-2.99923337892019	0.00343389999159313	0.0333112201040623	-3.01387084485288
GABARAPL1	0.427413500492529	2.73805509718253	2.59709006251103	0.0108543039459664	0.0773444308446279	-3.01599532379151
USP8	0.194078880652568	7.81949452728866	2.97768048477912	0.00366282527367881	0.0348844475381574	-3.01693836912082
C20orf177	-0.199950850904949	5.95687823904113	-2.96177079015274	0.00384076230891962	0.0360251872430576	-3.0173034358265
PI4KB	0.12036987395056	7.61115600738703	2.96540380623046	0.00379944125443983	0.0357731026523802	-3.01778001339058
LIN28A	2.21172347174989	-3.73466084838379	3.00460945999876	0.0033788959454568	0.0328921162932594	-3.02097075869453
TEC	0.31068035590675	2.12350918035231	2.64466468444038	0.00952935695123965	0.0704860529201822	-3.02309382956236
[truncated: 14,725 more rows]
