# Supplementary material for: The transcriptomic response of cells to a drug combination is more than the sum of the responses to the monotherapies
Source: eLife. 2020 Sep 18;9:e52707. doi: 10.7554/eLife.52707 (PMC7546737; doi:10.7554/eLife.52707)
Supplement: Source data 4. [file elife-52707-data4.zip › MCF7/limma_t0_T_0.txt]

1	logFC	AveExpr	t	P.Value	adj.P.Val	B
FOS	-0.43479326908072	6.70296140946639	-6.93188663067392	4.49857028391016e-10	7.52340894281135e-06	12.5717261140194
MYC	-0.246686377630081	8.01379775868194	-5.39921163111813	4.70279552254025e-07	0.00281322534855764	5.65556956924201
TOB1	-0.283921235384966	7.27186238397556	-5.38275889296878	5.04644585366715e-07	0.00281322534855764	5.62367453486658
KLF4	-0.301522187649939	4.91206510458347	-4.7392669205222	7.294377252158e-06	0.0243982330330181	3.29074488590103
SGK1	-0.557686189095787	2.48940250612863	-4.62651102017106	1.14290685264619e-05	0.0318566236727581	3.14532076226261
PRDM1	-0.484144506250277	0.877325767900967	-4.55833860796981	1.49497609158583e-05	0.0357171145081163	2.86348570681787
SOCS3	-0.407021558936476	3.95414021495709	-4.35729293417106	3.25626350239291e-05	0.0680721885175238	2.05153298607023
LOC100131094	0.919806932900415	-0.206191280729435	4.3005253281157	4.04162431503925e-05	0.075102361160796	1.78947734108792
RETSAT	0.244822705336126	5.10491011496869	4.18336805896207	6.27884904903046e-05	0.105007471495985	1.25404667202998
ANKRD31	-2.04785899386201	-1.18288876256937	-4.75999062326535	6.71214016850315e-06	0.0243982330330181	1.11159064468987
CXCR4	-0.450301626873973	3.32903424644855	-3.96549149391447	0.000139652130853857	0.166824445457136	0.747488557531535
SLC9A8	0.242527202729697	5.37410308284502	4.00620790226734	0.000120515458270211	0.155038501854693	0.60684407716558
ILF2	-0.168562468601035	8.38520566285941	-4.07086913992513	9.51843269873145e-05	0.132655223711321	0.536873003684902
SNORD38B	1.65004382917368	-1.15595399326739	4.14328106706609	7.28800966764795e-05	0.110804248801586	0.212111624850029
PRRT2	0.354649795201222	2.57808681092998	3.7120425399241	0.000342066335707148	0.286035869918317	-0.0301810938072773
GRIPAP1	0.151925403274999	5.94142167370814	3.82482943523803	0.000230669495346074	0.215434281776714	-0.117011748099902
HSPA8	-0.131122318479148	11.9936459746859	-3.92315007559565	0.000162619489064193	0.181309889007304	-0.125911679354282
PMAIP1	-0.420680182624406	3.6131509531064	-3.64141657754258	0.000436093798155974	0.331510576380023	-0.203647643103874
NAPSA	0.894050117366455	-0.017490027640612	3.58798635035696	0.000522991231142422	0.368545949220824	-0.455573473210802
CITED2	-0.195396935628041	5.89856687004644	-3.67748770164269	0.000385368877277664	0.306900433504365	-0.640172188838345
RGL4	0.474317223277574	2.15390577542344	3.46197054318561	0.000797219037937982	0.451682057791063	-0.696647771933391
ZNF276	0.22042217092549	4.80661798559601	3.58467322283278	0.000528886796298719	0.368545949220824	-0.81615998655919
IFT52	-0.211244880281363	4.64786650053514	-3.55228791052085	0.000589922315634698	0.379456184872103	-0.818365287810214
CUL9	0.236251112301252	5.347791491473	3.56656237281961	0.000562241495464812	0.376117070806141	-0.92083169400677
KIAA0664L3	0.446363058555507	2.66511556316731	3.37882645876929	0.00104712552247301	0.460253500450779	-0.967651169633537
FMNL1	0.379888456213328	2.22289527833856	3.35594958082263	0.00112783576646603	0.460253500450779	-1.03805869330527
SGK494	0.305204447326771	3.34112786090377	3.45627687497	0.000812358670565526	0.451682057791063	-1.04471244906816
LOC219731	2.10001801894921	-1.7024977920985	3.82335570911016	0.000231871386748436	0.215434281776714	-1.09966540632688
FOXC1	-0.282909984859553	3.07472443214213	-3.43749025853328	0.000864256508569363	0.451682057791063	-1.12888372292496
PPAP2A	-0.514256321912846	1.65492540536346	-3.27518469779527	0.00146190239522747	0.460253500450779	-1.16297598874691
PRSS53	0.330835860156386	2.88656688151301	3.34631746960641	0.00116353521205389	0.460253500450779	-1.19587968300192
LOC100134368	0.807348786283965	0.142177833958948	3.26698001513443	0.0015005880371737	0.460253500450779	-1.2546721822113
CEP164	0.161161994008641	5.49547847066389	3.43793027412122	0.000863006057257987	0.451682057791063	-1.31522327811852
ZNF143	-0.241452773347907	4.13175865313852	-3.33436855759305	0.00120929526143307	0.460253500450779	-1.32482825172633
TRIM66	0.304972709804753	4.43344992210793	3.37287726846354	0.00106757580513738	0.460253500450779	-1.364221071976
C5orf45	0.329870449538253	3.13035601788099	3.26801671742384	0.00149564759362455	0.460253500450779	-1.4293228408273
DNM1P35	0.872750088206005	-0.435401344180164	3.20472183114633	0.00182687994188014	0.470354032685107	-1.45299181893485
C18orf19	-0.195896820807879	4.87833271353439	-3.36100725535508	0.00110950473627902	0.460253500450779	-1.47200803608064
COL7A1	0.432305836758558	2.94271706930627	3.21758776268546	0.00175445580823772	0.466406378359375	-1.5011477319572
MAMDC4	0.3012896991584	4.79351091139685	3.35252492364999	0.00114040909979007	0.460253500450779	-1.50121185959552
UROS	-0.19531449799641	4.65875197159892	-3.32598053619548	0.00124242092125691	0.460253500450779	-1.57718022537589
RPL23A	-0.206817831859565	8.53873611415669	-3.42368196266184	0.000904375193095135	0.458326385737062	-1.59983107631846
CPLX3	1.07737614137827	-0.798445288718804	3.21713250146906	0.0017569721260847	0.466406378359375	-1.6043694218214
AVIL	0.471855301978478	1.4702467186778	3.09832378997099	0.0025419102113858	0.496504806800957	-1.61696309615612
ZNF532	-0.562262348267529	0.994229638619602	-3.09069861965453	0.00260204355535864	0.496504806800957	-1.62643766936049
GLTSCR1	0.316392754094122	5.07277760806711	3.29586060147863	0.00136851345828611	0.460253500450779	-1.62763262818258
SPTB	0.440193826850026	2.31157832390329	3.10405060644245	0.00249759896907015	0.496504806800957	-1.6558020821181
ACOT11	0.958777634850295	-0.703927161820984	3.12707406391267	0.00232659788104596	0.496504806800957	-1.67166049570313
ATXN2	0.252480282984535	5.69179943522802	3.2776473292125	0.00145047426541721	0.460253500450779	-1.70607071792057
SLC26A10	0.245021374953398	4.36412220708606	3.20451057365615	0.00182809209067998	0.470354032685107	-1.74114259145288
IQCD	-0.540570973820187	0.890111864982926	-3.04003633544807	0.00303632675006005	0.496504806800957	-1.75334733278085
LENG8	0.23923850481208	6.75822154555915	3.30949461776585	0.00131002026916618	0.460253500450779	-1.79640878164857
LOC155060	0.321279598626583	2.32724696946889	3.10262503535264	0.0025085617527353	0.496504806800957	-1.82049384493646
DDX1	-0.148727435272481	7.57814837760242	-3.33336554918658	0.00121321224762562	0.460253500450779	-1.8283596267854
POLM	0.257086182155803	3.47396734503215	3.16077949365958	0.00209580917932181	0.474741740112699	-1.82891460839766
PSMD14	-0.142052800330108	7.65591340982143	-3.32153151591644	0.00126033427183735	0.460253500450779	-1.85102672482242
FBXL22	-0.523916197071741	0.323050937248354	-2.99177032254285	0.00351162892153452	0.505551833033099	-1.86805588610182
CNIH4	-0.21464056321475	5.09163362028119	-3.23587470061408	0.00165611824104139	0.466406378359375	-1.87363081439387
LOC100288413	-0.258093039473379	1.87598114571591	-3.10890193562539	0.00246062429287467	0.496504806800957	-1.89666375654444
PRRC2A	0.171345637004892	8.39279346703817	3.31991378105278	0.0012669076656559	0.460253500450779	-1.89845600333214
AP1S2	-0.294486842327825	3.07734294736424	-3.09168692980007	0.00259417576647984	0.496504806800957	-1.89973183881317
MYO18A	0.203805831439722	5.86261174811141	3.26425862205661	0.00151362966543846	0.460253500450779	-1.90448449912326
RPA2	-0.167966298168237	5.58277401266441	-3.25153436175912	0.00157602638740644	0.4624116719822	-1.92945743225754
PCMT1	-0.15444745440321	6.97849550236662	-3.27866048888662	0.00144579689648233	0.460253500450779	-1.94547235249063
RWDD2A	-0.395371390006945	2.62904601446764	-3.00304036766496	0.00339486496233328	0.505551833033099	-1.95251604905802
CDAN1	0.186498097421982	4.16868585050288	3.17667577992956	0.00199452891649522	0.474741740112699	-1.95642900504857
DCUN1D5	-0.188654994810865	5.17179516707509	-3.19298078114205	0.00189539705329649	0.473113736109411	-2.00521291825318
NCKAP5L	0.254285521308278	4.56245889931273	3.12942763488399	0.00230974467298787	0.496504806800957	-2.01204373582005
OVCA2	0.582553488572497	1.92479653443811	2.95752179987338	0.00388961508304962	0.505551833033099	-2.02396357577229
SSPO	0.37547760641348	2.54576345914467	3.04024856460391	0.00303437510754176	0.496504806800957	-2.03020980948494
C14orf109	-0.18588181632985	4.9139632345002	-3.17726885700598	0.00199083998396056	0.474741740112699	-2.06351394788467
PAFAH1B1	-0.126924088301398	7.65184450993045	-3.23976968367733	0.00163584935674008	0.466406378359375	-2.07847785394091
ANKRD11	0.209445252332468	7.31202657725285	3.23160074357635	0.0016786290938545	0.466406378359375	-2.08247197757737
LOC100506343	-2.69467304643188	-2.27479804044359	-3.73285088572373	0.000318263755841216	0.280139108036236	-2.08269105626572
TMLHE	-0.32938356286073	2.32166810159318	-2.98960014712557	0.00353453485912944	0.505551833033099	-2.10809765393846
SNORA81	0.616973130665159	-0.728985595530622	2.86508371078128	0.00510489542325772	0.505551833033099	-2.16898128336893
ZNF607	-0.302103860614527	2.29955230221669	-2.94176620583452	0.00407581024999871	0.505551833033099	-2.18001326679918
MRPL3	-0.140902213116794	6.66839344348267	-3.19534756595526	0.00188139528281297	0.473113736109411	-2.18769061696262
DENND4B	0.162683396616926	6.48585485053678	3.18168091833312	0.00196359595794071	0.474741740112699	-2.19385510185523
SLC22A20	0.612430146804543	0.250420087471792	2.84741474292243	0.00537358462693877	0.50719036418894	-2.2165202416422
LOC440104	0.321382575776696	3.3470764506922	3.00998158974437	0.00332474694549279	0.505551833033099	-2.22596718926829
SNX3	-0.141101896955534	7.54798487332864	-3.17246466790411	0.00202090573565296	0.474741740112699	-2.25067900163807
INPP5E	0.233438980905839	4.68156357331765	3.08358351785776	0.00265934290947913	0.496504806800957	-2.25366745115953
FBXL8	0.310082952349013	2.63620039484192	2.94243422731448	0.00406775185841132	0.505551833033099	-2.25573365207788
TIGD6	-0.244197167225553	3.31150030752246	-2.96787528987132	0.00377156604188574	0.505551833033099	-2.28202177685151
HAL	2.60663618426848	-3.12006507085798	3.38416432581953	0.00102909044673544	0.460253500450779	-2.29288441101877
INE1	0.485814661709601	1.73420692015617	2.83615647632906	0.00555148673690782	0.512945106011306	-2.30227736681813
DIXDC1	0.404423538823502	1.58386384342286	2.84390030194333	0.00542855029836285	0.50719036418894	-2.30831715828081
DNASE1	0.293931442511921	3.14122249140073	2.93786275632065	0.00412319271493999	0.505551833033099	-2.32151207204937
SLC5A12	-1.03690699969532	-1.26636125894986	-2.98167753319782	0.00361933384347292	0.505551833033099	-2.32920974978873
STK11IP	0.169887847029268	5.39465744460638	3.09375030176407	0.00257782070915659	0.496504806800957	-2.33469246751223
LOC399753	0.982697805185843	-0.625802713942929	2.91844724573723	0.00436649943648313	0.505551833033099	-2.34735716886536
ZNF670	-0.346399044512702	2.78441926119979	-2.88275976974949	0.00484848679754509	0.505551833033099	-2.34850967599202
DKC1	-0.119728073960458	7.29390422865692	-3.15421883493539	0.00213898911238846	0.476966052207795	-2.35874743954939
CD58	-0.29370255048567	3.70940218629177	-2.94943866188272	0.00398413656049305	0.505551833033099	-2.37034379215086
LOC100272228	0.487592300539973	1.58612552295406	2.80130799392658	0.00613691058707331	0.517473187686966	-2.37113109197383
DPY19L2P4	2.79444507084975	-4.70085747375591	3.88319583253358	0.000187568459869226	0.196055932678309	-2.38901064588442
SORL1	0.24078404950596	3.811216171802	3.00213742982803	0.00340408596686238	0.505551833033099	-2.40552202618073
KCTD6	-0.423691136812332	1.62947998253522	-2.79839090978228	0.00618839018999003	0.517473187686966	-2.40570561021823
FSTL1	-1.01798371608195	-0.811421621990192	-2.87899440677202	0.00490209425635659	0.505551833033099	-2.41035858196005
PPP4R1	-0.133353785999339	5.70188254795268	-3.07772165924586	0.00270742704173793	0.496504806800957	-2.41633660227216
HEMK1	0.249210803666971	2.91776274614574	2.94929442095986	0.00398584233515328	0.505551833033099	-2.41983748960891
JAGN1	-0.18537213077053	5.46142223984443	-3.07211967001613	0.00275413210764006	0.496504806800957	-2.42378093833273
TMPRSS9	0.791161193347608	0.419768018245012	2.75717385633669	0.00695921258768902	0.554514155666348	-2.42937933762488
TCEB1	-0.184124644297913	6.4676348281634	-3.08715382708225	0.00263044568821095	0.496504806800957	-2.43687366026509
ALG2	-0.129388311385367	5.94856973581993	-3.06680341360622	0.00279914501192885	0.496504806800957	-2.44069267182856
LOC642846	0.247163755739721	3.09095349791911	2.91841980108271	0.00436685252458537	0.505551833033099	-2.4454383396706
PDHB	-0.17056692371769	4.85284230283458	-3.03770085124962	0.003057880596777	0.496504806800957	-2.45392701870059
AHSA2	0.223801141125625	5.44662855817385	3.01379972383796	0.00328675069130387	0.505551833033099	-2.46275880832647
SNORA71C	0.851149328145918	-0.980338879203126	2.81898585388118	0.00583322676625444	0.517473187686966	-2.46404011433394
MCOLN3	0.351421984837158	2.93074190674019	2.82508151928841	0.00573174236338733	0.517473187686966	-2.47101542975225
FLJ45340	0.25889398021982	6.05082579356316	3.05023360515912	0.00294385587210349	0.496504806800957	-2.47536168354684
RENBP	1.52835088732832	-1.61546127087352	3.03958909670434	0.00304044332882133	0.496504806800957	-2.47566688043032
TTC12	-0.342092080482769	1.96305785075766	-2.82163535764363	0.00578891578116883	0.517473187686966	-2.48132071135623
VAPA	-0.139792797755576	6.80704988383973	-3.08385876221041	0.00265710471058034	0.496504806800957	-2.48592502999672
HIST1H4K	2.19633603957107	-1.41471204342137	3.29090558146159	0.0013903711266934	0.460253500450779	-2.48838076970378
SUGP2	0.144583882680763	6.54591623882319	3.0803451829425	0.0026858077225996	0.496504806800957	-2.49440944908782
IGDCC3	0.228617593467094	2.62025930195828	2.94791040839441	0.00400224374731985	0.505551833033099	-2.5102586466615
BEX5	0.931081966577731	0.94942491865129	2.7569855962836	0.00696292589631267	0.554514155666348	-2.51060820537125
LOC100303728	0.570274816009257	0.684443766447397	2.73125879151843	0.00748769856038688	0.558887756472442	-2.5226001679924
MKI67IP	-0.145870905525489	5.62248412814566	-3.04099625040242	0.0030275087003943	0.496504806800957	-2.53157446986737
CYP2F1	-2.44253740235365	-3.62904312500103	-3.4419250447393	0.000851731253702953	0.451682057791063	-2.5386534890406
PROX2	-1.3618619219639	-1.409611885641	-2.91927161052161	0.00435590584549046	0.505551833033099	-2.54338631751897
TNFRSF11A	0.474674330333752	1.28780545004723	2.70322424687901	0.00810034561370182	0.566878289551028	-2.54352585406425
TOP1P1	-0.803437422298292	-0.241627821273616	-2.74091754688433	0.00728659698225795	0.558887756472442	-2.55251203766486
SLC5A5	1.33185113863467	-0.82675935764525	2.92434294504647	0.0042912548251186	0.505551833033099	-2.56465789716267
SNORD50B	0.733838911206312	-1.15826802520005	2.69297279515635	0.00833551722132857	0.566878289551028	-2.57109577218008
C4orf48	0.591771315646344	3.7821054768082	2.88410101701788	0.00482952191318447	0.505551833033099	-2.58401915549581
ANAPC7	-0.122388961912922	6.18574737576513	-3.03995300018747	0.00303709341232484	0.496504806800957	-2.60107031448407
GORASP2	-0.112113826753078	6.99557259136759	-3.04719172191977	0.00297116349546473	0.496504806800957	-2.60172375802888
IFT46	-0.171716624622754	5.07802652846826	-2.97539494578104	0.00368791028586649	0.505551833033099	-2.60602366615784
HCAR2	-0.659145021754621	-1.38414406925615	-2.66895691089469	0.00891091592178925	0.570040209890791	-2.60653897015203
ATP5A1	-0.115635430436384	8.05728225302529	-3.0797700074754	0.00269053373891756	0.496504806800957	-2.60716693941463
SNORD15A	-1.12746317447745	-1.31187334884603	-2.76632525096047	0.0067808702671526	0.545208049749327	-2.61495144698739
CYP2E1	-1.10896539738257	-1.29133960979305	-2.80913340529414	0.00600073901791403	0.517473187686966	-2.61709336731398
PCDHB16	0.230895765355309	3.1904084246288	2.88844339915136	0.00476858829781257	0.505551833033099	-2.61957305945426
C2orf88	1.94096350484843	0.167559780945836	2.91004720048287	0.0044758050889717	0.505551833033099	-2.62414511433562
GEMIN2	-0.232332026753494	3.86407960661112	-2.9031217315641	0.004567810040844	0.505551833033099	-2.63457936998982
IGHMBP2	0.228512144946356	4.60532890122188	2.91853837859322	0.00436532715887047	0.505551833033099	-2.66761143937176
BNC1	1.37173933393915	-1.49643428962206	2.8651135558741	0.00510445219411298	0.505551833033099	-2.66875880419296
CPNE7	0.25559003060079	2.92914565815457	2.83955446308196	0.00549723152796994	0.510753889298718	-2.67247966315302
C1GALT1C1	-0.200491065489651	4.57382274953506	-2.96112364674039	0.00384816611939436	0.505551833033099	-2.67283552909272
KLF10	-0.202055827433639	7.44018767785237	-2.99445811044814	0.00348344977580182	0.505551833033099	-2.68214255570074
LAPTM4A	-0.134037957836879	7.78139173730267	-3.03784822372139	0.00305651634043092	0.496504806800957	-2.68289162882699
C5orf30	-0.185735761308189	5.22690709196003	-2.97553968922103	0.0036863169573643	0.505551833033099	-2.68421953859102
PDLIM2	0.32398228312062	2.51049853276349	2.73425901967371	0.00742469721425088	0.558887756472442	-2.68688417351759
RASA3	0.204600630293764	3.54755125543059	2.86274498768016	0.00513973780393487	0.505551833033099	-2.68889297025183
PFN2	-0.122850321694202	8.11051919013887	-3.0401035917937	0.00303570814023991	0.496504806800957	-2.69753925619328
GNA14	-0.324515025122026	1.5987623096851	-2.71085901954558	0.0079291373483298	0.566878289551028	-2.70290229816986
PELP1	0.153986279399077	6.4264402387841	3.00858324062166	0.0033387639808487	0.505551833033099	-2.70423879701762
PTPN23	0.206722544018499	5.7121382099114	2.9550648596918	0.00391812462286651	0.505551833033099	-2.70495160409713
GLUD1	-0.111816784238061	6.81277059655267	-3.00189126727443	0.00340660384750726	0.505551833033099	-2.71204949920239
HCN3	0.310305191259324	2.97247063578676	2.77740261526691	0.00657057844759776	0.536030994915244	-2.71581697543613
CWC27	-0.223777716850695	4.59963528970477	-2.91312127478606	0.00443551489404151	0.505551833033099	-2.71941104652739
TAC4	2.03364664695941	-2.01550742939085	3.16170162138103	0.00208980553999348	0.474741740112699	-2.72613399367901
LOC100133161	0.647704620440244	1.12585980685902	2.61306514781182	0.0103919197032922	0.570040209890791	-2.72743668998442
PPFIA4	0.42047861470311	1.0989307871229	2.64885588159668	0.00941995618347915	0.570040209890791	-2.73157713404949
HIVEP3	0.283025084330478	3.68126559487548	2.82345666643591	0.00575863469501363	0.517473187686966	-2.73328553441245
GPR3	-0.768187637891652	0.488488090500028	-2.62763141975197	0.00998590359044088	0.570040209890791	-2.74058874840658
SAP25	0.420752535113062	2.39130683711408	2.68290923492332	0.00857239400590144	0.566878289551028	-2.74123421874914
CLDN15	0.375504362961253	3.05322504562683	2.68277007437993	0.00857571198615225	0.566878289551028	-2.74145376975847
PLSCR4	2.31777923219401	-3.20853273172526	3.25689106382601	0.00154947089410291	0.4624116719822	-2.75589332932761
NUMA1	0.146900952373713	8.26063235561547	3.0145956588072	0.00327888068529894	0.505551833033099	-2.76356883837561
TPCN1	0.154968658222647	5.72599748968301	2.96250469183969	0.00383238182082272	0.505551833033099	-2.76460488000335
CDK8	-0.183329266031905	4.63051565042697	-2.8660530994644	0.00509051708616366	0.505551833033099	-2.77172660457171
C8orf37	-0.32565961417055	2.2143976370031	-2.68389710820751	0.00854887379592969	0.566878289551028	-2.77815289104217
FAM106A	1.01834460328302	-1.24868040851993	2.68404020271319	0.0085454717300123	0.566878289551028	-2.78147738725356
NPEPL1	0.399721451566235	1.69556573034174	2.66551549297609	0.00899625715903555	0.570040209890791	-2.78322792289699
CHRNA5	-0.177436029788354	5.88084625628283	-2.93658885154452	0.00413876565895089	0.505551833033099	-2.78446173270591
ATP5B	-0.11646468059695	10.0010824166319	-3.04767366696128	0.00296682138637327	0.496504806800957	-2.78620039456148
NCRNA00265	0.311722079048268	2.73511622418999	2.72620479957476	0.0075949280800111	0.558887756472442	-2.78699399579617
SYT8	0.469805557010893	1.21373093773697	2.64354839874765	0.0095586881734976	0.570040209890791	-2.79085816382237
EIF2B2	-0.125747837429341	6.0878088217671	-2.94556428139127	0.00403018900470261	0.505551833033099	-2.79128331142729
ATXN10	-0.129720605893892	6.28225137903944	-2.96953279917201	0.00375297728594438	0.505551833033099	-2.80481831703259
SUSD1	-0.231657987152261	3.37217405740929	-2.7937649672037	0.00627083704689488	0.519175637486485	-2.81587047870422
NDUFC2	-0.238327933116624	3.95183491993755	-2.85677714776795	0.00522963807191617	0.505551833033099	-2.81602671994774
SNX21	0.249123971359334	3.24692684336495	2.77418913214086	0.00663096138399728	0.538331059155196	-2.81704958621231
RFESD	-0.493945691104984	0.770208283816118	-2.57601435682749	0.0114927082130452	0.570040209890791	-2.82129054865947
FOXK1	0.192728256984	6.11598624365109	2.91289357840871	0.00443848770205268	0.505551833033099	-2.85483920579061
TUBGCP6	0.19802494515506	4.90573805021289	2.88145234484759	0.00486703926728102	0.505551833033099	-2.86344080946396
RBFOX3	2.20834248155416	-0.961208194632597	2.99238022655885	0.00350521619118295	0.505551833033099	-2.86435634148296
SNORD2	0.438107995089718	0.597256778763377	2.60693056532171	0.0105673326861899	0.570040209890791	-2.86608199220811
STAB2	-2.03929794392927	-1.46229033629669	-2.98095948523916	0.00362711153409101	0.505551833033099	-2.87058124978701
HAS1	2.53052760327407	-3.32844969461216	3.46610483086037	0.000786392888654924	0.451682057791063	-2.87583212041052
KLRG2	0.508373311115686	0.85116600717731	2.57768397099373	0.0114409264301435	0.570040209890791	-2.88029136857125
BAIAP2L2	0.770032163838845	-0.0965655452474754	2.54437374548679	0.0125147721523621	0.5750059482191	-2.88591254069963
ZNF766	-0.194580144966756	4.7431256753811	-2.81370791542626	0.00592242290093275	0.517473187686966	-2.8987852418934
WDR6	0.147075073269949	7.19005737391838	2.94444838479367	0.00404354372290567	0.505551833033099	-2.89903478169447
TMEM27	-1.66823220856581	-1.38296372901104	-2.87991529015577	0.00488893358759626	0.505551833033099	-2.90414216313776
TXNDC5	0.754769968799012	1.10681422471049	2.52611684911976	0.0131410223422621	0.5750059482191	-2.91501103978386
VPS24	0.491269404272111	0.696547275688858	2.52666657206908	0.0131217621469842	0.5750059482191	-2.91848312047639
NCRNA00169	0.703411183545819	0.919547349317128	2.51623463012577	0.0134916142074932	0.579338205142907	-2.93417281693407
GUSBP5	-1.11703767594843	-2.01420135513203	-2.5877138310952	0.0111342599897129	0.570040209890791	-2.93510553217929
MFI2	0.264513992217582	3.36368490396743	2.7258153814104	0.00760324801004489	0.558887756472442	-2.93633609842155
GGTA1P	-2.44457860285349	-4.1671708038957	-3.40932678684378	0.000947936629256235	0.460253500450779	-2.95186172635174
GALNT4	0.921065849465038	-1.34777815025934	2.53077350848307	0.0129786709791035	0.5750059482191	-2.953721213308
NTSR1	-0.707567130633894	-0.847114059157956	-2.50336494325528	0.0139607647629041	0.589595530037393	-2.96117346372023
RRNAD1	0.221512627877955	3.66350139980295	2.75109567481132	0.00708001734149679	0.558519858581096	-2.96237705945044
CCT8	-0.123302036450479	8.27494871275217	-2.94911982621275	0.00398790797095268	0.505551833033099	-2.9633008234708
HADHA	-0.0984823989034851	7.79050598737816	-2.93417849676231	0.00416837957737482	0.505551833033099	-2.96511455164723
KCNC3	0.42431633431172	3.28713208820808	2.69543806708341	0.00827840350775558	0.566878289551028	-2.97224524126349
BRE	-0.162152831913492	4.62115653960434	-2.80425168930596	0.00608535860008201	0.517473187686966	-2.97224655361485
NFE2L2	-0.141686379428371	7.15100880441515	-2.89980716345324	0.00461245675545434	0.505551833033099	-2.97565089391823
PIGG	0.134172459594178	5.26882573943795	2.84987813842496	0.00533536193695257	0.50719036418894	-2.97971428809456
PBXIP1	0.23816683117874	4.02271315273026	2.74178253821963	0.0072688295462972	0.558887756472442	-2.98323496548129
SMAP1	-0.136172976802915	5.60488639825248	-2.84862140574561	0.0053548304704402	0.50719036418894	-2.99073415148165
SMPD3	0.352824109505628	1.85788494262414	2.57371234729491	0.0115644495854173	0.570372911169426	-2.9976959114329
ZBTB25	0.29561652575735	2.78297762823149	2.64103456484938	0.00962504051106869	0.570040209890791	-3.01703906343887
WNT16	-1.22167891055671	-1.61186219134853	-2.58629712949844	0.0111771216849527	0.570040209890791	-3.01922050979086
ANXA3	-0.163588476917037	5.61694673814747	-2.86047980249566	0.00517369252068961	0.505551833033099	-3.0234914141993
ACAT2	-0.143585709356548	5.63602881946114	-2.85178223456154	0.00530598848466532	0.50719036418894	-3.0282027192145
TCHH	0.209123677718943	3.58666408587459	2.72506170662094	0.00761937386245616	0.558887756472442	-3.0446432830362
MTHFSD	0.205462233589462	4.0468313391753	2.73904791246214	0.0073251356478428	0.558887756472442	-3.04477319709418
BOP1	0.213857051371514	4.18645333416842	2.77921167671009	0.00653680658890484	0.535889967611983	-3.04867783078974
GGPS1	-0.183118695544903	5.42659744694071	-2.81314281041974	0.00593204666844371	0.517473187686966	-3.0492423039088
EIF3L	-0.098892787424151	7.71557666009257	-2.89902379466449	0.00462306706851482	0.505551833033099	-3.05130795556024
B3GALT4	0.361201876360405	0.78488146833219	2.5067091857269	0.0138374681725256	0.587354867302837	-3.05974601699012
DNAJC21	-0.139724839496265	6.5533491238883	-2.85925859210155	0.00519208351561667	0.505551833033099	-3.06925174824087
PMS2P3	0.289354166512195	2.2398061700537	2.54004213494281	0.012660877816516	0.5750059482191	-3.07218566377161
IGFBP1	2.07639549026904	-4.58683206017735	3.16004125305602	0.00210062716864026	0.474741740112699	-3.07857913231641
PPP2CA	-0.117048262181332	8.24439244529558	-2.89654665016944	0.00465676652762427	0.505551833033099	-3.08043568755395
FER1L6	-2.93186269819343	-2.88112902876385	-3.22473868460593	0.00171537010093927	0.466406378359375	-3.08074449308567
ZNF620	0.237836483464462	2.42132850612561	2.61112967092921	0.0104469767934269	0.570040209890791	-3.08359330704078
GIGYF1	0.145656253095286	6.86024438341345	2.86666223934992	0.00508150112042567	0.505551833033099	-3.08602592611477
PPA1	-0.16002724249033	7.83604040932928	-2.89352613031609	0.00469816367653617	0.505551833033099	-3.08787339766599
CCDC17	0.499238070201154	1.61454123357653	2.46317640588577	0.0155213410891436	0.613597792601662	-3.08862492065875
PCID2	-0.149928846302352	4.78877862212228	-2.79564530122374	0.00623720402802468	0.518960199824302	-3.09007453458449
ARPC2	-0.120258854050376	8.02782309475371	-2.88966386009432	0.00475159005151484	0.505551833033099	-3.09834714484052
C8orf77	1.23642125398379	-0.592459532183393	2.62310312599837	0.0101105602685049	0.570040209890791	-3.09886506784902
LOC100131496	1.33470576965432	-1.56279757779786	2.59294644614381	0.0109772314468497	0.570040209890791	-3.09913535532018
MIR4284	2.41439811323246	-3.7552518751653	2.9499379637848	0.0039782370758063	0.505551833033099	-3.10053023566871
LSM5	-0.196099970501223	5.54937301326402	-2.82053912861222	0.00580721189243091	0.517473187686966	-3.10708434540211
PSMC1	-0.132139748942115	7.27531508986423	-2.87064801960987	0.00502286781067461	0.505551833033099	-3.10745846187178
BMS1P4	0.370235404439349	2.83108729665291	2.55974541002924	0.0120084409983751	0.57048512526042	-3.11810054712948
KIAA1530	0.24403605013524	3.75223079235805	2.67672309414907	0.00872101982875614	0.56751103352575	-3.12045516207019
IL24	0.703100786327322	-1.03342665152276	2.41403081381056	0.0176403810215657	0.629166273931253	-3.12079496124192
EXTL3	0.198474486815476	4.1080448074171	2.70540748670051	0.00805104700535866	0.566878289551028	-3.12627097863234
FBXL16	0.214631101654838	4.65282904259475	2.78530889535279	0.00642414687192568	0.529248434906823	-3.12637112100792
PPP1CC	-0.13897268183279	7.37997964171684	-2.86527851551912	0.00510200301725807	0.505551833033099	-3.13073137260055
DBNDD2	0.82348645802637	0.282185643871616	2.40851511386609	0.0178935934067025	0.634009440961212	-3.13185286080014
IARS2	-0.120276704733519	6.96553155880434	-2.87249476921091	0.00499591208395576	0.505551833033099	-3.13282742552261
CNTD1	0.781023167667869	-0.882058040686541	2.44423772841085	0.0163094055733401	0.616108158876417	-3.13294569813656
RNF222	1.51913359107882	-2.59466937985658	2.61650475543091	0.010294722273183	0.570040209890791	-3.13707239715769
LOC645781	0.540233663877426	0.943478196051946	2.43195776336572	0.016839283010646	0.628018484208296	-3.14079352925507
DOCK6	0.18938302429943	5.90531440036164	2.81136427589846	0.00596242866753935	0.517473187686966	-3.14260171785225
MDH1	-0.138568067991138	7.23478458503183	-2.85828606169469	0.00520677235836337	0.505551833033099	-3.14969384576041
FAM92A1	-0.268416278393355	2.57991557009379	-2.58132389577527	0.0113287652202893	0.570040209890791	-3.15399821902521
EXOSC9	-0.172789695573746	4.36707329030734	-2.7548544734982	0.00700508710860136	0.555227852152839	-3.15806271390215
MCF2	-0.747478832698772	1.0450590721291	-2.38457590624518	0.0190304408539734	0.637467023858507	-3.17508268608224
TNKS1BP1	0.162363470984149	6.34177662112063	2.79907738392978	0.00617624015400199	0.517473187686966	-3.17787318724559
SNORD98	1.60675809444081	-2.83541194196876	2.65385907318709	0.00929085052522348	0.570040209890791	-3.17789496755342
NAP1L2	-0.261032941495667	3.90753965572086	-2.62059083510405	0.0101803248271854	0.570040209890791	-3.17979387909564
USP25	-0.227311960528024	4.45553428706375	-2.67483446093153	0.00876685907877402	0.56828275671867	-3.18174216080161
SNORD26	0.344533917628864	0.318669956706685	2.45406031046097	0.0158963256916309	0.613597792601662	-3.19725424452146
NUP88	-0.119441115046339	6.33531433917184	-2.80374720807773	0.00609416520046428	0.517473187686966	-3.20310960847818
NEURL	0.3169945288394	1.57739904670197	2.50781655164606	0.0137968571332449	0.587354867302837	-3.20325670632815
SNORD22	0.330376285437672	2.12025611280593	2.57660903184435	0.011474240664276	0.570040209890791	-3.20430092813131
ARHGAP33	0.223850360058599	4.27375570972218	2.70240731438667	0.00811886277497369	0.566878289551028	-3.20589240309876
ZNF823	-0.244577359732852	3.6794049428875	-2.62215769780222	0.0101367632628241	0.570040209890791	-3.20779610250077
CCDC78	0.228980716863273	4.8685888476144	2.74404687330387	0.00722250551821495	0.558887756472442	-3.21697141583604
ZNF207	-0.10414217863183	7.08678737453412	-2.82239774115561	0.00577622269524336	0.517473187686966	-3.22078601348234
RANGRF	0.591891329052322	-0.860476481372869	2.35949594443184	0.0202898048592223	0.643883674507843	-3.22210021704049
SCNN1D	0.533008978331694	0.654863186303181	2.37852759251682	0.0193276296285886	0.638671434937832	-3.22830141646518
CDHR2	0.430679018222048	0.978097108152103	2.4085491329852	0.0178920218132328	0.634009440961212	-3.23122495695648
SYP	0.448933540668605	1.12300586793199	2.36789969404694	0.0198598269384152	0.641063053771786	-3.24075837062234
LRRC26	0.614379986230138	2.45061633367008	2.53345191939317	0.0128861081918106	0.5750059482191	-3.24894183981835
NBEAL2	0.200346662783001	6.86375704371298	2.82125198629543	0.00579530825691313	0.517473187686966	-3.24922787218849
HSP90AA6P	2.35800188356259	-2.53331592102078	2.8822704615831	0.00485542250137556	0.505551833033099	-3.25120337010071
PEX11A	-0.188359403825713	3.59210308313408	-2.67984384773317	0.00864575201779009	0.56751103352575	-3.25797816315634
NTM	0.894366140475419	-1.57594553166134	2.37503046042117	0.0195013365873848	0.641063053771786	-3.26537293397378
SLC25A18	-0.765953050448788	-0.502741329530086	-2.35274056837179	0.0206414017462165	0.646454686898359	-3.2666878011639
NCRNA00324	-0.947347238499998	-0.194567049872174	-2.41827843389085	0.0174475617723434	0.629166273931253	-3.27084762092623
AGAP7	0.516407903457359	0.76422091283824	2.35063186607659	0.020752252603756	0.646889934674252	-3.27315404581882
SEMA4D	0.213926827601731	4.12800975367136	2.63732654403802	0.0097236745057638	0.570040209890791	-3.27443342325659
MYO3B	-2.06777713588819	-3.69199891190028	-2.74683864984229	0.00716576141604853	0.558887756472442	-3.27599804871242
PITPNM2	0.222978158567094	4.65803460842671	2.68970183458779	0.00841184904011144	0.566878289551028	-3.27842735505436
TIMM23	-0.184157199010325	5.02669187965465	-2.72750322383721	0.00756724705541086	0.558887756472442	-3.28530854004846
SCCPDH	-0.140516718681927	6.83969223462957	-2.80197868722166	0.00612512994724823	0.517473187686966	-3.28645050476909
CAP1	-0.0903384307441621	7.81296112891581	-2.81346558760608	0.00592654800523767	0.517473187686966	-3.29670935512502
FLJ22184	0.24958440011833	3.87967128425889	2.64141929491376	0.009614858659951	0.570040209890791	-3.29870894113199
MGC16121	-0.857193368479955	-1.02867113031093	-2.32266033705779	0.0222732999305556	0.646889934674252	-3.3011890880421
DOC2GP	2.28286550865225	-4.07932922862585	2.84416889418977	0.00542433141043126	0.50719036418894	-3.30272318625402
TMEM128	-0.197150736149765	3.71000482690925	-2.60782931275865	0.010541467715301	0.570040209890791	-3.304093896288
PDE6C	1.65585085963678	-3.52753411748611	2.58700401840321	0.0111557165015305	0.570040209890791	-3.31086321270719
KIAA1486	1.43094095635316	-2.76387563245732	2.47113969935718	0.0152002652651859	0.610490077547605	-3.31519181483174
MAP2K6	-0.824441830501473	-1.23658150194049	-2.31882547597985	0.0224893288955587	0.646889934674252	-3.32186071104966
C19orf54	0.217387662543612	4.01708924045533	2.60773239525124	0.0105442541423598	0.570040209890791	-3.32643537477789
GP1BA	0.417002448895059	1.1808677350712	2.39587596366062	0.0184860559746992	0.635952979676334	-3.3290488256955
SCEL	1.57662629320093	-2.98000456620271	2.56602998773735	0.0118067972191973	0.57048512526042	-3.33444079196255
MIR4664	0.530682776813643	0.449770091354411	2.3247391085969	0.0221569641157534	0.646889934674252	-3.33454579962276
LOC256880	-2.24525478523701	-1.85760360569128	-2.87670156514313	0.00493500355202673	0.505551833033099	-3.34274194307557
CYP2W1	0.499324347458385	0.474633302848891	2.32678214281172	0.0220431514737547	0.646889934674252	-3.34375112247603
SLC25A44	-0.125772764060879	5.80640047222915	-2.70945936015783	0.00796027596160219	0.566878289551028	-3.35271214767903
C20orf24	0.682489197660731	4.87928111340923	2.64198479004448	0.00959991057337856	0.570040209890791	-3.35522115528968
RPL4	-0.133457015424945	11.6160255053863	-2.86099104654411	0.00516601113038288	0.505551833033099	-3.36078300283142
HSP90AB4P	-2.59893719517469	-3.7904832852856	-2.95815795693231	0.00388226456891482	0.505551833033099	-3.36398431299097
SLC35E3	-0.174362710012057	3.92600568629105	-2.61513241162341	0.0103334034305675	0.570040209890791	-3.36411551238723
PKIA	-0.347762038000718	1.56204414267484	-2.42626729465601	0.0170899872794065	0.629166273931253	-3.36606218398686
SPESP1	-0.268935681298099	2.38207499331746	-2.48473599938432	0.0146657735662927	0.60262996836039	-3.37702687752515
SGCB	-0.240273088538746	2.90465009338816	-2.49429341686531	0.014300189702158	0.597890931447225	-3.3791118054962
ZPLD1	1.93367021237383	-3.35094727026416	2.66290484230988	0.00906149038400953	0.570040209890791	-3.37971386405185
PI3	1.70107168751213	-2.96650809850846	2.33118823858715	0.0217994543960887	0.646889934674252	-3.38272926046859
TMX2	-0.129521452387865	6.03854468209496	-2.71939615208626	0.00774159581589545	0.562914993152329	-3.39119592913032
HES1	-0.176348148675868	5.18177464139377	-2.69959391820187	0.00818292794268615	0.566878289551028	-3.39449881089293
DPY19L2P2	0.91701965310009	-1.38316397490669	2.35581926927363	0.0204805011242965	0.645039361210422	-3.39656072383327
SNORA10	0.416556222979966	0.182593276363706	2.32979743126431	0.0218761202815566	0.646889934674252	-3.39977252005726
CYP3A7	1.51442810162081	-2.19073085791462	2.5052157642464	0.013892406962931	0.588193959615338	-3.40845519897741
PDF	0.481737588811283	2.10302114363062	2.45366408851136	0.0159128059271888	0.613597792601662	-3.40919914623194
C5AR1	-0.482513188842219	1.49008371404036	-2.28261341234318	0.0246221630866562	0.651552302944998	-3.41080322038972
MIR3916	0.377940012208836	1.12789332757461	2.31904558743083	0.0224768795252757	0.646889934674252	-3.41237064170172
INTS3	0.108647565755342	6.2585639365588	2.74367683926156	0.0072300572807388	0.558887756472442	-3.41483347483457
LOC407835	-1.24815144599824	-1.78605538516101	-2.37047271372641	0.0197298034102429	0.641063053771786	-3.41804537756601
ABCB4	-0.936266117470495	-1.24558557295557	-2.29489845106627	0.0238794436927222	0.648478973780147	-3.42197583436851
ANKAR	-0.615721072462691	1.9192539874932	-2.25390515872898	0.0264375016926007	0.66892098432485	-3.42304989896424
HEATR7A	0.205094948790294	5.79926144104509	2.69192553267907	0.00835988760907201	0.566878289551028	-3.42359041720818
MBIP	-0.213089004309424	4.06892679910763	-2.57726557173439	0.0114538829752808	0.570040209890791	-3.42541946647334
GRID1	-0.490353674716047	-0.177241935807702	-2.25380517865947	0.0264440237531128	0.66892098432485	-3.42676139380188
ANKRD24	0.732574249194415	-0.464035802994497	2.24716211529641	0.0268805494296578	0.66892098432485	-3.42703861873483
RUNDC2A	0.478507865854333	1.72711248875623	2.3190379490254	0.0224773114469551	0.646889934674252	-3.42902085443476
LOC146880	0.165069527755681	5.28143959157587	2.65323547830939	0.00930685425331602	0.570040209890791	-3.43434432502394
MIR25	0.495671353384838	0.509792011119522	2.28366638327815	0.0245577164366452	0.651459863783817	-3.43620646378558
KCNQ1	1.383508309505	-1.85760081883999	2.43346413924258	0.0167734678861692	0.628018484208296	-3.44659030164067
KBTBD6	-0.18209160947525	4.67799213089447	-2.61691928504696	0.0102830640177782	0.570040209890791	-3.45752258295735
LOC100009676	-0.300880916776072	1.49043119666588	-2.33014921540362	0.0218567063067187	0.646889934674252	-3.4586782507434
ARL17A	0.733912607000448	-0.380925342684291	2.22711426688567	0.0282364481876018	0.669799838534224	-3.46062476439043
ACPT	0.953090983351315	-1.11117141866415	2.25891374010399	0.0261125747644426	0.66892098432485	-3.4616214937632
MLLT3	-0.190274417761628	3.74568548998902	-2.52904204778834	0.0130388256342455	0.5750059482191	-3.46185457286855
FLJ40852	1.4901747336972	-1.1617834102147	2.42107415668203	0.0173216770268449	0.629166273931253	-3.4620293646487
GOSR2	-0.12027071287353	6.2895273832144	-2.67817403222655	0.0086859517687586	0.56751103352575	-3.46290673547042
C8orf12	-2.30788700769316	-4.44495565529535	-2.876247505949	0.00494154471065195	0.505551833033099	-3.46334577340217
RAB1A	-0.101801097058109	7.93040092267258	-2.74223398097964	0.0072595723288549	0.558887756472442	-3.46938429724747
C20orf72	-0.114222439223245	6.09241331392087	-2.6853760727672	0.00851377072038906	0.566878289551028	-3.47054115871871
SETD4	0.156294561113219	4.32430794256682	2.58390283395197	0.0112498984065967	0.570040209890791	-3.47078613040665
PIGY	-0.153760085926391	5.37257399141644	-2.67072075138131	0.008867460906316	0.570040209890791	-3.47203828009473
NME1	-0.206966214056783	6.73208992832086	-2.72260547496647	0.0076721444117149	0.560301061753362	-3.4737283102912
TMEM145	1.53548234225919	-1.94720852824295	2.41491540971184	0.017600069452821	0.629166273931253	-3.47491686749645
GJC1	1.88426453443258	-2.29728141346567	2.58696954034785	0.0111567596674753	0.570040209890791	-3.4767717480599
RBM24	-0.210770399548735	3.99414698370701	-2.5323569047191	0.0129238787296796	0.5750059482191	-3.47690548442789
LRRC17	-1.34321390606786	-1.10481084459528	-2.42478280272872	0.0171559338495227	0.629166273931253	-3.47754550877513
SARNP	-0.206308507331964	5.7159501158797	-2.66406799408143	0.00903237352627715	0.570040209890791	-3.47831679130749
TTC18	-0.722908590554564	0.521047422498892	-2.21415385937435	0.0291445200174139	0.671897326785908	-3.47894413986819
FGFBP2	-2.05837348611205	-4.36301301053562	-2.73118872060708	0.00748917576891596	0.558887756472442	-3.48507549376146
GOLGA6L5	0.673818733931577	0.497260196959884	2.20783080625326	0.0295967345092731	0.671897326785908	-3.48799795744499
VKORC1L1	0.182626329527032	4.39950204504424	2.61716270534	0.010276223612772	0.570040209890791	-3.48814434517355
ZNF528	1.43791647523619	-1.58560989425485	2.44611033212602	0.0162299237610466	0.616108158876417	-3.48991380000673
PCDHA4	2.09040855801836	-3.57143699098153	2.62058877319494	0.0101803822632401	0.570040209890791	-3.49451146655334
LOC100505715	1.52518328159783	-1.95070858157332	2.36897078742465	0.0198056088985797	0.641063053771786	-3.49681559203195
PIK3C2G	-0.799367316579352	-1.18248895459946	-2.23303069101053	0.0278302092815403	0.669799838534224	-3.498429860348
LOC100505678	0.832032048322559	-1.09473751374811	2.22642495923842	0.0282841138827811	0.669799838534224	-3.49866347382442
LCN12	0.888007297400762	-1.3842850861926	2.22196398105979	0.0285942963635838	0.669799838534224	-3.49886984866202
SLC16A8	0.500500319899122	0.478684372345086	2.22153733015827	0.0286241177057874	0.669799838534224	-3.50168506338332
USP35	0.197702452781613	3.43794674547091	2.55373095653144	0.0122043149935858	0.570949996558826	-3.50189906185797
PLIN4	0.297035593537842	2.38123083815767	2.44202304837109	0.0164038547448565	0.617878528722927	-3.50213887514981
TROAP	0.172714381502832	5.50946870171262	2.63068576275777	0.00990260915457151	0.570040209890791	-3.50242845721704
HOXA4	0.38718479994025	0.703895139545873	2.29161725842379	0.0240758591217802	0.650476038695721	-3.50384350226138
TCP1	-0.0995081307997268	8.46763496653647	-2.73345790540918	0.00744147228047758	0.558887756472442	-3.50904817784694
FLJ12825	-2.12445970837298	-3.08167761188405	-2.64901320198054	0.00941587196581462	0.570040209890791	-3.51060921615541
SLIT1	0.609547895283568	0.164548593267006	2.19501795294171	0.0305319102923107	0.671897326785908	-3.51152672024532
LDHAL6B	2.07903260539794	-3.00049651998306	2.70648716421971	0.00802676829646474	0.566878289551028	-3.51880902557036
C1QL4	0.893552727954864	-0.268906165663226	2.22267976760726	0.0285443265196267	0.669799838534224	-3.51913869417705
ABCC10	0.159603504693359	4.77181703544777	2.6209537950984	0.0101702188621267	0.570040209890791	-3.52144636426979
FLJ42969	2.25178732458104	-2.51034934060167	2.59594451691393	0.0108881636680347	0.570040209890791	-3.52207825034077
KCNK4	1.91438386175624	-2.39233817174407	2.4999370359857	0.0140881670276355	0.591986194397427	-3.52354626634256
ZNF707	0.188168998243579	4.84126755912714	2.57132813476082	0.0116391779199452	0.57048512526042	-3.52703527548101
PARL	-0.145864875373593	5.70718001053441	-2.649824539812	0.00939483415825543	0.570040209890791	-3.530234761533
KCNJ14	0.327619803296652	2.16626437484516	2.33259232582054	0.0217222973961054	0.646889934674252	-3.53167822539857
ADRB1	-0.841383130281916	-2.01227997129675	-2.20435000475578	0.0298482814014608	0.671897326785908	-3.53708513475887
IGSF9B	0.388412038307135	1.93588165005897	2.29691037312446	0.0237597072141747	0.647161797149606	-3.53767371351087
MIR3177	2.42739566306594	-4.21707653230463	2.7722883523886	0.00666691599652926	0.538635280801717	-3.53786827303274
PGCP	-0.406623357992515	0.50286924667235	-2.2185204665606	0.0288357626019915	0.669799838534224	-3.53956587982075
ESPNP	0.904323808260771	-0.981989315185832	2.19314783797082	0.0306705381589483	0.672876411534926	-3.53969048725041
NSUN5P1	0.18539281923406	3.67579888279807	2.5385086763815	0.0127129678337681	0.5750059482191	-3.54039621411232
THEG	1.32276064246272	-2.35209751190226	2.29713102494795	0.0237466076914941	0.647161797149606	-3.54095275254622
ERP44	-0.140172493482019	6.23709525103154	-2.65260626090192	0.00932302758570836	0.570040209890791	-3.54243777973757
NDST2	0.214702207149165	4.38993511670513	2.56008521011967	0.0119974595740882	0.57048512526042	-3.54247770757571
EIF2B3	-0.157785807934999	4.92854946588319	-2.61787510258545	0.0102562280102344	0.570040209890791	-3.54280919405562
PRH1-PRR4	-0.715416991557795	-0.347921372320278	-2.18188625657618	0.031516995299036	0.680829191398511	-3.54332660270919
SNORA76	0.409532920043539	0.917600701631129	2.25140980584017	0.0266007051301681	0.66892098432485	-3.54341093907555
ATF6B	0.117959751318561	6.24625884148147	2.67094205765195	0.00886202226688707	0.570040209890791	-3.54341831787582
MMP12	-2.11930386213399	-3.97275878876882	-2.55937306367873	0.0120204846180697	0.57048512526042	-3.54458784445364
SLC25A17	-0.161812375405777	5.24168233479785	-2.6269534686967	0.010004477588056	0.570040209890791	-3.54474485591408
FAM120AOS	-0.121274994070549	5.82224434492812	-2.64769673881772	0.00945009835797791	0.570040209890791	-3.5455553470046
DNAH8	-2.02593231960901	-4.08275978723302	-2.80599768999822	0.00605496888529854	0.517473187686966	-3.54888047411821
GPR6	-1.63396893915424	-4.58122133746312	-2.48757618703301	0.01455626860226	0.600122190446977	-3.55188701120864
PRDM12	-0.68254360452654	-1.42920560760101	-2.17206967971831	0.0322713663089179	0.681393871562598	-3.5525824164268
TAZ	0.218918656529469	3.11158861846043	2.47358456544519	0.0151028880003564	0.610490077547605	-3.554370237608
DISP2	0.345272432670502	0.548681552906835	2.26762272105643	0.0255559283131432	0.66570958511198	-3.55716206599467
RPL17	0.217749694193687	3.94014183078485	2.53841121097285	0.0127162851346001	0.5750059482191	-3.56231512765024
NSRP1	-0.195550020151051	4.63889864684609	-2.54425793514839	0.0125186586404493	0.5750059482191	-3.56301952606324
FAM183A	2.10866116388158	-2.94314742837827	2.52047261206634	0.0133402480213472	0.5750059482191	-3.56606155973391
KIF7	0.304847317681257	2.57271133252787	2.38665437868727	0.0189292540041025	0.637467023858507	-3.56675285039845
C14orf178	-1.4157216492769	-1.73603327497344	-2.34226279119678	0.0211974132737268	0.646889934674252	-3.57083768909
LRRC34	0.920579135759107	-2.29401611967636	2.19661167886316	0.0304142021898939	0.671897326785908	-3.57289023123585
FLJ41200	-1.63871902135079	-3.04225129702666	-2.38987046823354	0.018773625593039	0.636856215857982	-3.57586593977707
GBX2	-0.416833752747465	0.620826008404751	-2.20850065551943	0.0295485395246523	0.671897326785908	-3.57592983112767
NAP1L6	-0.454359705252443	0.945577681913015	-2.17564970175281	0.0319944529234554	0.680829191398511	-3.57702703480466
NSA2	-0.15508439309357	6.89285507286983	-2.67780602985825	0.00869483397107559	0.56751103352575	-3.57727762103555
SNRNP40	-0.154827529300613	5.17617985928904	-2.61438967178714	0.0103543931752607	0.570040209890791	-3.58505918655255
ATG3	-0.145513303532019	5.86893211733558	-2.63895559578705	0.00968022932880324	0.570040209890791	-3.58583648087279
GPNMB	0.595794708284929	0.646666398785419	2.15961116760799	0.0332513449526782	0.683151317365336	-3.58622237886636
TAF7L	0.978966213368025	-1.2650654460617	2.2208280569112	0.0286737535090562	0.669799838534224	-3.58651903887337
ATP6V0E1	-0.14459247123567	7.58270077447317	-2.69215958037247	0.00835443557884917	0.566878289551028	-3.58835778242014
HIST1H4D	-0.878483578532347	-0.804028359942425	-2.17840078836761	0.0317830648635963	0.680829191398511	-3.58949053390478
HEATR4	0.816171839098874	-0.788254310683394	2.16090902476786	0.0331480637324549	0.683151317365336	-3.59199577417002
MRC2	0.264550774572357	3.77431941566124	2.45468757082295	0.0158702669311885	0.613597792601662	-3.59395022284156
C6orf35	-0.268113138982148	2.59266113796663	-2.34767266009531	0.0209087014901717	0.646889934674252	-3.59455560426325
WDR90	0.207015258442285	6.35773830965658	2.65873912164888	0.00916646911711645	0.570040209890791	-3.59679138048729
KCNJ10	2.37666860205001	-3.78076170731207	2.70475934436984	0.0080656538298778	0.566878289551028	-3.59879628434766
CCDC24	0.257055821684565	2.74257139588037	2.39801705480317	0.0183844815739207	0.635952979676334	-3.59928780328165
MTX2	-0.175329623822294	4.97648629141497	-2.60318631955506	0.0106757058684355	0.570040209890791	-3.60137793150451
NPHP3-ACAD11	1.16513953425146	-1.00243980789134	2.2239653654838	0.0284547692664164	0.669799838534224	-3.60167013633073
PHLDB1	0.179762930452089	4.82451589031126	2.56531742183262	0.0118295059847633	0.57048512526042	-3.6060467568688
PLRG1	-0.12604454925467	5.63292617341647	-2.59855166419777	0.0108112403103836	0.570040209890791	-3.60809978710789
PSMD1	-0.0978916644622592	7.60190733939773	-2.6848070441184	0.0085272610404412	0.566878289551028	-3.6086595360874
SIAE	-0.155503309096619	4.09370246612938	-2.52804712298518	0.0130735046198207	0.5750059482191	-3.60922988224025
NCRNA00167	2.15719465300272	-3.15216924026075	2.535147132121	0.0128278304876541	0.5750059482191	-3.61010432891868
CCNDBP1	-0.173770210137582	4.6398558204646	-2.56803122819908	0.0117432294761472	0.57048512526042	-3.61068342775157
CENPN	-0.111062969987132	7.27453730537324	-2.66432354215169	0.00902598783799697	0.570040209890791	-3.61123318896635
TMEM31	2.11013342572961	-3.27619376802275	2.71654014896819	0.00780388171705183	0.564987523099458	-3.61235603702176
SSTR1	-2.02593231960901	-4.87271966099027	-2.72897013900363	0.00753608449780156	0.558887756472442	-3.61256485904436
ZBTB3	0.391653718822134	2.3828265964696	2.23867721411594	0.0274472838509119	0.66892098432485	-3.61873499045013
ANXA2P2	-0.582872543295018	-0.26551268701566	-2.12799910541918	0.0358547499714299	0.690404327908596	-3.61906894800347
DNMT3A	0.125344942655142	5.4020471221288	2.61457038664076	0.0103492826503441	0.570040209890791	-3.61935132833376
SLC1A1	-0.517300366268737	0.0631757170103534	-2.16258123901258	0.0330154029004716	0.683151317365336	-3.61985587275475
ANKRD56	-0.252667679365672	1.35929277052052	-2.35615104207978	0.0204632283146652	0.645039361210422	-3.62310110114389
DYNLT1	-0.163546607528374	5.20609997743388	-2.5919577006995	0.0110067492840033	0.570040209890791	-3.63009506195278
SAMD11	0.285195240638632	2.67414097477697	2.39731805305859	0.0184175878862427	0.635952979676334	-3.63426638801805
MLL4	0.165810463005275	6.58385942924974	2.64061289108014	0.00963621128495853	0.570040209890791	-3.63534467007774
LTC4S	0.590695544449997	0.403069699132917	2.13580901020228	0.0351956662570971	0.687556268274426	-3.6361330683009
MYO1A	-2.44457860285349	-3.38386534923637	-2.6599293803077	0.00913636194587159	0.570040209890791	-3.63737721205773
RAPGEF4	-0.799247105020173	-1.36089484149579	-2.12541132221397	0.036075479671869	0.690404327908596	-3.63846966767816
RUNX1T1	1.86652406890278	-2.24395271466732	2.41608022837373	0.0175471130351447	0.629166273931253	-3.64055018919239
LOC126536	-1.27552454389385	-4.25362805522064	-2.31360764715931	0.0227862336349285	0.646889934674252	-3.64264808211756
BFAR	-0.127249004281341	5.7751671680938	-2.60558610712705	0.0106061317338303	0.570040209890791	-3.64408911505035
LIPE	0.693930874235058	-0.368735645655057	2.10927620121481	0.0374784606294778	0.694829752828713	-3.64689549604068
LOC388553	-1.89938140521499	-3.9730755400934	-2.47125764845876	0.0151955545800965	0.610490077547605	-3.65200543070588
COL14A1	-0.882834314515252	-1.40592392274332	-2.14654345720666	0.0343069269332029	0.684890870221896	-3.65550234373716
LOC100130331	-1.72014930943494	-4.84180644543304	-2.57511193508254	0.0115207839597637	0.570040209890791	-3.65903532393192
PLK2	-0.112002569923693	8.56393687860043	-2.69670653902964	0.00824915516263278	0.566878289551028	-3.65993488102437
ALDH9A1	-0.136155291909639	4.89410564091882	-2.55662598726229	0.0121096758830094	0.57048512526042	-3.66253010873122
C14orf128	0.548241013482616	-0.260529526925413	2.10493368442619	0.0378640105125831	0.695865617376308	-3.66339933467653
RAN	-0.114038604076974	9.30918477043376	-2.70133912123131	0.00814313322634713	0.566878289551028	-3.66532162207976
TIAF1	1.30840762020057	-1.99580083186339	2.26612385198483	0.0256509815398324	0.66570958511198	-3.66582175491628
ARHGAP8	0.975465602549791	-1.66358265764943	2.12342371134027	0.0362458143927139	0.690404327908596	-3.66717288778551
ODF3B	-1.24554470064278	-1.54038624267402	-2.19579794280495	0.0304742528921957	0.671897326785908	-3.6703242895558
CORIN	-2.12369725834399	-3.00135311704939	-2.65319284125835	0.00930794938782395	0.570040209890791	-3.67100258072797
LLPH	-0.161645119008261	5.55351113717159	-2.59980147419216	0.0107745391364773	0.570040209890791	-3.67341736490775
ANKRD53	-1.89223064012757	-2.47888076157621	-2.4597126682864	0.015662878504423	0.613597792601662	-3.67786098728039
NR3C2	-0.781800300333776	-0.674527402475388	-2.0943345779082	0.0388194634763519	0.699086033127866	-3.67870311524191
LSM2	-0.188779076359709	4.92353165502786	-2.55951095250901	0.0120160233083427	0.57048512526042	-3.68173927278645
KIFC2	0.226256295249585	6.93683425058906	2.63920891863869	0.00967348926920357	0.570040209890791	-3.68961288519831
HSD17B14	0.578869972659314	-0.0244098468474792	2.09252537936395	0.0389846143571283	0.699086033127866	-3.68964868543247
FMO1	-2.26040063535613	-4.23048665886583	-2.61021388527792	0.0104731192011995	0.570040209890791	-3.68994186693807
SNORD77	0.437714480834574	0.165437838916799	2.13751587080722	0.0350530292531363	0.687253061230307	-3.6906071096199
MYO1F	0.761534039865213	-0.724625905403128	2.08769466389538	0.0394285535592363	0.701492691196454	-3.69134337143184
FAM123A	0.583214868703417	-0.626380986645999	2.08584504743898	0.0395996820259241	0.70229595143325	-3.69200411564852
ZNF829	0.511190397795482	1.28519965188958	2.10530771757918	0.0378306677243319	0.695865617376308	-3.69364998403107
FAM162A	-0.168563818135724	4.71516447481633	-2.5415474730024	0.0126099296942386	0.5750059482191	-3.69588515664725
LOC80054	-0.518414249793398	-0.514279041386137	-2.09163999432946	0.0390656564509314	0.699086033127866	-3.69936690149808
C1orf65	0.729878419503146	-2.09300946891602	2.07672328161244	0.040453030320721	0.703810626916658	-3.6994052519761
CCDC136	0.53078091146479	0.511903330183126	2.12456529000382	0.0361478982420064	0.690404327908596	-3.70100282688836
AMH	0.38083368594976	3.24278418295489	2.37783785803811	0.0193617805258001	0.638671434937832	-3.70222861490285
SMAD7	-0.181254255930544	3.90186535043691	-2.49024957491688	0.0144538640547946	0.599907768361045	-3.70494091652701
FLJ42351	1.1593587801096	-2.42617338705576	2.12350918191821	0.0362384754186248	0.690404327908596	-3.70757145980149
ZNF669	-0.216677958123447	3.83789989806106	-2.3835554413714	0.0190802959587635	0.637467023858507	-3.71403063446878
TMEM106C	-0.132085505140838	6.53227997645971	-2.61444250233527	0.0103528989181839	0.570040209890791	-3.71522184100467
LRRC14B	-1.77020033741345	-3.09367618001007	-2.38576002469302	0.0189727353873624	0.637467023858507	-3.72047194820476
TMEM59L	0.92049222634373	-1.44950776834302	2.08075216378997	0.0400741924451553	0.703810626916658	-3.72385697252456
NDUFA12	-0.159693828908437	5.38651212148135	-2.55319335492091	0.0122219623755118	0.570949996558826	-3.72403616370457
CELF4	1.43265202917847	-2.0150422513482	2.19553778847996	0.0304934731194104	0.671897326785908	-3.72540806836932
ADAD2	1.78400612017043	-3.30061776461504	2.38252315111832	0.0191308467243492	0.637467023858507	-3.72684712879032
ATP2A1	0.400061070352258	1.06911001813842	2.11717190944296	0.0367861282663131	0.692377856704517	-3.72746424354771
POU5F1P4	-2.35971988967276	-4.20380094788784	-2.55719043883706	0.0120913009711312	0.57048512526042	-3.72988845838923
CHTF18	0.208282972875754	5.88599892909293	2.59294617606914	0.0109772394998515	0.570040209890791	-3.7320903432758
MSL3P1	-0.186512261091278	3.62658539298992	-2.44398840810038	0.0163200140147245	0.616108158876417	-3.73231389771536
MLXIPL	0.287696343819146	2.95195993706944	2.31304027171124	0.0228187259566748	0.646889934674252	-3.73241622838545
EHD2	0.276092480272015	2.29561370972031	2.27664098659884	0.0249905254516074	0.65714079819604	-3.73336881638919
ABHD6	-0.380117060105913	0.932721901083569	-2.13969118157708	0.0348719717738604	0.687253061230307	-3.7340751960523
C16orf11	-2.09052905599847	-4.05772036595123	-2.5643730568461	0.0118596625559115	0.57048512526042	-3.73455283812256
C6orf218	-1.98607603732223	-4.66332775084035	-2.58430488448106	0.0112376479549444	0.570040209890791	-3.73467393651532
RECK	-1.27610832791955	-1.83446515183641	-2.19635890233229	0.0304328450991273	0.671897326785908	-3.73719915163259
PTPRA	-0.0974848382828801	5.66876376628055	-2.57694370597256	0.0114638591709104	0.570040209890791	-3.73930516124149
LOC100507567	0.432997057397139	0.739600316313334	2.08384120401909	0.0397858017500878	0.702616418657306	-3.74686650310074
GLT8D2	-0.679752266833926	-0.802819091145659	-2.04327028068694	0.0437194047210824	0.715765439454117	-3.74735776200444
VMAC	0.375468010775708	0.993286122581715	2.15758914693993	0.0334128109971925	0.683151317365336	-3.74880249207729
C8orf80	2.26376108130859	-4.10176655060772	2.52255856303413	0.0132663061837652	0.5750059482191	-3.75653361899197
PLEC	0.219459568772717	8.66422064119126	2.64796235906045	0.00944318350473133	0.570040209890791	-3.75683584330135
DUSP5P	-1.26553704213135	-2.30709145313279	-2.11121389967635	0.0373075198105793	0.694829752828713	-3.76306611724227
UCHL1	-0.512183515362235	0.129322505926747	-2.05549405046847	0.04250054417552	0.715226741424876	-3.76406018081277
PLXNA3	0.216266777094581	6.87782564574974	2.59390002426147	0.010948831164915	0.570040209890791	-3.76561183054329
CECR1	1.54198788619079	-3.71258994575759	2.19932457977156	0.0302147452249506	0.671897326785908	-3.76571706385562
KCNG3	-0.91748062254828	-0.389911608922858	-2.05946635486441	0.0421107904610422	0.712093892487835	-3.76776328144382
C14orf119	-0.142115973401877	5.80155317185484	-2.5589619029783	0.0120337963259502	0.57048512526042	-3.7700752191584
LACE1	-0.32368926089996	1.71309160793435	-2.17364247059789	0.0321494557253967	0.680829191398511	-3.77061592534007
LOC100132724	-0.744191923533307	-0.722888019287936	-2.02669811055278	0.045419631910448	0.717221649511153	-3.77176663694376
CDH24	0.203363853398825	5.90631779310525	2.55108223557595	0.0122914845586884	0.572598294594722	-3.77221832660023
KCNJ13	1.52978478941023	-1.97801486538685	2.19168206633989	0.0307795762193702	0.672876411534926	-3.77239953303781
PRUNE2	-1.67086140428711	-2.06490717057495	-2.24798265501373	0.0268262907513739	0.66892098432485	-3.7729151930553
FAM166A	-1.1572938949907	-2.07543346555443	-2.14187582578862	0.0346909540798249	0.687253061230307	-3.77355197762276
DNAJB7	-1.60603700353792	-3.80429930052102	-2.23926812686636	0.0274074784381004	0.66892098432485	-3.77358288617704
UCP1	-1.90827666218236	-4.08892140189478	-2.42247832641352	0.0172587562471933	0.629166273931253	-3.77592996522096
KLK5	-1.24605360356374	-2.46804040195854	-2.15046416743811	0.0339872081890226	0.684890870221896	-3.77718463909378
COPS5	-0.136559390775302	6.33223654200756	-2.58444836290958	0.0112332790902667	0.570040209890791	-3.77831095675741
USP19	0.160280064818521	5.20812292231138	2.52834654851448	0.0130630591752027	0.5750059482191	-3.77856535030477
ADAM1	-0.202429032238622	2.56552073811646	-2.36521724563179	0.0199961884924833	0.641063053771786	-3.77861570445585
PSMA3	-0.150388414467877	7.65662330244941	-2.61919165995639	0.0102193673314889	0.570040209890791	-3.77883089282349
MIR637	-1.32436750450891	-1.81655586025474	-2.17967830197003	0.0316853173619689	0.680829191398511	-3.7794563242072
SENP3-EIF4A1	-0.829074432084496	-0.987281751337398	-2.040994329861	0.0439496249715573	0.715765439454117	-3.7817021223962
H3F3C	-0.706637137303473	-0.914836682382681	-2.02920083885658	0.0451592909803592	0.717221649511153	-3.78178024272837
EXD3	0.335856597963623	1.54703721437516	2.17576191924279	0.0319858064730844	0.680829191398511	-3.78263838040479
TUT1	0.156095069455437	5.06166466059674	2.4973276609498	0.0141858448914819	0.594596666579305	-3.78421868691532
TFAP2E	0.996608772085852	-1.34019627185475	2.07669459420313	0.0404557388300731	0.703810626916658	-3.78454281397686
DDC	-0.870742674725721	-1.87413869411998	-2.03449718784461	0.0446125593566751	0.717221649511153	-3.78484105872012
MAPK8IP3	0.210030808139247	5.79984712686494	2.54220856294237	0.0125876134207905	0.5750059482191	-3.78949686795546
TMEM190	-0.728011033630723	-0.564647779010019	-2.01317172591785	0.0468490201395466	0.717221649511153	-3.79350980501068
EEF1A1	-0.113384050818974	12.5747041597458	-2.7099526498422	0.00794928894208417	0.566878289551028	-3.79635910527568
EMILIN1	0.463322246700537	-0.411352042670883	2.04057428007452	0.0439922278645268	0.715765439454117	-3.79680119587113
LOC100129924	-1.63182885580661	-2.39153002325945	-2.31308355518501	0.0228162457696874	0.646889934674252	-3.80187312290445
CASS4	-1.12834094986531	-1.19664260489132	-2.11707047814921	0.0367949516189292	0.692377856704517	-3.80191424036116
RPS24	-0.168477709991688	10.1010999405053	-2.6615982585099	0.00909429919293442	0.570040209890791	-3.80385636568236
GUF1	-0.157613993870311	5.21460379437625	-2.51572167217638	0.0135100394645858	0.579338205142907	-3.80556370802356
IGSF8	0.271642410584171	2.34564970539995	2.2833066636494	0.0245797162190617	0.651459863783817	-3.80569521733963
C19orf2	-0.124189722201778	6.34450440883183	-2.57660132098559	0.0114744799526731	0.570040209890791	-3.80676881460714
DDX12	0.179068040591054	3.82892888463344	2.42589438954151	0.0171065318169714	0.629166273931253	-3.80783661936593
GRM2	-1.10420688425773	-0.774673236018894	-2.08453016272378	0.0397217254741265	0.702616418657306	-3.80823857569757
ACR	-2.02593231960901	-4.67667439237768	-2.47954593050848	0.014867785714897	0.606715513526506	-3.80932518911942
TRIM31	-1.22027254035481	-1.33181556962562	-2.06327860081942	0.0417396330928127	0.710323285849792	-3.81182323481323
FLJ40504	1.37015677701097	-3.39360896343225	2.18550540627087	0.0312427759202894	0.676818891827616	-3.81221265618654
LOC441208	0.556899890689772	1.38138725661613	2.06515422919126	0.0415580577124444	0.710323285849792	-3.81338915131563
GUCA1B	0.603391255958114	0.400910999929323	1.99831219986217	0.0484634156894857	0.717221649511153	-3.81341612368397
CCDC27	2.1122979793865	-4.39039160675844	2.46252489140616	0.0155478760964978	0.613597792601662	-3.81410119073503
CLNS1A	-0.1276162974694	6.85839112483716	-2.58530315573386	0.0112072826941885	0.570040209890791	-3.81760511276839
C1orf101	1.53901962709835	-2.67555489470907	2.2195587180391	0.0287627712732597	0.669799838534224	-3.81829707818079
C7orf51	-1.76252460390828	-2.47075358946594	-2.25780859493788	0.0261839670874213	0.66892098432485	-3.81833610555761
VTRNA1-3	1.10632478000396	-2.02297293376981	2.02372481100519	0.0457305913785113	0.717221649511153	-3.81982896706161
CD44	-0.116290593834924	6.09624291507758	-2.5476961691444	0.0124037356570329	0.5750059482191	-3.82028922535259
PRR3	-0.157031258331378	4.08777904774229	-2.44745688569851	0.0161729837206968	0.616108158876417	-3.82054982115096
WDR33	0.0944035971450896	6.50806939654901	2.55836007125094	0.0120533051094227	0.57048512526042	-3.82104784629205
ZNF513	0.309973540170368	2.46405070483723	2.19918527155126	0.0302249595297649	0.671897326785908	-3.82211368477701
ZSCAN22	-0.215671516467319	3.48317624832796	-2.28758099036668	0.0243194241137585	0.651459863783817	-3.82273597122898
S100A2	-0.906008054124414	-0.982796445578197	-1.99720317472317	0.0485857844868575	0.717221649511153	-3.82333019499371
DYSFIP1	1.76134681803035	-2.79563940995303	2.30074790674472	0.0235327878928817	0.647161797149606	-3.82476607598093
DKFZP564C196	0.892868524376723	-0.0854864008412792	1.98938248766112	0.0494562132029152	0.720510829834121	-3.82830692310854
CD302	-2.03781864058813	-4.60423877506368	-2.4529092329039	0.015944245192375	0.613597792601662	-3.82945435432891
FGFR1OP	-0.1692540772236	4.1391090059085	-2.42409826712557	0.0171864197195169	0.629166273931253	-3.82945988800596
SYNPO	0.190039125242738	4.23178719472533	2.44072325180443	0.0164595139249909	0.618581822205724	-3.83468681358349
TNF	-1.97461606290782	-2.38341583362237	-2.34774341228798	0.0209049487798986	0.646889934674252	-3.83479752315587
MAN2C1	0.138372382089543	7.03274583579439	2.58304283502031	0.0112761429482919	0.570040209890791	-3.8349108692605
RNF114	-0.0883554356878182	8.5965685655864	-2.60475933256263	0.010630055039791	0.570040209890791	-3.83557930397283
C15orf44	-0.110448780354859	5.85020389605411	-2.54215796604185	0.0125893201542009	0.5750059482191	-3.83717958347619
CYP2D7P1	0.487408376060566	-0.108572536780995	1.99709187132918	0.0485980801337554	0.717221649511153	-3.84055676509083
RAPGEF3	0.612306605424374	-0.560801642019984	1.97912208169318	0.050618294169935	0.722538968637895	-3.84194534149665
DYNLRB2	-0.537699346215504	-0.530679317761736	-1.98557811046222	0.0498844139783792	0.722262137151527	-3.84219126169253
NCK1	-0.183459109527251	3.91836438167995	-2.39663221586052	0.018450122180734	0.635952979676334	-3.84322198740619
DPY19L2P3	-1.00949663288428	-1.949412653487	-2.00016833912545	0.0482591990673029	0.717221649511153	-3.84617545887734
GPN1	-0.115654019405859	6.02167675371047	-2.52108786485298	0.0133184004549919	0.5750059482191	-3.84689776102402
PSPN	1.87662091927581	-2.69537729742024	2.23976178695497	0.0273742629964023	0.66892098432485	-3.84762144872376
LOC100288069	0.809841518135688	0.0441960190080131	1.97279970967213	0.051345862318563	0.723009044834423	-3.84987478521512
FERMT3	0.381061807485287	1.7714443001012	2.13163594533391	0.0355465162527297	0.690404327908596	-3.85063994749277
PRLH	0.90757687242496	-2.55522076767849	1.98031662290597	0.0504818179449801	0.722262137151527	-3.85171040873981
HRH2	-1.20092228704317	-2.75480111193818	-2.02168142860249	0.0459453508053672	0.717221649511153	-3.85616535419967
ZNF142	0.181654346681524	5.64333513599344	2.51392312515246	0.0135748210744273	0.580627385290851	-3.85710501201239
C2orf50	1.70239159439168	-3.5731045651678	2.15473755774412	0.0336416786488275	0.684890870221896	-3.85711856517491
GGT7	0.195437593223381	3.42173339884781	2.35707845282818	0.0204150137197986	0.645039361210422	-3.85826054434513
LIX1L	1.52799378216628	-1.97534603333828	2.14401156134432	0.0345147772146931	0.68635568863083	-3.85877020582196
SLC19A3	-1.18272477855573	-2.85735531987647	-2.05496351434276	0.042552832988442	0.715229727536385	-3.86062538029043
WBP1	0.44848406671637	0.879688348035082	2.02328871931348	0.045776352383137	0.717221649511153	-3.86096045446388
PCDHGB2	0.547195270047972	-0.215868686057643	1.98240598271317	0.0502438614406288	0.722262137151527	-3.86333646201798
ZMYND12	1.215538717155	-2.48483070150253	2.06355405463246	0.0417129243804776	0.710323285849792	-3.86409695926617
PRSS23	-0.113484098439212	7.51479796878689	-2.59737371168496	0.0108459346133412	0.570040209890791	-3.86659066942927
DPH3	-0.141124506754777	5.37113777731361	-2.48724864580835	0.0145688596819824	0.600122190446977	-3.86771761846138
MAGEC3	0.639809833477968	-1.42421317938515	1.9634231606126	0.0524412564160731	0.724571617553287	-3.86864417473621
ZC3H15	-0.133629603479203	6.90784692401456	-2.56082092614554	0.0119737141796202	0.57048512526042	-3.8687642175235
WDR91	0.192937932037113	3.31336172287224	2.34053616631433	0.0212902985438385	0.646889934674252	-3.86911387614933
KLHL30	1.95217034956127	-4.09401164901019	2.30697199018936	0.0231688073473621	0.647161797149606	-3.8693988273799
NLGN3	0.841512109924239	-0.539722395601741	1.96573824085776	0.0521689741813562	0.724571617553287	-3.87378687493993
FAM109B	1.53689333502033	-2.9357086455975	2.15773793861355	0.0334009062421661	0.683151317365336	-3.87450305078049
GRPEL1	-0.108691077978276	6.03397888097006	-2.52469485118883	0.0131909615304608	0.5750059482191	-3.87467125528109
POLR2D	-0.0983459112512008	5.94949248735435	-2.53105645849688	0.0129688644194383	0.5750059482191	-3.87477341459643
FNDC4	-1.81615802825308	-3.18464047487127	-2.30302718130474	0.0233989166881774	0.647161797149606	-3.87769604323287
ZNF552	-0.193472779703638	3.51309881462032	-2.37938154830117	0.0192854216827239	0.638671434937832	-3.87930922839289
LDHA	-0.104333160510846	8.3863213486298	-2.6005234505954	0.0107533892928589	0.570040209890791	-3.88058868288996
HSPB9	1.36199047382382	-3.35647377538194	2.09159114308643	0.0390701321860374	0.699086033127866	-3.88350753627525
MASP2	0.339335741912353	0.313773680510623	2.08863751622956	0.0393415654316542	0.700690458231081	-3.88486058862738
DNAJA1	-0.130000260006391	9.61681679901245	-2.60142213786593	0.0107271151783591	0.570040209890791	-3.8848611091449
PAQR5	-0.205810683549509	2.67747861342693	-2.31729502959153	0.0225760584142712	0.646889934674252	-3.88492876816575
MIR106B	0.725559310498655	-1.356930700212	1.94732225971598	0.0543684900636413	0.725287221034416	-3.88496561331787
TXNIP	-0.191970368683148	4.83387758930209	-2.50218587662611	0.0140044691958919	0.589951493279837	-3.88519795793922
GPC6	0.242102669385249	2.86199553457458	2.24234593688665	0.0272009658135077	0.66892098432485	-3.8855540206533
GNRHR2	-0.330098332430152	0.516783569340208	-2.06187111052658	0.0418763365520549	0.710404925356992	-3.88572187133734
DNAH1	0.297243596832429	2.19215827385148	2.17674517294029	0.0319101329045138	0.680829191398511	-3.88690300992086
BIN2	-1.4687960211623	-2.07985640995077	-2.06615933667448	0.0414610352719262	0.710323285849792	-3.88729154053526
SPACA4	1.03984606971636	-1.29364316374923	2.00600970556606	0.0476213021260919	0.717221649511153	-3.88773805441931
ATP5L2	-1.81946856375157	-4.24279909901097	-2.28991743996324	0.0241781701500905	0.651136421240118	-3.89036758008126
IL10RB	-0.155561541385621	4.01774116557952	-2.38374649469514	0.0190709531818471	0.637467023858507	-3.89057307745338
NUP214	0.182184711818604	6.39400705375282	2.52751648430638	0.0130920343491794	0.5750059482191	-3.8914340513603
C20orf107	1.05525667228468	-2.08608152379952	2.06367615955343	0.0417010894726508	0.710323285849792	-3.89175585443505
ANXA8L2	1.42435060012471	-4.39380441685211	2.15037130226693	0.0339947509763754	0.684890870221896	-3.89193314756089
LOC100286922	1.8265460284703	-4.09832796335564	2.28677142402705	0.0243685369495088	0.651459863783817	-3.892552425771
MACROD2	-0.236287867287127	2.64290237106001	-2.24036807242562	0.0273335179196868	0.66892098432485	-3.89274498226402
ABCA6	-1.93506018249102	-2.67170730062205	-2.22620267266056	0.028299500026735	0.669799838534224	-3.89508819936713
LOC100128071	0.590205308354692	0.356940774144933	1.95975659720202	0.0528749580089155	0.724571617553287	-3.89516331538312
RNF135	-0.189794867554088	3.27930896689582	-2.32183529982449	0.0223196213888826	0.646889934674252	-3.8956860383506
C14orf182	-0.706150356795717	-0.703164134942715	-1.93962626289027	0.0553106717598975	0.725455191178749	-3.895706137917
CYP2D6	-0.738356620169064	-1.05694803194846	-1.95392838152299	0.0535706145996927	0.72471827299645	-3.89766787822138
CCDC147	0.99135404752363	-2.38313793604952	1.98300959462419	0.0501752942557561	0.722262137151527	-3.90135628658013
LOC100507218	1.27715806948672	-3.22530739128011	2.13095877454556	0.0356037341048803	0.690404327908596	-3.90230308365262
USP43	0.210313609646019	4.18584960570124	2.34366140086535	0.0211224368111326	0.646889934674252	-3.9024700977697
HIST2H3D	0.75612806845047	-0.692292875644776	1.93830198220222	0.0554741822356672	0.725455191178749	-3.90288280659878
ZNF702P	-1.80247891337714	-4.73787472243172	-2.37278572291638	0.0196135639432459	0.641063053771786	-3.90367037287139
ZNF883	1.62863464584938	-3.46307220883856	2.11204928640857	0.0372340313984806	0.694829752828713	-3.90396910316124
NUDT6	-0.519738879682738	-0.608696462885573	-1.95813523566278	0.0530677100557814	0.724571617553287	-3.90463979474511
PGM5P2	1.41887744270304	-3.00426097656012	2.12041735375772	0.036504776441112	0.692377856704517	-3.90533234360876
PRPS1	-0.137032848272525	5.26881254283371	-2.4602948823963	0.0156390073906781	0.613597792601662	-3.90814569534457
RPL32P3	0.456957828423129	1.48027624413553	1.99628664096479	0.0486871127019815	0.717221649511153	-3.90853129292112
ZNF579	0.311916992023485	3.70470316797061	2.33428886760309	0.0216293915667882	0.646889934674252	-3.9107918390741
LOC84856	2.05387614984902	-3.92436201266338	2.25169861873767	0.0265817708064372	0.66892098432485	-3.91294822320734
SF3B14	-0.146713701175377	6.54554146727867	-2.52066024765516	0.0133335816934329	0.5750059482191	-3.91419483166893
AQP6	-1.9180819983917	-3.10139099796915	-2.24849818750198	0.026792249996783	0.66892098432485	-3.91572715440354
NOX5	0.624252474847127	-0.756938945392354	1.92473783466055	0.057172636782407	0.728390956720057	-3.91601542742332
MIR197	-1.80247891337714	-4.36595044393161	-2.3516798119134	0.0206970981966356	0.646889934674252	-3.91872640184998
ZNF469	0.23392668116074	2.10837231112881	2.24812740013928	0.0268167293635223	0.66892098432485	-3.91883648485647
KDM6B	0.252347013555978	7.18789582028028	2.48143756208015	0.0147938715170087	0.606403694241306	-3.91932736667109
GAS1	1.08031195754933	-2.08282590884008	1.97292056599694	0.0513318714737698	0.723009044834423	-3.92099928226252
PATE4	-2.03781864058813	-4.26565956237802	-2.32617505054973	0.022076917115828	0.646889934674252	-3.92280469030174
DPYSL2	-0.190377417369669	3.77395025448558	-2.33905638581203	0.0213701908569649	0.646889934674252	-3.9228369158914
BARX2	-0.182275315324474	3.36705243639522	-2.31234539786985	0.0228585755036066	0.646889934674252	-3.92289257369432
LOC285696	0.813848031648806	-2.00447333738926	1.94262090597007	0.054942423179889	0.725455191178749	-3.92312494884435
LOC100505648	0.58306974837764	0.359640147920292	1.94384317367671	0.0547927196076726	0.725455191178749	-3.92322998521502
ISCU	-0.144704214496946	5.61637368150873	-2.46936681893534	0.0152712285463139	0.610995278010894	-3.92484015434715
STT3A	-0.103370459035405	6.94686623227382	-2.53523373768105	0.0128248595459316	0.5750059482191	-3.92641573056598
PABPC3	-0.546054891095013	-0.107656775915724	-1.91811133444118	0.0580182257970402	0.72841263894135	-3.92860857760964
SLURP1	-1.28401025887147	-2.44387369281442	-1.98039125843962	0.0504733012434124	0.722262137151527	-3.93019562152069
ATP5EP2	-0.870176598561455	-1.30087969152504	-1.9368036210641	0.0556596796148979	0.725455191178749	-3.93044641743441
IL17RE	0.413742072509145	0.945897732621467	1.99157737790596	0.049210595037361	0.720510829834121	-3.93068871880623
GCN1L1	0.123753923152991	8.1291308554995	2.57271303869938	0.011595718117532	0.570372911169426	-3.9308134939115
IPCEF1	1.90540534210218	-2.85022537840863	2.16377303126221	0.0329211369771935	0.683151317365336	-3.93127313844964
LRRC1	-0.117254103582833	5.1476266799341	-2.46820706390667	0.0153178102852766	0.611396322699202	-3.9318182495763
L1CAM	0.143487199106903	6.5219239232496	2.53719462493918	0.0127577579655365	0.5750059482191	-3.932774467341
NHLRC3	-0.200434049483577	3.48053609857022	-2.3173840985879	0.0225710028476343	0.646889934674252	-3.93288019276054
DIO1	-0.813742342700298	-1.39538042305685	-1.9200225802726	0.0577732609400223	0.72841263894135	-3.93372404259781
RPGRIP1L	0.25494632750078	1.90737383601371	2.1761432154653	0.0319564424778372	0.680829191398511	-3.93466429687505
BTK	-1.96071574894842	-3.35376164111073	-2.31519508553485	0.0226955413543535	0.646889934674252	-3.93535485861855
ARID3C	2.04924717986127	-4.32012037041868	2.30296243791865	0.0234027100530856	0.647161797149606	-3.93736567903396
ATP6V1G2	-1.06561975402022	-1.41159701426544	-1.96657281858804	0.0520711123068438	0.724571617553287	-3.94431649223105
SH3TC1	0.4061739063642	0.298369250921831	2.02245192243619	0.0458642708349851	0.717221649511153	-3.94627655229298
NCF2	1.43727197126637	-2.57567052118454	2.01619165216725	0.0465266023160403	0.717221649511153	-3.9466417560972
FAM151A	-1.50917480314533	-4.66342160350222	-2.10837306373866	0.0375583650177683	0.694829752828713	-3.94712965199213
NR2F1	-1.02786384203689	-1.98918897314878	-1.92199602854583	0.0575212402007746	0.72841263894135	-3.94790442677506
FAM82A1	-0.29542759200738	1.33553594480822	-2.09963774040853	0.038338842580097	0.699086033127866	-3.94904696969441
TRPM6	-1.03635181863238	-2.5136151605554	-1.92434337205569	0.0572226800727123	0.728390956720057	-3.94968970187755
CTNNB1	-0.0797737389030875	8.10837575274041	-2.55408757684774	0.012192621179026	0.570949996558826	-3.95139259744577
C8orf44	0.504666080998745	0.386897366797452	1.94395679616533	0.0547788206673194	0.725455191178749	-3.95221129818804
SNORA27	0.552119233848173	-1.11800984833686	1.94191227540104	0.0550293748552392	0.725455191178749	-3.95260409723248
ALOX12P2	0.292682520590759	4.603024621712	2.29166901384445	0.0240727499832346	0.650476038695721	-3.95343311987292
EBF4	0.407205732213832	0.423265917924018	1.98936077451588	0.0494586482091348	0.720510829834121	-3.95395850387397
CDK5R2	-0.933863558478465	-2.04511736275687	-1.93056196860047	0.0564380525526213	0.726789249940373	-3.95457750605227
CACNA1I	-0.660378842981866	-0.887493890955891	-1.89572263482572	0.0609536322903711	0.731566029136736	-3.95567764160244
TYSND1	0.17370876740209	5.21820424564861	2.47538899896032	0.0150313769061733	0.610157153832141	-3.95809009040014
CEACAM7	-1.62839609756955	-4.51064449604277	-2.17150670293148	0.032315101562594	0.681393871562598	-3.95816626111899
DZIP1L	1.063697482949	-2.06569856308252	1.94692925693794	0.0544162718425862	0.725287221034416	-3.95855855588904
HOXB9	0.966202644915478	-0.344008817819854	1.94325171021383	0.0548651189764242	0.725455191178749	-3.95951781074533
ARG1	-1.29642555669538	-3.06955777202562	-1.98100953464632	0.0504027964058847	0.722262137151527	-3.96017184863631
P4HA3	-1.59675659325675	-2.82925028762541	-2.06428523713629	0.041642098283581	0.710323285849792	-3.96058559203332
MIR3613	1.76504377224022	-3.09813118036464	2.20623285902051	0.0297119825053905	0.671897326785908	-3.96091437140465
NAA20	-0.12925777141254	6.73390872284611	-2.52210677251099	0.0132822897652118	0.5750059482191	-3.96128652217599
UCHL3	-0.171753138370756	4.53142881886	-2.36400888577081	0.0200578857806462	0.641063053771786	-3.96366681128917
C14orf183	1.31347941054969	-2.4390722800178	1.99713512974738	0.0485933010763081	0.717221649511153	-3.96520577882293
BLNK	0.390970525192241	1.09088784415414	1.9978938789798	0.0485095419186934	0.717221649511153	-3.96595471144879
LOC100505716	-0.886584011140475	-1.6062404902376	-1.91035121313638	0.0590218643633322	0.729550376653634	-3.9673519622756
KLHL4	0.323333381094491	1.0394911406983	2.10698807038415	0.0376811871656698	0.695865617376308	-3.9674554221221
P2RX2	-0.385628168939946	0.883038104750805	-1.9956182333278	0.048761122667674	0.717221649511153	-3.97039665438784
RAB3B	0.590936774679078	0.0407125336757276	1.91178801353409	0.0588349425866665	0.729298313925709	-3.97090707078095
GUSBP4	0.418658860557842	0.180683088141799	1.93883103100511	0.0554088109713648	0.725455191178749	-3.97097530288421
LOC100506046	0.654231115350125	-0.96053699024735	1.88654248528137	0.062192864666512	0.731566029136736	-3.97150082585858
ZNF398	-0.1392209743869	5.07050675511272	-2.39453948484842	0.0185497116872332	0.635952979676334	-3.97173305279591
PTDSS1	-0.0821433883611515	7.31614614131706	-2.53105022773096	0.0129690802953582	0.5750059482191	-3.97197932664247
PLCL2	1.21130472281739	-3.10061852940056	1.93987380279067	0.0552801530089971	0.725455191178749	-3.97205760775871
ACSBG1	0.633968799518146	-0.64300441962579	1.88291974965403	0.0626876902109735	0.733394558767332	-3.97209168650016
PTGER4	0.391802143047239	1.27976475002705	1.99857503255545	0.0484344535310298	0.717221649511153	-3.97259021927188
ANP32C	-1.25440276486904	-3.56289567867281	-1.99665087168042	0.0486468232948522	0.717221649511153	-3.9730747489876
YWHAB	-0.0917366522839735	8.87282646012746	-2.56926439557298	0.0117042125916604	0.57048512526042	-3.97320122618759
ZMYND10	-0.979322878495422	-1.69286443991911	-1.91323229885821	0.0586475502823991	0.729298313925709	-3.97497628979964
SH3D21	0.205721462982657	4.49225841047951	2.33755801440317	0.0214513568767602	0.646889934674252	-3.97564622507275
BRI3BP	0.194627565359534	4.70975557181072	2.45514984342688	0.015851086805147	0.613597792601662	-3.97579393941167
FST	-2.12139191766042	-4.25201158869624	-2.24009678589653	0.0273517430066142	0.66892098432485	-3.97922740385228
YJEFN3	0.305578201522517	2.63615458732056	2.15238457182755	0.0338315525247639	0.684890870221896	-3.97966063669053
IFT20	-0.227586443116845	3.17711436924824	-2.23059657627539	0.027996719040893	0.669799838534224	-3.98034761980241
GPR179	0.735984607599978	-1.1311136840223	1.87530621209562	0.0637383941665744	0.734310528312818	-3.98187872988593
CDC123	-0.135803759623259	6.40857350879693	-2.50750729247864	0.0138081879960207	0.587354867302837	-3.98281313454295
ARGFXP2	1.27311282628119	-3.0338402145641	1.96113210109941	0.0527119003064835	0.724571617553287	-3.98308421489911
DUSP11	-0.14476321220314	4.53643590321559	-2.39413536108978	0.0185689981796905	0.635952979676334	-3.98404512561592
HHIPL2	-1.35794780766011	-2.26513542627575	-1.99590208723412	0.0487296810105698	0.717221649511153	-3.98437224256442
POU5F1	-0.750659416417616	-1.77218028207383	-1.87323169409738	0.0640272348376126	0.734310528312818	-3.98540438729993
TRPV2	-1.80247891337714	-2.93706252046183	-2.25500254084883	0.0263660081946647	0.66892098432485	-3.98627257007436
FUCA1	-0.152996872327477	4.0617197913237	-2.37294896153339	0.0196053834344192	0.641063053771786	-3.98700875442709
PCSK1N	0.37097926340655	5.41572666383555	2.43146603851439	0.0168608167549345	0.628018484208296	-3.991121343148
PHEX	-0.296290182060749	1.21102190143059	-2.04885679877056	0.0431586895566154	0.715765439454117	-3.9924316831638
APOBEC3A	-1.02605835362547	-2.44992283074588	-1.89852773169701	0.0605791391811491	0.73147382089404	-3.99341123460471
CERS5	-0.136163064707803	5.0489509992912	-2.41395053500516	0.0176440434389953	0.629166273931253	-3.99341365317679
DSEL	-0.59580488877264	0.683870099199699	-1.8752289491363	0.0637491320680476	0.734310528312818	-3.99463958228334
CREB5	1.1295801067122	-0.593739195132528	1.90306698097425	0.059977231264709	0.731281439699543	-3.99587880570386
LHX4	0.394922436763535	1.3737779930718	1.9998011828311	0.0482995360934292	0.717221649511153	-3.99901661232146
DPRXP4	1.33150310081997	-3.51990614002754	1.95440246757206	0.0535137391204401	0.72471827299645	-3.99949753400657
NDST4	-1.76763568177197	-4.26655620024327	-2.14603790415814	0.0343483421783641	0.684890870221896	-3.99988309358723
SGPP2	0.296130951449078	1.17681785870927	2.07925969322504	0.0402141724045313	0.703810626916658	-3.99995728830535
EIF5AL1	-0.273981559421469	3.27084122756491	-2.27807786599508	0.0249014629245457	0.655830025118272	-4.00020481836476
CRYM	-1.38167553714476	-1.47169958935288	-1.99080194873247	0.0492972500821993	0.720510829834121	-4.00391385718163
LOC100132832	0.884711355364232	-1.04399729796058	1.86045607296307	0.0658303064771368	0.7408789000832	-4.00516038156925
STARD8	-0.950824658795557	-0.404804524234892	-1.87955899668766	0.063149683418478	0.734310528312818	-4.00573222612126
LOC100286844	-0.797497930114072	-0.569042349160278	-1.85596412989451	0.0664742861780122	0.742903406099783	-4.00616820171192
FAM166B	1.1143177253181	-2.53189714792227	1.90870760137824	0.0592363050143728	0.730504759867957	-4.00918128393094
CAMK1D	0.237545008809444	2.78086843585909	2.19800909362114	0.0303113189685344	0.671897326785908	-4.01078179976951
PPIEL	0.703806626148039	-0.380303208892395	1.85029377120649	0.0672947225974791	0.743359474797152	-4.01334332553698
LOC100132618	0.763969024257909	-1.41738202352627	1.85001506475566	0.0673352654752467	0.743359474797152	-4.01374578669865
DGCR9	0.377244484296689	0.54041167672115	1.9630695387872	0.0524829527735653	0.724571617553287	-4.01493167001309
MIR200A	-1.26791034618642	-0.678776093164162	-1.96588140081464	0.0521521762769829	0.724571617553287	-4.01633570255802
KIAA1984	0.311373286191886	1.14757658518954	2.02523211171028	0.0455727250110001	0.717221649511153	-4.01740026858636
LOC254128	0.321284749366096	1.31612070886072	2.04753506683777	0.0432907906560974	0.715765439454117	-4.0176316137894
BTN3A1	0.978360500969129	-0.402335368494366	1.87699125341292	0.0635045864569157	0.734310528312818	-4.02003667403755
HBS1L	-0.13758910299764	6.13764970194622	-2.45878105876343	0.0157011427435746	0.613597792601662	-4.02016300304639
ITPKB	0.19985453823955	2.80019746262175	2.26782578191345	0.0255430747050253	0.66570958511198	-4.02177724076352
NHEJ1	-0.14431322658687	3.85898024612762	-2.30620860637751	0.0232131808782176	0.647161797149606	-4.02500670109483
THAP10	-0.251580962651759	3.34673567493663	-2.17227166188882	0.0322556877372246	0.681393871562598	-4.02651422768361
DLEC1	1.01206382261695	-2.02044664937751	1.87007133997322	0.0644693683317786	0.734949656862659	-4.02669625454068
CEACAM22P	2.04924717986127	-2.89794907126683	2.17431323544927	0.0320975852460908	0.680829191398511	-4.02746797567311
EGFLAM	-2.02593231960901	-4.54772461941906	-2.17661615648696	0.031920053429967	0.680829191398511	-4.02768419922477
SNORD45A	0.432640430421797	-1.98722272227125	1.91145955366681	0.0588776297918338	0.729298313925709	-4.02927467883803
DTX1	0.819831624584633	-1.6330212232589	1.8447832011343	0.06810012988395	0.743359474797152	-4.03134681539616
C17orf87	1.53394072567371	-4.59750864088467	2.1203118476628	0.0365138935411244	0.692377856704517	-4.03202407739903
LOC340037	0.392351454837267	0.995683952489112	1.95748631292057	0.0531450226949402	0.724571617553287	-4.03221464879156
CEND1	1.72348364675817	-2.7189541912273	2.07594289394598	0.0405267659483821	0.703810626916658	-4.03287975369459
INTS12	-0.142462296446142	4.58596677077184	-2.33620124402738	0.0215250874523235	0.646889934674252	-4.03304103382236
CCDC102B	1.50405028103858	-4.30955730614336	2.0393329299533	0.0441183368175966	0.716895488894761	-4.03319743687146
KLF15	0.886213165428001	-0.410877513546321	1.85288126578172	0.0669192977892844	0.742903406099783	-4.03331318356508
FLJ32224	-1.11644722979629	-2.06287839891226	-1.89214828605555	0.0614336438553719	0.731566029136736	-4.03411532297119
CCDC80	-0.916648120722269	-1.4869161132411	-1.86567149011533	0.0650891657018336	0.736004873020599	-4.03428501681611
KIAA0226L	-0.628707845004308	0.47108788023435	-1.83444434626279	0.0696329422514183	0.744164124451189	-4.03507277030046
LOC100505624	1.69549561153034	-2.96169058524732	2.04744567960571	0.0432997370139784	0.715765439454117	-4.03544853121994
NMUR2	-0.822366129979212	-2.04799776137708	-1.85383088402663	0.0667819556795124	0.742903406099783	-4.03575641430462
HABP2	-1.61140831807649	-3.24312876840605	-2.02535464591189	0.0455599119729219	0.717221649511153	-4.03641586239503
SYTL3	0.773034619622105	-1.47716935312905	1.83238472424531	0.0699417072666649	0.744164124451189	-4.03799355809941
ACYP2	0.214629691233045	2.9745941711436	2.16751198992827	0.0326269173550197	0.681393871562598	-4.0387341690318
FLJ42875	-0.895666821892207	-1.4826979030718	-1.86804737708187	0.064753862600383	0.734949656862659	-4.04102743653688
GEMIN8	-0.197606109793288	2.89803236419213	-2.22940731291072	0.0280783892480303	0.669799838534224	-4.04169327574711
CATSPER2	0.359088808015222	1.33191447518283	2.00201636887238	0.0480566043370939	0.717221649511153	-4.04269963631847
CDC42EP1	-0.256567779204727	2.8313519152511	-2.1625322446387	0.0330192831717994	0.683151317365336	-4.04358792880025
CAPN12	0.335771539617266	1.8359676176236	2.02481388275491	0.0456164811964044	0.717221649511153	-4.04404539622443
TACR1	-1.26589262584253	-1.55980079907403	-1.89984167637106	0.0604043885995429	0.731372370027339	-4.04434254837461
A2ML1	-1.3651862260738	-2.32196797439155	-1.90181669654513	0.0601425153138948	0.731372370027339	-4.04519807737043
ZXDC	0.162488744419677	5.58620778486359	2.4183755689201	0.0174431743917325	0.629166273931253	-4.04562931280222
SYT2	0.564208184134595	-0.237556475863528	1.84605982148176	0.0679128303354776	0.743359474797152	-4.04563310063496
WDR61	-0.116383316704718	6.75797934863996	-2.48801671162092	0.0145393496679365	0.600122190446977	-4.04569413246071
MPPED1	0.731573184504277	-1.37426502237081	1.82449592504634	0.0711349176862782	0.747743785911576	-4.04588493873622
DCTN6	-0.154961994641256	4.23680090434559	-2.32772268888507	0.021990929661242	0.646889934674252	-4.04619534596618
ELAVL1	-0.106825263903995	6.24608651299385	-2.47062264904841	0.0152209307795166	0.610490077547605	-4.04664775309676
ECHDC3	-0.315730331924019	0.822672003224267	-2.01994427739045	0.0461286031361823	0.717221649511153	-4.0471024170529
SRPK3	-0.53074588078443	-0.242214791116723	-1.84393690837883	0.068224531433712	0.743359474797152	-4.0476805522943
ZNF473	-0.193918768823685	6.17128838010622	-2.36978104008873	0.0197646816677156	0.641063053771786	-4.04944030135341
ARIH2	-0.0975514452546369	6.06579498085914	-2.45211785371778	0.0159772651766478	0.613597792601662	-4.05016864672271
CMIP	0.137392948236975	5.45387756311431	2.40075102486105	0.0182555019708616	0.635952979676334	-4.05043497109043
JAK3	0.673430530517683	-1.08916940384136	1.82052293981914	0.0717422334313143	0.748761305195046	-4.05052710869541
LOC100505666	-0.627173671604423	-0.889394400988277	-1.82481255999169	0.0710867011194901	0.747743785911576	-4.05151856830144
LOC646214	0.591428314309064	-0.596061799626223	1.83214092229952	0.0699783318670864	0.744164124451189	-4.05190849908128
CROCCP3	0.418002159764906	2.17079906382536	1.97282435569565	0.0513430089264564	0.723009044834423	-4.05194583740505
SRPRB	-0.137105445250135	6.49439902474715	-2.46468149887598	0.0154601960269971	0.613597792601662	-4.05254012163521
C17orf64	-1.81946856375157	-2.7406494265809	-2.07293684450145	0.0408118773894672	0.705034116267744	-4.05320643155215
EVI2A	1.05073705901475	-2.43717074088631	1.85536059986979	0.0665612104071602	0.742903406099783	-4.05398644108875
SLC12A8	0.320744916400239	0.874835041151595	1.99083282693794	0.0492937969258124	0.720510829834121	-4.05419550462028
F3	0.334790197068426	2.28286445267891	2.03178067739989	0.044892266962546	0.717221649511153	-4.05422381192762
NLRC4	-0.818321736264845	-1.10449896771813	-1.81792021019799	0.072142423824131	0.748761305195046	-4.05508731145932
RNF133	-1.11446416942548	-2.96315472379714	-1.85429439500421	0.0667150042978071	0.742903406099783	-4.05558542459613
SH3RF2	0.757053241689432	-1.00690334294422	1.81627864839678	0.0723957803456344	0.748761305195046	-4.05668042028311
SDR16C5	-0.390030155373567	1.07955189273299	-1.94787800851147	0.0543009820885496	0.725287221034416	-4.05732969744154
ZC3H12D	-0.973173100239947	-0.979117768837818	-1.87742902509363	0.0634439613797833	0.734310528312818	-4.05736016792059
EMID2	0.745733024907386	-0.344539259219111	1.81967095937938	0.0718730283996971	0.748761305195046	-4.057546975028
CATSPERG	0.380880375741602	1.53159602704957	1.94463541459601	0.0546958704014763	0.725455191178749	-4.05774238271016
NCRNA00160	-1.42673408379673	-4.19306269789435	-1.94514036603558	0.0546342171956977	0.725455191178749	-4.0578557258294
CALCOCO2	-0.117826447976051	6.78997461024697	-2.4452984471596	0.0162643413108453	0.616108158876417	-4.05964367661534
F2R	-0.397850971220887	0.601056861925339	-1.95581408913461	0.0533446918608841	0.72471827299645	-4.05971990687377
SERPINA12	0.631158169498619	-1.38255479325939	1.81744245209345	0.0722160842126245	0.748761305195046	-4.05976233110308
FGFR3	0.203149379691978	4.07282220460842	2.30570281511288	0.0232426224699967	0.647161797149606	-4.06044201164962
LOC283683	-1.1645934124311	-3.0520108571413	-1.84203618159712	0.0685046221010904	0.743797310958572	-4.0605131279007
TAF1C	0.145125844556262	6.46174342427489	2.46012553653098	0.0156459473146987	0.613597792601662	-4.06104062812892
CNOT2	-0.105714416085084	6.27829282783976	-2.45243939851308	0.0159638414908502	0.613597792601662	-4.06141253494124
HLA-DMA	-0.460096168471648	0.99316582007855	-1.89821475120204	0.0606208272996376	0.73147382089404	-4.06160930002517
LOC389332	-0.41039866915719	0.0439705847510245	-1.97054264518702	0.0516077458515435	0.724571617553287	-4.06189986177467
PHRF1	0.149452221389349	5.49675744865777	2.41589410496608	0.017555565274006	0.629166273931253	-4.06271833139258
TMEM85	-0.136717758255478	5.49641221924325	-2.41593166205296	0.0175538594392443	0.629166273931253	-4.06457314467457
MIR33B	-1.86329734279134	-3.42011126516671	-2.05615705226823	0.0424352773237901	0.715226741424876	-4.06522208863573
CPN2	1.68274449703902	-4.29406762688765	1.9907893264203	0.0492986617137876	0.720510829834121	-4.06560716839161
STAG3L2	0.250707394624584	2.60052898838028	2.16053891309243	0.0331774881250307	0.683151317365336	-4.06922216911669
MPRIP	0.117956424543856	6.84496773962621	2.47712938242848	0.0149626912267024	0.608846832300174	-4.06969120059794
CCDC162P	0.716642571745588	-1.17950684769028	1.80676622234425	0.0738785178445829	0.753155910359026	-4.07002034725807
PVRIG	0.526316103402424	1.42949986034847	1.92543238848802	0.0570846124143336	0.728390956720057	-4.0704379053922
LOC100129046	1.51144057505598	-3.02879562689928	1.93408305253933	0.0559978278786897	0.725538272984331	-4.07056001107541
SOX9	-0.203415461725749	3.73098096654928	-2.24409105636516	0.0270844798551466	0.66892098432485	-4.07086152700736
XKR9	-0.370622960798647	0.906675116162035	-1.97542640595232	0.0510425140460563	0.723009044834423	-4.07178690790307
LOC645158	-0.758281296617032	-2.22257226532679	-1.80205560931588	0.0746220607190209	0.753155910359026	-4.0730571093773
CXorf22	1.31238728557532	-2.56551570364063	1.85066987226206	0.0672400442577646	0.743359474797152	-4.07353199211925
FUT7	1.50405028103858	-3.76686326543869	1.9857045211532	0.049870135316172	0.722262137151527	-4.07445991942264
MYO15B	0.199407652003858	3.9831389931128	2.30742083224406	0.0231427522443667	0.647161797149606	-4.07521855159534
FAM86B1	0.357130542345201	0.242836410700363	1.95394020021883	0.0535691961036179	0.72471827299645	-4.07578117106113
TMEM40	-0.543385830734423	-0.353820094999924	-1.8196406658172	0.0718776826785762	0.748761305195046	-4.07606651104138
IGF2BP3	1.12118337347779	-2.63078625332274	1.85814627839214	0.0661607911111767	0.741910082656212	-4.07913719290613
PLEKHG1	0.39996681674167	0.987405599999633	1.91563110675079	0.0583374233268449	0.729298313925709	-4.07917422988908
TMED10P1	0.243675670628178	2.09564136089813	2.13219361312085	0.0354994556881695	0.690340577824358	-4.0796634786766
ZRSR2	0.19665134848817	3.52248992240778	2.22374212882612	0.0284703027115122	0.669799838534224	-4.08142554052966
PCCA	-0.163962624834758	2.94034685937939	-2.24165849331644	0.02724697275958	0.66892098432485	-4.08224084162573
LGALS7B	-1.93502346926783	-3.67625834300586	-1.98735133270061	0.0496844381922266	0.722262137151527	-4.0833685187742
FAM22G	-0.688702129369731	-0.820477018976589	-1.7951411368735	0.0757247040900647	0.75573974760061	-4.08357506797523
CHRM4	-0.849843218689939	-1.48757560979917	-1.7934224800123	0.0760008615571257	0.757472234017503	-4.08710146699506
FAM86HP	0.334525569741967	0.634049403796287	1.95751835247019	0.0531412032627538	0.724571617553287	-4.0872171711116
CYP2A6	1.18505542628976	-2.29512932878865	1.84660908712091	0.0678323772115836	0.743359474797152	-4.08729650622364
KHSRP	0.103818616684763	7.33271962429999	2.47938638439384	0.0148740349525154	0.606715513526506	-4.08813023063713
TNFSF4	-1.80725366716054	-3.07733971367186	-2.02375822615161	0.0457270865961134	0.717221649511153	-4.08818313751626
SH3GL1P2	1.88171322949441	-3.14279389587926	2.09211289535556	0.0390223522651653	0.699086033127866	-4.08975021300924
GPR26	-1.22962437754149	-4.00935969044343	-1.87423618121986	0.0638872406556798	0.734310528312818	-4.09141146122121
SNORA36A	-0.815682189556738	-3.0486845798559	-1.78848881652919	0.0767982512931265	0.759692387074031	-4.09151550571636
GPR44	-1.5812512648771	-3.89986712342119	-1.95252723541014	0.0537390079228401	0.724783200404498	-4.0927794353868
CCDC9	0.176337907004712	5.80123188275644	2.32778652317008	0.0219873893623421	0.646889934674252	-4.09396063118134
SNORD37	1.14862627434953	-1.80231492177671	1.83606058978914	0.0693914421066929	0.744164124451189	-4.09423494762289
TSHR	-1.69364494831196	-3.96997650398606	-2.02226704931684	0.0458837140825128	0.717221649511153	-4.09525686375033
PLSCR3	-2.09771324382845	-2.87199441207585	-2.07407856013448	0.0407033877009	0.705034116267744	-4.0956724352829
LOC100133612	0.879284917969724	-1.28855016511346	1.80097466385145	0.0747935545105525	0.753725905092445	-4.09780369900252
PLAC8L1	-0.845143861910671	-1.20648372049492	-1.79952756959607	0.0750236499983262	0.75380333116391	-4.09830513520622
CACNG8	0.797071930344446	0.0290902692280155	1.78042827015612	0.0781159059906307	0.759982787543518	-4.09878813179995
FAR2	-0.374752596254573	0.519950717472521	-1.92603634680202	0.0570081627537658	0.728390956720057	-4.0996277070756
FREM1	-1.69609179001697	-4.5161839147653	-2.01374061675848	0.0467881378570563	0.717221649511153	-4.10002291610674
GJB5	-0.902418503759061	-2.1259015082533	-1.78532870395439	0.0773126248530181	0.759692387074031	-4.10057127996162
C8orf82	0.251923247400824	5.17623335176614	2.37311638539169	0.0195969963307156	0.641063053771786	-4.10103124596185
THRSP	-1.59172590000893	-4.60874392814464	-2.01072983446738	0.047111118939717	0.717221649511153	-4.10210835433187
CDA	-1.44672781554874	-4.10744534882543	-1.92083349267326	0.0576695901695592	0.72841263894135	-4.10269368399296
BCL2L14	1.80730360496166	-3.66662322191007	1.96789666158405	0.0519161994251517	0.724571617553287	-4.10500342462454
UBE2V1	0.376971310055046	0.983656960083829	1.89462098292503	0.0611012394407967	0.731566029136736	-4.10541716904494
AIFM1	-0.108924572087565	6.43386970924766	-2.45377488681305	0.0159081959084201	0.613597792601662	-4.10547895196471
CT45A5	-1.07917697321866	-2.08324273367681	-1.82472444734085	0.0711001160134524	0.747743785911576	-4.10607984933827
CTU1	0.328952938465916	2.68748980894	2.12784842961526	0.0358675700014973	0.690404327908596	-4.10635385652661
FAM76A	-0.213147897709859	2.64498519382698	-2.11574760470968	0.036910194057878	0.692377856704517	-4.1065751632877
CRISPLD2	-0.14677815613461	5.05799981764307	-2.35487981100809	0.0205294814146701	0.645366630035606	-4.10738543257424
FBLN1	1.02395024147968	-3.03888716328357	1.83630142396378	0.0693555163685076	0.744164124451189	-4.10743161204103
AGAP11	-0.849465341919126	-1.62356855068315	-1.77632344189503	0.0787940700174446	0.762232510939471	-4.10807809163926
SETD1B	0.180977496526195	6.60713592051012	2.42722635156657	0.0170475026272296	0.629166273931253	-4.11016040257597
CDH23	-0.931348427378375	-0.318512830457418	-1.78393151352037	0.0775409534044111	0.759692387074031	-4.11040786028099
LYPD6B	-0.206755192809575	3.76070666135673	-2.23410653959018	0.0277568907368014	0.669799838534224	-4.11356932474978
TIMP4	-0.531653055503397	-0.463920003043109	-1.79661149775895	0.0754891037882756	0.755523501948008	-4.11415754618989
KCNQ2	0.391476305908701	0.487305321743231	1.88798861608636	0.0619962576103738	0.731566029136736	-4.11549502773537
WHAMMP2	-0.809393211303658	-0.972147201218754	-1.76580671686349	0.0805537692123427	0.762232510939471	-4.11590356193039
AMBP	-1.37575096066183	-2.86155952389719	-1.8353902312481	0.0694915226126817	0.744164124451189	-4.11608333206628
ZNF484	-0.387664861597898	2.46071245600248	-2.00206097494624	0.0480517232705312	0.717221649511153	-4.11659739625781
C11orf92	1.39798910183148	-4.63321169927972	1.90262482105938	0.0600356397824108	0.731281439699543	-4.11782787145306
ZSCAN20	0.336236406525765	2.33267397235455	1.95911126642889	0.0529516054703596	0.724571617553287	-4.11843206415248
MAGIX	0.734814014661698	-0.251664076452258	1.76496330806803	0.0806962845946901	0.762232510939471	-4.11941486970878
TAS2R3	-2.02593231960901	-3.40183300787694	-2.0358114131454	0.0444777758087954	0.717221649511153	-4.12101907511451
TAS2R31	-1.80725366716054	-3.417300526092	-1.9764469447646	0.0509250671932132	0.723009044834423	-4.12114293261928
TRIP13	-0.10038934600839	6.92683617992374	-2.47059347086935	0.0152220977240703	0.610490077547605	-4.12535852666902
MLANA	-1.05473745658846	-1.49833235226508	-1.77995663210873	0.0781935797575839	0.760296178991763	-4.1253812617256
TOMM20L	0.668637554988154	-0.943992827734387	1.76352806721034	0.0809392829679685	0.762232510939471	-4.12579697429398
GAMT	-0.297198854688904	1.64467009024819	-2.04396433665171	0.043649404657851	0.715765439454117	-4.12621983202155
ISL1	-1.22482340322094	-1.68254289799951	-1.83618090140381	0.069373493031933	0.744164124451189	-4.12800878663083
EHBP1L1	0.123386959662816	5.83907575035715	2.42157056901487	0.0172994095088925	0.629166273931253	-4.12854581737965
HSPG2	0.249525760820926	3.88870567012746	2.26575154347571	0.0256746401816089	0.66570958511198	-4.12907150219272
FRZB	0.781132865887042	-0.374526316719775	1.75837302835774	0.0818170536594607	0.762232510939471	-4.12955763375532
NPC1L1	-1.17371586451447	-1.47046957959049	-1.83141435028716	0.0700875743189561	0.744164124451189	-4.13029188242251
NYNRIN	1.22912865487492	-3.08370289242088	1.78311015261664	0.0776754401459374	0.759937732987404	-4.13036416659323
RBBP4	-0.101126792424198	6.99750792392291	-2.45057563299738	0.0160417891828675	0.613597792601662	-4.13079800039745
SFTPA2	1.82174710601884	-3.82288463895983	1.96206278944027	0.0526018150388855	0.724571617553287	-4.13085737062991
LTB4R2	0.347090166887831	0.741161333212731	1.88805384183458	0.0619874022408664	0.731566029136736	-4.13111146140387
MYT1	-0.44600653599962	0.295890771046225	-1.83523465884582	0.069514765836434	0.744164124451189	-4.1324790772107
ASPDH	1.13125288243271	-1.82364373973117	1.78876757229746	0.0767530143099868	0.759692387074031	-4.13289353899734
ASB18	1.56606956750456	-3.06009679901608	1.90319236353708	0.0599606771676606	0.731281439699543	-4.13310340868654
MAST1	0.368411369635544	1.47828691233949	1.89293778480115	0.0613273467774113	0.731566029136736	-4.13492331552669
DDR2	-1.50793395890934	-1.51255553625634	-1.86732468207072	0.0648557012860102	0.735353727665922	-4.13583393080835
CISH	-0.212009103060214	2.72232946506911	-2.19136250471724	0.0308033930800789	0.672876411534926	-4.13739903791512
LOC100132774	0.347465252770133	0.64946305555981	1.88801648304536	0.061992474124432	0.731566029136736	-4.13770212784553
SRSF3	-0.126619957496354	8.8537905020091	-2.49215095246023	0.014381424533095	0.599787890003692	-4.13845358165138
C9orf71	-1.06195675531284	-3.8674873451995	-1.77439295418779	0.0791146859795382	0.762232510939471	-4.13847032798208
ZFP62	-0.14138955290449	5.10861255286615	-2.36700631544536	0.0199051497710326	0.641063053771786	-4.1384719141944
LAMC3	0.872339174920119	-1.83799402802759	1.74677477501435	0.0838206226235526	0.762232510939471	-4.14020873235354
ZNF200	-0.184503819431906	3.85869762062674	-2.21349895171219	0.0291910759941966	0.671897326785908	-4.14041590333968
PCDHGA3	-1.43923261383601	-2.76907478825458	-1.8439085662044	0.0682287008977295	0.743359474797152	-4.14051779287993
LOC100289255	1.22641630823684	-3.30644705159022	1.81664117622462	0.0723397647206945	0.748761305195046	-4.14120718645312
PILRB	0.127436042268485	6.9553094564451	2.43270804895484	0.0168064735389687	0.628018484208296	-4.14388684540397
ELMOD3	0.195452094569326	3.14054908280323	2.15255394035408	0.0338178543450973	0.684890870221896	-4.14494997883605
SLC25A3	-0.107350722024906	8.64972501071166	-2.49019256558022	0.0144560410577315	0.599907768361045	-4.1454404244437
DUSP10	-0.354493945184474	2.65135397352581	-1.9305762508784	0.0564362610144725	0.726789249940373	-4.14593660778928
ENTPD3	0.632042246320532	-1.12594048257702	1.74455622143769	0.0842084312001561	0.762232510939471	-4.14600693722835
OBSCN	0.214600393566448	4.64939238067761	2.3396347186587	0.0213389355685109	0.646889934674252	-4.14650135716593
NODAL	1.11270165291005	-2.69895836176344	1.75113638374618	0.083062483448799	0.762232510939471	-4.1465871622711
MYH11	0.650092390942349	-0.919504002210791	1.74063511269553	0.0848974560571542	0.762232510939471	-4.14765324229527
SAMD14	1.27746501019798	-2.51203150050816	1.80357183495262	0.0743820587652354	0.753155910359026	-4.14807441861332
TMEM38A	-0.33661916514944	1.29824553350708	-1.92150246584535	0.0575841838114948	0.72841263894135	-4.14843515651565
ERP27	-0.719005756990095	-1.78170130781274	-1.74126188394603	0.0847870086946158	0.762232510939471	-4.14850851054978
MRPL16	-0.14730347749048	4.60766777799799	-2.37121326927601	0.0196925207454564	0.641063053771786	-4.15057448192335
PCDH15	-1.54139609370671	-4.34831579440823	-1.94813417013888	0.054269889515354	0.725287221034416	-4.15075572640748
BHLHA15	0.814716873192904	0.294581285955707	1.73377077090124	0.086114815643674	0.762232510939471	-4.1528599340281
CABIN1	0.151011888716415	5.86996455506956	2.39483510257979	0.0185356148345185	0.635952979676334	-4.15286242303115
B3GALT5	0.448226157351189	-0.385948108622594	1.87033736363606	0.0644320532579182	0.734949656862659	-4.15307606752594
CA13	0.818784238614358	-0.712362451005334	1.73392090993879	0.0860880368080006	0.762232510939471	-4.15341756237377
C1orf43	-0.0943000935403386	7.64912858693609	-2.45597188942331	0.0158170304682867	0.613597792601662	-4.15357583704089
ARHGAP42	0.303882262822431	1.99938196315829	1.98609029041015	0.0498265824360724	0.722262137151527	-4.15489992932208
PATE2	-1.52288127520864	-3.41451796235023	-1.87293802318758	0.0640682119639181	0.734310528312818	-4.15501276910435
SOX8	-0.692649582420725	-0.640190812894883	-1.73131161323635	0.0865544049602751	0.762232510939471	-4.15576132013435
A1CF	-1.6522630109772	-4.04074364994169	-1.93151802495191	0.0563182329476436	0.726789249940373	-4.15599535880921
BTBD19	1.15926861017001	-1.68122997027648	1.77416858631766	0.0791520188503386	0.762232510939471	-4.15702530336203
CILP	0.705302532061115	-1.58930421238106	1.73102507070368	0.0866057456497357	0.762232510939471	-4.15704137691036
GABRA3	-1.21746568854831	-4.2166166568296	-1.82805186084216	0.0705949876583891	0.746289869531542	-4.15811227079682
GJC3	-0.998611710488802	-2.14040013010774	-1.77608231227647	0.0788340581394755	0.762232510939471	-4.16057799512317
DNTTIP2	-0.143557794585082	6.25344134451659	-2.3955882975124	0.0184997409296218	0.635952979676334	-4.16064773967223
SLC26A4	-1.22203119162322	-1.94045992362296	-1.79003063367034	0.0765483187658902	0.759692387074031	-4.1606500276181
BZRAP1	1.48533279423506	-2.89152927327424	1.87121085737164	0.0643096557837287	0.734685698403693	-4.16150637459482
DOK6	0.409639632069068	1.08038889447401	1.90461662055564	0.0597729042849863	0.731267045546533	-4.16179867963091
SLC9A3	0.204914594007068	4.5298512806386	2.30852258364378	0.0230789055245455	0.647161797149606	-4.16180950458999
LOC284749	0.403404458686519	-0.039933959383108	1.8632524958398	0.0654320451959075	0.738045156714287	-4.16256359026901
C21orf90	1.20341457229138	-2.48065579935429	1.76561616234421	0.0805859500844452	0.762232510939471	-4.16435956284298
TM4SF1	-0.233551549681393	1.60977088246951	-2.14275232038527	0.0346185578891488	0.686796736242205	-4.16477046965864
BEST1	-0.807863566918918	0.732025524788218	-1.72445649272767	0.0877895201027563	0.763093520893189	-4.165473747387
LOC541473	1.02258518286827	-2.28658279177165	1.73234370504892	0.086369688746433	0.762232510939471	-4.16750824065312
NLRC5	1.58298043704233	-2.0995696038179	1.80905261890574	0.0735198464473001	0.753155910359026	-4.16903887881212
ADAMTS13	0.296901042492028	1.59433532636524	2.00265880782499	0.0479863455916339	0.717221649511153	-4.16930166420317
C9orf96	0.636001607362166	-1.17873125731765	1.72463972388477	0.087756319823962	0.763093520893189	-4.17090062520323
PMPCB	-0.117188758986054	6.60517088116198	-2.42476302024825	0.0171568141881584	0.629166273931253	-4.17154854411901
OAZ3	-0.321490240839268	1.34793527325065	-1.88637843915912	0.06221520041157	0.731566029136736	-4.17176172417965
PRDM6	0.229861797262478	2.4602101219123	2.05114600497313	0.0429307120971754	0.715765439454117	-4.17242545912932
SNORA26	0.529092926840636	-1.32679521392093	1.75742746483914	0.0819789068136681	0.762232510939471	-4.17345172165628
ECT2L	0.740983045650222	-1.51140429604784	1.71830198968818	0.0889106643789782	0.765481518940962	-4.17429651072184
SELK	-0.214891094625383	5.00840449855564	-2.26161448465656	0.0259388252833365	0.66892098432485	-4.17459793820689
PTTG2	-1.42726840262199	-4.20442640771805	-1.82223991950186	0.0714792464421975	0.748761305195046	-4.17555238096709
C4orf38	-1.75993505949303	-4.05228524932263	-1.96153378364817	0.0526643638445031	0.724571617553287	-4.17656071618842
KIAA0913	0.148874046617632	5.90490653705513	2.36641957085075	0.0199349663241838	0.641063053771786	-4.17722538605736
CCDC19	-0.824958479366071	-1.6145297437684	-1.71261872404342	0.0899563419174459	0.768473527621151	-4.17776112614928
CALHM3	0.674445615678978	-1.81238070577172	1.71342957345797	0.0898065398847615	0.768247863443863	-4.17836528774514
RGS11	0.450460425003778	0.155603669690378	1.84316186572607	0.0683386258904857	0.743797310958572	-4.17864571862147
TKTL2	-1.54139609370671	-4.51893894035754	-1.90545396691778	0.0596627405744957	0.730504759867957	-4.17878764248609
TRIM3	0.207421735019424	3.34780211706706	2.17372469333848	0.0321430934920971	0.680829191398511	-4.17937397358579
SGCD	1.35177342912724	-3.23217439383476	1.77142070096939	0.0796104244574251	0.762232510939471	-4.17955138365789
COL17A1	1.58100115896718	-2.75405190215378	1.83251298335711	0.0699224462427915	0.744164124451189	-4.1798066795812
P2RY14	-1.40378850549733	-2.77838813923832	-1.81755523505281	0.0721986897834035	0.748761305195046	-4.18108398876746
CXorf57	-1.63223663616014	-3.90389209602678	-1.89337640477076	0.0612683584133564	0.731566029136736	-4.18126396862196
DNAJC22	0.187677282467332	3.47110982826327	2.17778447976365	0.0318303148205324	0.680829191398511	-4.18363337356853
STRC	1.10343483162382	-2.79342118208031	1.73352567015892	0.0861585465546696	0.762232510939471	-4.18377249698292
PLD4	1.62772279347533	-4.20195154837264	1.95722286535571	0.0531764370888806	0.724571617553287	-4.18406020358761
ARHGEF11	0.171825681470691	5.09536024350173	2.34942894953142	0.0208157236145371	0.646889934674252	-4.18432074045761
SERPINA5	-0.257106202871146	2.02308556110841	-2.08671307655217	0.0395192915064917	0.70229595143325	-4.18435269896393
CCDC159	0.203170340070181	3.59063441153361	2.21072575124053	0.029388937748859	0.671897326785908	-4.18461867370867
GUCY2C	-0.666810417234183	-1.49625609603308	-1.73384916367752	0.0861008326364756	0.762232510939471	-4.18500873018887
SEPT5-GP1BB	0.722189699107916	-1.34509261826705	1.70560926351942	0.0912598499841944	0.770659704014902	-4.18513814424026
KCNQ5	-0.496598703772621	-0.194661860010462	-1.75929386107176	0.0816596867705653	0.762232510939471	-4.18725675999904
PELI2	-1.16538864103859	-0.891832543760033	-1.74009744690199	0.0849922957075941	0.762232510939471	-4.18787480922669
SARS2	0.164522985070874	4.86310687615175	2.33179841453664	0.0217658944787919	0.646889934674252	-4.18817107653225
HSP90AB3P	-0.363451046408518	1.36046914251358	-1.83275030393718	0.0698868188152819	0.744164124451189	-4.1882014014032
SSBP3	0.132234576005097	4.73666100445904	2.2978725754357	0.0237026303806365	0.647161797149606	-4.18905886092859
PLCL1	-1.33084228143922	-2.185808592167	-1.76870491810142	0.0800656256884379	0.762232510939471	-4.18912396160653
OSBP2	0.182326532767182	3.33430866021354	2.14757167246764	0.0342228285071936	0.684890870221896	-4.18913686165016
LRRTM3	-1.44594154087232	-4.76605048265116	-1.88876135188979	0.0618914154549994	0.731566029136736	-4.18960229803418
FSIP2	0.937289680907748	-1.55009453338794	1.70540435312124	0.0912981867225924	0.770659704014902	-4.191890816211
TIMM22	-0.162589849690651	4.44248700775865	-2.31740690516222	0.0225697085044901	0.646889934674252	-4.19288298362238
MIR4785	1.39591899914648	-3.02548428435428	1.78459480559033	0.077432488913775	0.759692387074031	-4.19331584733918
SNAP91	1.38298520490947	-3.12798692921444	1.83226357761513	0.0699599042501672	0.744164124451189	-4.19339608835455
NCKAP1L	-1.52514903432147	-4.46546147867947	-1.94648549896974	0.0544702672577868	0.725287221034416	-4.19426264360796
RNU4ATAC	1.01745425624134	-3.18068099452974	1.71040213645157	0.0903668923997315	0.769146165575233	-4.19488248732794
IFNGR1	-0.14242740338683	5.45535014823063	-2.3296991251157	0.0218815482436939	0.646889934674252	-4.19495350996501
TNFSF13B	1.36705125783103	-1.99871503339776	1.79506665382822	0.0757366549257727	0.75573974760061	-4.19637720871509
KCNS1	1.63348197230456	-3.28844521845071	1.87629010432064	0.0636017867655452	0.734310528312818	-4.19750818286893
PROM1	-1.67342387056917	-3.71875734575816	-1.86812403664439	0.0647430679694509	0.734949656862659	-4.19774844853115
MIR4746	1.65596889947808	-3.85368511579777	1.8208849008835	0.0716867255849205	0.748761305195046	-4.19802312032465
MGST2	-0.157762027642635	3.93813164040387	-2.2663868407423	0.0256342812508397	0.66570958511198	-4.19872724598601
SUPT3H	-0.293390023833552	2.29028928279398	-1.9998213429255	0.0482973204916916	0.717221649511153	-4.19956949099087
EGR4	1.35052654974962	-0.829371114287382	1.73163257015612	0.0864969277755552	0.762232510939471	-4.19993494770739
RP9	-0.180930176435532	4.16001794434285	-2.23158563830848	0.0279289556858031	0.669799838534224	-4.20085177486376
MKRN3	-0.454118117833556	-0.788925702871222	-1.75154875312481	0.0829910978155272	0.762232510939471	-4.20106717966552
LOC338739	1.62750032154816	-4.31115846075765	1.86788936243984	0.0647761178076752	0.734949656862659	-4.20248361536398
MZB1	1.004487754403	-2.27382178400928	1.69744304583235	0.0927978759108489	0.773444755830562	-4.20352622831533
CCDC68	-0.496345739997956	-0.310803674815599	-1.73857525194583	0.0852612697952422	0.762232510939471	-4.20449334155145
SLC35F4	-1.43304483306884	-3.85724576535414	-1.80730737786061	0.0737934947950596	0.753155910359026	-4.20484354364097
GYG1	-0.102736368689389	6.50127704082175	-2.40554796502184	0.0180311411789752	0.635952979676334	-4.20554669130143
ALOX12B	1.02258475871697	-1.88396782012031	1.71197068380495	0.0900762122185144	0.768981405381539	-4.20560304913902
GREM2	1.30335597578162	-4.80485659126501	1.87575506935091	0.063676042594309	0.734310528312818	-4.20600433708841
AADAC	1.06442772867606	-3.92863901664903	1.70775599826219	0.0908590063089727	0.769380264056334	-4.20671823861798
ZDHHC4	-0.123482337310246	5.31524880157923	-2.34573990737508	0.0210114459081529	0.646889934674252	-4.20921173483616
SNORD59A	0.600533665185501	-1.5984480509647	1.6981359510125	0.0926665589924899	0.773444755830562	-4.20960348829968
GFM1	-0.110296154396011	6.27904193204025	-2.40175570298616	0.0182083071033709	0.635952979676334	-4.21110261927795
LOC100506368	-1.48582093466203	-3.71645104939696	-1.85453143453723	0.066680787053715	0.742903406099783	-4.21151539154199
GANC	-0.325911119630003	0.790116581916097	-1.85561859066008	0.0665240413091499	0.742903406099783	-4.21164482354511
TOR1A	-0.099540633950066	5.54480274698314	-2.37984847868012	0.0192623776083112	0.638671434937832	-4.21220021291708
SVEP1	-1.501516699917	-3.62165940818381	-1.85294487345234	0.0669100909181232	0.742903406099783	-4.21252244776703
CLEC3B	1.62772279347533	-4.65142240478372	1.90692078784812	0.0594701735617815	0.730504759867957	-4.21391610484646
ESPL1	0.147864182908888	5.89644998544105	2.37172044424724	0.0196670234916505	0.641063053771786	-4.21407290323443
ARHGAP22	-0.930963796142612	-2.61478242135245	-1.68957653617676	0.0942993707010547	0.775268735595192	-4.21521878983649
SERPINA4	1.33694847192779	-3.64957906272907	1.76035935945524	0.0814779083350032	0.762232510939471	-4.21633120366686
GSTA2	-1.5082225346357	-4.49350952337557	-1.84590218373143	0.0679359348758324	0.743359474797152	-4.21659604383153
C5orf27	-1.80282039648639	-2.39382869355977	-1.80336404032942	0.0744149124644094	0.753155910359026	-4.21699937261043
TYRP1	-1.23546182909513	-2.68390939861477	-1.71003207654446	0.090435582807195	0.769146165575233	-4.21822211229218
IL7	1.54263172296971	-2.95377262826509	1.78984786563005	0.0765779107083767	0.759692387074031	-4.21872642711642
SLFNL1	-0.928639568191765	-3.02103746760401	-1.67561220882093	0.0970134405971226	0.7800784662588	-4.21961192796393
D2HGDH	0.174825660942409	4.82962342080058	2.32157081338968	0.0223344888896458	0.646889934674252	-4.22039773875627
PIPOX	-1.57987375108844	-2.90644633245337	-1.80986039836575	0.0733934747205094	0.753026055966748	-4.220536547636
TREML3	1.88171322949441	-3.21433424763103	1.88153275577818	0.0628780112824287	0.733825443605958	-4.22092076348569
HADHB	-0.0987596243730078	6.53928111455522	-2.39359333369829	0.0185948939883836	0.635952979676334	-4.22107676863392
CHN2	0.50557845072957	-0.192957226665041	1.70355788007217	0.0916442371114361	0.770659704014902	-4.22145694763808
MGC4473	-1.20807644804976	-4.78933258897861	-1.85064887242053	0.0672430962786752	0.743359474797152	-4.22172656827181
GYG2	-0.31620571800856	0.499483527987591	-1.88624111386452	0.0622339031561207	0.731566029136736	-4.22198589671497
VMA21	-0.146760233899888	5.41911201736349	-2.36292746644075	0.0201132446348232	0.641063053771786	-4.22211992016247
IFT43	-0.174451844818865	3.66624556520199	-2.19487738991021	0.0305423109218228	0.671897326785908	-4.22227926530121
IL20RB	-0.33822342271363	1.07319965651276	-1.8304802611368	0.0702282263894526	0.744294586905707	-4.22341214757427
SNORA55	-0.579022981553384	-1.48599828460576	-1.71095215114542	0.0902648776039698	0.769146165575233	-4.22481821648561
POTEE	-1.15478248387296	-2.42200619906134	-1.70191304958462	0.0919533980444312	0.771614966831444	-4.22499314915925
SOAT2	-1.53799643510996	-4.00656650200901	-1.80207504736423	0.0746189798283531	0.753155910359026	-4.22762125711328
ZNF432	-0.383050268441258	2.230327106766	-1.84671972633826	0.067816181080803	0.743359474797152	-4.227893055939
LSR	0.180978224697212	7.64565675212627	2.42048485350466	0.0173481444718719	0.629166273931253	-4.22806980100989
GMFG	-1.30050802484223	-2.74615453607052	-1.72023444255873	0.0885573813946559	0.764762963591383	-4.22905325216592
ADK	-0.124605174569667	6.97207530018907	-2.40122000040574	0.0182334582754712	0.635952979676334	-4.23033878013213
DNAJB13	0.890430828226003	-1.44936312682103	1.66743087492482	0.0986327884692811	0.783415044357469	-4.23071276457783
HOXB4	-1.16242410566021	-5.07807127195001	-1.83952189110058	0.0688766011923699	0.744164124451189	-4.23242419279849
ZNF805	-0.260409006913305	3.22796186950783	-2.05002181837031	0.0430425381024789	0.715765439454117	-4.23288956323287
IRF4	-1.7485303353503	-4.00124195536258	-1.87395970235408	0.0639257475620004	0.734310528312818	-4.23344048834444
SBK2	0.935201811125387	-2.57834125453675	1.6659403733114	0.0989301532687431	0.783869169150509	-4.23422677589282
C3orf70	-0.346326415501944	0.0866320420648072	-1.85490969291116	0.0666262149130087	0.742903406099783	-4.23438148181279
RFPL3-AS1	-1.91426312123188	-3.72275243371055	-1.85367305658072	0.0668047657245625	0.742903406099783	-4.23605914992697
DACT1	-1.49378621360012	-2.74649230501878	-1.79004019428853	0.0765467710684306	0.759692387074031	-4.23692695273143
SUMO1P3	-1.3353087024175	-2.55163745206963	-1.72013216773676	0.0885760500165336	0.764762963591383	-4.23743684298133
CXorf30	-1.75993505949303	-4.21175468637863	-1.85873941317627	0.0660757934071955	0.741645348283179	-4.2377671487738
PKD1	0.211227471393785	6.80082228612292	2.39424107745738	0.0185639512281947	0.635952979676334	-4.2387643788294
AUTS2	0.172874439904921	3.74977410500246	2.20299696901537	0.0299465637388013	0.671897326785908	-4.23925126793814
HSP90AA4P	1.59674124534496	-3.04324052976951	1.81405627447459	0.0727399568298442	0.749765477618525	-4.23929468536106
RASSF6	-1.55527729602035	-4.73898986096035	-1.87030034241548	0.0644372451309183	0.734949656862659	-4.23967680054605
C17orf46	-1.16176195516513	-2.07419944781725	-1.67461862319896	0.0972089439955605	0.7800784662588	-4.24140190027483
C9orf100	0.205733882334837	2.36744256780786	2.08406732411587	0.0397647617468889	0.702616418657306	-4.24169513314945
SLC44A4	1.38181092978775	-3.29335299687961	1.7525510980347	0.0828177914335205	0.762232510939471	-4.24189910446755
SCG5	0.862455650080894	-1.56511493093407	1.64978046530116	0.102201023087475	0.789437114532914	-4.24230060411662
PLAC9	1.09793497221231	-3.53608707902721	1.70302078577312	0.0917450954985585	0.770659704014902	-4.24236505798908
SSX6	1.44333357524062	-3.73891161558678	1.75413274159952	0.0825449295816329	0.762232510939471	-4.24238861092503
ATXN2L	0.113913042622952	8.0395155461045	2.41747088585096	0.0174840750351185	0.629166273931253	-4.2429913687564
TLR3	-1.31818433716836	-5.10508566132792	-1.87827372785889	0.0633271194387184	0.734310528312818	-4.24301438078683
TM2D3	-0.114106127508319	5.44279787213009	-2.32605069415317	0.0220838392831409	0.646889934674252	-4.2438457919058
C2orf72	0.590721682131579	-0.945550579434129	1.69569690082002	0.0931294719520853	0.773605983330862	-4.24495162962464
C15orf27	0.6088625129071	-0.668629534272238	1.66097644728603	0.0999257320347393	0.78716813120536	-4.2452802306649
RPS10P7	-0.357288933216171	0.378084540364345	-1.78330770946184	0.0776430752773269	0.759937732987404	-4.24538274728745
CCDC91	-0.186678895206097	4.26512890200858	-2.22987561682806	0.0280462045896927	0.669799838534224	-4.24614616962171
CNBP	-0.109640156483712	8.97419885832853	-2.44990144864211	0.0160700689523755	0.613597792601662	-4.24683434176094
C16orf73	0.954959341302185	-2.23802870910087	1.65836491515602	0.100452756118372	0.787876974734085	-4.24714121969925
BTF3L4	-0.145868075310378	5.87091707590946	-2.36148549557921	0.020187271055567	0.641847758808561	-4.2471942415227
NKPD1	0.646085526319726	0.018171583604228	1.68244227822729	0.0956781436290592	0.776381016037063	-4.24811575163765
NFATC4	-0.755384436788225	-1.66129487615084	-1.64961986579203	0.10223396281962	0.789437114532914	-4.24856470683956
ZNF747	0.229319358886007	1.90909403263035	2.00590096251294	0.0476331111664746	0.717221649511153	-4.24903556783148
ZSCAN18	-1.08861341905132	-2.69119399882318	-1.66726189236102	0.0986664651308202	0.783415044357469	-4.25015827189064
SCARNA2	0.77344674387544	-1.39392071606774	1.64235566854187	0.103732875928563	0.791030139979577	-4.2510746205575
NPW	0.751858774937254	-1.94734678573056	1.64101883178273	0.104010644915184	0.791030139979577	-4.25117306126688
CHRND	-1.30605636649572	-4.20572961502266	-1.80154836706831	0.0747024948825591	0.753512982156767	-4.25174604644058
HSP90B3P	-1.15620224656199	-3.20246762622368	-1.7248977667226	0.0877095816005205	0.763093520893189	-4.25236961084561
SRPX2	1.57350769757088	-4.03100314502854	1.75878391022532	0.0817468046389452	0.762232510939471	-4.25276257527969
TNXB	0.658108092929138	0.521061823147776	1.65876912618209	0.100371036864533	0.787876974734085	-4.25333200397932
GUCY1A3	0.968089455955578	-3.77978054562704	1.66711502435651	0.0986957421364341	0.783415044357469	-4.25363395328257
PTOV1	0.171604860470668	6.62923018690945	2.37942004954617	0.0192835206338755	0.638671434937832	-4.25490077986293
PCDHB17	-1.41330983452133	-3.09783457631621	-1.69110083427667	0.0940068904099186	0.775268735595192	-4.25574780137178
CYP4Z1	-1.19331349550317	-4.67795077807597	-1.71560654902004	0.0894053585548626	0.767005681887584	-4.25681138856839
FAM66D	1.33068811023465	-3.50628732833894	1.68977753712546	0.0942607605602086	0.775268735595192	-4.25829384329102
UBE2D2	-0.100770963968777	7.23683140828516	-2.40304374055066	0.0181479600905974	0.635952979676334	-4.25852327977448
RASGRF2	0.90860854463273	-1.75565193073812	1.64076098574783	0.104064289332701	0.791030139979577	-4.25876291549621
KCNAB3	0.286726313777421	1.12618618572499	1.90027211457237	0.0603472339887565	0.731372370027339	-4.25902407683109
LOC100129518	-0.734978089454532	-1.31903755349649	-1.63263711530929	0.105765905685537	0.791030139979577	-4.26005067394634
ZNF544	-0.121933927165149	4.88759158323886	-2.30135939037824	0.0234968068521604	0.647161797149606	-4.26022912746696
SPAG17	1.51044757645789	-3.78768263770386	1.74975454837611	0.0833020625581131	0.762232510939471	-4.26054167086034
CTAGE7P	0.651144047824418	-0.067462486006949	1.65263255053422	0.101617473959664	0.787876974734085	-4.26138848484152
C16orf93	0.635638045477705	-1.70967631664737	1.6358227953583	0.105095984678012	0.791030139979577	-4.26149117234632
KLK8	1.09114618750611	-4.234962714203	1.68386441207256	0.0954020005892672	0.775268735595192	-4.26165386982309
SNORD91A	1.2290806276318	-3.97463270606462	1.69049496036034	0.0941230561240095	0.775268735595192	-4.26267266127526
ETNK2	-0.191271040569752	3.81666876704431	-2.21309387384246	0.0292199046237611	0.671897326785908	-4.26302772599641
ACSM1	-1.30671212451533	-4.09010453314077	-1.73504913322879	0.0858870250898066	0.762232510939471	-4.2639189532154
ADAM28	-1.24935564773022	-3.68412859992673	-1.67603060339442	0.0969312105460661	0.7800784662588	-4.26476102810304
KIAA1543	0.185185403469705	5.59394778036657	2.31049234445883	0.0229651444839347	0.647161797149606	-4.2650472371389
RASL10A	0.745426617949239	-0.876382192533598	1.62761518769687	0.106828954103513	0.791030139979577	-4.26550975669707
GPR156	0.680028929818314	-0.709787347476732	1.62891470573884	0.106553049218137	0.791030139979577	-4.26551784213637
LOC390595	-0.476569915692381	-0.571288656387423	-1.72571783712505	0.0875611810090281	0.763093520893189	-4.26582971366318
MGC45922	1.32040850087637	-3.17995378940716	1.72690633041335	0.0873464754281196	0.762810681493406	-4.26682515643896
HPS1	0.133231728419958	5.35932776748787	2.31231921188927	0.0228600784138055	0.646889934674252	-4.26822674423816
MADCAM1	1.57488559905839	-3.4380633362548	1.71162611574602	0.0901400013313802	0.769133358298981	-4.27006762937801
SLC38A9	-0.177736843613031	3.19896722819515	-2.15655294645389	0.0334958191963391	0.683151317365336	-4.27057966672726
REP15	0.636344053310254	-1.80296042321216	1.62786918405773	0.106774982160786	0.791030139979577	-4.27208623749043
MIR573	-0.97753222133313	-3.67022950868841	-1.62429154153892	0.107537223977855	0.792008157405946	-4.27229735503421
F5	-1.06893148195612	-2.65305389451011	-1.63031237172629	0.106256946658745	0.791030139979577	-4.27250935803466
HLA-DOA	1.62772279347533	-3.61943951207229	1.80339526548368	0.0744099747932429	0.753155910359026	-4.27320039397565
LGSN	1.30153915303032	-3.23542148439256	1.67184818597451	0.0977557601855443	0.780901792356718	-4.27415010543363
UQCRFS1	-0.139668965870136	6.58417489616339	-2.38769350342063	0.0188788453515516	0.637467023858507	-4.27459426724662
SV2A	-0.707142091339756	-0.757581926622616	-1.62142454489897	0.108151210821516	0.792968550935494	-4.27462038363551
SLC22A13	1.31622010570582	-3.13549638620263	1.70915716950294	0.0905981524331125	0.769146165575233	-4.27547268092571
SNORA50	-1.5659331638241	-3.29334452107943	-1.72417500583516	0.0878405437134044	0.763107002951141	-4.27603244868311
SCLY	1.00891419827572	-3.22161299165267	1.63393950777294	0.105491609307311	0.791030139979577	-4.27666365786543
BARX1	1.46733165299048	-4.02421455923934	1.75213503185244	0.0828896934828834	0.762232510939471	-4.2769658062066
RAB20	-0.222706413196776	2.49712715982513	-2.03828003336849	0.0442255434847282	0.717148715705494	-4.27796289512307
ASIP	1.15304514101328	-2.95495260426247	1.66117796100339	0.0998851584850028	0.78716813120536	-4.2780267342349
GGT1	0.465515592133824	-0.100340141681763	1.68498332124996	0.0951851920788579	0.775268735595192	-4.27805227948452
EIF2S2	-0.122557114877324	7.53336128782536	-2.39086529678211	0.0187257159402949	0.636522100377016	-4.2782467176844
GLT8D1	-0.146518060348984	4.01835325095298	-2.23703176348748	0.0275583926213718	0.66892098432485	-4.27962089316405
C19orf45	0.730818625169917	-2.00203077567414	1.61408950809034	0.10973488870393	0.794635909440877	-4.28091519068066
DHX35	0.154951374437322	3.74586217814566	2.17021038687758	0.0324160029149003	0.681393871562598	-4.28141376083771
E2F6	-0.118550290914836	5.61187630113256	-2.33381562576619	0.0216552717976425	0.646889934674252	-4.28164566593559
FOXA3	1.41113945541452	-2.96949912825033	1.72478430105504	0.0877301306517611	0.763093520893189	-4.28236811888119
MYOM3	1.52812689980879	-3.39649249597637	1.65336655473865	0.101467730144291	0.787876974734085	-4.28379297236003
LOC731275	0.720841598608047	-0.692532835295764	1.60807230808978	0.111047887501744	0.794814467372575	-4.28386839228139
SNORD97	0.808430196148852	-1.94151032363101	1.60753094016324	0.111166632995816	0.794848555032934	-4.28407549098541
PCP4L1	-0.704428054373145	-1.28688172692683	-1.61221565169402	0.110142435927946	0.794635909440877	-4.28419193147178
LIMCH1	0.18675954140258	3.23498220676105	2.13793100763008	0.0350184134170812	0.687253061230307	-4.28440379290166
ESYT3	0.366143883497175	-0.178684887365294	1.70866379880709	0.0906899326275949	0.769146165575233	-4.28454692409567
EXTL1	1.62330638643549	-4.22804626273632	1.78181865727964	0.0778872951296449	0.759982787543518	-4.28518569585203
LYZL1	1.25841001389143	-4.55020999630786	1.71625989285088	0.0892852441797423	0.767005681887584	-4.28761539738524
PCSK4	0.450599271507503	0.464584931608002	1.75882782247682	0.0817392998424391	0.762232510939471	-4.28763863790848
CEP250	0.122853327835699	5.5343734042157	2.30729254476207	0.0231501966436596	0.647161797149606	-4.28813224351133
FNDC7	1.33990833198878	-3.09730849953792	1.67214343100939	0.0976973675173439	0.780901792356718	-4.28842331949208
PXDNL	-0.942563601321357	-2.12850249201898	-1.60274092475308	0.112221730602937	0.796696049305056	-4.28874847484275
EPOR	0.205743423566964	2.73653857793468	2.02938887805482	0.0451397823051588	0.717221649511153	-4.28922695754256
CYTH4	1.34026313097586	-3.99171408665408	1.7869309765136	0.0770514668128887	0.759692387074031	-4.29009893596312
AGTR1	1.33747000927509	-3.95711236435762	1.66871645644332	0.0983768889925822	0.783415044357469	-4.29042057699429
RHD	-1.27372477623668	-3.05527802279687	-1.68614542669117	0.0949604379399625	0.775268735595192	-4.29053041818973
ARID1B	0.142707346935395	5.62381054096287	2.31273248504951	0.0228363693046169	0.646889934674252	-4.29127945632679
CLDND2	0.769505732579165	-1.90519158817653	1.60174688797712	0.112441688819305	0.796696049305056	-4.29132892929281
TPI1P3	-1.43304483306884	-3.9712301719067	-1.67890562759784	0.096367691192346	0.779114361336888	-4.29175892452852
ST5	0.307652723181358	1.46389417871353	1.88751593288797	0.0620604631828213	0.731566029136736	-4.2921931910464
PRPSAP1	-0.105984388679417	5.5345895377023	-2.32789056519296	0.0219816201901631	0.646889934674252	-4.29236532446749
NAT8	-1.13715042712032	-3.15638202802081	-1.63214297697433	0.105870126176082	0.791030139979577	-4.29342969253749
PLA2G4B	0.747663296842804	-1.68193460662148	1.5978874340974	0.113298973417311	0.796696049305056	-4.29483253454289
RNF207	0.201150910902474	3.26086422004525	2.17466899351319	0.0320701039197298	0.680829191398511	-4.29594797814774
CD1B	-1.55527729602035	-4.17533278630775	-1.76683378628411	0.0803805000522494	0.762232510939471	-4.29706978018227
FPR3	1.3035127705766	-4.83112986472572	1.72266823803525	0.0881140804773813	0.76371742983541	-4.29738941656638
SNORD12C	0.515912574850217	-1.83522059412227	1.70890734341999	0.0906446173048216	0.769146165575233	-4.29879169619686
LOC283174	0.241037529026123	2.11447007741442	1.98028177248392	0.0504857951644424	0.722262137151527	-4.2995647560757
FBXO3	-0.175120240858015	3.95773676834421	-2.19114810563592	0.0308193812028075	0.672876411534926	-4.29992506709223
OMA1	-0.160746673105534	3.42045409922228	-2.16826017912097	0.0325683175002939	0.681393871562598	-4.30028343467841
RUSC1-AS1	1.49364637644965	-1.69399118185136	1.64750162311935	0.102669227854003	0.791030139979577	-4.30080845160473
C15orf55	1.56486910352445	-4.15202631222323	1.75504237264367	0.082388337381142	0.762232510939471	-4.30081333339533
IL22RA1	-0.986112076863515	-4.77097198273332	-1.67921747681081	0.096306727491331	0.779114361336888	-4.30132609462718
SCARNA1	-1.43351943158063	-4.89787779592236	-1.76056081313662	0.0814435770091441	0.762232510939471	-4.30257325680796
NPY1R	-0.149660526370803	6.34622103429305	-2.38244490081166	0.0191346834475586	0.637467023858507	-4.30385304691342
KIAA1683	0.341237708757172	2.97071222917776	1.91568910365739	0.0583299424268127	0.729298313925709	-4.30389206520753
PRKRIR	-0.139102439354052	6.35066422243574	-2.36489747481884	0.0200124991884566	0.641063053771786	-4.30391288340309
OSTC	-0.176542304312512	6.38642603277713	-2.34370128808192	0.0211203019879843	0.646889934674252	-4.30401833112224
CRTC2	0.126686964604674	5.91226146487968	2.30388243056495	0.0233488578128942	0.647161797149606	-4.30405438525888
PHACTR1	0.646762016043122	-1.43914820773965	1.60192776637535	0.112401638786833	0.796696049305056	-4.30442727724073
ZNF167	0.963698876506383	-3.55306346632834	1.60874699592477	0.110900041502055	0.79474106765629	-4.30552406824901
FES	0.618853449772937	-0.666813710434857	1.61297470507513	0.109977202439925	0.794635909440877	-4.30589786857036
ZNF221	1.55105212674528	-3.06570589830837	1.74750990467206	0.0836924444852788	0.762232510939471	-4.3069922106021
BST1	-1.44199215562226	-3.98672364790907	-1.69735845930412	0.0928139168318188	0.773444755830562	-4.30752557803847
C15orf56	-0.853400488933157	-3.19090586085114	-1.58335908225107	0.116573075308167	0.800465928413572	-4.30753150370221
TSPAN33	0.197012080401623	2.53456163383634	2.03030241798331	0.0450451070768741	0.717221649511153	-4.3079631873142
EPO	-1.42187901215949	-4.32408509268102	-1.6763980879878	0.0968590328878974	0.779908746276936	-4.30843831032764
LOC100289211	1.26301107742306	-1.11804179719941	1.62621435674045	0.107127012595493	0.791688978633243	-4.30952019777705
SFXN1	-0.0935885344071892	7.55726500630619	-2.4040700485359	0.0181000029779174	0.635952979676334	-4.3097896595174
ADAM20	1.4337588298967	-2.60436670464536	1.63421402190316	0.105433867183498	0.791030139979577	-4.30981159242519
C12orf75	-0.124284147488072	5.34171505928877	-2.29971175598452	0.0235938681252009	0.647161797149606	-4.31012031089532
MMEL1	0.440743988823841	-1.12451255335477	1.67548475220405	0.0970385018017715	0.7800784662588	-4.31014994534692
CFB	0.76310032461448	-0.209135932716148	1.58451031762275	0.116310910134903	0.800465928413572	-4.31045952073785
LOC100507043	-1.18907303027941	-3.82757884563517	-1.63020818649451	0.106278995949315	0.791030139979577	-4.31066403960313
C12orf42	-1.18175687799449	-3.8644055575243	-1.62976460908448	0.106372913893288	0.791030139979577	-4.31073510743437
MIR4442	0.560402095576746	-0.853058111696459	1.65153103778476	0.101842528202055	0.788525204468136	-4.31108619159098
FLRT2	-1.28495973214276	-4.009142560023	-1.6306487568515	0.106185780774855	0.791030139979577	-4.31293880678117
EXOC3L2	1.42218374639491	-3.09532690166552	1.66696079840768	0.098726493471856	0.783415044357469	-4.31410910807133
AKIP1	-0.190695682085675	2.35855797552029	-2.04528703354093	0.0435162681694375	0.715765439454117	-4.31440523181694
GPR65	-1.02411751232649	-3.70635999840941	-1.58390463089482	0.11644878150028	0.800465928413572	-4.31473111167517
PNCK	1.62772279347533	-3.21969980564419	1.72154928737641	0.0883176643298513	0.76371742983541	-4.31797857148942
GIPR	-0.628620127589801	0.300058944952396	-1.57945827955939	0.117464891580853	0.800579058295507	-4.31810483719246
TNFRSF18	-0.282858887934388	1.4993891757162	-1.93522357848188	0.0558558573113701	0.725455191178749	-4.31848232535772
C2orf48	-0.893442774372846	-1.25971536992557	-1.57371453792973	0.11878793574109	0.800579058295507	-4.31891802546614
ATP1B2	1.33595899425288	-1.77306247214685	1.6410430603349	0.104005605354011	0.791030139979577	-4.31928250155443
OTOGL	-1.08851662060626	-4.11620916683827	-1.60963106719509	0.110706551706115	0.794635909440877	-4.32013842944955
MMP25	0.392902996390705	1.48905669319109	1.78444142130142	0.0774575598377467	0.759692387074031	-4.32014676452167
POM121L9P	0.908591980553695	-2.76017565756171	1.57075247311818	0.11947485505419	0.801661760466216	-4.32040542731998
FAM3B	-1.63862309183814	-4.47253177260845	-1.71870643519049	0.0888366300838125	0.765481518940962	-4.32192504134325
KLK13	1.29539515930432	-3.87146794681121	1.61214089663536	0.110158719646993	0.794635909440877	-4.32220241833983
C16orf80	-0.150631317753324	4.47579830002892	-2.22145988470832	0.0286295337758117	0.669799838534224	-4.32349081861721
POLR3B	-0.152902344698045	4.01245764589296	-2.2233146372279	0.028500069501422	0.669799838534224	-4.32365177275839
PBOV1	-1.32871215239087	-4.19533395144349	-1.63041878693092	0.106234429228869	0.791030139979577	-4.32373427906216
SPRR2D	1.78243804219427	-4.60517929649578	1.6995501170599	0.0923990213845535	0.773248061486934	-4.32389927702807
NEAT1	0.191988116664882	9.32769474472601	2.39097867220541	0.0187202628262879	0.636522100377016	-4.32467586904273
PHF2P1	0.288735474512292	2.21419163918437	1.8762371916721	0.0636091271083964	0.734310528312818	-4.32496210122178
LBX2	-0.390796447115219	0.0990113681233906	-1.69552551967164	0.0931620695065986	0.773605983330862	-4.32531975709806
C2orf61	1.57131468183076	-3.19290582300104	1.70725831645375	0.0909518064454514	0.769725523669118	-4.32644353933582
KIAA0195	0.136686112444968	6.54603250708026	2.35403449434374	0.0205736420939219	0.645541445363508	-4.32774066850629
PPEF1	-1.42218449157633	-3.75423301559017	-1.62475044512962	0.107439207387315	0.792008157405946	-4.32783259139194
PAX3	0.86947473882322	-2.94332811158579	1.5625114192193	0.12140263594961	0.803156156562915	-4.32892396607107
C17orf61-PLSCR3	-1.33217801520353	-3.95211756348508	-1.60787717491245	0.111090676956251	0.794814467372575	-4.32903068434977
RAET1K	0.861164196157909	0.322470876239217	1.55885934954653	0.122264805105622	0.803613077477696	-4.32919713252291
PRDX1	-0.117380514386069	9.32447542691457	-2.42944443555173	0.016949605406377	0.629166273931253	-4.32920984969361
IL19	-1.49877817041632	-3.61276766275005	-1.65521567585329	0.101091282780063	0.787876974734085	-4.32937283959121
FAM182B	0.907602946461538	-2.8185069575536	1.5812673612041	0.117050618645753	0.800579058295507	-4.32997550907334
KCNH6	-1.48963037893788	-3.70784773810061	-1.65682007965049	0.100765571479442	0.787876974734085	-4.3310435107629
AGTPBP1	-0.171854551212403	4.48478049196724	-2.17404182114874	0.0321185650293738	0.680829191398511	-4.33118064345348
GDPD2	1.30423451327705	-3.21697783246695	1.59396255142378	0.114176145794872	0.79866649502041	-4.33170828830195
MIR941-1	1.63600376585805	-3.98383300892023	1.69716951377088	0.0928497564735146	0.773444755830562	-4.33177337718648
ZNF865	0.251075242542567	3.92342360711154	2.14590532020419	0.0343592107220863	0.684890870221896	-4.33181390443463
UBA7	1.06797659413968	-1.89562532715598	1.57248261457776	0.119073242799525	0.800579058295507	-4.33262625938373
C2orf63	-0.457361155452035	0.249398562169391	-1.64129882075535	0.103952418965163	0.791030139979577	-4.33265304416421
MIR4523	0.731942578656851	-0.520254088760377	1.601194686858	0.112564027681812	0.796696049305056	-4.33418959410945
SUCLA2	-0.140041431441127	5.17470021989875	-2.29080304060406	0.0241248187342887	0.650747529858459	-4.33428357477981
LIPG	-1.52514903432147	-3.01905690033261	-1.69326501248936	0.093592900013381	0.775258870640804	-4.33530153815747
KRTAP5-8	1.16940731397849	-2.95923591313577	1.56771217060202	0.120183200762613	0.803156156562915	-4.33570603178289
PDHA1	-0.0981997652272746	6.767172430213	-2.36271262361778	0.0201242587437328	0.641063053771786	-4.33615887169355
ITGA7	0.47601597839305	0.721205119194912	1.6570891725044	0.100711025965365	0.787876974734085	-4.33633122941655
ZNF389	1.45051345686911	-2.9936679415165	1.65566272910883	0.101000440667388	0.787876974734085	-4.33659451140192
CD74	-1.12910810978637	-2.89962452383144	-1.5734340902023	0.118852838093439	0.800579058295507	-4.33678635026666
ZNF287	-0.174726519972204	3.08944349392824	-2.08928238832473	0.0392821644643352	0.700690458231081	-4.33682170660744
SNORA39	-1.01856454354213	-3.71070941257812	-1.57269457629696	0.119024114758014	0.800579058295507	-4.337506507648
C1QTNF3-AMACR	-1.35445283142546	-3.4591308169018	-1.64781672898806	0.10260438401755	0.791030139979577	-4.33782381043086
PSG1	1.11586764712624	-4.14057265922157	1.58349721673873	0.11654159375786	0.800465928413572	-4.33870931388289
GPR132	-0.841202084558795	-1.77914985327813	-1.54785642924683	0.12489173514708	0.805193928804783	-4.33900247155277
DNAH3	0.7787874813195	-0.250097736670748	1.56136555545853	0.121672626532273	0.803613077477696	-4.33903727917159
ITGAX	1.31146848498753	-3.3175039496793	1.63243561902426	0.105808394008288	0.791030139979577	-4.33958418515424
MIR556	-0.965039368828293	-5.26596993571053	-1.66177450797415	0.0997651256130491	0.787015075826713	-4.34111663342709
CCDC62	-1.01265625631735	-1.82658662999869	-1.56216893626444	0.121483282531597	0.803355641383326	-4.34131934244575
FLJ13224	0.888444951327486	-2.50864005343961	1.5444699488235	0.125709184552337	0.805193928804783	-4.34208558973236
ADAM21	1.30124793779096	-2.89607499247357	1.64581798291239	0.103016255666934	0.791030139979577	-4.34209195470007
NID2	0.459407818990707	-0.55810804922845	1.6270775769342	0.106943263961602	0.791030139979577	-4.34238648471193
C11orf86	1.30087892218907	-3.97465325793612	1.59196137340946	0.114625474191247	0.79866649502041	-4.34244571933826
NXPH2	-1.15474814653284	-4.54811980422537	-1.60394571673842	0.111955598959759	0.796696049305056	-4.34251670978796
TLX1	1.30335597578162	-3.72064460546134	1.64446948272831	0.10329488781038	0.791030139979577	-4.34284265163674
ITGB7	0.394805009756755	0.337763778661898	1.68830039670522	0.0945448039157423	0.775268735595192	-4.34313377716736
SNORD88B	0.327218864663317	0.136883338801592	1.81707791393469	0.0722723304880989	0.748761305195046	-4.34384921610055
SRP54	-0.127250421578665	7.07507584745513	-2.34951872337188	0.0208109808376626	0.646889934674252	-4.34441859761365
SNORD19	-0.748807157914329	-2.51114398139253	-1.54394662401624	0.125835884672248	0.805193928804783	-4.34497821576848
MNT	0.161424243565349	5.09078222795694	2.2376016475444	0.0275198667885253	0.66892098432485	-4.3470377405872
CLPB	0.134798848447721	4.9410216705075	2.26973127271297	0.0254227349094996	0.664327841603861	-4.34723585915869
SNORD89	0.499265575472494	-0.627009018363615	1.57870927356535	0.117636752851157	0.800579058295507	-4.3473449973412
SCARNA17	-1.2380855205282	-2.98739179291786	-1.61602896415384	0.109314349558932	0.794635909440877	-4.34759786459796
CYP3A4	1.32812332315486	-3.42938160420551	1.60103630424818	0.112599136633975	0.796696049305056	-4.34791323491766
IQUB	1.08635179871186	-1.96905945954308	1.55939137261443	0.122138905239268	0.803613077477696	-4.34810525503448
CYP46A1	0.71296597445629	-1.91632629145526	1.54102981490013	0.12654391342647	0.805193928804783	-4.34819902028414
C1orf105	-1.50134130949943	-4.3010845443392	-1.67302930763077	0.0975223313694706	0.780901792356718	-4.34830124172608
BGN	1.3189576842439	-4.10458758267165	1.59689129480438	0.113521088584905	0.796696049305056	-4.34886242116481
SERPINE2	-0.442581146804489	0.789978500106656	-1.69064075402554	0.0940950920696268	0.775268735595192	-4.3489379136501
FLJ37035	-1.3687730160032	-2.58792156498505	-1.62885268058347	0.106566204933527	0.791030139979577	-4.34972452826278
AKT3	1.44333357524062	-3.41284062360337	1.58825637188408	0.115461093883932	0.799243101868738	-4.35012156801074
NHLH1	-1.23265391708143	-1.75685908562842	-1.57372216473738	0.118786171108415	0.800579058295507	-4.3513797280968
C19orf23	0.28087469655495	0.457019831824487	1.84772214795293	0.0676695868454446	0.743359474797152	-4.35173479950683
HIST1H1T	-0.994584516004043	-1.89788059337364	-1.55102067595044	0.124131738589825	0.805193928804783	-4.35362284937395
MIR199A1	1.07550855546182	-3.8562085425794	1.54759087609351	0.124955683552955	0.805193928804783	-4.35399431770668
ACAP1	0.42226470441632	0.70658701149243	1.65296055311697	0.101550536256608	0.787876974734085	-4.35404453643398
FH	-0.102082799493079	6.18217856349225	-2.33219959533066	0.0217438542614854	0.646889934674252	-4.35418201069837
FLJ44511	0.236440125380132	1.84787458276404	1.91922983148123	0.0578747615982419	0.72841263894135	-4.35494760265123
HPCA	-0.994588747823324	-2.31498124840654	-1.53592869018132	0.127789731232144	0.805193928804783	-4.3551009253084
EEF2K	0.123681066237809	5.39004872071908	2.30063440217371	0.0235394720911606	0.647161797149606	-4.35513660761213
C10orf93	-0.633593210996444	-1.9732302888287	-1.53435434347507	0.128176174510079	0.805193928804783	-4.35585927543762
OXNAD1	-0.135495824534262	3.97431990398626	-2.18964180076588	0.0309319131440074	0.67357462945362	-4.35644452700809
LTB	-1.52950977272759	-2.92890620418489	-1.61176414613694	0.110240815720274	0.794635909440877	-4.35657449986109
SPIB	1.45013789760838	-3.83544706403829	1.57639886537289	0.118168144226226	0.800579058295507	-4.35744779076174
OAT	-0.102618471138658	6.67562307442411	-2.33962819598885	0.0213392878526882	0.646889934674252	-4.35753820636513
ABCC6	0.902143436360539	-2.22442913360057	1.52755334777403	0.129856175047501	0.805193928804783	-4.35805056595989
LMCD1	-0.153095206474864	5.11226271712881	-2.25088163843274	0.026635361925947	0.66892098432485	-4.35919335511233
ROPN1B	1.34026313097586	-4.66994425819867	1.65284284384374	0.101574553880688	0.787876974734085	-4.35980770356467
GNA15	-1.02122970812639	-3.27613596891421	-1.53333815275119	0.128426100874225	0.805193928804783	-4.36028433813683
ASPG	1.27565236547568	-3.25867993718851	1.57525398638209	0.118432172665725	0.800579058295507	-4.36062354354276
NUBP1	-0.14747885432061	4.08634802739956	-2.19667585849952	0.0304094703652066	0.671897326785908	-4.36066694742745
POU4F3	0.853904113342089	-1.95117455850446	1.52218095123129	0.131195511069302	0.807566667664009	-4.36110356705428
NCRNA00202	1.20340043037244	-2.45081310090831	1.54797264742964	0.124863756557735	0.805193928804783	-4.36167687846866
ADPRH	-0.322692570864885	0.168495191385837	-1.74232298657029	0.0846002940689962	0.762232510939471	-4.36193532565429
CNGB3	-0.848478066314885	-2.09184660827602	-1.52171033352491	0.131313352069259	0.807582831724184	-4.36237255020831
IGLON5	-1.52514903432147	-3.18941466328737	-1.64066887035406	0.104083459189772	0.791030139979577	-4.36238234076458
FAM70A	1.00094893146415	-3.3516013989249	1.52704460319661	0.129982541059574	0.805193928804783	-4.36266853372907
ZNF347	-1.44199215562226	-3.91268535381079	-1.59876768736792	0.113102987518732	0.796696049305056	-4.36381939355189
GSG1L	-0.363828626537127	0.460250696677061	-1.73768273260439	0.0854193040112543	0.762232510939471	-4.36387744543892
PDE1B	1.13148077743478	-1.82072359097851	1.54594224737196	0.125353273462544	0.805193928804783	-4.36453068033692
RWDD1	-0.17762966338311	5.24544396000727	-2.27045938109747	0.0253768834903889	0.664167448346266	-4.36522516987679
SNORD101	0.423029143593777	-1.48608353799625	1.6736086855975	0.0974079925495203	0.780901792356718	-4.3671066366086
SNORD91B	-0.906137880621347	-3.92822390496908	-1.51682915675823	0.132540500770333	0.80953310461138	-4.36713320080382
MAGEC1	0.915968358441398	-3.18132798985254	1.51542224328737	0.132895874100359	0.80953310461138	-4.36739308655793
C1orf227	-1.47725201352112	-4.60642143177195	-1.63344730555465	0.105595204384938	0.791030139979577	-4.368286364752
TSPAN7	-1.4515153422839	-3.94442935091573	-1.59202059442501	0.11461215692385	0.79866649502041	-4.36893448162055
SFXN3	0.127718118737054	4.61006417943757	2.19619913605464	0.0304446334068787	0.671897326785908	-4.37098954052975
PRX	0.270462235791685	2.69678638049966	1.8898515166836	0.0617437590170991	0.731566029136736	-4.37103994650777
CIITA	1.19825224069008	-4.3541221408147	1.55998313410211	0.121998989551339	0.803613077477696	-4.37107904598473
DACH2	-1.39676636191462	-3.68430771036128	-1.54772753691698	0.124922770739712	0.805193928804783	-4.37146383185242
EVI2B	1.31571349165531	-3.70189302763703	1.54154904200902	0.126417645881152	0.805193928804783	-4.37238334659776
CNTROB	0.111514687905832	5.88406018971327	2.28060247616225	0.0247456550874829	0.65275447268622	-4.3725334564004
PWP1	-0.10466388539299	6.0524726264437	-2.32789976919438	0.0219811098889524	0.646889934674252	-4.3727241068114
DCTN2	-0.105534449993101	6.91079073721474	-2.33802953489517	0.021425785509819	0.646889934674252	-4.37308242144396
FXYD1	-1.30605636649572	-4.55770770455816	-1.58906916280027	0.115277363178855	0.799243101868738	-4.37324550798513
MARCH8	0.34404893075974	2.02961003701481	1.79560548360731	0.0756502346941635	0.75573974760061	-4.37333059074229
C10orf107	-1.03081523792614	-2.89671173389591	-1.52217022334161	0.131198196367084	0.807566667664009	-4.37340690004431
C20orf165	0.656972598892324	-1.60968876597382	1.51555766457183	0.132861635389141	0.80953310461138	-4.37394815492288
TBX20	-1.0322869475541	-4.86311198649869	-1.55920197459499	0.122183713272949	0.803613077477696	-4.3740532744735
SNORD121B	1.0944357196844	-2.46842081356079	1.50941360798611	0.134422037089399	0.80953310461138	-4.37462959982541
NEDD8	-0.171926011588909	5.51359509294318	-2.28459085300709	0.0245012570393805	0.651459863783817	-4.37466336543796
FLJ38109	0.369394706643842	0.808700827418542	1.73444902711547	0.0859938959682405	0.762232510939471	-4.3748830928109
LOC149134	0.491218708332124	-1.01466148519817	1.64023851577858	0.104173056729267	0.791030139979577	-4.37524765459705
HTR6	-0.894860832246916	-2.63837368763127	-1.50610011965084	0.135269513454158	0.80953310461138	-4.37548346521535
GAS2	-1.29446851047468	-4.57227283550905	-1.62475013440025	0.107439273731261	0.792008157405946	-4.37561519685801
C1orf115	-0.310370824921593	1.34479227056201	-1.75801635622948	0.0818780746787021	0.762232510939471	-4.37606432344921
PHAX	-0.110839766736592	5.99160294082077	-2.31125882557041	0.0229210111798848	0.647161797149606	-4.37608297214586
ANXA2	-0.110982818909669	8.84583289471465	-2.39178142162498	0.0186816926402099	0.636522100377016	-4.37619366977754
TBR1	-1.19822923824141	-2.10338009721726	-1.56834354302758	0.120035826239313	0.803156156562915	-4.37625750712816
DDX25	-1.5427203856662	-3.84316545298514	-1.60559084134542	0.11159301700425	0.795259677004965	-4.37790504623844
CPB2	1.41113945541453	-3.9765982501456	1.56287616853572	0.121316792930131	0.803156156562915	-4.37798051479456
LGR5	1.46579735288224	-3.58415529695471	1.61009244518337	0.110605681045408	0.794635909440877	-4.37807252405829
BTN3A3	-1.43267290543539	-0.854269902653343	-1.52856993020476	0.129603958337648	0.805193928804783	-4.3787338519274
MTMR3	0.133975069076416	6.04672671378461	2.2496163733397	0.0267185460107907	0.66892098432485	-4.37895655791151
CES3	0.706488235012072	-1.77313815601759	1.50880657824657	0.134576981773584	0.80953310461138	-4.3790370291096
GPX1	-1.29940736460926	-4.07863199152101	-1.54834334317286	0.124774547707289	0.805193928804783	-4.37932956859131
TCP10L	-1.04158310181745	-2.96632782184959	-1.51204953105895	0.133750840206122	0.80953310461138	-4.3795172492226
KRT12	-1.2380855205282	-3.35067929528535	-1.55939792607657	0.122137355046003	0.803613077477696	-4.3799872470193
LOC100507547	0.44593880465179	-0.25925284895874	1.61768255368247	0.10895681862281	0.79390188634292	-4.38030731713995
PLEKHN1	0.206697762724227	2.83137340915837	2.07636943831727	0.040486449197431	0.703810626916658	-4.38088633753885
HLA-DPA1	1.34026313097586	-4.47867901665738	1.61005636549507	0.110613566458366	0.794635909440877	-4.3810143732122
DCAF8L2	1.09785709763556	-2.88391233973962	1.49806020389346	0.137343271414014	0.812318520398904	-4.38150784178636
SLC4A1	1.19484976618599	-2.36654120636089	1.50553487424272	0.135414501405021	0.80953310461138	-4.38156490405808
SDCBP2	-1.48568099368782	-3.66916794214215	-1.56463840899194	0.120902732098748	0.803156156562915	-4.38258862527463
ACCN3	0.269517140803047	2.31024715335452	1.95806261032527	0.0530763578922246	0.724571617553287	-4.38305990100615
UBE2L3	-0.113831218531566	6.36521741733171	-2.32367531914766	0.022216430535047	0.646889934674252	-4.38405119809359
GJB2	-0.382099699199061	0.78282324208969	-1.68293537759369	0.0955823224892214	0.77597998121832	-4.38427411609114
CDK5RAP2	0.102966878805863	6.26084176132657	2.30422835489206	0.0233286372292297	0.647161797149606	-4.38427464598876
C8orf73	0.18674838456028	4.91303896050672	2.25402318173971	0.0264298044421234	0.66892098432485	-4.38476182237328
MDFIC	-1.47725201352112	-3.60845502669706	-1.59769909441033	0.113340941977311	0.796696049305056	-4.38596119767063
MFSD7	0.525837303742989	-0.39936106882706	1.52664604283274	0.130081606333543	0.805193928804783	-4.38664378521148
C10orf95	0.522709825078963	0.214142971640417	1.62435687502199	0.107523265100199	0.792008157405946	-4.38765467904469
KCNIP3	0.315797882032233	0.73760480013208	1.77232522168633	0.0794592898445776	0.762232510939471	-4.38807408133706
KLK7	1.27154703898773	-3.98937566232338	1.52826887611474	0.129678610344396	0.805193928804783	-4.38978655620685
FAM186A	1.28011410974695	-3.79154137028009	1.55726780236176	0.122642049529802	0.803613077477696	-4.39019131181109
ZCCHC18	0.666398047516223	-1.21140230219553	1.49548265342995	0.138013350762345	0.812351784623262	-4.39041976799221
ZNF843	1.18848047831651	-3.15181951462507	1.52972245982425	0.129318480113946	0.805193928804783	-4.39061646228503
TAS2R10	1.04871718988671	-2.88864644529415	1.48624891360562	0.140434839881943	0.812351784623262	-4.3907192956018
C3AR1	-1.24326077258232	-5.01415464875306	-1.59355245327422	0.114268111053824	0.79866649502041	-4.39073156882483
PROZ	0.408710440987215	-0.463511312587473	1.61377009221425	0.109804273147	0.794635909440877	-4.39099466441966
SLC2A5	-1.40796729992787	-3.72428667116672	-1.53529855815558	0.127944294520141	0.805193928804783	-4.39126989831878
B3GALT2	-1.47255383627531	-2.98712166860135	-1.53310768528292	0.128482836517257	0.805193928804783	-4.39141832207842
LOC100507391	-1.3687730160032	-4.41718824071804	-1.55127386977922	0.124071084535363	0.805193928804783	-4.3919794257277
CCDC7	0.395681028570807	0.699086923336202	1.64465770181936	0.103255960786268	0.791030139979577	-4.39230880931552
TMEM220	1.05607644058197	-2.68212703886032	1.502951943835	0.136078586231851	0.809707693204783	-4.39234983222441
HOXD8	0.824048447170255	-1.91949673174193	1.4844448185407	0.1409118041659	0.812351784623262	-4.39249410060422
MYL12B	-0.135153271320153	8.86694258385909	-2.38550397138375	0.0189852004135021	0.637467023858507	-4.39360216743721
TAS2R4	-1.20792578907151	-2.37058342822438	-1.49318857727296	0.13861188549245	0.812351784623262	-4.39382977563414
FOXD4L5	-1.18615178513525	-4.5547825438966	-1.51996625009834	0.131750791087764	0.808884078616653	-4.39466327079231
TRIM54	-0.841118319643877	-1.29377395047678	-1.48580573806974	0.140551889071331	0.812351784623262	-4.39480451205757
KMO	-0.7372311486596	-1.7444195300364	-1.48744812579354	0.140118491956749	0.812351784623262	-4.39575220307176
FAM25A	1.39430003044135	-3.30429917896526	1.53062311819154	0.129095735036638	0.805193928804783	-4.39713815728362
ZNF429	-0.241162976646268	3.11721624938928	-1.99627328467212	0.0486885906498259	0.717221649511153	-4.39749561526608
ASPN	1.16662889373523	-2.907119881215	1.48563514053019	0.140596966696932	0.812351784623262	-4.39799719499186
MYH15	1.34118621227647	-2.62037455809598	1.52583607934315	0.130283112374177	0.805193928804783	-4.39847156926918
LOC100507331	0.624556193333248	-1.36285647657169	1.49357274322221	0.138511513582263	0.812351784623262	-4.39862434698592
MLNR	0.943289846924671	-4.33086284720901	1.49394647754649	0.138413921736972	0.812351784623262	-4.39929680405119
TMEM63A	0.127508819425754	5.0588253751509	2.26061081054381	0.0260032767081925	0.66892098432485	-4.40003268274957
HIST1H3I	-1.21328743368888	-3.37331650632532	-1.49543628107035	0.138025429456577	0.812351784623262	-4.40024757428619
LOC100128573	-1.52514903432147	-4.39867829658529	-1.56329545697083	0.121218173807618	0.803156156562915	-4.40080383601221
C11orf70	1.07837917371773	-2.74004731883022	1.48509175082847	0.140740623836129	0.812351784623262	-4.40088002832468
ATRNL1	-0.2740893622034	2.30720999243041	-1.85881441833553	0.066065051489675	0.741645348283179	-4.40191559111518
PTMA	-0.109971661951445	9.88301883756675	-2.40947179460893	0.0178494440830397	0.634009440961212	-4.40208983617783
PIK3R5	0.558358197760298	-1.20783028482367	1.51736894212305	0.132404354500807	0.80953310461138	-4.40231612049255
MYH9	0.11088711370534	9.51044568756664	2.39511372922322	0.0185223369350173	0.635952979676334	-4.40420841731486
PLAG1	-0.780926131182721	-0.45323199248468	-1.46956270513569	0.144894694909135	0.815815791788796	-4.40421751258138
NFKBID	0.276688606110183	2.63251988299881	1.84813592234237	0.0676091536667935	0.743359474797152	-4.404391202555
WDR63	0.836406948788001	-1.93620645413748	1.469590108511	0.144887281299842	0.815815791788796	-4.40442399542081
SALL3	-1.19228931147357	-4.51810233843201	-1.51730730749884	0.132419894604298	0.80953310461138	-4.40445036683918
C1orf70	1.02892461090175	-2.79047171077264	1.47148303156671	0.144375890631548	0.81449599012659	-4.40553723705022
H6PD	0.152806233945102	4.41833412581303	2.18845379983192	0.0310209179220673	0.67463437103856	-4.40576392111355
AK5	1.37728623683239	-4.24744931704325	1.52649342656021	0.130119556044397	0.805193928804783	-4.40633525399798
PAX2	-1.34554474008484	-3.43826795918346	-1.48821731795702	0.139915875009985	0.812351784623262	-4.40643833535367
EAF2	-0.330421139207552	1.34436425470199	-1.73154743555011	0.0865121706882931	0.762232510939471	-4.40726992232951
STH	-1.25190522708953	-3.76498708411924	-1.52137173449596	0.131398187592365	0.807608706098754	-4.40903099057682
CXCL11	1.74426961154039	-3.90962713495763	1.53655613489507	0.12763597365414	0.805193928804783	-4.40980317790211
DNTT	1.47015480995507	-4.25366036365951	1.54488285643175	0.125609288356776	0.805193928804783	-4.4099452317647
SNORD6	0.616664581859356	-2.71178957255594	1.50824557866682	0.134720301855175	0.80953310461138	-4.41095959128261
NCRNA00271	-1.02642618544685	-2.52547833968662	-1.46636109987051	0.145762878458458	0.815815791788796	-4.41123030706389
GALK2	-0.128915768247792	4.64216474769873	-2.18072069220068	0.0316057540888433	0.680829191398511	-4.41124857196717
SLX4	0.19090195983788	3.63508011267108	2.09456637214913	0.038798348048972	0.699086033127866	-4.41127285756954
CLIC6	1.34026313097586	-4.31474870023932	1.54639813354727	0.125243230109005	0.805193928804783	-4.41162442539534
LOC100506134	-1.23214559376036	-4.25208264581678	-1.50185783848871	0.136360655045085	0.809707693204783	-4.41180563364988
TMPRSS2	-0.167625422203509	3.36873840416803	-2.06315891083503	0.0417512431230774	0.710323285849792	-4.41211751629821
TAF11	-0.117146905932012	5.94412108964252	-2.29837654193645	0.0236727838424663	0.647161797149606	-4.41239313322912
GTF3A	-0.128591215401269	7.38063476544962	-2.3439103523682	0.0211091156781534	0.646889934674252	-4.41250816086288
LOC100131208	-1.26351251261161	-3.63499875475516	-1.51442797552613	0.133147468364292	0.80953310461138	-4.41262031406714
FGF22	-0.920878074765867	-2.46586320423945	-1.4572079811634	0.148267252584714	0.817081363651518	-4.41368265730541
CYP2G1P	-1.22058039261063	-3.26166354131339	-1.48381054017921	0.141079793976103	0.812351784623262	-4.41456932394731
C1orf174	-0.148103542874738	4.17783395511038	-2.17349756419452	0.0321606709641727	0.680829191398511	-4.41517937479794
COL21A1	0.255062672101565	1.68991575207563	1.90155420312766	0.0601772648601063	0.731372370027339	-4.41522564668794
HSP90AA1	-0.120030306064256	12.9413910624577	-2.45054905629096	0.0160429031448324	0.613597792601662	-4.41545225702734
CD79B	-1.30291309885246	-4.9944502623017	-1.53561315487227	0.12786710954719	0.805193928804783	-4.41580652742027
KRT6A	-1.26758108444677	-1.13100048805537	-1.48076574594659	0.141888390520342	0.812651179130892	-4.41651989032318
EIF4A3	-0.111479255255363	7.52306652915208	-2.3415177478257	0.0212374494696527	0.646889934674252	-4.41660562196778
ZNF300	1.34026313097586	-4.06104320665504	1.53440947386052	0.128162626491258	0.805193928804783	-4.41726232542044
TAS2R50	1.38088788243539	-4.37249887578646	1.50347887714625	0.135942902046248	0.809707693204783	-4.41821404951322
C6orf27	0.204888786866435	3.03721093095299	1.9852864722316	0.0499173691210139	0.722262137151527	-4.41864962314745
NHLH2	1.47015480995507	-3.89851253643782	1.52631247149577	0.130164563811781	0.805193928804783	-4.4188004749612
TF	1.30335597578162	-3.39644481504239	1.50195105489991	0.136336605290134	0.809707693204783	-4.41899671816319
ANTXR2	0.422148350834344	-0.0339134931115289	1.59865217319481	0.113128690949687	0.796696049305056	-4.41906246293442
MED4	-0.136374548919239	4.90009296062218	-2.24052825019114	0.0273227621393689	0.66892098432485	-4.41955907446694
PLEKHG5	0.18915569552059	3.63117207984196	2.14782112749045	0.0342024523970997	0.684890870221896	-4.41986021733504
LOC440300	1.03136556291717	-2.70356518593158	1.4624466120067	0.146829863489138	0.816629260436147	-4.42005131819035
ACSL5	1.28151457598274	-2.90672169140914	1.45906351896468	0.147756882101034	0.817081363651518	-4.42023424430689
SLC6A13	1.31502675814552	-2.64803472833739	1.48788281041437	0.140003961251479	0.812351784623262	-4.4202800301776
KISS1R	-1.19997048387422	-3.58072579804781	-1.48767082748945	0.140059805373365	0.812351784623262	-4.42042599842706
FGF8	-1.21202583329982	-4.37793285010838	-1.49689559482225	0.137645715761632	0.812351784623262	-4.42161547272787
AQP8	1.31825104676509	-4.56828015666785	1.52420509770504	0.130689620902516	0.806811819850008	-4.42202930723536
EIF4EBP3	1.26300703490541	-2.48780751009669	1.47381160550728	0.143748733053516	0.81449599012659	-4.42229954104712
PEG3	1.62772279347533	-3.66428671062568	1.51543640406789	0.132892293490047	0.80953310461138	-4.42236376266252
C11orf93	-1.08965017420311	-4.25457324799249	-1.46263931139196	0.146777197214559	0.816629260436147	-4.42279704466982
APOBEC3F	1.17507790483132	-3.70273352437199	1.47069534524117	0.144588520466285	0.814723186077543	-4.42283802703905
RNF151	1.2685346200234	-3.50545856254324	1.45742470155921	0.148207572646678	0.817081363651518	-4.42408971398983
AKR1B15	-0.993876094978629	-4.05929555345119	-1.44310473754549	0.152191185583768	0.818132730067603	-4.42440960741697
NPPC	0.55020074210191	-1.35018387332821	1.49906972679539	0.137081523605877	0.811809986113556	-4.42451620072381
LOC100506844	-0.577333260860347	-1.22692110578995	-1.48908455052971	0.139687707346888	0.812351784623262	-4.42494711120985
PDE1A	-0.830752157487245	-1.9409944328169	-1.45114554286653	0.149944276675107	0.817081363651518	-4.42510072404923
PLA2G4E	-1.01842225868011	-3.62257707679149	-1.44984512208688	0.150305912436096	0.817081363651518	-4.42561132928422
MIR641	-1.25955522710594	-3.04736497885523	-1.45534512697117	0.148781009834437	0.817081363651518	-4.42615150053941
C7orf61	-0.701481932764167	-0.907009306753471	-1.44630486694884	0.151293848507404	0.817081363651518	-4.42652765604313
B9D2	-0.308541420200759	0.847203676868502	-1.76602762112732	0.0805164761367951	0.762232510939471	-4.42677361237274
CCDC56	-0.187901404054216	4.03154976360264	-2.1791402801318	0.0317264515402345	0.680829191398511	-4.4268382247108
WNK3	-1.01184582754479	-2.31434900899978	-1.44475854896609	0.151726933779231	0.817100136654763	-4.42739834982121
C12orf56	-1.30605636649572	-4.35683478852528	-1.48542595886655	0.140652254956318	0.812351784623262	-4.42744760755331
DYRK4	-0.338428306199664	1.13622880615205	-1.72231860899522	0.088177651288434	0.76371742983541	-4.42770869450333
GPM6B	0.401834550890995	1.03941686571835	1.68862648800119	0.0944820390922995	0.775268735595192	-4.42806921321792
FBXO43	-0.433459320313997	-0.936107392672541	-1.53350754235355	0.128384413766757	0.805193928804783	-4.42840625535954
LHFPL4	0.856416284627342	-1.96242631680474	1.44373132649198	0.152015162826258	0.817938190153555	-4.42860335310593
NME5	-1.10267168823767	-2.92810296337609	-1.43653919984621	0.154045077170828	0.81883120238699	-4.42866400538969
OR7E91P	-1.13314489702618	-3.45248875239205	-1.45048148659321	0.150128860690358	0.817081363651518	-4.42949914913048
HIST1H4A	1.35975405439138	-3.13755779069158	1.48121696555896	0.141768333888313	0.812351784623262	-4.42954544907292
SLC4A4	-1.20625288469998	-4.722464346966	-1.48316398704867	0.141251195621385	0.812351784623262	-4.42998236738281
FLG	1.54468656159023	-3.73143017783527	1.47414889817228	0.143658065781801	0.81449599012659	-4.4301270516338
NPPB	-1.16787339185606	-4.68946093932628	-1.50933073144174	0.134443183115102	0.80953310461138	-4.43019700284733
FKBP1AP1	-1.14147567643848	-2.62420441234483	-1.4366189313473	0.154022459548099	0.81883120238699	-4.43086189786103
FAM103A1	-0.214868480342603	2.55295950651002	-1.96024840131722	0.0528166085022453	0.724571617553287	-4.43143299510527
PPM1J	0.39064568809706	0.96198054257289	1.65817079217954	0.100492021054051	0.787876974734085	-4.43164033375299
NR1I2	-1.02228952982006	-4.46313157759942	-1.44733523467871	0.151005799409152	0.817081363651518	-4.43177807476199
C9orf21	-0.20730754744497	2.77847764450232	-2.01283059285471	0.0468855604032461	0.717221649511153	-4.43194125865509
LOC100270746	-0.392029088215023	-0.54133194833775	-1.61577747802384	0.109368807069575	0.794635909440877	-4.4322608673634
C1orf162	-0.837469568597847	-1.81179219069038	-1.43373076187493	0.154843389662048	0.81883120238699	-4.4324902552329
UCN2	1.44787087242478	-2.81538991635101	1.45930557289205	0.147690405176826	0.817081363651518	-4.43306217778048
FLJ39653	0.460946649877609	-0.655539369662792	1.51542768805085	0.132894497361039	0.80953310461138	-4.43346864078924
SH2B1	0.126793724751423	5.23888153162271	2.2414524070029	0.0272607782991918	0.66892098432485	-4.43366734369855
SLA2	-0.943867587908798	-3.08654596078765	-1.42991408044721	0.155933409869291	0.81883120238699	-4.43368371377635
CRISP1	0.981850526397421	-3.89191658095099	1.42901374074611	0.156191401002785	0.819228285435671	-4.43383430018855
MIR1206	0.934774097655735	-2.26903751154113	1.42843251005584	0.156358126441163	0.819728309279628	-4.43463861106985
LRRC67	-1.29446851047468	-4.54324592449219	-1.49944015980211	0.136985576255437	0.81152914534039	-4.43470213879653
SCARNA9	0.637004418211064	-1.96821212181324	1.48762769826171	0.14007116933295	0.812351784623262	-4.43546597989238
C14orf82	-0.340650190000619	0.48968309143755	-1.67640085254803	0.0968584900660011	0.779908746276936	-4.43547309764194
DGKQ	0.186029288889858	4.3309879039764	2.17363746086398	0.0321498434041299	0.680829191398511	-4.43591215102022
LRRC37A	0.787303419875342	-1.72016947302562	1.42912141699936	0.156160529217988	0.819228285435671	-4.43616241350348
PCDHGA8	-0.870213180065684	-2.81545639079789	-1.42716554823003	0.156722028161028	0.820454495321434	-4.43638282804878
MIR611	1.34026313097586	-4.50839444482671	1.49098912768467	0.139187636359315	0.812351784623262	-4.43734289526722
LOC727710	-1.16079560991121	-3.80259252200298	-1.42988338009931	0.155942201602641	0.81883120238699	-4.43747577827016
ITPK1-AS1	-0.965615850629506	-1.68572252773337	-1.43167467858317	0.155429861754517	0.81883120238699	-4.43789732704217
NUP43	-0.123553676191448	5.31044317355698	-2.24049027946814	0.0273253115009088	0.66892098432485	-4.43974567031762
SNORA46	-1.30291309885246	-4.38688657734934	-1.48335250309817	0.141201203121509	0.812351784623262	-4.4400840185387
BTC	0.49038264371687	-0.742109908196467	1.54981498079736	0.124420892221223	0.805193928804783	-4.44008679971638
AANAT	0.520411695464785	-1.06534758132793	1.52809358181097	0.129722093467537	0.805193928804783	-4.44008807648959
PARD6B	-0.188671057414906	9.35984265063281	-2.35619113306231	0.0204611419653171	0.645039361210422	-4.44014895012274
C13orf16	1.3035127705766	-3.86175974729386	1.45910810778912	0.147744634623169	0.817081363651518	-4.44022982757979
COX6B2	-1.04050378958597	-3.06174038738461	-1.41922332947754	0.159018095891395	0.823565058480042	-4.44073680717699
TMEM79	0.204853992623543	3.02487234015552	1.97016494571621	0.0516516803821405	0.724571617553287	-4.44258836136288
C1QTNF4	1.20078044200052	-3.4468451271327	1.44137753144335	0.152677211878498	0.818571896381135	-4.44276627488185
CLPX	-0.11063209250455	6.24736414820491	-2.28803038332949	0.0242921990330004	0.651459863783817	-4.44308172339998
CADPS	1.1953592143662	-3.5395307104623	1.44180220711611	0.152557599438354	0.818571896381135	-4.44454877817619
CHADL	0.619941537742504	-0.936993947920042	1.45722758374081	0.14826185370777	0.817081363651518	-4.44470332911907
ZNF827	0.671943059474574	-1.30358161790087	1.45184885235507	0.149748973374587	0.817081363651518	-4.44486151051966
PGAM4	-1.31019464254237	-3.59279649626296	-1.43892382787855	0.153369731443194	0.81883120238699	-4.44501952497863
KIF17	0.834199966571515	-1.58818031599932	1.41852081741932	0.159222427575739	0.823565058480042	-4.44506161394457
LOC643201	-0.389480688405069	0.43555769132535	-1.62826924872588	0.106690016516741	0.791030139979577	-4.4454300739105
CLEC2D	-0.222287406406174	2.15274618653471	-1.89284630247158	0.0613396559115342	0.731566029136736	-4.44591374399555
TRAPPC2	0.151317005566356	3.46594809148696	2.05185637053738	0.0428601786811033	0.715765439454117	-4.44689471185847
RSPH1	-0.21475601470273	1.87617292087414	-1.88959581132894	0.0617783662056642	0.731566029136736	-4.44715101487181
SDR9C7	-1.25190522708953	-3.99839447981904	-1.44587334226589	0.151414611547973	0.817081363651518	-4.44724004592793
CD164L2	0.837158862806134	-2.17494472514425	1.41527188645338	0.160170031552579	0.82395681565221	-4.44733238149627
TNNC2	1.19180094120821	-3.47490841411158	1.43603652550454	0.15418773100965	0.81883120238699	-4.44753529639132
CWF19L2	-0.229334989367217	3.12257958771739	-1.92046195564105	0.0577170696646485	0.72841263894135	-4.4478539904531
PLA2G4F	0.186050209746194	2.42304594036103	2.06141081325351	0.041921126655566	0.710404925356992	-4.44788880939827
SLC45A2	1.31825104676509	-4.25785842846759	1.4670081922956	0.145587080265999	0.815815791788796	-4.44820483129161
FSD2	-1.23214559376036	-3.23462858760036	-1.43194635381745	0.155352271757511	0.81883120238699	-4.44897126488234
ATP6V0D2	0.443398441888134	-0.0817030072903817	1.55746096675451	0.122596214598453	0.803613077477696	-4.44935752331323
LOC100134259	-1.34340259626966	-3.55827312499744	-1.44107917098601	0.152761290211526	0.818571896381135	-4.4496053357425
LOC550112	-0.215562263953109	2.85815244341581	-1.89578004502579	0.0609459482937105	0.731566029136736	-4.45022312809259
ROPN1L	-0.647705323801982	-1.42260775722263	-1.4331407387677	0.155011511525582	0.81883120238699	-4.45065677768957
TARP	-0.500271181917878	-0.541812989932694	-1.54294247908973	0.126079277123324	0.805193928804783	-4.45189134394498
ANKRD58	0.684471405424115	-1.04459851776982	1.41980380177219	0.158849412600169	0.823565058480042	-4.452210171882
PMS2L2	-1.1526940941529	-3.80537816512903	-1.41634769170956	0.159855777061358	0.823565058480042	-4.45297378196228
MUC12	1.17844666753177	-2.5612959479637	1.42719785668045	0.156712740306478	0.820454495321434	-4.45345731560245
SCARNA6	-1.05213563559751	-3.13842344384993	-1.40083413985528	0.16443346956416	0.826985806281165	-4.45368016274641
PHLDA1	-0.148914136919329	6.06340287665354	-2.2834074138578	0.0245735527766795	0.651459863783817	-4.45415899394636
POU3F1	-0.599361525639575	-0.50708319274273	-1.48036433596586	0.141995260872104	0.812984848622069	-4.45546684877128
DLX5	-1.2236331188219	-3.98036637918453	-1.42893574939789	0.156213764784403	0.819228285435671	-4.45556376552301
GADD45B	-0.190673541273629	5.51505952483269	-2.12673702452756	0.0359622549487507	0.690404327908596	-4.45614022532134
TXNRD3NB	-1.1884567556948	-4.5813555161553	-1.41750617278375	0.159517901689005	0.823565058480042	-4.45644213545409
CCDC57	0.152505216903553	4.36638772723937	2.16879222349507	0.0325267023006001	0.681393871562598	-4.45673943213289
LOC401022	-0.316816905779242	0.983328206224699	-1.70345031267883	0.0916644294323206	0.770659704014902	-4.45678167834664
RNF148	0.956439075176342	-2.49748192588381	1.39570284747024	0.165969460184478	0.828004727340535	-4.45701513363425
SPDYE1	0.590651060228712	-0.993852653419874	1.44757639540699	0.150938441956612	0.817081363651518	-4.45759147637382
CECR2	0.311353054350594	2.87448429930002	1.82477888356325	0.0710918280086742	0.747743785911576	-4.45796180189634
FMO4	-0.401466392561017	0.19066790403067	-1.61901206771117	0.108670039279926	0.79390188634292	-4.45802981331759
SNED1	0.333072434597089	1.19444831608088	1.65001482203529	0.102152970782762	0.789437114532914	-4.45837558361119
KCTD17	0.197698228530953	2.55473018998644	1.98262755068023	0.0502186832100268	0.722262137151527	-4.45859946681798
ASCC1	-0.122400223972495	5.38234390425892	-2.21884503008621	0.0288129277040374	0.669799838534224	-4.4586209381638
DHX9	-0.0879221146837548	8.95424224013951	-2.36416889313668	0.020049706333374	0.641063053771786	-4.45905872602643
TTLL11	0.270186133931288	1.67819793484364	1.85271725808135	0.0669430419153536	0.742903406099783	-4.46015394639855
FAM176B	0.26939964975424	3.30216014933507	1.96430273328753	0.0523376659471821	0.724571617553287	-4.46032168969888
MAP1LC3A	-1.01569098424024	-4.09048869364761	-1.3919389902675	0.167103075156812	0.828004727340535	-4.46034458472557
LOC100329135	1.3039041975269	-3.76610666908002	1.41972822712086	0.158871366549443	0.823565058480042	-4.46103574324391
NOD2	-0.876023172818236	-2.71683621999368	-1.39162614944218	0.167197563220179	0.828004727340535	-4.4611052808417
GPAT2	-0.962692599889031	-2.86915421757701	-1.38950664521846	0.167838796082541	0.828004727340535	-4.46150177780846
LOC100127888	0.620000834396908	0.233341479121669	1.44038849166294	0.152956061719149	0.818571896381135	-4.46168148539387
LOC100132111	0.536877477299652	-0.987696411505519	1.45672555114788	0.14840016992227	0.817081363651518	-4.46215236696595
QRFP	-1.01009168921561	-2.72954868100404	-1.39084841814816	0.16743263989538	0.828004727340535	-4.46294770035825
CTIF	0.169277134565557	3.59606020807827	2.04837531785145	0.0432067712801287	0.715765439454117	-4.46309345392718
SNORA31	0.428225860738531	0.541060402264536	1.59058226746193	0.114935949063584	0.798914718262419	-4.46334389504131
MTNR1A	-0.98339069871334	-3.97274721933253	-1.41731097334934	0.15957479388399	0.823565058480042	-4.4635936640207
TMEM178	-1.19822923824141	-3.61727995743486	-1.40436909769205	0.163381663139152	0.826985806281165	-4.46375945829468
AZU1	1.33398717003706	-3.6833053399926	1.43080401002469	0.155678724519406	0.81883120238699	-4.46429345935523
VRK1	-0.152704498277128	5.47095275631399	-2.24302271482911	0.0271557391718079	0.66892098432485	-4.46456897549829
CPNE4	-0.665216283742007	-1.87929854143846	-1.40711586446182	0.162567940146147	0.826985806281165	-4.46495192385362
FAM192A	-0.114905048202205	5.43383010384627	-2.22900611686836	0.0281059875523819	0.669799838534224	-4.46500694090588
C1QTNF2	-1.11045877849928	-3.68698534305744	-1.38835788039069	0.168187125083965	0.828400790597007	-4.46519618515615
NPR1	-0.384375437563183	-0.219608505558833	-1.58551282960415	0.116082996354274	0.800465928413572	-4.46531895872474
ELMOD1	1.12900548440697	-4.256942309454	1.4124320346617	0.161001861465883	0.824937233809876	-4.46555958970522
WDR55	0.0998685073449392	6.03409658657459	2.25633361784976	0.026279517376829	0.66892098432485	-4.4669077569769
LGI1	0.823364828743258	-4.8424698909067	1.3814735331615	0.17028615637931	0.830376417720237	-4.46709949013137
VN1R1	0.925142539482807	-2.37128586707506	1.38215715155716	0.170076834480411	0.830376417720237	-4.46714890593855
MOAP1	-0.111842999322122	5.66693591163928	-2.23814327477054	0.0274832949306402	0.66892098432485	-4.46728872063372
SNORA15	1.06156992287029	-3.9840431770094	1.38102174820955	0.170424599120449	0.830376417720237	-4.46759014710441
GCM2	-1.24326077258232	-4.60889489937855	-1.42516507290896	0.157297939676085	0.821052042179415	-4.46765685781503
LOC100133286	-0.756250893582024	-1.7351747725363	-1.41603326588621	0.159947575283536	0.823572428892195	-4.46786431461497
RBM44	-0.757101374407212	-1.70685275192975	-1.38587339258683	0.168942357023352	0.829290278502652	-4.46831578630753
HIST1H2BI	1.25566546875128	-2.3829291476501	1.39389393554289	0.166513540959389	0.828004727340535	-4.46892709387637
HLA-DOB	-0.981314581095854	-3.54125535215619	-1.3801879773809	0.170680320543941	0.830376417720237	-4.46909141198888
LOC100188947	-0.949932883876791	-3.5273659577906	-1.37626883549664	0.171886251395898	0.830662686118711	-4.46949657337019
RABGGTA	0.152371103620252	5.01405502138083	2.21122030894325	0.0293535665467315	0.671897326785908	-4.46956421694511
LOC286367	-1.05496442397575	-3.31085524526133	-1.37776961501304	0.171423694650943	0.830376417720237	-4.470015133342
SH2D4B	1.40506177606937	-4.04660713210062	1.39902669332517	0.164973261937796	0.826985806281165	-4.47001817208179
CDH2	-1.13671997308158	-2.93886111059912	-1.3867589436199	0.168672872397722	0.829150063738638	-4.47068520139358
NCRNA00175	1.02751117820801	-1.84174951109035	1.37673481555619	0.171742529808864	0.830376417720237	-4.47120516392743
CREB3L1	-0.904045298890626	-2.60325355786203	-1.37944614201082	0.170908090208214	0.830376417720237	-4.4714123516461
NRG2	0.523182571982869	-0.824635752259401	1.46523851214195	0.146068247745342	0.815815791788796	-4.4721695196073
TMEM136	-0.229324143704829	2.02220134768444	-1.88276039227949	0.0627095323509498	0.733394558767332	-4.47243365389392
TAL2	1.22734126336674	-3.26079109361164	1.37524569951688	0.172202136414544	0.830902633986394	-4.47244850523821
LOC100506779	0.382752525227862	0.450341486354762	1.58693671823111	0.115759898367853	0.799695107553113	-4.47269545387635
ZFP2	-0.544037685959856	-0.547210932080468	-1.43037950445355	0.155800172039427	0.81883120238699	-4.47283178091366
C10orf44	0.921201494645862	-5.07719007105804	1.39895876925301	0.164993573782357	0.826985806281165	-4.47283272634438
NOTCH4	0.488857430577682	-1.15933756183108	1.48114475241331	0.141787542413017	0.812351784623262	-4.47312211865635
BARHL1	1.31396703695191	-3.8814859653044	1.4097591416765	0.161787810468908	0.826197125157862	-4.47347354436523
ALS2CL	0.171633009699764	3.31921772016618	2.1000952701207	0.0382976187854851	0.699086033127866	-4.47415213572542
ARHGEF5	0.191765574539086	3.07865854133242	1.95482463748146	0.0534631350590774	0.72471827299645	-4.47488116158091
HGD	0.412873687904439	-0.608747968313002	1.52192727000478	0.131259021598039	0.807582831724184	-4.47548543737116
AKR7A2P1	1.09040680907819	-2.71380727108825	1.36658821541805	0.174892740446072	0.833227171121584	-4.4755722728132
OXSM	-0.184725190901331	3.18987173271609	-2.03119597012381	0.0449526678156569	0.717221649511153	-4.47576181730727
CNPY4	-0.207723901502888	2.3524748579428	-1.95210069061493	0.0537903601784169	0.724891203564741	-4.47591512758925
HCLS1	-0.774190698333937	-2.5514688019658	-1.36844647772033	0.174312553790473	0.833018355848999	-4.47619202370846
MIR93	0.480917465053243	-1.17978681705325	1.48377978600188	0.141087943249126	0.812351784623262	-4.47655427010093
RASA4	0.511235596875627	-1.16780358892859	1.43334538480873	0.154953183510855	0.81883120238699	-4.47687413978461
SERPINA9	0.480450731895871	-1.57071361753588	1.4527163194523	0.149508356324693	0.817081363651518	-4.47708199581337
DPP4	-0.318071982297907	0.66250682023194	-1.73007255185847	0.086776590807819	0.762232510939471	-4.47721480564065
C11orf94	-0.973864262902614	-2.78454471133376	-1.36350175579798	0.175859627307274	0.833227171121584	-4.47746733649238
SPATA6	0.405812694219141	-0.164578446398127	1.57863985532099	0.117652691178732	0.800579058295507	-4.47760785810953
DBH	1.12903041274092	-4.45610011127598	1.40333282244332	0.163689465924216	0.826985806281165	-4.47833060517747
MICAL3	0.159010094843257	5.49448671547542	2.21794616357663	0.0288762068633805	0.669799838534224	-4.47834704374213
ENKUR	-0.88501846733644	-2.5187888752465	-1.36228127855654	0.176243077733082	0.833227171121584	-4.47838147761834
SF3A3	-0.0913307326264725	6.93934789605831	-2.30087513297482	0.0235252976245194	0.647161797149606	-4.47840452718241
TCERG1L	1.14749280777866	-4.21917573042864	1.37672512684526	0.171745517154646	0.830376417720237	-4.47855443714171
KLK14	0.607579678073782	-1.49954047018674	1.43591722485757	0.154221602276236	0.81883120238699	-4.47891101932949
BEND2	-1.24326077258232	-4.75644280815957	-1.39884804381569	0.165026688938141	0.826985806281165	-4.47895963637068
MIR4712	0.527037983233331	-0.345261017969278	1.47862713725948	0.142458492017428	0.813965090707024	-4.47938152657608
MIR429	0.676817948280426	-0.402496358111946	1.38253285431988	0.169961878837003	0.830376417720237	-4.4799777482782
PRSS1	-1.23214559376036	-4.21623267582589	-1.37086276578753	0.173560324431808	0.832092315383925	-4.48008973449328
C9orf9	0.437497207583577	-0.409236257260681	1.50945051493893	0.134412621087171	0.80953310461138	-4.48068740439157
ANKRD37	-0.718117511465468	-1.34580108065848	-1.38200851165341	0.170122330904168	0.830376417720237	-4.48098664810793
LOC728024	1.12528062191095	-2.91431394832289	1.35715486105341	0.177860613815409	0.833227171121584	-4.48171202935951
CYBRD1	-1.07839276979328	-3.64441220121881	-1.35879711746585	0.177341216229106	0.833227171121584	-4.48176891117431
ABRA	-1.00793788136403	-4.25787079791903	-1.35855409742056	0.17741800395544	0.833227171121584	-4.48197891772812
C20orf197	-0.911606761869647	-4.08718905020539	-1.35588197439198	0.178263981001736	0.833227171121584	-4.48213948087629
TACR3	-0.983033651857475	-3.79231778244562	-1.35650206709395	0.178067392517094	0.833227171121584	-4.48227624225585
SLC4A9	-0.774387073900502	-2.11957106905	-1.36654151038486	0.174907341523376	0.833227171121584	-4.48250221891543
NDUFA10	-0.0982326107256872	6.98776289840959	-2.29823133719321	0.0236813799430771	0.647161797149606	-4.48261787346265
AQP1	0.67789110797054	-2.48218938015831	1.37453397702	0.172422134969382	0.831285892250412	-4.48298048738815
AMTN	-1.04063893655871	-4.05889148074521	-1.35663822291188	0.178024248876279	0.833227171121584	-4.48318639068103
HEY1	0.460073775431154	0.735763139916466	1.52982563161236	0.129292948964911	0.805193928804783	-4.48344499642766
LOC644656	0.49922880972117	0.141773477766876	1.46564759429251	0.145956910611512	0.815815791788796	-4.4841214058894
ILDR2	0.729779241054383	-1.47901741779643	1.37307000006141	0.172875331848312	0.831285892250412	-4.48455212739923
LIMS2	-1.16242410566021	-4.27692326638608	-1.36834756481797	0.174343399557444	0.833018355848999	-4.48529591877998
BATF2	1.17897637614654	-2.53170981621103	1.35100614861968	0.179815486375885	0.835136832049646	-4.48532187630463
SNORA25	0.479176251421992	-0.938167470025243	1.51701187520272	0.132494402660797	0.80953310461138	-4.48653275299325
ALPL	-1.02029757869443	-4.19107524637341	-1.35037419903342	0.180017318732273	0.835136832049646	-4.48662158607774
TNFAIP8L3	-0.427378373035805	0.260386729373731	-1.51674544598879	0.132561624406271	0.80953310461138	-4.48682787192895
CRHR2	1.38132768133496	-3.30999565077038	1.37802258277017	0.171345820482492	0.830376417720237	-4.48707735647076
ASPHD2	-0.36898339714186	0.279029122518425	-1.56843764326089	0.120013873736226	0.803156156562915	-4.48723622918016
PABPC1L	0.158566533672917	5.06274556345976	2.20026656601204	0.0301457562684025	0.671897326785908	-4.48731562919065
CPAMD8	0.317809849688588	0.723718882726635	1.68590383113755	0.0950071275522305	0.775268735595192	-4.48765369621522
MAGEA8	-1.31818433716836	-3.62657526890352	-1.37826729314117	0.171270513880743	0.830376417720237	-4.48766169276233
NDRG1	0.143836255547555	4.92172582393983	2.11860066310816	0.0366620374748168	0.692377856704517	-4.48801461111819
KLHDC1	0.531635720479079	-0.409584119077059	1.471877710973	0.144269441533315	0.81449599012659	-4.4882310655689
PLCXD2	0.98925650063223	-2.48007576627092	1.34778919945887	0.180844696979553	0.836088194724337	-4.48842913674503
ST13	-0.0869917323169274	7.76029882398676	-2.30210193591356	0.0234531790270858	0.647161797149606	-4.48850353821286
ZNF230	0.332350483782245	1.6185977197058	1.57403182307094	0.118714542342874	0.800579058295507	-4.4885954862738
VSTM2L	0.866656915421496	-3.46313689452673	1.34517012510251	0.181685902298946	0.836088194724337	-4.48895231050168
MIR659	-1.03668922990832	-3.9291563888228	-1.34423143123485	0.181988112520541	0.836088194724337	-4.48934854138326
IL11	0.456423874769107	0.86582857831102	1.508401991892	0.134680330506115	0.80953310461138	-4.48965346480269
ARL14	0.816597080512159	-2.13778130048538	1.35351247684567	0.179016695572518	0.834211281394019	-4.49038137898776
LRRC14	0.152095379056091	5.10360284519751	2.20125246113407	0.0300736987749845	0.671897326785908	-4.49044702969581
PRDM8	-1.09066540632116	-3.74634071762447	-1.34502129570633	0.181733792325575	0.836088194724337	-4.49087394354975
LHX3	1.23479918066887	-3.41050122173959	1.34368778048912	0.182163312624039	0.836088194724337	-4.49155595491731
NIM1	-0.819936925672847	-1.32228960335218	-1.35000023113354	0.180136837254596	0.835136832049646	-4.49171363255954
RBP5	1.15107134005028	-4.26512429259692	1.35503644504828	0.178532304067841	0.83401515453368	-4.4921090503903
BANK1	-0.889112524753409	-2.79104647252628	-1.36068918832929	0.176744232682035	0.833227171121584	-4.4925231699145
TUB	1.13818691260995	-4.18351093656049	1.35262220889206	0.179300125069605	0.834803811710486	-4.49253433942896
ZNF566	-0.201873618838093	3.55272064435739	-1.99037983837889	0.0493444759899701	0.720510829834121	-4.49300127594198
LOC158696	-1.01015225907263	-3.78611519579688	-1.33737068044626	0.184208420662588	0.836088194724337	-4.49311391384946
LOC100132163	1.0460613650736	-2.78470043088388	1.3370966561813	0.18429752276065	0.836088194724337	-4.49328849105321
SNORD21	0.59772794281965	-3.17742080380079	1.40829063538618	0.162220866406428	0.826619929594432	-4.49351871586409
ERVFRD-1	1.19043505053564	-3.79684526021736	1.33678682005235	0.184398308513686	0.836088194724337	-4.49388575479191
LBH	-1.23502243622763	-3.75126091827786	-1.36344129908508	0.175878606757518	0.833227171121584	-4.49483344112902
SHISA8	-0.474085478977303	-0.701827311017761	-1.47679122143186	0.142949326009762	0.814443107278846	-4.49578745322747
LOC100130894	-1.31426838396023	-2.63654044433947	-1.34376983269902	0.182136861857832	0.836088194724337	-4.4958400110027
VWA5A	0.815806571596597	-2.67966766667336	1.34182774036098	0.18276370093846	0.836088194724337	-4.49584948195893
PASK	0.120548863941488	4.63085649253843	2.2022039788345	0.0300042964574989	0.671897326785908	-4.49646487452029
MUC5B	0.252332044884908	3.75659442084924	2.13007407985638	0.0356786069683098	0.690404327908596	-4.49675474316902
PHF15	0.111731856441128	6.05596245852044	2.26260999525182	0.0258750366653647	0.66892098432485	-4.497762193789
GPR63	-0.814581646777816	-2.16252184534738	-1.33412538911115	0.185265745026386	0.836722743673045	-4.49787681397413
GTF2B	-0.162319497141629	3.98341630484555	-2.04054144063209	0.0439955600451754	0.715765439454117	-4.49810727931803
TPH1	0.848239854508327	-2.70098826457778	1.34320673144974	0.182318444229804	0.836088194724337	-4.49823012028031
CEACAM19	-0.552280656913087	-0.513222931164326	-1.4414623815461	0.152653307549467	0.818571896381135	-4.49872979996769
DAZAP2	-0.0851378211819149	8.15338932302024	-2.31624900294409	0.0226355058333169	0.646889934674252	-4.49905594402823
GRIK2	1.05924997658104	-3.83030190225522	1.3267841064177	0.187674362050134	0.840914913000774	-4.49946900906167
GAL3ST2	0.919498863582794	-3.14154036154433	1.34158251511575	0.182842966347164	0.836088194724337	-4.49992363944801
SNORD63	0.581343024983545	0.232596683344805	1.45003660681928	0.150252619831956	0.817081363651518	-4.49996389172827
PSD4	0.129390404904903	4.48530751291341	2.16740221009065	0.0326355232672591	0.681393871562598	-4.50020140468259
LOC100132356	0.382379183787485	0.367462225940313	1.56541826531161	0.120719853687447	0.803156156562915	-4.50097412506508
IL15	-1.11532207319346	-2.92507134781469	-1.32435514955814	0.188476429264909	0.841425340246638	-4.50100194921842
MEGF10	-0.972088260412212	-4.59955121261817	-1.33008170780365	0.186589557027507	0.838625034057521	-4.50100237823164
COX7A1	0.872470846679459	-2.39536104145033	1.3302434380064	0.186536474246869	0.838611826694796	-4.50100467100901
MIR320B2	-0.95781771391868	-4.16510330505713	-1.32328533618329	0.188830506261096	0.841684804560385	-4.50117938206825
TUBB4Q	1.06846164206092	-4.51335399480171	1.3256566749711	0.188046333126833	0.840914913000774	-4.50120962004908
TLE4	-0.448415286258114	0.580444977031567	-1.48471262023958	0.140840923284908	0.812351784623262	-4.50178623605421
TADA2A	-0.182773277310846	2.93175586755769	-1.97473152660852	0.0511226147018798	0.723009044834423	-4.50194533447388
TRIM32	-0.161573283560971	3.6771765590789	-2.07157565544231	0.040941547288265	0.705155959679654	-4.5025483057961
KCNJ2	1.12903041274092	-4.67514429488394	1.34208477433127	0.182680646301789	0.836088194724337	-4.50353861533764
DAP3	-0.0986414296531386	7.17303602301957	-2.29231810692462	0.0240337865812543	0.650476038695721	-4.50371708932588
SNORA48	0.278852849010195	0.415915820068711	1.73318767301073	0.0862188819352559	0.762232510939471	-4.50397464698511
GAB3	-0.974099217487713	-3.12820489615793	-1.31838131429364	0.190459970417076	0.841917418956629	-4.50400412149368
ICA1L	0.23963037494337	2.4094991797682	1.84564126671493	0.0679741912038116	0.743359474797152	-4.50434151293936
LOC389765	0.484542790067057	1.20924570702633	1.5024834415693	0.136199313689187	0.809707693204783	-4.50458019939263
EPS8L3	0.924883448286574	-3.54442860344304	1.31691877843482	0.190947958113297	0.841917418956629	-4.50506772071678
RSAD2	1.8271232404105	-2.69567276914395	1.31610265175214	0.19122067170727	0.842273138129178	-4.50510537806526
NLRP6	0.920973036800296	-3.49018736678892	1.31925117953078	0.190170174935374	0.841917418956629	-4.50594767744534
CDH17	-0.972088260412212	-4.73106055135735	-1.31871655396979	0.190348246285066	0.841917418956629	-4.50635834645017
RNF8	-0.15370092059224	3.95078900874958	-2.09586245958312	0.0386804627377958	0.699086033127866	-4.50687133367063
NAP1L3	-0.4805835404072	-1.02236981547626	-1.45328688961564	0.149350255595519	0.817081363651518	-4.50693819950179
MIR4505	1.0882176500994	-4.33540923951263	1.32139675113782	0.18945678808689	0.841751410809462	-4.50733874963468
CNIH3	-0.706223202642597	-1.97696678296774	-1.32830484160432	0.18717350307342	0.839609400191152	-4.50830151164448
MIR3176	-0.645908587070692	-0.515920893128502	-1.3999994409623	0.164682583585418	0.826985806281165	-4.50846577798533
RFX8	1.38331963246059	-3.36319136513453	1.3266876089357	0.187706177664104	0.840914913000774	-4.50846751478895
CCDC144NL	1.34026313097586	-4.32683187160382	1.32645126657227	0.187784117781122	0.840914913000774	-4.50856423021995
C2orf62	1.124250941744	-4.07846894305761	1.31359954383362	0.192058915174972	0.843195551142325	-4.50874882619236
RPRML	-1.07399068237335	-4.01530001686375	-1.31734894082376	0.190804333821142	0.841917418956629	-4.50898781034804
NCRNA00244	1.12900548440697	-3.69217246421726	1.31679354160141	0.190989787856839	0.841917418956629	-4.5092250021711
KCNU1	-0.997998397842634	-4.28642983366258	-1.30952698438953	0.193428596752386	0.845283473239326	-4.50928474579409
RPLP0P2	-0.999097825359759	-2.79192024105924	-1.31754963430685	0.190737353131413	0.841917418956629	-4.51032531803004
C15orf48	-0.47661266082256	-0.393529421091786	-1.45184638306587	0.149749658731161	0.817081363651518	-4.51032706069157
CYB561D1	0.102820951941134	5.15489512246265	2.19865634594373	0.0302637686533999	0.671897326785908	-4.51064066545602
COL6A1	0.279084336536309	1.82520318392884	1.75066253206553	0.0831445747062498	0.762232510939471	-4.51087869622782
CSF3R	-1.26222758745595	-4.01684509349167	-1.30912605348052	0.193563830563532	0.845653475011626	-4.51181747075647
LOC338817	0.588504094991895	-1.05671457247093	1.37031867814029	0.173729492442593	0.832092315383925	-4.51181961736208
PLD2	0.159003936931997	4.29255215375737	2.11697113721653	0.0368035949083457	0.692377856704517	-4.51194138975397
ANO7	0.511073486689187	-0.87690131523596	1.42339256590677	0.157809581573723	0.822511793747986	-4.51313444293428
ZACN	0.941205720098699	-2.67186131103293	1.30606198709139	0.194599667731717	0.847963742351546	-4.51318129646568
AACSP1	0.583071854122634	-1.59573196766745	1.37546285086481	0.172135055840032	0.830818664897172	-4.51423079898779
HPGD	-0.398942424747825	-0.672282336382333	-1.5334391887132	0.128401234443826	0.805193928804783	-4.51434944040465
EFCAB5	1.10283416043643	-2.69227377735427	1.30122143346672	0.196244469980676	0.851295283118254	-4.51480451426434
ITM2A	0.672921317578331	-2.3173546074222	1.3576905481611	0.177691065455946	0.833227171121584	-4.515255430181
SLC23A3	0.370500403587486	0.404066662646208	1.53317732292147	0.128465691291575	0.805193928804783	-4.5158162578732
TRIML2	-0.972670377038416	-1.1086272037999	-1.30081724817729	0.196382277102979	0.851295283118254	-4.51590540630002
LOC643339	1.08702809972625	-4.83112986472572	1.31067676089053	0.193041168448708	0.844816641455906	-4.5160558433658
XKR6	0.42966627797214	0.351766735828974	1.49353693466931	0.138520866960714	0.812351784623262	-4.51687911687486
DHDH	-0.65248133047163	-0.121210364284088	-1.33974558818362	0.183437548652027	0.836088194724337	-4.51738729281528
LOC148189	-0.229365323283343	1.66973403076273	-1.78970666092326	0.076600779623197	0.759692387074031	-4.51781446039002
GRRP1	-0.904253481562055	-4.64211606243657	-1.29180885269723	0.199472399255883	0.8530366268514	-4.51811098481018
ISLR	0.949226312610874	-3.28433982914329	1.29465134005044	0.198493478364034	0.8530366268514	-4.51851442863328
NTF4	1.04936553976253	-4.28441535342962	1.29548620777861	0.198206638013369	0.8530366268514	-4.51856105470848
TTC21B	0.196712253686408	3.83515427377825	2.0428991159239	0.0437568785931789	0.715765439454117	-4.51866091151887
GLRA2	-1.15684616042156	-4.70622039095729	-1.30204068684186	0.19596536595444	0.850811209818812	-4.51883795036126
MYLK2	-0.541671261866783	-0.630073898242794	-1.39387322877407	0.166519776971523	0.828004727340535	-4.51904861944884
GPR113	-0.665979460838203	-0.328611614593416	-1.35788080148077	0.177630878491062	0.833227171121584	-4.51910698765775
AXDND1	-1.00918491156265	-3.12173392284902	-1.29151989365153	0.199572113720796	0.8530366268514	-4.51939406442903
FMR1-AS1	1.25841001389143	-2.9222032782018	1.28904462992265	0.200427797143596	0.8530366268514	-4.51976851104785
MIR4786	-0.922285906007427	-4.68691118931224	-1.28843535665034	0.200638835620839	0.853061002152148	-4.52009096672001
KIAA0125	0.226355722215696	1.83297225397489	2.00497088938425	0.0477342153701809	0.717221649511153	-4.52019176047979
CTTNBP2	-1.24326077258232	-4.23285274796172	-1.29853075309121	0.197163214053983	0.852911948225248	-4.52023331962472
SNORD99	0.520513970514221	-0.98061816429534	1.42692569530003	0.156790993006895	0.820454495321434	-4.52036694129539
ZNF283	-0.230872683303061	2.39865687420397	-1.84781810537201	0.0676555679156158	0.743359474797152	-4.52037607303707
SNORD1A	-0.774190698333936	-3.48547203350498	-1.30248138301396	0.195815351391482	0.850601541992506	-4.52039148827852
AMZ2P1	-0.204342240112116	3.43878790062129	-1.92891581755679	0.0566448644953588	0.727595018295223	-4.52075046286976
FLJ37201	0.409328486492964	-0.238807152490843	1.51867530966421	0.132075313804636	0.80953310461138	-4.52107048363908
GRAMD3	-0.153474602230594	3.97659098573861	-2.09251521123896	0.0389855442540864	0.699086033127866	-4.52120152524331
CITED1	-0.63515997632287	-1.76784272100626	-1.33641608857243	0.18451895718451	0.836088194724337	-4.52129328684342
TMEM130	-1.07294057661645	-3.7488567549312	-1.28428607560955	0.20208043370597	0.854492059093846	-4.52190677219256
RASSF4	-0.910347880425826	-2.32373041522955	-1.30012784509418	0.196617495411398	0.851432157757697	-4.52208862048165
TBX15	0.95086002419873	-2.72032308648339	1.28320437748899	0.202457508352409	0.854492059093846	-4.52235943095145
TASP1	-0.123636251123224	4.75880388058051	-2.14709670727268	0.0342616539758878	0.684890870221896	-4.52241124911614
MFAP4	-0.707060821663825	-2.46865642883149	-1.31986362265082	0.189966337506097	0.841751410809462	-4.52290551640706
CD5	-0.48380266670081	-1.2447564412106	-1.40352955801065	0.16363099584524	0.826985806281165	-4.52327768115132
FOXD3	0.745783121093509	-1.49176489003668	1.31815675630812	0.190534835472968	0.841917418956629	-4.52336830126845
PIP5K1P1	-1.20807644804976	-3.88996124855638	-1.28319350664626	0.2024613005152	0.854492059093846	-4.5233832908627
PLAC1	-0.679647982153314	-1.61190428665658	-1.31535492819909	0.191470783352031	0.84264628942944	-4.52349721033517
GRIK4	0.842412115048339	-3.25350402908274	1.29339138437197	0.198926952024136	0.8530366268514	-4.52415653083654
CTRB1	0.894326239976318	-3.61920309336606	1.28139374376546	0.203089850982499	0.854530686811798	-4.52427492573686
TMEM86A	-0.381553495960792	0.950369988013936	-1.51248755383843	0.133639560035157	0.80953310461138	-4.52506507316781
MUC15	0.927400864350464	-5.04715805639278	1.28655349091981	0.201291711109367	0.854122482641984	-4.5259142340027
NUFIP1	-0.141949427436721	4.25904775914365	-2.13683334923782	0.0351100052127841	0.687437478009413	-4.52620709120861
YPEL5	-0.143335027563452	5.7418497596113	-2.14604067535362	0.0343481150419837	0.684890870221896	-4.52697937856445
PTPRC	1.08285554205034	-3.86837292357314	1.28173877913307	0.202969238914089	0.854530686811798	-4.52734157023519
OSBPL6	0.387465026836785	1.86653560221512	1.54857336243867	0.124719218377629	0.805193928804783	-4.52887218698175
HNRNPA3P1	1.08285554205034	-4.84069130690441	1.27687967344474	0.204672694437031	0.85579941940076	-4.52921329940418
HDAC2	-0.113780130876398	7.01460670582668	-2.28411953120543	0.0245300274111118	0.651459863783817	-4.52951294347722
EIF3J	-0.13091486988443	7.47757053833055	-2.28354811860825	0.0245649473713677	0.651459863783817	-4.52954682434343
MYO7B	-0.925949964256208	-3.32422673419136	-1.27594076333288	0.205003061542994	0.855813721539963	-4.52967302621287
FLRT1	0.357755563918744	1.04730592805112	1.55924170927441	0.12217431170877	0.803613077477696	-4.53023389535576
TMPRSS7	1.13728645678969	-4.11779577258066	1.26850242331306	0.207634256166209	0.858054213106334	-4.53023779087722
PLAT	0.541295314096396	-1.31835442577379	1.41994711929539	0.158807786186112	0.823565058480042	-4.53037357825385
KCNK10	1.08702809972625	-4.64863871713302	1.2726777924482	0.206154239389002	0.856790134080933	-4.53082645252762
LRCH4	0.168163440679209	6.04994795533204	2.21903730334245	0.0287994076400475	0.669799838534224	-4.53083723633775
ARHGAP9	-1.31818433716836	-2.43277204624677	-1.26968487057516	0.207214329414826	0.858054213106334	-4.53156631284366
C10orf10	-0.608671349041086	-1.80261694291784	-1.33824134975311	0.183925527579997	0.836088194724337	-4.53185555637486
PDGFC	-0.964989149668146	-2.88326648263529	-1.27900479657032	0.203926395951148	0.854530686811798	-4.53200782123385
EID3	0.673273497743905	-0.259444067147775	1.35822608997003	0.177521685257533	0.833227171121584	-4.533134479312
HS3ST6	-0.926280811001919	-4.21989965788425	-1.26195175634341	0.209971976799454	0.858054213106334	-4.53334142801412
VSTM2A	-1.04147531949652	-4.89699659503038	-1.2650239202319	0.208873223069979	0.858054213106334	-4.53398876414834
ASB14	0.592258548552353	-0.799682940120141	1.3710381587033	0.173505817824382	0.832092315383925	-4.53578321788042
PDZD3	-1.16669090074193	-3.84223535760554	-1.25443625190758	0.212677779839261	0.858054213106334	-4.53584207139665
NRXN2	0.891238357326226	-2.61533198443046	1.26347450346848	0.209426839229764	0.858054213106334	-4.53619356521937
LOC440910	0.983738339242761	-4.00000299300139	1.25319656662729	0.213126548856234	0.858054213106334	-4.53664251734543
LOC100507463	0.904676227909914	-4.53993123999655	1.25362368717127	0.212971851892906	0.858054213106334	-4.5368077625551
MYL4	1.15107134005028	-4.32523757562288	1.25223426479719	0.213475382637385	0.858054213106334	-4.53706970138637
ZNF775	0.364422766041484	0.960476622273979	1.58472920145458	0.116261118053949	0.800465928413572	-4.53719737351024
STK10	0.108381398309055	6.01085645498563	2.20685403910616	0.0296671349549638	0.671897326785908	-4.53861711281518
AQP7	1.01129020835678	-4.00131869482061	1.25092908171196	0.213949178943639	0.858054213106334	-4.5387244338366
RASA4P	-0.603267907548341	-2.03980669999448	-1.33534023215138	0.18486941345505	0.836088194724337	-4.53908547223437
GK3P	1.08285554205034	-4.77715020474365	1.25035560291399	0.214157601665898	0.858478362957929	-4.53931191848315
JPH4	1.04936553976253	-3.62377494611953	1.24628083995375	0.215642799305212	0.861540892398557	-4.53957074236358
HLA-L	0.35417028354355	1.13683193166188	1.55598668126791	0.12294638396375	0.804128011501665	-4.53996832210223
OLAH	1.04528730620216	-4.00044201373594	1.24609083845472	0.215712235728647	0.861612474403127	-4.54011632457506
SYN2	-1.01842225868011	-3.29898343899212	-1.25304968659809	0.21317976573367	0.858054213106334	-4.54034401117885
GDNF	-0.780291196029411	-2.4916608287446	-1.27875196703073	0.204015078831533	0.854530686811798	-4.54038081991606
SNORA5B	0.776374784199176	-3.6444028985007	1.26145345874494	0.210150591715478	0.858054213106334	-4.54038120658839
NIPSNAP3B	1.10283416043643	-3.39656054070954	1.24375975037737	0.216565467739515	0.862753902447749	-4.54055758807778
HIGD1A	-0.151412861390663	5.03184879390646	-2.17081674353083	0.0323687718675039	0.681393871562598	-4.54111204860904
OOEP	-0.603144355377474	-1.8634666920839	-1.2980254358482	0.19733611277859	0.8530366268514	-4.54137809139569
ART4	-0.960683536269481	-4.53001796042438	-1.24124929092755	0.217487109239082	0.864533417956497	-4.54164852102255
GPR85	0.777061833950663	-3.52417818275944	1.25304444638675	0.213181664522179	0.858054213106334	-4.54204435957368
LOC728643	0.693252642876677	-3.05340649395675	1.31009731665359	0.193236345365522	0.845105815871599	-4.54205825946187
PLA2G2A	-0.93451849746158	-3.39118395588198	-1.2493252390453	0.214532446281456	0.858951551738344	-4.54217241930407
MSH5-C6orf26	0.478260225103618	-1.4177845871361	1.41701148550805	0.159662111935321	0.823565058480042	-4.54233293204153
RCAN2	1.07104001179056	-3.90401504643245	1.23701640025288	0.219047570618406	0.866186989760877	-4.54347465686035
ACAA2	-0.118086671496927	5.44191446418052	-2.20930718527225	0.0294906014703403	0.671897326785908	-4.54349148705584
IGBP1	-0.104972094981696	5.75416392489584	-2.1898431618256	0.0309168492980483	0.67357462945362	-4.54365939061338
IL17B	-1.04147531949652	-4.82935555365957	-1.23752572829482	0.218859375149155	0.866186989760877	-4.54426051844881
NT5C1B	1.00820112772762	-4.76205780380995	1.23723645466895	0.218966246575431	0.866186989760877	-4.54441821078679
KCNK9	1.09466322840571	-4.09918808409525	1.23445781930146	0.219994745454525	0.86667502582358	-4.54450818277194
CPA4	0.64161866756004	-2.23384526501581	1.32409290824221	0.188563177443586	0.841425340246638	-4.54537618067853
SNORD19B	0.380668151213494	-1.06770166040559	1.51055916597439	0.134130014346565	0.80953310461138	-4.54577513538881
MATN3	-0.263382906313998	1.23931625895222	-1.78079350198342	0.078055800026324	0.759982787543518	-4.54598278474173
COX7B2	-0.853393120431051	-5.05588452999239	-1.23023781387271	0.221563485494609	0.866786735253743	-4.54625133520614
NRBP2	0.158654149124226	4.73310650095695	2.15369268151093	0.0337258802620383	0.684890870221896	-4.54688450459007
TREH	0.950104718913336	-3.72934873904015	1.22834163733436	0.222271012105564	0.866786735253743	-4.54728003472651
LOC100499489	-0.251501654242752	1.15148733946341	-1.74236623835115	0.0845926905333796	0.762232510939471	-4.54819600946041
CHI3L1	0.898368887159478	-3.96907258531644	1.23080682501154	0.221351488467261	0.866786735253743	-4.54872694530729
C1orf97	0.259319121507192	1.62657069227533	1.69778651934111	0.0927327630892279	0.773444755830562	-4.54942990239837
SNORA28	0.694214022121648	-2.18824265683107	1.29301614844222	0.199056183427703	0.8530366268514	-4.54997065150733
TUBAL3	-0.868559372018162	-3.09679777801398	-1.24708762588717	0.215348139868316	0.860569245198975	-4.55076156901003
SPATA12	1.04936553976253	-4.08123285654951	1.21732683413856	0.226413504987366	0.86935956142099	-4.55157307904518
LOC440925	-1.16787339185606	-4.58000807333646	-1.21708783185692	0.226504005837823	0.86935956142099	-4.55161035015508
CETN3	-0.21751977503169	3.72046575324231	-2.04052663515419	0.0439970624108367	0.715765439454117	-4.55209766612985
NR1I3	0.911654314637522	-3.23604359825229	1.25368448677156	0.21294983784018	0.858054213106334	-4.5521475654455
SFI1	0.141423472080371	4.61808768969401	2.14862957006689	0.0341364891164058	0.684890870221896	-4.55229624818243
KANK3	0.41738213693161	0.173744173151803	1.44707366868234	0.151078882451297	0.817081363651518	-4.55246878638858
BCL6B	1.12903041274092	-4.34836039337468	1.21483657299305	0.227357755963718	0.86935956142099	-4.55252068265324
C15orf34	0.340388427345921	0.321731864801982	1.49874515138318	0.137165636454562	0.812020567811008	-4.55260188041948
SCNN1G	-0.374053315528036	0.931260330093231	-1.61246097120878	0.110089012119681	0.794635909440877	-4.55297396955386
TMEM87A	-0.111819045064573	6.34962626060015	-2.22995862162136	0.0280405033714816	0.669799838534224	-4.55335237724536
WDR78	0.583059859542543	-0.322575653589234	1.32586959002765	0.187976044234745	0.840914913000774	-4.55389983933153
C21orf119	-0.299996967848212	1.47696917941958	-1.76258473009985	0.0810993261959697	0.762232510939471	-4.55433128077375
ZNF648	0.835054656061565	-5.11590232701002	1.2098754505202	0.229247390958584	0.86935956142099	-4.55448455002959
HIST1H2AL	0.584333384520419	-0.749014598012617	1.31680447194441	0.190986136793574	0.841917418956629	-4.55464567305611
TCF24	0.308761791086979	0.30509189593931	1.64730346196731	0.10271002325579	0.791030139979577	-4.55518518578787
ADRA1D	0.871213887311756	-3.85669280347402	1.23128473421924	0.221173547457212	0.866786735253743	-4.55524599935068
CDH13	-0.993641455384969	-3.68649799649431	-1.21735110464691	0.226404316157007	0.86935956142099	-4.5556747541493
LOC284009	0.46867861494159	-1.36073534333524	1.35737002017294	0.177792499903116	0.833227171121584	-4.5559522119236
NCRNA00222	-1.20625288469998	-3.51638027733723	-1.20604822628822	0.230712872639213	0.869549017992438	-4.55632589718319
APTX	-0.116721231846132	5.26716393426418	-2.14998811722851	0.0340258897826576	0.684890870221896	-4.55690248565484
PCDHB15	-0.464211053589376	-0.406258109274873	-1.41903551416089	0.159072703850856	0.823565058480042	-4.55703497407241
CRKL	-0.0953547385413236	6.67018085070516	-2.25315670584596	0.0264863602504449	0.66892098432485	-4.55712637998136
RRAGA	-0.144584402829742	5.00165503738385	-2.18562066636926	0.0312340770382764	0.676818891827616	-4.55787111478536
LOC400043	1.12903041274092	-3.87216769261009	1.19772866675922	0.233921807816221	0.871681888128004	-4.55875379516973
INSL6	-1.01589068806827	-4.34806573055105	-1.20566352320874	0.230860552334027	0.869549017992438	-4.55904446678882
SCN4A	-1.04147531949652	-3.6730499122045	-1.19619671404284	0.234516181942676	0.871780754798612	-4.55929589583279
NXT2	-0.194592204728492	4.55964224170849	-2.04715146656359	0.0433291946506515	0.715765439454117	-4.55951273087912
LOC441009	1.08702809972625	-3.55130064623484	1.19392071346696	0.235401239661854	0.871780754798612	-4.56012975403704
DPEP1	-1.02327009250305	-4.29804575685696	-1.19574974128951	0.234689805029127	0.871780754798612	-4.56028237598259
ANGPTL2	1.15935231243301	-3.88276010733285	1.19559093091357	0.234751515934097	0.871780754798612	-4.5603491844984
HIST1H2AK	0.576042341368206	-0.0236964107654077	1.30741148188708	0.194142950245771	0.846987148449722	-4.56067503184679
ATOH7	-0.936446046409	-2.98772649574224	-1.21757224616073	0.226320604280162	0.86935956142099	-4.56088544705311
SPAM1	-0.432363098105558	-1.74299114218295	-1.45152028139611	0.149840190307104	0.817081363651518	-4.56104384657067
PRDM7	1.08285554205034	-3.43509728671406	1.19079286113274	0.236621465541087	0.87207990444274	-4.56125684869051
IHH	-0.984897708400277	-4.24367205323351	-1.19326105534488	0.235658205962225	0.871780754798612	-4.56134141905995
HES4	0.342589696823246	4.61656570496365	2.09706759584059	0.0385711272726684	0.699086033127866	-4.56145910973417
FLJ46300	0.865342884619339	-2.77090264024238	1.25054859915524	0.214087443329979	0.858402877547489	-4.56163201368955
PLEKHA6	0.11328850742184	6.64507385984049	2.20816226347208	0.0295728779208432	0.671897326785908	-4.56202467825402
RAB34	0.629889371476449	-1.98321665372186	1.29068648915943	0.199859913416994	0.8530366268514	-4.56205349008419
EIF2B1	-0.103197491423122	5.85528016361001	-2.22934711878987	0.0280825284930655	0.669799838534224	-4.56207520057398
COL13A1	-0.863027421030004	-2.8263873760744	-1.20689161416206	0.230389351769399	0.869549017992438	-4.56213135973097
LTK	0.760687094397642	-2.65214777875457	1.22018936096461	0.225331612870203	0.86909476649885	-4.56228307931239
SFTPB	-1.24326077258232	-3.77661258999599	-1.18795682277399	0.237731769242099	0.872884538584656	-4.56236535432087
C11orf91	-1.01830098363776	-3.72048260329879	-1.18716976968656	0.238040560348437	0.872957244851781	-4.5625152920705
LOC284578	0.881654699618578	-3.6429905714174	1.19548831782633	0.234791395770911	0.871780754798612	-4.56275264686874
LOC100507582	0.708235589261054	-2.49284775933905	1.27532631269816	0.205219476594633	0.856165016627255	-4.56287258342216
CRHR1	1.02571722600868	-3.0003769394959	1.19245666794824	0.235971823424617	0.87207990444274	-4.56293689356913
SLC26A7	0.958170711971849	-2.58790498442991	1.20771386499186	0.230074254410592	0.869531534285063	-4.56346310090629
TRIM78P	-1.07446565677242	-3.45505754042574	-1.19094908443964	0.236560412766626	0.87207990444274	-4.5635732767901
SLC47A2	0.963434886636243	-2.92246621949221	1.21538472301995	0.227149665531452	0.86935956142099	-4.56363949659851
SHF	0.360873983961102	0.434291456617631	1.57410514444495	0.118697587009948	0.800579058295507	-4.56366229985666
LOC100507423	0.647318328244706	-1.38878387439461	1.24956226722418	0.214446173324591	0.858951551738344	-4.56399166294949
PION	0.341703041573243	0.297423252597616	1.54580664522388	0.125386020330663	0.805193928804783	-4.5640589749863
IGFN1	-0.812772655699911	-1.09262841482249	-1.23636019132573	0.219290212133854	0.866186989760877	-4.56409948272715
ZNF592	0.112712432364917	6.83835890754674	2.23596553966429	0.0276305993534959	0.669701657373718	-4.56418289811714
ANGPTL1	0.900743740903291	-3.66013044936088	1.22893097733068	0.222050933994289	0.866786735253743	-4.5642967848304
IQSEC3	-0.960480974890134	-3.65312876162193	-1.18924891620411	0.237225454567705	0.872884538584656	-4.56429728632067
GABARAP	-0.130759392826152	7.12160892517302	-2.25529701627466	0.0263468522641776	0.66892098432485	-4.56438605584821
DNAH12	-1.16787339185606	-3.45408195711224	-1.18209505218568	0.240038472393327	0.873314452714784	-4.56449952815446
FLJ13197	0.906716968306841	-2.66875079277588	1.22366278895546	0.22402387101487	0.867702534222938	-4.56511247539216
CYP19A1	0.65155857734528	-1.49241031529451	1.32628700819049	0.187838300591316	0.840914913000774	-4.56542544339817
psiTPTE22	-0.766816208110765	-4.29082797324585	-1.20471824849149	0.231223713779461	0.869549017992438	-4.56592275832981
MSRB3	-0.800426611849601	-1.59570142531237	-1.23861492025487	0.218457317153978	0.866186989760877	-4.56596751112888
DSG1	-1.19158921854974	-4.79219822000899	-1.17778196187836	0.241745943799396	0.874043104732924	-4.56606343292416
TBC1D10C	0.634878989407187	-1.11026915240558	1.28298034894653	0.202535668634777	0.854492059093846	-4.56609187725795
TDRD12	-0.896449573816673	-3.3023442834102	-1.2111284946766	0.228769052845658	0.86935956142099	-4.56619195362182
POU3F2	-0.730728604560045	-1.89400187312244	-1.2650934852793	0.208848392330517	0.858054213106334	-4.56621509259723
SNORA23	0.959239302341018	-3.55088724227408	1.22245554916482	0.22447776934301	0.867806471124667	-4.56667854882099
DQX1	0.616067790622063	-1.19401733385105	1.27193162615638	0.20641815574258	0.856976154573676	-4.56674591943008
GLI2	-1.12047639538322	-4.3407028259908	-1.18397291609674	0.239297764605305	0.873314452714784	-4.56705656130739
PHOCN	0.896166285486621	-3.6871947877207	1.19189615617544	0.236190534941499	0.87207990444274	-4.56763078870148
CCDC37	1.00084143929029	-4.01832460369386	1.17610906781632	0.242410541727554	0.874099590308669	-4.56791464152839
LARP6	0.284164381856999	2.39457580105659	1.72033622536158	0.0885388057800058	0.764762963591383	-4.56848664906561
GABRB2	0.686245256661342	-3.19277690677716	1.26548787179451	0.208707659981434	0.858054213106334	-4.56869854777739
C10orf67	0.799831815207321	-2.8910208681872	1.22352351190871	0.224076202408767	0.867702534222938	-4.56897183495113
CALHM1	-0.81305398394147	-2.85977322672683	-1.23287401338708	0.220582556387862	0.866786735253743	-4.56909620789635
C1orf133	0.367059834731811	-0.458378490746716	1.49273000678484	0.13873177172355	0.812351784623262	-4.56956244414718
SOBP	0.208807849587529	2.13803786998336	1.84577388421766	0.0679547442349341	0.743359474797152	-4.56957014043221
LOC285540	0.458727420328543	-0.683165625372175	1.38826180821784	0.168216281085113	0.828400790597007	-4.56957828583146
LRRC39	0.883054039586692	-1.88530806935942	1.21133141908496	0.228691656249864	0.86935956142099	-4.56968018637227
B4GALT4	-0.134114521258512	4.4463672430347	-2.07618350093434	0.0405040196546125	0.703810626916658	-4.56970070768856
LOC400891	-1.01830098363776	-4.83289226650967	-1.16675229238879	0.24615180999776	0.876256476598517	-4.56971137592977
SRD5A2	0.912813997989876	-3.00244444979991	1.18111114709837	0.240427220022174	0.873314452714784	-4.56987951234305
WNT4	0.334892137490738	0.524370323990039	1.54082774264335	0.126593081039837	0.805193928804783	-4.57043003893674
FLJ27354	1.08285554205034	-4.51896899045209	1.16392063749672	0.247292094805278	0.876256476598517	-4.57082400115314
LOC286059	1.08702809972625	-3.30890752945059	1.163652321166	0.24740033814205	0.876256476598517	-4.57091847880866
KSR2	0.22685244946343	3.31808124739271	1.96916649851264	0.051767974232362	0.724571617553287	-4.57093363063254
TTC30A	-0.232203294549642	1.29599246454053	-1.85731275498426	0.0662803916892138	0.741949980328254	-4.5709428296117
SPATC1	-0.767526667318173	-3.02446194322737	-1.21656455938142	0.226702240217701	0.86935956142099	-4.57161207309369
BEST2	0.81268458444723	-2.19871647223197	1.20777455048313	0.230051011267078	0.869531534285063	-4.57237181819801
UCP3	0.346493150073259	0.322719253916099	1.5132191192763	0.133453867230479	0.80953310461138	-4.57422103005456
CHRDL2	-0.98339069871334	-4.32329774445093	-1.15975704520534	0.248975553410881	0.8768715123877	-4.57452024636058
ATP2B2	-0.944109763848842	-3.92482300415762	-1.17042558416653	0.244678187872014	0.875855739291859	-4.57497988391182
TMEM151B	-1.04147531949652	-3.52558489844941	-1.15092904800299	0.25257183759005	0.877285690974118	-4.57520636824289
C12orf69	-0.968204174738175	-3.33270058159471	-1.20121295146262	0.23257399736967	0.870159078980548	-4.5753799851826
LOC100128788	0.349564752366035	-0.135102196451778	1.50688543853622	0.135068277854195	0.80953310461138	-4.57547842086608
TAS2R13	1.15673041308075	-3.60694727857212	1.16671808833526	0.246165561330539	0.876256476598517	-4.57549373272939
SEPT3	-0.17496631310997	3.30903271992332	-1.99885278605437	0.0484038632558863	0.717221649511153	-4.57562645971623
LOC729234	-0.378987793339464	-0.407092034840278	-1.50245592274711	0.136206407571869	0.809707693204783	-4.57570668697647
RPN1	-0.0826677978566916	8.7026961926751	-2.29479497342584	0.0238856163506679	0.648478973780147	-4.57572834877366
YSK4	1.04936553976253	-3.10452588031298	1.15691939448116	0.250127548543213	0.8768715123877	-4.57574903585553
NFAM1	1.04528730620216	-3.90751256822479	1.16866701288722	0.245382891228353	0.876256476598517	-4.57577814749469
FOXI3	-0.425456397069275	0.178523561585077	-1.38920207404772	0.167931094659257	0.828102178381852	-4.57617493044014
SGK2	0.784707692299374	-2.01319135664556	1.20192933347117	0.232297577305934	0.870159078980548	-4.57635321307963
LAPTM5	-0.505695196792175	-2.01802868089286	-1.32987195740887	0.186658417782824	0.838709129231581	-4.57749506623454
LOC728989	0.89205103291393	-2.32224301149237	1.18353949664518	0.23946857782872	0.873314452714784	-4.57758418499112
LOC100507557	0.77528503544592	-3.18648143719385	1.19268324098648	0.23588345599651	0.871997108330158	-4.5784148508464
EXOSC3	-0.134875839197302	4.39757736265478	-2.1275414689614	0.0358936995792729	0.690404327908596	-4.5786789508823
TICAM2	-1.14220054495672	-3.49022674675095	-1.14861752129678	0.253519533387149	0.877301395511857	-4.57897233401814
GPR139	0.90293579256407	-3.85245696077185	1.17273287167844	0.243755789598784	0.874798862016918	-4.57933110380122
RPL26	-0.146035160035041	9.56684468537758	-2.31963023182943	0.0224438419234537	0.646889934674252	-4.57960818106236
SHANK1	-1.12563382307155	-3.17103246320031	-1.13807239090695	0.257874786453441	0.878648527253758	-4.57961839745099
SCARNA21	0.75536464311371	-2.28987028271108	1.22912127593016	0.221979904363594	0.866786735253743	-4.57966710598518
PAPPA	0.791520331993532	-2.48059484199944	1.21714020836557	0.226484170653315	0.86935956142099	-4.5796995286901
GPR1	0.923537228309701	-4.13690694833846	1.15651678898953	0.250291299182111	0.8768715123877	-4.57981134357764
ZNF671	-0.808470991029813	-2.31418642146645	-1.19515084793673	0.23492258536631	0.871780754798612	-4.57985213022844
MSH5	0.848957110055082	-3.6209413360796	1.19389150696967	0.235412612634793	0.871780754798612	-4.57999772019434
TRPM8	-1.04147531949652	-4.58959597366925	-1.13677811069627	0.258412947188844	0.878648527253758	-4.58005993346227
LMOD3	-0.989004361817344	-4.8184569445978	-1.13590420852164	0.258776761845532	0.878648527253758	-4.58008029906616
KRT78	0.882098069946794	-3.77023657428371	1.15633327424053	0.250365964854724	0.876883852613698	-4.5801117150815
AMN	0.759114122018699	-1.49728399219344	1.22778306322069	0.222479747623527	0.866786735253743	-4.58082964470616
C1orf109	0.1407459261082	4.34384395326132	2.07594374647915	0.0405266853329356	0.703810626916658	-4.58115995015021
ITIH2	0.712713945814748	-1.60410423767845	1.2251732026075	0.223456924082421	0.866873949977826	-4.58160357647666
MSN	0.835269860968695	-4.80747915561243	1.13874855348023	0.257593952650286	0.878648527253758	-4.58172536248993
SNX22	0.304613679360958	1.27500769899392	1.62225202698435	0.107973711349434	0.792363242139744	-4.58220672500432
ITGAD	0.673546759491062	-1.94116468032865	1.22811063965355	0.222357317164435	0.866786735253743	-4.58246144135548
CERKL	-0.947997040209537	-3.7536632401566	-1.15240347343658	0.251968653448891	0.877285690974118	-4.58248706291779
LPIN3	0.12294674336921	5.03071743522109	2.18554200040137	0.0312400138683362	0.676818891827616	-4.58270690406877
LOC100128098	-0.695973739733215	-3.11408350632045	-1.21631912058277	0.226795264515654	0.86935956142099	-4.5827653349594
IL9R	-0.659514947625809	-2.09102523340573	-1.23235275851385	0.220776263927315	0.866786735253743	-4.58304521683169
PCP2	-0.499711314185802	-1.16317290595869	-1.34017719881802	0.183297712996279	0.836088194724337	-4.58306080681753
RPL36A	0.178861762780961	2.97608876416387	2.1198601377162	0.0365529494365891	0.692377856704517	-4.58311655159884
MSX2	-0.111363732876823	5.03293881652298	-2.16101080616414	0.0331399759467532	0.683151317365336	-4.58330010043275
CDKL4	-0.849251485433063	-2.85634623805904	-1.15341248646742	0.251556456730136	0.877046508557361	-4.58331141302434
SLC23A2	0.162504975597085	4.16300244692155	2.11553175968029	0.0369290270378157	0.692377856704517	-4.58346273347147
GABRB3	0.977061853025872	-3.73391966264747	1.16796262618875	0.245665561639903	0.876256476598517	-4.58354455751174
HMGA2	-0.989004361817344	-3.58169368331796	-1.12477024712408	0.263443510436341	0.879891459889656	-4.58380657271855
MIR135A2	-1.01463211429633	-3.55615317504236	-1.1422253136224	0.256153335437642	0.878648527253758	-4.58393065518867
SAMD13	0.703955168420422	-3.92935061075254	1.21293790747992	0.228079599976546	0.86935956142099	-4.58423557615895
MOBP	-0.960480974890134	-3.69736513310032	-1.14072578570652	0.256773975749646	0.878648527253758	-4.58454428472788
BTN1A1	1.05378194680238	-3.69502922761387	1.13376927840738	0.259667070985814	0.878648527253758	-4.58470273246602
PTPLAD2	0.849250313948063	-3.75850380310233	1.16233774014291	0.247931149112839	0.876256476598517	-4.58490693763585
DNER	0.635009624057015	-1.27835903981792	1.28311766896547	0.202487757040581	0.854492059093846	-4.58495827203378
PNLIPRP3	-0.806680108514321	-5.00712318242962	-1.11774838122529	0.266416841366932	0.879961651533922	-4.5856813339737
LILRA3	-1.01830098363776	-4.23479685206982	-1.11753080351351	0.266509345294441	0.879961651533922	-4.58656933673001
PIGR	0.897216730549695	-4.48951684453436	1.14761801855698	0.253930094110079	0.877616635616831	-4.58723240710656
FAM163A	1.02782526399935	-4.2053242509976	1.13407376012145	0.259539964432608	0.878648527253758	-4.58726948570196
FAS-AS1	-0.993713461471282	-4.19998942529678	-1.14221295492459	0.256158446256818	0.878648527253758	-4.58768339936409
C14orf55	-0.813053983941469	-0.922152227182954	-1.20302950940708	0.231873529308285	0.869920141382689	-4.58798312783812
RAET1E	0.958631653831948	-3.60694300563597	1.14821432403602	0.253685096190824	0.877301395511857	-4.58816160479211
AOC3	-0.549234597295964	-0.551335693220825	-1.29239702691587	0.199269545313607	0.8530366268514	-4.58878518023373
ZNF862	0.178036538947996	3.09594221615369	1.91857497011647	0.0579587211212954	0.72841263894135	-4.58883098351973
ZNF583	0.902826398691631	-4.10116690770138	1.15522043313979	0.250819078883593	0.877046508557361	-4.58884429756421
FLJ42709	-0.75356263431834	-2.97912663120519	-1.16035423716134	0.248733593174619	0.876674523130101	-4.5889302245446
LOC145783	0.287799969437748	0.820757847059898	1.60021914517371	0.112780417026559	0.796696049305056	-4.58908700709837
RIC8A	0.113678543291654	5.77657748157688	2.19785683912843	0.0303225137913352	0.671897326785908	-4.58936928722025
RPL7	-0.137200288331048	10.2342646551282	-2.33016079189579	0.0218560676915474	0.646889934674252	-4.58949189247598
FAM66A	-0.806680108514318	-5.04042792221377	-1.10481680169869	0.271953750589779	0.882793968335299	-4.58986335748851
EIF3H	-0.100321383937345	8.52260618521378	-2.2849092228494	0.024481839948121	0.651459863783817	-4.58996405224765
ENHO	0.58589360323269	-2.11787459460262	1.23557108157099	0.21958225482328	0.866186989760877	-4.59012279199949
SULF1	-0.247848731249382	2.30911022013362	-1.91855980996127	0.0579606660155672	0.72841263894135	-4.59016155831153
UGDH	-0.106493175883841	7.27819462632599	-2.23489103882623	0.0277035341816566	0.669799838534224	-4.59043338212699
ITGB2	-0.452586017218791	-0.819839757269314	-1.3925717916142	0.166912073218727	0.828004727340535	-4.59058035137934
LOC729668	-0.950756280420499	-3.52692644231385	-1.14270994111001	0.255952979163909	0.878648527253758	-4.59067777670679
ODAM	-0.826670054044103	-4.60110613491956	-1.14001004673604	0.257070586736667	0.878648527253758	-4.59075515652732
KRT6B	1.26214864687459	-4.02112883720776	1.1855791178397	0.238665511715084	0.873202111695035	-4.59150677397944
NTNG2	-0.763381791012747	-3.43603047720261	-1.18002128407476	0.240858357923955	0.873314452714784	-4.59177537119221
ARTN	0.225410026675487	1.23582248291402	1.78136938731369	0.0779611046271907	0.759982787543518	-4.59181606654496
PEG10	-0.813273820523248	-1.49615685557799	-1.16217887453217	0.247995351781942	0.876256476598517	-4.59185261889961
COL28A1	-0.702112238606127	-1.65459663196293	-1.22864636874816	0.222157196006619	0.866786735253743	-4.59187551612425
RARRES1	-0.969401375394352	-2.97165370343847	-1.16147762655998	0.248278889654575	0.876256476598517	-4.59192305127996
MYO7A	0.449853365420952	0.412846174155588	1.36240303592878	0.176204795515977	0.833227171121584	-4.59197459777689
C20orf106	0.905452708167411	-2.35280480461933	1.14664178933218	0.254331548301603	0.877616635616831	-4.59266923528444
MIR3662	-0.945032421273615	-4.54811980422537	-1.11775938994306	0.266412161568304	0.879961651533922	-4.59313915277497
CLCA2	0.691701097134563	-3.31792698015047	1.20669117110071	0.230466211398296	0.869549017992438	-4.5931877105529
VANGL2	-0.804281034969141	-2.66414773805345	-1.17978177073273	0.240953180846068	0.873314452714784	-4.59330808286547
CNGA2	-0.758166569803549	-5.04715805639278	-1.10574704359132	0.271552798456337	0.882279753961032	-4.5938605738565
PCDH20	0.835054656061565	-5.1032294068821	1.09325567087213	0.276971171987237	0.882870058471036	-4.59387164124842
GPR52	-1.12563382307155	-3.73974613549924	-1.09452100390801	0.276418928108443	0.882870058471036	-4.59421152370924
IL17REL	0.802063537098981	-2.30372057110217	1.19593532319932	0.234617705961936	0.871780754798612	-4.59426747327389
ADAM18	0.731175963715127	-4.65736519073263	1.1386004319857	0.257655454216912	0.878648527253758	-4.59434163668651
APOC3	-0.85553611631525	-4.21902009033872	-1.13989834025313	0.257116901045294	0.878648527253758	-4.59479295967168
GRK7	1.02290729493361	-3.20705646071791	1.10494368248159	0.271899038307869	0.882787714358532	-4.5949782283816
CHST6	1.12903041274092	-3.98649537030415	1.09317654501716	0.277005731140903	0.882870058471036	-4.59501263351504
AKAP12	0.400920958613017	0.785051293662299	1.62958456442577	0.106411053521603	0.791030139979577	-4.59510878639713
TMEM22	-1.01830098363776	-4.50750506151467	-1.09154105501514	0.277720718985284	0.882870058471036	-4.59519010085362
TCAP	0.499850855164549	-1.22031242658099	1.33585137172179	0.184702849312029	0.836088194724337	-4.59525678596896
MTHFR	0.168658346678131	4.80990430897259	2.04067102486524	0.0439824125387763	0.715765439454117	-4.5958976639718
SSTR2	-0.685535368810173	-1.8936444450066	-1.21868372367133	0.225900200309167	0.86909476649885	-4.59630850125601
JPH1	0.105578483133286	6.26305047837086	2.23102682475317	0.0279672238723651	0.669799838534224	-4.59666985768369
CYGB	-0.878615436162287	-3.40380612604506	-1.11908824678265	0.265847687299833	0.879961651533922	-4.59683330345051
P2RX7	0.523653442575892	-1.65704168219778	1.34101134932062	0.183027687498258	0.836088194724337	-4.59706898570564
MYOT	-0.984897708400276	-4.52470856985459	-1.09998449027488	0.274043190354916	0.882870058471036	-4.59744695594
TRIM69	-1.01830098363776	-3.85732858951328	-1.08437653540896	0.280867867446924	0.882870058471036	-4.5975323645558
CC2D2B	0.946298056109065	-2.84233546627032	1.11751810654302	0.266514744148895	0.879961651533922	-4.59762656872265
NTRK3	-0.727803056014934	-3.49482885944577	-1.186762221219	0.238200570201277	0.872978988968275	-4.59763114235448
MSTO2P	-0.237828228386594	2.07242993931472	-1.74328779071289	0.0844308177097506	0.762232510939471	-4.59814818610818
ERAS	-1.04147531949652	-3.53386172763829	-1.08111933409322	0.282306753444356	0.882870058471036	-4.59859233255109
MYBPHL	-1.04147531949652	-4.27923661447364	-1.07963255179791	0.282965231619575	0.88327822967737	-4.59907514826566
LPPR1	-0.894428869775937	-4.43831112710879	-1.09337365405328	0.276919646977414	0.882870058471036	-4.59921524041248
RNF44	0.113624951278652	6.7776380790311	2.21974447829919	0.0287497289744903	0.669799838534224	-4.59929542255778
C5orf58	0.780652174051085	-4.04523323112769	1.14374753931397	0.255524383747265	0.878648527253758	-4.59952100230858
PTGER1	0.883367495373439	-2.14593693418824	1.14834188737389	0.253632707254139	0.877301395511857	-4.60035160558399
CDK5RAP3	0.126956046515668	8.04925061096701	2.27222885099231	0.0252657567977457	0.662295480698274	-4.60088480071633
ECM2	-0.880723822434649	-2.58731377856671	-1.17762152307335	0.241809625519546	0.874043104732924	-4.60089769394825
ANKRD63	0.815786375472776	-4.31010044080105	1.12596511150147	0.262939882126817	0.879891459889656	-4.60102622327733
ZNF323	-0.194235543055993	2.54704920582382	-1.81791027499775	0.0721439549895374	0.748761305195046	-4.60126182375306
INPP5D	0.720912070337693	-2.06868517936769	1.23184967327599	0.220963336730004	0.866786735253743	-4.60133284270029
SLC2A3	-0.470319387276293	-0.422097182133294	-1.46827235122532	0.145244116754891	0.815815791788796	-4.60149098777941
SNORA38B	-0.732118769514374	-3.74697770494404	-1.1577904551803	0.249773524447675	0.8768715123877	-4.60161153283601
TCL1A	-0.687012564735001	-5.30370713810866	-1.06752078003648	0.288368756822989	0.884237072705113	-4.60166336011863
SMOC1	0.706758036395585	-1.98154166550338	1.16953672555987	0.245034195197876	0.876256476598517	-4.60230335685933
TP53TG5	0.692833774144993	-1.9678024765893	1.22720659507622	0.222695319412523	0.866873949977826	-4.60285942843335
MFSD4	0.417776048810326	0.231818246439187	1.37747978928133	0.171512948328459	0.830376417720237	-4.60294129527885
ARHGEF33	0.958631653831948	-3.35095414364758	1.11408798678536	0.267976058268102	0.880853672432973	-4.60369040203316
CASP14	0.778369986534101	0.0159380897104868	1.59250639533575	0.114502959583929	0.79866649502041	-4.60425336546381
ST8SIA5	0.87712102641627	-3.17037423627818	1.09834410764343	0.274755000020303	0.882870058471036	-4.60426782890388
CMTM1	0.48686105735215	-1.56783006261027	1.33435758533744	0.185189943814118	0.836606326403917	-4.6044348530205
BAI1	0.263407654109053	2.65891594618821	1.88599152959106	0.0622679068806345	0.731566029136736	-4.6044451087118
C9orf131	0.820651514105112	-1.24627274524218	1.22714985642854	0.222716545184085	0.866873949977826	-4.60470428963858
ADH6	0.90018230022828	-3.57231042255373	1.11865138472026	0.266033166046514	0.879961651533922	-4.60480236826796
C5orf64	-0.692821008054186	-3.91572577463948	-1.12011557249355	0.265411871433612	0.879961651533922	-4.60520913749096
NLRP11	0.857335716612012	-4.83408934841798	1.07245059033922	0.286160913271533	0.884237072705113	-4.60577091083544
PRR16	0.835054656061566	-4.93858639129494	1.05512870633986	0.293970010777164	0.885453718974985	-4.60591976278396
GNRH2	0.78085926880361	-2.61847679004447	1.20223175599212	0.232180956958779	0.870159078980548	-4.60613240965937
MAML3	-0.221111067314158	2.43390001426074	-1.85924156234641	0.066003905605082	0.741645348283179	-4.60616013245295
CDKN3	-0.144495989677234	5.07413810182615	-2.10612236663126	0.0377581344589354	0.695865617376308	-4.60655349476171
RAC1	-0.0859462897664045	8.42505273526123	-2.27553169299216	0.0250594745712543	0.657919392040279	-4.6065821914242
RRH	-0.983390698713339	-3.46711825113798	-1.07372611205631	0.285591556909196	0.884237072705113	-4.60686427231315
HAUS5	0.131135028092345	4.62481941163839	2.13641886384631	0.0351446450429352	0.687437478009413	-4.60708912737184
OVCH1	-0.988847093650335	-3.63373741851078	-1.07362246846259	0.285637791397563	0.884237072705113	-4.60714087250511
RASGRP2	-0.876267103803686	-2.81905773932488	-1.11419446660834	0.267930611366562	0.880853672432973	-4.60727059804433
C6orf155	1.02361480290923	-3.49142414972965	1.09578593043689	0.275867624040624	0.882870058471036	-4.60734862594457
LENEP	-1.04147531949652	-3.41771770272321	-1.05317931310753	0.294857841948076	0.885453718974985	-4.60755880701308
HS3ST3A1	0.33272403464981	0.492129469279913	1.59792818598712	0.113289894130834	0.796696049305056	-4.60775647256621
ZNF286B	-0.247740590587372	1.65226835848438	-1.65233163530221	0.10167891513548	0.78798803370054	-4.60810590667423
PCDHGA4	0.459196734636951	0.149950416767728	1.43778599053684	0.153691690351958	0.81883120238699	-4.60839089778154
RTBDN	0.967080043813873	-3.4011074982339	1.06688724687491	0.288653331627306	0.884237072705113	-4.60878623770324
C4orf47	0.895061406530409	-2.64066681435396	1.10705190203299	0.270991072447442	0.882088533935455	-4.60890764593204
RRN3P2	-0.673036883949118	-2.28849412549568	-1.20569474153148	0.230848565711836	0.869549017992438	-4.6090559295485
SNORD54	0.530972823736848	-1.5775161144953	1.31841932579645	0.190447299995049	0.841917418956629	-4.60911721790075
ZNF853	-0.62374470577193	-1.83824886397612	-1.22837747886255	0.222257623222604	0.866786735253743	-4.60987012838841
[truncated: 14,725 more rows]
