# Supplementary material for: The transcriptomic response of cells to a drug combination is more than the sum of the responses to the monotherapies
Source: eLife. 2020 Sep 18;9:e52707. doi: 10.7554/eLife.52707 (PMC7546737; doi:10.7554/eLife.52707)
Supplement: Source data 4. [file elife-52707-data4.zip › MCF7/limma_t0_MW_3.txt]

1	logFC	AveExpr	t	P.Value	adj.P.Val	B
FOS	5.8892369553788	6.70296140946639	86.7867821597669	3.09142723579123e-94	5.17010290913725e-90	203.124432054068
DNAJB1	4.92745784563266	9.70935114870328	72.233934702941	1.43009924527024e-86	1.19584898889498e-82	187.31173085124
HSPA1A	6.07133196892649	9.30862539928997	67.1726868510654	1.49938938995031e-83	8.35859605250968e-80	180.245878363598
HSPA1B	5.86904636925829	8.83758207858262	65.2424517037389	2.43073805388334e-82	8.13033264262898e-79	177.48646429081
EGR1	7.95730931344249	7.31746040913881	65.4154518078672	1.88763790954418e-82	7.8922140998042e-79	177.160038768988
MCL1	3.40850102333919	10.2091383836117	60.4772168144865	3.35167390133671e-79	9.34223238765919e-76	170.703274845389
HSPH1	3.50358168676391	10.3379439314484	54.113473734596	1.2735009184418e-74	3.04257562286008e-71	160.216071932263
JUN	4.35478310527897	7.6900384754173	53.4171405294097	4.33010140776812e-74	9.05207699293925e-71	158.933402985015
HSPA8	1.78328944275893	11.9936459746859	53.0498905927911	8.30668272560531e-74	1.54356624336693e-70	158.389707630054
UBC	2.59766992103374	10.845093444045	52.4756458322193	2.32012717480861e-73	3.88018068714992e-70	157.347511898273
PPP1R15A	4.69156496826719	7.73047738173972	47.3961789405384	3.32197716477111e-69	5.05061328214838e-66	147.64716295199
KLF6	3.25907764721803	7.1115296895036	45.597898617824	1.23474285006607e-67	1.58844918650038e-64	144.112297613693
C17orf91	2.5994964639856	6.22040122393268	45.5981009850898	1.23423160142026e-67	1.58844918650038e-64	144.048417067301
IER5	3.21047128249719	7.83467038761343	44.7337375700762	7.35061669312096e-67	8.78083668398249e-64	142.382518521211
ZFP36	3.30345755818077	5.86929075058073	44.646747432865	8.81180854584401e-67	9.82457907471301e-64	142.063265620959
MT1X	4.56673957948696	5.90502223325212	44.1616085345115	2.4365174343245e-66	2.54676984822769e-63	141.028094068236
DUSP1	2.79004507187984	5.4953577980922	43.0919907518182	2.37873831875683e-65	2.34011880252289e-62	138.703405486075
DDIT3	5.68992104961594	6.72634808064563	42.0958218457804	2.08010110908809e-64	1.93264505268829e-61	136.462290235666
CKS2	3.12285217451386	7.17545906184564	41.7263462031083	4.70395950503525e-64	4.14047467169524e-61	135.942458368349
DDIT4	3.39229654185982	7.79816807553139	40.4244359518561	8.78888486730442e-63	7.34926552603996e-60	133.029849587988
MXD1	2.74048444824679	6.88739720859648	40.3984323710212	9.32607288460254e-63	7.42710680581395e-60	132.958702392474
DNAJA4	3.44680704706624	7.65985678493217	40.0253903953715	2.19254400862063e-62	1.66673209091688e-59	132.106735047625
RHOB	2.04588518095745	7.97282296864467	38.7148181184643	4.67688082765644e-61	3.40070238964028e-58	129.068622026229
JMJD6	2.50649384423728	6.14538139994074	37.7908583327121	4.27473211612756e-60	2.97877582958822e-57	126.785222877616
MT2A	3.62332552118685	7.21193164564443	37.7579905210783	4.62881559122468e-60	3.09649247790566e-57	126.775502580267
DEDD2	3.88119114867283	6.41955434437307	37.6981723538245	5.35102524391688e-60	3.44194408381792e-57	126.557891244729
BAG3	3.22502574363669	8.79206796542452	37.5517149932969	7.63788324787768e-60	4.73096146064839e-57	126.274656030768
FAM53C	2.06866998325872	7.2283258284205	37.2613275043629	1.55216574463905e-59	9.27086425476555e-57	125.572671115417
DNAJA1	1.82821985621776	9.61681679901245	37.1284261669063	2.15070793172454e-59	1.2402910155228e-56	125.230636855952
ZFAND2A	4.02339492389784	6.89223470843203	36.9313804269541	3.4946322867878e-59	1.9481410121413e-56	124.728429072065
SAT1	2.6143283068424	5.89732516241368	35.8051431761467	5.85326241686343e-58	3.15774066643948e-55	121.869193141188
ATF3	4.71312928105708	5.18042201633573	35.2936461519757	2.15912441450169e-57	1.12841239712895e-54	120.228476356386
C20orf111	1.99061663892921	6.43378349403498	34.8256158363955	7.2307202620612e-57	3.55666369596211e-54	119.436786871175
NR4A1	4.94153274853967	5.57460740685181	34.9052233533978	5.8813479464276e-57	2.98059585018349e-54	119.410375480801
SERTAD1	3.62849148938298	5.45539804975964	34.4988839382351	1.69509804432686e-56	8.09966276952069e-54	118.533848410725
TXNIP	-3.11286347050468	4.83387758930209	-34.368970611464	2.38312053150157e-56	1.10709188246756e-53	118.191627969036
IER2	2.73507479843915	7.16835375609479	34.2052448150641	3.66675584009686e-56	1.65737363972378e-53	117.809796771503
SERTAD3	2.00359941584318	6.08400992785327	33.8144535960363	1.03284596857249e-55	4.54560946800166e-53	116.781005771771
SESN2	2.96798664859156	6.73073296517458	33.730374528522	1.29233261470766e-55	5.54178734573613e-53	116.556715315617
SLC30A1	3.91347092825264	5.6169025225889	31.8731553708176	2.06609338634305e-53	8.63833644830029e-51	111.494357647979
NEAT1	2.40795919602319	9.32769474472601	31.7006617967821	3.35127210521513e-53	1.36699206555165e-50	110.94906129438
KLF10	1.98344423156353	7.44018767785237	31.0166402483285	2.33117424993969e-52	9.28251384666463e-50	109.053817018278
TAF7	1.39510397895409	8.41777406796868	30.7410311025068	5.14386964366075e-52	2.00060641675773e-49	108.229121832055
ASNS	2.5485427398434	7.81572324876419	30.3937840917681	1.4058436206283e-51	5.34348379804267e-49	107.247626790851
NFKBIZ	2.58028677051785	4.85809908122177	30.165375706522	2.73754843432998e-51	1.01739466701632e-48	106.608610703289
SOX4	-1.76939179740786	6.64624701805417	-30.0208342452236	4.18246687717402e-51	1.5205994794317e-48	106.19287491114
PLEKHO2	3.02538547278926	3.7030997790889	29.8739647691827	6.44468344728019e-51	2.29321033983647e-48	105.608380647651
NFKBIA	-2.40165806934954	5.75357244973123	-29.8269787393148	7.40336308174902e-51	2.57945508706605e-48	105.572366298081
ZNF473	2.15661175410208	6.17128838010622	29.5367144280902	1.75062821179429e-50	5.97500126817298e-48	104.763421669708
BRD2	0.999418489791369	9.33574667072424	28.9905181828907	9.00645628299214e-50	3.01247949753521e-47	103.013703229043
ZNF394	1.79798784659769	5.1974585255003	28.9487001994605	1.02201142220437e-49	3.3513958872443e-47	103.006333321428
LRIF1	2.91147490625606	5.46769695928258	28.6940879505482	2.21357043307211e-49	7.11918306205731e-47	102.235140604571
PPM1D	1.31405709680707	8.86931357002667	28.5247445476581	3.7122154006801e-49	1.1713790634146e-46	101.609854398532
KLF2	4.22404414111624	3.62310599751825	28.3605839483123	6.14194552374164e-49	1.90218327664917e-46	101.081016985653
USPL1	3.08506263990073	6.33987128627438	28.2111081805557	9.73384912435691e-49	2.90694451349545e-46	100.749027416896
DNAJB4	5.8378646341749	4.68788398282454	28.3536154526725	6.27495281412768e-49	1.90804201569948e-46	100.721665512924
BCL10	1.97229707818817	5.00470492733472	28.0349273544138	1.6790364963164e-48	4.92635199375358e-46	100.212227840678
RSRC2	1.701830980688	7.26264497055346	27.9273219528093	2.34556540533519e-48	6.76331652393548e-46	99.8207903440901
CLK1	2.22529504983148	7.00246078561596	27.5090422663912	8.68530383369107e-48	2.46191561550253e-45	98.5187556040436
CHORDC1	2.40186369852206	6.49101414277378	27.4423157241443	1.07176789860187e-47	2.98737438936961e-45	98.3593264718934
CCNL1	1.50147830332066	6.92425604820124	27.3108608905573	1.62368093215792e-47	4.45154752613264e-45	97.8803951132204
HSD17B7	2.97141086500732	4.381094666947	27.208310977974	2.24749628154986e-47	6.06243996978063e-45	97.5576720009532
DUSP5	2.77369068767282	4.47402428634682	27.1084157228655	3.08770983996792e-47	8.19664434343231e-45	97.2000158952836
PPP1R10	1.17427846260486	6.9101267595695	27.0363079071936	3.88550387942384e-47	1.01533073249194e-44	96.9978023622116
MT1F	4.31552155026576	3.917475381179	26.8875203026514	6.25236387774568e-47	1.60868513063721e-44	96.3608970065869
WHAMM	1.28568939231269	5.47808293282616	26.7356339850675	1.01823377672052e-46	2.58014267907182e-44	96.107359662585
CYR61	2.52540444553717	3.93787813596911	26.5188512440019	2.04994305015506e-46	5.11690262250645e-44	95.3794189957531
CSRNP1	2.48996015141197	5.15068521785139	26.4944306154038	2.21867524894874e-46	5.45663600932629e-44	95.3365456485387
MAFF	4.2931075943998	3.55005147507574	26.4291372722358	2.7419432712716e-46	6.64583467662989e-44	94.1346324062974
HEXIM1	1.30437842725197	6.03291130128041	26.0013372823338	1.10890327515378e-45	2.61201385544674e-43	93.6623654676436
HSP90AA1	1.26186376752575	12.9413910624577	26.0620231152414	9.08563241848135e-46	2.17068737952403e-43	93.6436519177526
NXF1	1.03720762649802	7.46721710303826	25.7508114017694	2.53370540299808e-45	5.80461495338902e-43	92.8191334582259
HSD17B7P2	4.15824385551673	3.7190281721565	25.8071429389962	2.10299353199913e-45	4.88478664293799e-43	92.740234025351
VEGFA	1.69042538255672	7.06037922764422	25.2729394136386	1.24609960261815e-44	2.81618510191701e-42	91.2433573187122
MRPL18	1.51896962364307	6.42466694507529	25.2378118662073	1.40212421107001e-44	3.12655004079132e-42	91.1420958221904
KBTBD6	-1.87390218484221	4.67799213089447	-25.0484152151704	2.6541835505366e-44	5.84060074989133e-42	90.5728023723054
ZNF227	2.13772267904224	4.55277220437063	24.7050234006286	8.5183952831647e-44	1.85015120409931e-41	89.4104349743859
DNAJB6	1.13309462341881	7.80144613763983	24.6964127226505	8.77248109333594e-44	1.88090992057629e-41	89.2380100950417
RNFT1	1.91061192574056	6.72540781486655	24.6562405822435	1.00627635870263e-43	2.13024883834718e-41	89.1906877687793
EGR3	1.88144002071206	4.86247048957442	24.5494054435676	1.45060610737601e-43	3.03249206746955e-41	88.8610939505194
EIF1AD	1.30171799118529	6.43120715503031	24.543088911991	1.48236786817484e-43	3.06063212683407e-41	88.7650771356771
HIST1H2AC	1.96894858774108	4.13318382291511	24.5105306026932	1.65755976862976e-43	3.38061336226391e-41	88.7471145200169
TSPYL4	1.29564751317234	5.95264664965326	24.3283686425052	3.10284797665085e-43	6.25205175439865e-41	88.0397599239433
TACSTD2	-1.41637793487326	5.95613205094542	-24.0900918176241	7.08198081196171e-43	1.40998865594342e-40	87.2104232760803
PI4K2A	1.21280019754959	6.12383947389819	24.0528972847246	8.05987505904485e-43	1.58580412338195e-40	87.1032040137694
CHAC1	5.09433759371107	3.60301126371288	23.9641288246746	1.09810349113043e-42	2.13542823089131e-40	86.5042250650466
HIST2H2BE	1.63401555309492	6.55361154601822	23.6232469617367	3.62861596793527e-42	6.89601970997153e-40	85.524284927472
DNAJB5	3.99004399977875	3.26439722128384	23.7564174032234	2.27153723809622e-42	4.36657342183002e-40	85.4378051149496
HMOX1	3.11776710473401	6.75584619051977	23.3332340355305	1.01287206479057e-41	1.90328903500647e-39	84.625426625485
ZCCHC8	1.20621038901947	6.2093422356505	23.2596017217998	1.31631958022049e-41	2.41913501753928e-39	84.2986385284868
LDLR	1.89126860308562	8.50263837961225	23.2684129349085	1.27564376951237e-41	2.37042960014722e-39	84.1986158586856
ING1	1.54834352953054	4.29817664606209	22.8584007846863	5.54501326651984e-41	1.00798697683998e-38	82.947995589809
CCDC117	1.53294283395641	6.53815852182042	22.757421367131	7.9852188970775e-41	1.43596560037338e-38	82.4622681313182
PMAIP1	2.02299299519325	3.6131509531064	22.6513249512937	1.17278264187132e-40	2.08655498964425e-38	82.2014874321904
DUSP2	3.2893310041573	3.81190515506254	22.587434602104	1.47910849063038e-40	2.60385372603184e-38	81.9716391683133
HBP1	1.41431292373806	6.10881226071028	22.4259601482653	2.66430391434552e-40	4.59358955293964e-38	81.3147896661057
TNFSF9	2.54719319399301	2.00851173642848	22.4661941916028	2.30029760650371e-40	4.00731012199668e-38	81.2850969516573
MARS2	-1.53949709210814	3.72991524945803	-22.373531459645	3.22728551986377e-40	5.45183060951532e-38	81.1937048964151
HSP90AB1	0.662124782247473	12.2065673647244	22.4139483146438	2.78385218526865e-40	4.7507289741258e-38	80.9569475657239
HEATR6	-0.842677190711964	7.84462438321741	-22.3381110040376	3.67415777685908e-40	6.14466146601912e-38	80.8269764506289
FAM84B	-0.81077080327181	8.55727002887833	-22.3122193919236	4.0398485649231e-40	6.68934924750236e-38	80.7300406746055
ZNF165	2.29921249258179	4.57965752817723	22.1937374213847	6.24231602476623e-40	1.00381243459798e-37	80.5434383052252
GEMIN4	-1.20812793666447	5.6027002266946	-22.2144344509422	5.78475150077408e-40	9.48472393126918e-38	80.4875170396339
EPC1	1.52209180992151	5.50159202909776	22.2085561191429	5.91115754098865e-40	9.59788337043633e-38	80.4739872029241
SLC25A25	1.04251276635191	6.24587187674517	22.1810048142005	6.54176425550874e-40	1.04194728961074e-37	80.367492791605
MAFG	1.52894720483783	6.70722584074029	22.0312703924716	1.13655336026575e-39	1.79318098085702e-37	79.8032388569417
STIP1	0.827232843225524	9.50524692810074	22.0132721537467	1.21478365588414e-39	1.89869550102863e-37	79.5972082736564
CYP1A1	-2.1508109286801	6.56248199634734	-21.9470789072324	1.55222913358956e-39	2.40365555834739e-37	79.4734833397239
AZI2	1.69329639024777	5.87323128721534	21.8932982727484	1.89499310561528e-39	2.90751052278073e-37	79.3545220128904
UBAP1	0.981290224547385	5.95128342001884	21.8324180717689	2.37612579301665e-39	3.58002952814509e-37	79.1052642542667
EZR	0.654781249984527	8.16263350951487	21.8547710729472	2.18660394759066e-39	3.32443312904602e-37	79.0446637963147
RANBP6	-1.82121707077142	4.16235686138574	-21.7672610747893	3.02855741203458e-39	4.52228519275592e-37	78.9706014508319
TSC22D3	1.33602046681802	6.02488184372022	21.6747744459557	4.27717035366e-39	6.27468394689559e-37	78.515139757969
HIST1H2BG	3.20077718516016	3.1745000519762	21.6426740522117	4.82269741971962e-39	7.01346014325138e-37	78.4703124582312
INSIG1	1.51256988717753	8.29926565363552	21.6906274034194	4.03114979662077e-39	5.96610169899875e-37	78.4362170932119
NR2F2	-1.13666084730152	6.03322532752457	-21.5979650848726	5.70145549562038e-39	8.14967023151754e-37	78.1826475483775
IFRD1	1.39950174939773	7.38493088016067	21.5191971179578	7.66128708031472e-39	1.08582512823037e-36	77.861660822643
FOSB	5.81987376550294	3.51542458263948	21.6240842475553	5.17016703846123e-39	7.45395461648497e-37	77.6188960768003
EIF4A2	1.02048918646421	8.40691795017628	21.4284048560505	1.07792480872086e-38	1.51489197487796e-36	77.4454662918194
TSPYL2	1.44803162008422	6.38540384366304	21.2899342416912	1.81776678512061e-38	2.51242410862455e-36	77.0694305905552
DSCAM	1.36119730269196	7.29996502471082	21.3127878627027	1.6673070363208e-38	2.32367023961908e-36	77.0440951150089
ARHGAP10	1.0515913619334	5.04960388756496	21.0772336282323	4.07401517351301e-38	5.58474014441243e-36	76.3098123300601
ZBTB5	1.11378773937265	5.59405603989726	20.961911129801	6.32416688910274e-38	8.59881032954099e-36	75.8218116090358
DUSP4	0.951991730528824	6.12907799082694	20.9197614917024	7.42974135004627e-38	1.00205640595302e-35	75.6463991324545
AHSA2	1.46779619949774	5.44662855817385	20.8717772036466	8.92770209337369e-38	1.15741775046187e-35	75.4937675397681
DNAJB9	1.91270399966324	6.3183972105024	20.8743368808247	8.84059899434243e-38	1.15507951235455e-35	75.4830727933078
HIST1H2BJ	3.45076638611899	2.44799596448047	20.8970729055279	8.10354702382384e-38	1.08418976341144e-35	75.4481783927951
SERPINH1	2.04167144153936	9.03932703530522	20.883814958387	8.52546159337253e-38	1.12267574557136e-35	75.351503282386
FOSL1	3.53948559440427	3.29180561096025	20.8941886819525	8.19350502235281e-38	1.08752522217324e-35	75.3417891336561
RBM39	0.811974910536007	8.49383738115439	20.7784702218527	1.27697590103002e-37	1.64278038221739e-35	74.9540044448048
HIST1H4H	2.11560706605888	3.31182974068753	20.7005454285457	1.72321886148422e-37	2.19993223202001e-35	74.944102140144
ZC3H12A	2.06302098864008	5.32240791917296	20.643867796903	2.14389827104128e-37	2.71625414279503e-35	74.6578544711372
ANKRD57	1.84918216359822	3.69452958771193	20.5731690988797	2.81686740254638e-37	3.5156186895661e-35	74.4517971136492
CCDC9	1.40952807531625	5.80123188275644	20.5857560901103	2.68311417824002e-37	3.37386477570573e-35	74.4061966084064
ZKSCAN5	1.22862999974623	5.08868034185867	20.5495553293992	3.08619989393509e-37	3.82323015008669e-35	74.3051974395822
JRK	-1.37404756172454	5.07276671929655	-20.3301617074402	7.23192135585516e-37	8.8282228288556e-35	73.4313122985669
RBM23	0.787820078643746	6.65364676677852	20.3387628283427	6.99371675859604e-37	8.60021463755589e-35	73.3343406108613
CBX8	-2.32347339499253	3.76947258085776	-20.2358175137532	1.0448504921341e-36	1.26623765438048e-34	73.1132826949745
EIF5	0.967436496805345	9.97274882645205	20.0532122324229	2.13631863556693e-36	2.57034481015981e-34	72.0532030306906
TCP1	0.718505691915461	8.46763496653647	19.9118106191822	3.72723164305592e-36	4.45244442846194e-34	71.5638021179064
MED26	1.19245656397663	4.98128420755523	19.8139360443615	5.48672184586143e-36	6.50779689008415e-34	71.3871748995355
ZNF10	2.3409759558407	3.83154458244615	19.7661884616473	6.62853863468107e-36	7.80673803707086e-34	71.3148351154938
C16orf72	0.995342611903373	7.06883648947183	19.7205775337289	7.94256316056546e-36	9.2889109298809e-34	70.8800150354884
TIPARP	1.77736705720668	6.20178252492669	19.640109909995	1.09344031163559e-35	1.26990942859678e-33	70.6210339145291
UBE2B	1.45296556200704	6.84805985928007	19.5261253151872	1.72204229362899e-35	1.98616795301043e-33	70.1495558128541
HIST1H3H	2.46388563084016	2.3952485765391	19.4167053310495	2.66711428493418e-35	3.0343414490639e-33	69.8507050757387
TBX3	2.41668640446545	4.71689793940831	19.367845599079	3.24405055957022e-35	3.66577713231435e-33	69.6838469376782
FXR1	1.0285764876043	7.71544633407064	19.4201148338463	2.63094478575359e-35	3.01369319157144e-33	69.6683306567702
C20orf177	-1.40646019850834	5.95687823904113	-19.3386338990736	3.64749453401938e-35	4.09400661657316e-33	69.3942459299142
HIST1H2BD	1.37843483787827	4.80045892327811	19.2044010235875	6.25902195907439e-35	6.88657126602369e-33	68.9585270965014
RABGEF1	1.13404085140559	5.88654567599332	19.2173243959551	5.94137287737341e-35	6.5803655629929e-33	68.9484844433426
GATA3	-1.16643749198712	8.8585694612958	-19.2260232315214	5.73675549546429e-35	6.39609992707632e-33	68.8102887758996
CDKN2AIP	1.32424372785335	4.64731006199635	19.1277553021539	8.52790677613292e-35	9.26108525480824e-33	68.6789571653755
MAP1LC3B	1.01332265690646	7.62558097053956	19.1567408043426	7.5858274078158e-35	8.2918547430269e-33	68.629700767339
KBTBD7	-1.95564581493183	3.34790300171393	-18.9500081797942	1.75222410904582e-34	1.87847410254374e-32	68.0425433952755
ERF	1.32710583544253	6.72839574017194	18.9957563355708	1.45523567810241e-34	1.57015235358611e-32	67.9722892211436
ZMYM5	1.49052308355711	5.37768604896849	18.9151602792445	2.01884884347441e-34	2.13691316824469e-32	67.8145789543604
KDM3A	1.07873778546266	6.19680587958183	18.9281502544429	1.91498784260127e-34	2.03988896048813e-32	67.7385207052684
UVRAG	1.02346097677795	5.78379693961943	18.8905569222646	2.23137965875751e-34	2.34701845365161e-32	67.6296445003356
KIAA1683	2.76013957671554	2.97071222917776	18.7060184037864	4.7387111256168e-34	4.95313780405096e-32	67.0289975356356
MBLAC2	-1.56751915807651	3.5040491087485	-18.671456848149	5.45913313402182e-34	5.63571250206055e-32	66.878630010226
C5orf41	2.80604763596551	4.81563713303347	18.6481244639019	6.00694968969165e-34	6.1632040865278e-32	66.8293185767581
ZNF410	0.804046355955108	6.63252422262764	18.678265433326	5.30897093279382e-34	5.51473477515801e-32	66.7116614494869
TFE3	1.02885388358145	6.72470095457409	18.639046210188	6.2347742299807e-34	6.35794903793886e-32	66.5666751156981
SKP2	-1.49130538270172	3.7838978800719	-18.5284206041168	9.8216364877433e-34	9.89986298873123e-32	66.3020545624239
LOC284454	1.8632772755978	4.08158548463672	18.5143124847268	1.04088167883621e-33	1.04237755669801e-31	66.2530096798023
NFKBIE	2.12355985408111	3.73592589417909	18.4934205067035	1.13439552859594e-33	1.12316032459879e-31	66.1934917900452
SC4MOL	1.41600313462083	7.0304553009857	18.5283012705639	9.82646051261291e-34	9.89986298873123e-32	66.0519138052209
GTF2B	1.31067236300025	3.98341630484555	18.4384102703223	1.42317410160068e-33	1.3918809166766e-31	65.9150486638466
TSC22D1	0.767776160298391	6.6636823389189	18.4932954102626	1.13498023712746e-33	1.12316032459879e-31	65.9105165064697
MEPCE	0.883156578999452	7.48686322051248	18.4779498192311	1.2090590331657e-33	1.18942960415666e-31	65.7747008211944
SNIP1	1.11537953060709	5.15271615888027	18.3378558458525	2.15636292766586e-33	2.08456726024762e-31	65.4292259580925
PRPF3	0.748802532107221	7.398790160737	18.3405292168431	2.13263664891107e-33	2.07361716955749e-31	65.2397072234343
AZIN1	1.24185158307922	9.65199339190434	18.2842158460659	2.69286201075451e-33	2.58824277401485e-31	64.9047045041857
SNX16	1.76609459868507	4.93669039968733	18.1936937182846	3.92110854341201e-33	3.725944277274e-31	64.8556153843908
IRF2BPL	-1.52597968483512	6.34974601381072	-18.1981523755765	3.84910940029042e-33	3.67842889202611e-31	64.8094851146827
ZBTB9	-1.0074834985253	4.52789890907697	-18.1754151737855	4.23073661734168e-33	3.99744854171877e-31	64.7448498580462
HIST1H3D	4.68232615102468	1.33092399218058	18.1714499942709	4.30109128539422e-33	4.04109273353556e-31	63.7770299802531
ALDH1B1	-1.05311694261615	4.11482585509358	-17.9127413694535	1.2669693972886e-32	1.17715534445858e-30	63.6254167094425
PP7080	-1.06732323676013	5.38811444379684	-17.9259379742403	1.198793547376e-32	1.12003482046459e-30	63.6103150655264
TCEB3	-0.735709205597948	6.14385835806823	-17.8752957202384	1.4824507681217e-32	1.36975174840151e-30	63.3508222100932
PNRC1	1.36457171605384	5.19933224060621	17.8263356135261	1.82090027548946e-32	1.67322726413658e-30	63.3354822322334
RNF10	0.628518224470572	7.60975377557664	17.7808276683457	2.2050227806899e-32	2.01512573684469e-30	62.8817775439159
PVRL4	-2.01832106777912	3.06407816943519	-17.6029319761685	4.67150979446365e-32	4.22304485419514e-30	62.4916399419399
HIST2H2BF	3.84623162939469	2.94749073722386	17.5849316401066	5.04132754228609e-32	4.4275299142278e-30	62.395746091739
MAP3K8	-1.24208951035577	4.93944866183709	-17.5830246581286	5.08219487292294e-32	4.4275299142278e-30	62.3027854500685
SPOP	0.954953370015786	6.20836675612073	17.593265342098	4.86658093241537e-32	4.34891083705854e-30	62.2158009411339
TLK2	0.849569290374546	7.05630957373983	17.5921913531003	4.88875411006342e-32	4.34891083705854e-30	62.0884991212273
UBE2D3	0.781731216906066	8.18873705349795	17.5829859038232	5.08302884197403e-32	4.4275299142278e-30	62.0132909926095
UBB	1.08856774171165	10.3065917317109	17.6004927800297	4.71997690031375e-32	4.24391901509931e-30	61.995196347279
ZNF16	1.36389762359062	3.90986490177396	17.4743479143818	8.0576378574401e-32	6.94618224370248e-30	61.9153382035808
UHRF2	1.06320315241113	5.09810746123293	17.4813146643754	7.82270871877355e-32	6.77860003174968e-30	61.8079283035052
MAP3K14	1.34945404415187	5.93432447964536	17.4416022159267	9.26072414248673e-32	7.94237695174093e-30	61.5590323440108
ZNF7	0.863283086756752	5.2031959940249	17.4319661466076	9.6480831631192e-32	8.23237463367375e-30	61.5331085502879
GZF1	0.863345726759055	6.16746116026674	17.3642031364606	1.28745379877771e-31	1.09296331628215e-29	61.1979421933625
FEM1A	-1.29139914787481	4.20572809812362	-17.3171967191775	1.573232751574e-31	1.31553722686618e-29	61.1637995479595
IDI1	1.11942728934581	8.24081320584377	17.3569566229022	1.3278380013401e-31	1.12155367345515e-29	61.0420132955075
GRPEL2	1.10974821298482	6.00372094482215	17.3243315418793	1.52605652439985e-31	1.28250097055593e-29	61.0117506702829
EGR2	7.02817211175201	0.960513806880349	17.7286504918867	2.74702282253996e-32	2.49680487413904e-30	60.7027896374475
ZNF295	1.834972206349	6.42766817643158	17.2141184129215	2.44417591155599e-31	2.03365163904788e-29	60.6074934945283
GOLPH3L	1.68424534757688	6.4418847860992	17.2014253093785	2.58068266898104e-31	2.12607571212014e-29	60.5710488358138
KAT7	0.834421276091033	6.78772194119572	17.2083167717151	2.50564302394946e-31	2.07447395705597e-29	60.4942924297942
HSPA6	10.1345006221565	4.58931929883194	17.5876732048125	4.98315397048916e-32	4.40943211653231e-30	60.188224855501
MBD1	0.785224296255401	5.7623391564597	17.0658378096455	4.61750045440405e-31	3.78544498036536e-29	59.9785986422493
DUSP10	2.5827444894012	2.65135397352581	16.9034566566453	9.29705623832657e-31	7.47519079470065e-29	59.4387802409422
ATXN7L3	0.842835168734157	6.40371953744931	16.9385212847795	7.99078937514276e-31	6.487279684946e-29	59.3640205694031
TP53INP2	1.59779328956134	3.91068928026686	16.8601050989452	1.12133485245559e-30	8.97282491505614e-29	59.3264606870165
KCTD5	0.865747897436045	6.66709474526224	16.9276659901486	8.37411804236516e-31	6.76564010340652e-29	59.2905665639879
LYSMD4	1.43840630659173	3.6347694799667	16.8362007204605	1.24353691745551e-30	9.8563561173109e-29	59.2019701103204
PHF1	1.11419233211679	5.47884563925387	16.8541983524481	1.15035769439776e-30	9.16122956243243e-29	59.1315651686012
SIK1	0.849226518060875	7.20892170867376	16.8243019636118	1.30927750584502e-30	1.03284702866755e-28	58.8130773579908
INO80	0.930916182774204	6.25402489263596	16.8209468074516	1.32843943803598e-30	1.04304324702881e-28	58.807064565469
BRPF3	1.02978562316576	6.39370725580584	16.8048431212607	1.42441542002032e-30	1.1028668279824e-28	58.7810499489823
NPY1R	-1.05244062247812	6.34622103429305	-16.8125308842452	1.37775612364855e-30	1.07670997251862e-28	58.7316462668387
KIAA0174	0.531190558985018	7.48951513306439	16.80763154531	1.40731055718537e-30	1.09469124457526e-28	58.7195277183253
SPATA2	0.865934885781059	6.15744549492513	16.7800484987065	1.58602233852427e-30	1.21672649493027e-28	58.6714279873076
FBXL12	1.20495268627584	3.59289466228506	16.7212224265781	2.04728088774022e-30	1.56341212632728e-28	58.6540398448291
HIST1H2BO	4.60897146070676	0.870765794074285	17.0258475725559	5.48433509919884e-31	4.47414732678055e-29	58.618977780624
C14orf169	-1.13088681117551	4.136359232241	-16.7157366494949	2.09665070250531e-30	1.59383574312267e-28	58.5587926398419
SRSF1	-0.74931933156407	8.80616712877644	-16.7862846044692	1.5437161677569e-30	1.1897285340814e-28	58.5392040679803
IMP3	-1.2165207979359	5.54859429173805	-16.676736272947	2.4839695549654e-30	1.87972429127789e-28	58.2345752724885
BBC3	2.12361964724923	4.62839357349707	16.5776789036909	3.82394837256802e-30	2.79265120449029e-28	58.095261115113
GPATCH3	1.28674100682703	4.12696275573674	16.5934044901362	3.570517210165e-30	2.61900569398244e-28	58.0932329640261
HIST1H2BK	1.10167383220195	6.8692401322211	16.6601759337236	2.66951431992765e-30	2.01103412101217e-28	58.0791631088549
BCL7A	-0.951430378623408	4.8387587184499	-16.6148319174433	3.25217668340393e-30	2.40661074571891e-28	58.0761119236816
ATXN2	1.21348713467016	5.69179943522802	16.6045020402883	3.40191108933783e-30	2.5063242756866e-28	58.0028811413403
FAM83D	0.932046758337305	5.76664867759842	16.6221250793444	3.15047252384868e-30	2.34171122172646e-28	57.9875909544684
PRSS23	-0.735474278986714	7.51479796878689	-16.6280007988535	3.07086802224654e-30	2.29273200018085e-28	57.8819222524542
HSPD1	0.807342746758605	11.0907695448554	16.6295390189717	3.05036465931696e-30	2.28763670683484e-28	57.7649396951387
KATNA1	1.3240154421377	4.46301080573535	16.5022258987188	5.31610468560436e-30	3.86550151139336e-28	57.6756289970923
CWC25	1.1509545522355	4.42434922387427	16.4929083221994	5.53712356125627e-30	4.00878157742207e-28	57.6463472845817
HBEGF	2.1484720956256	3.73757462923029	16.4400016585158	6.97951841494585e-30	5.03127008498079e-28	57.5308925823891
FAM48A	0.932430286667448	5.90185353014021	16.4047439963316	8.14541169794957e-30	5.84651782130938e-28	57.0911605157935
JOSD1	0.708038112003355	6.37289351410987	16.3794487861142	9.10094422062327e-30	6.47677409130653e-28	56.9105684182276
ZNF217	1.1619113722507	8.52367354987428	16.3908893197161	8.65554036847863e-30	6.18612209924943e-28	56.8148094594462
C1orf51	2.29012430337355	3.10303162599022	16.2657090895367	1.5001445447601e-29	1.05858301124759e-27	56.7710528777867
FAM46C	1.41228160618882	4.75801050615648	16.2757485175933	1.4353125028468e-29	1.01712569057669e-27	56.6746825432123
C10orf2	-0.910191776140634	5.01253274646526	-16.2372416937548	1.70046661940383e-29	1.18989973819705e-27	56.3705697724021
TULP3	1.10474855610007	5.60455577328972	16.2163554792858	1.86438163293328e-29	1.29377254892847e-27	56.3219380069988
CRKL	-0.709121479065287	6.67018085070516	-16.2450950716211	1.64265563107181e-29	1.15427616697668e-27	56.2973646211365
ZNF654	1.68887344073118	5.12790179426344	16.1936859280238	2.06035073015368e-29	1.41799611568272e-27	56.245475651542
GABPB1	0.801145336627796	6.57968601663427	16.2323708802118	1.73734666871708e-29	1.21064107031769e-27	56.2387404993955
ZNF77	1.64671257418557	3.12848777181991	16.1417299643393	2.5913731196018e-29	1.74750500210566e-27	56.2251976767633
CENPL	1.02359571610386	5.08205591474073	16.1887222374715	2.10595512030436e-29	1.44344235376927e-27	56.1877275121812
BMF	-1.45874613768354	3.93161958495479	-16.1418521839753	2.58997460522798e-29	1.74750500210566e-27	56.1131164203514
ARIH1	0.798514002566559	7.58819709856498	16.2123834944118	1.89730914743014e-29	1.31118174304222e-27	56.0997465045574
SNW1	0.752765306956684	6.72469376412423	16.1559932809721	2.43318631611266e-29	1.66092277349666e-27	55.8957618562243
CYP1B1	-1.29116223593591	8.20586678357135	-16.1467618753886	2.53441853038905e-29	1.72299250009051e-27	55.7724512904454
ICMT	-0.555356207479908	6.74517217962077	-16.1273385115371	2.76147808545496e-29	1.8547373293634e-27	55.7372184577254
RBM5	0.654951420830932	6.13853871536479	16.0870658660094	3.29966402346424e-29	2.20734324513664e-27	55.6426075504885
CXCR7	-1.06342322698069	5.6958442201875	-16.0808615325455	3.39149101289564e-29	2.25973289640106e-27	55.6043708451205
DNAJB2	1.50846532631395	6.43803462702827	16.0392140536015	4.07818028027348e-29	2.70648757965451e-27	55.4913707226239
RLF	1.25941683939035	5.97421325445703	16.0363111177113	4.13096439498328e-29	2.73068176054152e-27	55.4541196400324
FAM13B	1.09573964198797	6.36612711929534	16.0171915131973	4.4962213552656e-29	2.9604254309237e-27	55.3217734784704
ZFYVE1	1.09369219560397	5.08625321664799	15.969795300686	5.54816621450209e-29	3.6245129598177e-27	55.2964602817365
ENGASE	2.50145958858279	5.02638530531169	15.9358252376343	6.45154097831354e-29	4.16585217456817e-27	55.1743587615111
PPP1R3D	-1.17024465514025	4.11804415707143	-15.9292447034453	6.64296331508542e-29	4.25658691499956e-27	55.1165884584497
RYBP	1.16348127229517	6.66934960841198	15.9721086647517	5.49149070998613e-29	3.60155649544345e-27	55.1086725485223
ZNF695	1.71884877383398	2.96596103382575	15.872209715598	8.56093090447708e-29	5.40275503571603e-27	55.0053844153932
ZNF669	1.23583422018941	3.83789989806106	15.8883690045612	7.96695522030491e-29	5.06613532716271e-27	55.0048412354117
FJX1	-3.3360789846703	1.5080789708156	-15.9316486991235	6.57237918902415e-29	4.2275565214323e-27	54.9503819193242
FKBP4	0.886818331051328	9.34824450160857	15.9501155787931	6.05474265472139e-29	3.92478744796746e-27	54.8452304944209
TFAP2A	-1.04573534874876	6.58279124728803	-15.9035529086545	7.44666391807457e-29	4.75335905976638e-27	54.8196542853452
TUBB	-0.621089909777767	10.4297180764044	-15.9516745493708	6.01296845395125e-29	3.91287488030664e-27	54.7735248561515
SNAI1	2.52751402499125	2.99637033650272	15.801931827921	1.17085321203927e-28	7.25235152523881e-27	54.6944862811944
AKIRIN1	0.761931768394303	6.43052620451594	15.8634830916334	8.90003175995384e-29	5.59564402832586e-27	54.6360514006547
CDKN1A	0.902568675975387	8.02918651422638	15.8739269580032	8.49574872342381e-29	5.38192809282348e-27	54.6007438061548
ZFP36L2	-0.976614024965863	6.47944723981252	-15.8485960708014	9.51001470666378e-29	5.95675977356723e-27	54.5734205416421
CEP164	0.756540146086168	5.49547847066389	15.8314577819896	1.02645399196701e-28	6.40537931405087e-27	54.5637708896895
E2F2	-0.953804300679384	4.25721772623301	-15.8182642645235	1.08862066410719e-28	6.76806393551249e-27	54.4937038138417
ARRDC3	1.40020761308066	5.74063066255581	15.7923434092308	1.22201377826093e-28	7.54131307292836e-27	54.3559304090433
LOC100216546	1.95736469113131	4.9905240869775	15.7679491038496	1.36255092878746e-28	8.37768446067703e-27	54.352874939217
TFAP4	-1.26806740332609	3.62791556878379	-15.7000655130716	1.84536931063928e-28	1.12225295822296e-26	54.1512996832078
TRIM26	1.02086677349954	7.15230588866758	15.7489455874151	1.48321609276816e-28	9.0861926503497e-27	54.0773642529262
NDEL1	0.840349146071897	5.98443233750605	15.7198255551467	1.68932147970729e-28	1.03110264330747e-26	54.0630834455094
SRSF4	0.70457972893771	6.10312001468459	15.6952171449092	1.88582476949016e-28	1.14270048713599e-26	53.8814880872841
SMURF2	1.00718473735941	6.477942415966	15.6368057059012	2.44944215044491e-28	1.47886175177042e-26	53.6283260777144
YPEL5	0.964948722609122	5.7418497596113	15.6023699669714	2.85828473211355e-28	1.71333167956513e-26	53.55578570753
CNOT4	0.965676757731755	5.07432998761044	15.5916674849526	2.99884375444442e-28	1.79116653390459e-26	53.5149093588732
TYW1	0.818037986870924	4.67877385697561	15.5637925500163	3.3984680678211e-28	2.00833851470813e-26	53.4616006889242
FOXO3	1.17392061666802	6.74892794370271	15.6041841715831	2.83512394735714e-28	1.70556161494967e-26	53.4467312168552
PPAPDC2	-1.35281456590434	2.95072915487275	-15.5208315611436	4.12190952178437e-28	2.41030821126999e-26	53.4049218358184
SCAF8	0.897630418954939	6.45835583891958	15.5858189502656	3.07857236761316e-28	1.82574625092066e-26	53.3515464599054
ZNF329	1.33867650768255	3.79655865906476	15.5047098821717	4.43176852217417e-28	2.58247027055195e-26	53.3305642890446
ZNF160	1.13563404865521	5.0527576063994	15.5514869669598	3.59153981981784e-28	2.10754077005732e-26	53.329719690086
PIP5K1A	0.782426195176284	7.96176592513576	15.5858717589988	3.07784300780364e-28	1.82574625092066e-26	53.2911019804982
PARP1	-0.637021416350991	7.64298698925072	-15.553494989363	3.55929692263009e-28	2.09597470894597e-26	53.1239218140471
POLR2B	-0.767592846937214	6.99156746800968	-15.4849008084325	4.84478873824419e-28	2.81334190480541e-26	52.8686208931846
EFNB1	1.58932908663392	3.58289113898643	15.3980384724294	7.16497167487842e-28	4.10366391406393e-26	52.8613564448915
ZCCHC7	1.43254053495941	4.68923235010675	15.393297999318	7.31982328822892e-28	4.17804521066008e-26	52.7642074580445
ZNF263	0.805654006703958	5.54161663871086	15.4289811491255	6.23204615947903e-28	3.59395655072853e-26	52.7570829698936
C7orf64	1.23493356493527	3.81830594848114	15.3811681222591	7.73156398624285e-28	4.39805020768454e-26	52.7269355724146
TRIB1	1.31713661576208	7.1775657704366	15.4378700905288	5.98737201917682e-28	3.46480310203159e-26	52.7103805321544
C11orf84	1.30242487060707	5.4605654269691	15.3713377529587	8.08228915964361e-28	4.58197301375864e-26	52.5194344868893
CASP3	1.15009302570476	4.24171231251779	15.3081473086571	1.07524872615539e-27	6.07515530277797e-26	52.3418015135445
ZNF101	1.50226722966729	3.21902816718094	15.2188569385573	1.61085335815737e-27	8.97997052060796e-26	52.0485242343293
PER1	1.06985715797433	5.39870026442163	15.2614684128534	1.32808940447216e-27	7.45334469811827e-26	52.0335742759768
PRMT6	-0.594947556531421	6.70457695712868	-15.2961754494461	1.13506571711846e-27	6.39152830070341e-26	51.9829340604486
HSPA1L	5.88689004748371	2.40146108599216	15.4001255122772	7.09784576100324e-28	4.07918805866042e-26	51.9595281046607
TES	1.26768873495532	5.93738087172614	15.1934737606073	1.80733295548741e-27	1.00418060955387e-25	51.7600007086466
HERPUD1	1.27856467889312	6.39996889195011	15.1822069933485	1.90210593739252e-27	1.05333840056134e-25	51.645445913364
FZD1	-1.41465495520065	3.38905029196522	-15.1228359014693	2.49065403182672e-27	1.35679798137687e-25	51.6337712700391
NCRNA00052	-0.875022692650775	8.27673631359526	-15.2320383516094	1.51744883480232e-27	8.4875633154629e-26	51.6322554189954
HIST1H2BC	1.84364025515802	2.17937831943654	15.0827481311566	2.98863194002089e-27	1.6123187279003e-25	51.5146507989206
ADO	-0.790775767833886	5.03007161729773	-15.1429399291532	2.27325153330961e-27	1.24648716862524e-25	51.4851440568315
MYLIP	0.774026062675416	6.59466243794412	15.1463892697133	2.2379171475403e-27	1.23114889392973e-25	51.4049908072277
ATF5	-0.771747736017061	6.4443887740544	-15.1559500495049	2.1428394172431e-27	1.18273420508164e-25	51.3970131288652
ZRANB1	0.658139889224826	6.31330475531038	15.131539009468	2.3940831484686e-27	1.30845250245062e-25	51.2960523817645
ZBTB43	1.19753355127235	5.73205727508709	15.0946030423671	2.83174585247003e-27	1.53760122197107e-25	51.2416417241239
SHC1	0.67758654933499	6.6871353097754	15.0857379004753	2.94825974745292e-27	1.59568595522339e-25	51.0905451943011
LOC493754	1.18235062134944	4.00119447236721	15.0093144613654	4.17542067876806e-27	2.23098196267467e-25	51.0500106873047
HSPE1	1.17375691902926	6.60915666135536	15.0604337569798	3.30805369233119e-27	1.77890321384395e-25	50.9788882383519
ZMYM4	1.02912339932484	6.08718293869978	15.0370293583508	3.68006460294294e-27	1.97260898780826e-25	50.9685182714049
ZNF200	1.05070043705679	3.85869762062674	14.9745133290961	4.89357049878345e-27	2.60637175228199e-25	50.8344348500253
HIST1H2AG	2.34543412990903	1.40738874303073	14.8848331873305	7.37121333349432e-27	3.86445679590467e-25	50.5875093040269
ZNF222	2.10361711117808	2.42746064166297	14.8696783049464	7.9003495464306e-27	4.12892018170329e-25	50.5401852658295
STK17A	1.17773634704254	4.80121225183334	14.9131640513967	6.47572385011612e-27	3.41640396433256e-25	50.4861799429519
STRADA	0.57458906712414	5.77021417939664	14.9352056734114	5.85536972636814e-27	3.10873661281844e-25	50.4768365660195
PUS3	1.44766269739331	3.28305602265219	14.8544727247363	8.46967148568919e-27	4.41267245877464e-25	50.4085655469711
PPME1	0.878370384300489	6.25077707339023	14.9154161719077	6.40941779796473e-27	3.39212352066969e-25	50.3939964186001
NBAS	0.968705882034638	5.26200018826921	14.8941362098638	7.0642039395711e-27	3.71514926683607e-25	50.3745954863917
RGMB	-1.09666087738101	4.57470986699069	-14.8180525685189	1.0006894614453e-26	5.16528720778125e-25	50.0736818046783
C3orf38	1.06616375614287	4.59187423899161	14.8209217555519	9.87621457222989e-27	5.12949728279418e-25	50.0428326497257
DYRK2	-1.03102360272726	5.60795132242407	-14.8190024765263	9.96343862984642e-27	5.15877856487776e-25	50.0011144647262
ARPM1	2.71588839715059	2.5932433303221	14.7417953114553	1.41966905186078e-26	7.23858086076817e-25	49.9753798814197
RNF19B	0.910233564506758	4.48151610863929	14.7476800790486	1.38183135091123e-26	7.06720107420163e-25	49.786771225869
DYNLL1	0.836186959786373	7.46873458352603	14.8115770857101	1.0308255242054e-26	5.30446955901882e-25	49.7861126441281
RIPK1	0.667305553802362	5.86580891226731	14.7748637103878	1.21978833395095e-26	6.25758898680851e-25	49.7059284084442
FAM193A	0.870379148502007	5.23885432483298	14.7096147951572	1.64579401323974e-26	8.34068456891559e-25	49.4945574725843
EPC2	0.919387743031212	5.39496082218442	14.7080167636243	1.65792310599886e-26	8.37676919175978e-25	49.4298073874562
CC2D1B	0.802422207899645	5.22178762604916	14.6864135609747	1.83099511186569e-26	9.22336212374752e-25	49.3853065167195
SCAPER	1.35127177523368	4.26645142354	14.6334882721642	2.33580333788611e-26	1.16608880665096e-24	49.3429001491983
ZNF75A	1.02924460245873	4.23456661213691	14.6453994800919	2.21117907536272e-26	1.11050326895994e-24	49.3377005459079
CHD2	1.10030419733915	8.27233738318604	14.7108930962674	1.63615595569866e-26	8.31704322282807e-25	49.2962776374734
STX5	0.923378428787434	5.97928525378897	14.6344510101182	2.32547318551463e-26	1.16440759145349e-24	49.1831674357548
DCUN1D3	1.89981081815298	3.72981848959359	14.5682856576718	3.15440701935223e-26	1.54252347928792e-24	49.1536629607436
AKAP17A	1.16492059462497	6.15632656702606	14.6212012586137	2.47176795865301e-26	1.22664235431789e-24	49.1101956707553
ZNF274	1.05245351992524	4.49182173425522	14.5836975906175	2.93802735214107e-26	1.44092578994743e-24	49.0900058026607
CBX2	-0.856385966739438	6.35237729928262	-14.6296780878725	2.37714127030617e-26	1.18319376799406e-24	49.0006821710321
EPN2	0.609342624075836	5.65031334848761	14.5989346453944	2.73877463773177e-26	1.35512624382918e-24	48.9377009841827
MON1B	0.872565814477581	5.96039216246954	14.5887359551738	2.87057803744963e-26	1.41198667936199e-24	48.874773907583
B3GNT1	-1.87765884953002	2.36445574107963	-14.4851784225752	4.62967155021603e-26	2.25077404086666e-24	48.8038093704778
HMGCS1	0.985562606448419	8.60651286618243	14.5970050132563	2.76323685240279e-26	1.36319684718538e-24	48.7318698956793
JUNB	1.37060330138985	6.40385295725961	14.5084985371747	4.15677449555885e-26	2.02676083567715e-24	48.4365369316762
FRAT2	-1.01146461674075	4.13779920121514	-14.4393835252381	5.72167718731221e-26	2.757617558519e-24	48.4093128833946
ZNF627	1.11478881427762	4.4216070066446	14.4609138109948	5.17927560945273e-26	2.51067261717355e-24	48.3772216352385
SGK494	-1.6743205243011	3.34112786090377	-14.3997518789564	6.87394254642921e-26	3.29397751136052e-24	48.3594416155576
SPRY4	3.5819782213705	1.96300687608153	14.4588640007658	5.22860768646542e-26	2.52726112567768e-24	48.2936478015752
ZSWIM6	1.14765560058336	6.25705567903331	14.4123633767431	6.48396553269124e-26	3.11602987266461e-24	48.0517526409123
RELT	1.07684022935899	5.04485782771521	14.3840757251298	7.39173506664249e-26	3.53198220727226e-24	47.9899945159176
SLMAP	0.968315868659702	5.54394602407125	14.3614380454744	8.20948346885079e-26	3.88938814541248e-24	47.9010340512903
NAT8L	-1.17796172399386	4.21563875125356	-14.3370848175213	9.1911122054707e-26	4.32992001476879e-24	47.8863352967728
UPF2	0.888089888285686	6.40167065064796	14.3724301143509	7.80163462171445e-26	3.7172232881354e-24	47.8607853798231
ZC3H18	0.630348758757775	6.61088063736415	14.3647047985653	8.08608424025905e-26	3.84180888733217e-24	47.7786998979384
TPBG	-0.754724168675772	6.9236303665459	-14.3573388022568	8.36701195689401e-26	3.9528222589575e-24	47.7168289143763
C15orf39	-0.924660651078031	5.55523690732691	-14.3074717068172	1.05452226650748e-25	4.95388493962672e-24	47.5607871095886
LOC440944	1.12808697353556	5.24147644460346	14.2396835103596	1.4449653411865e-25	6.73136500445767e-24	47.3296436648276
LRRC8A	0.981479464919458	6.19215348883171	14.2561885363206	1.33821974115392e-25	6.25150473493243e-24	47.3105091462397
ATXN2L	0.664123788655223	8.0395155461045	14.267224240796	1.27130528573655e-25	5.95554890718714e-24	47.2319861858284
PTGFRN	-0.714846877170676	5.05538912584792	-14.2197497473034	1.58536723317338e-25	7.36491155766436e-24	47.2133489780885
CCT6P1	1.16922402798152	3.91847941886556	14.1637013247662	2.05813346261146e-25	9.45610550239396e-24	47.1904318320583
TBPL1	1.17533116606071	4.51512263419688	14.1850529130427	1.86327336201249e-25	8.58440322487515e-24	47.1881171716849
CDK5RAP2	0.635375944838998	6.26084176132657	14.2189775788737	1.59107373681281e-25	7.37094658572228e-24	47.1171866840404
STK40	1.19002801806049	6.58507542584907	14.204269775976	1.70379846597745e-25	7.87136064779197e-24	47.0975559077154
ZNF433	1.65458262894533	2.01918779826578	14.0746997824695	3.11733415501288e-25	1.39417070584925e-23	46.911480877136
HPS6	-1.26986667505727	3.34199510115506	-14.1109583382799	2.63195349131143e-25	1.19073368440213e-23	46.8501654108891
MYO16	1.06980703932867	4.11942501431953	14.1090795092432	2.65512784731742e-25	1.19688296815462e-23	46.8366763210586
MFSD5	-1.08264366018364	4.36227507684208	-14.110761928061	2.63436655841179e-25	1.19073368440213e-23	46.8155665990465
RIT1	0.96128758050429	5.24427361328281	14.1142765911814	2.59152018046085e-25	1.177733247229e-23	46.8037688200989
ERRFI1	1.05765906388593	6.55432031024979	14.1159041198902	2.5719173931862e-25	1.17200944097128e-23	46.7155093685246
THBD	-1.63798111132906	3.47399925595212	-14.0407355233962	3.65340164634843e-25	1.61638860141617e-23	46.7070728947021
SCAF4	0.640822342503997	5.97810960790718	14.1242412655175	2.47381374851706e-25	1.13038418388523e-23	46.6904695738676
C20orf151	1.3871042022942	3.2942983657795	14.0474267191458	3.54092138333801e-25	1.57495662805704e-23	46.6677515319513
RNF114	0.476590060820918	8.5965685655864	14.1367562764734	2.33356414077017e-25	1.06921990932165e-23	46.5951425915851
PCDH10	-1.08436485127863	3.8927787130444	-14.0322539505006	3.80115621498943e-25	1.67732286383861e-23	46.4914261083629
DCAF5	0.662634624770059	6.31001827104362	14.0754386509374	3.1065963373272e-25	1.39417070584925e-23	46.4728136252093
MOCS3	-0.849142511471428	4.65299512582891	-14.0438359733136	3.60084270217165e-25	1.59736056634267e-23	46.4373186893162
PSEN1	0.628044652417254	6.82298316835372	14.0746682078189	3.11779385307115e-25	1.39417070584925e-23	46.4237435918832
AP4B1	1.2147357054618	6.59918364442524	14.063373004461	3.286692993548e-25	1.46577742997591e-23	46.37695838335
VIPAR	0.880797540923988	5.47844520411632	14.0215598165325	3.99604933689457e-25	1.75868234500592e-23	46.314600665487
USP30	1.14814282364058	4.02405733036505	13.9436237098455	5.75516601848765e-25	2.49350768117066e-23	46.2407415783558
TMEM168	-1.05774137812288	5.0359289750157	-13.9937286924718	4.55166797477644e-25	1.98752206815042e-23	46.2025173263983
ZNF425	1.5818545735083	2.8282071791279	13.9231226268701	6.33552165678172e-25	2.73080577804169e-23	46.189736384578
TNFRSF12A	1.08500253035483	7.7135180348065	14.004264375276	4.33273841916251e-25	1.89687741680822e-23	46.040227911721
DERL1	-0.517967887698296	8.37679441186188	-14.0089269487322	4.23926018286856e-25	1.86082381360351e-23	45.9946054981866
ASB13	-0.970439718422359	3.5211225909472	-13.9313179331686	6.09677961850717e-25	2.63469101653524e-23	45.971759790234
HIST1H2BN	2.51901405659238	1.51154619744524	13.8794493112954	7.7756631532194e-25	3.29215672340357e-23	45.9594753071681
RCOR1	0.911944412095763	7.33759347540111	13.9756386251737	4.95383848090444e-25	2.15749986340223e-23	45.9284272481759
HECA	1.05597807700018	5.00548681262752	13.9049544810157	6.89884338686026e-25	2.96597061187278e-23	45.819837940547
RCC2	-0.475251259417039	8.28841298766162	-13.959975503809	5.33080884783952e-25	2.31564797847449e-23	45.7649860153246
IRGQ	0.86863344951828	5.68843892624819	13.8942084318694	7.25546177347337e-25	3.08178089414905e-23	45.6996776366508
RPL36A	-2.07235452583164	2.97608876416387	-13.8115222163939	1.06974627188981e-24	4.4726091627713e-23	45.6791684443879
FBRS	0.822284397413702	6.23983556289841	13.9016773839309	7.00568881031146e-25	2.99649973564319e-23	45.6754887487355
SPATS2	0.684167753531474	6.32241171021782	13.9000101097273	7.06068491126073e-25	3.01231873612052e-23	45.6594978066101
EFTUD1	0.694238485172014	6.42941911247628	13.8940647221695	7.26035441458219e-25	3.08178089414905e-23	45.6056471047363
KLHL15	1.61065147061176	4.21521050031973	13.8318278889665	9.72392742696369e-25	4.09629627930833e-23	45.584754406583
KDM4C	0.898054478193188	4.8207029648249	13.8430853613223	9.22309380306677e-25	3.89512678693153e-23	45.583623350535
HIST1H2BF	4.06180882339435	0.294439518354003	13.9040290647474	6.92884830736203e-25	2.97123228441853e-23	45.5003070787534
PVT1	0.759814996826479	6.47447278254972	13.8201704673814	1.02713910953692e-24	4.30523169621439e-23	45.2092538342496
CPEB4	1.96098726288701	6.30698841494047	13.7869405611212	1.20080713511653e-24	5.008054495683e-23	45.1769924974566
ACIN1	0.464597236477054	7.69219263218098	13.8220421418918	1.018144849123e-24	4.27825488862641e-23	45.1686822233062
ZNF845	1.07194719162997	4.28769701421099	13.7563748930766	1.38651845416933e-24	5.76819269341488e-23	45.1521228954844
STK3	0.844144300139686	5.61008013206334	13.7100690833754	1.72435100876542e-24	7.15584274704538e-23	44.8438481655913
SNHG3	-0.998632028489682	5.72174141145612	-13.704447580114	1.77063617269916e-24	7.32973251292594e-23	44.7771020090983
RELL2	1.58192829028978	2.94759294363089	13.6167182358805	2.67827111533463e-24	1.08981523437607e-22	44.708322229554
BTG1	0.832455963318888	5.49652482144106	13.6546695596912	2.23903272890393e-24	9.20038903149615e-23	44.5759857573877
PLK2	-0.613676024141093	8.56393687860043	-13.6908964787389	1.88740967502225e-24	7.79383689014128e-23	44.5216266388199
C5orf51	1.32525094681504	5.74364400848237	13.6458215880374	2.3344852318961e-24	9.56910073976237e-23	44.4820077313331
STAT2	1.56939043389516	6.25723977256287	13.6274246970088	2.54624957503198e-24	1.03862141202036e-22	44.4159218624228
SNHG1	0.920881130531144	7.67239125657485	13.6626860512274	2.15594085348594e-24	8.88077705263518e-23	44.409334292309
RND1	2.13682224624523	3.32648936926284	13.5369445071533	3.90484711539304e-24	1.558583846249e-22	44.401500694875
BRPF1	0.65599645671015	6.1954628585131	13.6421464298647	2.37532555015262e-24	9.71270036693214e-23	44.3990885716803
HIST1H2AI	2.86542726833678	0.777899564170902	13.562771927483	3.45585329076684e-24	1.3893194816054e-22	44.3524625490143
DLX1	-1.31930032088787	3.01790372877889	-13.539183093518	3.86371231491331e-24	1.5458546592012e-22	44.3417757314944
FEM1C	1.05669136356137	5.23323881928208	13.6083608476358	2.78609026050787e-24	1.13093625040616e-22	44.3155522925276
TPP1	0.915317040423248	5.58243130947494	13.565298278153	3.41482117928619e-24	1.37613179282849e-22	44.1609919710902
NIP7	-0.770299765080257	5.76610453486652	-13.5843102322941	3.12133755152794e-24	1.26089973941433e-22	44.1558617478908
TRIP13	-0.562303937415229	6.92683617992374	-13.6010551947255	2.88390878950918e-24	1.16780848900125e-22	44.1212934808619
C7orf68	-0.818946548270732	4.56621751933632	-13.5178698423545	4.27369285227744e-24	1.6936786554855e-22	43.9769219409249
LOC147804	1.43872511897995	4.73925526218779	13.4974251672085	4.70800906841313e-24	1.85262926259156e-22	43.9714932610334
NUDT19	-0.826271111481169	4.4377960455381	-13.5069649803572	4.50008876134043e-24	1.77918402942452e-22	43.8926385964669
PLEKHF2	0.96259401424465	6.45449281537412	13.5225513975829	4.1800444101985e-24	1.66050030204655e-22	43.863982781544
RBBP6	0.788127875868113	7.07079052467591	13.5298191505604	4.03873093004436e-24	1.60818419223957e-22	43.7932782052965
TPD52L2	0.496918864917154	9.07026353119499	13.5431598067161	3.79170969888175e-24	1.52068472431891e-22	43.7726832635247
LATS2	0.962618241804069	5.77404174195723	13.479516532112	5.12476040357276e-24	1.99782034940212e-22	43.7718903238422
CIC	0.992940608215193	6.56504236628236	13.5019404389165	4.6084219554714e-24	1.81771813168169e-22	43.736881574453
SREK1	0.896677193679202	7.11224955942412	13.4964000105125	4.73091912532819e-24	1.85727444722978e-22	43.6588399856795
MARCH7	0.913251275925377	6.75309653785251	13.4945638591416	4.77223357041315e-24	1.86910618809343e-22	43.6551002614601
IRX3	-1.25553902559686	5.12487321143807	-13.4425566619874	6.10582682320639e-24	2.36374647665055e-22	43.6486912527444
ZFP161	-1.19512844377689	3.09635376308799	-13.4089648402241	7.16043412146843e-24	2.74029977682925e-22	43.6389383775809
FRMD4A	0.732999870812607	4.89903179988247	13.4371249969394	6.26512018514582e-24	2.40786466325511e-22	43.5998052970241
CDKN1B	-0.811999494756164	5.98032481162174	-13.4488075706269	5.92753727720561e-24	2.30004949939644e-22	43.5851659003144
POFUT2	0.774282601185481	5.7830081776635	13.4406442016595	6.16144357178293e-24	2.37976864421473e-22	43.5635531489397
OFD1	0.873306094363821	5.53347166363717	13.4395544552086	6.19336215420711e-24	2.38658499232626e-22	43.5458240099986
BCAS2	0.718831569969331	8.31544222196583	13.4826271426298	5.04980090360103e-24	1.97319790448186e-22	43.5276301744191
KIAA1383	-1.6565981496227	1.92906391262612	-13.3434448832271	9.77360886410836e-24	3.6897028136196e-22	43.4699440827223
SRSF3	0.682423018977339	8.8537905020091	13.4667684519886	5.44382784461887e-24	2.11726922961409e-22	43.4076132802793
GPRC5A	-0.685032086431916	6.8809151363981	-13.4367127314467	6.27737977265742e-24	2.40786466325511e-22	43.3981591935455
HMMR	1.20201969812496	5.97137233656256	13.4074828490513	7.2109634269591e-24	2.75333681170009e-22	43.3311139723352
SDCBP	0.787426163185217	6.56038943911884	13.3963783903787	7.60115423116365e-24	2.8891296218632e-22	43.2661631359547
CCDC41	1.07784949425343	4.302755452745	13.3215423873417	1.08459411635009e-23	4.07612404535706e-22	43.1818038503565
DUSP8	1.4153783048384	4.82636977027783	13.3222457382533	1.08097338722075e-23	4.07166642519815e-22	43.1796697817312
SEMA4C	-0.791585678147461	7.40635665679288	-13.4046254643433	7.30940116588698e-24	2.78456549198847e-22	43.1785638753101
KDM6B	1.28677481169045	7.18789582028028	13.3572877620153	9.15147963663814e-24	3.4626548742791e-22	43.0667685168637
DAG1	-0.657525284358661	6.73914512981625	-13.3595855701151	9.05213138163885e-24	3.43283095751765e-22	42.9789504583488
ULBP1	3.12361921839318	3.02515929318583	13.2342066237974	1.64350931171221e-23	6.1627914190751e-22	42.9673609240698
NR4A3	3.59139991638478	2.87919617686624	13.1795617781519	2.13250896169932e-23	7.89028315828748e-22	42.735210526698
NAA16	1.09986766765844	5.5562210056561	13.2152502618323	1.7988611108455e-23	6.73023561919019e-22	42.4589687300784
SUGT1	0.840931870423079	6.13463039388324	13.210327864376	1.84156058760619e-23	6.87461144355491e-22	42.4196452405352
MKNK2	1.12334270484385	7.02638550019131	13.1963768387129	1.96819396101893e-23	7.33097456661037e-22	42.2938749889373
TOR1AIP1	0.815884611483332	6.67020251169573	13.1894486854927	2.03429583653932e-23	7.54358394019591e-22	42.2185332365372
AMOTL2	0.706455102685232	6.53606103651251	13.1718413539251	2.21250230585127e-23	8.16818732076307e-22	42.2094967328447
ABCE1	-0.867844514977219	6.99811126334909	-13.1923726811692	2.00613006542552e-23	7.45567093648364e-22	42.1844495843474
RGAG4	1.08834459071762	3.70991942728295	13.0876447808274	3.30729801828255e-23	1.20503817119297e-21	42.1392364355049
SLC19A2	-0.861160292131463	6.33154024949886	-13.1609454054828	2.33055489836061e-23	8.58506610576713e-22	42.1200768608312
METTL3	-0.678092810438706	5.55842004852143	-13.1455923776568	2.50771906881784e-23	9.21738323228782e-22	42.0961063946952
GADD45B	1.10396217695883	5.51505952483269	13.0776944062977	3.46838754560872e-23	1.2582497464807e-21	41.9322456840811
ACVR2B	-1.29339328628196	3.68956191094176	-13.0376240266311	4.20095516465035e-23	1.51415461581061e-21	41.9321559683712
INTS6	1.20668677406365	5.95357241848834	13.0972662221125	3.15868322598254e-23	1.15592600156088e-21	41.9194054273936
PLD6	-1.02059840888805	4.08543571205625	-13.0690609200658	3.61453156206735e-23	1.30842913082282e-21	41.9143232695437
CCRN4L	1.49892072075147	4.71854127501256	13.036072395014	4.2322568240705e-23	1.5221561962528e-21	41.8089036663821
LMAN2L	0.7953960012193	5.13664284612867	13.05194659701	3.92277889363081e-23	1.41694501548773e-21	41.7824858865794
SMEK1	0.67717289110444	7.93413837052654	13.1022234652798	3.08475022222487e-23	1.13134567360721e-21	41.7325035571883
FUBP1	-0.517245702193652	7.09185198545167	-13.0922446185661	3.23539137053037e-23	1.18141234237445e-21	41.7159372744956
STARD7	-0.542942901176659	7.92112674946931	-13.0805935802721	3.42065484909121e-23	1.24363112383047e-21	41.596442981268
C7orf60	1.84153818908898	4.99139854126231	12.9857693518411	5.38455245260188e-23	1.92417212002807e-21	41.5436919335762
ABCD3	-0.777119196633261	5.69504497332792	-13.032531996738	4.30455864090684e-23	1.54483774056923e-21	41.5428695161691
ENDOD1	-0.772351747338424	4.91108499302651	-13.0193004837669	4.5859301895678e-23	1.64229328673088e-21	41.5329976765737
ATF2	1.5289816252329	5.05737828476337	12.964689633382	5.95671558671903e-23	2.11957683983594e-21	41.4770067341891
SOCS1	2.40515766181549	1.69538940590711	12.8920977965933	8.43699325252519e-23	2.97053210853118e-21	41.3549210085079
G2E3	1.22980060819461	6.02626408281965	12.975582083664	5.65382278921233e-23	2.01608810931316e-21	41.2977536945885
PPP1R3B	-1.55645091602625	3.54032445579826	-12.881611096484	8.87251264872405e-23	3.11730885582481e-21	41.2662080131673
WDR20	0.602174864973665	5.48875899940396	12.9447775643036	6.55319180267297e-23	2.32687005749263e-21	41.1569715961423
ARID4A	1.17798538812897	6.15095727306166	12.9427487473161	6.61723791772388e-23	2.34463319779691e-21	41.1324076203492
URB2	-0.75131867516535	4.90625582190586	-12.9062875250073	7.88166017583837e-23	2.78674175012095e-21	40.9657990142955
MEF2D	0.975828669061009	5.28492277923607	12.8552571371994	1.00693440647065e-22	3.51565156864616e-21	40.8591655197344
FADD	-0.974819234684269	4.88321823771336	-12.8775406723022	9.04758122451759e-23	3.17215405448286e-21	40.838954674442
ZNF526	-1.02032456949164	4.17043248515249	-12.8228375292859	1.17664549683226e-22	4.09962901854641e-21	40.7940252746381
TRIM25	-0.766136058180236	7.71762869819191	-12.9055500041033	7.90959795719883e-23	2.79071975181842e-21	40.7931611991417
PGF	4.07823703406485	2.09179710814936	12.7973793534259	1.32983212063697e-22	4.59506454246543e-21	40.7274391170134
ZNF184	1.08594303638371	4.33891009509977	12.8172560121958	1.20863798812956e-22	4.19362276213252e-21	40.7062828532972
C20orf3	-0.50803095363797	7.58888755794116	-12.8725031326868	9.26905721376636e-23	3.24300654483323e-21	40.634725698902
ZNF507	-1.10470563973254	5.05189070610121	-12.8191363681205	1.19776362710862e-22	4.16453199579305e-21	40.6199507495383
MLLT10	0.77466543653173	5.43688712393051	12.806505640454	1.27274053371009e-22	4.4068970363908e-21	40.508787827918
ZNF468	1.04319149975496	4.53654266283088	12.7754115805991	1.47803012161633e-22	5.07568290634732e-21	40.4560441508567
FBXO34	0.665520313564137	5.57482756341638	12.7936643050209	1.35380271588662e-22	4.65864127993578e-21	40.4219751315316
BTN2A3	4.07010324287649	1.17138669210039	12.7670031673143	1.53904863910772e-22	5.26360929252301e-21	40.3600290889718
DMTF1	0.758251643149795	5.74805688487495	12.7720646517482	1.50202168115719e-22	5.14750217124443e-21	40.3227113233413
FANCF	-0.987406644764208	3.46324363470904	-12.722841929804	1.9035983562451e-22	6.43147048683699e-21	40.3167554665365
PPARGC1B	-1.08300648528005	4.37955353400378	-12.7353806518867	1.79206408519176e-22	6.10396736471425e-21	40.270667673678
HMGCR	0.9387549130154	8.35253993627647	12.7968595400219	1.33316028915485e-22	4.59706653109809e-21	40.2449081335016
TJAP1	0.835645184268689	4.75441567347551	12.7134091953229	1.99207681478229e-22	6.70331844072817e-21	40.2184591545015
KLHL25	1.177679395349	5.35644968361588	12.7094524298552	2.03040981480962e-22	6.80492459777077e-21	40.1166641081921
KLF4	0.833883334354025	4.91206510458347	12.6975184421394	2.15057130158685e-22	7.19323088954768e-21	40.0804610871202
RNF19A	0.968376148599393	6.27694976876051	12.7275032217253	1.86134357038909e-22	6.30143924517959e-21	40.0748015846719
SLC16A6	-0.954078126320544	4.45552780482416	-12.710626903346	2.01895488921473e-22	6.78012079663197e-21	40.0545159917745
GPBP1	0.756575858534319	7.30618719798919	12.7401856715508	1.75108306424336e-22	5.97655370742977e-21	40.048856484858
POGZ	0.705114574949013	7.18567957456833	12.7298383822057	1.8405306799757e-22	6.24361766570254e-21	39.9705688579751
THBS1	-0.824142905962358	7.25997724538851	-12.7318037533923	1.82319488327198e-22	6.1973803308619e-21	39.963459544016
TSPAN3	-0.560548759961317	6.89976644583507	-12.7196149841443	1.93341374932005e-22	6.51903458540898e-21	39.9232878734368
CENPBD1	-0.875830187558718	3.86213691734717	-12.6449258198705	2.77120143211136e-22	9.2321858068985e-21	39.908774643657
FAM123B	-1.24294446499208	3.07916938395084	-12.6016858100748	3.41418992898032e-22	1.12621128939382e-20	39.8087799796862
FZD8	-1.62432407803349	2.38720120587665	-12.568057723151	4.01621640011394e-22	1.31185943506847e-20	39.8045299592289
PRKD2	1.02852112705475	5.93997643722983	12.6436660978589	2.78809154877873e-22	9.26998868027345e-21	39.7525033637713
CCNK	0.497192527801856	6.93231206219604	12.6697580880417	2.45845191208309e-22	8.20661672209135e-21	39.7163089442278
MBD6	0.832613496631835	6.68676939051791	12.6369061568797	2.88050919353045e-22	9.55826106202445e-21	39.6316575948786
CAMTA1	0.704978286475249	5.40860868095648	12.6083970775896	3.3053504941815e-22	1.09462735969686e-20	39.5791251373072
AGPAT5	-0.763211676498862	5.12464618326814	-12.6044667278512	3.36866062752944e-22	1.11338893942297e-20	39.5325421037598
HIST1H1C	1.40690873824274	4.6144766669984	12.577934448268	3.82910623732494e-22	1.25318928988302e-20	39.5071017739247
TSC22D2	0.870414412769012	6.65892648416831	12.5955719410132	3.51647087461109e-22	1.15766651391724e-20	39.4213841958532
MICB	1.20757608045951	5.17514329826187	12.5613987659564	4.14752243885177e-22	1.3521084847438e-20	39.3907352443466
TRIP11	1.08393193233618	6.58564784350305	12.586743891363	3.66961173654486e-22	1.20570897214099e-20	39.3655999761147
PPP1R3C	2.84516846298953	2.37935342160593	12.4543144962849	6.96177648236819e-22	2.23043582166907e-20	39.2856470500276
C3orf19	0.802128415276306	4.87382880388032	12.5048476857107	5.45150350536761e-22	1.76005684601869e-20	39.1237112528447
PRR15L	-0.853480383122291	4.15669579772605	-12.5057877004763	5.42677338159348e-22	1.75546147067252e-20	39.1060396389179
TMEM185B	-0.518685847776724	6.16088150644227	-12.5206959495814	5.04928659332493e-22	1.63969454343235e-20	39.0192318656414
ZNF57	1.3411142851555	3.21288217856176	12.4131056442143	8.4997028398018e-22	2.71276775368025e-20	38.9629743602044
KPNA4	0.699679510777091	7.42720414100168	12.5210777771489	5.0399727937851e-22	1.63969454343235e-20	38.9618258613165
DHX34	0.833063874102128	5.79996670656441	12.4839658615096	6.03101320122353e-22	1.94340394561199e-20	38.9421844579321
TARS	0.604608440951734	8.24948070504023	12.5151912361361	5.18549790300446e-22	1.68066408778772e-20	38.8903643077958
OR2B6	5.17366335254569	0.271945058029077	12.5812720403384	3.76787624125136e-22	1.23556788742525e-20	38.7158407072593
ZFAND5	0.576756748119499	7.3783348637856	12.4679318461568	6.51764603113599e-22	2.09617523509074e-20	38.7055404429326
TOX4	0.420951956382495	6.94047330140866	12.4560335941121	6.90407350225276e-22	2.21619434264252e-20	38.6932499154735
JUND	1.39089936088325	7.43316469477138	12.4488846842857	7.14723201340281e-22	2.28547434401814e-20	38.601922874577
NSRP1	0.873992446531442	4.63889864684609	12.3837916728713	9.79733061880967e-22	3.10323025130631e-20	38.5492744996403
PPP1R13B	0.760824826855864	6.25294511761924	12.3964479627177	9.21431121313211e-22	2.92966047012208e-20	38.4376100861958
ZNF609	1.04644376265042	7.25612061339727	12.4005016993422	9.03503886340913e-22	2.87813314193627e-20	38.3992650542364
PURA	-0.81653130186633	5.29946391269619	-12.3645056384697	1.07577713446389e-21	3.40100128483443e-20	38.3853275651091
TASP1	0.68497606917626	4.75880388058051	12.3538152745552	1.1330303791393e-21	3.57524529447655e-20	38.3690756765501
SNORD49A	-2.50281643193574	0.572702463754594	-12.2921369795515	1.52846266937097e-21	4.79587423687807e-20	38.3632117397572
HIST1H3E	3.03698927683336	0.829559745687142	12.3363939419514	1.23296079609644e-21	3.88324601768679e-20	38.3550973039955
TERF2IP	0.492462517830523	6.91696627912909	12.3851917286635	9.73105565417661e-22	3.08808680759867e-20	38.3337589274833
SERINC4	1.98049874892304	2.28809141663781	12.2318675054825	2.04852772998391e-21	6.32095530558134e-20	38.220878655969
RRP1B	-0.489367243649574	6.70065163701951	-12.3339151704232	1.24788093636629e-21	3.92284977063717e-20	38.0500114932279
FASTKD3	-1.05031117651525	3.35042053768727	-12.244796666663	1.92373622528393e-21	5.95788233919417e-20	38.0445129862544
SRBD1	0.878222519980472	4.96989986258541	12.2736277232571	1.67224549624201e-21	5.23719731819315e-20	37.9809868560033
ZNF408	0.929013173623323	4.39084973746782	12.2465517257463	1.90739527009811e-21	5.91823348740646e-20	37.914920767488
SRGAP2	0.652424304889272	6.0888857876521	12.2699154128164	1.70267885555591e-21	5.32254227669479e-20	37.8891819054622
BRAP	0.665920276215505	5.70033974588931	12.266850017007	1.7282274970305e-21	5.3923277351377e-20	37.8787081298445
TTC28-AS1	1.31835698543808	2.81108299235938	12.1748988164271	2.70266174070006e-21	8.2480501736255e-20	37.8743105780874
FIP1L1	0.59048296955258	5.67920125310976	12.2601957007115	1.78502033882746e-21	5.54882530605026e-20	37.829736972267
ZNF337	0.761147256866932	5.06722299684211	12.2275646209031	2.09183592457118e-21	6.43085735340597e-20	37.7599922778534
SFXN1	-0.487698789797487	7.55726500630619	-12.2660839120253	1.73467250487785e-21	5.40235809526578e-20	37.6798373624423
SAP130	0.712588654475723	6.20989664743881	12.2282013972191	2.08536934536289e-21	6.4227839653497e-20	37.6430866075528
UIMC1	0.580922764623066	5.80038265287198	12.2248210161668	2.11992870873315e-21	6.49334940015627e-20	37.6382380561606
PARD3	0.502276706034267	6.09547288690796	12.2265657653932	2.10202005660993e-21	6.4503088856412e-20	37.6104666986172
PTK2	0.486869013062167	7.56201686438247	12.2397325344586	1.97167922709883e-21	6.09507641293916e-20	37.5874869185966
C10orf28	0.795834532065873	5.01743392275687	12.1663624536865	2.81731840155117e-21	8.58230108334094e-20	37.424521655501
NDST2	0.95835302173709	4.38993511670513	12.1487424612629	3.06965764666591e-21	9.33399172415285e-20	37.4105421616841
C2orf44	1.18984774669938	4.62554940813733	12.1224734694934	3.48860877632212e-21	1.05123411126507e-19	37.3265042664699
PHF23	0.815829971419865	5.84695349273671	12.1455464764472	3.11780162309408e-21	9.46317864693747e-20	37.3108364495656
BCORL1	1.35201233654658	4.67288363612168	12.1087585095307	3.72967907267597e-21	1.12185526639268e-19	37.3025642746248
KDM6A	0.798757843211717	5.76318743269998	12.1440451312728	3.14067863675034e-21	9.51534592771969e-20	37.2655674057395
NOLC1	-0.414341497276894	8.54306781735644	-12.1821360196972	2.60913046177514e-21	7.97716596759184e-20	37.2133537207374
HIST1H3G	2.70433069172483	1.3087641177765	11.9870696438241	6.75234658956484e-21	2.00579474891443e-19	36.9833899860781
TMED10	-0.467343263937133	8.69322563766877	-12.1285483988018	3.3868869656663e-21	1.02242414465349e-19	36.9718673762122
PTGES3	0.743272872071403	10.1325666744171	12.1319061749419	3.33194551709216e-21	1.00765744715821e-19	36.9254200306048
TNFRSF11B	-2.10919626450013	2.91929869028472	-11.9586595303518	7.75739216082739e-21	2.28808865075269e-19	36.9107056395801
METTL16	0.682339178827855	6.07845959549604	12.078823371415	4.31553780115273e-21	1.29574603566388e-19	36.8784854935943
IQCB1	0.79058306087288	5.15234836956013	12.0444060188077	5.10418980699733e-21	1.52705671435104e-19	36.8503288419007
KIAA1370	0.894033595021609	7.10216389243496	12.0690359228473	4.52646475780968e-21	1.35664151630124e-19	36.8055586370491
LOC100128191	-1.0779598307046	2.37751823435716	-11.9628886636928	7.59877258854967e-21	2.24526276980397e-19	36.7820124993046
ZNF440	1.27593897293187	3.25126865694268	11.9575442532761	7.79977302694568e-21	2.29653880462394e-19	36.752070103313
ZNF189	1.26715102099865	3.6232423510435	11.9549615395433	7.89881110377143e-21	2.32161189630006e-19	36.7220402643107
MKL1	0.789256466604873	5.00269012922903	12.0066270672065	6.13745271880109e-21	1.8263836168902e-19	36.7084293163961
AFTPH	0.769903756355721	5.76598477549589	12.0112994904506	5.99906433546426e-21	1.78838417016585e-19	36.6467011635918
PIBF1	1.681184716501	2.62711516322751	11.9059516522115	1.00367098969165e-20	2.92428460480891e-19	36.6363831007042
BAZ2A	1.1649566679949	8.05185219577192	12.0225090385458	5.67969043869178e-21	1.69619898029788e-19	36.5169427913934
ZNF419	1.63815183784287	2.07068775889659	11.8630761376303	1.23785420860361e-20	3.56928858356668e-19	36.439793145743
C14orf129	0.844501194787527	5.87720002445887	11.9744729895494	7.18075411077017e-21	2.12550321678797e-19	36.4282938148888
SP6	0.970029246327651	3.2079309044046	11.8792324788766	1.14377844062354e-20	3.3151734213151e-19	36.3479509106551
ZNF761	1.1130211689413	6.40608484460987	11.940847798109	8.46274328513487e-21	2.47865006480903e-19	36.2658218332507
ATP5A1	-0.455756354332488	8.05728225302529	-11.9769581188973	7.09412885758123e-21	2.10358530167001e-19	36.240424572875
LRIG3	-1.22276243779389	2.81683788506844	-11.8353632958612	1.41766121544762e-20	4.06671803896158e-19	36.2105699253156
WDR47	1.11702985735634	5.346608176403	11.9071331536518	9.97889574786908e-21	2.91251400501505e-19	36.1976004776913
C7orf42	-0.49534414730778	6.28451066804743	-11.9365173685414	8.64374181376347e-21	2.5272366799542e-19	36.179193926641
FOSL2	0.922369724908782	7.29169908383506	11.9476344582368	8.18670137043681e-21	2.40200690735413e-19	36.1777849598549
RGS2	4.10319535111104	0.964428922652136	11.8874218020452	1.09886774367642e-20	3.19608072091208e-19	36.0214830867287
P4HA1	0.849965158452332	6.25435272595389	11.8843800503541	1.11533853612186e-20	3.23835445800381e-19	35.9843566521231
TFB2M	-0.700077395475502	4.70263579101057	-11.8531781213695	1.29928502071106e-20	3.73997292364401e-19	35.9317589814618
USP31	-0.64583109971546	5.34928097141158	-11.8671949428161	1.21315796441594e-20	3.50411982675168e-19	35.8919225012101
ZNF211	1.22809135584914	3.16841014313406	11.7408584239397	2.25236095189504e-20	6.37368605067557e-19	35.8061516777637
SLC26A11	0.827673124128011	4.66177915381953	11.7780153906709	1.87736132189376e-20	5.33962427676041e-19	35.7008602552687
SLC38A2	0.903219020126139	9.49740242822239	11.8693045573183	1.20070083907037e-20	3.47413855235517e-19	35.6887563068503
SIAH2	-0.553688719774124	6.36585921792242	-11.8278956426509	1.47044677829415e-20	4.21091642469031e-19	35.6453803392263
FAM174B	-0.652667343973762	6.04707050955593	-11.8230283608622	1.50590851644536e-20	4.30509641521917e-19	35.5976410626222
ZNF782	1.17304639636243	2.94922452131865	11.7166642000231	2.53607003843719e-20	7.13719161766971e-19	35.5820173446832
IDI2-AS1	2.02031523501592	1.41315425182329	11.6823433130131	3.00111882309039e-20	8.39309551795381e-19	35.5779406861659
DSCAM-AS1	-0.731299359325954	8.91590219087414	-11.8410399605277	1.37881082059658e-20	3.96206738207168e-19	35.5512408457107
PELI1	1.34508318245231	3.35339622750447	11.7164093048468	2.53924241360528e-20	7.13719161766971e-19	35.542300209555
AHSA1	0.516222610131415	8.50485570360405	11.8037526772145	1.65497855114269e-20	4.72318452036011e-19	35.3953890575283
HIST2H2AB	3.50022914786139	-0.0570265565935124	11.7651816239298	1.99921640853357e-20	5.67655266830482e-19	35.3899212185972
OSBPL2	0.391213087363947	7.09270110579106	11.7790557475852	1.86781601154982e-20	5.32152554977159e-19	35.3794213331246
LINS	0.847252898766683	4.9123086035667	11.7319958434075	2.35238930779351e-20	6.63429321813469e-19	35.3227168896418
DCAF4	-0.63913906660081	5.10598164736627	-11.7416025050674	2.24415953615665e-20	6.36124136994641e-19	35.318041004555
ABHD16B	1.78050751095928	4.339732522253	11.6708338305715	3.17550826503622e-20	8.83647258310579e-19	35.2634949455676
TRIM24	0.57924301558713	6.1916210299953	11.7381378017393	2.28260501177001e-20	6.44835915825028e-19	35.2053829568802
STRN3	0.808622483443398	5.78474812672436	11.7006956500523	2.74269812548999e-20	7.69612138434472e-19	35.116193044124
SNRK	0.942632693895446	3.95771970722384	11.659295623102	3.36053843525978e-20	9.33582139390109e-19	35.073208315569
E2F8	-0.705935216880497	4.16675113350399	-11.678667548452	3.0557431271336e-20	8.53159399969656e-19	35.0453169104485
HFE	3.37364031988726	0.207730680461376	11.6566166845318	3.40502333492249e-20	9.44371645990776e-19	35.0106843027289
SPRED2	0.73930110989044	6.18700431150024	11.6762641062924	3.09199803681453e-20	8.61842919461437e-19	34.9883486834778
COQ10B	0.6163897863729	6.08882742419829	11.6889560244165	2.90530372849982e-20	8.13874364412579e-19	34.9742258330633
C1orf63	0.992489914637645	4.95707570510012	11.6036033267302	4.41760489345351e-20	1.21313668699699e-18	34.7742093126344
ZNF266	1.18459606565879	2.8972284403671	11.5398605668117	6.04304347430906e-20	1.62482088527885e-18	34.7631129097087
RNF216	0.442359178061189	6.79280833678202	11.6446616072022	3.61085413468143e-20	9.98147513196897e-19	34.7361052156807
TOR1AIP2	0.779120524304694	6.50213731555896	11.634569544086	3.79429590288469e-20	1.04712548976639e-18	34.7215281427854
ZADH2	-0.690543301109715	4.55769711246714	-11.6026315470838	4.43874627870367e-20	1.21694414368918e-18	34.7213331698205
LOC100506668	1.22550706131489	3.26642973205334	11.5283559169516	6.39481140186475e-20	1.71114921415658e-18	34.7197903031514
ID1	0.995064015584263	5.48612224946422	11.6216279803762	4.04327974882992e-20	1.114000173302e-18	34.710307210331
DPY19L1	-0.773450059522644	4.88826099605774	-11.6016045754895	4.46119868790857e-20	1.22109798455946e-18	34.7098848998475
C6orf62	0.795238058437489	7.98427869251902	11.655936831343	3.41640625033215e-20	9.45959902823757e-19	34.6931879231642
FZD4	-1.22947052853052	2.54916694933389	-11.5094731343085	7.01725252538852e-20	1.86873457379933e-18	34.6246462664977
ADAM17	0.860765153239685	6.22474546346199	11.5980270813791	4.54030586494535e-20	1.24072018440108e-18	34.6086650073932
KLHL12	0.756480382270746	6.00639583828455	11.5973118499218	4.55628936781811e-20	1.2430568252429e-18	34.5812263880411
TRIM32	-0.93351188699677	3.6771765590789	-11.5354564732073	6.17535097909722e-20	1.65772985191689e-18	34.5753577078183
ZNF12	0.800403906053623	6.14830872012269	11.6051575918108	4.38400109685483e-20	1.20588872275987e-18	34.5573170211618
TEX10	0.557543887314339	5.78186049668738	11.582213685449	4.90718135581828e-20	1.33010860607301e-18	34.519872727258
SURF6	-0.620343294162962	5.659974519654	-11.5836340295891	4.87304768973225e-20	1.32307958710054e-18	34.4942809618105
RHBDD2	0.858991766463012	6.6076234257322	11.5915099757497	4.68804911032651e-20	1.27692073812867e-18	34.4883090945368
UCK2	-0.565523278372583	5.09382635205579	-11.5711697498643	5.18090231979721e-20	1.40202929443833e-18	34.4449731693851
COG3	0.706075116627417	6.30664353123723	11.5654964488302	5.32741546404538e-20	1.43934888886422e-18	34.4345268128314
GTF2IRD1	0.66174429435787	5.28094411299661	11.5344202763082	6.20690022007758e-20	1.66352883462464e-18	34.3505267101872
SQLE	0.62755950651335	9.16576096135356	11.5836219127541	4.87333787164514e-20	1.32307958710054e-18	34.2663122360844
KLF3	-0.863021168117706	5.2233000364952	-11.4733232266688	8.38348912197996e-20	2.22548368374592e-18	34.149711910692
DDX3X	-0.618626191950517	8.99928340437068	-11.5529697739954	5.66580532553146e-20	1.52830529458368e-18	34.1355831680063
WAC	0.484508440134459	7.92247793743475	11.5409425910757	6.01097478221172e-20	1.61880100253959e-18	34.1293609491613
RASGRP1	-0.996511090725622	3.33270334272673	-11.4634963068281	8.79899871987576e-20	2.32471492245185e-18	34.1176207651959
USP15	0.675699946608556	6.4430505778096	11.512527580878	6.91259533193143e-20	1.84674511711216e-18	34.096954536693
CEP95	0.63388218049808	6.92846822411002	11.4971675514864	7.45523736731001e-20	1.98221605295537e-18	33.9888630815091
DKC1	-0.439330080937871	7.29390422865692	-11.509567937919	7.01398041230487e-20	1.86873457379933e-18	33.974094714404
ZNF317	0.64939473200655	5.29342913707984	11.465673670596	8.7051875569147e-20	2.30356893515572e-18	33.9648269277308
NR4A2	1.20992608296396	3.36593399408852	11.3614363235149	1.45476198175042e-19	3.78990146942584e-18	33.8859052845267
TRA2A	0.646321878701841	6.54347170518765	11.4677815297309	8.61532659095684e-20	2.28340288283934e-18	33.8772905313995
USP20	0.74230669636411	4.93209369754087	11.4246719038814	1.0652762963584e-19	2.80120766985814e-18	33.8665759022828
DENND5A	0.641420654145573	5.43704737635107	11.4162515149396	1.11039079153811e-19	2.91525519586865e-18	33.7984737127831
ACSS2	0.848267975411567	4.80018641176269	11.4035526200388	1.1820785464451e-19	3.09860213334607e-18	33.795909358491
CLDN4	-0.813968084865081	7.33373676901824	-11.4590723791684	8.99273687032606e-20	2.3721534924185e-18	33.7832337474097
FAM43A	1.41154714522143	3.1591437026077	11.325563220561	1.73626126342246e-19	4.45356340022657e-18	33.7222458581306
MUM1	0.827757272636386	4.86648084237478	11.3906339520403	1.25977188800678e-19	3.29709312285216e-18	33.7108060802858
YWHAG	0.585230830233188	9.44887194602258	11.4465200708575	9.56605127740096e-20	2.51941167816147e-18	33.5898758430047
RUNDC1	-0.680305464120369	4.60975506841224	-11.3614135776055	1.45492511929156e-19	3.78990146942584e-18	33.5732866771602
TMEM19	-0.938787362286784	3.53673570560947	-11.3264590249378	1.72860689613992e-19	4.44757257400677e-18	33.5279689268774
HERC2P2	0.616600673049072	5.05081879874127	11.3489008006906	1.54750791576409e-19	4.01248409042461e-18	33.4941491373224
UBIAD1	-0.594652482738492	4.61249133123114	-11.3611062040328	1.45713145470032e-19	3.78990146942584e-18	33.4435902729509
AGTPBP1	0.830498799399091	4.48478049196724	11.3245924707115	1.74459439047378e-19	4.46808523526547e-18	33.4223498788859
C20orf11	-0.351246364063335	8.0367796629773	-11.3834125219185	1.30541228233445e-19	3.41120547027521e-18	33.3381949737959
MAGEF1	-0.632444919871414	5.02894836281411	-11.3434158848662	1.58993198836396e-19	4.11610256554162e-18	33.3349958432512
MORC2	0.441360565340089	6.40223222674042	11.3556469890913	1.49688158428924e-19	3.88724341857971e-18	33.3238080999366
HSPA4L	1.4558781051434	6.18105800431187	11.3284755506625	1.71149989729489e-19	4.41034272455467e-18	33.3219277265344
FAM100B	0.998150051057912	4.68498883290866	11.2947920076699	2.02088475698509e-19	5.1363642364466e-18	33.3022868668509
KIAA1267	0.657792386335265	5.59684137423669	11.3260102864042	1.73243698733253e-19	4.45058005778022e-18	33.2710833925021
FBXO11	0.678836065026377	6.44319543736159	11.3290653937112	1.70652818506732e-19	4.40431749491758e-18	33.2317581641716
BLCAP	-0.586214696988295	5.42188446017265	-11.3096907852285	1.87766449110694e-19	4.79420777851487e-18	33.1946003533497
TRIM16	0.525170093562155	6.93425615572594	11.3170298110243	1.8109021721978e-19	4.63081466786483e-18	33.1425181925467
RSPRY1	1.09283251688676	3.98269916634354	11.2371160887277	2.68646855974841e-19	6.75616544259135e-18	33.1405537272111
MIR21	3.84036061271909	1.67711411106925	11.2578552941618	2.42500385059007e-19	6.13551655026753e-18	33.0969377541721
EIF1	0.653576566061409	9.3485305829146	11.3381193294358	1.63200569145458e-19	4.21849508251721e-18	33.0644682580088
TTC30B	-1.70198233290959	1.14031130136749	-11.164155652933	3.85227255886973e-19	9.51630816462884e-18	33.0593070024508
YTHDC1	0.484281265123091	7.2461261700118	11.3064564205659	1.90786536368971e-19	4.86389334486993e-18	33.039913960272
MTHFR	0.847468255375515	4.80990430897259	11.2495331532592	2.52671048274661e-19	6.38318823466076e-18	33.0396328429031
ARC	2.95791099224003	4.0042190707178	11.174130979988	3.66696498813936e-19	9.08538110542854e-18	32.9755681671394
DLL4	1.87947581457627	1.26589582522027	11.141028103341	4.31883045847482e-19	1.05906335172336e-17	32.9509779475705
IARS2	-0.482343070839041	6.96553155880434	-11.2952916106255	2.01590912060103e-19	5.1315166107963e-18	32.9345983574736
KCMF1	0.466744638231512	6.89472621982433	11.2765596778942	2.21114055366031e-19	5.61139827305236e-18	32.9097897251346
PCYOX1	-0.703175971159026	6.60818016322384	-11.273930369886	2.24002126668469e-19	5.67607813091436e-18	32.8936256927605
SFMBT2	1.0958025828421	3.86840207722677	11.1908944946965	3.37545885702928e-19	8.40047231026155e-18	32.8668690763055
ZNF672	0.881203384548117	5.10097464140479	11.2230534598368	2.87966353399686e-19	7.20950493152148e-18	32.79263986051
GPATCH8	0.870134667811201	6.38745158645768	11.2417868789427	2.6252190909442e-19	6.61207290315525e-18	32.7763964189905
GOLGA2	0.476412832847665	7.31801541552838	11.2453472891694	2.57947239080309e-19	6.50665102017963e-18	32.7292632691425
ZC3HAV1	-1.02105072084528	6.5218007889823	-11.22410999924	2.8646766661667e-19	7.18273651648755e-18	32.7263422037138
SCYL2	0.946065448971452	6.77715615329147	11.2314456270522	2.76275580771035e-19	6.9375868060282e-18	32.7049163013565
KIAA0232	0.962842089791565	6.30398428958393	11.2157559338932	2.98534681605241e-19	7.45178211218813e-18	32.6550724658042
ZNF799	1.1920473443624	3.51939873139466	11.1199468903762	4.79329781357809e-19	1.16855849321108e-17	32.644142076041
SNORD104	-2.90049352376179	2.5844983232407	-11.077920570649	5.90082227343449e-19	1.41993311799883e-17	32.6439013735192
POLR1C	-0.692618707591097	5.09199688425494	-11.186448058001	3.45043616879831e-19	8.56158671913695e-18	32.5754223211601
PPP2CB	0.517144052662767	6.0253940905605	11.1884679122958	3.41617194930739e-19	8.48916191385093e-18	32.5733002419186
BBS10	-1.18511665913074	3.89167700743035	-11.1106950600904	5.01770036328894e-19	1.21970960575064e-17	32.5681134970563
SPTAN1	0.543568615693202	8.40198309763078	11.219930598123	2.92442202193409e-19	7.31061792149862e-18	32.5360385232308
LAMTOR3	0.898085211164843	4.87245052166138	11.1421561614238	4.29481211692274e-19	1.0547200858064e-17	32.4611001399581
TMEM64	-0.732317506805758	7.60419634400704	-11.1964590280822	3.28392451679532e-19	8.18485150803055e-18	32.3977693322194
COX18	-0.989085699818802	2.9161757227372	-11.0686080952768	6.17906827123161e-19	1.4847519794264e-17	32.373923950434
FAM108B1	0.709475099308716	4.81010481712042	11.1265608514495	4.63906911738118e-19	1.13261010100851e-17	32.3443280894077
PNMA1	-0.433927419130216	6.82061972451353	-11.1657734662365	3.8215934525533e-19	9.4544865237428e-18	32.3383575765044
RRAGC	0.831241974523048	4.75400251011141	11.0900549718078	5.55701589121089e-19	1.34689179369001e-17	32.3085955851891
CNOT3	0.643853365727488	6.44210161533304	11.1437956097599	4.2601438838437e-19	1.04928786912227e-17	32.2692740859242
PPM1B	0.573695764549593	6.14605421458304	11.1335418359123	4.481674456001e-19	1.09578250880352e-17	32.2676939963707
TFG	0.460200789255845	7.35289928305611	11.1504672951171	4.1219322783007e-19	1.01674329531417e-17	32.2572834951072
LOC100128338	-0.560244038528398	6.44541154959426	-11.143439202051	4.26765663856396e-19	1.04959249446094e-17	32.2387514098731
SPPL2A	-0.528744995195691	6.9074306974699	-11.1387809169002	4.36707904823495e-19	1.06932694000998e-17	32.2130864873752
TMEM203	-0.806199855400675	4.28716173814934	-11.0788445994629	5.87390770270082e-19	1.41549326253557e-17	32.1576251262805
ZNF434	0.780230669455512	4.32782642949577	11.0498969083312	6.77853332178388e-19	1.61948844676448e-17	32.1144038710025
UBN1	0.576547926556342	7.0266364249627	11.1171767882582	4.85941039053605e-19	1.18295166479367e-17	32.1085891453141
MNX1	-1.37329561449388	2.55922225351517	-10.9910816483199	9.0697022150151e-19	2.13937517410314e-17	32.1049964505218
TAF1D	0.972365683986551	5.33949267427108	11.0806441016273	5.82184549927291e-19	1.40497177676537e-17	32.0906602652028
TMEM88	2.3835673172088	0.563480349277228	10.9823107727958	9.47236018750875e-19	2.22806964523061e-17	32.0732820650991
ZNF33B	-0.791684132993672	4.85256198777153	-11.0635435110088	6.33587467226034e-19	1.52024631303991e-17	32.0437112688716
CDCA4	-0.582263335176846	5.49911883196406	-11.0907363977683	5.53831556241835e-19	1.34430753941777e-17	32.0373588360833
ARRDC4	-0.83560831468281	5.29106496303902	-11.0846146901569	5.70860096439274e-19	1.38163013789442e-17	32.0341664100505
ZNF197	1.32714559350357	2.7075680587141	10.9706776998769	1.00341930914108e-18	2.35360231782263e-17	32.0226180313571
ZBTB42	-0.778106025629104	4.40954265276383	-11.0468129867493	6.88278667588839e-19	1.6420502762847e-17	31.9686472332435
CYP24A1	-1.5290035846327	1.6123003668346	-10.9533214644542	1.09351280635101e-18	2.54706241969559e-17	31.9134471516844
AKAP1	-0.432075724859334	7.27772795720735	-11.0833223217863	5.74521591793367e-19	1.38848252906825e-17	31.8584047172487
ABCA3	-0.668543258677951	6.33736278367829	-11.0616317489994	6.39609701061601e-19	1.53249751297338e-17	31.8498771129686
LCMT2	-0.731477990684136	3.75982623379	-11.0027657136805	8.55982234020774e-19	2.03012116485597e-17	31.8258870933184
C1orf52	0.831092536980196	4.96612374176476	11.0022574674702	8.5813919832274e-19	2.03012116485597e-17	31.8017854480037
GADD45A	0.809136803274374	5.41162096556908	10.9917728159982	9.0387105942684e-19	2.13507621438623e-17	31.7847307957258
KIAA0895	1.5002380622642	4.12689809536623	10.9456320882283	1.13597710341448e-18	2.63496270145684e-17	31.7766976196869
SGPP1	-0.76761364171962	5.06171105974021	-11.0078073771582	8.34877835559266e-19	1.98613042985678e-17	31.7433525405786
SETD5	0.742763549200726	8.28030808659045	11.0552899626478	6.60000827857977e-19	1.57909210945591e-17	31.7336016360852
SEC22A	0.785430718634558	4.45360155811931	10.9560300094975	1.07893692697564e-18	2.51661662018696e-17	31.6751197701528
CCNYL1	0.753317451210588	5.68363704356632	11.0051912848798	8.45762874740781e-19	2.00916737459728e-17	31.6717772200631
DAPK3	0.991973581327534	5.51664349121404	10.9855798282398	9.32022971561094e-19	2.1953735459701e-17	31.6712343474135
CDK13	0.632525513506796	6.07624326165754	11.0022372520616	8.58225103774916e-19	2.03012116485597e-17	31.620388167809
PCDHB3	-0.999108960289203	3.09519625811943	-10.9124850475091	1.33878140486468e-18	3.08399176514558e-17	31.5822355022747
MESDC2	-0.458089791504382	6.94491524264718	-11.0116483523838	8.19150189280895e-19	1.95149113469141e-17	31.5714271767209
CBX6	-1.10697540586767	5.37064808938744	-10.9568901769668	1.07434884540558e-18	2.51292448819062e-17	31.562545299266
MAP2K4	0.612097686696065	5.67735166401697	10.9738715725668	9.87669634095277e-19	2.319913898962e-17	31.5223634748245
ZNF555	1.46068043114442	2.50244231247388	10.8364035971768	1.95230497623998e-18	4.41220924630235e-17	31.4377837368041
CEBPB	1.44750096478277	6.98346303410079	10.9620862847879	1.04704596114253e-18	2.4524925285921e-17	31.4300754998636
STK17B	1.00922911725695	4.6011395147513	10.9084712136466	1.36568351867723e-18	3.13732021515907e-17	31.4233426555941
IP6K2	0.579036799143054	5.62876858148979	10.9516925836297	1.10237339226754e-18	2.56412970963593e-17	31.3977675113557
USP38	0.743243448917298	5.7615531148538	10.9502876769258	1.11007340304389e-18	2.5784538322925e-17	31.3448895206661
INPP4B	0.736023615071123	6.30702118021225	10.9560558379754	1.07879887388212e-18	2.51661662018696e-17	31.3361698281699
KLHL24	1.25259869939013	4.98928081901282	10.878536157574	1.58416822065508e-18	3.60948628368332e-17	31.2729654329421
NRARP	-0.720694025152672	4.29744083225351	-10.8945368699652	1.46335167515352e-18	3.35247855003664e-17	31.2528640877218
CREM	0.719575112419367	4.75965648454658	10.878569751042	1.58390437258279e-18	3.60948628368332e-17	31.2259763499459
PLRG1	0.52912112087892	5.63292617341647	10.9085025209066	1.3654716042691e-18	3.13732021515907e-17	31.2162508571109
DYRK1A	0.596760936824611	6.78295132721647	10.9271907713755	1.24467639623939e-18	2.87911038045747e-17	31.1870514009001
RAB5A	0.625827351973117	6.70200154660487	10.919354833018	1.29396415165016e-18	2.98486296168239e-17	31.1579216575844
ZNF490	1.09127689348119	3.73119685942915	10.8105860920887	2.21908060846245e-18	4.98815915267824e-17	31.1378151691067
IRS1	-0.618990823969309	7.1920280968264	-10.9198969168693	1.29049236051819e-18	2.98096605487656e-17	31.0990358487179
SLC7A2	-0.84737880524542	8.72812458512862	-10.9410159556537	1.1622593585777e-18	2.69219189928717e-17	31.0940626225203
LUC7L	0.657596646857588	5.46915691997109	10.8878683553546	1.51253907025931e-18	3.45569718729737e-17	31.0840767536561
ZNF367	-0.796453403375442	5.55164846477594	-10.8930767070797	1.47398302499439e-18	3.37221506292835e-17	31.0465609682767
PDIK1L	-0.939743073699816	4.29227814428175	-10.8417777498685	1.90094917899552e-18	4.30778781429826e-17	31.0169701396313
SOX2	-3.8168278822569	0.937875315008156	-10.900016562217	1.42413512626538e-18	3.26711054206614e-17	31.0086996987484
PARP2	0.504287599527986	5.92601925527114	10.8560119119958	1.77137241538631e-18	4.02505873300552e-17	30.9453318010418
FBXO18	0.395602558636131	6.65271432171218	10.8699907512099	1.652736091665e-18	3.76059297918442e-17	30.917809581371
KIF18A	1.00856246347805	4.12398425094717	10.7935364701389	2.41498959009839e-18	5.41397934380771e-17	30.8819101963696
EZH2	0.441557306191898	6.87885584924154	10.8543901582765	1.78567714799212e-18	4.0520576150638e-17	30.8105702885437
WBP2	0.679165814942204	6.83470217058966	10.8249487918114	2.06645522708556e-18	4.66388626420767e-17	30.7306850271451
NFIL3	0.793181679007472	5.16866681969889	10.77640968602	2.62923752288342e-18	5.87852517816876e-17	30.7128292811192
ADNP2	0.651477006775702	5.7696899561954	10.817629504698	2.14287187313685e-18	4.82333636693683e-17	30.6947500010111
PPIF	-0.500129949673474	7.21639483110668	-10.838911195788	1.9281714257764e-18	4.36356413053917e-17	30.6687006008024
CREBZF	-0.67118973624405	6.40057225325991	-10.8195466376662	2.1225866182547e-18	4.78411571478324e-17	30.6450448654966
PPID	0.636133251677579	5.84530750630723	10.7931891934375	2.41915509566531e-18	5.41605753947881e-17	30.6282758456227
SFT2D3	-0.693989281690081	4.23892085515649	-10.7544578478758	2.93192565891519e-18	6.52909783218343e-17	30.5843231775174
CCDC120	0.806836259720252	5.01838315834593	10.7550161617206	2.92381060011613e-18	6.51970779684563e-17	30.5837672569136
RRS1	-0.673826284560668	5.67198306238433	-10.7943149055608	2.40567852298353e-18	5.40034464676196e-17	30.5567638234807
PRDM2	0.759311108651374	6.03785104562374	10.7712609755959	2.69729457778769e-18	6.02263745245946e-17	30.4514170461254
SNX11	0.612803640142684	5.75074466620437	10.7515840759265	2.97405415062692e-18	6.6141065977506e-17	30.4027301162462
FBXO33	0.601429402153459	5.33069272094965	10.7335338518207	3.25288981527462e-18	7.20547407558315e-17	30.3760278418303
CYLD	1.29965277121819	3.98480340412766	10.6458909257124	5.02733834081563e-18	1.08908298460882e-16	30.3432295352767
IQCC	-1.02025859382443	2.88351232108226	-10.6527894177279	4.85792696934651e-18	1.0538083616098e-16	30.3425865513945
ZFAND3	0.479533599983776	6.50130552472739	10.7466271264087	3.04815156607989e-18	6.76989200413282e-17	30.3425125144752
ZNF746	0.609027941906543	4.74777326949805	10.7138989401686	3.58603175570074e-18	7.87098541535249e-17	30.3185518302491
SIRT1	0.834113823216219	6.10718448442681	10.737220156214	3.19389249913966e-18	7.08417216917926e-17	30.2823852356191
NCKAP5L	0.849926656203009	4.56245889931273	10.6840035880246	4.16007411563741e-18	9.09452019737517e-17	30.2792056415155
CDS1	-0.62418270404286	5.94137852798548	-10.732531425488	3.26912109087441e-18	7.23184935499783e-17	30.2782540191206
RP9P	1.6882542945716	3.01290106646334	10.6023296387041	6.24258681367436e-18	1.33847463938321e-16	30.2665296029893
CCDC132	0.918950799145838	4.6081444729147	10.6755237487457	4.33906300316626e-18	9.44876167512404e-17	30.2630976289045
CCNA2	-0.64358412768529	5.48221964919826	-10.7264480140255	3.36937880999932e-18	7.43396981773464e-17	30.2591321146561
EEF2K	-0.587064220263509	5.39004872071908	-10.7211154074645	3.45979342267449e-18	7.62339725965852e-17	30.2462044111577
SBDSP1	0.630723704990414	5.90663461951134	10.7166556037702	3.53727345543399e-18	7.78386332482606e-17	30.2119817886331
NFKB2	0.854807771789802	5.95022626336232	10.7016497306822	3.81096253664104e-18	8.34221694539066e-17	30.2068538689686
CXorf38	-0.609746715837799	4.3373810905706	-10.6810176160203	4.22224099638764e-18	9.20635703045462e-17	30.1871099536861
KBTBD2	0.574367430532162	6.50568561243074	10.7138851284827	3.58627773648565e-18	7.87098541535249e-17	30.1374651605404
TMCC1	0.63533261893601	4.85969324240678	10.6645916450583	4.58124486399136e-18	9.96316503321086e-17	30.1331722411
KDM2A	0.487159159795196	8.38949262813076	10.7266734792062	3.36560863431188e-18	7.43396981773464e-17	30.0813047569721
DEPDC5	0.784494613992817	4.05987265560562	10.6364094948599	5.26988004026478e-18	1.13574064166737e-16	30.0688396636972
CCDC14	0.700823119362758	5.8390248429211	10.6833832118937	4.17291421255829e-18	9.11068110846276e-17	30.0498441090196
DOLK	-0.789907841360374	3.91094122627287	-10.6380123756595	5.22806900957555e-18	1.12818356278892e-16	30.0151227202601
MORF4L2	0.525663765026819	9.25235499048998	10.7118984959191	3.62183554884331e-18	7.93860782684869e-17	29.9827346847785
PANX1	-0.882499566655998	3.69873796472568	-10.6071359780229	6.09520749425098e-18	1.30855263329722e-16	29.9729732422362
POLH	1.01359510050308	5.51816998546782	10.6406764346268	5.15931102582799e-18	1.11622661831756e-16	29.9461140392119
BCOR	-0.697015179401374	5.45138612834402	-10.6319264221555	5.38860774585318e-18	1.15983366720268e-16	29.8792352171088
CCDC88C	0.588440069692443	5.39963261268914	10.652777889376	4.85820525473064e-18	1.0538083616098e-16	29.8602246390785
LOC100287722	1.68831526090948	2.98298398165339	10.5561378483518	7.85426699760085e-18	1.66905668701241e-16	29.8502137654742
TMEM189	-0.665116660328757	6.24553766067748	-10.6403240682287	5.16835317864523e-18	1.11673822428505e-16	29.8415415396221
LAG3	2.99384586892011	0.519274305750973	10.556257918361	7.84957870032098e-18	1.66905668701241e-16	29.8273823726149
PLK3	1.07721977362576	2.92695390155255	10.5304016171164	8.92674659478874e-18	1.88736928004105e-16	29.7937783507643
BACH1	1.05565584107797	5.05750105779527	10.6127465412904	5.9275705448579e-18	1.27419909758616e-16	29.7922545727072
CDC42EP2	1.01140233264459	3.17756339817955	10.5371444500149	8.63233587763744e-18	1.82974886207362e-16	29.6554823335737
PANK2	0.67013897427078	5.00566720439522	10.5770492866094	7.07860055959704e-18	1.51190952437677e-16	29.6542031282081
FAM84A	-1.13364966666789	3.08014577927929	-10.5003536677775	1.0365909581848e-17	2.17242445923341e-16	29.5859790033676
SMG6	0.557675789464048	5.76267979387115	10.5861011356197	6.76709498290378e-18	1.44722374033354e-16	29.5775215718941
C14orf28	1.07798694093108	2.77299429767157	10.4781754559939	1.15752262740627e-17	2.41076069996793e-16	29.5150509721543
MARK3	0.382110354080908	7.29644860353082	10.5970902139528	6.40731555398909e-18	1.37203515140734e-16	29.5143315977652
HSPA2	1.4772931334213	2.51220158784937	10.4406732037369	1.39502081475497e-17	2.88028742048914e-16	29.4862949512826
CFL2	-1.14602645464617	3.01557257000973	-10.4651921584384	1.2347726927423e-17	2.55890192235716e-16	29.4712150245904
RBM6	0.543762791889193	5.87244986159517	10.5578026459764	7.78951210292459e-18	1.65951338101033e-16	29.4420032651143
RNF146	0.803229064956151	4.15939658865005	10.5179845894033	9.49547300471295e-18	2.00002884799521e-16	29.409096658105
BANP	1.25436713740789	4.57536973070825	10.4718354678462	1.1946210990683e-17	2.48493075383311e-16	29.4013762073059
SNORD96A	-3.08965104604645	0.409229182389197	-10.4804278216909	1.14462251945374e-17	2.39283337691804e-16	29.397242261234
LOC388796	0.794725529324675	4.9906836176705	10.5268858119243	9.08422390448994e-18	1.91582043604905e-16	29.3545720869404
ITPKC	0.760169446308149	5.73158708083053	10.5285467057806	9.00948663039878e-18	1.90245775766148e-16	29.3375407890587
HSPA4	0.470167997761106	8.84384494079825	10.5764452272128	7.09989240308873e-18	1.51452296618949e-16	29.3085035116415
FUT11	-1.1378030002653	3.00099731845123	-10.4208200611214	1.53991436832157e-17	3.16771560834071e-16	29.2847123241282
ANKS1A	0.619454954392862	5.85103461621583	10.5122444681899	9.77051207450275e-18	2.05537162181112e-16	29.2349729792178
CAD	-0.561724514718633	6.79935492127865	-10.5430216077598	8.38366611213049e-18	1.77929482308719e-16	29.231125243485
ZHX2	0.434061785203455	6.42587084609066	10.5345214987057	8.7456874865552e-18	1.85142882943227e-16	29.2215557884796
PPM1F	-0.830880031238306	3.81266194448018	-10.4497729842769	1.33325110594423e-17	2.75615469663922e-16	29.1528815261747
EHBP1	0.67938690068879	5.36298112246976	10.4794764280329	1.15005383610739e-17	2.39819206422194e-16	29.1120552133471
AK4	-0.62818147380193	5.6135569913342	-10.4985443756986	1.04596365298016e-17	2.18932367114396e-16	29.0984395066177
UBP1	0.428647600652218	6.99547459754858	10.5046011293458	1.01491695741392e-17	2.12967016258348e-16	29.0545880362474
PDXK	-0.578561651506738	7.55898603304042	-10.5052256515028	1.01176863922135e-17	2.12573099526857e-16	29.0322602640855
ELOVL6	-0.544694132681446	5.7916723212754	-10.4801299927878	1.14631999751457e-17	2.39339021703292e-16	29.0191108204051
VMA21	-0.684699315991121	5.41911201736349	-10.4677968256278	1.21887170946796e-17	2.52908318475708e-16	29.012771389488
FAM190B	1.0022222840437	5.87070423364512	10.4532709569657	1.31024220934766e-17	2.71194191944682e-16	28.9677655419271
RTTN	1.02924988798334	3.18878618188285	10.3808449880245	1.87899955946304e-17	3.83224251615364e-16	28.9650744452937
RBM12	-0.587663040282538	6.1636483520479	-10.469315708833	1.20969404887061e-17	2.51315817059778e-16	28.8949000980556
SLC25A33	0.815814991364215	4.09901192317021	10.3938809839649	1.76091769612535e-17	3.60010297444735e-16	28.8565792040023
DUSP3	0.505743433631163	6.61964217285845	10.4266877099501	1.49558831457885e-17	3.08412071183929e-16	28.721753765042
VANGL1	-0.62511326188053	5.58619610547376	-10.4122336457387	1.60716080426635e-17	3.29793340988348e-16	28.6783844355271
ZNF596	1.16753257122483	2.39248743130465	10.2858219452784	3.01621931714462e-17	5.98377839382285e-16	28.6434740323286
FNIP1	1.01185541221434	7.0007693406014	10.4134599132641	1.59737995042447e-17	3.28188971632664e-16	28.6396062641654
C15orf42	0.797622379809579	6.5532288179871	10.4214031959865	1.5354509418249e-17	3.16242383633985e-16	28.6395604230456
FLJ23867	-0.593404799643518	4.79088682512788	-10.3677336198599	2.00576318169503e-17	4.07586676192802e-16	28.6247832038685
NCOA6	0.640916242989548	6.50258057207881	10.3936406695564	1.7630257929158e-17	3.60010297444735e-16	28.5832557965881
ARG2	0.868766683315833	4.45172608040199	10.3440937365707	2.25634840348564e-17	4.56289851268365e-16	28.5686104572185
ZC3H14	0.456968027166735	6.7805567752297	10.399697819369	1.71065384161801e-17	3.50171050761561e-16	28.5624921113744
TSPYL1	0.407287216982404	7.23273178431178	10.4062986441184	1.65535326520974e-17	3.39266274600094e-16	28.5418441584765
SLC10A7	1.06701039421479	2.89915128089518	10.2739388002645	3.20017978250285e-17	6.33370493284943e-16	28.5408447858772
CALML4	-0.729612833937992	4.49097849074375	-10.3448773514996	2.24756002304849e-17	4.55062879242892e-16	28.5135180217824
ZNF384	0.454367612647181	5.8944593165992	10.3697482639073	1.98574230624949e-17	4.04009176760542e-16	28.4932487747205
ZNF85	0.884910905718869	3.63746457176739	10.3127409024738	2.63769753305597e-17	5.30202566620529e-16	28.493220867226
YAF2	0.864889143972222	4.40126391732332	10.3025580425157	2.77494310473741e-17	5.53796521284349e-16	28.435666413004
GPANK1	0.948750443898076	3.92834714531853	10.2917254172711	2.92880367536279e-17	5.83110865080562e-16	28.4271570376511
SLC35B2	-0.519786436586324	6.212066058356	-10.3700067765446	1.98318781922642e-17	4.03980914601006e-16	28.4250740237147
C5orf54	-1.40109203289157	1.99029183063755	-10.2252863458656	4.07812485958484e-17	7.98624826132282e-16	28.4144315490461
TBC1D12	0.800985738719691	4.88456744035572	10.3118450442394	2.64949433777626e-17	5.31934493457024e-16	28.3652522551108
GOLGB1	0.804816221591476	8.00530447578421	10.3637554715816	2.0458922544972e-17	4.15236675536543e-16	28.315443231049
COX10	0.598614464660826	4.59516208986721	10.3059646034047	2.72825119979132e-17	5.45780778293181e-16	28.314632813871
C1GALT1C1	-0.760207714110082	4.57382274953506	-10.3081085254093	2.69926973054578e-17	5.4062978411554e-16	28.3115452073349
CSPP1	0.730994619431319	5.13516345088343	10.314426392868	2.61564507892159e-17	5.26402506617145e-16	28.3006940410706
ATF7IP2	1.39118215168152	3.58779953813788	10.2237820576744	4.10881222322864e-17	8.03693282120184e-16	28.2906315035619
TCFL5	-0.436591572538411	5.74981858799924	-10.3277545593149	2.4476403098172e-17	4.93184777607021e-16	28.2787814676559
ARNTL	1.08645152450983	3.5738262981658	10.2328464903757	3.92733774983674e-17	7.69997614633877e-16	28.2539158071863
HPDL	-0.941534595411176	3.60679520328962	-10.2978141308462	2.84130114781407e-17	5.66363771108968e-16	28.2482249525679
ZKSCAN4	-1.29600801287865	1.92372609688081	-10.1848021082571	4.9898816730777e-17	9.61414528808197e-16	28.2251054787556
RNF41	0.611785302981715	5.75281830328092	10.3054394193587	2.73539799734077e-17	5.46556703793632e-16	28.2183186826693
LMNB1	-0.428029001772561	7.53408584336184	-10.3460871552152	2.23405911300286e-17	4.52877631586179e-16	28.2003803652944
SENP7	1.26156188701706	3.94045601970805	10.237495530338	3.83739712862505e-17	7.53246826046073e-16	28.1837425655034
KCTD11	0.940173644642833	4.55644567364386	10.2431227533432	3.73128627818321e-17	7.35006262854371e-16	28.1468435705824
SRSF7	0.463960533773863	7.63560642719624	10.330867606483	2.40998226256938e-17	4.86769847333457e-16	28.1435197351865
NUPL1	0.800005352352058	6.72929783010729	10.3098093456923	2.67649750510255e-17	5.36711562054377e-16	28.1424749730128
CRY1	0.678217039690624	5.18033355925275	10.2745532907318	3.19039729035032e-17	6.32182515211123e-16	28.1306897066509
FLRT3	-1.84719708785458	2.75808937023739	-10.1479492500429	5.99617585789255e-17	1.14474937268716e-15	28.0850072827671
LDHA	-0.41960934012185	8.3863213486298	-10.3300431174935	2.41989913592901e-17	4.88183270799479e-16	28.0844167919464
BAIAP2L1	0.495228102371253	5.59387859369574	10.2571477997854	3.47942747247221e-17	6.86202182188977e-16	28.0230190634576
MSH3	0.625585993712509	5.18221660254249	10.2586705971764	3.45312681585926e-17	6.81819278257735e-16	27.9943214901243
NCEH1	-1.02747223330646	3.55919975358592	-10.175094837494	5.2372651762334e-17	1.00675888284284e-15	27.9863079992235
YY1AP1	0.468403811661391	5.81444452404521	10.2605376574076	3.42115173655745e-17	6.76304274730341e-16	27.9793126034415
B3GNT2	0.792234999015347	4.83148121679999	10.2382832555634	3.82236333258281e-17	7.51177489707579e-16	27.9520914775519
FUT8	0.430773491917074	7.00088483209045	10.2868214069454	3.00123821764264e-17	5.96112921043414e-16	27.9516956957737
SMAD1	0.728635588938126	4.07689587973726	10.2041849845195	4.53036373208092e-17	8.77935145484603e-16	27.8977441484583
LOC100505783	1.69133452560338	2.60123017261685	10.1092479504349	7.2723400807553e-17	1.36962404854225e-15	27.8857707633412
TOP1	0.549400884967099	8.97123687510408	10.2869208931575	2.9997510846547e-17	5.96112921043414e-16	27.8813023591908
GABPA	0.964199701408432	5.31237380509844	10.2191475869078	4.20481577585485e-17	8.21510970039678e-16	27.8579929179827
C12orf23	0.885263206066895	5.64638951060232	10.2083266946203	4.43780510283936e-17	8.60995969140203e-16	27.8019888766552
DLGAP4	0.572539578485734	5.71146212767599	10.2169851954335	4.25037505628648e-17	8.29443085663187e-16	27.7927121991013
AKAP10	0.70839340986031	5.28104539205326	10.2101297493039	4.3981042610726e-17	8.56273523424659e-16	27.7648892793653
RAGE	1.01991170956939	3.65203643386363	10.1168923393111	7.00036565234394e-17	1.3243678186629e-15	27.7115157109132
MAP7D1	0.687613607435996	6.10102926028063	10.2091537212235	4.41955074772829e-17	8.59448450058232e-16	27.7027419142599
MEF2A	0.778508724594531	6.44753232767533	10.2106517390549	4.38667724917961e-17	8.55044176168762e-16	27.7025445575857
PLXDC2	0.79568979938473	4.40488772346348	10.169951224054	5.37328471368777e-17	1.03172001781532e-15	27.69319689981
DAZAP2	-0.378533925710538	8.15338932302024	-10.2396428557727	3.79655382881534e-17	7.46983132154209e-16	27.6688278726464
CCDC64	0.701370636197699	5.48310057579343	10.1666908424844	5.46132867559528e-17	1.04502586694114e-15	27.6386968877725
NAALAD2	4.61138948319742	0.938421821144471	10.1803803411821	5.10108285237679e-17	9.81708971497692e-16	27.6348466987482
KIAA1191	0.379902114771522	6.7053941235984	10.2085010831487	4.43394968322014e-17	8.60995969140203e-16	27.6143096987652
ADAMTSL4	2.91007841320182	2.23164756227329	10.0584512780841	9.36879845893191e-17	1.75065682041539e-15	27.612671091397
TRIM35	-0.693647065582153	3.89059685664905	-10.130880668098	6.52876773477013e-17	1.23935427464581e-15	27.6020149297318
C12orf44	0.737469012063364	6.3847631006826	10.1978357325211	4.67602212953024e-17	9.04066983748714e-16	27.5950432332718
SOX11	-0.793335977202987	4.1932466839836	-10.1278291623111	6.628856508895e-17	1.25553907371129e-15	27.5833011378489
LARP1B	0.696415459505062	5.3777413714857	10.1668468637998	5.45708273660584e-17	1.04502586694114e-15	27.5634612159669
PNPLA8	0.767152545744248	6.42752123418809	10.1609830776803	5.61895319257341e-17	1.07395855077254e-15	27.4958243865623
PCNA	-0.698892437909145	6.98449839496626	-10.1995283506108	4.63673956300772e-17	8.97509634858115e-16	27.4837329796423
UBAP2L	0.455641892718918	7.46204275666857	10.1946989429799	4.7497041295067e-17	9.17252330968477e-16	27.4772387773846
DIABLO	0.468589190187889	6.21030918236092	10.1674613815104	5.44039146098575e-17	1.04340718799915e-15	27.4606066674618
ZNF44	0.931266152797552	3.48056619114085	10.0891547859615	8.03872409300674e-17	1.50886219676144e-15	27.4470120553492
LOC221710	-0.753834007897016	5.06754170062919	-10.1373879231963	6.32035397240877e-17	1.20252104476182e-15	27.4229946867068
LAPTM4B	-0.347672409074526	8.22756308215179	-10.1921338945035	4.81081906332972e-17	9.27983137429369e-16	27.416242212654
ZNF79	1.06501232835413	3.08289472767789	10.0410901070959	1.02161559028958e-16	1.90473791884091e-15	27.3832067332015
FCHSD2	0.67017567517085	4.69481123610932	10.1145404627305	7.08293920687387e-17	1.33696473245777e-15	27.3605989001199
PAPD4	0.612914493148923	5.34122902760903	10.1278235467192	6.62904210767201e-17	1.25553907371129e-15	27.345529226222
TESK1	0.957315529769669	4.83140653355636	10.0879485486103	8.08722286238112e-17	1.51626362276302e-15	27.2831609182714
RBM14	0.702336823277208	7.3102521493805	10.1435236811369	6.12994150801512e-17	1.1689525858614e-15	27.2735190054416
SPIN4	-0.828990323144567	3.92305617380524	-10.0832941899587	8.277119753848e-17	1.55012934785391e-15	27.2608994199441
SEPW1	0.714580644833341	6.51279178891458	10.1342836538099	6.41893331223677e-17	1.219889099021e-15	27.2582927909927
ALOX12P2	1.07093540923291	4.603024621712	10.0726638572632	8.72773905127723e-17	1.63269248203088e-15	27.2500242405426
PI4KB	0.40822497971459	7.61115600738703	10.1419444237578	6.17839522509195e-17	1.17685058934439e-15	27.2365026847628
PTPN12	0.660988746565954	6.37503917397059	10.1121278616221	7.16865777750685e-17	1.35161930857976e-15	27.2227112846215
TXNL4B	0.499934159949582	5.52016717910127	10.0963575437587	7.75512359974153e-17	1.45726614698963e-15	27.1960730403373
TMEM30B	-0.476746021534206	6.37332884166765	-10.1162715343076	7.02206784174316e-17	1.3269724585911e-15	27.1523253876724
ZSCAN20	1.42664410231859	2.33267397235455	9.96047642431578	1.52728945011085e-16	2.79151789766709e-15	27.1212964002391
BICD1	1.06148336745234	3.73429654312508	9.99281457850727	1.29975619414402e-16	2.40189199899056e-15	27.0198976655368
PCDHB16	-0.898093834787971	3.1904084246288	-9.99478736319545	1.28702843089602e-16	2.38363936636822e-15	27.013948059378
UBQLN1	0.396721628164967	8.43630710521782	10.0986081378618	7.66857897531255e-17	1.44262446325227e-15	26.9475654266363
CEP76	0.669502487165711	3.89014272110373	9.99209873418339	1.30440566448084e-16	2.40782343628891e-15	26.9278399023946
FAM127C	-0.725996646898121	4.38465662595435	-10.0310954326993	1.07383266387183e-16	1.99986386086775e-15	26.8952782124336
AP3M2	-0.718279811959336	3.80401777990663	-9.98969360910611	1.32014939141054e-16	2.43419828246416e-15	26.8726672112762
SGOL2	0.954430678045552	5.14890680739003	10.0097263441702	1.1946090934711e-16	2.21984916435674e-15	26.8123988711035
TEX2	0.442974300908864	7.31143954721502	10.0533160204879	9.61183756545188e-17	1.79406664558725e-15	26.7897538397488
TBP	0.651740054571723	4.70142201575562	9.98116188605333	1.37754657782701e-16	2.53444323075675e-15	26.7634791387247
XKR8	-1.50653148061717	2.02409196144382	-9.87528931698265	2.33616505861137e-16	4.20560004738606e-15	26.7255015769831
CPT2	-0.587562251326657	4.10236336514052	-9.98709615979968	1.33736567319572e-16	2.46322725974947e-15	26.7218410086568
MARVELD1	-0.683545427973039	4.83799172205415	-9.99784122370061	1.26757142442879e-16	2.35020670755511e-15	26.6963586502935
TYW1B	1.78624969032248	2.11123333797628	9.85820699192828	2.54402406851874e-16	4.5474476346725e-15	26.6578153726928
RANBP17	0.569204411274752	4.58555572083682	9.97371415149103	1.42968879347117e-16	2.62460102985861e-15	26.6568603895952
NFE2L2	0.470033405304176	7.15100880441515	10.0179949998529	1.14634165187021e-16	2.1325270062155e-15	26.6179182066896
DNAAF2	-0.705614218306716	4.47034952167136	-9.96507205460004	1.49267306305413e-16	2.73422391090003e-15	26.6143743427348
DDX28	-0.803442538765876	3.13860981729376	-9.94316176634408	1.66508147162893e-16	3.03342293371702e-15	26.6136637869996
SNORA61	-2.21862259529013	1.21742928498979	-9.83972575039962	2.78979053685769e-16	4.95817820811988e-15	26.5925111588182
RB1CC1	0.780676503185147	7.02420714720463	10.0015399616819	1.24439941357409e-16	2.30980419451866e-15	26.5916925212625
FERMT3	2.07516698628571	1.7714443001012	9.83475747282334	2.85981845343335e-16	5.07185618401053e-15	26.5707445330313
RGS12	0.692174081357793	4.16495959734539	9.93381056096458	1.74460296332772e-16	3.17138477811878e-15	26.5431517015046
MAP6D1	-0.875046037408287	3.23240070406379	-9.89716068164866	2.0946412187303e-16	3.78711132346439e-15	26.5272048298413
ALDH3A2	-0.478045813851662	6.09228694588556	-9.97945900675429	1.38929822945386e-16	2.553255339493e-15	26.5135098233245
CNOT10	0.529033554331443	5.27440763994079	9.96223712149486	1.51393315890063e-16	2.77013327674552e-15	26.5122533205202
ASTE1	-1.10206343999302	2.47396600618809	-9.8602110962416	2.51871036481982e-16	4.51478157998357e-15	26.4852095549376
GCN1L1	-0.491638545464849	8.1291308554995	-9.99383419097925	1.29316234009573e-16	2.39235032917709e-15	26.4354806229114
MIDN	0.735508588289746	7.32255438856202	9.96769897492703	1.47323965804059e-16	2.70158553081916e-15	26.3929003653514
POFUT1	-0.46531214871076	5.71496897807028	-9.95001863986339	1.60908544100279e-16	2.93460686099571e-15	26.3783535698496
NUMB	0.495181352030968	6.31555665469487	9.93789116595033	1.70944511664759e-16	3.11085529170994e-15	26.3705100703067
ZNF14	0.821130618173195	3.49788471919119	9.8856329423804	2.21865246941192e-16	4.00266924470819e-15	26.3594006395107
TAOK3	0.561443861214888	5.74917247387595	9.92906984483773	1.78635768358847e-16	3.24024359005787e-15	26.3258799958619
SAP30BP	0.459312387689004	7.21346322438719	9.95512250001076	1.56863190480744e-16	2.86395196244537e-15	26.3184202297187
R3HDM2	0.501167586836104	5.97462671969409	9.92930262398155	1.78428429036392e-16	3.23999679392467e-15	26.3078162758785
MAST2	0.530138855844235	6.063499614704	9.92262323423714	1.84474620359665e-16	3.34252822415497e-15	26.2534549968719
PPP2R2D	0.521686148079701	5.77947082922626	9.89924606796014	2.07295967164393e-16	3.7519672671616e-15	26.1994309494742
LHX1	-1.26817406442534	2.53046701078459	-9.7651592932441	4.04737445489162e-16	7.05086358162578e-15	26.1108815406958
ZCCHC6	0.847369656806169	5.8028085348642	9.86988336424813	2.40003841580388e-16	4.31594005009722e-15	26.1042010702665
SMTN	0.796902545951304	5.45818170830292	9.85515256218591	2.58309473580123e-16	4.60550920698719e-15	26.0951756760606
PHF20L1	0.757824988880889	6.52298771220911	9.88875138396029	2.1843982676046e-16	3.94512706559603e-15	26.0760346245404
HLA-A	0.683481993688432	6.20126595258188	9.88184826243721	2.26094754032581e-16	4.0745783043544e-15	26.0584547351339
SCLT1	1.10968906601015	3.33002762229426	9.77769326384663	3.80196948961622e-16	6.64411052709945e-15	26.0534350492954
KIAA0226	0.517967584033554	6.0613265729274	9.86841475966263	2.41769031735077e-16	4.34301319735491e-15	26.0518461948931
SENP1	0.697848680436461	5.40333559092886	9.86273310863168	2.48721274035791e-16	4.46310578001564e-15	26.0430769172488
MCPH1	0.738601449445333	3.63621707791338	9.81882802368538	3.09642137296129e-16	5.46827360521696e-15	26.035113850168
CSRP2	2.02348772100599	2.03592486968443	9.71726364083401	5.14019146860304e-16	8.82593040255823e-15	25.9967357168289
KIN	0.798658358164351	4.45039225502746	9.80286101696552	3.35323330999359e-16	5.88451981913251e-15	25.9892457952854
CD3EAP	-0.826299371228694	3.28983670677087	-9.79855892378527	3.42600022057922e-16	6.00591485209296e-15	25.9711087512594
STK10	0.494041959638263	6.01085645498563	9.85812292334955	2.54509147695136e-16	4.5474476346725e-15	25.9702153831896
TAPT1	0.648200286050808	4.32464922099869	9.81589745874996	3.14203579246084e-16	5.54297537902058e-15	25.9659175632606
ST8SIA4	-0.708704898689092	4.53281956330903	-9.83113676053114	2.91195756718447e-16	5.15339453477175e-15	25.95369515281
AMMECR1L	0.477493287348056	6.15889270826687	9.85957560916234	2.52670975769308e-16	4.52427130488855e-15	25.9362673472741
MAFA	1.57812886931557	2.38328795658712	9.72406017861467	4.96876864418415e-16	8.55794920755261e-15	25.9192772036162
TEX14	-0.681969483164068	4.76782643912184	-9.85453772445027	2.59103169720926e-16	4.61474058616907e-15	25.9155272915242
KIAA0753	0.589068608412397	5.03242537425881	9.81231289185647	3.19874466315129e-16	5.63113744700444e-15	25.8645770960587
NGFR	1.39192014935299	2.44631929993237	9.71034669309026	5.32072508562153e-16	9.10786144646207e-15	25.8266365259982
ALDH18A1	-0.353014567582347	6.62955257920379	-9.85588785686219	2.5736347203155e-16	4.59353970785021e-15	25.8204769795616
ZNF431	1.09679931169299	3.67782141041806	9.75117394994907	4.33994281576998e-16	7.5135821584821e-15	25.8057840090862
CD9	-0.417570975508466	7.10275787304381	-9.84508458906173	2.71617925072775e-16	4.83248742437988e-15	25.7524265307669
STARD13	-0.60966803066951	4.02489058818708	-9.79310440317374	3.52053477486036e-16	6.15872631535195e-15	25.7468345050168
PFKFB3	0.538907324992343	6.24497642160985	9.83447012005463	2.86392206419358e-16	5.0737534535565e-15	25.7457626437181
TAF3	0.727978765408267	4.63760046825422	9.77568676784278	3.8402302813594e-16	6.70396776883659e-15	25.7396584421867
RABGGTB	0.600379179899593	6.37417012695059	9.82481230343286	3.00532263406191e-16	5.31300377717246e-15	25.711220695057
CCT6P3	1.26538085927014	2.43296682557501	9.6806846976375	6.1696320311982e-16	1.0464596966507e-14	25.6961777056238
ATXN7L3B	-0.458484882917916	7.35809121352165	-9.83546398309467	2.84975395337063e-16	5.05937209301173e-15	25.6831949978235
GOT1	0.519810862889803	6.89533309893308	9.81382787094078	3.1746534117825e-16	5.5946157701423e-15	25.6823864509881
C19orf26	1.90305681880224	3.12297038383394	9.67555717389207	6.32954502812707e-16	1.07032670425073e-14	25.658364917202
VEZT	0.557997120983535	6.51739512077917	9.80656268091342	3.29186078889041e-16	5.7889673852159e-15	25.6104010430002
DUSP16	0.54023171888537	6.49702451127792	9.79553330558431	3.47812044152866e-16	6.09089908524872e-15	25.5810528305986
CCNG1	0.609942658060881	7.32963972737212	9.80634381128368	3.29545812849741e-16	5.78920606523012e-15	25.5712759902602
MIER1	0.903453232661201	5.2332049323645	9.75703854368532	4.21476687442564e-16	7.31200842405544e-15	25.4914011956406
RPL7L1	-0.577743940853948	5.92858574261188	-9.77381607077611	3.87624840810511e-16	6.75978919469758e-15	25.4870853976726
RPS6KC1	0.871053263098917	4.29586029528158	9.70481536156217	5.46964614697827e-16	9.34365292768791e-15	25.4802934044149
TBC1D1	0.472892642953846	5.165403350556	9.74297531817476	4.52119400232089e-16	7.81120335690234e-15	25.4520646988506
TTLL5	0.527573324023012	6.13366329529775	9.76328455049983	4.08541823591046e-16	7.10964950641146e-15	25.4415418169578
C16orf88	-0.550435215532733	4.31303628989895	-9.7325065811105	4.76367871281047e-16	8.21317142196312e-15	25.4402772283367
RHOBTB1	-0.615877702271328	3.91589085161884	-9.72045756439873	5.05890962454123e-16	8.70423915234851e-15	25.4220306704247
FAM105B	0.686842440727229	6.17208654978361	9.7573554808671	4.20810584932875e-16	7.3080334604542e-15	25.4194063123287
GLIS2	0.661259407627912	4.8418097925155	9.71302261620505	5.25014290910475e-16	8.9962489766258e-15	25.4178121206734
VRK3	0.670805360202304	5.00260363704112	9.70610182706099	5.43464262000721e-16	9.29335001809822e-15	25.4031348038533
HIST1H1E	4.37018016418534	0.0121379425596845	9.69848024369005	5.64533546420779e-16	9.62411725824781e-15	25.4010934316159
RABGAP1	0.601003452657611	6.89971425378463	9.76307849678471	4.08962139749332e-16	7.10964950641146e-15	25.396858139189
C22orf29	-0.622611716832757	4.50193245682719	-9.70456973002651	5.47635514147203e-16	9.34556769244676e-15	25.3663685428404
RANBP9	0.390301857940026	6.75306802567028	9.74821582577416	4.40448592379568e-16	7.61743770316019e-15	25.321338419546
DNAJC2	0.599132581627274	7.14283602969486	9.75633008663895	4.22969457506072e-16	7.33030176925549e-15	25.3181382206324
ABHD10	-0.992817957192256	3.55795584521966	-9.6575151667737	6.92589796594985e-16	1.16060839261067e-14	25.3155297136906
LIPT1	1.02084860964594	2.50491771956758	9.61614648659505	8.51404702522846e-16	1.40423000443709e-14	25.3074202017689
WASF1	0.890778185024954	4.06747764756595	9.63623815696157	7.70177496746633e-16	1.2790912071093e-14	25.2940269778378
ASTL	2.58375304101429	-0.518014986746777	9.58012798831603	1.01905628863354e-15	1.67249238185548e-14	25.2752040379127
SPECC1L	0.575664782941058	6.5149450825746	9.73736050075281	4.64967234571585e-16	8.02488341689906e-15	25.2577142112064
RMND1	0.534904535220412	6.04357919261628	9.71766628191893	5.12987318074449e-16	8.81726609196001e-15	25.237800679527
PDRG1	0.637748927609328	5.63239140955284	9.69521817494009	5.73799093099522e-16	9.7621729735467e-15	25.1679075808959
DBR1	-0.63005553453226	3.49596380162148	-9.65489555611011	7.01703631220693e-16	1.17152100528282e-14	25.1500329813196
GPHN	0.476729354361189	5.313625121364	9.6889174388674	5.92128378413064e-16	1.00535583762234e-14	25.1454465105559
RANBP10	0.63488216531969	5.46147289494557	9.67327574513136	6.40202237323428e-16	1.07930869122954e-14	25.1030669235321
NSUN5P1	-0.772708081989705	3.67579888279807	-9.61994348312292	8.35423630293194e-16	1.38059533527899e-14	25.0915265288006
GTF3C3	0.62970131445835	6.13908729557669	9.68997272619771	5.89018151775215e-16	1.00109141974479e-14	25.0815168849249
UBL4A	-0.619980924672149	5.53792646967805	-9.67492779041523	6.34945718415171e-16	1.07208196161962e-14	25.0730375348277
ZFAND6	0.48659959897301	6.85943508391009	9.6981594662438	5.65438006741272e-16	9.62972018812733e-15	25.067642955322
HIST1H1D	3.92804255451867	-0.115220525296698	9.63734519051607	7.65934278619174e-16	1.27330863574822e-14	25.0654484821319
CYP20A1	0.633409202873628	5.09154023331216	9.65881179351414	6.88122617631734e-16	1.15427910303642e-14	25.063267165958
IRF2BP2	-0.547048721619688	6.7465405455177	-9.68042253596344	6.17770923500166e-16	1.04676807746877e-14	25.0550480822251
STK38L	0.821644971116738	4.85735748005572	9.64978570981004	7.19827736515981e-16	1.20023918898238e-14	25.0481901101227
TYW5	0.808395767507858	4.57824384509556	9.64487756755688	7.376770037991e-16	1.22877591748368e-14	25.0475364147371
RFX1	1.11447957296079	4.62861158013481	9.60372542710904	9.05849880783721e-16	1.49108596517982e-14	25.0346071325555
HIST2H3D	2.87326082615613	-0.692292875644776	9.56219871868611	1.11443513974231e-15	1.82366079031804e-14	25.0080277423319
ATP1A1	-0.32896041333529	9.07784730150979	-9.71617108784515	5.16829448497689e-16	8.86508276582088e-15	25.0051757392458
RIOK2	0.594432502164239	5.32329257859915	9.661252517414	6.79791771757512e-16	1.1437462365063e-14	25.0012388972402
SOCS6	0.789696332436472	4.29650933945805	9.61962745364104	8.36742236823389e-16	1.38140939473192e-14	24.9885716122687
HIST1H2AE	1.47299987756142	2.21829078734556	9.53631129490706	1.26810972197291e-15	2.0670435663036e-14	24.9745618827926
NGLY1	0.589333615736597	5.04652763995805	9.63496109368342	7.75101637675112e-16	1.2859920425078e-14	24.9681028332592
PCDHA11	-0.893553042241097	3.37791430155155	-9.57304181313329	1.05573654543572e-15	1.73099392018303e-14	24.9224919959274
BRD8	0.388099436523478	6.24906115220017	9.66029142130335	6.83060144978779e-16	1.14809023765076e-14	24.9173794383619
PARP6	0.417270694465246	6.4645009741492	9.65922838762344	6.86693479030365e-16	1.15303832764095e-14	24.9046261677307
MCM3	-0.445902740525305	7.3432593757179	-9.67793609311549	6.25484426432376e-16	1.05876533883148e-14	24.8570216982354
TSFM	-0.513460219130722	5.48546736962361	-9.6443460587979	7.3963628723309e-16	1.23081365847624e-14	24.8477518929532
RAB3IP	0.587941316768252	6.0141065971979	9.63121222654191	7.89739226687383e-16	1.30897907107233e-14	24.8377142161661
C1orf27	0.645385151098563	5.61495624854856	9.62174887625233	8.2793051783738e-16	1.36956577451161e-14	24.8122073854427
RRM2	-0.394771819283964	8.46918250407167	-9.67482403068765	6.35274589790151e-16	1.07208196161962e-14	24.8028606449766
BAZ1A	0.597350007891999	7.6229220275315	9.65521326774928	7.00591928084219e-16	1.17152100528282e-14	24.7930773184517
RAD54B	0.78220698525817	4.93942803484502	9.59340692025103	9.53716581678078e-16	1.56833393431506e-14	24.7420141886674
PRC1	0.346344184921811	8.17883707332906	9.6548383811478	7.0190387903216e-16	1.17152100528282e-14	24.7406936529675
HIST1H3B	2.8676387200286	-0.154491329112458	9.48801046478807	1.61371083727007e-15	2.59746872401393e-14	24.7373543645147
ADAT2	-0.951987670181014	2.69902723812589	-9.51949694156381	1.37909733732113e-15	2.24358208845901e-14	24.7140449685934
LOC100506469	-1.68762785193117	1.2270527818949	-9.4536414921982	1.91556837670138e-15	3.06564263463674e-14	24.6966492841887
WAPAL	0.605754521601535	7.15770965991305	9.63064241806456	7.91988134723308e-16	1.31140688763491e-14	24.6922234470882
RAET1K	3.46914620278712	0.322470876239217	9.51808546278054	1.3888446272587e-15	2.2572436876846e-14	24.6919411912432
USP54	0.697163144847327	4.91563915825401	9.57182789004773	1.06215132435044e-15	1.73980594989587e-14	24.6747581677207
MID1IP1	-0.742491360000495	5.46547745600833	-9.55645758600089	1.14682431959477e-15	1.87482794925737e-14	24.5389049612186
C18orf55	-0.785441239445291	3.6517569203603	-9.51177913492901	1.43324253150482e-15	2.32488342355835e-14	24.5345515785495
SRSF5	0.550174492772046	7.61341204794608	9.60768486043348	8.88126795271718e-16	1.46335295804179e-14	24.5213605417722
POLK	1.20918670848662	4.24805555468441	9.49090818186252	1.59054725734109e-15	2.56265051365822e-14	24.5154343185979
GEMIN5	-0.475177692676548	5.94301462918895	-9.59092591786349	9.65597938269091e-16	1.58631236931358e-14	24.5095979530105
FBXO32	-1.13764186684513	3.56794980153143	-9.45672865905382	1.88629024233799e-15	3.024575073141e-14	24.4734479108885
BEND3	-0.684930634327946	3.9450208812633	-9.5128491097357	1.42561096508011e-15	2.31474929902909e-14	24.4598648377537
SOX3	-1.12752524173487	2.27084667339098	-9.44732438518811	1.97690197345334e-15	3.16077520115045e-14	24.4532209206792
RPUSD2	-1.05742343823092	1.94120964894358	-9.43410894700859	2.11163437988596e-15	3.36653702280388e-14	24.366932577481
PRIM2	0.68301702657078	4.71537752606535	9.50344772813897	1.49408009857086e-15	2.41420247038639e-14	24.3292590515964
SEC24A	0.786099026031645	6.88569705192431	9.53902604649254	1.25104706435232e-15	2.04321397502229e-14	24.310962267037
AMBRA1	0.537042046144927	5.63848150057048	9.52680187714903	1.32973362022885e-15	2.16538121370081e-14	24.3097756552943
ZBTB24	-0.645040857476446	4.46330496750989	-9.50999181518405	1.44608173473067e-15	2.34343710577866e-14	24.3047504469008
DDX10	0.630669949001114	4.28032878730105	9.49118301019949	1.5883676836398e-15	2.56265051365822e-14	24.3020472994708
JUB	0.6674844224219	5.9178823686548	9.49090941350948	1.59053748288575e-15	2.56265051365822e-14	24.26623892195
ESRP2	-0.507263702100191	6.16609645880334	-9.53763791744107	1.25974281247975e-15	2.05540866301574e-14	24.2645274379459
GEMIN8P4	2.07994110628174	0.540595935099701	9.360511019844	3.04832651390726e-15	4.78238392294418e-14	24.231631934909
CCDC142	0.737169867564091	3.84482710322959	9.44355982136387	2.01438199228528e-15	3.21455385868121e-14	24.194055652712
KIF16B	0.649368226175557	4.90559403803181	9.4794124020505	1.6844450731546e-15	2.70351817691339e-14	24.1935498380857
SLC35E2	-0.736908292491456	3.75223613918812	-9.42910094950786	2.16505620467949e-15	3.44513796070977e-14	24.1860996768581
PHLDB3	0.908529525891826	4.01743206248479	9.42275863194021	2.23465447702626e-15	3.54913214375946e-14	24.1500785325808
SHOC2	0.770588619605963	6.17038158136012	9.50757369222007	1.46363550114994e-15	2.36958762064198e-14	24.1423740363642
LIN37	1.09746212784032	3.45896682184954	9.39701363003509	2.54089476363826e-15	4.00886075727229e-14	24.1423689996954
POLDIP3	0.468952093709088	5.93311901121062	9.48454402711929	1.64186399528887e-15	2.64024360165491e-14	24.0989890714542
RND3	0.636339551443506	6.2953687090789	9.48314193124201	1.6533902837571e-15	2.65622469793985e-14	24.0911442200542
ATP6V1C1	0.588376865103384	7.56354704981343	9.50460219814594	1.48549829139583e-15	2.40265700438141e-14	24.0698369661291
IMPA1	0.804188640542149	4.50798785076605	9.42188997150158	2.24435935252899e-15	3.56116373924998e-14	23.9787002362681
SNORD36A	-1.39194877938982	1.60825390646901	-9.31277828386602	3.86766067803997e-15	6.02821595335886e-14	23.9538201361918
PPIL4	0.760575352095969	5.41685409212538	9.41851875038083	2.28242404324438e-15	3.61470262303211e-14	23.9192206055624
EIF2AK3	0.805882750470352	6.65200598416381	9.44365922250352	2.01338328381619e-15	3.21455385868121e-14	23.8950146220205
ZFX	0.69412269890513	5.20438872687319	9.42396821179418	2.2212105937771e-15	3.5311336473696e-14	23.84657565728
RPA1	-0.371702362247605	7.039790252446	-9.45510333456246	1.90164833662186e-15	3.04628034307126e-14	23.8146582633512
GPR50	6.94297452120316	-0.472339077630284	9.65605315745264	6.97661548705621e-16	1.16793711116645e-14	23.7483186391588
FAM83B	-0.971012190618665	5.10155694574088	-9.3800230635327	2.76563051025929e-15	4.35521701069457e-14	23.7096316509943
TTC17	0.57873819247053	5.95192944590232	9.40301630187009	2.46593901385352e-15	3.9016427689391e-14	23.7062218210617
CBFA2T2	0.747844848110399	5.45836325527376	9.37958431013599	2.77168979879389e-15	4.36065288758504e-14	23.667646524768
FAM60A	-0.606935820143877	5.53040994016656	-9.398920722668	2.51683722372802e-15	3.97465398768908e-14	23.6427821293564
UNG	-0.460140006890438	6.80955489163731	-9.4190707281275	2.27614773976611e-15	3.60817960188137e-14	23.6013033827969
SNORD80	-1.34715956068036	2.22891197185664	-9.25611901003937	5.13030858538821e-15	7.87872183489738e-14	23.59060170032
NAPB	0.745869264664731	4.79732661030956	9.33980061115149	3.38003775670613e-15	5.2780346819004e-14	23.5869766398216
NUDT21	-0.506695809309128	6.67330366064522	-9.40138639741832	2.48607040348762e-15	3.92977707258289e-14	23.5693849283147
TMEM177	-0.859725306523236	2.18490351577655	-9.27732226951834	4.61563674412166e-15	7.14739897302691e-14	23.5665874230607
USP51	1.27961689687886	2.24685823247352	9.23569955442925	5.6800718990888e-15	8.67520752880009e-14	23.5506625976542
PSMD10	0.503983992171544	6.16871284046992	9.38183429474813	2.74075677708127e-15	4.32011464089606e-14	23.5456154558721
AFAP1L2	-1.11868839171724	1.88894878468763	-9.27562278133826	4.65491465911563e-15	7.20155344672062e-14	23.5435510957457
RWDD2A	1.07175740348491	2.62904601446764	9.25136277920432	5.25341408521515e-15	8.05011908173627e-14	23.5281113594363
MRPL16	-0.618251881186211	4.60766777799799	-9.35255809931553	3.17167307686296e-15	4.97123341494434e-14	23.5207910741123
ADRA2B	3.0598101270507	-0.458716198538996	9.26232110626917	4.97409897214221e-15	7.6586613992816e-14	23.5118341679698
KCTD21	-0.677976449985839	4.43145845309895	-9.29968256680506	4.12866541921763e-15	6.41708182815944e-14	23.5051278427114
CRISPLD1	-0.667133661554586	4.18609057840886	-9.34197543090152	3.34357379702197e-15	5.22597459639209e-14	23.4391036246426
BRCA1	0.673180745550163	6.38352003852539	9.36590294472297	2.96743821330062e-15	4.65985320931827e-14	23.4269468411242
NUP98	0.595858857541394	6.82748983515218	9.36657245464795	2.95754526949755e-15	4.64868299690574e-14	23.4116955319658
EGR4	7.46213896969113	-0.829371114287382	9.67084824809794	6.48005158499989e-16	1.09136337067007e-14	23.3902934365673
CEP72	0.681564639387109	4.66849872650954	9.30059227149715	4.10997894484408e-15	6.39398026730906e-14	23.3031910824552
PM20D2	-0.792127775183477	4.60720411055749	-9.29600751309206	4.20502377323194e-15	6.52363799476169e-14	23.2801210294717
MTMR11	0.967352084819598	4.27130515085304	9.25084290016898	5.26704776915556e-15	8.05911316480857e-14	23.2752977047641
NAIF1	0.977900876924917	3.97815202648618	9.21198213764486	6.39291596786002e-15	9.71072903237884e-14	23.2731632688178
ODF2	0.36457566071551	6.96145020027706	9.342606724107	3.33306306439038e-15	5.21441970896771e-14	23.2714797133
FLCN	0.593749594156233	5.96977715283135	9.3186426905531	3.75618832658705e-15	5.85993410203748e-14	23.2634663329268
ZMYM2	0.548672880370344	7.55966543379536	9.34685259308446	3.2632240166431e-15	5.10993993018158e-14	23.256536254739
PHF21A	0.7463966884159	4.42886756841039	9.25125047828716	5.25635615717293e-15	8.05011908173627e-14	23.2515179239382
BRI3BP	-0.768343681619587	4.70975557181072	-9.30306184809328	4.05967573334447e-15	6.32160306931592e-14	23.2398390257987
ZC3HAV1L	-2.18152699996708	1.00992558863582	-9.14551211787799	8.90354617752994e-15	1.32123253126008e-13	23.2033058573537
RPAP2	1.12742026804773	3.18047629743757	9.19247990570631	7.04553646013087e-15	1.06248468673786e-13	23.1521089154275
ARHGEF5	0.848633112210764	3.07865854133242	9.19987220461653	6.79067601876064e-15	1.02682880413882e-13	23.1507721387297
TTLL4	0.519726964057258	4.99003437830875	9.27508113861603	4.66750293723829e-15	7.21435481722487e-14	23.1271526096232
BRD4	0.598934139623013	6.81666518610157	9.29831303627316	4.15695750948122e-15	6.45505639633834e-14	23.0835642863629
ZNF134	0.896845293914898	3.73358390106881	9.2095309595534	6.47150251578218e-15	9.79451656777748e-14	23.0762858757243
RAP2B	-0.484850521342941	5.22729941655336	-9.26319091343728	4.9525748119524e-15	7.63381208802691e-14	23.0703672765628
PCDH8	-2.93916308972461	0.314592845423928	-9.17644360294365	7.63173585722288e-15	1.14469193252193e-13	23.0234632662234
WTAP	0.519495532786789	5.67394768814917	9.27411524547086	4.69003565246099e-15	7.24248903525001e-14	23.0141548950162
SNX3	0.413684507571341	7.54798487332864	9.29069414146524	4.31792379231044e-15	6.69258178893418e-14	23.0003059174538
FOXK1	-0.610258791864765	6.11598624365109	-9.26536232902762	4.89924642448247e-15	7.55857907777166e-14	22.9886558320353
SLC35D1	-0.772006763814868	3.85706670634482	-9.19381760089737	6.99871963335865e-15	1.05637714032753e-13	22.9372463653776
SRP68	0.385677785621313	6.95714630908694	9.26216970209446	4.97785514291982e-15	7.6586613992816e-14	22.8869551991765
PRNP	0.538361687072178	6.66236760372295	9.24069964959777	5.54023884193033e-15	8.46937425890702e-14	22.8512803555389
C6orf48	0.718245084205553	7.08450567528741	9.25532662320301	5.15061600473082e-15	7.90265156542368e-14	22.8467872960414
HPS5	0.724001384816734	5.0860502116259	9.20966188202727	6.46728075550463e-15	9.79451656777748e-14	22.8334462770099
SIX4	1.03461361158883	6.01766894805944	9.22819674261307	5.89653832791302e-15	8.98939899690221e-14	22.8324809326847
CCDC130	0.866793652656018	4.29354989857695	9.16824617203349	7.94995718380615e-15	1.19028723314211e-13	22.8094450391068
ALS2	0.589695871838514	5.894525699483	9.21966513206421	6.15271757523412e-15	9.37140698799776e-14	22.7959277604682
CCND1	-0.421959069773379	8.63108843422753	-9.25930122343344	5.04955679478394e-15	7.76183711727635e-14	22.718979557698
SMPDL3A	-1.03585753547439	2.54868899052534	-9.08854357350342	1.18254320400478e-14	1.7393889660313e-13	22.7156364376722
ATP1B1	-0.482990881771036	6.57776403155621	-9.21908044811178	6.17067562632067e-15	9.39020738622265e-14	22.700282786705
CSNK1G1	0.721598571328656	6.74252190137302	9.21291335032372	6.363311123763e-15	9.67454683943749e-14	22.687539463988
ANKRD40	-0.434478476717426	6.19177559767122	-9.21152024444176	6.40765135162887e-15	9.72427960114711e-14	22.6830582527944
CIRBP	-0.460702623734869	7.26498725128766	-9.23029565155872	5.83516487700026e-15	8.9039504929701e-14	22.671362404705
CENPJ	0.659574888306928	4.8573474474672	9.16825418228386	7.94963984783643e-15	1.19028723314211e-13	22.6670178268701
IGSF3	-0.497022632471338	5.8661127774805	-9.21100164053758	6.42423636512401e-15	9.74061006077371e-14	22.664973798616
QSOX2	-0.488123667958907	5.30065902828757	-9.19155491221603	7.07809232185029e-15	1.06643257649211e-13	22.6574576835011
STEAP4	-1.06969142709706	2.02932536040721	-9.08576323326702	1.19903328764749e-14	1.76209426209285e-13	22.6218174458189
GPATCH2	0.617030178403382	5.00278659778936	9.15519643567454	8.48410861324187e-15	1.26460100220906e-13	22.5864928474519
OVOL1	0.794079706622288	5.29803650258219	9.15019732661472	8.69810023034446e-15	1.29419064281389e-13	22.5836537408505
SEMA6A	-0.895244737550414	2.89241047526276	-9.10062497340519	1.11347928264192e-14	1.63924538053728e-13	22.5787496829271
SPTY2D1	0.635125316614115	6.07387486308442	9.18147064037739	7.44291489864804e-15	1.118376538769e-13	22.5776029397234
CHIC2	1.07212023000215	2.8131449641373	9.06097259061853	1.3565988487199e-14	1.98146368087263e-13	22.5635167484064
CYTH2	0.448917416276894	7.01919179624827	9.19866898855662	6.83152221283421e-15	1.03207206402384e-13	22.5604127800035
C2orf68	-0.607188886251961	4.6548696481035	-9.14684854403839	8.84445488205141e-15	1.313629337899e-13	22.5493375419541
WDR55	0.402106883104167	6.03409658657459	9.18113074613973	7.45553328967301e-15	1.1192669545466e-13	22.5396848483642
FGFR2	-0.56320133591968	4.57078414957656	-9.15462408295664	8.50833969060672e-15	1.26708346380861e-13	22.5384658420103
RNF220	-0.501198914390415	4.93467194671289	-9.15985310900426	8.28950853338711e-15	1.23780125636041e-13	22.5228207968694
INADL	0.653410654940622	6.63090837008068	9.18371704192893	7.3600531599707e-15	1.10692022524595e-13	22.5171486116248
CABLES1	-0.514781979777375	4.83409541990287	-9.15768200660213	8.37967677922771e-15	1.25014910308478e-13	22.5148803761407
ARID4B	0.793172872238932	6.60412853295851	9.16645679257463	8.02116371231831e-15	1.19987425693033e-13	22.4741725912663
FRMD6	0.782877557045811	5.23772288993797	9.12731895447769	9.74831533262462e-15	1.44020163977751e-13	22.465675963424
SRSF8	-0.536890514561624	4.6696022167232	-9.13829416943237	9.22957729841303e-15	1.36718734046643e-13	22.4576389681528
FBF1	0.973321625197278	3.22926647613724	9.05338060721555	1.40886846524842e-14	2.05243172585493e-13	22.450373064692
NOM1	-0.436919118310361	5.60386716437735	-9.14875641548197	8.76077472948268e-15	1.30235730289661e-13	22.4124398128317
SUMO3	-0.340045957583246	8.03282714582445	-9.18736551342791	7.22743317979688e-15	1.08795312780309e-13	22.4079521926496
RAB40B	-0.846792497573253	2.53678664358165	-9.04752315583548	1.4505663970139e-14	2.10583962010941e-13	22.4070287642655
WIPF2	0.654437467872367	5.62346951518872	9.13714475980186	9.28258502802907e-15	1.3738225841483e-13	22.4052460039883
TM9SF2	-0.479024372731116	6.92618604765951	-9.14461742320343	8.94332610921721e-15	1.32595909441976e-13	22.2954071489169
TMCO6	-0.655447246266846	3.57173838293624	-9.06210062852403	1.34899949704011e-14	1.97208632766598e-13	22.2739486567273
SYNCRIP	-0.451618595324375	8.73631459068275	-9.16518584447601	8.0721263872922e-15	1.20641860322676e-13	22.2597136363427
SNORA70	-1.70113290525957	1.70991159373415	-8.9544468485249	2.30540056428887e-14	3.28411576125785e-13	22.2436537693859
RIOK3	0.520376856884596	6.51400172432763	9.12112334101762	1.00539029390141e-14	1.48403771184529e-13	22.2376179296161
AKAP13	0.814912926084812	7.42347119636596	9.13668721026802	9.30377051456532e-15	1.37574056662768e-13	22.2346718549264
KDM5A	0.829973556670857	6.3579441976349	9.10870845253334	1.06953385480653e-14	1.57593693284444e-13	22.2237932142979
HAUS8	0.565637235536069	4.6411588840262	9.07608335949165	1.25825635759373e-14	1.84588415126295e-13	22.1455496228732
MIR3153	4.00108557328293	-1.25007327584512	9.05041412521833	1.42983442131183e-14	2.08116195491897e-13	22.0681030146133
RNF103	0.459132114016208	5.24562788142144	9.06238552955725	1.34708691273803e-14	1.97101325709806e-13	22.049121352678
CSGALNACT2	0.698895788353168	5.1673856200781	9.04639610461718	1.45872988850427e-14	2.11580990643076e-13	22.0461943672507
SUPT16H	-0.394259312392398	8.55912447217095	-9.11975715381147	1.01225647712493e-14	1.49285514316026e-13	22.040792458632
ZNF766	0.549102638760837	4.7431256753811	9.04971291362014	1.43483567011137e-14	2.08662536929935e-13	22.0251455243162
C7orf53	1.43099810667759	2.92084194703507	8.92169106265268	2.71344080091618e-14	3.82950075565587e-13	22.0137076408408
C2orf42	0.849468769605433	3.97944226346768	8.97179135743525	2.11476908896326e-14	3.03062538507468e-13	22.0061545155156
STC1	-0.568531151195616	5.67482290013966	-9.06743671971592	1.31362356411967e-14	1.92541984981045e-13	22.0036619914641
RSF1	0.895928401928638	6.10472695310279	9.06311751840073	1.3421853661159e-14	1.96556112635047e-13	22.0018427838219
SMCR7L	-0.507488793751091	5.41409881235113	-9.04622620251837	1.45996450132809e-14	2.11580990643076e-13	21.9829923527824
PCNXL2	0.752578999511216	4.59136619678066	9.016624959898	1.69179685098312e-14	2.43910435653808e-13	21.9686858900528
NRF1	0.587438015302681	4.27938055066707	9.01962404395976	1.66672528269876e-14	2.40710825801848e-13	21.9427764592808
ATF4	0.537749754319231	8.53654337283652	9.07865367672757	1.24225165889562e-14	1.82400498185868e-13	21.8748045872732
SIPA1L2	0.527167571949644	6.65547542993911	9.04918815774747	1.43858980852263e-14	2.09026724220091e-13	21.8585709372292
PKNOX1	0.676851693841633	5.48048323289609	9.00036968207709	1.83438482023818e-14	2.6378548352247e-13	21.8289794721528
UBL3	-0.535493873831167	7.48844539311526	-9.05578000941243	1.39213519573196e-14	2.02982293055111e-13	21.8153592665221
ECD	0.432232679255154	5.59415833772943	9.02154781915012	1.6508386770739e-14	2.38622524074192e-13	21.8136961994588
SLC35B4	-0.654857238205828	3.9369337884526	-8.96124979343437	2.22866660569504e-14	3.185659855867e-13	21.7457364265167
ZBED1	-0.652287748872842	3.95037909907689	-8.96860981656926	2.14851813981047e-14	3.07635422689985e-13	21.7430228555733
NOTCH3	-0.699794760022131	7.44404528761101	-9.0321661223282	1.56583413314304e-14	2.2672735967692e-13	21.7237564515625
GFRA1	-0.395288079276838	8.7630723594974	-9.0599377886835	1.36360767834875e-14	1.98996289814175e-13	21.7201207549887
HMGB3	-0.471409111267333	6.88906522595635	-9.02863857393109	1.59357760488824e-14	2.30544912319645e-13	21.6944033856523
CAMKK2	-0.393472858287286	5.84129098194555	-9.01092340173551	1.74050347283928e-14	2.50716452022085e-13	21.6754003489004
ZIC5	-1.47381354959371	2.37675873295166	-8.84404646388985	3.99208874538088e-14	5.56828124918681e-13	21.6705788527633
VPS18	-0.642902867406067	4.74319502043773	-8.95607203318919	2.28683282307831e-14	3.26044263709818e-13	21.6612554843151
C1orf109	-0.588681062934129	4.34384395326132	-8.95674707895858	2.27916437627844e-14	3.25228199905124e-13	21.6576424481502
C6orf120	-0.603658800751842	5.25363652591126	-8.96592813892217	2.17738201937042e-14	3.11501598733541e-13	21.616382367175
RBM24	-0.723520828194604	3.99414698370701	-8.9212510228544	2.71938682050971e-14	3.83465642379464e-13	21.599194638266
ANKRD32	0.875749942436107	3.92868553510739	8.92756849873004	2.63525541348143e-14	3.72544476205101e-13	21.5967239756054
EPS15L1	0.408650885477511	6.17091598653785	8.99531799452484	1.88109518886477e-14	2.7027006820081e-13	21.5895156475511
SNORD63	2.9847164512208	0.232596683344805	8.83322465773346	4.21270365513282e-14	5.84674323057604e-13	21.5873584162844
TMEM79	0.96692143625457	3.02487234015552	8.86596862252915	3.57989163494327e-14	5.00167984150303e-13	21.5839001639306
OTUD7B	0.545681487670014	6.4491001927891	8.99148639010276	1.91731439138839e-14	2.75237475378365e-13	21.5809479184999
HLA-E	0.476624197475553	6.75293681099558	8.98888873388131	1.9422645950434e-14	2.78580043632125e-13	21.5481330927624
ZNF569	1.5880615535912	2.3053041765174	8.80939401597749	4.74235980094551e-14	6.55464671991841e-13	21.5246425158391
C12orf4	0.782353247845482	3.90478492574811	8.90577302742784	2.93701673688019e-14	4.13456800568892e-13	21.522071699524
USP32	0.505298066383068	9.69881852717921	9.01866520455411	1.67470032363533e-14	2.41653910375127e-13	21.5193143281833
KRTAP5-1	2.17165660780893	1.81187244096886	8.79645519614562	5.05725739195285e-14	6.95539248544568e-13	21.5110453279073
ERC2	1.03201288663467	2.58818196690895	8.86770801062701	3.54906607625858e-14	4.9627576136579e-13	21.4991096718157
ZNF254	0.823758437985195	4.9784399600587	8.94164004471567	2.45708313308114e-14	3.48534845781586e-13	21.4718845190582
SLC5A3	1.37865878069231	6.10300102856055	8.95116686875835	2.3433339932973e-14	3.33247599522994e-13	21.4489529164585
TCF12	0.619706361938414	5.59673719858049	8.93720234023175	2.51193453184515e-14	3.56013500937104e-13	21.4187067464377
CEP128	0.789846247808769	3.86223730868788	8.87722326257676	3.38506539318962e-14	4.74135960098017e-13	21.4097681857469
C1orf55	0.637934439419912	5.56005813321422	8.94527530364127	2.41304234390726e-14	3.42578269605306e-13	21.4049090779466
TUBA1B	-0.397403590056975	10.3159075627451	-9.00769786795641	1.76867570565797e-14	2.54555357155111e-13	21.3945149849752
PRRC1	-0.516806627464629	7.05396308266085	-8.95762234683049	2.26925963773351e-14	3.2409135936341e-13	21.3813171913796
SERTAD4	-1.05390857837703	2.30731512508971	-8.81180354469423	4.685916972771e-14	6.48735723945548e-13	21.348559601403
WDR5	-0.393867513019795	6.34106655747517	-8.95150023601974	2.33945027750059e-14	3.32978437795062e-13	21.3372716757699
SVIL	0.514925494823768	6.60805039527917	8.94941592684366	2.36383832945111e-14	3.35877928816826e-13	21.3371649746171
TTI1	0.461586779811817	5.75763330241319	8.92791763875933	2.63068234420968e-14	3.72212618651122e-13	21.308005418917
TRAFD1	0.389625647883161	6.20507786458967	8.93302300229183	2.56470960979887e-14	3.63185465827911e-13	21.3024924044587
FAM117A	0.973839942132355	4.06986327858689	8.83344601047306	4.20807146568658e-14	5.84516504918126e-13	21.3006594459395
MLLT3	0.705494758757572	3.74568548998902	8.84115524833574	4.0498749714464e-14	5.63947618838215e-13	21.295745452936
GPR115	-1.13299572118036	3.31343546539151	-8.80771770381057	4.78202684250575e-14	6.59870674953717e-13	21.2874256445765
TAB2	0.542720615198188	6.36780990428357	8.92564224036459	2.6606287686079e-14	3.75813813565866e-13	21.2737100250814
HSPA7	7.21962035307177	-1.46051183759376	9.43199955027881	2.13397345680925e-15	3.39891162777885e-14	21.2449788499227
KIAA0913	0.575230636286101	5.90490653705513	8.90372487539837	2.96708832401769e-14	4.17338815230209e-13	21.2444963744806
TNRC6A	-0.583812771518374	6.33340717295955	-8.91218897852543	2.84477091525875e-14	4.00808330133002e-13	21.1913414974183
NECAP2	0.545543878082785	5.53944140407605	8.87850994607948	3.36347718311527e-14	4.71507061277618e-13	21.1801853632185
UXS1	-0.434063197025058	5.39145242163697	-8.88438079410842	3.26670591280081e-14	4.58325416826181e-13	21.1658546200651
ALOX12	1.73837766941783	1.44625626647231	8.72828452273741	7.09506039990235e-14	9.57689992961799e-13	21.1569793290658
LOC100293516	-0.751308347749325	3.66950617223613	-8.83743738544351	4.12541185807489e-14	5.73511121483328e-13	21.1566502381008
NOMO1	-0.408531668138891	5.95560523138574	-8.89907835938663	3.0364542815072e-14	4.26378349319282e-13	21.1533031695628
SPIN3	-0.893385223567309	3.6518608355324	-8.80771340358997	4.78212902441943e-14	6.59870674953717e-13	21.1389552336268
SLC7A6	-0.481151769659127	6.45059004329368	-8.9031688628277	2.97530477825333e-14	4.18142832869821e-13	21.1121392826675
FBXW7	0.673914686133258	4.56939705190165	8.84061707859532	4.06072307410788e-14	5.64987792773546e-13	21.1103050579605
OTX1	-1.97673131950347	0.99411830595049	-8.71246620315408	7.67466698632066e-14	1.02845457275021e-12	21.105300951772
ZRANB3	0.726377193677596	3.73727255910577	8.79591196772026	5.0709251856528e-14	6.96845955668508e-13	21.0074187479129
LRCH1	0.545022146067924	5.01667362239981	8.84285224763771	4.01585691132242e-14	5.59676591541301e-13	20.9881554031244
BCL2L13	0.44943076321595	5.70326956653724	8.85457652943641	3.78849617596675e-14	5.28871536284373e-13	20.9869304987743
EI24	-0.332521225078145	6.21423014598462	-8.87360200100713	3.44656879579477e-14	4.82346581931981e-13	20.9830489580558
LOC100506548	-0.530388383493241	5.49454171381929	-8.82536369924637	4.38054915148848e-14	6.07465207375566e-13	20.9032509526771
PPFIA3	0.711158712008951	4.53040466409599	8.80307807958321	4.89355042700836e-14	6.7413292702873e-13	20.8790755737062
GRHL3	-1.42375017407927	0.937968600567044	-8.66317130047492	9.80157961760665e-14	1.29787503978506e-12	20.8444950731463
C6orf204	1.30095473551209	2.68788011123469	8.69365569392553	8.42569698826251e-14	1.12549006734586e-12	20.8388504575787
OLFML3	-1.17200469082087	1.72385187236337	-8.6985528943638	8.22338681925529e-14	1.09934389420644e-12	20.8193082773464
VAMP2	-0.579488077939551	4.81630415979893	-8.81148279527721	4.69339162150012e-14	6.4923309741909e-13	20.8190886461767
ZNF696	-0.579692116766663	4.20701607329465	-8.78999136454863	5.22230086567609e-14	7.1588327604563e-13	20.790808640784
INVS	0.711111141170528	3.74176315134049	8.73492987220769	6.86478982833014e-14	9.29609271975654e-13	20.7739940422395
C5orf55	-0.608099965526167	3.63217554063128	-8.74957334872335	6.38335317407319e-14	8.66519468207793e-13	20.72525164932
BMP4	1.62695855847094	2.61684111499536	8.65076261022289	1.04238543458204e-13	1.37050739056211e-12	20.722477082967
PIGW	-0.620362126646826	4.33249336408021	-8.78901273306248	5.24775283774717e-14	7.18783115958097e-13	20.7196275628228
ZNF354B	0.747072705897999	3.78465203553547	8.7485137466362	6.41702982549387e-14	8.70384483386532e-13	20.6807568889625
SLBP	0.450894473413106	6.60477268788022	8.81414459806625	4.63172033862048e-14	6.41763802345392e-13	20.678610053896
MECP2	0.508857180831385	6.20899532172072	8.79243731842519	5.15922457822769e-14	7.07816832209023e-13	20.6287227575465
CLP1	-0.878862477232063	2.68877026625401	-8.67616211348174	9.18978545882929e-14	1.22073051638968e-12	20.6149410938694
ELL2	1.02171836261173	4.13746014717942	8.68344698981988	8.86353698587099e-14	1.18114575738412e-12	20.6050962466911
E2F4	-0.458559059973499	5.84846725078431	-8.78408816841106	5.377720443311e-14	7.34179564848434e-13	20.5957985162299
FBXO38	0.561726289924834	5.03030070324262	8.75723993419887	6.14488813682729e-14	8.35504952847964e-13	20.5862624895297
ATP6V1D	0.521913960963214	6.12448192645986	8.77517263594853	5.62124160032379e-14	7.66799710634706e-13	20.5601506867874
PRR13	0.440499379377129	7.60896470127923	8.80058868286774	4.95445460253215e-14	6.81961306771586e-13	20.5502486322813
PMS2CL	0.775156721188649	3.24023420135453	8.6831383333554	8.87712261375399e-14	1.18201432000336e-12	20.5198475116754
LUC7L2	0.396982900471435	6.96970631719891	8.78789019552356	5.27709993573539e-14	7.21620763084535e-13	20.5056554685124
TBCC	-0.557257452634127	4.48997473394307	-8.72115460255936	7.35069810074858e-14	9.88207998689061e-13	20.4846535393201
REEP5	-0.413054977822711	7.97896660035099	-8.79453920099998	5.10562891286367e-14	7.01038899332776e-13	20.4788038895112
NOP56	-0.432161742296008	7.76501818598893	-8.78814180591694	5.27050774331247e-14	7.21309095737789e-13	20.4391514672011
NPC1	0.79443309076474	6.80927077703324	8.75377782440152	6.25145418149197e-14	8.49303978320647e-13	20.4248848727561
CT62	-1.01646469186997	1.17567018896314	-8.63098611368165	1.14980618508272e-13	1.50346822825046e-12	20.4232186572845
BRF2	0.619398206288427	4.41080853683862	8.70712255931495	7.88095306182689e-14	1.05525267418729e-12	20.4125458731277
CEP290	0.775288925851449	4.83557881806535	8.71913035443096	7.42493651869532e-14	9.97386653322575e-13	20.4104868712311
COL4A5	-0.550442269683701	5.34856059351932	-8.73257190925847	6.94563027345753e-14	9.39795474864917e-13	20.4058432085916
ZNF687	0.471206392581088	6.43838451805292	8.76436027171013	5.93138290788642e-14	8.08447006939629e-13	20.3986475438006
C19orf21	0.598580315129555	5.89204304793956	8.73543966819261	6.84743577413343e-14	9.28010663586771e-13	20.3981070406875
MTHFD2	0.504131760218357	8.84962947346899	8.78511519191494	5.3503530855498e-14	7.31040073551756e-13	20.3977848140592
SLC7A5	-0.526207224024814	11.366060689734	-8.80751831517461	4.78676701100121e-14	6.59966129365081e-13	20.3704254079312
CLDN15	1.0835892044977	3.05322504562683	8.60410869851286	1.31370633794151e-13	1.70710371373223e-12	20.3685515263888
ADM2	1.91326695401465	3.04721541830355	8.56901934603138	1.56323229680566e-13	2.01103822552138e-12	20.3580463623731
ARL13B	1.13431141206763	4.16312083713666	8.66257075605203	9.83082419626188e-14	1.30071759381554e-12	20.3555625574003
UBXN4	0.555629609915496	7.92240159012142	8.76122503830586	6.02446611140064e-14	8.19797975972858e-13	20.3290557004786
SLC25A15	-0.417122114180842	5.31552236697348	-8.72732550391932	7.12892204314059e-14	9.61484614915187e-13	20.3190817087174
MYO5C	0.529356780780695	8.05242718409565	8.76175314750909	6.00868540306718e-14	8.18316406196217e-13	20.3172824329961
ZNF597	1.23697760518842	1.80829534848216	8.57074724813889	1.54990567755516e-13	1.99696629826136e-12	20.2948576671931
SCAF1	0.697803041988222	6.55124205359139	8.72527502030007	7.20186370047278e-14	9.70539633575397e-13	20.280797762003
SMNDC1	0.646592420248669	5.75627371947221	8.71415538086579	7.61058533781649e-14	1.02150424710789e-12	20.2665346878473
ITPRIPL2	-0.882113601484716	4.5810632951015	-8.65627007507564	1.0142943601402e-13	1.33567392747911e-12	20.2535044059521
ZNF407	0.723829495754539	3.91051366812453	8.66145284564791	9.88549484324541e-14	1.30691712062005e-12	20.2498116669725
RERE	0.54643877145576	6.09105966451616	8.72271382140489	7.29401973557614e-14	9.81377200786608e-13	20.2484190805539
BCL2L12	0.617222648644744	5.41684344463569	8.69988712164794	8.16911301676362e-14	1.09296196873884e-12	20.2461800996009
EID1	-0.57023765420833	6.83220132274515	-8.73033470377938	7.0232085661703e-14	9.48757189504298e-13	20.2201413965082
FNBP4	0.414861231966534	7.36923738425112	8.73219892493393	6.95850439211586e-14	9.40776293077976e-13	20.2199209315283
PDK3	-0.59878267303429	5.32727022684619	-8.68773659345583	8.6768616944076e-14	1.15811520333019e-12	20.1941543337629
TNPO3	0.357372700854695	7.21037287143516	8.71304326423423	7.65271494376285e-14	1.02633524233753e-12	20.1440594662565
MYSM1	0.906729929073659	5.77510294220195	8.68687301122028	8.7141251188368e-14	1.16216131170197e-12	20.1381250265797
HIST1H4D	2.79404889571787	-0.804028359942425	8.55164710664245	1.70373377970304e-13	2.18192023242751e-12	20.1271538825989
LPCAT1	-0.334766761465799	7.98981511790218	-8.72372738440826	7.25741027708718e-14	9.77237757439661e-13	20.1127630651251
GON4L	0.687999052669207	5.41378862845998	8.66422046974471	9.7506965400148e-14	1.29216045115061e-12	20.1011370833221
TP53BP1	0.481508224708002	5.93303900141075	8.67436374886331	9.27215085127583e-14	1.23069405425982e-12	20.1003675468393
SYNJ1	0.968941183342752	5.16125918664664	8.64919287694572	1.05053311245509e-13	1.38013478183024e-12	20.0933658713483
TBC1D15	0.564256262595065	5.48706992044039	8.6664574798146	9.6430831908651e-14	1.27891295229205e-12	20.0904047256668
SLC35E3	-0.562052006933754	3.92600568629105	-8.63225745710166	1.14258003798887e-13	1.49518846285804e-12	20.0881375821538
ZNF571	1.36618852165941	1.59365551738652	8.50974567033241	2.09662047334757e-13	2.65033112594593e-12	20.0646222909262
SNORA64	-3.05911180678241	0.137179674247866	-8.54545771983168	1.75677722614987e-13	2.24277422367408e-12	20.043286580623
FBXO9	-0.419730003076257	5.54841921731097	-8.6610871932029	9.90344256674548e-14	1.30825571474132e-12	20.0157950143937
BUD31	0.635426156699727	6.14762266155461	8.65731701816487	1.009040428506e-13	1.32980237402161e-12	19.9744580207089
ABHD4	0.649643838361133	5.63082817987983	8.63609243209616	1.1210558069745e-13	1.46817050241515e-12	19.9689285913098
CLSTN1	-0.407768428133079	6.91152862302526	-8.68047106880541	8.99539199313429e-14	1.19585799438138e-12	19.9683651817291
FZD2	-2.03077870598986	1.05345116110126	-8.47506754172357	2.48920963693822e-13	3.12534098860021e-12	19.9592819909504
NUP50	-0.38425076179082	5.9527988334662	-8.66012548873794	9.95080229151083e-14	1.31347448716043e-12	19.9563662830944
ZNF600	0.717930222858808	3.60534905405724	8.57601309394922	1.50998706624257e-13	1.94900730573258e-12	19.9484796059288
USP8	0.560467451768074	7.81949452728866	8.68155359605531	8.94720322513167e-14	1.19039798517981e-12	19.9395254933827
HERC4	0.573985309950121	6.48018856882359	8.64651368679693	1.06458641548577e-13	1.39640338922228e-12	19.9380258685563
FAM120C	-0.706764243357235	3.31765092809463	-8.57367307898629	1.52759776151347e-13	1.96974132332701e-12	19.9299710638863
SYNRG	0.723337531221545	5.19902766638673	8.60469044097593	1.30992332300847e-13	1.70483717151702e-12	19.9203100025517
PODXL	-0.481308396552881	6.59558465271205	-8.65876023642715	1.00184232384824e-13	1.32135733628059e-12	19.872567480659
SMEK2	0.565860122068826	7.26186393581803	8.65207044788024	1.03564527926364e-13	1.36271688830882e-12	19.8678454800359
PHF8	0.639894385397764	6.08387395299281	8.62678222014144	1.17402669630618e-13	1.53393925539254e-12	19.8608331353077
AGPAT9	-0.723335670956497	4.46689572032955	-8.56016205941377	1.63336040555244e-13	2.0964174537574e-12	19.8406066672424
SENP6	0.515784848008054	6.97436801892425	8.64675921083796	1.06329078761346e-13	1.3957986759849e-12	19.8179112024085
TRPS1	0.671954607942347	6.7369860728774	8.64509866335214	1.07208422974804e-13	1.40513610174813e-12	19.8124665187715
GAPDHS	-1.86918038617468	0.609808486075009	-8.44535284678757	2.88338994170446e-13	3.59327968592141e-12	19.8102630203407
ADAT3	1.62241648361268	2.06839324272271	8.46011130189946	2.68039312060213e-13	3.35279689969708e-12	19.7921078114825
OSGIN1	0.897461707363467	5.88191996646322	8.61547794580836	1.24170941541078e-13	1.61857741725096e-12	19.7796741910028
ZNF430	0.654247831894049	4.94730398352912	8.58869210114493	1.41802813961684e-13	1.83695605011248e-12	19.7721107406465
LOC285074	1.30792783190166	2.02251530650919	8.45208755797589	2.78892225582365e-13	3.48334098628788e-12	19.768695979654
PRR14	0.581468789555679	5.36493038270808	8.5927829785011	1.38956631353152e-13	1.80287874534532e-12	19.7554763844895
FAM108C1	-0.530211811045493	5.16213999744565	-8.58688123753255	1.43081195983808e-13	1.85064959136365e-12	19.7318706507088
ZNF346	0.614743953925489	4.32352898613977	8.5622708728944	1.61638433191858e-13	2.07622208655963e-12	19.7267974536998
MRFAP1L1	-0.509765473442224	5.88261259220941	-8.60427587392265	1.31261809808794e-13	1.70701594653364e-12	19.7141300615363
ZNF701	1.36199122264187	1.43068227952179	8.42980509369514	3.11383848736561e-13	3.86319249723312e-12	19.707212011317
LANCL2	-0.442122042006686	4.86044839005441	-8.58803375126103	1.4226625385232e-13	1.84153314971068e-12	19.6926488870717
TMEM30A	-0.602656483486952	6.99455246562235	-8.61706652331034	1.23196801578525e-13	1.60713206677008e-12	19.6732273807821
GLI3	0.982027734664998	3.8206089120095	8.50833105425805	2.11135528952526e-13	2.66694153036408e-12	19.6626073386454
EAF1	0.478766348486348	7.14650894669207	8.61186300704641	1.26416404840068e-13	1.64656382752749e-12	19.647824670946
RGNEF	0.831312817927511	3.20577651388169	8.51003843991797	2.09358377877609e-13	2.6484943355712e-12	19.6475941525258
NCAPG	0.519711704444149	5.65345760404857	8.57948467805798	1.48423263362038e-13	1.91826171288001e-12	19.588801708393
TBC1D14	-0.723701244629225	4.10690924794584	-8.53498728501759	1.85028516204414e-13	2.35138062690169e-12	19.5847619226932
CEBPG	0.538452965250539	6.83050828518834	8.59061228638835	1.40459697746392e-13	1.82096743031834e-12	19.5824889232498
CREBBP	0.658768848746212	7.43844363884613	8.60127466310674	1.33229221538805e-13	1.7299111032725e-12	19.56641788753
TRAF5	0.713327925097926	3.29522832033106	8.49900286812128	2.21113797820851e-13	2.78666703448071e-12	19.5638002824425
C21orf58	-0.558221234326177	4.4287465514767	-8.54768047529432	1.73754118487131e-13	2.2199112892122e-12	19.5522243349757
LOC282997	-0.908999964889722	2.17887957157796	-8.43508693362995	3.03356223264096e-13	3.77199217685408e-12	19.5519288542
PTMA	-0.396336747595225	9.88301883756675	-8.62543463013719	1.18189796264145e-13	1.54301807394345e-12	19.5296229296212
ZNF136	1.33931544527185	1.76005324800094	8.41253538615968	3.39138895079852e-13	4.17655293174923e-12	19.5159664103222
KLF15	2.51283807701283	-0.410877513546321	8.39747316632316	3.65351507811833e-13	4.49274898282727e-12	19.5050878893615
RBM33	0.564767842497763	6.48375812059085	8.56915958707658	1.5621464258198e-13	2.01103822552138e-12	19.4968113296507
RAB8B	1.14027746447042	4.27678678145749	8.46469016370389	2.62035719393894e-13	3.28261076490148e-12	19.4869409773854
SPSB2	0.933158726692734	2.99077071129737	8.44464925665891	2.89344138671522e-13	3.60312090479712e-12	19.4518612040122
ZC3H4	-0.493271982498604	5.78772096602613	-8.54931862122144	1.72349900837858e-13	2.20365423670668e-12	19.4371809257218
UBA6	0.668811995406252	6.05546634970988	8.5447645445011	1.76281939240189e-13	2.24822639533259e-12	19.4338055564513
CALB2	-0.565073038051727	5.36777152125608	-8.54465953092893	1.76373656462351e-13	2.24822639533259e-12	19.4292627459583
RAD18	0.464144257571292	5.87271310681873	8.54412546745945	1.76840836083497e-13	2.25075048908706e-12	19.4236780649258
ESR1	0.557060750941312	7.43343341406204	8.57596426533957	1.5103524684462e-13	1.94900730573258e-12	19.4170243552263
SH3RF1	0.532296384460219	4.81804958847824	8.50698501342619	2.12547167012669e-13	2.68274628009047e-12	19.4126617509941
ATAD2B	0.774895800316345	5.83663364203639	8.53462023056276	1.85365173743239e-13	2.35387028525583e-12	19.4081615653636
TRIM27	-0.510634640688645	6.34826463161881	-8.55110064467474	1.7083519985605e-13	2.18595859402646e-12	19.3984172886353
MAP2K5	0.591595237260175	4.08108173139328	8.47484820072627	2.49191274849547e-13	3.12638775737721e-12	19.357663261696
TIGD7	0.865379829946686	3.13220027844296	8.42307576343462	3.21918918636768e-13	3.98207987816665e-12	19.3414885251747
DAGLB	0.49340954512442	5.65656858871749	8.51268339460594	2.06634752109646e-13	2.61601786092484e-12	19.3407722725439
RNF6	0.523469383269198	6.61947972540174	8.5444256940172	1.7657805697375e-13	2.24911761220792e-12	19.3397742282281
DLST	0.279427362183855	7.72026729465694	8.55162844239966	1.70389130803057e-13	2.18192023242751e-12	19.2930845145398
SESN1	-0.657008455053657	4.81969122406121	-8.47447616862752	2.49650428570186e-13	3.12980042534317e-12	19.2922456069904
RFWD2	0.467474688267117	5.72327059715999	8.51758490674283	2.01680510100623e-13	2.5552309476688e-12	19.2883267926887
SERBP1	-0.296812897878365	8.73601758771206	-8.56617606521713	1.58541056416742e-13	2.03800201961076e-12	19.2867043309097
PDE8A	0.382129439533894	6.66207269714093	8.53066180408514	1.89034832305874e-13	2.39864835772643e-12	19.279114288833
ZNF350	0.927954244055647	2.39182530804837	8.39284265430707	3.73808711079861e-13	4.59203797821574e-12	19.2616451539942
LOC338651	1.82244954303743	2.44611818490683	8.3401955708684	4.84834203447049e-13	5.86712533896414e-12	19.2595446785632
CMIP	0.489128228061483	5.45387756311431	8.4958974304314	2.24538890136389e-13	2.82770210741036e-12	19.259225365125
DCAF10	0.570027033501027	5.37205208511329	8.49900303372913	2.21113616562541e-13	2.78666703448071e-12	19.2525881124598
SQSTM1	0.56811737945096	9.89584571507719	8.55502464538129	1.67546476997746e-13	2.14880926480851e-12	19.2171072285464
TSPYL5	-0.39420399902898	6.31818720587716	-8.52253047739543	1.96801775247965e-13	2.49530924127898e-12	19.2158929310261
TTC33	1.19977379869515	3.30669451143254	8.35289754364164	4.55357774847388e-13	5.53847521930743e-12	19.1995401371252
GRB2	-0.24691970281075	8.66995505339167	-8.54325330465677	1.776064274159e-13	2.25877558334867e-12	19.1931327752721
C17orf48	1.31688135191581	2.2560654916262	8.35442513145338	4.51935355055086e-13	5.50485570134105e-12	19.1923909050943
SNORD60	-2.6901807203321	-0.391431592827468	-8.34204072081778	4.80437089738955e-13	5.8223404991263e-12	19.1906031640705
UBE2D1	0.671847171195463	4.83998344996405	8.45093741165542	2.80483402204496e-13	3.50060031228955e-12	19.1632945961264
SNORA44	-3.51913660760923	-0.540509001059862	-8.43853502716752	2.98227267599455e-13	3.71097680307536e-12	19.1491007260697
ZFAT	0.627270698986363	3.75174019188626	8.42148738691803	3.24456980954155e-13	4.01050890574818e-12	19.1475709549335
IGFBP3	-0.507621330059274	4.90329081735609	-8.48080022338219	2.41958865078589e-13	3.04478559787383e-12	19.1121466623731
PPP2R5B	0.952092900937382	3.19140874052369	8.36155783251846	4.36291421248828e-13	5.32041888051477e-12	19.1073497494378
ZMAT3	-0.762377369294014	4.52853809892403	-8.41808526684172	3.29960533742179e-13	4.06651434510258e-12	19.0942821337946
ZNF140	0.734170314442892	4.08269633414748	8.41875645987758	3.28867437156385e-13	4.05902510627557e-12	19.0872480950345
DKK1	-0.60605042758636	6.41450477589382	-8.47559013051975	2.48278113821605e-13	3.11961170214314e-12	19.0662792560761
KTI12	-0.746303558938293	3.21523526765012	-8.39149607056339	3.76304545375315e-13	4.61386892731435e-12	19.0315535748527
HKR1	0.494228304838098	4.46990812291336	8.4183437308353	3.29539174379122e-13	4.06431648400917e-12	19.0261980687764
ZNF461	1.00754257406035	2.89388354012064	8.3428298321103	4.78568739470453e-13	5.8039039876025e-12	19.0226170167482
PLCH1	0.880923453735156	2.59605832385161	8.35241757108447	4.56438432672018e-13	5.54758455523753e-12	19.0096006138096
NPR3	-1.02846656157793	1.91200208047802	-8.32801746684583	5.14878488273781e-13	6.20823924865949e-12	19.008386536585
HSPA13	0.790564819468624	5.76448776058116	8.44760614075548	2.85143317881532e-13	3.5561050322526e-12	19.0042547090785
GNRHR2	-1.49361674927475	0.516783569340208	-8.2747729844336	6.69581169815773e-13	7.91383426431023e-12	18.9905850421602
ADAMTS19	0.461185349763305	6.5178784808681	8.47674438510932	2.46864094915999e-13	3.10417678449261e-12	18.9695844023169
SPC24	-0.825037917174194	2.89794642628695	-8.36147247396208	4.36475406844431e-13	5.32041888051477e-12	18.9606449316363
NHLRC3	-0.76256403429729	3.48053609857022	-8.36328191140996	4.32591768343587e-13	5.28077717794026e-12	18.9447838511879
TMEM109	-0.477323323166097	6.29871698627068	-8.46224894332147	2.65219657820488e-13	3.32001014774688e-12	18.9175595963539
NSUN6	1.01181719841081	2.71838400882047	8.31149524562231	5.58626946950203e-13	6.67796787762344e-12	18.9163495974462
MB21D1	1.06530186607204	3.03344462828764	8.3286526058083	5.13266663758265e-13	6.19326961377578e-12	18.9062121772495
MIER3	0.776518499512375	5.92714004846678	8.43083245515601	3.09805992955729e-13	3.84647024958545e-12	18.8551140159628
SNORD78	-1.58388493958308	0.416458142407506	-8.23952409260332	7.96670762301849e-13	9.34328318985702e-12	18.821735494375
MAD1L1	0.59954574593416	4.86683143657901	8.40385935284791	3.53999748141666e-13	4.35635893150936e-12	18.8181891609109
RAB3GAP1	0.454876796806408	6.43124257941195	8.42910583911374	3.1246236624189e-13	3.87369949075564e-12	18.808098705123
GEMIN6	-0.970925350961067	2.74790553326371	-8.32670797685068	5.1821758545804e-13	6.23978521093785e-12	18.8070694434434
CYP51A1	0.479260053135899	8.22199649178182	8.45370058321104	2.76675825168847e-13	3.45824103148266e-12	18.7950750578932
VCL	0.503021068998124	7.3146997792152	8.43167726136929	3.08514485051979e-13	3.83328101635164e-12	18.7691632644862
CXCR4	0.9728203695785	3.32903424644855	8.31152664584116	5.58540386500306e-13	6.67796787762344e-12	18.7649678092466
PCDHB2	-0.631765343402147	3.86172583763867	-8.34975634904582	4.62476709573452e-13	5.61689215025883e-12	18.7609888203914
PIGM	-0.887421184391118	3.37617998826009	-8.34149639250555	4.81730110940673e-13	5.83378303792311e-12	18.7545448809598
ATXN7L1	0.941570736362621	3.3175476238299	8.28943100124266	6.22878028567219e-13	7.37226620648136e-12	18.7446782256848
NCSTN	0.451301024582935	5.19742403719438	8.39170323850936	3.75919490288399e-13	4.61252938780865e-12	18.7294522240585
LOC401097	-2.03190670975293	0.0542321031542692	-8.22311194120319	8.63782051563727e-13	1.00528121296811e-11	18.7231392005395
RABEP1	0.428612684149648	7.24203093896588	8.42506159722377	3.18773581869813e-13	3.94901435791908e-12	18.7022016265008
MEST	-0.376982055991611	6.6680476367913	-8.41945394058954	3.27735353151721e-13	4.04803991588581e-12	18.6958699743488
TMEM216	-0.737546245869157	3.42025150717197	-8.31037450261356	5.61725248928993e-13	6.70541974524517e-12	18.694428075131
DBF4B	0.681905655781865	4.20055347742758	8.32661262364277	5.18461569882237e-13	6.23978521093785e-12	18.6833418514358
ZNF202	0.609460907397625	3.04521099892608	8.32655305289797	5.18614054245612e-13	6.23978521093785e-12	18.6821057174255
NUDC	0.494642539965777	7.81231681290727	8.42451216466686	3.1964074289499e-13	3.9568258950228e-12	18.6813406718412
PMS1	0.649587178663618	4.41461732216473	8.34747964135389	4.67705671985076e-13	5.67627696536895e-12	18.6763031396901
SNX19	0.455474835521565	5.52283389101689	8.37629581986828	4.05656039457094e-13	4.96646530298715e-12	18.6451163912844
HSF2	0.601886265220037	4.32621312815199	8.35378275999297	4.5337139455987e-13	5.51832838618579e-12	18.6334300463622
NFAT5	1.07297623225468	7.1277107649095	8.39275272810465	3.73974870026898e-13	4.59203797821574e-12	18.6059045331193
TAF8	-0.664708977378898	3.96975664349834	-8.30814725198837	5.67933417761167e-13	6.76504165145139e-12	18.5699588795165
MDC1	0.506818903866892	6.82127650215791	8.37929624997048	3.99686898650954e-13	4.89696973848978e-12	18.510086002071
PAWR	0.590700308363555	6.60306600600547	8.36404027558872	4.30974332994414e-13	5.26487563549933e-12	18.4934948913093
SOX13	0.471546014968911	5.62286183479078	8.33903396369214	4.87622937676061e-13	5.89660593614927e-12	18.4514903756727
ARF4	0.554978718250213	7.52824067241335	8.37047785307602	4.17484804742523e-13	5.10754636028819e-12	18.4471502807881
PAX9	-0.709684675598317	3.40087301778348	-8.23400187260515	8.18650889801065e-13	9.56083622977165e-12	18.4388511850114
KLF7	1.11706543688001	2.3803890204207	8.23420645930339	8.17825897252668e-13	9.55787582505494e-12	18.426182465361
FNBP1L	0.682095652453093	5.75671040273284	8.31434461372991	5.508263171655e-13	6.60000474997164e-12	18.4064959042941
ATF7	0.716323596871198	5.62088495940047	8.33115638939047	5.06961517206735e-13	6.1216060749209e-12	18.4012662544228
SLC35G1	-1.30916682590023	0.87580492110354	-8.17117240892717	1.11556039125861e-12	1.28312462059209e-11	18.3983886981373
KCTD7	0.884625512395896	3.49414559330975	8.23063074501747	8.32364909650335e-13	9.71421545637977e-12	18.3942570183347
ZCCHC3	-0.506642627317771	4.75673435338701	-8.29766725084959	5.9807524529541e-13	7.10889154393776e-12	18.3857431649292
ZNF700	0.623536354786926	4.28988873556766	8.29464128699535	6.07071197366342e-13	7.20946468828204e-12	18.365226870368
LOC100289511	2.01931997839369	-0.307693431334094	8.14452798143145	1.27185288728199e-12	1.44992963100913e-11	18.3650228572834
KBTBD8	0.906366573537056	2.84915926750885	8.24310328337909	7.82739530901125e-13	9.19279207499327e-12	18.3629452824658
PEX11A	-0.572291053866235	3.59210308313408	-8.28955385741877	6.22500631247228e-13	7.37226620648136e-12	18.354000022433
RBM22	0.341105400605451	6.30966805929613	8.33757759566977	4.91141915482807e-13	5.93486805963473e-12	18.3538092447019
SNORD47	-1.29993199553032	1.73160313158017	-8.16861921301418	1.12966848202251e-12	1.29756701190553e-11	18.3213203761722
THADA	0.427346252351618	5.61594142806665	8.32450483061754	5.23884201007979e-13	6.29866238508803e-12	18.3158000724327
POLR2A	0.612358494469982	8.72057074096349	8.36543355109492	4.28018454296823e-13	5.23258817957607e-12	18.3039210204464
KIF24	0.773474581598566	3.68719512264876	8.24031446984294	7.93573290225403e-13	9.31348751279273e-12	18.2929340671737
DOT1L	0.679088510512943	6.19982461663379	8.31247522386232	5.55931748675237e-13	6.65526311012502e-12	18.2903180356014
ZNF319	1.13534199259954	1.71164543441782	8.1670232626811	1.13857727218251e-12	1.30600591906586e-11	18.2846759472727
ZNF525	1.10594191553769	1.85427446439516	8.16467915347387	1.15178939701433e-12	1.31935108737449e-11	18.2835148673712
TPTE	0.971653380436901	2.59212600429331	8.19085933360972	1.01251045793806e-12	1.16861455476578e-11	18.282496901168
PKI55	-0.771101242735935	2.68681790330861	-8.2141469732396	9.02789374293528e-13	1.04558514513054e-11	18.2734976410151
SNORD36C	-3.10450528611134	-0.631056870402241	-8.16119068758879	1.17173469931124e-12	1.34127933684334e-11	18.2412276566759
COL5A1	-0.51365369208112	5.94475181821741	-8.31011717694799	5.62439041229543e-13	6.70915158739149e-12	18.2345055938864
TMEM55B	0.470647418779306	5.97362798219308	8.30499007986307	5.76850941904929e-13	6.86637377396301e-12	18.2315176623484
USP42	0.483273425548898	5.4609559549118	8.29133324425913	6.17060077180209e-13	7.31375813661361e-12	18.211568401034
TRIM41	0.405753704340298	5.9413632116528	8.30181982584083	5.85945803060007e-13	6.96967113113482e-12	18.207615150483
ZNF670	0.760708983358556	2.78441926119979	8.21239914412951	9.10596286281937e-13	1.05389704441378e-11	18.2058000702721
OTUD5	0.482387814324393	6.08311652434137	8.29226963483758	6.14216074946715e-13	7.2852125088006e-12	18.2036801128891
UBE2C	0.488347096503564	6.69494143592949	8.31041711574525	5.61607132069495e-13	6.70541974524517e-12	18.1824304884523
CCNL2	-0.405544296522534	6.91480685404234	-8.31455570262859	5.50252762688534e-13	6.60000474997164e-12	18.1770995820302
MRPS31	0.672056435409742	3.92669167187447	8.22682517483324	8.48121463247754e-13	9.87742573214167e-12	18.1525241032157
RBBP7	-0.325925460462379	7.50194037803346	-8.32017478265048	5.35201884900231e-13	6.43011230105709e-12	18.1521481931959
LOC155060	-0.852455799060638	2.32724696946889	-8.17148660307669	1.1138364327211e-12	1.28202343433088e-11	18.1508708683248
STAU1	0.254502719882902	8.09037826307117	8.31652291479305	5.44936139944301e-13	6.54236324797451e-12	18.1132204482624
MLPH	0.385448200839568	7.90632538671403	8.3090909440794	5.65294696179474e-13	6.73840947890629e-12	18.0777366754055
SPG20	0.667092481341137	4.94569391506652	8.2198485320448	8.7778314847023e-13	1.01874013705872e-11	18.0763415338054
NPTXR	-0.622967874279555	4.60564353629494	-8.2382821724704	8.0156217095598e-13	9.38970582095081e-12	18.0673146098154
SPATA2L	0.761664756304387	4.92360229573544	8.2441376885777	7.78758727341408e-13	9.15246729167794e-12	18.0662004324317
TBC1D30	-0.352878238925493	5.83875122914942	-8.27488422234878	6.69213926811793e-13	7.91383426431023e-12	18.0561654502607
USP25	0.58702220771591	4.45553428706375	8.23594762023778	8.10838129868951e-13	9.48283698176807e-12	18.0406316911892
SLC16A1	-0.499123917472965	5.88992774167036	-8.26033339149497	7.18997620717913e-13	8.47991270020195e-12	18.0390054127513
NSUN5P2	-0.700415206662595	3.44993370670295	-8.18617765414888	1.03612249763037e-12	1.19421865267887e-11	18.0271916198024
TOM1L2	0.427802715188327	6.06342546005452	8.26014518561856	7.19665140358585e-13	8.48180395162577e-12	18.0065074292417
OSBP	0.46035022925986	6.48658979409687	8.26092449989297	7.16905114174504e-13	8.46120051478787e-12	17.9977501494507
ARF3	-0.319509343818879	8.18663045276772	-8.2945319720656	6.07398693242609e-13	7.20946468828204e-12	17.9820578937327
SLC39A6	-0.406636585817294	10.4502144128769	-8.31430970390898	5.50921228830448e-13	6.60000474997164e-12	17.9730219818887
GMEB2	0.492115211733293	5.97096288018866	8.25088956232976	7.53265748132154e-13	8.859083243152e-12	17.9671748196253
FCGR1A	3.93847135584665	-0.212226042856773	8.12551843841631	1.39651316082439e-12	1.58331119523163e-11	17.944759943824
LOC401397	-0.691283234551713	4.84938280156611	-8.22062485129719	8.74432126527672e-13	1.01603317775179e-11	17.9345362742046
REPS1	0.4059507527596	5.4419953968344	8.23616986862905	8.099504761531e-13	9.47908450887645e-12	17.9307357663993
VPS8	0.54851797501122	5.17500828395938	8.21470924078618	9.00292133475265e-13	1.04341549828415e-11	17.9134943245615
CYB561D1	-0.397880243604599	5.15489512246265	-8.21961761163478	8.78782394640297e-13	1.01919256365911e-11	17.9085019446301
CUL1	0.331075831136087	6.6407319205598	8.25305683682253	7.4526039699916e-13	8.77110125222657e-12	17.9031932806643
BYSL	-0.554326848855978	4.79260143478262	-8.2205294589025	8.74843204952513e-13	1.01603317775179e-11	17.901674762514
SEPHS1	-0.339870663411164	6.51657750161483	-8.25331611929274	7.44308369289033e-13	8.76606561126042e-12	17.8935481109086
SNORD79	-1.8191761837518	0.581474378564339	-8.0419555501845	2.10553445230833e-12	2.342844855649e-11	17.8846140807403
ZNF442	3.25800872195843	-0.472163561053913	8.13588890831694	1.32706925266412e-12	1.50773819168171e-11	17.8817786363748
SPATA5	0.86140493117257	3.67209928584411	8.14992339642228	1.2385352522757e-12	1.41387464566954e-11	17.8750106595458
LOC150776	0.464662322298129	5.59165854879744	8.22993796340079	8.35211424977994e-13	9.74063868293721e-12	17.8676319375284
RBM43	-1.07205591905869	2.05735261286529	-8.10034011331432	1.58054435740424e-12	1.78480917172374e-11	17.8613929269637
SLC29A1	-0.454639270248673	5.92457577416255	-8.23823413563487	8.01751967969252e-13	9.38970582095081e-12	17.8399809911971
ATG14	0.567673453015276	5.31706686627491	8.19974833427543	9.69143870514368e-13	1.11933439851397e-11	17.8228316155623
PAICS	-0.3417771795182	8.36509181310262	-8.26367273973164	7.07255827074505e-13	8.35321077118222e-12	17.8192466102552
NEU1	0.492548646304594	7.01821897270495	8.22728569227677	8.46199048463164e-13	9.86190445052123e-12	17.8002803038879
RNF216L	0.568059873155158	4.27860037301585	8.15305797045469	1.21957941315591e-12	1.39509207288779e-11	17.7297797018063
OLFM1	-0.39026595449497	6.45247500202781	-8.22098493332603	8.72882143335974e-13	1.01516557476709e-11	17.729296077599
ZNF133	0.847196216407822	3.2461183522314	8.09433759954246	1.62786857302186e-12	1.83329791348266e-11	17.7139182270171
FGFR1OP2	0.654014434055843	4.75952372537025	8.16909304684689	1.12703687487292e-12	1.29543399968211e-11	17.708324137663
ZNF24	0.562007929210583	6.88538491780318	8.20764250133295	9.32184683159552e-13	1.07813669717568e-11	17.6622856474631
DENND2D	0.510506843674275	4.62277917386672	8.14133602692033	1.2919824553492e-12	1.47087233378217e-11	17.6468454319818
ZNF673	0.841590917563817	2.86367453440684	8.06711572471523	1.86082468985122e-12	2.07885318056592e-11	17.6342862972273
HDAC1	-0.301329662945466	7.11462503375956	-8.20272054351435	9.55060196498296e-13	1.10383045792934e-11	17.6038822363328
ARID3B	1.14891965443242	4.39100698485396	8.08187255633604	1.73069853878027e-12	1.94256391695042e-11	17.5849964140631
CEPT1	0.631191255895759	4.5164646886572	8.11661479879967	1.45901440848113e-12	1.65203500118067e-11	17.5805574489132
EP300	0.736151190605817	7.01024967716224	8.18867774818021	1.02344583871788e-12	1.18042125563571e-11	17.5597076461661
EFNA4	-0.732083438064073	2.96836716187147	-8.06221140369645	1.90619247624995e-12	2.12811501821123e-11	17.5241299087608
SEH1L	-0.426616869591801	6.06232704470859	-8.16581883303082	1.14534684627847e-12	1.31287050426054e-11	17.5022676826514
ZNF267	0.672600467894192	4.95040301988491	8.12986364174982	1.36698640249244e-12	1.55098240130825e-11	17.485894232859
KIAA0114	-0.498354442590078	6.00046723922922	-8.15011655939842	1.23735869221417e-12	1.41349636397471e-11	17.4529161927211
NPNT	-0.371666633291609	7.23066268616307	-8.17318171248826	1.10458117516205e-12	1.27224625161226e-11	17.4418298668306
CXCL12	-0.419035105437088	6.62471432582455	-8.16822276378998	1.13187500771538e-12	1.29920917151902e-11	17.4313256295599
RIPK4	0.615129526853866	4.34495636946216	8.08139961200613	1.73472491840664e-12	1.94577729949246e-11	17.4236652264539
TBC1D2	0.907530626760554	3.09430140246105	8.00204272525992	2.56106435315988e-12	2.8253409217326e-11	17.4170387737848
RFX3	1.30210308280918	2.40902304601766	7.97206788042005	2.96653804760025e-12	3.2426393665403e-11	17.4130073511584
ARL4A	-0.621215608885376	5.18361733021358	-8.11488295325549	1.47149128684057e-12	1.66503520169971e-11	17.4047760713812
SIDT1	0.552304873099928	4.82394379941878	8.10634976696541	1.53453640816279e-12	1.73402614122395e-11	17.3951924247393
HIST1H1T	3.24789211204315	-1.89788059337364	8.01425214718828	2.41217599430508e-12	2.67337517089186e-11	17.3818819809989
QSOX1	-0.395390666238648	6.98889426087305	-8.15118659168935	1.23086123512471e-12	1.40703508518289e-11	17.3746348068512
RUSC2	0.611194632017197	4.35076949986825	8.05813010918511	1.9447851371081e-12	2.16830577553306e-11	17.3628840586321
JMJD1C	0.750923241197768	6.84328872386418	8.13977168249755	1.30196329131955e-12	1.48122680843729e-11	17.3593664268329
CCNE2	-0.664340487779795	5.64938458053508	-8.13904856491737	1.30660284398928e-12	1.48549462698006e-11	17.3523333047769
KLRAQ1	0.462590851168424	4.5245029099264	8.07833497429218	1.76104249128339e-12	1.97265067811275e-11	17.3417129620504
SNORA10	-2.37155084926022	0.182593276363706	-7.93372835869389	3.57954092190366e-12	3.8847658908447e-11	17.3210422975309
STOM	-0.370266238013254	6.61374965498926	-8.13239875988817	1.35004767453819e-12	1.53280361907513e-11	17.3164180519428
MED21	0.62555433968235	4.51681377240402	8.06865992172625	1.84676375694522e-12	2.06590482081283e-11	17.3081342886141
RBFOX3	4.5418794703854	-0.961208194632597	8.06046978970143	1.92256699592023e-12	2.14496400532154e-11	17.3061032140151
SELK	0.735679280554431	5.00840449855564	8.06778309326097	1.8547348271831e-12	2.07343484290175e-11	17.298234833301
LPIN1	0.617966278169146	6.13705125804514	8.09543981415829	1.6190741155906e-12	1.82462233889064e-11	17.2810708906998
SPAG9	0.638987124676613	8.51969115069591	8.14141760486198	1.29146406703978e-12	1.47087233378217e-11	17.2792502634275
PTPLAD1	-0.322992564895054	8.19235482136332	-8.14648335494696	1.25967622420034e-12	1.43702763803045e-11	17.2637895945609
CLASP1	0.540320124144513	6.47429742939684	8.10833712538471	1.51961721706469e-12	1.71832848804529e-11	17.2484622070458
LOC100499177	0.64060316031143	5.47044019313164	8.07729954379514	1.77002379619796e-12	1.98138406744408e-11	17.2173846660774
CALCOCO2	0.398781015167986	6.78997461024697	8.09845958739707	1.59522127356483e-12	1.80016738050596e-11	17.2128304587344
TIGD3	1.1963590715406	1.4190470389021	7.92935820659489	3.65696947354438e-12	3.96365246115076e-11	17.1773610696118
WDR36	-0.558455133243482	5.5940050922268	-8.08517195288005	1.70286706573099e-12	1.91389440909174e-11	17.1389380485251
XPC	0.382710107253577	6.41597455597017	8.08585485011801	1.69716251192143e-12	1.90876569262771e-11	17.133445516394
C17orf85	0.445951968156324	5.80746480866847	8.07907311585023	1.7546675831239e-12	1.96682712199492e-11	17.1322410123147
C21orf91	0.77829229766258	4.10010975082261	8.02115734270667	2.33181840198409e-12	2.58602990416325e-11	17.1244420547338
APPBP2	0.539356669984143	9.72644206796456	8.12539321587635	1.39737342989828e-12	1.58331119523163e-11	17.1122344521335
CCDC165	0.631121049071369	4.25000505496703	8.02211873372035	2.3208438477094e-12	2.57556685528148e-11	17.0981781173919
MAP3K12	0.848484733187553	4.05999004046435	7.97229619176448	2.96322011808057e-12	3.24113101731717e-11	17.0740210238285
TRIM4	0.551865263063203	4.50587004072818	8.00203830734535	2.56111985012355e-12	2.8253409217326e-11	17.0407641005367
FBXO30	0.871471597545943	4.77927473717228	8.02750329097154	2.26032130278453e-12	2.51006729533655e-11	17.0333237960833
CDKAL1	0.57627792380044	3.9985136773792	7.99760642122165	2.61739960557445e-12	2.88362259575936e-11	17.0308727685001
CENPB	-0.496219915802687	7.20816565036469	-8.09083279499358	1.65615037949494e-12	1.86389360341005e-11	17.0255874715049
LOC100507217	0.664531863717924	6.34756770405776	8.05550830342139	1.9699862665597e-12	2.19494006142201e-11	17.0045198152091
LAPTM4A	-0.360733997989189	7.78139173730267	-8.08485801121829	1.7054959665307e-12	1.91556175582669e-11	17.0010675145975
ADRM1	0.595534108655304	8.83553894590644	8.09596964747801	1.61486348273559e-12	1.82110430784019e-11	16.9951183394594
ZNF773	1.36474934535093	0.948510710914734	7.85262675849115	5.32288251351799e-12	5.68817170326357e-11	16.9453247435291
JRKL	-1.06228042954351	2.02656053161321	-7.87300668655268	4.81811300341178e-12	5.16526422237555e-11	16.9244934287936
FLJ10038	-0.802014745760478	3.10460370874812	-7.94502218589892	3.38691515516929e-12	3.68768027702156e-11	16.9166649714638
TMEM86A	1.2973016081547	0.950369988013936	7.85057385365452	5.37655774059828e-12	5.73819729762384e-11	16.901198222017
DIP2A	0.49596005392414	6.43310237181227	8.0319211788042	2.21183953964471e-12	2.45786076152945e-11	16.8736676496865
ZNF34	0.611657540784306	3.39495711523923	7.9273534934409	3.69304362283207e-12	4.00015942669971e-11	16.8561127201766
SPAG1	0.573937997441991	5.15422704524782	7.98885096002277	2.73222724104839e-12	2.99827876504549e-11	16.846841088989
SUPT7L	0.406020419109756	5.46736560254169	8.00636670290048	2.50731735193629e-12	2.77514066140189e-11	16.8405583793523
WDR26	0.502567706277955	7.78288071462741	8.04543743251899	2.06984862461057e-12	2.30467033275547e-11	16.8297311734286
UBE2H	0.3688083125169	6.99962125479111	8.03483998110644	2.18037804540155e-12	2.42451079995316e-11	16.8290162288551
RASGEF1B	1.96731586320093	-0.0779377978592265	7.81977912110004	6.24944178605008e-12	6.60237930700578e-11	16.7809829489447
SETD6	-0.534590707566791	4.18731548311516	-7.96318352660065	3.09856191910305e-12	3.3803228659543e-11	16.7504690018916
SLITRK4	-1.14305468135909	1.12031231580752	-7.85092788450964	5.36726298050174e-12	5.73193525452817e-11	16.7500960763091
LTV1	-0.533760406605188	5.22853483858171	-7.99666049134665	2.62957030644524e-12	2.89428368719391e-11	16.7275829264746
FZD7	0.488377530665696	4.29375947792061	7.95363431210338	3.24699231640388e-12	3.53763514654973e-11	16.7060482495749
TCEANC	1.20297108050835	1.39729119231852	7.82180763443739	6.18783777849892e-12	6.54970879795037e-11	16.7059034269338
CHKA	0.378088159132969	5.9599809994682	7.98783237621423	2.74590740242771e-12	3.01131510807875e-11	16.7047414654692
LGR4	-0.632661995600748	5.23642021714156	-7.97453610411539	2.93086388231077e-12	3.20783819160768e-11	16.7046451110392
STX6	0.340795438587623	6.87595809617351	8.00571482771482	2.51534769131009e-12	2.78218748607606e-11	16.7042990320922
RG9MTD1	-0.600596544054657	4.87575608714673	-7.9761540651829	2.90771090633e-12	3.18458134888427e-11	16.6999938179371
YTHDF2	0.300792660204535	6.52232847702124	8.0052722984741	2.52081371782461e-12	2.78639052325834e-11	16.6930935065117
FUCA2	-0.303131591600602	6.98899018486192	-8.01051125970915	2.45685484394411e-12	2.72108876888221e-11	16.6851762581903
YTHDC2	0.616477905388985	6.11987753308347	7.99658549284151	2.63053767312529e-12	2.89428368719391e-11	16.6825933916142
C20orf108	-0.367923110011374	5.71290314326827	-7.99257964497046	2.68272507475744e-12	2.94976292901009e-11	16.6802221181528
LMNB2	-0.504817480915364	6.64803221172289	-8.00488300892476	2.52563191383365e-12	2.78987239940251e-11	16.6697719031432
HUS1	0.506675210155648	4.03375372216796	7.9165176366875	3.89424980518159e-12	4.20719856213546e-11	16.6514786658657
MAP3K5	0.599977701455127	4.2979873532329	7.93588808674546	3.54188033151457e-12	3.8463900431331e-11	16.648726758926
ULK3	-0.395904880576971	6.78526414409183	-7.99838225958417	2.60745923558175e-12	2.87456481581207e-11	16.6340800932732
FABP5	-0.544253555095882	4.03559639619322	-7.93937102808253	3.48197500246706e-12	3.78625162166834e-11	16.6290998421117
GINS1	-0.377889715146146	6.00348475754953	-7.99176936901819	2.69340584361085e-12	2.95956105969434e-11	16.6285989973976
ZNF416	1.13807684963241	1.89446236756909	7.79982895817097	6.88877358956084e-12	7.25033665901922e-11	16.6215978252334
ZNF143	0.553018246433509	4.13175865313852	7.90399536446063	4.14039171298087e-12	4.47023311865023e-11	16.6204451374675
MAP3K7	0.47224079447706	6.01281400125982	7.96923534396692	3.00801063358205e-12	3.2858242871343e-11	16.6117384467903
SOCS2	0.770205996189933	3.57953149599024	7.87899846003002	4.67898146270068e-12	5.02900295515464e-11	16.5754156790141
CGGBP1	0.514477406344329	6.64000752593253	7.97841385120176	2.8756778271143e-12	3.15156199086891e-11	16.5646209428682
HIST3H2BB	2.16244584005296	-0.36526251649755	7.7814316433853	7.53582270544412e-12	7.88174477334881e-11	16.5556209853952
RUSC1	0.473791574702515	5.98645394833679	7.96840416077744	3.02028955532451e-12	3.29708371561665e-11	16.5519931129971
NNAT	1.77133603207695	1.28256276589725	7.76499412894918	8.16488681606159e-12	8.51837598950805e-11	16.5209643854347
TMEM165	-0.50080126044919	5.65415432781606	-7.94222521808567	3.43363652197909e-12	3.73611822990099e-11	16.5020813728128
SF3B3	-0.256095699052933	8.48671373457307	-7.98971822364384	2.72063288167916e-12	2.98751571327657e-11	16.4712066618394
RHOU	0.482420215699797	5.50103275114036	7.92092939709818	3.81104581161901e-12	4.11996962854017e-11	16.4672806435112
HENMT1	-0.485335129984433	5.25366458772405	-7.93332639132398	3.58659415055364e-12	3.88989627586635e-11	16.4362900965738
TBC1D22B	0.555810150830573	4.13940502456507	7.85731062885711	5.20240552643522e-12	5.56654062854143e-11	16.3960684489178
FXN	-0.593989229653602	3.52175009620802	-7.8644821408366	5.02317882638372e-12	5.381655521617e-11	16.3617387135166
ERLIN1	-0.3660600475666	5.96089034329135	-7.92427631242509	3.74910662367506e-12	4.05563125319157e-11	16.3612926302625
NIPBL	0.712008745238913	7.14642297399022	7.93896960973007	3.48882751543441e-12	3.79123790566115e-11	16.3553151701852
TAGLN2	-0.383711309944514	7.95918396106464	-7.957661154843	3.18355632999382e-12	3.47078201191764e-11	16.3538145912167
N4BP2L2	0.584103277134678	5.64758731152639	7.89987176789967	4.22478765918824e-12	4.55547058750897e-11	16.3330108997126
CDK18	0.579302260685361	4.18340417383338	7.85455820745949	5.27286972187095e-12	5.63832949031776e-11	16.3268090884043
UMPS	-0.380480557265459	5.72626335828532	-7.92515998487684	3.7329209150591e-12	4.04073588242384e-11	16.3267013352723
TMEM135	0.675323332744503	4.37881070673212	7.85008396891166	5.38944563758245e-12	5.74828372722761e-11	16.3238401696654
TEAD3	0.58699510327109	4.27994129872522	7.82930598088847	5.9653182762878e-12	6.31817497483453e-11	16.2333159170423
GOSR2	0.346021841235336	6.2895273832144	7.898615506203	4.25083762605552e-12	4.57765669402141e-11	16.2328907044194
PYGO2	-0.410166896414434	5.25740273730987	-7.87840924255328	4.69248421160412e-12	5.04027655458364e-11	16.2228741579521
STAG1	0.569946656915445	6.22416090545771	7.89930890101115	4.23643962242098e-12	4.56509125292322e-11	16.2113184679163
MSI1	-0.671362478729458	3.89678654477616	-7.8153093083338	6.38734740442562e-12	6.74381300452109e-11	16.2104728527189
ALG1	-0.561154947903161	4.16249926337339	-7.84482026932113	5.52987740901635e-12	5.8868026599866e-11	16.2074343618814
DIEXF	-0.550645175328046	4.01779797010959	-7.845765802496	5.50438573792377e-12	5.86339790325077e-11	16.2029507207928
MED20	0.527771594259942	4.67703913303014	7.84366549064685	5.5611697214789e-12	5.91634875458099e-11	16.1923172904902
SRPR	-0.313473666318218	7.1701218275951	-7.90025351971184	4.21690313122834e-12	4.54990244946212e-11	16.1549365821578
ARFGAP2	0.335405579795347	7.07189583502331	7.89429185473228	4.34172097559112e-12	4.67251876420759e-11	16.1152158416391
SNORD76	-1.491171153095	1.12663016368927	-7.67669030055628	1.25527629774344e-11	1.27696111943195e-10	16.0973424099102
CCNT2	0.566619334814813	6.1840903869911	7.87391996425593	4.79664341046319e-12	5.14554614474576e-11	16.0722111369929
RIOK1	-0.430618336999358	4.79327840856388	-7.83868359383054	5.698201523938e-12	6.05827859417286e-11	16.0502721955628
C6orf141	-0.649578855395699	4.56697786892832	-7.80767275351284	6.62999449460014e-12	6.98676924560131e-11	16.048205326173
CACYBP	0.497597360691326	8.1381518346533	7.88743191842908	4.48990047956328e-12	4.82888074728079e-11	16.0336894617892
APTX	0.423962740501194	5.26716393426418	7.82950276864244	5.9595869180883e-12	6.31610466527939e-11	16.0261034201037
ITSN1	0.524675340104404	5.3162028485768	7.8200979503424	6.23971899224721e-12	6.59627436323277e-11	16.0058416554586
TPRG1L	-0.425526709024359	5.34788757435339	-7.82972590024573	5.95309493342735e-12	6.31322508983126e-11	16.0007957093676
RIC8B	0.776583065138818	3.82968115928982	7.76090860858711	8.32917815245328e-12	8.67354766012632e-11	15.984680835029
RRP12	0.388930133052619	6.91011038418543	7.86319307728618	5.0549352961773e-12	5.4122111327317e-11	15.9688863442694
ZIC2	-0.816001507997048	3.14186371403556	-7.71138205540032	1.06025370413681e-11	1.08983914861611e-10	15.9640479868752
PHLDB1	0.594952803496916	4.82451589031126	7.79287722628565	7.12650614973875e-12	7.47233158923078e-11	15.9569379944508
CMAHP	1.46367232931928	0.928051855940931	7.64014786780924	1.49935046235636e-11	1.50691929882499e-10	15.9495912233609
HMGN2	-0.302060676842583	8.40567650510008	-7.87617052144716	4.74414210437169e-12	5.09249246171451e-11	15.9346126341153
C20orf20	-0.455285691181903	6.18842721108441	-7.83624579391509	5.7664743682637e-12	6.11919526236308e-11	15.922488984229
PGAM1	-0.360916560881325	6.23801660208936	-7.8366303681906	5.75565019611765e-12	6.11158691300772e-11	15.8835642513344
EED	0.437969226571976	5.40889822331406	7.81278438704029	6.46658155449654e-12	6.82316150898423e-11	15.8623379695982
LOC729603	1.63438326892807	0.983270029457486	7.6166497439671	1.68065839269919e-11	1.68005564611484e-10	15.8597532220287
GPR77	-0.821242990735878	2.56434607950853	-7.72485843908133	9.92899197726244e-12	1.02446350320578e-10	15.846300426567
ANKRD46	-0.622863312709134	4.26086652188024	-7.76393288593872	8.20725020156474e-12	8.55723518522249e-11	15.8378523651115
TTC5	-0.581458978170407	3.41591422292995	-7.73989869496006	9.22742037136093e-12	9.5494664783812e-11	15.8265555551881
INE1	1.19145476115485	1.73420692015617	7.64737551819111	1.44759637208041e-11	1.45577881699776e-10	15.8250139132704
HIST1H2AM	1.56718888546826	0.612015706413088	7.60771482478266	1.75517889180811e-11	1.75036444762068e-10	15.8218002886623
TOMM20	-0.387814857087896	8.11415112242496	-7.84653424880955	5.48375448818543e-12	5.84514404464073e-11	15.8114456690328
GM2A	-0.461316584060818	4.42176849917161	-7.75881137949379	8.41478698771177e-12	8.75179711333903e-11	15.7894261600884
SLC16A14	-0.968448648352165	1.98511693311707	-7.66148713571105	1.35161326229598e-11	1.3683038861161e-10	15.7857244746025
CNO	-0.783913648786461	3.217164245103	-7.72227817981049	1.00545727907099e-11	1.03669960142929e-10	15.7722962299845
SCMH1	0.622798996795559	3.79197943795997	7.72823831503505	9.76685071551368e-12	1.00889939077363e-10	15.7720541991226
CS	-0.249721825690489	8.44847820376637	-7.83765265540254	5.72697522637197e-12	6.08500214014262e-11	15.7522650290557
DIS3L2	0.520950625157173	3.97610895697044	7.73951590587302	9.24464929663919e-12	9.56138001465639e-11	15.7417329209413
SKIL	1.04270557271596	6.80962767617549	7.80809416690404	6.61636844114861e-12	6.97680616707247e-11	15.7323505161167
TMEM47	2.05771133196514	0.9580441874987	7.58673003877912	1.94336550140628e-11	1.92997889818994e-10	15.730944101393
METTL21D	0.558798093064487	4.53369976959027	7.75117826512556	8.73382495202758e-12	9.06669698930536e-11	15.7244488295629
SRGAP1	0.728745782903253	6.57473790269006	7.79544534870581	7.03774672277421e-12	7.39781748533475e-11	15.6974319251563
RAB31	-0.434696056835489	6.08225766522966	-7.79472372233668	7.06257589363653e-12	7.41459631168722e-11	15.6946461736387
PLAA	0.399766979048863	6.1961314729127	7.79273577956718	7.13142705366906e-12	7.4728061432056e-11	15.688263510024
ZNF829	1.69945248517086	1.28519965188958	7.57889656520221	2.01864199776994e-11	2.00117182991728e-10	15.6849446412306
MOGS	-0.531609393167205	5.80607782341495	-7.77690010668924	7.7042667321481e-12	8.0528848017778e-11	15.6827828954123
TLK1	0.509515368874823	6.5561371443622	7.79209491582314	7.15376495937468e-12	7.48713832586418e-11	15.6806939803089
PBK	-0.540985875361426	4.65003996862297	-7.75549866238578	8.5517982239197e-12	8.88876777481871e-11	15.6781314159633
C1QTNF6	-0.45277557465325	5.85808558917953	-7.79409573857609	7.08425397272198e-12	7.43268904892111e-11	15.6756876430762
WRB	-0.551369143737165	5.04386938278034	-7.75030098150326	8.77125459561521e-12	9.09990458170401e-11	15.6594652912597
BCAR3	0.662991826854956	3.28658922732537	7.68268363750477	1.21920299361754e-11	1.24253204541497e-10	15.6578689708598
ISOC1	-0.339522787788502	6.60255765383283	-7.80063650310078	6.86167402697635e-12	7.22636249541263e-11	15.6551184238599
MAPKAP1	-0.276636311000447	6.80030334125198	-7.79475136569107	7.0616231591854e-12	7.41459631168722e-11	15.6480314789158
RAI2	0.976485472969165	2.49121336842014	7.62766492808458	1.59310301259328e-11	1.59634839919772e-10	15.643614478893
ARPP19	-0.493969820867576	8.54021066618756	-7.82064387511261	6.22310578073715e-12	6.58287293339963e-11	15.6409994196838
EIF2S2	0.394860097875344	7.53336128782536	7.79812339964637	6.9463590172818e-12	7.30634642798873e-11	15.6238155439685
PAPOLG	0.638647034672878	4.53715991728265	7.72484227901596	9.9297736109577e-12	1.02446350320578e-10	15.615811090569
GTF3C4	-0.642392473284495	5.9698622624909	-7.7693182389183	7.99451087336367e-12	8.34583020263009e-11	15.6069249439064
ST13	0.293928804757829	7.76029882398676	7.79208651423173	7.15405826640215e-12	7.48713832586418e-11	15.591994139403
C2CD3	0.812594400569797	5.24942404877402	7.73718601817688	9.35020712024391e-12	9.66457749560934e-11	15.5873216597337
SCAMP5	-0.407235615557832	5.50800635801834	-7.76348411951865	8.22523004873537e-12	8.57063846324301e-11	15.5871269469857
KIAA1524	0.586120463665369	5.83875878658899	7.75322134111772	8.64727091402326e-12	8.9824197991382e-11	15.5835541542177
GOT2	-0.299387906920151	6.79143282820664	-7.77547666068975	7.75794730710201e-12	8.1039294668316e-11	15.545775353764
ZNF608	-0.976512751615136	2.32421774443735	-7.61464723040553	1.69708179695567e-11	1.69444752073353e-10	15.5227672775244
FBXO21	-0.398487196303277	5.94089758256349	-7.76009634935777	8.36223129261442e-12	8.70254860844328e-11	15.519532813131
LOC389765	2.08830303426768	1.20924570702633	7.5348220114708	2.49948013891318e-11	2.43172227127307e-10	15.4889449757967
KIAA1949	0.431976340716053	5.35395362941306	7.71301760649203	1.05184298994258e-11	1.0818586816605e-10	15.4874135796065
SPSB1	0.560623974651143	4.81058564964061	7.68900007552807	1.18230009846408e-11	1.20860555297758e-10	15.4707248032464
SLU7	0.43142341890093	6.5170672437749	7.74748143421202	8.89263528076647e-12	9.21440101831094e-11	15.457622877365
IRF6	0.568548775181492	3.93747311164384	7.65842136706968	1.37191271421955e-11	1.38466314016945e-10	15.4467658481969
B3GALT6	-0.694549132183265	4.15657530269962	-7.68156382863745	1.22586381054558e-11	1.24855946209284e-10	15.4434175843128
SLC6A6	-0.497325794557656	7.03464887144035	-7.74850570006324	8.84834894826876e-12	9.17419639248894e-11	15.4364015292159
GPAM	-0.651548880159362	4.19476729610882	-7.68681401833921	1.19494442333796e-11	1.22078500524766e-10	15.4311696910333
MLF1	0.698081883835653	4.61242468865032	7.67480291478565	1.26685450176561e-11	1.28717343180608e-10	15.4311644598099
GSDMD	-2.35473671848242	-0.747223127389074	-7.54050778701917	2.43156800983373e-11	2.36978691121558e-10	15.4301846886875
NDUFC2	-0.698587481308142	3.95183491993755	-7.66563026681882	1.32465390848316e-11	1.34182386223334e-10	15.4039996368179
PDGFA	-0.491133102372985	4.86708171486793	-7.67599268540132	1.25954352350072e-11	1.28052315422651e-10	15.3959687410997
NANOS1	-0.583759319448812	3.89082320208973	-7.65437328302982	1.39918139577829e-11	1.41048280066281e-10	15.3911359935406
ZNF2	-0.84393136461064	2.8545682376841	-7.6047830623202	1.78033939283894e-11	1.77334103667888e-10	15.3894722484748
IER3	-0.588649217214408	7.58200289967431	-7.7409353187762	9.18092320279687e-12	9.50722969929256e-11	15.3731844104142
FBXO31	-0.476252092796573	5.54425505004986	-7.70695280146403	1.08336811708853e-11	1.11223133150328e-10	15.3678312909081
POLL	0.620506948493185	4.19860108891812	7.66047195501086	1.35830181725429e-11	1.37341230905446e-10	15.3601011386176
AFAP1	0.49029742571926	4.62077157801755	7.6739749661088	1.27196701358033e-11	1.29158326260579e-10	15.3297066727364
MAGEE1	-1.35745086083524	0.293846944425716	-7.5039660071484	2.90225822258439e-11	2.80562812222551e-10	15.3156161648
TBC1D24	-0.525295591476544	4.5177806450595	-7.66121820867502	1.35338190318175e-11	1.36926551414468e-10	15.2924489202669
ING5	-0.441540619896824	4.93923257681438	-7.67966627286556	1.23723349879971e-11	1.25937267400647e-10	15.2830665739555
PAPSS2	-0.395038956921393	6.59785920564825	-7.71633244497801	1.03499960141549e-11	1.06518974363524e-10	15.2630727210582
ZNF765	0.585712686044122	4.22341565708615	7.6507698077122	1.42390802452852e-11	1.43281815897804e-10	15.2514793163592
KIAA1543	0.658506286297907	5.59394778036657	7.66034506875118	1.35914012202346e-11	1.37342957104051e-10	15.2272431528913
ZNFX1-AS1	0.659600899072622	8.1288046619063	7.71843235359315	1.02446857200997e-11	1.05565079471933e-10	15.2159454800842
TYW3	0.544598075661605	5.27232509732744	7.65939167608061	1.36545541446884e-11	1.37897804055416e-10	15.2043560502923
SGCG	0.433638447617609	5.82568626056248	7.67223584794859	1.28277280934361e-11	1.30176531938486e-10	15.2021978007372
DSEL	1.91877756381443	0.683870099199699	7.47301429684486	3.37101232588133e-11	3.21969218378294e-10	15.2000042298414
ANKRD50	-0.618158155667185	6.90734822406679	-7.7009290076852	1.11560982572298e-11	1.1446293696559e-10	15.1945436317307
MAD2L1	-0.542909715363118	5.66309740108799	-7.68566600735117	1.20163835762986e-11	1.22687423034198e-10	15.1823412746097
P4HA2	0.578427152149433	6.64601258243971	7.68354932443	1.21407840978624e-11	1.23881923888133e-10	15.1820288600148
C3orf63	0.561977230923492	6.02779065717435	7.68300958167373	1.21727099121646e-11	1.24131951567708e-10	15.1802157705408
AGRN	-0.607631739759544	7.97342415291112	-7.70800039021917	1.07785635520819e-11	1.10725243762296e-10	15.1573722999454
C3orf58	-0.633239855669224	4.13846694556321	-7.62645091579161	1.60252598541915e-11	1.60482901677544e-10	15.1365452291017
RANGAP1	0.534368738999349	7.71914518767947	7.69519604083866	1.14718043219634e-11	1.17557877132669e-10	15.129310290826
DOPEY2	0.410660747343781	6.83377334176192	7.69071837066315	1.17245479701955e-11	1.20000820228611e-10	15.1279026226042
MTF1	0.586882050382742	5.77195664019767	7.65079392945223	1.4237410682877e-11	1.43281815897804e-10	15.1210688285708
HCAR1	-0.734936817249713	2.92152270118206	-7.57099075094432	2.09755134751244e-11	2.06958399621227e-10	15.1190984142712
TLR5	-1.41464831378964	0.235492702450449	-7.47018785868924	3.41739363818472e-11	3.26026761009705e-10	15.1094638055645
C9orf3	0.725510390737505	3.9251588041393	7.57162245824363	2.09113504114776e-11	2.06447121771872e-10	15.104766152541
FAM57A	-0.484422827668088	4.55218454800705	-7.62851586030922	1.58653106168735e-11	1.59167039446067e-10	15.1001049353832
BCL6	0.651816498934493	3.93574613382583	7.57521290102503	2.05503534648153e-11	2.03122997249156e-10	15.0893631105506
ATP5B	-0.297771288130116	10.0010824166319	-7.71820997474006	1.02557873729684e-11	1.05614401493549e-10	15.0822652682716
NOP58	0.406486140891444	7.90491842758256	7.69292600226851	1.15992529982048e-11	1.18791125010396e-10	15.0769616302294
EHMT1	0.374765961203822	6.31521667348796	7.66784176859248	1.3104832002603e-11	1.32827400249414e-10	15.0696535835482
AFF4	0.822871253910111	8.32144747449202	7.69048304343393	1.1737983168312e-11	1.20064850462905e-10	15.0692831196256
EIF3B	-0.30098889644464	8.968005934714	-7.69955394414519	1.12310243518258e-11	1.15161036946618e-10	15.0400653934139
MRPL44	-0.604479102118691	4.35751387422822	-7.60782401323096	1.75424868994361e-11	1.75036444762068e-10	15.0380166984733
FBXL19-AS1	0.718793878929397	3.86868672833618	7.57486671583213	2.05848887483291e-11	2.03344169773807e-10	15.0325277973433
R3HDM1	0.425758417930289	6.3998849843144	7.65472238152714	1.39680872265573e-11	1.40894023387783e-10	15.0270973994654
FKBP9	-0.401126480558971	5.22608200600258	-7.63233222734563	1.55738626027052e-11	1.56336901661249e-10	15.0132491279616
SSR1	-0.449432388819	7.78429732176004	-7.6708357495335	1.29153842125132e-11	1.3098658918743e-10	15.0005131129365
FBXO8	0.772309079346203	2.93906579496793	7.52260392951108	2.65185802856907e-11	2.57397989958149e-10	14.9899655199801
FAT4	-1.20069239995618	1.30711190147905	-7.48025194715844	3.2550750657875e-11	3.11786227950917e-10	14.9814264178676
TADA1	-0.549001485801444	4.19121871509915	-7.59744223068762	1.84492227847661e-11	1.83330244713267e-10	14.9799960721902
ISL2	1.98740452472129	1.43050811537917	7.42471227875438	4.25701517776155e-11	4.03138855225845e-10	14.9732316426128
SACS	-0.686205684956573	4.96473212107738	-7.61484011547673	1.69549295252859e-11	1.69387240968268e-10	14.9696965771588
PRTG	-0.862300730150935	3.16966901746398	-7.56506821098211	2.15866675206119e-11	2.12605359998772e-10	14.966970244781
KIAA0415	0.521816023928877	7.22889417836739	7.65107535053144	1.42179467741716e-11	1.4324153123569e-10	14.9513952836808
ZNF28	0.726358207897561	4.04365937792509	7.56686753717405	2.13991448157448e-11	2.108893918082e-10	14.9409702003068
ZNF230	1.17480237900834	1.6185977197058	7.4287580554377	4.17467526836231e-11	3.95565264521764e-10	14.9174378623901
NEURL1B	-0.579887826866133	4.82966545014701	-7.57628788200771	2.04434804140157e-11	2.02305778960946e-10	14.9126890601734
ARHGEF26	-0.518485601614948	4.90648300605277	-7.6046136705867	1.78180402461088e-11	1.77374348259478e-10	14.8966185115335
ZBTB48	0.703558489628437	3.78682891298787	7.54497012601284	2.37955573190021e-11	2.3258731771069e-10	14.8957136887892
PRPF38A	0.426037797081619	5.6397498867024	7.60569288532527	1.77249313221513e-11	1.76657777968807e-10	14.889437125482
CSNK2A2	0.532449756031788	4.22704050047493	7.54810508131522	2.34367785051538e-11	2.29751866190031e-10	14.8838787508107
C14orf43	-0.531924016905845	7.39323037778474	-7.62811210640155	1.58964598202415e-11	1.5938392927681e-10	14.8454766892108
TXLNA	0.319167776335589	7.00944894442058	7.62545054645951	1.61033231414585e-11	1.61168148544436e-10	14.8422598583918
NMNAT1	0.695379259911578	4.09181264240549	7.52199787891666	2.65965212314875e-11	2.57855200623418e-10	14.8351667647294
ZNF235	0.80036550414043	2.76619976717562	7.48535861353288	3.17566515692779e-11	3.04703523146646e-10	14.831232713259
LSS	-0.458286973634637	8.00695044601306	-7.63934998954717	1.50517527087419e-11	1.51186493874474e-10	14.8298387647282
IFITM10	-0.517939157190646	5.91759119139192	-7.61928950141509	1.65924985193297e-11	1.65964680165831e-10	14.8213465059995
AHDC1	0.806244013136	5.19796688569927	7.54705819721472	2.35559869288853e-11	2.3065007341843e-10	14.7887259449612
C3orf70	-1.25863888465799	0.0866320420648072	-7.40902781882876	4.59175773970659e-11	4.3263412078227e-10	14.7812844014569
UPF3B	0.543562082748267	5.43564130050684	7.57030496110517	2.10453912548085e-11	2.07525426500836e-10	14.7593732982705
C19orf47	0.691297640377035	3.87977140815474	7.52699000379392	2.59612344557697e-11	2.52427723859472e-10	14.756619382318
QRSL1	0.444507385466541	4.98066650233444	7.5649533741744	2.15986909015734e-11	2.12605359998772e-10	14.7439252077048
AVPI1	0.606820366874696	5.07343721949648	7.55673975157634	2.24761403053186e-11	2.20593292527082e-10	14.74006252506
C6orf147	-0.997294665619938	1.47744943797288	-7.4139105848476	4.48483835408885e-11	4.23514605498486e-10	14.7397262979407
RASA1	0.468292499220934	5.85005302638926	7.57703339608921	2.03696870262239e-11	2.01694876155458e-10	14.7246178289732
C9orf7	0.718827933057261	5.62157754286197	7.55890132402538	2.22418457652612e-11	2.18421978025971e-10	14.7233998756182
C11orf95	-0.794188757569163	3.30164696645861	-7.46757620955529	3.46081353948613e-11	3.29980875908586e-10	14.6996108660278
BCL9L	-0.500751172647159	8.28330800294759	-7.6030773247981	1.79514271979078e-11	1.78595876536472e-10	14.6631645377081
GSR	-0.307165921860681	6.66742633688626	-7.58432927225401	1.96613448065859e-11	1.95143222875575e-10	14.6566247220346
EYA3	0.556098015152217	5.43835097876898	7.5354906228598	2.49139732584634e-11	2.42526943407766e-10	14.6551111565493
FOXP4	0.519865599574498	5.89196203383622	7.56449934964594	2.16462923435309e-11	2.12948584207771e-10	14.654945766447
NEK1	0.767828376721645	3.72599810304117	7.47834739961658	3.28519361345788e-11	3.14491001668401e-10	14.652550914779
ARL6IP5	-0.474820465589159	5.23496739255394	-7.54236259216854	2.40981291780772e-11	2.35363081580498e-10	14.6360080399837
TMEM120B	-0.420514016174428	5.15035688555091	-7.55302376868014	2.28846646330297e-11	2.24471044764099e-10	14.6351925766151
TMEM63A	0.446011739019339	5.0588253751509	7.54748980612518	2.35067669124182e-11	2.30302970031214e-10	14.6351595920259
FAM32A	0.407871902914389	6.87321034343708	7.58341251031057	1.97489887154071e-11	1.95896848918427e-10	14.6296592378119
CPT1A	-0.288723050677473	7.74061021052156	-7.59771840031488	1.84245097403317e-11	1.83193520152977e-10	14.6219378768947
KCNE4	-1.24656851655419	4.764634949634	-7.45749580083113	3.63360596577085e-11	3.45471439292506e-10	14.6130012527977
EDNRA	1.25082310893516	1.03867635850509	7.36542094298828	5.66611866762213e-11	5.27911802770543e-10	14.5905484313107
FKBP15	0.381989758701251	5.43530793808536	7.54154130651314	2.41942185130739e-11	2.36070076086725e-10	14.5903598217879
NIPA1	-0.40424083531904	5.3418264107692	-7.54228075416053	2.4107687081284e-11	2.35363081580498e-10	14.5879363865472
CCDC126	0.99966713285131	2.5977841269594	7.40656453617023	4.64665375581078e-11	4.37559895338849e-10	14.5624438038196
ZNF326	0.490900158987825	4.80548361781877	7.51263434339379	2.78300462751435e-11	2.6919010636524e-10	14.5470804571847
NFX1	0.333488541995087	6.64449583398903	7.56030045408024	2.20914884866533e-11	2.17072886868854e-10	14.5318000666097
CSNK1A1	0.28518109962084	8.27021578098232	7.57606853927282	2.04652422031475e-11	2.02401366413624e-10	14.5165550419423
DEDD	0.572933988173546	3.90565378860105	7.45938865691621	3.60051886849384e-11	3.42520350151825e-10	14.5156364183131
KDELC2	-0.56573980179356	3.93403552067359	-7.49061750112199	3.09589941541757e-11	2.98076118730244e-10	14.5116389098351
KCTD3	-0.338096807041186	7.9191399635575	-7.57720437406733	2.03528004265566e-11	2.01647058254581e-10	14.5095685127347
NEK7	0.657619495370152	5.7723083391822	7.52215021237983	2.65769090460163e-11	2.57814516754974e-10	14.5095509538724
PGR	-0.596970423279398	5.26038455899292	-7.54571884749856	2.37093772146386e-11	2.32016164153081e-10	14.5025367144848
LPIN2	0.452834451456046	5.53314388175899	7.52282115416017	2.64906994607407e-11	2.572766886071e-10	14.4996518701787
PIM2	0.638188618481711	4.39130425918353	7.46709181704605	3.4689268304625e-11	3.30565996083504e-10	14.4668192425095
INTS5	-0.453086156080342	4.46359879775323	-7.50232723229843	2.92536754238149e-11	2.82470246990693e-10	14.4556837947958
NPLOC4	0.347255972647651	8.17867565927953	7.56060581370934	2.20588075830342e-11	2.16879187547716e-10	14.4365290834189
ZNF354A	0.507040693135315	5.47986933003629	7.51706943731325	2.72388514465349e-11	2.63776810417979e-10	14.4346891808484
RUNX1	-0.433106525333556	6.49232726011067	-7.53646142480155	2.47970755514668e-11	2.41529581550804e-10	14.4203000955421
F2RL1	-0.539919787548168	4.80826762433009	-7.47805363665082	3.28986376458726e-11	3.14757903884195e-10	14.4194626550108
FOXI3	1.57606137186554	0.178523561585077	7.30645155849004	7.52561158049171e-11	6.892569992998e-10	14.4147446440431
OXA1L	-0.340326323549025	7.20048529177671	-7.54544117817769	2.37413015506459e-11	2.32192705925732e-10	14.4126125901282
ELAC2	-0.34166706021099	6.81938325219402	-7.54110766398124	2.42451075961826e-11	2.36428676057468e-10	14.3919012600737
TRMT5	-0.452802444099198	4.7194195898873	-7.48547668300035	3.17385209428622e-11	3.04703523146646e-10	14.3765613766395
RBPMS	0.520519306719232	5.08080142967979	7.49134386192633	3.08503971668283e-11	2.97201637222371e-10	14.3750802707459
IRF3	0.492882295885056	6.30867585323045	7.51404107533208	2.76411624240286e-11	2.67517824293666e-10	14.3447422262444
DCTN4	0.441753676640877	7.14355106976632	7.52405693925866	2.63326394603212e-11	2.55890216347712e-10	14.3369932729272
KLHL21	-0.531223970879728	6.12074249085	-7.50081514606923	2.94685246830956e-11	2.84380615579972e-10	14.3353778572742
ANKRD13D	0.618430850504897	5.28999909381692	7.48473036482755	3.18532979653428e-11	3.05455593562152e-10	14.3310410572091
ANKRD42	1.00083104304743	3.72682695125886	7.38816536608841	5.07783783368374e-11	4.75485777886489e-10	14.3028504856007
AKR1E2	0.579558688155022	2.95122718762722	7.3910729542739	5.00714585151171e-11	4.69918671272064e-10	14.3013568535149
PRKAB1	0.351610294423644	5.36896809000584	7.48424339550971	3.1928411669565e-11	3.06000433674387e-10	14.2987856259707
C14orf149	-0.685269143192878	2.76365408625373	-7.38198566794102	5.23139278166103e-11	4.8876990436033e-10	14.2961714633785
TANK	0.472613549140454	4.89696477899519	7.46235680172152	3.54923731874405e-11	3.38026451700885e-10	14.2949536230357
MANSC1	-0.587741228847757	3.29667765863001	-7.42919649126016	4.16584774388731e-11	3.94952594494169e-10	14.288301199559
NAMPT	0.485911091611418	6.73702207595148	7.50335461538689	2.91085852722296e-11	2.81231646500733e-10	14.2711811096035
THAP9	0.720626270678166	3.03957339298958	7.38736283611537	5.09752360857443e-11	4.76795217168897e-10	14.2707189835225
MBTD1	0.539468196053194	6.29824193753811	7.49216174438703	3.07285698359689e-11	2.96198617830976e-10	14.2522274055309
MLL5	0.718537609772174	7.02070179988907	7.49545071120637	3.02434697684062e-11	2.91690766093901e-10	14.2465390139894
TOM1L1	0.398918497697412	6.44013590747597	7.4879703078844	3.13579954041607e-11	3.01570508993205e-10	14.2351898138419
TMCO7	0.762951439139277	2.6300092541106	7.35086588087035	6.07759480753105e-11	5.64049364934236e-10	14.2284720975471
GNA13	0.531022444866563	8.71232962940008	7.52051791900964	2.67878088517274e-11	2.59559278815927e-10	14.2262967653808
GFM2	0.416287724973655	6.15922520331209	7.4767059494171	3.31137354259427e-11	3.16634711985972e-10	14.2123400349267
SAMD4B	0.489804147836244	7.10170880201613	7.48592224314664	3.16701937579186e-11	3.04397885291627e-10	14.1782949589804
C5orf30	-0.481519345572309	5.22690709196003	-7.46073391255455	3.57718591290285e-11	3.40494349501351e-10	14.1752265254124
YPEL2	0.718591096722861	4.5576105459056	7.39548374941078	4.90176799454395e-11	4.60545887307601e-10	14.1669705940626
METTL21B	-0.862432383685489	2.40696469489178	-7.32460008519638	6.89660456583172e-11	6.36176584439988e-10	14.1618479075348
SBDS	0.399641849968706	7.03998436458889	7.48933388910704	3.11518341850117e-11	2.99760227221022e-10	14.1616360137648
CMTM4	-0.432960094125006	6.08699983494303	-7.47263631253351	3.37717856826143e-11	3.22374054655275e-10	14.1439573144913
ASCL1	-2.18510265650099	-5.77031168981624e-05	-7.24988808223205	9.87477354501356e-11	8.88835913707249e-10	14.1419175010872
ZNF438	1.01583580943881	1.915954062273	7.29471084695567	7.96253598305637e-11	7.27282642166219e-10	14.139892244816
EPB41L5	0.400931323166335	7.11244760319477	7.48558706972098	3.17215793724457e-11	3.04703523146646e-10	14.1319123288245
ZNF93	0.783759597830766	2.73610330269405	7.33693174056667	6.49927083163534e-11	6.01515248413223e-10	14.1000395015748
SAV1	0.527330922112082	4.85598860890564	7.4116778942056	4.53341793095422e-11	4.27378136850498e-10	14.0927580743496
GCNT1	-0.829327376566348	2.53249089894474	-7.32531552677193	6.87290751392239e-11	6.3434053677063e-10	14.0808904056972
FAM83G	0.719018713049681	5.92678586782077	7.43265907203506	4.09677993492479e-11	3.88624773860931e-10	14.0796040915556
METTL2A	0.375967542767827	6.0384821502015	7.44885114913042	3.78859497378327e-11	3.60002626940633e-10	14.0561434051883
SYNGAP1	0.655978400416005	4.58831247334221	7.40118398591904	4.76884014193932e-11	4.48560644172065e-10	14.0462554555673
SETD7	-0.537420748471311	7.76369400118129	-7.47581894730378	3.32560672374908e-11	3.17813981988455e-10	14.0438707336632
ID4	1.05537420071679	1.73767011188724	7.27617458160155	8.70414838439172e-11	7.8941527972108e-10	14.0259033361684
LEO1	-0.407641391142189	6.09344048592923	-7.44821257187846	3.80030101209692e-11	3.60909904181197e-10	14.0210236773267
ZNF630	0.920533577222781	2.69607932988281	7.2770208362588	8.66884394939008e-11	7.86639968581658e-10	14.0149494947601
TEX19	1.25740481175302	1.67985905317966	7.25789348405411	9.50262119171121e-11	8.57183585815417e-10	14.0016193756007
ASB7	0.511693434592284	5.56036776769383	7.41773035197305	4.40292258875494e-11	4.16484600533584e-10	13.9932713092543
ZMYM6	0.582589280891628	4.45706032878286	7.37604608322841	5.38332432932608e-11	5.02403549573936e-10	13.9708879021398
TOB2	0.50183255044714	6.11490189206337	7.4220145999989	4.31281276419239e-11	4.08191741190456e-10	13.9557789908637
CDCA7	-0.619442036463962	3.47518636879532	-7.38168920046713	5.23887429562168e-11	4.89195609826784e-10	13.9513359337497
SNORA32	-2.47760491157109	-0.320177377150097	-7.21118771141118	1.18880750697724e-10	1.06375691528558e-09	13.9432569557784
HIST1H4I	2.31760157367984	-0.932351718987944	7.20666777531719	1.2148304365002e-10	1.08530043910413e-09	13.9307688863408
ORC2	0.478282371661118	5.79181012264741	7.41411773385811	4.48035743551351e-11	4.23330495771345e-10	13.9287742734354
RAB3GAP2	0.575846184849548	5.92516964952231	7.40638669875226	4.65064212166792e-11	4.37689019936828e-10	13.9188160412824
IL4R	0.649034866291065	3.96943917364284	7.31588410097877	7.19189374476553e-11	6.61227218182841e-10	13.9066480846089
MCMBP	-0.28966681940301	6.87255094490843	-7.4356919376871	4.03721870892181e-11	3.83192086765088e-10	13.8799210925643
SLC7A11	1.12249754829379	6.50262698686845	7.41199626008357	4.52645901354973e-11	4.26962778018081e-10	13.8798322540179
SNORD35B	-2.3658489874729	0.0749743281977523	-7.18651380323199	1.33791424340309e-10	1.18764744196779e-09	13.8423990635213
HMGXB3	0.325185554487945	6.25995546056181	7.41303516669342	4.50382405315869e-11	4.25067457477573e-10	13.8371565092726
CEP68	-0.485518054832851	4.34789326569638	-7.35720370126729	5.8948974328064e-11	5.48310704484172e-10	13.8225271653161
VAV2	0.316580622965271	6.45162145386886	7.41589470084675	4.44210139366473e-11	4.19953101795642e-10	13.8206156620503
PDHB	-0.423585772355383	4.85284230283458	-7.37282626342406	5.4675086771159e-11	5.09975544428814e-10	13.8069407658108
CYP26A1	-0.827451771073845	1.37578316097701	-7.28097382416387	8.50580473697871e-11	7.73944931562742e-10	13.797374773744
GOLGA5	0.425870013808738	6.50316136362765	7.39006091178715	5.03163998906573e-11	4.71688044714884e-10	13.7657297023577
SETD2	0.513954659165822	6.22155578155497	7.38792444109241	5.08373969527863e-11	4.75772035052266e-10	13.7478323862582
ORC4	0.427428141174604	5.42353905236423	7.36032249740702	5.80700578243409e-11	5.40436086285074e-10	13.7182415421847
ATG5	0.435643797512817	5.87023197844278	7.36873334667108	5.57641002671363e-11	5.19843262467998e-10	13.7170145427525
SNRPD3	-0.383045803173199	6.70476708890019	-7.39499101247429	4.91342979033515e-11	4.61382368408562e-10	13.7088396357445
AMFR	-0.296909708313235	6.58390573512216	-7.38698359974537	5.10685249030708e-11	4.77400788417528e-10	13.6986308219778
AKIRIN2	0.368126047500127	5.78005429414684	7.35282363694233	6.02056742127883e-11	5.59067015843793e-10	13.6833537916735
ZNF620	-0.673699282015142	2.42132850612561	-7.23771964932062	1.0468331971033e-10	9.39733676240236e-10	13.66822951959
WDPCP	0.975042515689249	2.18473277337389	7.19962311688666	1.25652030009017e-10	1.11836325166088e-09	13.666275460677
RECQL5	0.392551206276916	5.78379456296915	7.35602011508694	5.92859702877328e-11	5.50832537273358e-10	13.6489365618567
MAPK7	0.617835110988179	3.78233511343694	7.29123664529907	8.09658899970574e-11	7.38719882329944e-10	13.6449984065753
PLEKHB2	-0.261021853295079	7.6753928958714	-7.38978648748016	5.03830227304265e-11	4.72047995598685e-10	13.6402629574066
CERK	-0.435201630776373	5.18721261244985	-7.34494561294921	6.25332933415874e-11	5.79394347836403e-10	13.6322275478498
LMCD1	0.505568111439579	5.11226271712881	7.32922013016843	6.74499542191e-11	6.23912076526675e-10	13.6214466509396
KLHL22	0.629459719493063	3.5980353240393	7.27219788926154	8.87197006868535e-11	8.03763962235611e-10	13.6184606793013
PRRC2A	0.38572828873316	8.39279346703817	7.39050033301532	5.0209902378931e-11	4.70953677725879e-10	13.6095059848381
MAK16	-0.560535638146894	4.32333226174361	-7.31997646949195	7.0517171620479e-11	6.49410340407979e-10	13.6012644625116
DDX50	0.428718484351881	5.8599239739877	7.34762657705765	6.17313242885175e-11	5.72280857761179e-10	13.6002852842845
C14orf167	-0.491979326292842	4.60192865894042	-7.31841439905607	7.10490006992869e-11	6.53588277059887e-10	13.5978491801983
GKAP1	1.17838773731142	2.85207064504786	7.16858077828927	1.45779069624118e-10	1.29063481227832e-09	13.586513042396
CHST10	-0.460690500603979	3.61420701572722	-7.29103825081736	8.10431135797863e-11	7.3902128217467e-10	13.5476206534408
MTL5	-0.454364150152051	4.67089582850408	-7.30832415058412	7.45815968671551e-11	6.83453493702084e-10	13.5401702133011
NCL	-0.291835463406557	10.2783696372957	-7.40081692923718	4.77729090626512e-11	4.49102940508026e-10	13.527688317754
ZCCHC2	0.589983540701853	5.41732321229426	7.30863497263418	7.44702190800406e-11	6.8280698678432e-10	13.5250897815542
NAP1L2	0.641044026578629	3.90753965572086	7.26065714051548	9.37740474249775e-11	8.46801927178901e-10	13.5241133654661
SUPT5H	0.291631964029921	7.56296850753938	7.35658420611966	5.91251218626559e-11	5.49643434147336e-10	13.4906361906206
TAF2	0.540628238129069	6.81900915287726	7.34225458604177	6.33486735554789e-11	5.86624150909097e-10	13.4879787630873
MTMR14	0.335673164560368	5.96626504990505	7.3233382005752	6.93859891063266e-11	6.39697509269132e-10	13.4758775647853
RAB7A	0.235242414088175	8.60384147926901	7.36201773834141	5.75977883137821e-11	5.3633931612455e-10	13.4741997761164
FAM105A	-0.966461537427615	1.91891686098675	-7.17599132174147	1.40701363781235e-10	1.24700032213958e-09	13.470192360238
ZNF331	-0.376650155511673	5.61077708740662	-7.30523199991551	7.56986605757673e-11	6.92930705784965e-10	13.4660394746203
FTSJ2	-0.383839778794488	5.72090240693057	-7.32612269314582	6.84626935547869e-11	6.32580158569203e-10	13.4628338075063
VPS37B	0.549275350570995	5.05825952820964	7.25999975528673	9.40704048035462e-11	8.49019670768757e-10	13.4579287026845
RUSC1-AS1	5.28654036675578	-1.69399118185136	7.27432197767232	8.78193506744391e-11	7.96038385192043e-10	13.4457176720881
ZNF639	-0.490872374450222	4.79033837144753	-7.30332766215352	7.63948645722301e-11	6.98921069532809e-10	13.4338735268975
SNORD30	-2.21755441859131	0.173206109358074	-7.09060983105803	2.11556439557932e-10	1.82468792943108e-09	13.4236198712005
SNORA18	-2.32035781531451	-0.16063479054687	-7.09418809643356	2.0797682697797e-10	1.79566569663375e-09	13.4220951914314
RBM10	0.378065392759213	6.67516154064826	7.32825587914565	6.77636214996387e-11	6.2646700163624e-10	13.4215413822774
TMED4	-0.410036605875453	4.61571058021518	-7.27917320704568	8.5796894915665e-11	7.79395584231168e-10	13.4158709167263
MASTL	0.387023452566483	5.95898111263858	7.31542914958096	7.20764710858625e-11	6.62311484857123e-10	13.4003798456696
PPFIA4	-1.00209239194106	1.0989307871229	-7.13379469576282	1.72151682582757e-10	1.50657495526637e-09	13.3954706847688
MEGF8	-0.761271759659484	4.10071366756471	-7.21448173511791	1.17019173885055e-10	1.04765988439703e-09	13.3909200097683
PA2G4	-0.268753054335026	8.81737844623634	-7.35043240795256	6.09029375684027e-11	5.6491443588129e-10	13.3711854984648
SNORA26	-2.84440618381367	-1.32679521392093	-7.1168777693095	1.86636021801733e-10	1.62652466316425e-09	13.3701751774578
PURB	-0.531200455530353	6.93704057061348	-7.31503132836982	7.22145032381601e-11	6.63215459722674e-10	13.3653761875643
ATN1	0.427593289529801	7.2344538583335	7.31978647405192	7.05816465739629e-11	6.49646371658203e-10	13.3579517818546
HTRA1	-0.554724065056691	3.69057591150556	-7.23115055183708	1.08033407401391e-10	9.69286859109906e-10	13.3568382047232
LRCH3	0.83149081295308	3.93931501873746	7.21071253784839	1.19151703116806e-10	1.06561127429169e-09	13.3561514774833
ATPAF1	-0.389352016010527	5.27071496439512	-7.28695581023247	8.2648502686217e-11	7.53249895871549e-10	13.3490638112796
ZNF740	-0.37092555419132	5.5303507966761	-7.27753495457235	8.64746516471916e-11	7.8512599030816e-10	13.3371439213778
AURKA	0.378697491785841	6.86782300198997	7.31313470285456	7.28761921132476e-11	6.68925047695912e-10	13.3291512941465
TRA2B	0.258020135894971	8.20357597403313	7.32546533369238	6.86795581197495e-11	6.34233533956207e-10	13.323694521768
SNORA16A	-3.0145288382855	-0.625784348089278	-7.09214587567868	2.1001239360541e-10	1.8123050932182e-09	13.3172194120958
ZYX	0.476666716954614	6.65092186325384	7.29684214367878	7.88139201053646e-11	7.20264480788042e-10	13.3010263467364
ADCK3	-0.507817289900644	4.64834235712836	-7.2644200261056	9.20954364647851e-11	8.32993012134703e-10	13.2911895404834
SMARCC2	0.330989361041787	6.62720021094615	7.29428477187056	7.97885694311334e-11	7.28375565047093e-10	13.2636075947519
RPN2	-0.266102470272592	8.97539690667134	-7.32285231562068	6.95483631122562e-11	6.40841225724172e-10	13.2514859960549
SNORA33	-2.36736793972549	0.000781733551487449	-7.05769932975868	2.47480114487403e-10	2.1138189145492e-09	13.2478250843158
GLT25D1	-0.386159113064312	5.72956491292621	-7.27995959631473	8.54734354374635e-11	7.76879203400076e-10	13.2426022170893
HACE1	0.70553889650719	3.48114155974724	7.18754547739233	1.33132339394467e-10	1.18305273328006e-09	13.2233245569991
CHSY1	-0.324473722261986	6.49737323682572	-7.28589706873861	8.30699737908081e-11	7.56678780870085e-10	13.2231757402871
SNORD31	-1.27114758070164	1.21163227665357	-7.07269905684872	2.30413012294276e-10	1.97510364818527e-09	13.2073126977052
OCLN	-0.506332938472924	5.61897091964328	-7.24570507842067	1.00749482421796e-10	9.05391909737837e-10	13.1992763265303
PER3	0.572223067128727	4.45770638853322	7.21548238302721	1.16459418987023e-10	1.04320692187411e-09	13.1950479758456
ETF1	0.300550935728916	8.8558183009287	7.3088736246143	7.43848142718565e-11	6.82398043819269e-10	13.1943799319047
TACC3	0.375228830843305	6.62707989160337	7.28130942700117	8.49210392340936e-11	7.73118922237878e-10	13.1939178744775
TRERF1	0.536757437056769	3.96149478365189	7.21608816706865	1.16121839798215e-10	1.04074043343266e-09	13.1886839448185
DPF2	0.410866694236215	5.9988023619051	7.25581535138927	9.59786942355611e-11	8.64842501290692e-10	13.182030977731
ZMYM1	0.662792579645601	3.95115038820233	7.20031652077568	1.25235457850928e-10	1.11524909323691e-09	13.1787365635159
GUSB	-0.401522537283194	6.72190299366633	-7.28003879486408	8.54409264652618e-11	7.76879203400076e-10	13.1771822880464
RPL22L1	0.658966417757634	5.67785736559614	7.25681205617501	9.55206923613788e-11	8.61179546658598e-10	13.1725546343536
CBLL1	0.475668194317824	6.12927175905475	7.26191426872375	9.32098962325513e-11	8.42162239110312e-10	13.1486836681908
KDM4A	0.371548640627627	6.2623672990728	7.25491749591667	9.63931387167895e-11	8.68109236348728e-10	13.1482289136564
MAL2	-0.390795656122661	8.79610042678119	-7.299803578155	7.77000344594807e-11	7.10473141771654e-10	13.1461659948934
DUSP7	-0.718261262002518	2.76058066236747	-7.14256603053873	1.6508633875404e-10	1.44701463800973e-09	13.1403153050506
KCTD9	0.553819090558193	5.39493171069677	7.22803515233175	1.09659166179092e-10	9.83345788299804e-10	13.1370613260504
SLC39A8	-0.458890648218397	5.43917794409434	-7.24899381433978	9.91723371051898e-11	8.92177603952229e-10	13.1332843792048
ZNF841	0.743049396306523	4.24869717652603	7.1737503590691	1.42218079826511e-10	1.25977498253102e-09	13.1171784093719
PCK2	0.587122752021253	6.71697944621812	7.26257742526056	9.29136552429571e-11	8.39939443396332e-10	13.1126744769951
AEN	0.313444421324902	7.40668228714742	7.2644959661996	9.20618686422662e-11	8.32993012134703e-10	13.0641170737988
NCOA5	0.284142516261905	5.95491214796502	7.24339181240181	1.01873717414177e-10	9.15003249213053e-10	13.0506504628508
TUSC1	-0.626589858697327	3.25583367849732	-7.15715808955605	1.5396410248452e-10	1.35592187991106e-09	13.043272530425
PEBP1	-0.330450132434049	8.25287597522817	-7.26731167997123	9.08257727343387e-11	8.22398604877683e-10	13.0112917239117
TSN	-0.360775470209082	6.89330949187953	-7.24720139408619	1.00028847306338e-10	8.99399162554403e-10	13.0102508185736
GTPBP3	-0.469674073607309	4.49145999096508	-7.20102063553972	1.24813853081228e-10	1.11208677620163e-09	13.0045342416251
SNORD81	-1.88185113074686	0.38177330787419	-6.99759126655699	3.2938750557786e-10	2.78356576214458e-09	13.0028831099591
C12orf5	0.478520111498228	5.36377550993638	7.19665317627636	1.27451872947867e-10	1.13317656734723e-09	12.9900206793843
RBMXL1	0.607666600441043	3.66859896243667	7.1544417013367	1.55976699040694e-10	1.37292332355609e-09	12.9571219863826
CENPA	0.565689207619203	4.48820864807092	7.16620509076603	1.47445053423186e-10	1.30331452085061e-09	12.9570580168518
MTMR3	0.402327606938381	6.04672671378461	7.20604883322703	1.21843763084024e-10	1.08794185468084e-09	12.9442281763375
KIAA0586	0.607105436724618	5.05389246086195	7.15342888426339	1.56733764562278e-10	1.37886137745373e-09	12.9252135565065
ZNF280C	0.799996990829595	4.46720701433399	7.16406320795701	1.48963260408003e-10	1.31603886268539e-09	12.8840731112841
ZNF35	0.736408139583459	2.42638209264667	7.06977385558231	2.33647161220315e-10	2.00180078086504e-09	12.878622803338
USP12	0.558171564195958	6.44291787688887	7.19899615242576	1.26029871045198e-10	1.12112955497867e-09	12.8653293349009
SMYD4	0.462424076531586	4.41742917216779	7.14661699236779	1.6192110706055e-10	1.42150582387435e-09	12.8435522881457
LOC100507246	-0.480599209879434	6.79323141799465	-7.20966218587013	1.19752808534538e-10	1.07041473539904e-09	12.8364179467895
ZBTB17	0.611606553265791	4.51926520481044	7.14280419536044	1.64898561640086e-10	1.446126662228e-09	12.8244844043118
STAG3L2	-0.841037285395517	2.60052898838028	-7.05593428206048	2.49569099177868e-10	2.12948653808707e-09	12.8195431995849
DNAJC9	-0.370093936675203	6.58738772745263	-7.2042751428882	1.22883366371878e-10	1.09663896435607e-09	12.8066427513577
STK38	0.33393585567247	6.21808512207383	7.18549226101938	1.34447225729714e-10	1.19283575761472e-09	12.8027281884997
ZNF467	0.710254847540504	4.38253959859379	7.12446605085526	1.79995206454762e-10	1.57274808398612e-09	12.7922977056162
HEATR2	-0.396293213514188	5.91293450262047	-7.18693576680786	1.33521462636524e-10	1.18588047856252e-09	12.7831127730001
TWISTNB	-0.548200483223356	3.96940647724225	-7.13211259892715	1.73540496411693e-10	1.51714127652334e-09	12.7810633081856
TESK2	0.610343860538508	3.97116581227823	7.08848203083152	2.13713936362676e-10	1.8413971518441e-09	12.7792468696369
CDC37L1	0.595798608178454	3.94290068882626	7.10986227954279	1.92991462599316e-10	1.67492953840735e-09	12.7725328119218
C9orf150	-0.735538310043329	4.31174225702065	-7.08163623736237	2.20804371197931e-10	1.89955365427685e-09	12.7643952490249
KIAA1539	0.977457205464971	2.66580337247145	7.01359060741988	3.05272168582131e-10	2.58761872649141e-09	12.760911133765
KIF3A	-0.653070717120191	4.51091220511192	-7.13243405537312	1.73274231570133e-10	1.51560577865005e-09	12.759575993553
C9orf69	-0.571642475096866	5.35113229966545	-7.1609108356893	1.51225969849666e-10	1.33321197668203e-09	12.7571076905001
EMP2	-0.322189358907381	7.29322696189787	-7.20363526766031	1.23260568999843e-10	1.09883249251246e-09	12.7549170468626
FERMT2	0.475550700593043	5.33701045886777	7.14485827322351	1.63287825515346e-10	1.43275214791115e-09	12.7516403423688
NUP210	-0.402490412922239	7.99072446300042	-7.20414717127522	1.22958713143595e-10	1.09672614326052e-09	12.7118949390166
C4orf46	-0.603145944444532	4.19636440561413	-7.11315429449002	1.89982885668026e-10	1.65053183372056e-09	12.7097934138017
DVL2	0.468380328414465	6.03267457614498	7.15312004815164	1.56965339227755e-10	1.38017262526024e-09	12.7040732766099
KIAA0494	-0.416323231248358	6.17898938852866	-7.16779690833268	1.46326694741949e-10	1.29411297877544e-09	12.7011259189216
C19orf76	0.718550286021789	2.85689306653859	7.05604506047038	2.49437477120601e-10	2.12944990677128e-09	12.6981956127761
SNORD12B	-2.96642826693855	-0.723721732900237	-6.99182345891754	3.38536447763508e-10	2.85506090405954e-09	12.6972801067755
STIL	0.516160041530262	5.96201692926777	7.16297870551581	1.49737879430321e-10	1.32148617181672e-09	12.6923705704328
MED31	0.853861411652439	2.82669786044373	7.01364638613156	3.05191234034866e-10	2.58761872649141e-09	12.6853114636685
IL6R	-0.877179935306813	3.92623683264399	-7.00498322829537	3.18019781043992e-10	2.69158037357273e-09	12.6577790949275
LOC100505761	-0.676257285777896	3.17298645292484	-7.05406323038476	2.51802632484823e-10	2.14744886571962e-09	12.6507112077346
FAM20B	-0.36274707977741	6.49485814155596	-7.16300639119407	1.497180549886e-10	1.32148617181672e-09	12.6385084254632
GBF1	0.403377105877972	7.31005331935503	7.16796998730743	1.4620560349904e-10	1.29372619731108e-09	12.6342468216299
PIM1	0.55679298701071	4.25635696778527	7.07832968535913	2.24312138436493e-10	1.9247799913863e-09	12.6342018500487
ZBTB6	-0.680153273601271	4.32874366125394	-7.09847033172856	2.03771850133081e-10	1.76026881282317e-09	12.631589820864
PPP1R12A	0.575871737364338	6.79270107542965	7.15732886221224	1.53838439605911e-10	1.35552901157495e-09	12.6125829886962
EXOC2	0.399700578023129	5.02130767694873	7.11626767547848	1.87180374489828e-10	1.63041905362911e-09	12.6091895711188
FAM63A	-0.4920437682525	3.6770584428586	-7.06708990548228	2.36654153165413e-10	2.02548825871973e-09	12.6082513800924
UBR5	0.542095534114726	8.87619448443903	7.18262593702902	1.36304401166007e-10	1.20867168881246e-09	12.6073845431444
UBR2	0.551275743048467	6.60141317499687	7.13789281302782	1.68814067581224e-10	1.47813951111434e-09	12.6039067064857
ZFP3	0.572352328722787	4.65029735174212	7.10105590681177	2.01273856915606e-10	1.74048809878832e-09	12.5987442690943
HIST1H2AK	2.09844545085862	-0.0236964107654077	6.91026342991404	4.98355393861831e-10	4.10162185381164e-09	12.5965938220835
KAZN	-0.435465065704557	4.17848490180852	-7.10718599204457	1.95472105659498e-10	1.69382150002562e-09	12.5938017232785
SMAD4	0.424315518521304	5.02986274088026	7.10886084735148	1.93916010485187e-10	1.68208058057794e-09	12.5899305937933
SDCCAG8	0.613716300521474	3.53960243597425	7.04525514919329	2.6258623437232e-10	2.23371932026586e-09	12.5895574160731
DHX33	-0.374927672452585	6.23658796130106	-7.15011280465171	1.59238078020573e-10	1.39868572311768e-09	12.5779247439894
PERP	-0.323852872674541	7.43167216163364	-7.1611724693759	1.51036884192962e-10	1.33224728441092e-09	12.5726121207386
GDE1	-0.269390714845756	6.68785396022562	-7.15051238514395	1.58934223014365e-10	1.39675036557659e-09	12.5663057447455
MARCH1	-0.949955832045016	2.21260710787401	-7.00599821566998	3.1648955509255e-10	2.67998547816091e-09	12.5567732320296
SLC31A2	-0.630840153280551	3.04659192046321	-7.02636572375549	2.87280176498677e-10	2.44005773070791e-09	12.5555960948177
GPR157	-1.35738704707491	2.0392831048614	-6.93141611395154	4.50860825532941e-10	3.74017680863735e-09	12.5479343221036
PPP1R13L	0.673292515876636	4.80077697401195	7.06659355470028	2.37214434194021e-10	2.0282076674135e-09	12.5388421448975
RNF145	-0.387203023308277	5.83240325891822	-7.11404721155958	1.89174897418996e-10	1.64522152076718e-09	12.5360284217688
IER5L	0.842475520807797	6.09873313764664	7.11853536785161	1.85164953679249e-10	1.61538794227009e-09	12.527874448229
SNHG4	-0.762418059287706	3.98917436760832	-7.0462392423677	2.613590602145e-10	2.22441166566274e-09	12.5197258669048
RC3H1	0.620156898243887	6.40594676653663	7.11992926125929	1.8393682054881e-10	1.60551116224337e-09	12.5092854093319
METTL15	0.716196260611931	3.05727829828198	7.00041588891179	3.24996885179601e-10	2.74924021635996e-09	12.5044055405946
MAP7	0.299800855829143	6.37649271655651	7.12415811605529	1.8026007318678e-10	1.57423992896904e-09	12.4927883767959
SLC5A6	-0.313003870600943	7.08916139027793	-7.14232882934083	1.65273566912461e-10	1.44789687430278e-09	12.4837758313073
STX12	0.503924893270439	5.21879835011542	7.08519079727595	2.17094150819481e-10	1.869558485224e-09	12.4636053004831
DLAT	-0.396290838598425	5.52575244720246	-7.11244359884821	1.90628429495203e-10	1.65528029848275e-09	12.461380132524
WDHD1	0.489322814553547	5.79854128681008	7.11331143259592	1.89840445852312e-10	1.65015156779318e-09	12.4610773541513
MED11	-0.621377489020973	3.5110898293052	-7.03619338798624	2.74158218383796e-10	2.33097206113401e-09	12.4485793901615
CLCN6	0.640480152405647	4.38614004906444	7.04630382361175	2.61278725842e-10	2.22441166566274e-09	12.4439299008935
KIAA1731	0.605886392665105	4.83056855955116	7.07993569434719	2.22601550913469e-10	1.91211217227652e-09	12.4344078261132
C14orf118	0.780228508762845	5.12853598015956	7.06724200381086	2.36482727265378e-10	2.02505741463706e-09	12.4164889109977
FHL3	1.10424117058789	2.00074288457268	6.90658098738263	5.07115975505839e-10	4.16347941794779e-09	12.4047203515628
CDYL	0.290755763881914	6.1645562850102	7.10294994989057	1.99463263820878e-10	1.72572355102968e-09	12.3881995522064
GPR158	0.679180687416346	3.62677719057285	7.00703928810498	3.14927584179045e-10	2.66810988744192e-09	12.3768645956173
SETX	0.577306616549127	7.38000880617627	7.10858783003005	1.94168828137776e-10	1.68340045711569e-09	12.3705877169999
ANP32A	-0.350550764775701	7.42246470932065	-7.11741006937554	1.8616236277543e-10	1.62324262515969e-09	12.35077190044
SIPA1L1	0.414008107691126	7.36294739929803	7.11514522438258	1.88185991378341e-10	1.63832510141144e-09	12.3497870289987
YLPM1	0.46584420522259	6.48466446726377	7.10315831455168	1.99265068355139e-10	1.72490114035784e-09	12.347277667758
RHPN2	-0.303816321121619	6.41930357842765	-7.09860861798472	2.03637473326023e-10	1.76001710796094e-09	12.333705389884
BAZ1B	0.404346755652042	7.72531707171352	7.11460749390021	1.88669646708428e-10	1.64168115065127e-09	12.3302777272142
ZNF622	0.416156419441418	5.98070081340362	7.07861450717651	2.24007821960536e-10	1.92315544890555e-09	12.3274271647231
GORASP2	-0.261146737514536	6.99557259136759	-7.10373662574191	1.98716004145009e-10	1.72103907473906e-09	12.3231402705925
KCTD15	-0.414710718266864	6.00228879476578	-7.083949075566	2.18383170541331e-10	1.87969127335729e-09	12.3198602925296
WSB2	-0.309259958693843	6.09947220194719	-7.07993039380491	2.22607175282372e-10	1.91211217227652e-09	12.3116797526334
MIR1304	-2.44128352643925	-1.24566179478824	-6.86642264010671	6.13140163292689e-10	4.97050707266453e-09	12.3063917903364
SUZ12P	0.785445875493929	2.68625074621752	6.93319222780424	4.47083258047169e-10	3.71252254596865e-09	12.2624265324645
KCNK1	-0.491407065978859	5.33115680705028	-7.02016844602572	2.95872940605553e-10	2.5117660196382e-09	12.2466285448664
PLA2G6	0.762149970903765	3.10683290557915	6.93092378386051	4.51913535058566e-10	3.74705104626647e-09	12.2409188168712
SLC26A2	-0.687359393940751	6.77387793201248	-7.08876316801685	2.13427629430041e-10	1.83987818277732e-09	12.217472764104
PLK1	-0.470942988588332	5.46930024210235	-7.04915905729325	2.57751382144912e-10	2.19594198420352e-09	12.2156095717955
GPR89A	0.556257032240585	4.0681620461924	6.97227131863685	3.71464685891153e-10	3.11866235283315e-09	12.200775935866
CCDC150	0.982140465591826	2.5493217992254	6.89673216829117	5.31303206495237e-10	4.34287137117612e-09	12.1875785076111
SIAH1	0.761258219689186	2.73056633560873	6.9298392155856	4.54241178540495e-10	3.76261984641468e-09	12.1818139827373
TSPAN13	-0.338278653037774	7.63165278677769	-7.07528656916235	2.27589237564897e-10	1.95189867130017e-09	12.1553637373173
ENPP4	-0.700468802921848	3.41623619595774	-6.95515150420276	4.02890516662288e-10	3.36897050033005e-09	12.1392742871379
FAM172A	-0.593862434935512	4.24100026525634	-6.97394450053667	3.68526840956915e-10	3.09555142549646e-09	12.1258712332236
DDB1	-0.240284815259789	8.40806938392209	-7.08139966286834	2.21053525330505e-10	1.900719361248e-09	12.1193863001442
ATP5G1	-0.482529551293116	6.4567044989377	-7.05137378563416	2.55047864067436e-10	2.17401655385515e-09	12.1116717878717
STRADB	-0.722446298942963	3.25243904299621	-6.91820566991417	4.7996783505769e-10	3.95417836133242e-09	12.0977776714781
NCS1	-0.383005983240519	5.86554187983117	-7.0344069706261	2.7649845027117e-10	2.34967483858488e-09	12.0908589102096
ZNF557	0.582196466672158	3.3746034924902	6.92514277183158	4.64458283282155e-10	3.83206725683807e-09	12.0881100402228
OXNAD1	0.453175840788658	3.97431990398626	6.96934436093073	3.7665988098028e-10	3.15910724649659e-09	12.0843577027892
KPNA5	1.25854336635339	3.19628260808349	6.90184642707059	5.18604057727578e-10	4.2473723121626e-09	12.0817989017535
RNF223	0.750570338003201	4.80921584590639	6.99965909729985	3.26167528327529e-10	2.75774810098564e-09	12.0672497277177
PFN2	-0.287415720425502	8.11051919013887	-7.06297397102996	2.41340180236369e-10	2.06242880647575e-09	12.0592457563893
SNORA40	-1.644183742095	0.519039145586909	-6.79214580777819	8.70295725205224e-10	6.90784324078413e-09	12.047046696893
DEM1	0.72451511096767	2.75911981715602	6.90614805175351	5.08155905693561e-10	4.16997024868455e-09	12.0365410877891
STX18	0.506314375203858	4.24059028201721	6.9563797873348	4.00550662215251e-10	3.3510801775327e-09	12.0295433453646
SYTL2	0.438837542037527	8.68384586484311	7.06689101255994	2.36878505890349e-10	2.02637142327887e-09	12.015266743621
RPP25	-0.529820550628475	5.93108346473299	-7.018733154223	2.97899082892944e-10	2.5276835425173e-09	11.9688912664088
ZNF562	0.711918124201152	4.88878306842944	6.97180882979394	3.72280829991557e-10	3.12394611178063e-09	11.9655304405161
[truncated: 14,725 more rows]
