# Supplementary material for: The transcriptomic response of cells to a drug combination is more than the sum of the responses to the monotherapies
Source: eLife. 2020 Sep 18;9:e52707. doi: 10.7554/eLife.52707 (PMC7546737; doi:10.7554/eLife.52707)
Supplement: Source data 4. [file elife-52707-data4.zip › MCF7/limma_t0_M_0.txt]

1	logFC	AveExpr	t	P.Value	adj.P.Val	B
ATXN2	0.40677512888046	5.69179943522802	5.40151228513692	4.65660554342214e-07	0.00778770711081919	6.09182548270767
JUN	0.410175174201432	7.6900384754173	4.59059999417653	1.31694263597413e-05	0.0734151621467712	2.82831919084075
ZNF592	0.215240544959395	6.83835890754674	4.31573110930265	3.81498264901495e-05	0.159504424555315	1.81883136806151
ZHX2	0.166631735738455	6.42587084609066	4.19340710011901	6.0479847421866e-05	0.201296140426261	1.35496861904734
SCAF4	0.201640842333419	5.97810960790718	4.14574177744398	7.22181800142052e-05	0.201296140426261	1.30416821642111
NAT8L	-0.300717465024992	4.21563875125356	-4.03003169759246	0.000110510672258731	0.24756089560964	0.966623225129787
SF3A1	0.158546565262621	6.80701185759114	3.99298801504432	0.000126435380461599	0.24756089560964	0.667802813555115
ATXN2L	0.185308022350694	8.0395155461045	3.95857832907933	0.000143177335773956	0.24756089560964	0.515333439959883
MAST3	0.274146661528754	4.14150263195612	3.87077939273222	0.000196038679372262	0.24756089560964	0.475498147120571
KIAA1549	0.275650297207579	4.72434932361905	3.84589716627838	0.000214123731381195	0.24756089560964	0.367956440730612
PER2	0.29582600488248	4.84305961593661	3.83562948874008	0.000222040985060069	0.24756089560964	0.33053834781658
C19orf54	0.308821595135636	4.01708924045533	3.79441704078883	0.000256716666367286	0.252548795783912	0.279561584520557
JPH1	0.181569739564741	6.26305047837086	3.87065909493829	0.00019612250167645	0.24756089560964	0.264105077401786
CMIP	0.215016258490948	5.45387756311431	3.81549558104688	0.000238383121578359	0.249169957829779	0.206014763607456
DSCAM	0.250067765579127	7.29996502471082	3.84133985567748	0.000217604006296119	0.24756089560964	0.16091378768371
NRARP	-0.250754188545852	4.29744083225351	-3.74562065096022	0.000304445068102122	0.28209274323931	0.057409445822115
POM121C	0.21532312495813	5.85446977730006	3.7308491293366	0.000320483264861689	0.28209274323931	-0.110385417817818
GBAP1	0.353756804317702	2.60542328126341	3.60689696718738	0.000490513508440783	0.390635615007793	-0.21296290056146
GSC	-0.566321843637639	0.850048143151615	-3.61447377976991	0.000478044522108862	0.390635615007793	-0.216080567615963
ZNF34	0.260272673987072	3.39495711523923	3.51430743894789	0.000669979882746238	0.448189742361924	-0.525995715458373
ID1	-0.333871928325094	5.48612224946422	-3.54757116483368	0.000599348656234081	0.433203652184547	-0.608237976284092
MAP3K8	-0.21801179494628	4.93944866183709	-3.48622444114763	0.000735656417071478	0.455671034040867	-0.802962567759336
PRRC2A	0.183012612689579	8.39279346703817	3.56177693930451	0.000571381528614705	0.433203652184547	-0.817483554426893
C1GALT1C1	-0.23451152668067	4.57382274953506	-3.49282589780372	0.00071969316871342	0.455671034040867	-0.823673650779831
BRD2	0.127096864272273	9.33574667072424	3.53667348664734	0.000621674698183994	0.433203652184547	-0.903573373709087
MTMR3	0.202328289235473	6.04672671378461	3.44873066138992	0.000832841959067704	0.480291342187872	-0.945018880905753
YY1AP1	0.162036073233327	5.81444452404521	3.44920742230424	0.000831533585032699	0.480291342187872	-0.946536191715436
C7orf68	-0.19106266349671	4.56621751933632	-3.42529626950135	0.00089959608741678	0.501494832198607	-1.01708881626493
ATP2A1	0.60985528576617	1.06911001813842	3.38497495509396	0.00102637723427094	0.504856848998445	-1.07479434887043
SNORD104	-0.40455206978316	2.5844983232407	-3.32727316909883	0.00123726124274885	0.591198772106621	-1.15502210968194
MYLIP	-0.165532860059487	6.59466243794412	-3.40528563962456	0.000960551148078744	0.502008043764653	-1.18997020814999
ATN1	0.195221593948897	7.2344538583335	3.40673293505553	0.000956015352300278	0.502008043764653	-1.22517669004191
TAF11	-0.17188281255026	5.94412108964252	-3.38796299900613	0.00101643406280312	0.504856848998445	-1.23013568905984
KIAA1530	0.292406557401767	3.75223079235805	3.27331278687309	0.00147064552037745	0.646687324414239	-1.27188876273472
SCMH1	0.254697103283255	3.79197943795997	3.26170907326577	0.00152594388437729	0.646687324414239	-1.32035391098598
FASTKD3	-0.270994461623587	3.35042053768727	-3.24181950500449	0.0016252757258597	0.646687324414239	-1.36410169566135
LOC100129034	0.234393401313934	4.28536093424385	3.28616882256024	0.00141157121772192	0.638030190410307	-1.37746359832556
CLDN15	0.434051855697574	3.05322504562683	3.18514517291488	0.00194244852037809	0.646687324414239	-1.38204442954208
DYRK1A	0.186110175231608	6.78295132721647	3.30318381696957	0.00133679772583083	0.621016810188746	-1.46747631942089
ZNF594	0.326596967548262	3.81477338982	3.12221849193683	0.00236172905282461	0.646687324414239	-1.65781228403396
SLC26A10	0.23669795754616	4.36412220708606	3.13853279026762	0.00224560886642181	0.646687324414239	-1.66542709472242
SNORD49A	-0.438861264070654	0.572702463754594	-3.06917166447596	0.00277900935197038	0.646687324414239	-1.68625217329513
RBKS	-0.355255687899656	2.35753955972609	-3.05811356912741	0.00287419356787159	0.646687324414239	-1.70698696968125
NUP214	0.230412803101629	6.39400705375282	3.22512522449557	0.00171328067943559	0.646687324414239	-1.71424304914565
LSM5	-0.221016623231948	5.54937301326402	-3.20296404233542	0.00183698862552893	0.646687324414239	-1.73101430632657
HEXDC	-0.292057707223347	4.16535225600926	-3.12350725541421	0.00235235678614028	0.646687324414239	-1.75429931736933
JAG1	0.19600117558308	4.93408118501558	3.14161912372794	0.00222424773266629	0.646687324414239	-1.76754601620157
CRTC2	0.172590588650174	5.91226146487968	3.17648355719805	0.00199572590583831	0.646687324414239	-1.77464079023604
GAB2	0.225330689798652	5.11564808388513	3.13419935907627	0.00227592366417838	0.646687324414239	-1.78670233735579
UBAP2L	0.143779705227358	7.46204275666857	3.22218165994733	0.00172925201117004	0.646687324414239	-1.79022617763092
DNAJC22	0.257472468641577	3.47110982826327	3.06313716583951	0.00283058365698096	0.646687324414239	-1.81534740870355
SUMF1	-0.191817280226964	4.22862996949284	-3.11974088677825	0.00237984451697591	0.646687324414239	-1.83341165339181
PPRC1	0.155326808358751	6.65524630667359	3.18546266562288	0.00194052105408528	0.646687324414239	-1.85387795007811
EDN1	-0.234110912112259	3.53010153659776	-3.09421703116867	0.0025741345380484	0.646687324414239	-1.86588282273478
C17orf63	0.21431988742961	4.74746875162807	3.10719290217864	0.00247359137421446	0.646687324414239	-1.86723753415893
LLPH	-0.195011060370643	5.55351113717159	-3.15742724265061	0.00211777006073446	0.646687324414239	-1.86843406699173
HIVEP3	0.300307161755845	3.68126559487548	3.0486498844592	0.00295804411241008	0.646687324414239	-1.87893399778543
EFHD1	0.165909107172419	5.57843313175217	3.14148457893704	0.00222517498909064	0.646687324414239	-1.89626355345066
RNF43	0.162295519328542	5.8019603209555	3.14675071346122	0.00218914901423974	0.646687324414239	-1.9292330563877
AMIGO1	0.291803668118472	2.28561687496885	2.97867852651189	0.00365192072518363	0.652469750972019	-1.9696539912024
KIAA0664L3	0.386149848634768	2.66511556316731	2.95412496173749	0.00392908176222431	0.652469750972019	-1.97779517187939
PLEKHG2	0.231754835392857	3.97486760783215	3.05187547124142	0.00292921330924964	0.646687324414239	-2.00885631463157
FLJ22184	0.281123145870154	3.87967128425889	3.02565854260767	0.00317128334877239	0.646687324414239	-2.01910635080839
WHAMM	0.157648390653497	5.47808293282616	3.0448663930733	0.00299219651714886	0.646687324414239	-2.04327135464557
RGAG4	0.232832409411465	3.70991942728295	2.98232122253959	0.00361237467832113	0.652469750972019	-2.06002959259184
FAM120AOS	-0.139672733018146	5.82224434492812	-3.07293651289976	0.00274727567619687	0.646687324414239	-2.09698364654208
PACS1	0.153716911779767	6.76073102940552	3.07279126077943	0.00274849373771089	0.646687324414239	-2.17087937783264
FAM65A	0.192673488654872	4.93234953983332	3.02189292790984	0.00320753530549121	0.646687324414239	-2.17239618126612
PHF15	0.149946557494217	6.05596245852044	3.06201361591887	0.00284028361192532	0.646687324414239	-2.18056564521216
MRP63	-0.202183828135651	5.48233828609251	-3.04475020306417	0.00299325108619687	0.646687324414239	-2.19832118726373
ARV1	-0.227243422287941	3.95798880987149	-2.95411281514554	0.00392922354948448	0.652469750972019	-2.21613886782677
ADAM1	-0.244432123626252	2.56552073811646	-2.89675904460507	0.00465386825340247	0.665224723674384	-2.24007386750563
TM9SF4	0.126874893245095	6.66534950332097	3.04854632266251	0.00295897410536984	0.646687324414239	-2.24099343953992
ALG2	-0.126315451384856	5.94856973581993	-3.02088758199233	0.00321727851936135	0.646687324414239	-2.24099367153404
C19orf55	0.279515898930914	3.61319273779505	2.90472327189562	0.00454638026239322	0.661852131937219	-2.2563588270854
CXorf38	-0.172960377802793	4.3373810905706	-2.955326358447	0.00391508113792176	0.652469750972019	-2.25664073121505
YEATS2	0.171076175126779	5.63862412319021	2.99502572374173	0.00347752562374527	0.652469750972019	-2.2689759357588
POLM	0.232792237288978	3.47396734503215	2.90141876637804	0.00459069883429308	0.661852131937219	-2.26898744279963
ZNF142	0.215082890074555	5.64333513599344	3.0066151787907	0.00335858439824179	0.646687324414239	-2.27083155279883
TSC22D2	0.20711808803165	6.65892648416831	3.01244266911284	0.00330020920924115	0.646687324414239	-2.27216291715729
NFKBIA	-0.186618912324146	5.75357244973123	-2.98269152381146	0.0036083768145019	0.652469750972019	-2.28813428085429
PPARGC1B	0.245570494083608	4.37955353400378	2.9452036602725	0.00403450035816882	0.652469750972019	-2.30004994101797
AEN	0.138131738454067	7.40668228714742	3.01939601370772	0.00323178437110895	0.646687324414239	-2.3037397447216
TEKT5	-2.1248828785894	-2.23204432630025	-3.84687230694577	0.000213385970847904	0.24756089560964	-2.30568781756418
FOS	-0.184132130678371	6.70296140946639	-3.00606593776958	0.00336413520832569	0.646687324414239	-2.30572175752164
SOX2	-0.450004146601714	0.937875315008156	-2.79608882996737	0.00622929482317109	0.712723439990714	-2.32879450045483
MTFMT	-0.167368866118858	4.17949531909742	-2.93435050106013	0.0041662598608489	0.652469750972019	-2.33557210218507
KIAA1467	0.136142686092423	5.88642277267532	3.01091736651122	0.00331539714496467	0.646687324414239	-2.33806984626362
RARA	0.199770049412782	5.84652387451635	2.99051573684201	0.00352485413994344	0.652469750972019	-2.35068958691389
SCCPDH	-0.150752302610975	6.83969223462957	-3.02023111568169	0.00322365537028791	0.646687324414239	-2.35654871557939
ARHGEF11	0.213589069099807	5.09536024350173	2.95657738523788	0.00390055105222275	0.652469750972019	-2.36521793701508
FOXD1	-0.372077840807175	2.5868495721887	-2.78891917961367	0.00635827775712236	0.712723439990714	-2.3667103166121
SNORA71C	0.928488324630559	-0.980338879203126	3.14911489639874	0.00217315268173319	0.646687324414239	-2.37422654879094
PARL	-0.162042794987296	5.70718001053441	-2.96802797223935	0.00376985018249036	0.652469750972019	-2.3750612128436
CSRNP2	0.220349429364861	5.9041558622079	2.93368266877247	0.00417449553659447	0.652469750972019	-2.38797396588707
ARL17A	0.954158551208131	-0.380925342684291	3.01937613065006	0.00323197814654706	0.646687324414239	-2.39942651214624
POLR3A	0.139462870187974	5.64434231666091	2.96139894743522	0.00384501486343385	0.652469750972019	-2.40110750497235
TMEM40	-0.944705383209151	-0.353820094999924	-3.0419407859714	0.00301885508612209	0.646687324414239	-2.40576063882484
HEXB	-0.131403454585916	7.09893722104968	-2.98752277808063	0.003556590462599	0.652469750972019	-2.42019319972954
SLC9A8	0.175172585206185	5.37410308284502	2.9113854241091	0.00445822452423109	0.661852131937219	-2.42859573901211
ARID1B	0.179349928178527	5.62381054096287	2.93927095188195	0.0041060409599172	0.652469750972019	-2.43259527870934
CNOT3	0.173542833082641	6.44210161533304	2.95868172677564	0.00387622225847459	0.652469750972019	-2.44189852553742
DTNB	-0.238448697990803	3.55179723210229	-2.81403878353521	0.00591679483338068	0.712723439990714	-2.4421402276502
C2CD2L	0.196277373451971	4.59719204361652	2.88604750174353	0.00480212032946927	0.674879499076	-2.44874575084311
ABCC10	0.175472156892964	4.77181703544777	2.91511117178044	0.00440961262662046	0.661852131937219	-2.44999398041054
KIAA1949	0.163458407500469	5.35395362941306	2.88987289283999	0.00474868429202813	0.673025390676936	-2.46170153830044
UBAP2	0.154494256131099	6.57748535849325	2.94886775993466	0.00399089191575248	0.652469750972019	-2.48918107041958
CLPB	0.170226571162887	4.9410216705075	2.90220375784111	0.00458013504331617	0.661852131937219	-2.50001744460919
GLYATL2	-0.465140433797739	0.352086965930446	-2.74518584333524	0.00719930617577099	0.719788261763966	-2.50328563344694
ZNF618	0.253832173727848	3.69996067729439	2.82594655594259	0.00571747241824424	0.712723439990714	-2.52660189173439
DENND4B	0.149553866943447	6.48585485053678	2.94072243782093	0.00408843075486855	0.652469750972019	-2.52703005736105
PTK2B	0.261930057981778	2.99963223223681	2.75153619197733	0.00707119815450643	0.719788261763966	-2.53197034406022
PIGY	-0.165898569088525	5.37257399141644	-2.90627832734404	0.00452566100333001	0.661852131937219	-2.53437664607632
SAP130	0.169149106019165	6.20989664743881	2.90738964920449	0.00451090721711874	0.661852131937219	-2.54712906271057
LTB4R2	0.478782662179144	0.741161333212731	2.71064848575545	0.00793381406372339	0.732838810257465	-2.55508430006529
ACVR1	0.180532687281351	4.0465590978617	2.81379632151202	0.00592091863374346	0.712723439990714	-2.57041050934239
C14orf109	-0.165909424027425	4.9139632345002	-2.87209876847595	0.00500168102147914	0.683701167720358	-2.58421951568547
PLEKHM1	0.244562690306108	3.87306716408196	2.7707791858568	0.00669558960686977	0.71322955786809	-2.59679216444824
SLIT1	0.749269466597962	0.164548593267006	2.79688468579332	0.00621512574421815	0.712723439990714	-2.60053293676375
CP	1.42267495240985	-1.58364631766032	3.08116893123345	0.00267905268403206	0.646687324414239	-2.60296599941174
FAM89A	-0.37586653053162	1.76135871126733	-2.67324867768117	0.00880551652782597	0.732838810257465	-2.61614139221124
C2CD2	0.213703014655591	2.73284669925715	2.73752722422898	0.00735661834140756	0.723718147892353	-2.63688074763556
PRPS1	-0.156585461438638	5.26881254283371	-2.83961671857463	0.00549624205123063	0.712723439990714	-2.64976871517469
RNF7	-0.168552611552895	5.9542379545248	-2.87026898095356	0.00502841686376489	0.683701167720358	-2.6669452181028
IFNGR2	-0.213627924732329	3.71304896011338	-2.73300104904252	0.00745105414772693	0.724246934723339	-2.6770323599692
ZNF620	0.239271919397089	2.42132850612561	2.6786404073903	0.00867470704473209	0.732838810257465	-2.69136235128689
MIR548F1	-2.5877224800525	-5.17573241870388	-4.99270195836314	2.6021966625906e-06	0.0217595684925826	-2.69179947757665
LPCAT3	0.134309860119543	5.20075732538281	2.81682594547464	0.00586957910683125	0.712723439990714	-2.71550826256841
DPP4	-0.480356341930545	0.66250682023194	-2.61285806120914	0.0103977979940752	0.732838810257465	-2.72820118885968
ZNF526	0.222531290400966	4.17043248515249	2.72045412877386	0.00771863770135104	0.729302242471157	-2.74222048597829
NAP1L2	-0.262118282958431	3.90753965572086	-2.6808360077357	0.0086219464376642	0.732838810257465	-2.76878796710788
INTS3	0.112553031491963	6.2585639365588	2.85775805093899	0.00521476325203445	0.703320166346969	-2.77305279991898
RPRD2	0.179876923504342	7.07975689570908	2.85130755206142	0.00531329724315581	0.710876664756302	-2.79002371646112
TNFRSF18	-0.375812017464289	1.4993891757162	-2.59426528453245	0.0109379702429276	0.732838810257465	-2.79108862507195
UBAP1	0.128515617942766	5.95128342001884	2.78612394240646	0.00640922220883941	0.712723439990714	-2.79805194519847
TMEM63A	0.156061456697459	5.0588253751509	2.79735435410297	0.00620677779940759	0.712723439990714	-2.79922229812873
C6orf35	-0.292073488231989	2.59266113796663	-2.60959319800194	0.0104908711886181	0.732838810257465	-2.79942266143883
E2F7	0.265532492866946	4.9662162280399	2.75897364990964	0.0069238038736861	0.714775901132879	-2.80049046933051
SGK494	0.237988225382144	3.34112786090377	2.7169475645122	0.0077949686975463	0.732236604061951	-2.80136101309636
ZNF746	0.174351136273701	4.74777326949805	2.72635534902119	0.00759171380867161	0.724246934723339	-2.80276279476619
GPR3	-0.781510728738774	0.488488090500028	-2.74365062995918	0.00723059244058517	0.719788261763966	-2.80443523726807
LOC284454	-0.468711660615532	4.08158548463672	-2.57769656569954	0.0114405366155108	0.741595094410085	-2.80483717159782
CDK5RAP2	0.124889921930523	6.26084176132657	2.81842011293107	0.00584272849686402	0.712723439990714	-2.81206724187969
SRCAP	0.251604025006926	7.61305927519756	2.84543856297928	0.0054044288601967	0.712723439990714	-2.82532880280736
C16orf72	0.156387918886979	7.06883648947183	2.79344776355143	0.00627652709484134	0.712723439990714	-2.82832517277078
TTC26	-0.249423753985513	2.83243688934918	-2.62873511656806	0.00995573203475987	0.732838810257465	-2.83443847264643
OAZ3	-0.435093473979338	1.34793527325065	-2.5641399808	0.0118671160560484	0.742731812797706	-2.83693196798668
TXNIP	-0.212438536459634	4.83387758930209	-2.79080445130416	0.00632412705945359	0.712723439990714	-2.83850009494542
USP36	0.165164043486882	6.77147942650839	2.81381086474328	0.00592067120796274	0.712723439990714	-2.84173497746619
SLC38A9	-0.216575014151869	3.19896722819515	-2.66311032126672	0.00905634050575421	0.732838810257465	-2.8517312470014
BIRC5	-0.152007133671979	6.29821784897138	-2.8069412642883	0.00603860350444583	0.712723439990714	-2.85383663072511
SUGP2	0.131283044130021	6.54591623882319	2.81152101229578	0.0059597454924354	0.712723439990714	-2.87759205262777
TM2D2	-0.151273274979379	4.92664328998717	-2.72494710955232	0.00762182854049915	0.724246934723339	-2.87822228697546
C15orf39	0.171484604477826	5.55523690732691	2.77938766302439	0.0065335297219985	0.712723439990714	-2.91214558771046
NUP210	0.154287833919168	7.99072446300042	2.83748105826598	0.00553027922392428	0.712723439990714	-2.92211987638766
EEF2K	0.146988904229127	5.39004872071908	2.76016237229957	0.00690050741987154	0.714775901132879	-2.92914426525162
BIRC3	0.580683668949098	0.495515033011693	2.52472926330888	0.0131897510012535	0.742731812797706	-2.93745217566819
SEC22A	-0.178595026947305	4.45360155811931	-2.66698945968001	0.0089596149986195	0.732838810257465	-2.94428282849038
SNORD38B	1.19389046084743	-1.15595399326739	2.91084499672801	0.00446531658622858	0.661852131937219	-2.94962616680589
LOXL3	0.249901177475997	2.6576647341289	2.60301004428924	0.010680832613683	0.732838810257465	-2.95043939411652
CCDC102A	-0.478479009800808	0.76299885104412	-2.50799585440197	0.0137902915268372	0.742731812797706	-2.95129257556489
IFT52	-0.156282155964997	4.64786650053514	-2.68471865490706	0.00852935827953164	0.732838810257465	-2.95536577781211
FAM201A	-0.324826066273701	1.28173025187946	-2.51305646621134	0.0136061365149762	0.742731812797706	-2.95895632223767
C12orf75	-0.146301743810001	5.34171505928877	-2.73066529143285	0.00750021890282299	0.724246934723339	-2.96139681547093
MAP4	0.107931191423413	7.4862817620823	2.79440488997452	0.00625937236122854	0.712723439990714	-2.96313345857766
PRDM11	0.610536655816026	0.489084937654135	2.53656528226902	0.012779259619283	0.742731812797706	-2.96370864500009
R3HDM2	0.133672123495268	5.97462671969409	2.74721046652865	0.00715823481495685	0.719788261763966	-2.96793140406195
ZNF16	0.224455525889804	3.90986490177396	2.58553324140679	0.0112002944840156	0.732838810257465	-2.97446160356169
GBX2	-0.464124986949518	0.620826008404751	-2.49235131080841	0.014373810159344	0.742731812797706	-2.98105111432383
NHEJ1	-0.16192615152046	3.85898024612762	-2.628258981848	0.00996873791455125	0.732838810257465	-2.98923027139907
EPB41L4A	-0.228493578536417	3.50371036334762	-2.63636424879194	0.00974942078551136	0.732838810257465	-2.99146960444588
ZNF623	0.179596527151445	5.41888114244304	2.71268231682367	0.00788874008244967	0.732838810257465	-2.99733182490126
GOLM1	-0.120370162148054	5.69288622567819	-2.73148025109743	0.00748303157719647	0.724246934723339	-3.00159730263106
TBX19	0.78890053451951	0.262999073291781	2.61588462633033	0.0103121851220374	0.732838810257465	-3.00163762489287
PASK	0.146432195332181	4.63085649253843	2.70583739709201	0.00804137162259661	0.732838810257465	-3.00626507338995
DAG1	0.134166800130732	6.73914512981625	2.7732754853326	0.00664822151629702	0.712723439990714	-3.02168125983834
ZNF786	0.172583506729181	4.11947226189107	2.61539237075767	0.0103260661029261	0.732838810257465	-3.03036619303233
LOC390595	-0.706052655777448	-0.571288656387423	-2.52738517887031	0.0130966231304349	0.742731812797706	-3.03322884367381
RWDD2A	-0.314756536920347	2.62904601446764	-2.48474165341585	0.0146655548415866	0.743960547666989	-3.03389080724252
SV2B	-0.621767370416849	-0.868345587595294	-2.46912385202928	0.0152809768503219	0.751312742629984	-3.03571495351334
SNORD12C	0.719324366091414	-1.83522059412227	2.49751493775433	0.0141788143200196	0.742731812797706	-3.03842099232351
TNXB	1.00122371830527	0.521061823147776	2.66844430267699	0.00892358101043013	0.732838810257465	-3.04086801453551
LOC100507062	0.336261210802633	3.58556872952299	2.50632259507263	0.0138516710426105	0.742731812797706	-3.04308936830455
ARHGAP36	-0.33276121406062	1.55285081353521	-2.46705806955706	0.0153640850262769	0.751312742629984	-3.05542616444728
LRIG3	0.257577225840296	2.81683788506844	2.51330635617893	0.013597100468409	0.742731812797706	-3.05623254133069
KIAA0090	0.126750156276617	6.01801502801878	2.726991800342	0.00757813907899624	0.724246934723339	-3.06120601460374
B9D2	-0.42007888189274	0.847203676868502	-2.42813324982286	0.0170074151034093	0.762184920945187	-3.09410432432362
CDON	0.281078127322395	3.18399418722074	2.51107376823965	0.013678022198757	0.742731812797706	-3.09682098356666
HGSNAT	0.191822863044332	3.77351266653803	2.59251208388066	0.0109901900161585	0.732838810257465	-3.10018663821794
NDUFB5	-0.207641532695563	5.93404140003159	-2.70163685997199	0.0081363616750885	0.732838810257465	-3.10084585815885
TOB1	-0.143474159434777	7.27186238397556	-2.74502870425611	0.00720250285156385	0.719788261763966	-3.10527604593421
MYH9	0.128200913034062	9.51044568756664	2.78128486617738	0.00649829891567902	0.712723439990714	-3.10721294480924
FBXO24	-1.19730631726357	-1.54303135758747	-2.87553696052774	0.00495179677936555	0.683701167720358	-3.10841393509535
CACNB1	0.275324881207578	3.11512888330648	2.48141274930679	0.0147948389269482	0.743960547666989	-3.10946585276955
DENND3	0.335560516049866	2.21035183753812	2.43712181522972	0.0166146136240417	0.761772718680878	-3.11418623644128
SF1	0.102738655748595	8.02865169716183	2.7406075233466	0.00729297467611702	0.721702417061427	-3.11802118318665
ZNF691	0.334306363352274	1.91951115965885	2.43670977280872	0.0166324414899107	0.761772718680878	-3.13046667374578
C2orf42	0.23609828611153	3.97944226346768	2.50381974704175	0.0139439392617258	0.742731812797706	-3.13109773542683
ZNF2	0.306503710761626	2.8545682376841	2.45583722610616	0.0158226049218479	0.75256699524424	-3.13223385532008
PLEKHG3	0.163899231832944	5.2877566326056	2.67039415717695	0.00887549254524785	0.732838810257465	-3.13288596307093
NR2E3	0.383101529691637	1.21124736660734	2.40574623116269	0.0180219209458736	0.779556729232541	-3.13544578171072
KIAA0913	0.165983378682347	5.90490653705513	2.6642712340788	0.00902729458973605	0.732838810257465	-3.13956336520075
NIPSNAP3A	-0.173012401788159	4.09012659582998	-2.60528854637559	0.0106147362583105	0.732838810257465	-3.15158595380321
ASB13	-0.175765181521457	3.5211225909472	-2.60400282150169	0.0106519879010974	0.732838810257465	-3.15449696874915
DSCAML1	-0.329334750727895	1.6041322701128	-2.40630222441967	0.0179960872172924	0.779556729232541	-3.15734876982463
SOX13	0.147562331225183	5.62286183479078	2.65078723362205	0.00936992695949746	0.732838810257465	-3.16079403602622
LOC100505648	0.708642568954122	0.359640147920292	2.45110241979829	0.0160197231707097	0.75256699524424	-3.162427132656
FAHD1	-0.134823272662894	5.097960961438	-2.65397906460793	0.00928777396782756	0.732838810257465	-3.16861640892745
UBQLN4	0.107130883226319	5.9669418316818	2.67952504043467	0.00865341403556325	0.732838810257465	-3.17581208846036
EXOSC3	-0.163662950376387	4.39757736265478	-2.61021108868003	0.0104731991245005	0.732838810257465	-3.1772512649079
GCA	-0.176281023062572	3.78772514521162	-2.56597489805717	0.0118085514712514	0.742731812797706	-3.17973587576974
KIAA0195	0.155196574469878	6.54603250708026	2.69017151067417	0.00840084969014256	0.732838810257465	-3.18350504698904
CPSF7	0.0934076252417242	7.20374879750809	2.69876614844051	0.00820186475179452	0.732838810257465	-3.18587154109667
GANC	-0.412534275425861	0.790116581916097	-2.375982518867	0.0194539099827716	0.797419584685962	-3.19233320652484
SPESP1	-0.259919579101102	2.38207499331746	-2.45665489722217	0.0157887840252993	0.75256699524424	-3.19343823809757
TNKS1BP1	0.15309042866993	6.34177662112063	2.6580974227241	0.00918273794346902	0.732838810257465	-3.19432905543831
CISD1	-0.185236772967463	4.7391531712372	-2.61760324801307	0.0102638542855115	0.732838810257465	-3.19606128351358
PPAP2A	-0.352831712509546	1.65492540536346	-2.38569207469053	0.0189760425781589	0.787482223516449	-3.19767549352145
NCKAP5L	0.205472067425914	4.56245889931273	2.55178200505083	0.0122684008323504	0.742731812797706	-3.20344896347758
C1orf97	0.349694008157055	1.62657069227533	2.37182653883752	0.0196616934926331	0.802005273099504	-3.20725293280858
SRL	1.05797996449013	-2.12818204624688	2.76012354069972	0.00690126730632153	0.714775901132879	-3.20891588308008
TIMM23	-0.175176493968002	5.02669187965465	-2.62514840406299	0.0100540838390704	0.732838810257465	-3.2090753575596
CREBBP	0.210436395483774	7.43844363884613	2.68058727311953	0.00862790890478094	0.732838810257465	-3.21325945741615
IKBIP	-0.223177570047508	3.92123986128532	-2.52471390149074	0.0131902913778827	0.742731812797706	-3.21710587072588
WDR62	0.156118791988676	6.50067091391038	2.66447672472703	0.00902216204234482	0.732838810257465	-3.22044369472547
DNAJB13	1.4396341240837	-1.44936312682103	2.87819743591755	0.00491351030478844	0.683701167720358	-3.22672240164249
PHF12	0.139131012648271	5.43731971700432	2.63299033490989	0.00984017814705721	0.732838810257465	-3.23126169633148
KIAA0240	0.241819864285987	4.78356888869752	2.56211659617852	0.0119319989843024	0.742731812797706	-3.23272967356692
NDRG1	0.170203492895023	4.92172582393983	2.54974650179886	0.0123356557234229	0.742731812797706	-3.23295860398182
LOC645212	-0.274811151042967	2.26624957368299	-2.39743265046645	0.0184121566638875	0.779556729232541	-3.23379076668696
VWDE	0.724693726801024	-0.693101542531722	2.49438100650356	0.0142968773685908	0.742731812797706	-3.23411173969347
IGSF9B	0.391831375462005	1.93588165005897	2.36295865106317	0.0201116463713576	0.804565625812136	-3.2402200039217
RIC8A	0.135153696212669	5.77657748157688	2.63637636083951	0.00974909634380363	0.732838810257465	-3.24889739842577
GLT8D2	-0.821656367265636	-0.802819091145659	-2.485437421966	0.0146386614959607	0.743960547666989	-3.25349201199733
ETV2	0.998577291005585	-1.55879353667427	2.6206375999563	0.0101790222351339	0.732838810257465	-3.25798167161654
METTL9	-0.131645972076143	6.49403803641037	-2.65721792258272	0.00920507819308031	0.732838810257465	-3.25815543020325
TSPAN3	-0.11494390578216	6.89976644583507	-2.67288790788993	0.00881433276123227	0.732838810257465	-3.26701741083687
ICT1	-0.191973927401303	4.99082377952488	-2.59923805160183	0.0107910703233976	0.732838810257465	-3.2701794064702
ATF7	0.232993545986943	5.62088495940047	2.58661715792404	0.0111674263740089	0.732838810257465	-3.27456567698452
SPDYE6	0.59624028191601	-0.0865196788811226	2.38387553207034	0.0190646453701208	0.78777387640216	-3.2761385668928
C15orf40	-0.160642473854887	4.51480442175703	-2.55258325810827	0.0122420173022017	0.742731812797706	-3.27632681528143
GTF2A2	-0.178179641838438	5.38067199923161	-2.59836214618108	0.0108168154250961	0.732838810257465	-3.278703889768
NUP188	0.142350346336582	7.42209549334546	2.67237054874986	0.00882698958812027	0.732838810257465	-3.28728522297217
FAM82B	-0.133039612945844	5.59348558550013	-2.61600538323631	0.0103087825076032	0.732838810257465	-3.29230288090582
UBAC1	-0.166957133681616	5.61543063920828	-2.61255263401416	0.0104064732308712	0.732838810257465	-3.29268835143484
ALAS1	-0.148710258366172	4.40124924860953	-2.53868307864939	0.0127070338759535	0.742731812797706	-3.29400060892787
MORC2	0.101632801700652	6.40223222674042	2.62970846026897	0.00992919236486082	0.732838810257465	-3.29486148027678
LCA5	0.543879923750379	1.73425654211846	2.32326937994214	0.0222391598850254	0.804565625812136	-3.29652620463967
CBLL1	0.18547217935097	6.12927175905475	2.58676310821841	0.0111630073058188	0.732838810257465	-3.3030583466198
B4GALT4	-0.16039274108395	4.4463672430347	-2.51672594303116	0.0134739875741647	0.742731812797706	-3.30446496358257
MBIP	-0.202784477975437	4.06892679910763	-2.5003746684567	0.0140718440868105	0.742731812797706	-3.30519880072041
SNORD75	1.15464684879879	-2.18129911359554	2.56002779871215	0.0119993143214135	0.742731812797706	-3.30560081116245
ZNF876P	-0.593944457321578	0.368232523837071	-2.33554104483114	0.0215610454246124	0.804565625812136	-3.30622103232144
PI4KA	0.162473789540742	6.7178614216229	2.642831222916	0.00957757559430593	0.732838810257465	-3.30841539825383
EP300	0.243795498310177	7.01024967716224	2.63035179021992	0.00991168615679108	0.732838810257465	-3.31065523079019
ZFP3	0.219895502496315	4.65029735174212	2.50807554826216	0.0137873742417631	0.742731812797706	-3.31300762218116
THEM5	0.737776810267794	-0.904498661126969	2.49012054909346	0.0144587915550979	0.742731812797706	-3.31514181663551
POGZ	0.147945197398551	7.18567957456833	2.64117010347426	0.00962145237888468	0.732838810257465	-3.31588273243776
PITPNM2	0.208258013635866	4.65803460842671	2.53967451226591	0.0126733480703523	0.742731812797706	-3.31987670735256
C20orf151	0.218975213283233	3.2942983657795	2.48113765604064	0.0148055681622444	0.743960547666989	-3.32072574854212
HSPA6	-1.27058371506061	4.58931929883194	-2.36994952496399	0.0197561806355955	0.803846907822735	-3.320895153829
RUNX2	0.249331460701489	4.07969380970454	2.4699625471908	0.0152473502945328	0.751312742629984	-3.32462139637239
UCHL1	-0.574833644211086	0.129322505926747	-2.33016225150605	0.0218559871735722	0.804565625812136	-3.33089455051445
MARCH2	-0.26875780371984	2.18248150101412	-2.36468799082938	0.0200231908254351	0.804565625812136	-3.33966888738355
TBC1D8	0.16083246777311	5.02067885924772	2.52523583317484	0.0131719427226469	0.742731812797706	-3.34006496355759
ANAPC10	-0.250781223185063	2.88198190181551	-2.39949558450816	0.0183146292495584	0.779556729232541	-3.3470066947264
SNX3	-0.116272865335403	7.54798487332864	-2.63132466253277	0.00988526551855614	0.732838810257465	-3.34877244077527
C1orf226	0.182687826874127	4.45595842770565	2.51881368080368	0.0133993168832197	0.742731812797706	-3.34885142789916
SELK	-0.233171834159362	5.00840449855564	-2.49011530645263	0.0144589918035148	0.742731812797706	-3.35450816940059
FAM19A5	-0.322280113655394	1.27315345847236	-2.31325898025031	0.0228061961702752	0.804565625812136	-3.35455712208079
DQX1	1.21726463722766	-1.19401733385105	2.70238580705718	0.00811935079445017	0.732838810257465	-3.35459690952096
ZFP64	0.165642028496891	4.14791326369587	2.5210057532517	0.0133213143717837	0.742731812797706	-3.3557747396473
CHMP6	-0.220654197275903	3.3554827726599	-2.47596833437083	0.0150084817045059	0.748754313596687	-3.35694180168062
MOBKL2B	0.42257278918177	0.275681290748826	2.28242348743741	0.0246338031863135	0.804565625812136	-3.35936731990201
SCARNA15	-1.35934062641222	-0.110209008236042	-2.77512261734779	0.00661336873562913	0.712723439990714	-3.36241229654898
SIPA1L1	0.156084013296568	7.36294739929803	2.62388495480201	0.0100889377873447	0.732838810257465	-3.36346115231913
C9orf21	-0.243005848796384	2.77847764450232	-2.39832135596122	0.0183700857111055	0.779556729232541	-3.3657642073136
ZNF829	0.543396955756023	1.28519965188958	2.29239231709793	0.0240293354728421	0.804565625812136	-3.36984954463225
CD59	-0.12115346608863	6.39186167417558	-2.58886604910686	0.0110995095044466	0.732838810257465	-3.37386667481345
C8orf37	-0.273096349335837	2.2143976370031	-2.32593774280088	0.0220901282619506	0.804565625812136	-3.37638904414676
GNB1L	-0.27647968505475	2.5229233981755	-2.37624293695914	0.0194409551408233	0.797419584685962	-3.38289870434541
MAMLD1	0.209761679332851	2.95985507935779	2.4023376475415	0.0181810198335287	0.779556729232541	-3.3857908045967
POLR2A	0.200317380245302	8.72057074096349	2.64391029077207	0.00954917025407785	0.732838810257465	-3.38779292529832
EIF5	-0.133315451957721	9.97274882645205	-2.66044840257915	0.00912326154659977	0.732838810257465	-3.38852724848393
ITPRIP	0.247823848495479	2.94285734134533	2.38595463049096	0.0189632665707502	0.787482223516449	-3.38937704609663
PRLH	1.1095060680324	-2.55522076767849	2.50893976246257	0.0137557742093354	0.742731812797706	-3.39639511128555
PLBD2	0.233632094756261	5.12931469092829	2.54131770339447	0.0126176943027996	0.742731812797706	-3.40369514591622
C12orf76	-0.317671130685882	2.29603894764117	-2.29986462223804	0.0235848480109241	0.804565625812136	-3.40385055240002
SF3A3	-0.103151056281868	6.93934789605831	-2.61119139410806	0.0104452169395389	0.732838810257465	-3.40641482286141
SHANK2	0.215423355803118	4.68543744250985	2.51425464622579	0.0135628591568219	0.742731812797706	-3.40687616417864
GOLGA7	-0.135765449442143	5.09385889223736	-2.52487618760109	0.0131845837072552	0.742731812797706	-3.40756064934406
MLL4	0.161678822782444	6.58385942924974	2.59038649691149	0.011053803064195	0.732838810257465	-3.40999424017724
MSL2	0.166922858894439	5.09746143422325	2.4962092913523	0.0142278947351521	0.742731812797706	-3.41194098197791
WDR16	-0.968380566411452	-1.36163182541471	-2.46212979884764	0.0155639872378067	0.75256699524424	-3.41560643615438
CES4A	0.818206142334862	-0.753675602851178	2.35728547265702	0.0204042648374538	0.804565625812136	-3.41744454524752
RUNX1	0.148306279558936	6.49232726011067	2.58683248674414	0.0111609072229156	0.732838810257465	-3.41898462406765
DNAJC28	-0.85800361524909	-1.34292238380241	-2.39261910295448	0.018641519341842	0.781519024890486	-3.42033119804276
ZNF821	0.357765078533419	2.1055978501146	2.26335635140521	0.0258273033164591	0.804565625812136	-3.42480651509395
MTF1	0.204161327718579	5.77195664019767	2.50494972732472	0.0139022142091317	0.742731812797706	-3.42516903224759
LXN	-0.164499512046881	7.4633103033385	-2.62788174320386	0.0099790533026731	0.732838810257465	-3.42539149586762
ROCK1P1	0.969664796059954	-0.427880686506242	2.53074605237961	0.0129796229147244	0.742731812797706	-3.42904285269524
MUC1	0.204318331278724	3.86474489842433	2.4718237995026	0.0151729616414674	0.751312742629984	-3.42979131459897
BOC	-0.819289735563163	-0.180377984588102	-2.43080962269807	0.0168896009366429	0.762184920945187	-3.42999962814788
HLA-L	0.492292617219971	1.13683193166188	2.24741485203018	0.0268638268181352	0.804565625812136	-3.43351744156376
ZNF223	0.490537102538012	1.19831660187718	2.24290520014275	0.0271635875256828	0.804565625812136	-3.43668006074656
EMR2	-0.55120568130986	0.220982466332513	-2.26386409989371	0.0257948743747672	0.804565625812136	-3.43968972034115
LOC100132163	2.15445544985467	-2.78470043088388	3.03765993744624	0.00305825944399723	0.646687324414239	-3.44460454906478
COL14A1	-1.07417664926654	-1.40592392274332	-2.5849566307825	0.0112178148424965	0.732838810257465	-3.44515463369383
ACP1	-0.127764123768145	6.83262752490224	-2.58838108754249	0.0111141238330841	0.732838810257465	-3.44761729988612
ZBTB49	0.290918849875119	2.4465452185556	2.27336924755989	0.0251943641560826	0.804565625812136	-3.45207751072964
VARS2	0.144881173775124	5.46504882398926	2.53484664385424	0.0128381433177907	0.742731812797706	-3.45307052771191
ZNF608	0.260572499391519	2.32421774443735	2.3405658087	0.0212887008743326	0.804565625812136	-3.45486004852472
LMX1B	0.156220032476154	5.39397291004562	2.5510121801362	0.0122937976707118	0.742731812797706	-3.45523636334016
SDC2	-0.162318761563421	4.35516141212655	-2.47509169118285	0.0150431385654441	0.748754313596687	-3.46794790142855
SLC9A1	0.138914959869702	6.99598658463686	2.56587620142713	0.0118116949111792	0.742731812797706	-3.4734710139464
CHRNB2	-2.14881644757582	-2.50393794212221	-3.11511525890408	0.00241401178087975	0.646687324414239	-3.47463694898339
TMEM165	-0.149475143699953	5.65415432781606	-2.53939308955672	0.0126829017645652	0.742731812797706	-3.48093174244741
WDR7	0.261250856426815	3.90734501103488	2.4069049043919	0.0179681214374663	0.779556729232541	-3.48641146462324
FUCA1	-0.155718981059606	4.0617197913237	-2.45169166194242	0.0159950731401148	0.75256699524424	-3.48971963254167
TSPAN31	-0.151107179991643	4.68892075031764	-2.45926358390804	0.0156813134521482	0.75256699524424	-3.49107875362663
RGS16	-0.145289419759762	6.0707768827831	-2.56669283453232	0.0117857082031482	0.742731812797706	-3.49155089361639
ZNF513	0.312000716711174	2.46405070483723	2.25602026182935	0.0262998562105524	0.804565625812136	-3.49283814115414
ANGEL1	0.149964001988888	5.48120509698869	2.52667951234686	0.0131213090745177	0.742731812797706	-3.49879161528617
LOC731275	1.07414192931009	-0.692532835295764	2.5167725815325	0.013472315417884	0.742731812797706	-3.50044265517129
BREA2	-1.00950133434722	-0.619300196571963	-2.46435734891948	0.0154733465439129	0.75256699524424	-3.50324311729431
SERPINA4	2.14605765076568	-3.64957906272907	3.04530769507533	0.00298819428701708	0.646687324414239	-3.5073801026711
CTNNBIP1	-0.153180344347488	4.75363164130425	-2.46720953372658	0.0153579777980313	0.751312742629984	-3.50782052604504
DNMT1	0.117684937570472	7.9176775363645	2.59494549471424	0.0109177702703137	0.732838810257465	-3.50882333054902
RBMX2	-0.144781146847762	5.20986295563493	-2.48961717437979	0.0144780298356884	0.742731812797706	-3.50945020374787
AVIL	0.335302282565581	1.4702467186778	2.19926881379843	0.0302188337150515	0.804565625812136	-3.51442323985499
C14orf153	-0.152117919298727	5.23261238204239	-2.48183700126247	0.0147783058168018	0.743960547666989	-3.51821930277493
OAT	-0.11124241534506	6.67562307442411	-2.55137071505231	0.0122819635795016	0.742731812797706	-3.51825015299739
TMEM145	1.72180023973324	-1.94720852824295	2.77577712629685	0.00660105915462249	0.712723439990714	-3.52231511543483
LOC100170939	0.825533339480582	-0.710792348755619	2.32922453007243	0.0219077696938857	0.804565625812136	-3.52588953860171
MIR1914	0.474636425606258	-0.548794882493732	2.18678025196	0.0311466784226121	0.804565625812136	-3.52646591739327
HIST1H3C	1.33229931877786	-1.78411408851983	2.55921013904739	0.0120257578674519	0.742731812797706	-3.53240121825473
SNED1	0.424041627648741	1.19444831608088	2.17638915433847	0.0319375149349891	0.804565625812136	-3.53938592699681
AMT	-0.568657698918483	-0.0521572626056894	-2.20921676485453	0.0294970919899227	0.804565625812136	-3.54059672032398
ZNHIT1	-0.196812478747256	6.14806521778138	-2.51927759427926	0.0133827749173932	0.742731812797706	-3.54133467837517
NUP54	-0.136019679974119	5.51364784565799	-2.49007336521576	0.0144605938844618	0.742731812797706	-3.54218742851811
PDCD2	-0.113624300973118	6.29238091998682	-2.53405301744343	0.0128654165949931	0.742731812797706	-3.54392018531619
RBFOX3	2.13850277562314	-0.961208194632597	2.91434788802661	0.00441953170533422	0.661852131937219	-3.55199933875872
RASL11A	-0.401092289814565	1.14085476093604	-2.17651789059513	0.0319276112383943	0.804565625812136	-3.55417331848446
PLEKHA6	0.127388173354673	6.64507385984049	2.50454194018554	0.0139172590158222	0.742731812797706	-3.55759799094922
RIN2	-0.49632680705054	-0.260773875670286	-2.17513893395917	0.0320338337112972	0.804565625812136	-3.55883231638355
MED12	0.20224719544778	5.11949441162587	2.45173461516079	0.0159932775836772	0.75256699524424	-3.57023886568239
ZNF646	0.193131969056644	4.85167112697909	2.40484557039895	0.018063839333161	0.779556729232541	-3.57505571079056
GRID1	-0.452352381039379	-0.177241935807702	-2.15879669968574	0.033316301591094	0.806063606307354	-3.57775918045555
CACNG8	1.01181813196669	0.0290902692280155	2.34092113659777	0.0212695576125337	0.804565625812136	-3.58105776742303
MIR4639	-1.50483628033644	-4.1677623844718	-2.76508204988319	0.00680485047643948	0.714775901132879	-3.58195194839407
EIF2B1	-0.115437804640821	5.85528016361001	-2.51055404394774	0.0136969218404729	0.742731812797706	-3.58284745298152
SPTBN1	0.137351847560451	7.9482966255927	2.55630759677806	0.0121200517100493	0.742731812797706	-3.59412883505827
TCEANC	0.479131506478045	1.39729119231852	2.14355533423791	0.0345523460739493	0.806063606307354	-3.5975088976427
LOC100129794	-0.353107862741928	1.22479900407641	-2.17143350634028	0.032320791678388	0.804565625812136	-3.60190980876783
KIF7	0.282524475967266	2.57271133252787	2.24825210726596	0.0268084940163263	0.804565625812136	-3.60218764194989
EFNB3	-0.277366576994678	2.09542695116449	-2.22256757693491	0.0285521536229417	0.804565625812136	-3.60597237439594
SNRNP40	-0.144165705029257	5.17617985928904	-2.4612305875114	0.0156007110259279	0.75256699524424	-3.61109250221879
CXADR	-0.410967690229016	1.94520432080583	-2.14301880240011	0.0345965731545196	0.806063606307354	-3.61124548150015
SERPINB9	-0.636383244930572	1.02175147269841	-2.18382119305747	0.0313701274231179	0.804565625812136	-3.61194485629871
LOC338817	0.961494459395926	-1.05671457247093	2.36126597398502	0.0201985617765791	0.804565625812136	-3.61312579601615
ZNF528	1.58155592240685	-1.58560989425485	2.75482812806277	0.00700560976891412	0.718784158130796	-3.6134982889679
SP2	0.148725084051883	5.56318574658599	2.44946839639907	0.016088257502882	0.753669519546773	-3.61855281914998
ID2	-0.209908213997988	5.2086215221925	-2.4138619820225	0.0176480841194329	0.77875081481107	-3.62036890501659
KDM2A	0.11735376561573	8.38949262813076	2.53653020298391	0.0127804590696026	0.742731812797706	-3.62039158149535
HEY2	-1.09164195542983	-1.32913596207654	-2.4152067559827	0.017586810587668	0.77875081481107	-3.62566460530212
ARPC3	-0.145149583281543	7.78909247578853	-2.5375962614918	0.0127440529489743	0.742731812797706	-3.62611355421886
CSNK2A1P	0.874322942756195	-1.46634861635483	2.30271423085555	0.0234172577186757	0.804565625812136	-3.62972343757857
MCM3AP	0.101270436432454	7.19904591247064	2.52309307096514	0.0132474184986083	0.742731812797706	-3.63066557733675
FAM156A	-1.32310249780462	-2.11918834037914	-2.48093763632731	0.0148133737367321	0.743960547666989	-3.63329527440012
COL9A3	-0.323037057123872	1.36266145665874	-2.15303822045488	0.0337787133285966	0.806063606307354	-3.63643951301682
RABGGTA	0.166077803032206	5.01405502138083	2.43663405209405	0.0166357195575602	0.761772718680878	-3.63766239142834
FLJ39639	0.741151306330426	-0.728324438434309	2.2336050678996	0.0277910447133108	0.804565625812136	-3.63767982011161
ZNF324	0.190272046146957	3.90153782678875	2.31398216752598	0.022764808062406	0.804565625812136	-3.63937993393651
SEPT4	0.485484179748166	0.558633561240878	2.11416348276493	0.0370486057756926	0.806063606307354	-3.63993069338476
SMOC2	0.390253852804567	0.202105364710475	2.12774600362427	0.0358762870329007	0.806063606307354	-3.64057289932783
ACPT	0.950371011873729	-1.11117141866415	2.29556980221527	0.023839430304487	0.804565625812136	-3.64069479910127
MFSD7	0.748024940734852	-0.39936106882706	2.26025358343707	0.0260262501207539	0.804565625812136	-3.6419796895285
FBP2	-0.644798057221253	-0.128476233713413	-2.20771695257523	0.029604932989326	0.804565625812136	-3.64505354511036
FOXO4	0.417091400308843	1.51288308387196	2.11115818205556	0.0373124257088138	0.806063606307354	-3.65100940426074
ZNF323	-0.230493206370297	2.54704920582382	-2.19757503248105	0.030343243717607	0.804565625812136	-3.6511646739626
MDC1	0.151271607551091	6.82127650215791	2.48987425073579	0.0144682018735667	0.742731812797706	-3.65412397816724
RHOV	-0.181747658886213	4.18024956653393	-2.35177517241079	0.0206920857281845	0.804565625812136	-3.65808986119206
CPAMD8	0.386209080087843	0.723718882726635	2.10708551421919	0.037672534446929	0.806063606307354	-3.66124051154795
TNS1	0.230355743380971	2.53423530045637	2.26368758065322	0.0258061442702224	0.804565625812136	-3.66195728859843
CNOT4	0.167996487722932	5.07432998761044	2.364674830548	0.0200238626684125	0.804565625812136	-3.66288912658692
BIK	-0.42902202711724	1.16449375997677	-2.09815342275084	0.0384728445916711	0.806063606307354	-3.66384598531836
CLEC2D	-0.250983793392309	2.15274618653471	-2.18151793380355	0.0315450199235604	0.804565625812136	-3.66620775542003
FSD1	-0.243332859365516	2.49978598088475	-2.2360827194656	0.0276226556160471	0.804565625812136	-3.666684410073
AKR1E2	0.173035092499561	2.95122718762722	2.2600689419816	0.0260381314666081	0.804565625812136	-3.66695624062654
ODF3B	-1.45209746029889	-1.54038624267402	-2.53289097260737	0.0129054446239923	0.742731812797706	-3.67008032976633
NCKAP5	0.246584328616957	3.83445558738544	2.31574244456111	0.0226643439935835	0.804565625812136	-3.67482710987744
SLC22A20	0.452990699117034	0.250420087471792	2.09479485504715	0.0387775439680198	0.806063606307354	-3.6770255893708
SPEN	0.214991164714515	7.44585349781596	2.49065664735793	0.0144383277994169	0.742731812797706	-3.68034333217493
KCNJ14	0.297170220343972	2.16626437484516	2.14875740011937	0.034126069190269	0.806063606307354	-3.68354247160972
SRGAP2	0.126000542057568	6.0888857876521	2.43618436396426	0.01665519912851	0.761772718680878	-3.68574966637366
CARNS1	0.422353960835677	0.551090815273948	2.08517275977823	0.0396620412103798	0.806063606307354	-3.68653578098231
LOC100131094	0.463774200172808	-0.206191280729435	2.08358308075053	0.0398098313054314	0.806063606307354	-3.68708563482552
PCDHB6	1.05529349849126	-1.68586139952095	2.30058067623036	0.0235426365546024	0.804565625812136	-3.68754514430237
HIGD1A	-0.166219910421147	5.03184879390646	-2.40851080915257	0.0178937922818519	0.779556729232541	-3.68928085613783
CYBB	0.685981872847535	-0.779411609279139	2.1565375692309	0.0334970523862597	0.806063606307354	-3.69316902621347
NTM	0.832457294996211	-1.57594553166134	2.22562205715523	0.0283397233877054	0.804565625812136	-3.69379231328542
DSEL	-0.666513971835913	0.683870099199699	-2.13222734146331	0.0354966111468015	0.806063606307354	-3.69743097450066
OSCP1	-0.309740468818423	1.32187263619378	-2.10873514814374	0.0375263122210134	0.806063606307354	-3.69832048233023
IL18	-0.607059776542322	0.0945981241006374	-2.13779782176219	0.0350295157792127	0.806063606307354	-3.70263995835806
RGL4	0.295921426147386	2.15390577542344	2.14881152888443	0.0341216577754949	0.806063606307354	-3.7049266277563
GABARAPL1	-0.444841754195214	2.73805509718253	-2.07318415269584	0.0407883562372653	0.806063606307354	-3.70691534408517
RBM33	0.165319448348595	6.48375812059085	2.43371560633088	0.0167625033897836	0.761849792338098	-3.71292933771051
LOC219731	1.42557386657901	-1.7024977920985	2.48526650804946	0.0146452636903187	0.743960547666989	-3.713347902426
MPL	-0.947067950137892	-0.998002938044769	-2.25903129956326	0.0261049904919721	0.804565625812136	-3.71499301938413
HTR2C	-0.646588817598377	-0.528136813946304	-2.14303597277419	0.0345951570160503	0.806063606307354	-3.71566682114784
LACTB2	-0.184780521203884	4.24660068229382	-2.35218071423801	0.020670781086533	0.804565625812136	-3.71725250842583
CLN8	-0.135117380915132	5.5671226272807	-2.39384613685452	0.0185828121178165	0.781519024890486	-3.71892179064312
EBLN2	0.473604456590881	-0.170615559569118	2.05954197682629	0.0421034004874268	0.808618478424724	-3.72288230503205
AP3S1	-0.149293497055743	5.76262272125971	-2.42973558971815	0.0169367923086892	0.762184920945187	-3.72394231555587
RRN3P2	-1.60902123614497	-2.28849412549568	-2.57770136023577	0.0114403882245293	0.741595094410085	-3.72402485572069
ZKSCAN2	0.22926217117112	3.38821776967116	2.27253896253749	0.0252463251987833	0.804565625812136	-3.72559548586309
NAP1L3	-0.712331383848707	-1.02236981547626	-2.13475144416798	0.035284295909821	0.806063606307354	-3.73042371864133
SOBP	0.239074172562441	2.13803786998336	2.16292673146143	0.0329880517341775	0.804565625812136	-3.73081768893848
CRELD1	0.178842545854812	4.36434247216151	2.30721921698948	0.0231544527320959	0.804565625812136	-3.73321740690217
AGXT2L1	1.79073684973825	-3.51779990376705	2.61060525199977	0.010461939857455	0.732838810257465	-3.73391671072698
MAST2	0.127498302552516	6.063499614704	2.42815766042013	0.0170063372462433	0.762184920945187	-3.7355742132784
LSM3	-0.16016649523918	6.20414662819455	-2.44134648440863	0.0164328052122509	0.761280427616852	-3.73770174473445
NCRNA00169	0.579142196771597	0.919547349317128	2.07942562703507	0.0401985885683916	0.806063606307354	-3.73825771769782
LOC155060	0.22492663414951	2.32724696946889	2.18616865981568	0.031192747871469	0.804565625812136	-3.74128770629879
TIGD6	-0.178709553572287	3.31150030752246	-2.23880183998496	0.0274388845183119	0.804565625812136	-3.74241594563542
HSP90AA6P	2.38126767513248	-2.53331592102078	2.9383988768162	0.00411665502580968	0.652469750972019	-3.74656555618441
C10orf10	-1.12992085623483	-1.80261694291784	-2.35385803327251	0.0205828713038165	0.804565625812136	-3.7466342166067
MYO19	0.130254324097032	6.36473226616884	2.45269366767917	0.0159532335233666	0.75256699524424	-3.74765147991413
SRD5A3	-0.132702587219498	4.47777610314217	-2.35409774642527	0.0205703347962063	0.804565625812136	-3.75117536164515
ATL1	0.530537574811783	0.137888505980937	2.0523745738283	0.0428087881579684	0.810755446529944	-3.75232341357183
SRCRB4D	-0.481421689309307	0.369356370451232	-2.04019931448927	0.0440302880640276	0.812482585301134	-3.75259911267159
FAM151A	-2.41735450906027	-4.66342160350222	-3.06605199582559	0.00280556203503125	0.646687324414239	-3.75624128473057
LIPE	0.67519640364492	-0.368735645655057	2.07826889014108	0.0403073329662856	0.806063606307354	-3.75639854935659
CLP1	-0.224951406604018	2.68877026625401	-2.16607414399269	0.0327397901318544	0.804565625812136	-3.7632839039022
SERTAD4	0.222496212362802	2.30731512508971	2.19822607410119	0.0302953712659119	0.804565625812136	-3.76379625618797
IL17RB	-0.140948909302202	3.475883618514	-2.28745803607733	0.0243268775956407	0.804565625812136	-3.76440849205502
DUSP10	-0.368796491967306	2.65135397352581	-2.05386938012442	0.0426608436109308	0.810296887821588	-3.76551111423685
KCNJ8	0.279727906906788	0.0141440281027055	2.10652816932258	0.0377220481705401	0.806063606307354	-3.76628740759349
GANAB	0.0957742797427787	8.9180986025663	2.50102229504495	0.0140477198217833	0.742731812797706	-3.76640644030176
SHROOM3	0.146671100504101	5.27600487408539	2.40174539735712	0.0182087906602965	0.779556729232541	-3.76711328498439
CCNK	0.0964129356568124	6.93231206219604	2.43581579274594	0.0166711800428846	0.761772718680878	-3.76760385509773
ZMYND17	-0.397408510491765	0.763486395539821	-2.03404635113969	0.044658876530186	0.812482585301134	-3.77251301195517
HSPG2	0.248044849396618	3.88870567012746	2.28498204532501	0.024477400473733	0.804565625812136	-3.77284283322253
NLRC4	-1.00680915284741	-1.10449896771813	-2.21508508677748	0.0290784327892371	0.804565625812136	-3.77373933906303
CAMKMT	-0.201360128956799	2.76871427277109	-2.17888202081973	0.0317462131313931	0.804565625812136	-3.77446470309675
SOCS1	-0.522922241409372	1.69538940590711	-2.02485037099353	0.0456126622726594	0.812482585301134	-3.77490649788438
FLJ12825	-2.49389349092148	-3.08167761188405	-3.01381164497226	0.00328663268933941	0.646687324414239	-3.7766106247889
DNAJC6	0.25144329114677	4.04326879915006	2.22310494550621	0.0285146805539392	0.804565625812136	-3.77947470296312
MARK2	0.11073664397979	6.44775015784775	2.43368183912952	0.0167639753396568	0.761849792338098	-3.77994168505437
DSCR6	-0.226545045320264	1.87527992124762	-2.16628155819047	0.0327234869200805	0.804565625812136	-3.78020209595046
C11orf20	-1.75980156910254	-2.21609909482364	-2.65790899953663	0.00918751995511889	0.732838810257465	-3.78274211979322
MDH1	-0.118586389894157	7.23478458503183	-2.45944226547287	0.015673976240027	0.75256699524424	-3.78466194812622
LTK	1.49085599955021	-2.65214777875457	2.57185386803171	0.0116226625850273	0.742731812797706	-3.78624991812284
DHX35	0.158655048269237	3.74586217814566	2.25750140766869	0.0262038417695841	0.804565625812136	-3.79046263285288
MIR3916	0.327351674369529	1.12789332757461	2.03459969720991	0.0446020336950563	0.812482585301134	-3.7914041646504
GCN1L1	0.118790168288459	8.1291308554995	2.47936237402809	0.0148749756143099	0.744817641238677	-3.79251053247546
TPP1	0.16041997786877	5.58243130947494	2.3486916151674	0.0208547134014373	0.804565625812136	-3.79432310087314
FRAT2	-0.144373534979279	4.13779920121514	-2.31461373438936	0.0227287176224767	0.804565625812136	-3.79520750519901
LOC100505676	0.903250301836658	-2.08705955743687	2.1627455464049	0.0330023929267595	0.804565625812136	-3.79590666229504
AHNAK2	0.255798165677654	3.10914222034678	2.14462773274311	0.034464093696753	0.806063606307354	-3.79999342265927
SIK2	0.178933227260647	4.43278797639734	2.2868703107994	0.024362533247251	0.804565625812136	-3.80015251160084
LOC399744	0.272954203767047	3.01117203820071	2.10936733240516	0.0374704060330265	0.806063606307354	-3.8025094949362
LOC284080	-2.07649636809571	-2.28877884707305	-2.67217232690762	0.00883184331263458	0.732838810257465	-3.80254117249141
MCF2	-0.597966083589705	1.0450590721291	-2.01185044574191	0.0469906837818488	0.814061782260748	-3.80334533719455
ZNF335	0.157570370977774	5.66699956797043	2.36902292002219	0.0198029733331121	0.803846907822735	-3.80428663628624
ANP32C	-1.7777583762314	-3.56289567867281	-2.66829671274921	0.00892723056260976	0.732838810257465	-3.80429123936001
MTA3	-0.116336402355022	5.07410933476831	-2.35731044586907	0.0204029685173431	0.804565625812136	-3.80464746550213
SLC5A5	1.05748710329406	-0.82675935764525	2.28624124762025	0.0244007477025854	0.804565625812136	-3.80996458466404
C7orf11	-0.171697529440463	3.89484713010399	-2.2952644623069	0.02385762162702	0.804565625812136	-3.81033451645944
FBXL22	-0.330055964468438	0.323050937248354	-2.00751112535067	0.0474585095095964	0.814061782260748	-3.81710670431294
SNORD98	1.47989374844421	-2.83541194196876	2.44552857200835	0.0162545792163118	0.757218893631192	-3.81973233110642
LOC100129046	1.95631342406135	-3.02879562689928	2.61922243379536	0.0102185071664239	0.732838810257465	-3.82046848343895
ZNF230	0.40740397189035	1.6185977197058	1.99322583211244	0.0490268096566429	0.815132147380807	-3.82158704391269
MKKS	-0.123715135890722	6.40638530551866	-2.41466694596413	0.0176113838071667	0.77875081481107	-3.82425415907648
C3orf67	0.440975934125153	0.133356336092236	1.99138825785519	0.0492317174310334	0.815132147380807	-3.82430681963616
LOC100505746	0.90672270153745	-1.6253913972396	2.16471953960436	0.0328464387905608	0.804565625812136	-3.82559456595589
C3orf25	0.989237862613901	-1.88437133062095	2.25754239657293	0.0262011890669052	0.804565625812136	-3.82559868933578
SLC7A5P1	0.581217960784135	1.14984939782107	1.99650777990454	0.0486626480107415	0.814648774105746	-3.82610416901476
AKAP1	0.0943852218709083	7.27772795720735	2.45780699596148	0.0157412399474919	0.75256699524424	-3.82672097757106
OAZ2	-0.116015919284558	5.67385101671636	-2.36572218440576	0.0199704568401729	0.804565625812136	-3.82679230876309
HCAR2	-0.45953178190045	-1.38414406925615	-1.98825109455846	0.0495832285746855	0.815132147380807	-3.82913701541413
RBM3	-0.12650876236042	8.68421240797967	-2.46386803122737	0.0154932167238353	0.75256699524424	-3.8312343650797
NT5DC3	0.138171463466501	4.87361987314964	2.32127835369141	0.0223509390222465	0.804565625812136	-3.83297872234681
BCL10	-0.200828437732252	5.00470492733472	-2.19835396954646	0.0302859745937772	0.804565625812136	-3.83437195230553
ST5	0.323912643223586	1.46389417871353	2.03336564428874	0.0447288876927237	0.812482585301134	-3.83628051889626
LOC654433	0.189866582149165	2.858726701973	2.1493014655681	0.0340817511642744	0.806063606307354	-3.83637556142445
LOC100288748	-0.249758937040716	1.69273654110287	-2.11965945929902	0.0365703121520288	0.806063606307354	-3.8364599769638
ABCC2	0.452312411768518	2.00741849229129	1.98488920213788	0.0499622904921214	0.815132147380807	-3.83716731335979
CFD	-0.318959048290888	1.71589175501784	-2.06958550999447	0.0411317709061289	0.806063606307354	-3.8377857535305
BMP8B	0.293804487731237	1.3803430524613	2.07472146198535	0.0406424062916724	0.806063606307354	-3.83941115936297
ABCG4	-2.70320383844792	-3.80765723883114	-3.04763323771909	0.00296718540972871	0.646687324414239	-3.84329813665535
C16orf80	-0.153249680256433	4.47579830002892	-2.29328557751137	0.0239758148506673	0.804565625812136	-3.84405505921514
C21orf63	-0.396486301901414	-0.464150001159971	-1.97823683254457	0.0507196361820669	0.815132147380807	-3.84460039193081
SNORD50A	-1.03314208837365	-2.58980225133109	-2.27262579315498	0.0252408867437263	0.804565625812136	-3.8453071398782
IL17RA	0.139615431370596	5.25852525261865	2.33619366297771	0.021525500055695	0.804565625812136	-3.85051418426047
ZNF114	0.185711850112269	3.32139832603564	2.20117749536291	0.0300791726180744	0.804565625812136	-3.85232678755939
C17orf76	0.20840253326416	2.58405069882231	2.12254293962937	0.0363215172563321	0.806063606307354	-3.85302429659377
IER3IP1	-0.154886317491085	4.87969822293979	-2.33687230381982	0.0214885922923658	0.804565625812136	-3.85452159859843
LOC389765	0.617352398063197	1.20924570702633	1.98198253580408	0.0502920103943982	0.815132147380807	-3.85568996724952
CAD	0.124708419227817	6.79935492127865	2.43071546550388	0.0168937333689644	0.762184920945187	-3.85582047630413
COPS5	-0.125978476067747	6.33223654200756	-2.40118916271963	0.0182349070408387	0.779556729232541	-3.85648620004223
HIST1H4D	-0.825242430973979	-0.804028359942425	-2.10213921491287	0.0381139246727574	0.806063606307354	-3.86074429430306
LOC84989	-0.562913378011208	-0.581164993609567	-2.01076976551555	0.0471068229153536	0.814061782260748	-3.8609440958937
RPL39L	-0.243311482999019	3.40751984737065	-2.2229649102795	0.0285244416785024	0.804565625812136	-3.86139544376894
GCOM1	0.271463348182808	0.939759641049948	2.06147883782161	0.0419145048038839	0.808618478424724	-3.86177601999691
PXDNL	-1.43092304569198	-2.12850249201898	-2.29454320004436	0.023900641029426	0.804565625812136	-3.863579780466
ESPNP	0.842490740894137	-0.981989315185832	2.06024543087266	0.0420347105142063	0.808618478424724	-3.86382828014544
EPOR	0.209872851518712	2.73653857793468	2.1111859186063	0.0373099834548834	0.806063606307354	-3.86424712464811
AUTS2	0.172486630033018	3.74977410500246	2.23179775686015	0.0279144415726471	0.804565625812136	-3.86509587175611
NLRP9	1.01394727040223	-1.57872705207849	2.12659657353821	0.0359742359066068	0.806063606307354	-3.86779228780405
PDCD11	0.0992544819820829	6.63751552640649	2.40940812670866	0.0178523792444464	0.779556729232541	-3.86786416320387
SNORA2A	-1.67774039546422	-2.79710197539796	-2.41132664447271	0.0177641216602241	0.779556729232541	-3.8706378530592
CCDC158	1.66218969841449	-2.47005577189949	2.40572936454706	0.0180227051532391	0.779556729232541	-3.87238059464803
MYO18A	0.147521811271464	5.86261174811141	2.37321677969102	0.0195919686012897	0.8011151170855	-3.87285293549374
CTNNAL1	-0.144708725175191	6.01549328447501	-2.34635724404986	0.0209785800700151	0.804565625812136	-3.87337087420868
IGHMBP2	0.177234490203384	4.60532890122188	2.28213508891047	0.0246514877839789	0.804565625812136	-3.87351700853812
ZNF596	-0.266606191846043	2.39248743130465	-2.04115907687637	0.0439329254220418	0.812482585301134	-3.87355456455018
ZNF17	0.238479529522528	2.32897067245297	2.08352658527921	0.0398150923247709	0.806063606307354	-3.87418050686963
C5orf53	0.287429447721533	2.38683029595446	2.04804950654699	0.043239333567813	0.812482585301134	-3.87426850934418
PHF8	0.170959016030758	6.08387395299281	2.34480733986504	0.0210611804298646	0.804565625812136	-3.8782855209789
TPO	0.728640844914337	-1.44506607160895	2.02622186487475	0.045469317534398	0.812482585301134	-3.87859237280661
GGT1	0.528999658448749	-0.100340141681763	1.96416548983143	0.0523538181588155	0.815283644336114	-3.87870390776191
SNORA29	-1.8381500419594	-1.50489158820663	-2.55212558501636	0.0122570812293448	0.742731812797706	-3.87927420117496
SGK1	-0.232309617787319	2.48940250612863	-2.09233514590919	0.0390020147861403	0.806063606307354	-3.87977721167305
GJB4	1.86762929416282	-2.88351363483258	2.51750612373341	0.0134460398022752	0.742731812797706	-3.88389740596077
CENPK	-0.175598931310065	4.60474689520807	-2.3039918879125	0.023342457947351	0.804565625812136	-3.88626583731494
MEF2D	0.186667369247543	5.28492277923607	2.2300519182866	0.0280340964626143	0.804565625812136	-3.88689947221342
LPAR6	-0.443111611901813	0.260196740914485	-1.94598282192407	0.0545314866213436	0.81839525631553	-3.88754392965655
HIST1H2BL	-0.905919406374365	-0.52138988005184	-2.10674137014507	0.0377031010790474	0.806063606307354	-3.88944249228256
KIAA0182	0.110733581376619	8.55770659538401	2.44364128966903	0.0163347939639169	0.758841928479296	-3.89162421977738
ZNF438	-0.269012393764486	1.915954062273	-2.02987683302885	0.0450891916420982	0.812482585301134	-3.89354151168402
ZNF568	-0.787632823372803	-0.403755311315429	-2.03627260842101	0.0444305595813534	0.812482585301134	-3.89395054579216
BTBD19	1.46748247769501	-1.68122997027648	2.33858906752971	0.0213954760631787	0.804565625812136	-3.89402556148205
SCAPER	0.201029634376892	4.26645142354	2.20322201735032	0.0299301970322416	0.804565625812136	-3.895943050739
DNM1P35	0.543168202005583	-0.435401344180164	1.94622670733936	0.0545017773542718	0.81839525631553	-3.90352826001362
S1PR5	-0.413189411590272	-0.711663443314326	-1.93381800203932	0.056030864538965	0.81839525631553	-3.90524626194189
ZBTB4	0.119089488502858	5.93437042870985	2.35725894050426	0.0204056421596399	0.804565625812136	-3.90689791879191
GLRX5	-0.125539150885501	6.56638043524164	-2.38361711973951	0.0190772793555893	0.78777387640216	-3.90704205032423
LOC100129361	-0.142832732261278	4.92433407358435	-2.30913934627665	0.0230432318575409	0.804565625812136	-3.9092102430511
MNT	0.162934600158075	5.09078222795694	2.28558575808242	0.0244406236201728	0.804565625812136	-3.91009514874479
KIRREL3	0.725934577613285	-1.62210440842316	1.98073576670349	0.0504340050602595	0.815132147380807	-3.91052586503619
HIST1H2AM	-0.449516199372715	0.612015706413088	-1.92974286148948	0.0565408800457318	0.81839525631553	-3.9106423840611
MED4	-0.139592350086084	4.90009296062218	-2.31811181708316	0.0225297348758869	0.804565625812136	-3.9109847291035
LRRFIP2	-0.114639485942531	5.53663830374299	-2.29015861239269	0.0241636308703567	0.804565625812136	-3.91196205192923
PCDHB16	0.174693691282988	3.1904084246288	2.20581034073047	0.0297425210166737	0.804565625812136	-3.9126532245487
KIF4B	2.15549026669938	-3.46169352895226	2.60817107181964	0.0105316472771093	0.732838810257465	-3.91317311609404
C14orf149	-0.191973233828665	2.76365408625373	-2.12057524108496	0.0364911365998379	0.806063606307354	-3.9132478033599
CDC25A	0.144596378486458	4.53893069053416	2.29124780822937	0.0240980636256988	0.804565625812136	-3.91366583965024
PLCXD2	1.74916720471379	-2.48007576627092	2.56204434438946	0.0119343217429221	0.742731812797706	-3.91523648267362
FAM149A	1.52175140512858	-1.48197634495265	2.34386732882747	0.0211114172912128	0.804565625812136	-3.915357364325
HOXA10	-0.279835769904242	1.06913583534787	-2.02924364022782	0.0451548497928826	0.812482585301134	-3.91572834317726
SPRY1	-0.868369076479391	-1.63637052118269	-2.05549794232298	0.0425001608043704	0.810015178302349	-3.9158970797659
GPX2	-0.312545738065903	1.48857573059473	-2.00169783921731	0.048091472077038	0.814061782260748	-3.91632465171075
ACAD8	-0.157523938227588	3.79402781570518	-2.23484652532812	0.0277065592962461	0.804565625812136	-3.91704885444033
PANK2	-0.149732737613941	5.00566720439522	-2.25690908999444	0.0262422014555819	0.804565625812136	-3.91797109409553
LOH12CR1	-0.243466702738762	1.81400800845682	-2.03144827125503	0.0449265963238715	0.812482585301134	-3.92187999673847
UBL4A	-0.141133089530004	5.53792646967805	-2.3372135281156	0.0214700560143578	0.804565625812136	-3.92332283782611
TFAP2E	1.02004711540707	-1.34019627185475	2.15579969860143	0.0335562729359439	0.806063606307354	-3.923828608024
C2orf52	0.51048800083667	-0.182588866401806	1.92721407952211	0.0568593328867463	0.81839525631553	-3.9250854143014
AOC2	0.779214967983974	-0.0123961178530262	1.9793870806613	0.0505879910006805	0.815132147380807	-3.92527700787982
PDE1B	1.70246316216922	-1.82072359097851	2.46889190808124	0.0152902880814576	0.751312742629984	-3.92596672576317
CYP1A2	-1.06242193767675	-1.82242915533294	-2.15096928824427	0.0339462062006933	0.806063606307354	-3.92731298253711
LOC730091	0.224910992321864	2.78743578833782	2.10561763471215	0.0378030597057595	0.806063606307354	-3.92748897072559
FASTKD5	-0.129673088344466	4.5714312755012	-2.29097361356247	0.0241145547850968	0.804565625812136	-3.92772805128133
HIST3H2A	-0.248956199609825	5.07468973585579	-2.2643910698381	0.0257612556109834	0.804565625812136	-3.92809912073034
ZNF737	0.196782202006887	3.69671361989272	2.19352937591363	0.0306422110363858	0.804565625812136	-3.93006925839126
POLR2D	-0.090686799105165	5.94949248735435	-2.35240719387374	0.020658891709536	0.804565625812136	-3.93595393755128
SNORA20	-1.1361471721272	-1.62359169541514	-2.17331150725906	0.0321750760991795	0.804565625812136	-3.93672720984949
MORC2-AS1	-0.246040819655134	1.92775139288134	-2.03740722930925	0.0443145821725111	0.812482585301134	-3.93711516432832
SNORA33	-0.352309413432169	0.000781733551487449	-1.9467577933313	0.0544371297494591	0.81839525631553	-3.94176190845906
SF3B3	0.0764560244821837	8.48671373457307	2.42664810345758	0.0170731067946831	0.762184920945187	-3.94221974187612
GFI1	0.402519446400274	0.693858506132382	1.92480132310981	0.0571645858080419	0.81839525631553	-3.94298752538593
FSTL1	-0.634745503200741	-0.811421621990192	-1.96157894329856	0.0526590217757497	0.815283644336114	-3.94320303294326
ANKRD31	-0.658550221897658	-1.18288876256937	-1.96511551531731	0.0522420961579419	0.815283644336114	-3.94359960406806
IGSF6	1.17393492413759	-1.92974371810432	2.16614624582533	0.032734121968722	0.804565625812136	-3.94451389621844
LEKR1	-0.483174724063147	0.0762266299839579	-1.91176308234816	0.0588381817708395	0.81839525631553	-3.94586306915287
NLRC5	2.03528035509297	-2.0995696038179	2.42625866810866	0.0170903698489862	0.762184920945187	-3.94655656269678
NXT2	-0.205190525990196	4.55964224170849	-2.1946896724908	0.0305562054473253	0.804565625812136	-3.94776125998367
LOC100130331	-1.855478184849	-4.84180644543304	-2.77761747111442	0.00656655916240123	0.712723439990714	-3.94844559280803
ABL2	0.213171752991917	5.50340775783509	2.27541988380753	0.0250664334381398	0.804565625812136	-3.94863096915551
GUCA1B	0.576001768985385	0.400910999929323	1.93547537580898	0.0558245551004983	0.81839525631553	-3.94881348578521
VAX2	0.341616923509054	0.79270207277221	1.92728436065577	0.056850461861454	0.81839525631553	-3.94945511249834
MRPL36	-0.156666393243748	5.27250227759595	-2.32890663147946	0.0219253491621167	0.804565625812136	-3.95060339594258
GPR160	-0.163435022726347	4.02774941342676	-2.24266833233452	0.0271794130568987	0.804565625812136	-3.95203218171393
ATP2A2	0.10153085473301	8.73758178726334	2.41403593921595	0.0176401472172725	0.77875081481107	-3.95297239713554
ZNF738	-0.208708234267251	3.32103783305141	-2.09713418183338	0.0385650940696119	0.806063606307354	-3.95340958100073
DNTTIP2	-0.138557025254467	6.25344134451659	-2.33233442225206	0.0217364515198769	0.804565625812136	-3.95394147434062
C15orf27	0.70209770432098	-0.668629534272238	1.96126462852135	0.0526962125424768	0.815283644336114	-3.95488690721419
C12orf24	-0.168608954333294	3.67093554991684	-2.22942583962215	0.0280771153673168	0.804565625812136	-3.95570406214785
DPF3	0.807987216355746	-0.804894597175925	2.0330193813994	0.0447645371233508	0.812482585301134	-3.95581547662322
FGFBP2	-1.93273419356389	-4.36301301053562	-2.64425339661496	0.00954015434458789	0.732838810257465	-3.96109774898673
BAIAP2L2	0.579439873413124	-0.0965655452474754	1.90347616907587	0.059923220900577	0.821307510449664	-3.96356944912554
PIP4K2B	0.118844500179189	5.01105789878843	2.29213902933616	0.0240445306018148	0.804565625812136	-3.96502277212789
FAM117B	0.177439172489829	3.94964046095532	2.16426761172759	0.0328820864174308	0.804565625812136	-3.96602487894188
C11orf31	-0.202493474949331	4.66741341024237	-2.26065895394651	0.0260001819490542	0.804565625812136	-3.96679804472437
C7orf52	1.70155649128361	-1.58274463114178	2.35417272501133	0.0205664149578018	0.804565625812136	-3.96796381593135
COMMD10	-0.163286058435133	5.0652776626981	-2.28615257324971	0.0244061387505385	0.804565625812136	-3.9680464079991
HS3ST6	-2.40354451255514	-4.21989965788425	-2.84086644179016	0.00547641368514044	0.712723439990714	-3.96880678086746
MYO1A	-2.5877224800525	-3.38386534923637	-2.81970539106266	0.0058211624324607	0.712723439990714	-3.96892272049222
FLJ12334	-2.00958209476599	-2.3716959962366	-2.71501813043464	0.0078372609499575	0.732236604061951	-3.96952922203607
RAET1K	1.11977003321862	0.322470876239217	2.10106253080917	0.0382105937572985	0.806063606307354	-3.97554886218008
CCDC58	-0.177907454348042	4.08252539387501	-2.22106409349227	0.028657227033286	0.804565625812136	-3.97745427235182
PRR12	0.192043600830534	5.2863603386366	2.29511790143777	0.0238663576672296	0.804565625812136	-3.97819325047977
ALOX12P2	0.268640173633848	4.603024621712	2.13145887020214	0.0355614705995142	0.806063606307354	-3.97939753706787
SH3GL1P2	2.39246790266977	-3.14279389587926	2.77851449410227	0.00654980289139891	0.712723439990714	-3.9817308038403
ZNF462	0.298770903975696	2.50595598155705	2.01476247093883	0.0466789495304036	0.814061782260748	-3.98186197244594
LOC100505715	1.41218129206311	-1.95070858157332	2.18948021890448	0.0309440057293956	0.804565625812136	-3.98213594559746
LOC728989	1.63879312983864	-2.32224301149237	2.34582661644457	0.0210068269328809	0.804565625812136	-3.9826640404798
C12orf51	0.242525347745247	6.70874378529552	2.33610438426913	0.0215303596312922	0.804565625812136	-3.98268180469829
TRIM5	0.230384873567671	2.47380709536421	2.00939150895159	0.0472552977920354	0.814061782260748	-3.98407629971395
EGF	-0.362100675462681	1.69588617698455	-1.90203271391229	0.0601139310585355	0.821307510449664	-3.98424801608694
CORIN	-2.266841135543	-3.00135311704939	-2.8358846417266	0.00555584820990757	0.712723439990714	-3.98458845488305
LRRC4	-0.37937152995866	0.555644415783365	-1.8879025685034	0.0620079414810177	0.821644106855699	-3.98480837544602
PBOV1	-2.54950602767414	-4.19533395144349	-2.78505466144063	0.0064288087462114	0.712723439990714	-3.98569202753994
ACAT2	-0.115203822919215	5.63602881946114	-2.31199070458723	0.0228789400689722	0.804565625812136	-3.98607746331766
SELM	-0.689962653977807	-0.0347367600218546	-1.89700417340089	0.0607823001737216	0.821307510449664	-3.98670606957379
LOC100505624	2.02931461745755	-2.96169058524732	2.53376584358626	0.012875298253356	0.742731812797706	-3.98689556699135
GALNT4	0.700978654984796	-1.34777815025934	1.90975135543711	0.0591000513486093	0.81839525631553	-3.9887833107607
CCDC34	-0.164090542194509	4.08620820076051	-2.2259825455197	0.0283147439153774	0.804565625812136	-3.99082979273635
PLEKHM1P	0.191455484035459	4.40986019313415	2.17506478014961	0.0320395545613289	0.804565625812136	-3.99351296547006
THAP7	-0.21235163692275	3.72050461122833	-2.21269724924305	0.029248155749287	0.804565625812136	-3.99393844381055
ZNF670	-0.234365086908896	2.78441926119979	-2.03319251792589	0.0447467088441971	0.812482585301134	-3.99673747890737
VDAC2	-0.0964735431936798	7.05432711978828	-2.35511599192583	0.0205171579612074	0.804565625812136	-3.99703865586001
PIGG	0.106577789982	5.26882573943795	2.28143043576295	0.0246947441005608	0.804565625812136	-3.99842557448056
C6orf115	-0.158399105660601	5.34428507586129	-2.29323673916227	0.0239787383359926	0.804565625812136	-3.99856552760771
ELMOD3	0.185653805947579	3.14054908280323	2.07943726260514	0.0401974959975977	0.806063606307354	-3.9990290539339
NTRK3	-1.53278766497326	-3.49482885944577	-2.3076601987933	0.0231288676767196	0.804565625812136	-3.99955820774531
LOC100288069	0.766584221364654	0.0441960190080131	1.89095109221435	0.0615951279782149	0.821644106855699	-4.00165515475807
FAM185A	-0.170383833719376	2.9447651256471	-2.10314866114263	0.0380234843450751	0.806063606307354	-4.00276456283039
METTL19	0.185184138692804	3.17368306201244	2.10186787437956	0.0381382668075497	0.806063606307354	-4.00300631702584
LOC100507217	-0.188948674671485	6.34756770405776	-2.30471343849073	0.0233003082595727	0.804565625812136	-4.00317234662401
PCDHB12	0.374432983822032	0.648549290237452	1.8690011285312	0.0646196696687715	0.832831583689376	-4.00342497000924
SNORD24	-0.730165789724898	-2.15299279033353	-1.90498664760906	0.0597242013473875	0.821307510449664	-4.00407134861781
VWA3B	1.12975103801298	-1.88334724874534	2.09572636025171	0.0386928270794624	0.806063606307354	-4.00466568581326
SAP30	-0.188168819005763	3.33656099982903	-2.09963985521764	0.0383386519460197	0.806063606307354	-4.0050702063632
STX2	-0.222807481652214	2.44865158799506	-2.04327047210856	0.0437193854017029	0.812482585301134	-4.00523534412233
FAM82A1	-0.265964223580418	1.33553594480822	-1.94711982319926	0.0543930981128305	0.81839525631553	-4.0093611486476
ETV5	-0.565956551604143	1.88453392499071	-1.8554937934323	0.0665420188541892	0.836196753222953	-4.01088395816591
FAM196A	0.45468797744097	0.762807093912179	1.85577517600117	0.0665014903037371	0.836196753222953	-4.01105300134183
DPY19L2P3	-0.978751704688918	-1.949412653487	-1.98351713874693	0.0501177015260523	0.815132147380807	-4.01352286799616
PPP1R3C	-0.625265038862373	2.37935342160593	-1.86648962948526	0.0649735399102772	0.833484367490324	-4.01430234283276
HSPB11	-0.19040059831102	4.10470207574748	-2.19719732688466	0.0303710474373843	0.804565625812136	-4.01618471697109
ESD	-0.119264887979652	6.20048659888591	-2.32474342050229	0.0221567233641668	0.804565625812136	-4.01633359990711
AGTR1	1.8288836957764	-3.95711236435762	2.39253758899418	0.0186454251932136	0.781519024890486	-4.01688476647357
RNF130	-0.0968865151268821	6.2593132856505	-2.32091979201852	0.0223711218223915	0.804565625812136	-4.01856789123476
SOCS3	-0.189908084088867	3.95414021495709	-2.13457248687076	0.0352993125992595	0.806063606307354	-4.01888574653961
CEBPA	-0.200541874913867	3.91451409886372	-2.16796035562851	0.0325917893485766	0.804565625812136	-4.01900162165603
C6orf218	-2.12921991452123	-4.66332775084035	-2.77427929072621	0.0066292603752354	0.712723439990714	-4.02079470706618
ROPN1L	-0.91825827599058	-1.42260775722263	-2.00172940665255	0.0480880155952948	0.814061782260748	-4.02226877035618
TTLL4	0.125612677038352	4.99003437830875	2.24838660844525	0.0267996143799321	0.804565625812136	-4.02322943555417
PLSCR4	1.7902689404168	-3.20853273172526	2.4540334630871	0.0158974418848709	0.75256699524424	-4.02369632069512
CASP2	0.115623825774786	5.256814790949	2.27863096078587	0.0248672547477137	0.804565625812136	-4.02415364340296
SNORD81	-0.310438609549438	0.38177330787419	-1.91561121128945	0.058339989787335	0.81839525631553	-4.02440920905904
CTRL	0.324698782683456	0.461530634413073	1.86217786451764	0.065584852870225	0.833724938725822	-4.02448976966211
PDE4B	0.203977984002459	2.81924528340757	2.07661434538532	0.0404633163167535	0.806063606307354	-4.02536265312544
IL11	0.539827270788784	0.86582857831102	1.83916501863255	0.0689295353472991	0.838973534510387	-4.03295737351148
CAMK2D	-0.352923689599555	2.16169016929801	-1.92367546650925	0.0573074979024	0.81839525631553	-4.03296443463517
OCLM	1.14646333332436	-1.39537100758171	2.00041369684808	0.0482322592622084	0.814061782260748	-4.03301123286045
MYO3B	-1.4912943488354	-3.69199891190028	-2.20931611380275	0.0294899606340708	0.804565625812136	-4.03379517255723
DHRS11	0.193442381772201	3.16466605453325	2.10361900138916	0.0379814080078678	0.806063606307354	-4.03429171022771
LOC284408	0.371541426705929	0.966292969198197	1.83887396280299	0.0689727321798796	0.838973534510387	-4.03548959058847
C19orf73	-0.438129575362147	0.136747323836377	-1.83473202399366	0.0695899060732312	0.838973534510387	-4.03585601289085
MGC4473	-1.89147165116996	-4.78933258897861	-2.76113598850246	0.00688147988184041	0.714775901132879	-4.03684799530231
SNORA44	-0.304765075279324	-0.540509001059862	-1.8926881177354	0.0613609448920552	0.821644106855699	-4.03843951684501
SERPINA12	0.634734591414429	-1.38255479325939	1.86295854956893	0.0654738133697532	0.833724938725822	-4.0392874259979
GCNT2	-1.06358110100147	-1.67246209446845	-2.05737758546851	0.0423153513568061	0.809657055457885	-4.0399862868214
PTTG2	-2.08540496438021	-4.20442640771805	-2.49281317861289	0.0143562711916749	0.742731812797706	-4.04004278160544
TAC4	1.5386596438606	-2.01550742939085	2.32440999933721	0.022175346471201	0.804565625812136	-4.04072044210941
CACNA2D4	-0.86878497109824	-2.21241454359522	-1.93707799399994	0.0556256730035567	0.81839525631553	-4.04248923713672
SSH2	0.216442926582128	4.5708974383537	2.1471408500712	0.0342580439646434	0.806063606307354	-4.04259007557607
HIST1H2AJ	-1.11916060057113	-1.95718666989052	-2.08398558022922	0.0397723667382648	0.806063606307354	-4.0429683584553
TOMM5	-0.131696527044036	6.01541417089183	-2.31460583006315	0.0227291689974586	0.804565625812136	-4.04452944029835
CCK	-1.92278089751635	-3.83012105576735	-2.57520220378107	0.0115179727806201	0.742731812797706	-4.04503507147482
SMOC1	1.20948064821866	-1.98154166550338	2.12272633006481	0.0363057434675733	0.806063606307354	-4.04696517565961
FRS3	0.344981393193781	0.901912888948039	1.83894723538807	0.0689618553577145	0.838973534510387	-4.04896207090334
KLK7	1.87737016422836	-3.98937566232338	2.39324529543042	0.0186115387161281	0.781519024890486	-4.04986879762284
FAM5B	0.412265164416948	-0.451367616969801	1.83012127376583	0.07028234404742	0.838973534510387	-4.05081480191222
C1orf183	0.204264667603929	2.94877710867774	2.04416401048564	0.0436292840637372	0.812482585301134	-4.05162746317195
PHTF1	-0.110112525645172	5.76237690961868	-2.27236124411883	0.0252574594330815	0.804565625812136	-4.0516305040486
GABRA3	-1.62477077048285	-4.2166166568296	-2.36616366781245	0.0199479829220053	0.804565625812136	-4.05196020452846
IL22RA1	-1.62100986910188	-4.77097198273332	-2.60035967167723	0.0107581838038134	0.732838810257465	-4.05259280873278
LOC441208	0.489768570502474	1.38138725661613	1.8343931229714	0.069640607509339	0.838973534510387	-4.05441862520274
VAMP5	0.420668282646498	0.251994173946634	1.82013629141138	0.0718015666495433	0.842196723547569	-4.05594258652273
C14orf178	-1.18213762661781	-1.73603327497344	-2.07731607295911	0.0403970971144968	0.806063606307354	-4.05628663370995
PAQR5	-0.181366169501881	2.67747861342693	-2.08857984911719	0.0393468810802427	0.806063606307354	-4.05766933717695
PGBD3	0.23242966562582	2.27555911149902	1.98089900323125	0.050415394648945	0.815132147380807	-4.05831969559623
CMTM1	0.647118739684874	-1.56783006261027	1.83948575644938	0.068881959426826	0.838973534510387	-4.0631638421589
FDPSL2A	-2.10032006978549	-2.99020645852996	-2.39786315147067	0.0183917662417226	0.779556729232541	-4.06369701818162
PPL	0.155992272231948	6.58824410705934	2.3017224985631	0.0234754637175154	0.804565625812136	-4.06440309490598
FLJ42969	2.07645295380578	-2.51034934060167	2.38736140120625	0.0188949428815393	0.787482223516449	-4.06458436606827
L1CAM	0.130784808014752	6.5219239232496	2.3232494824974	0.0222402745105505	0.804565625812136	-4.06591647451335
ANKS1A	0.126122167298711	5.85103461621583	2.27471868306559	0.0251101140603734	0.804565625812136	-4.0664540282576
MAP6D1	-0.170048850230144	3.23240070406379	-2.11787064435557	0.0367253960967214	0.806063606307354	-4.06673136180067
PRPF8	0.129443263875814	9.08181889535798	2.38060913868517	0.0192248896336739	0.791913926683653	-4.0673058659299
LOC100287846	-1.33611513252728	-3.1229848708556	-2.13151177624321	0.0355570020084145	0.806063606307354	-4.0678911862121
SMG7	0.116358247324685	7.53529312564601	2.33257176889062	0.0217234252915694	0.804565625812136	-4.06933463843418
PDGFRL	-0.180695499854432	2.81592750064251	-2.09479383935668	0.0387776364285074	0.806063606307354	-4.06974703054419
NTNG2	-1.63318015444957	-3.43603047720261	-2.29168835910125	0.0240715879332442	0.804565625812136	-4.06982181392844
SIK1	-0.1188197582443	7.20892170867376	-2.29973710002468	0.0235923724499971	0.804565625812136	-4.0720967485527
LOC100129316	2.11711498164182	-4.58297946631092	2.61445179759238	0.0103526360316675	0.732838810257465	-4.07302606380417
TMEM79	0.205620206724115	3.02487234015552	2.01556459703029	0.0465933924538788	0.814061782260748	-4.07425737461091
TMEM184B	0.144381828041343	5.12395054783242	2.23644171759444	0.0275983312175905	0.804565625812136	-4.07428011794605
ZNF853	0.781870058939302	-1.83824886397612	1.86223644437023	0.0655765153906397	0.833724938725822	-4.07465108703126
AMBP	-1.67889418153207	-2.86155952389719	-2.1900930891299	0.0308981610995873	0.804565625812136	-4.07539149728114
WIPF2	0.162697352706153	5.62346951518872	2.22956678006779	0.0280674260795847	0.804565625812136	-4.07870590670725
LOC158572	-0.542949365059155	0.225486833178672	-1.79920212509443	0.0750754781255724	0.844224508691957	-4.07965881664524
ONECUT2	0.2157205337854	4.87755157969733	2.21711087927784	0.0289351187738486	0.804565625812136	-4.07993596538043
RNF8	-0.154896391353837	3.95078900874958	-2.14759168530808	0.0342211934197778	0.806063606307354	-4.08058380707721
LOC375295	-0.618605710819305	-0.615079795546187	-1.79866034783097	0.0751618238136154	0.844224508691957	-4.08336185475313
MIR556	-1.64448518669843	-5.26596993571053	-2.70542384746872	0.00805067860315747	0.732838810257465	-4.08370724551731
C6orf120	-0.144042216475214	5.25363652591126	-2.22303884945287	0.0285192874006528	0.804565625812136	-4.08374499032326
PTMA	-0.108592629965061	9.88301883756675	-2.38854262839905	0.01883774225687	0.787482223516449	-4.08375929549695
KRT7	-0.210599027111017	3.04330320099753	-2.07470100413389	0.0406443455758884	0.806063606307354	-4.08393744421156
PSMD14	-0.0990225122422119	7.65591340982143	-2.32922325571652	0.0219078401396027	0.804565625812136	-4.08597255032505
IFT20	-0.201985187829397	3.17711436924824	-2.03445305200496	0.0446170918799228	0.812482585301134	-4.08623993603631
ITGB3	1.39005275286006	-1.91495889143406	2.10260521401785	0.0380721508931909	0.806063606307354	-4.08646092105052
C19orf44	0.257217363509637	1.83008681568041	1.91850583247607	0.0579675912270108	0.81839525631553	-4.086523524188
FAM71C	2.04052217590158	-4.54663896042706	2.59860650247702	0.0108096275983126	0.732838810257465	-4.08694370837152
CT45A5	-1.23367266795575	-2.08324273367681	-2.08586863434544	0.0395974957174681	0.806063606307354	-4.08740456525084
AR	0.318329202651937	4.21745247871122	2.15830610069969	0.0333554817411017	0.806063606307354	-4.08772559786299
SPRY3	0.340497462637645	1.33262523061825	1.84893752011127	0.0674922058186346	0.83742441866031	-4.08841022660147
BIN2	-1.47844152615019	-2.07985640995077	-2.10255319162104	0.0380768124004679	0.806063606307354	-4.08890647259003
SLC44A4	1.75765247115247	-3.29335299687961	2.31520725149248	0.0226948475300057	0.804565625812136	-4.0896806248483
KCNJ13	1.47586483204781	-1.97801486538685	2.12492404250972	0.0361171744330826	0.806063606307354	-4.09111500351433
PEX12	0.268721491182952	1.51931609849998	1.8856304846385	0.0623171237865614	0.822566360068234	-4.09225003835945
ZNF32	-0.169262601697703	3.47551368457722	-2.11791415453709	0.0367216171781007	0.806063606307354	-4.09254696947962
SH3PXD2B	0.162745661632189	5.04844406453002	2.21517034566676	0.0290723886962351	0.804565625812136	-4.09398329496357
PCDHGA4	0.551419234446095	0.149950416767728	1.78303706578519	0.0776874164669427	0.845446819301565	-4.09578291512071
GLI3	0.237330512019698	3.8206089120095	2.05712243993752	0.0423403971033286	0.809657055457885	-4.09837067199681
TMED10P1	0.222026502878493	2.09564136089813	1.97772826701399	0.0507779340255051	0.815132147380807	-4.09861800921657
BEST1	-0.848981163688516	0.732025524788218	-1.8358621721926	0.0694210521326966	0.838973534510387	-4.09902662174878
MC4R	1.5048620817916	-4.53006419273728	2.22037272915921	0.0287056575495924	0.804565625812136	-4.09974586465093
SNORD32A	-0.289218841182945	0.595454135408307	-1.85653504329309	0.0663921470047469	0.836196753222953	-4.09994592928475
CD83	-0.416965756420472	1.69368230948317	-1.80596578777353	0.0740044263194301	0.844224508691957	-4.10151460123877
CCDC28B	0.562086946335131	-0.160826422090055	1.78588214942351	0.0772223348524971	0.845446819301565	-4.10162952416716
OTUB2	0.262205311051785	1.94441551499632	1.91892667344724	0.0579136166045507	0.81839525631553	-4.10236014311489
CCDC136	0.446615614658593	0.511903330183126	1.79586235273923	0.0756090655019351	0.844224508691957	-4.10278699476051
SNORA10	0.326338407514651	0.182593276363706	1.83792207112148	0.0691141641999741	0.838973534510387	-4.10324642686957
LOC399753	0.633695128952921	-0.625802713942929	1.84056358279002	0.0687222831659312	0.838973534510387	-4.10414581451383
NCRNA00160	-1.65148061575729	-4.19306269789435	-2.22755907061229	0.0282057272869689	0.804565625812136	-4.10480897840045
KDM6B	0.226373423456256	7.18789582028028	2.24142022012892	0.0272629350226535	0.804565625812136	-4.10628274150057
PLA2G4B	0.85433839776118	-1.68193460662148	1.87367497161508	0.0639654240976479	0.831124353820528	-4.10869099466834
ZNF706	-0.105227648200858	6.14097192192035	-2.27600772525391	0.0250298659097474	0.804565625812136	-4.10977902101249
LTBP2	0.374076138091998	0.580999965312509	1.78653613750106	0.0771157546421643	0.845446819301565	-4.11100744082215
BPGM	-0.257792146029753	2.03506490934524	-1.88327383280523	0.0626391810647853	0.823669607320902	-4.11247920454961
AOX2P	1.73531807138538	-3.64196510586153	2.22503923917098	0.0283801496211984	0.804565625812136	-4.1136162701377
MSH5-C6orf26	0.58357956831238	-1.4177845871361	1.78062427353523	0.0780836450867732	0.845446819301565	-4.11368629304545
MIR4640	-1.75111306319771	-4.12792619724775	-2.33367279940634	0.0216630879339144	0.804565625812136	-4.11491381209826
LOC284889	0.358889474027903	1.31097487565098	1.80233052451213	0.0745784970319058	0.844224508691957	-4.11499091637762
MIR186	-1.05970729936457	-2.44304324245766	-1.91530035567589	0.0583801016879336	0.81839525631553	-4.11504111529115
MGC16121	-0.609123462012718	-1.02867113031093	-1.76971686830526	0.0798957590184852	0.845446819301565	-4.11571068477425
PSD2	-0.924811793901073	-1.19775465316261	-1.93500476215572	0.0558830715400937	0.81839525631553	-4.11588933330156
SPAG17	1.9329540113295	-3.78768263770386	2.33129575119039	0.0217935378442798	0.804565625812136	-4.11593792847406
KAT7	0.113724724308149	6.78772194119572	2.262397488702	0.0258886417209411	0.804565625812136	-4.11633482129842
ARL4A	-0.153349148554369	5.18361733021358	-2.24726194562521	0.0268739429530204	0.804565625812136	-4.11760157773797
HIST1H2BI	1.96359777989232	-2.3829291476501	2.3250818205202	0.0221378362892374	0.804565625812136	-4.11904695300713
MIR27B	-1.61893931146539	-2.40164605429831	-2.24613854812457	0.026948368266328	0.804565625812136	-4.11935284012101
MIR4784	1.27138572228183	-2.72653167571846	1.97104002531046	0.0515499383462289	0.815283644336114	-4.11972310215049
KCTD8	0.846856810235948	-2.04700171547458	1.85972527193442	0.0659347195124663	0.835487126760293	-4.12144772118378
TNFRSF10A	0.162507225972826	4.10594765265139	2.1268253705241	0.0359547204980965	0.806063606307354	-4.12236239568881
OXTR	-0.189854372346841	3.23973268991765	-2.01408425622504	0.0467513945724804	0.814061782260748	-4.12279132347357
EDA2R	-0.241889080360101	3.5382757331444	-1.96711992917045	0.0520070432268004	0.815283644336114	-4.12353491171017
NEUROG2	1.90747109117935	-3.61214731525738	2.40085093325243	0.0182508038984932	0.779556729232541	-4.12375053867989
CHRNE	1.38392687625922	-2.07120035807044	2.15581079996973	0.0335553812810397	0.806063606307354	-4.1249124407946
RERE	0.145899229598777	6.09105966451616	2.24617866822434	0.0269457071935978	0.804565625812136	-4.12521583272383
VPS11	0.101176134951874	6.09604642294431	2.24772990558054	0.0268429937157838	0.804565625812136	-4.12551594998897
TLN1	0.120325593120479	7.39840349104486	2.30032252219173	0.0235578470817506	0.804565625812136	-4.12837643198596
C7orf57	-2.03784803454566	-3.28976769134764	-2.52802290582104	0.0130743497621357	0.742731812797706	-4.12932826244869
SLMO1	0.226458162496153	2.3938743095583	1.94781658779659	0.0543084394997115	0.81839525631553	-4.13051924789144
TIRAP	0.217728281608672	3.10707066217011	2.00279467491255	0.0479714980569027	0.814061782260748	-4.13062669742912
ITGAM	-0.501715636222578	-0.0383649152551908	-1.75364152026914	0.0826295947287541	0.845446819301565	-4.1310222260758
NAA38	-0.142076642870301	4.93536298771308	-2.19764769855863	0.0303378971592283	0.804565625812136	-4.13116466297071
MFAP4	-1.08752165610638	-2.46865642883149	-1.96481696263339	0.0522771838068397	0.815283644336114	-4.13127288927681
GUSBP5	-0.697610708312711	-2.01420135513203	-1.77760756567036	0.0785813974028116	0.845446819301565	-4.1318048255938
PEX11G	-0.499137770939748	-0.376248331218519	-1.75213997807569	0.0828888384048046	0.845446819301565	-4.13228928470276
PSIMCT-1	0.220321264220223	2.80245516388515	1.99017651528214	0.0493672376253668	0.815132147380807	-4.13236638038491
HOXB6	1.43380268835094	-3.14973900504378	2.07788412907451	0.0403435603051537	0.806063606307354	-4.13239575719655
TMEM180	0.227796419242404	1.9523526244386	1.96910035342735	0.0517756863126154	0.815283644336114	-4.13265242138431
RAB27A	-0.157237778084289	3.99280008324491	-2.16810743380043	0.0325802734147482	0.804565625812136	-4.13276232713597
NWD1	1.11125266555211	-2.11061604852089	2.0007107016459	0.0481996658712972	0.814061782260748	-4.13376802876507
HPX	-0.977957154234485	-1.17635627619457	-1.88761996097739	0.0620463280317439	0.821644106855699	-4.13484822807794
NAPSA	0.452006723029029	-0.017490027640612	1.74915496012658	0.0834061943194678	0.845446819301565	-4.13520451072338
ZNF550	0.496452926166158	1.1868649280513	1.75102474949472	0.0830818172407769	0.845446819301565	-4.13602244978458
LOC100233209	-1.90667979932135	-2.99718845263938	-2.27366140469362	0.0251761026960493	0.804565625812136	-4.1360562640495
RNF148	1.31497883648941	-2.49748192588381	2.00882413651378	0.0473165349061616	0.814061782260748	-4.1372755086153
CEBPD	-0.262827056372793	3.94936808156323	-2.07410437079904	0.040700937955852	0.806063606307354	-4.13746218569015
ADH6	1.60858510547793	-3.57231042255373	2.14542673458861	0.0343984675121822	0.806063606307354	-4.13803998996034
CDR2	0.105425362289656	5.46570733320829	2.18963349786455	0.0309325344224021	0.804565625812136	-4.13884384480425
ANKRD11	0.147840260173034	7.31202657725285	2.28768351790971	0.0243132104368423	0.804565625812136	-4.1394031703154
LRRC37A	1.02196898233483	-1.72016947302562	1.9248538454814	0.0571579261664346	0.81839525631553	-4.1406234671293
ASPHD2	-0.403692027157876	0.279029122518425	-1.74876136420263	0.0834746091439573	0.845446819301565	-4.14071416880416
C14orf142	-0.160899868353542	4.81096182644636	-2.19564916355224	0.0304852434241894	0.804565625812136	-4.14109735296998
LOC284023	0.264416945968518	1.73632230718651	1.84085521513526	0.0686791319678906	0.838973534510387	-4.14204260287532
SPDYE1	0.70834480978399	-0.993852653419874	1.79138251120749	0.0763297303859131	0.84538967614173	-4.1421326588159
NDUFB6	-0.158376254003878	4.92761538495523	-2.20052775430211	0.0301266517808105	0.804565625812136	-4.14290741377984
IQGAP3	0.156128492977967	5.69944024089751	2.21868056691635	0.0288244966509817	0.804565625812136	-4.14325518598252
MYH16	1.33387974105865	-2.64944291126287	1.99856998314844	0.0484350097980851	0.814061782260748	-4.14540813344632
WASF2	0.122986959762207	7.08418033240778	2.2755230879334	0.0250600100792567	0.804565625812136	-4.14580789560601
KIAA0114	-0.133294286861385	6.00046723922922	-2.25568808083309	0.0263214319872912	0.804565625812136	-4.14620877398386
EFNA2	-0.467403345790774	0.0975699009802271	-1.73920188294468	0.0851504586678195	0.848572269197747	-4.1465493543679
C2orf61	2.1463754545638	-3.19290582300104	2.44721723968244	0.0161831042757266	0.755995072366627	-4.14694206651345
LOC100289178	1.85934795847071	-2.91853955587577	2.24717972686208	0.0268793838447748	0.804565625812136	-4.14724523775059
C6orf163	0.551271571789826	-0.797963172472783	1.74656708229933	0.0838568654133922	0.84738502548252	-4.14782892716057
C12orf41	0.103123470639146	5.72047573967223	2.19725271082653	0.0303669691165878	0.804565625812136	-4.14908653667094
DOCK6	0.149897467752387	5.90531440036164	2.23758690601746	0.0275208627643173	0.804565625812136	-4.14913201240706
CBY3	-0.889047257247497	-1.52563316578436	-1.8419850782212	0.0685121659119306	0.838973534510387	-4.14915296198514
GEMIN2	-0.165443240604409	3.86407960661112	-2.11874309461493	0.0366496868164819	0.806063606307354	-4.15079224979829
MAP1LC3A	-1.75567517803083	-4.09048869364761	-2.22812594230762	0.0281666180052046	0.804565625812136	-4.15101294573185
WWTR1-AS1	-1.0573467624305	-2.59766070623807	-1.91123730296406	0.0589065286807846	0.81839525631553	-4.15106392769892
LYPLAL1	-0.199566417844861	3.57377763811556	-2.07604928826967	0.0405167063787351	0.806063606307354	-4.15277014488093
TIAF1	1.14899897835809	-1.99580083186339	1.99338254918189	0.0490093678324096	0.815132147380807	-4.15301190543658
C2orf63	-0.470213688108818	0.249398562169391	-1.7321486927186	0.0864045658286487	0.848572269197747	-4.1543396962011
ARID1A	0.159262096501088	7.48423521922054	2.2835014208536	0.0245678030797981	0.804565625812136	-4.15504452768229
SCGB1D2	-1.46522185841528	-3.58933733085162	-2.09109094621282	0.0391159855129547	0.806063606307354	-4.1561023540815
C2orf50	1.63841766578173	-3.5731045651678	2.08651908363621	0.039537245498566	0.806063606307354	-4.15678051369094
B7H6	0.47606388746589	1.88104196573665	1.73914869150933	0.0851598602512065	0.848572269197747	-4.15988407325468
PHLPP1	0.172672574555478	4.1607000147516	2.07937094541139	0.0402037234719569	0.806063606307354	-4.16027502720303
MMP11	-1.02963917438477	-1.89025973077955	-1.85952087682095	0.0659639472072779	0.835487126760293	-4.16034126155308
PTRH2	-0.148739425334734	5.89854028627132	-2.24985059258299	0.0267031302484096	0.804565625812136	-4.1610331406972
VEGFC	0.485139452451377	-0.664827658830222	1.72700703581773	0.0873283024760787	0.848572269197747	-4.1619211171213
LOC100133612	0.90064807848698	-1.28855016511346	1.8710237030195	0.064335864190046	0.832831583689376	-4.16212573682042
SSPO	0.244389611080061	2.54576345914467	1.98044971849072	0.0504666311888241	0.815132147380807	-4.16216540099392
ZNF609	0.186378203286014	7.25612061339727	2.27966401955681	0.0248034720956464	0.804565625812136	-4.16239121160782
FAM106A	0.68883023243157	-1.24868040851993	1.77878716644788	0.0783864537462116	0.845446819301565	-4.16314466690779
MGC57346	0.205556049305299	2.17720439350523	1.92135927167816	0.0576024561140285	0.81839525631553	-4.16380285823408
LOC100286922	1.82104640736876	-4.09832796335564	2.30557207704923	0.0232502379510274	0.804565625812136	-4.16599522141791
C2orf62	1.81119346024752	-4.07846894305761	2.25155061763589	0.0265914721534604	0.804565625812136	-4.16608185811699
AKR7L	-0.443486433185307	-0.166684067540422	-1.72174335218926	0.0882823282628295	0.848572269197747	-4.16682836630753
LOC152217	-0.209352801095725	4.81908174446614	-2.20005181387597	0.030161472124988	0.804565625812136	-4.1671496709129
LOC144486	0.688058701470076	-1.32880607614027	1.77936807799635	0.0782905978870614	0.845446819301565	-4.16738286151861
DCST2	-0.43908372939447	0.212289440619095	-1.72081597859714	0.0884512925557488	0.848572269197747	-4.16762473194629
SRD5A2	1.59339075465209	-3.00244444979991	2.18957602788778	0.0309368350071579	0.804565625812136	-4.1686614758707
SNORD38A	-0.46346673359254	-2.13935953628087	-1.71877414811447	0.0888242400722011	0.848572269197747	-4.16923058000301
NBEAP1	1.428541264043	-2.07564167092801	2.06909563639134	0.0411787108170389	0.806063606307354	-4.17007318983565
PRSS23	-0.100454022877244	7.51479796878689	-2.30973345959145	0.0230089142214355	0.804565625812136	-4.17109401728981
KSR2	0.228635595616999	3.31808124739271	2.0179163991431	0.0463433145843249	0.814061782260748	-4.173200923334
EIF4EBP3	1.78508043939706	-2.48780751009669	2.18387418141069	0.0313661138381939	0.804565625812136	-4.17368809535757
FKBP1B	-0.620024449520654	-0.994158451319313	-1.74583034495483	0.0839855314513771	0.847660849724098	-4.17420911473979
MCPH1	0.163588355778181	3.63621707791338	2.05164870875241	0.0428807874796339	0.810755446529944	-4.17441748260016
OSBPL6	0.419601879760175	1.86653560221512	1.72500056915198	0.0876909671052111	0.848572269197747	-4.17473649893781
SNCG	1.25616560168016	-2.77574155925432	1.95385736356483	0.0535791389430542	0.81839525631553	-4.17485189418673
FAM46A	-0.212260081034485	7.12192462574512	-2.23354020737168	0.0277954648870132	0.804565625812136	-4.1750207210931
VMO1	0.516220981510048	-0.795506677448586	1.71320488276409	0.0898480303878742	0.849563380014039	-4.17609992890489
AKR7A2P1	1.53195784044576	-2.71380727108825	2.01739423262165	0.0463987396193897	0.814061782260748	-4.17641626417292
BCOR	0.138846203559965	5.45138612834402	2.18646068309564	0.0311707432097533	0.804565625812136	-4.17671213896346
ZNF510	0.195936978193222	4.20572523694959	2.03567456752074	0.0444917940509956	0.812482585301134	-4.17826518347731
GLIPR1	-0.459223726588081	-0.119561634829982	-1.7176249942727	0.0890347022603683	0.848572269197747	-4.17842598881579
MCF2L-AS1	0.278574092460391	1.09949996701839	1.85076721085344	0.0672258990239975	0.83742441866031	-4.17861808923192
C5orf25	0.155042539182015	3.44140142845406	2.01877689979472	0.0462521007754314	0.814061782260748	-4.17891870375741
TMPRSS11E	-0.589388326526162	-0.877171543650961	-1.71456843857968	0.0895964823234627	0.849439665746934	-4.17907462382896
IFT43	-0.160474788858824	3.66624556520199	-2.05949696010117	0.042107799503952	0.808618478424724	-4.18069178190415
MRPL3	-0.099333990679451	6.66839344348267	-2.26865905428225	0.0254903886039513	0.804565625812136	-4.18371846541461
CD200R1	-1.87669446642436	-3.1556428443102	-2.27981064032472	0.0247944311705792	0.804565625812136	-4.18496930133966
NCRNA00115	0.796694440578092	-0.668566699227953	1.79721631596605	0.0753923684694419	0.844224508691957	-4.18563006942773
ZBTB8A	0.176441400390497	4.12149678332957	2.03290181971373	0.04477664619677	0.812482585301134	-4.18581690842531
HADHB	-0.0920671835980249	6.53928111455522	-2.24714850602895	0.0268814501610991	0.804565625812136	-4.18860582195077
STRC	-2.001439699968	-2.79342118208031	-2.25728862329371	0.0262176164472569	0.804565625812136	-4.18957718462544
AMOTL2	0.113458698106853	6.53606103651251	2.22987904013464	0.0280459694384228	0.804565625812136	-4.18994912659847
APOBEC3A	-0.956699078715274	-2.44992283074588	-1.81898376867725	0.0719786695084141	0.842387172049487	-4.19037836537828
C8orf12	-1.64594577447387	-4.44495565529535	-2.22742064104653	0.0282152849542002	0.804565625812136	-4.19049237565766
TAS2R4	-1.78184861174325	-2.37058342822438	-2.09124778923833	0.0391016026334502	0.806063606307354	-4.19051618772895
CC2D2A	0.16017208569804	2.8714329010472	2.00729309095287	0.0474821205316301	0.814061782260748	-4.19123366890238
PM20D1	-1.35244399688055	-2.4213945437551	-1.89661259562228	0.0608346081537129	0.821307510449664	-4.19133330196562
CEP85	0.119148477993163	5.96555624657131	2.20494323307886	0.0298052791182644	0.804565625812136	-4.19142683637411
GPR65	-1.28476885524865	-3.70635999840941	-1.94272076663743	0.0549301792505996	0.81839525631553	-4.19144738061559
ATXN10	-0.097860374711547	6.28225137903944	-2.25659834184114	0.0262623458327826	0.804565625812136	-4.19163085949205
ATP8B4	-1.15938956106272	-1.60672825584757	-1.79875820279728	0.0751462221001653	0.844224508691957	-4.19205866785734
MOCS3	-0.125865774957301	4.65299512582891	-2.17000268891555	0.0324321949480143	0.804565625812136	-4.19224132826586
DGCR5	-0.546233240881467	-0.886769287860479	-1.70217525518682	0.0919040571742159	0.849563380014039	-4.19395464603111
KRT20	-0.355001888241953	-0.297115238141605	-1.73473331846225	0.0859432538870123	0.848572269197747	-4.19515712124992
FNDC4	-1.69446812095498	-3.18464047487127	-2.2124396143491	0.0292665195768468	0.804565625812136	-4.19546847944664
FMO1	-1.855478184849	-4.23048665886583	-2.25931061196488	0.0260869785864935	0.804565625812136	-4.1956067988472
PRRC2B	0.13668175664953	8.40916947722773	2.29767091914507	0.0237145824062026	0.804565625812136	-4.19578669905312
BCL9L	0.144583476581419	8.28330800294759	2.29500702879181	0.0238729683144844	0.804565625812136	-4.1964970976262
C10orf116	-0.300963383025412	1.22489340868427	-1.77948237418518	0.0782717493537917	0.845446819301565	-4.19796912745003
SNORD124	1.64765814549544	-3.91486550686437	2.25956598909656	0.0260705197321265	0.804565625812136	-4.19894434595049
SPRR1A	-2.09311521263243	-3.15822023297537	-1.98193236176523	0.0502977181439795	0.815132147380807	-4.19926760919328
ANXA2P2	-0.441372265576386	-0.26551268701566	-1.69166013873767	0.0938997572196928	0.854571420641147	-4.19927295002373
MIR29C	-1.74278988665524	-2.35590066872476	-2.14110573784065	0.034754669676199	0.806063606307354	-4.19971606087596
PAX5	-0.737547140024072	-1.45049260887924	-1.72709015711543	0.08731330502555	0.848572269197747	-4.20159009336873
TPI1P2	0.326259082918425	0.286441257995755	1.72174788714752	0.0882815026586077	0.848572269197747	-4.20187038446596
ATP6AP1L	1.08115298603277	-1.9938426785906	1.84490521112485	0.0680822105485339	0.838973534510387	-4.20395331619877
PKIA	-0.258511420406803	1.56204414267484	-1.87432135070746	0.0638753824987266	0.831124353820528	-4.20411333785369
LOC100506436	0.480683437300387	-0.349551514102841	1.68626019513776	0.0949382648740677	0.85777825054236	-4.20507105818914
C2orf15	-0.174060978945485	2.79816691134546	-1.99446169876933	0.0488894074186792	0.815132147380807	-4.20531101880244
LOC401093	0.467000108510194	-0.835463504503522	1.69151997286312	0.093926596257129	0.854571420641147	-4.2054109356925
TPTE2P3	2.02817782680422	-3.43575358746027	2.20861546189236	0.0295402862046863	0.804565625812136	-4.20551868544372
APTX	-0.115573198269123	5.26716393426418	-2.15529674375491	0.0335966915442124	0.806063606307354	-4.20603521608135
ADAM21	1.69435677286381	-2.89607499247357	2.22802156324046	0.0281738156987088	0.804565625812136	-4.20747708062706
C17orf61-PLSCR3	-1.85288567084816	-3.95211756348508	-2.13838033827284	0.0349809797564468	0.806063606307354	-4.20768383916261
LOC100272216	-0.926840393006332	-2.58056444861494	-1.80689962639933	0.0738575506653882	0.844224508691957	-4.21001761985998
TRAPPC9	0.124472525199725	5.44742439221129	2.19624638062662	0.0304411470653746	0.804565625812136	-4.21005261143795
SLBP	-0.116480375785804	6.60477268788022	-2.220255113475	0.0287139037229952	0.804565625812136	-4.21060850145134
NAV3	0.315812976435085	1.17122659871394	1.75672227103713	0.0820997872039354	0.845446819301565	-4.21141371393296
MGAM	-1.70454062214152	-2.2737413835966	-2.11042745245768	0.0373768175737004	0.806063606307354	-4.21255388877836
GRPEL1	-0.094636377027844	6.03397888097006	-2.21729400132483	0.0289221943437858	0.804565625812136	-4.21256055772127
CCNB2	-0.134215122156545	5.58944335452471	-2.18175900766238	0.0315266748517416	0.804565625812136	-4.21262072010219
ABCA9	2.15158444138267	-2.83940897963537	2.28924813537043	0.0242185600810547	0.804565625812136	-4.2131953726845
SCNN1D	0.384611312087962	0.654863186303181	1.71672966326042	0.0891989605545064	0.848572269197747	-4.21335534595383
COL28A1	-1.08775177094742	-1.65459663196293	-1.83388420911123	0.0697168016308635	0.838973534510387	-4.2136149012848
MIR940	-1.17526186480422	-3.18092468297423	-1.87952900161294	0.0631538195873779	0.829030203123476	-4.2136466503903
SNORD67	1.24518894551485	-2.58486378294996	1.92732213713367	0.0568456941220294	0.81839525631553	-4.21509491612031
FONG	-0.454329183716285	-0.616478536403721	-1.67590517314428	0.0969558562998233	0.860944441298337	-4.21536799079521
TMPRSS11A	1.74321881144844	-4.77187964177939	2.32207619486897	0.0223060876283655	0.804565625812136	-4.21673565106344
TRPV3	0.378463464636461	2.72892811198053	1.75468613849974	0.0824496336246133	0.845446819301565	-4.21730122487604
EHF	-0.638430096076881	-1.44423407446945	-1.67741750180312	0.0966590382364995	0.860944441298337	-4.2180891458583
CEP72	0.159667756768273	4.66849872650954	2.11643260329801	0.0368504813332649	0.806063606307354	-4.21898253668457
C11orf94	-1.51334688284247	-2.78454471133376	-2.02519880977539	0.0455762078283741	0.812482585301134	-4.22001807527976
KCNJ6	-1.6529741656334	-4.57970674119203	-2.16158869723043	0.0330940878849422	0.805626675091373	-4.22006208771027
SLC17A5	-0.177052727891684	3.61549757210517	-1.97274062216246	0.0513527037209073	0.815132147380807	-4.22010517177142
SRRM2	0.174205085955878	9.9238142855924	2.32166213141385	0.0223293546675604	0.804565625812136	-4.22020194663703
SYT6	-1.85430479350108	-4.04098127531674	-2.33298362010796	0.0217008381488466	0.804565625812136	-4.22155641251304
LOC729799	0.395219530685217	0.0498239132699513	1.69425133152452	0.0934047181163361	0.853140636689025	-4.22239162293679
MASTL	0.119204756433863	5.95898111263858	2.2023235043918	0.0299955883271197	0.804565625812136	-4.22284372095113
SATB1	0.760267459646524	-0.975658845522557	1.71404756539061	0.0896925046879716	0.849563380014039	-4.22326614960914
TRIP13	-0.0916397106403517	6.92683617992374	-2.26615188457341	0.0256492009619637	0.804565625812136	-4.22359153989615
MKX	-0.952704020452327	-1.74093469792467	-1.81079363536055	0.0732477006585337	0.844100950304956	-4.22362555489202
RASD2	-0.779457540844767	-2.1900776567406	-1.73645771506271	0.0856366035353718	0.848572269197747	-4.22410641585098
CTSS	1.4000244090148	-2.50469238944102	2.03040841017061	0.0450341335310873	0.812482585301134	-4.22584704208925
RG9MTD1	-0.156699114860451	4.87575608714673	-2.17873731833476	0.0317572902189345	0.804565625812136	-4.22610514776653
PLCL1	-1.44027674092968	-2.185808592167	-1.94420513990109	0.0547484522614502	0.81839525631553	-4.22628296072053
BEX5	0.579634290028936	0.94942491865129	1.66974086229599	0.0981733630980289	0.861208087852301	-4.22638209483937
LOC100129716	0.465167449852066	-0.107549384047787	1.67023673049726	0.0980749682209298	0.861208087852301	-4.22643738005909
RNASEK-C17ORF49	-2.15458020289504	-4.29535592186815	-2.29025710492287	0.02415769538033	0.804565625812136	-4.22661920698519
FLNB	0.136568790712628	8.19740184100451	2.28464720867311	0.0244978189711944	0.804565625812136	-4.22681336663277
P2RY1	1.13771926477622	-1.28308478764049	1.81665205105523	0.0723380849639415	0.843641654767753	-4.22750719094709
OSTBETA	-1.83903931246568	-3.7498744183234	-2.19230123855338	0.0307334751300528	0.804565625812136	-4.22793312000472
CNR1	1.0945234186934	-1.58120442763295	1.85744947745768	0.0662607612685287	0.836196753222953	-4.22844153649477
SUMO1	-0.145935883784881	6.71069601585222	-2.23271616290753	0.0278516762205667	0.804565625812136	-4.23027704926128
PCDH19	0.28617336068313	2.97954691859621	1.97474378359468	0.0511212008799276	0.815132147380807	-4.2308655795966
HEATR6	0.085440407273861	7.84462438321741	2.28102101493085	0.0247199077382531	0.804565625812136	-4.23089294301619
LOC100379224	2.02817782680422	-2.3053673101278	2.14965825993314	0.0340527148371148	0.806063606307354	-4.23139339885875
KLF3	0.151802880230135	5.2233000364952	2.10869497124656	0.037529867634164	0.806063606307354	-4.23163288949745
LOC100505967	1.45434994552549	-4.64796499572361	2.07217373180403	0.0408845296085612	0.806063606307354	-4.23199285739535
LOC100507300	1.81119346024752	-3.3157643936852	2.10819869598183	0.037573809011034	0.806063606307354	-4.2322691983842
ZNF256	-0.47534006490185	0.687333764263675	-1.65929431274807	0.100264940398933	0.861208087852301	-4.23287746817653
NPAS2	0.189299677487759	2.3057991507645	1.88600638687896	0.0622658822653424	0.822539190367762	-4.23331350670643
NCF2	1.3378324541804	-2.57567052118454	1.88601087999207	0.0622652699958778	0.822539190367762	-4.23401887619217
SDHB	-0.117685345847685	6.28076232568329	-2.22236438905619	0.028566334022782	0.804565625812136	-4.23406708862011
FREM1	-1.83393486284217	-4.5161839147653	-2.17733302271943	0.0318649650493258	0.804565625812136	-4.23424312940584
IQUB	1.30041135761249	-1.96905945954308	1.92428072804132	0.0572306307754088	0.81839525631553	-4.23483889470471
ZNF174	-0.150696336877539	3.14866115785913	-1.98720506280057	0.0497009079599877	0.815132147380807	-4.23529670518374
LOC728622	2.1463754545638	-4.09426884235741	2.23269462286745	0.0278531468856488	0.804565625812136	-4.2360408853073
LOC100505795	-1.40031615925351	-3.88115756468248	-1.99977944420723	0.0483019252732702	0.814061782260748	-4.23752717123366
TUSC1	-0.164060072322042	3.25583367849732	-2.06444418755285	0.0416267152160109	0.808618478424724	-4.23765499297931
RELA	0.0973665325221695	6.29892332391127	2.21821407519495	0.0288573334998822	0.804565625812136	-4.23789418792734
FLJ35776	-0.383582558748854	0.318136414353106	-1.67752266712922	0.096638425377688	0.860944441298337	-4.23823525709014
DFFB	0.171366761502231	2.38864383512366	1.98504238497796	0.049944965246191	0.815132147380807	-4.23825546475725
FAM92A1	-0.193849455223407	2.57991557009379	-1.92834007627608	0.0567173479671356	0.81839525631553	-4.2385659170255
TSNAXIP1	-0.477045879020042	-0.460274629045631	-1.65308765771002	0.101524606749995	0.861208087852301	-4.23913433633615
ZNF559	-0.377882714340915	0.0845863285327238	-1.66205786811773	0.0997081508697066	0.861208087852301	-4.23968407918383
KRT6C	2.79199571741599	-3.59522536727136	2.02139231420598	0.0459758062668653	0.814061782260748	-4.24070063205602
PTPN23	0.150774172011021	5.7121382099114	2.16721336775635	0.0326503317020417	0.804565625812136	-4.24086210250246
MICAL3	0.153854383911384	5.49448671547542	2.16526887178453	0.0328031532513877	0.804565625812136	-4.2410143608023
ARHGEF17	0.144685506359877	5.2428038109204	2.180164494095	0.0316481857480277	0.804565625812136	-4.24113351677277
MAP2K6	-0.54731120091136	-1.23658150194049	-1.65068143395273	0.102016389062855	0.861208087852301	-4.24255653062171
FER1L6	-1.46670263744939	-2.88112902876385	-1.95508039906073	0.0534324975373049	0.81839525631553	-4.24294667445095
LOC100505678	0.628464623487586	-1.09473751374811	1.67321238534092	0.0974861896673092	0.861208087852301	-4.24315425766289
LOC283403	0.922031522899167	-2.66559516522865	1.70869804372984	0.0906835597009933	0.849563380014039	-4.24414681260886
DCAF8L2	1.28650877391463	-2.88391233973962	1.80263704653174	0.074529949732629	0.844224508691957	-4.24446977559177
NAE1	-0.1351992384442	5.33556588920873	-2.18559513389738	0.0312360038367863	0.804565625812136	-4.2444951763362
ECHDC3	-0.267995877359858	0.822672003224267	-1.77715690816205	0.0786559798250931	0.845446819301565	-4.24460102096581
MTNR1A	-1.66283651658348	-3.97274721933253	-2.28828982679536	0.0242764936706065	0.804565625812136	-4.24525249400873
KCNIP3	0.302280819042514	0.73760480013208	1.73482196373159	0.0859274681162668	0.848572269197747	-4.24526743486871
FLJ10038	-0.180205170955363	3.10460370874812	-2.02739436868307	0.045347076512257	0.812482585301134	-4.24537112475896
SLC19A3	-0.976295211351729	-2.85735531987647	-1.77725802639128	0.078639239983963	0.845446819301565	-4.24537896524691
FAS	-0.242781066873778	2.75711111398467	-1.86947367705909	0.06455326841874	0.832831583689376	-4.24602488022996
ATP8B3	0.707893442850981	0.020179955298854	1.6617956993827	0.0997608637804863	0.861208087852301	-4.24645867066267
BLK	-0.882710494899677	-3.41966069413896	-1.76212183705062	0.0811779543388691	0.845446819301565	-4.2478089736357
TCEANC2	-0.184683251262823	2.9903848463732	-1.97459641529037	0.051138201759625	0.815132147380807	-4.24925858338543
FAM70A	1.16683273475443	-3.3516013989249	1.83521761852427	0.0695173121317287	0.838973534510387	-4.24948455616275
ACSS1	0.186668976091195	2.55465431684355	1.95163268381783	0.0538467519486151	0.81839525631553	-4.24980110299887
MIR3650	-1.37446096373081	-3.55619047969012	-1.92306220139958	0.0573854703693429	0.81839525631553	-4.2504348268771
BST2	0.925388825655782	-0.485393894900226	1.64499039924617	0.103187182065067	0.861956534698209	-4.25060004864423
CTCF	0.090074837479075	6.59581948611356	2.23186070890136	0.0279101353792476	0.804565625812136	-4.25086427131266
SNORD15A	-0.605700439260322	-1.31187334884603	-1.64701394105707	0.102769650412402	0.861956534698209	-4.25093606005002
SPATA12	1.72118375973842	-4.08123285654951	2.12217861711009	0.0363528709808309	0.806063606307354	-4.25107042354273
FBXO5	-0.139336940141464	5.02952666848988	-2.1605473463153	0.0331768174194853	0.806063606307354	-4.25153272099123
HOXB2	0.493507397992745	-1.10864272630655	1.64061922443232	0.104093792034272	0.861956534698209	-4.25174129377414
REN	-1.15966352061523	-3.11904017837629	-1.79853195106682	0.0751822990966753	0.844224508691957	-4.25177885387873
BNC1	0.864168948964122	-1.49643428962206	1.73983607044656	0.0850384316978706	0.848572269197747	-4.25200959331051
GPR156	0.688545197561635	-0.709787347476732	1.68078651778667	0.0960004694542461	0.860944441298337	-4.25244987607571
MIR559	-1.04429860502403	-2.45377609516143	-1.785553975348	0.0772758631743796	0.845446819301565	-4.25257089263434
SNORD93	0.813126484090049	-3.09019765423059	1.68019154596088	0.0961165075494324	0.860944441298337	-4.25257518396484
C3orf72	-1.25502518979635	-2.99948570249267	-1.86457538627221	0.0652443456526583	0.833724938725822	-4.2530951051517
POU6F2	1.69524127047853	-4.55967758582467	2.12040869599012	0.0365055245107478	0.806063606307354	-4.25330466173576
DAPP1	-0.795225395919983	-0.648307884117979	-1.69213199210132	0.0938094523766279	0.854571420641147	-4.25342099408855
KCTD19	-1.62942504711207	-4.20103779743415	-2.09588836474044	0.038678109694269	0.806063606307354	-4.25350506801051
ARNT	0.124167508924118	6.08281818475831	2.1758805956243	0.031976664572613	0.804565625812136	-4.25383127281784
psiTPTE22	-1.33858745364636	-4.29082797324585	-2.00539424042992	0.0476881720311431	0.814061782260748	-4.25431122692537
RASGEF1B	-0.619447893192018	-0.0779377978592265	-1.69275421461879	0.0936904775307543	0.854571420641147	-4.25439531449155
AFF1	0.227743527181406	5.68294809212349	2.11411007756508	0.0370532798324886	0.806063606307354	-4.25442005061546
SLC38A7	0.182273660438801	3.23047397848312	1.94906240858786	0.0541573474420991	0.81839525631553	-4.25442220707088
KCNV2	1.15697889724128	-2.86905724525772	1.80085958217542	0.074811831646669	0.844224508691957	-4.25518843456872
EVI2A	0.988879917755568	-2.43717074088631	1.76292619379549	0.0810413645815563	0.845446819301565	-4.25525703088192
TTC17	0.129254076290039	5.95192944590232	2.17699582686997	0.0318908669208854	0.804565625812136	-4.25531540217052
EMID1	-0.222653466400043	1.81756416563626	-1.83913471579926	0.0689340316667299	0.838973534510387	-4.25541992953493
PEX11A	-0.143861628319776	3.59210308313408	-2.08773496055515	0.0394248323761935	0.806063606307354	-4.25596164819228
ACSM1	-1.59845940213684	-4.09010453314077	-2.0825187604629	0.0399090445516329	0.806063606307354	-4.25599383129037
BCORL1	0.241856886081127	4.67288363612168	2.02488629397358	0.0456089027771035	0.812482585301134	-4.25748614472022
COL1A1	0.349376284632252	3.5588227672271	1.7948304383068	0.075774566142446	0.844224508691957	-4.25794528179344
FUNDC1	-0.172611813342953	3.57128176505023	-2.04040554156298	0.0440093518686365	0.812482585301134	-4.25873722019373
FZD7	-0.124865640718481	4.29375947792061	-2.10296496527772	0.0380399285863095	0.806063606307354	-4.25930735769507
PCDHGA9	0.456536781805071	-0.312380251825296	1.64253950768357	0.103694724549203	0.861956534698209	-4.25930747482216
C9orf71	-1.03093497460011	-3.8674873451995	-1.7610637208056	0.0813579245262006	0.845446819301565	-4.25972081767146
ZNF384	0.0938510707630655	5.8944593165992	2.17852824325278	0.0317733010223366	0.804565625812136	-4.2619664225056
ZNF709	0.296420248760515	1.57002038331241	1.70137203315824	0.092055272788426	0.849563380014039	-4.26253930176447
C20orf152	1.38697209783192	-2.38533225360077	1.87778361000759	0.0633948920722775	0.830523151063998	-4.26258627890845
AKIP1	-0.174728751774043	2.35855797552029	-1.91710167376523	0.0581479876709436	0.81839525631553	-4.26306862939378
ZNF273	0.220733633975213	3.66086495358953	1.95196810503123	0.0538063307929624	0.81839525631553	-4.2633828601095
SLC38A6	-0.150530474421175	4.19951863523011	-2.04865611337192	0.0431787248504213	0.812284583125361	-4.26410406881091
SNORD51	-0.735604763336936	-2.37022430224666	-1.67106494728609	0.0979108039741402	0.861208087852301	-4.26438611985712
SNORD65	-0.451685615168799	-0.809774826364064	-1.6451501471903	0.103154170431139	0.861956534698209	-4.26473865404835
FXN	-0.148689155223263	3.52175009620802	-2.06304489854574	0.0417623049933891	0.808618478424724	-4.26562231070775
GFOD1	0.287936689909129	2.82673218164087	1.83092423619834	0.0701613447882365	0.838973534510387	-4.2658955468856
TNNT2	0.420267022831518	-0.159384915940061	1.62828739606714	0.106686163678902	0.861956534698209	-4.26634514382193
HTR2B	-0.936173542723727	-1.62578644299591	-1.70941596397198	0.0905500400586189	0.849563380014039	-4.26695653324425
SNORD25	0.321795206468118	0.524069011401716	1.70423939978928	0.0915163880239903	0.849563380014039	-4.26707723741532
TTC12	-0.216428406932169	1.96305785075766	-1.86583588923377	0.0650659177195918	0.833724938725822	-4.26709892476008
TMEM31	1.73140146723977	-3.27619376802275	2.19134147957896	0.0308049606423834	0.804565625812136	-4.26711709749431
KIAA1486	1.03283212934413	-2.76387563245732	1.74286347486893	0.0845053181375653	0.848572269197747	-4.26739892085996
PCDHA4	1.63664168778213	-3.57143699098153	1.99984376849041	0.0482948560157663	0.814061782260748	-4.26741904643707
CCDC144B	0.422534190463624	2.15839245180318	1.77027852277738	0.0798016077158094	0.845446819301565	-4.26766313472158
SPTB	0.254096938757288	2.31157832390329	1.78019766912328	0.0781538755539273	0.845446819301565	-4.2684941402795
SMYD4	0.132176824098194	4.41742917216779	2.0863559224749	0.0395523514625774	0.806063606307354	-4.26900395180652
PHYH	-0.177585893859294	3.12312388653554	-1.96847330831415	0.0518488441308453	0.815283644336114	-4.26916870256317
PAX6	-0.38990039501739	0.490211687453309	-1.65763900636735	0.100599648122646	0.861208087852301	-4.26934048390162
SLC44A5	1.33386239789554	-3.04340024318711	1.85537514186169	0.0665591148600399	0.836196753222953	-4.26942881063279
SNORD37	1.10473378509409	-1.80231492177671	1.7807574331094	0.0780617341554881	0.845446819301565	-4.27088772798867
WNT5B	-0.667944452170769	-1.57391158425786	-1.65614496729436	0.100902522956201	0.861208087852301	-4.27161205138387
NAA20	-0.113312907597587	6.73390872284611	-2.22473698283828	0.0284011350045151	0.804565625812136	-4.27168520013529
ADAM32	-0.286090025453925	1.6670381318526	-1.74284417193051	0.0845087085883092	0.848572269197747	-4.27284185441227
LOC283663	-0.85670375463904	-1.92179798490871	-1.67632102476339	0.0968741652600712	0.860944441298337	-4.27297362102558
TPCN1	0.113912667774348	5.72599748968301	2.1889376225734	0.030984643119609	0.804565625812136	-4.27380456074746
ZNF557	0.170890098561947	3.3746034924902	1.9141746871378	0.0585255493584131	0.81839525631553	-4.27393482690436
GBF1	0.123990076686707	7.31005331935503	2.2200746453937	0.0287265605788095	0.804565625812136	-4.27409386140857
SLC22A14	1.71860213781883	-4.03118415071626	2.17261200675229	0.0322292839551918	0.804565625812136	-4.27413759397307
METTL6	-0.149574120425609	4.57935544815494	-2.09973730913672	0.0383298680984108	0.806063606307354	-4.27448741317873
RUNX1T1	1.50265187294051	-2.24395271466732	1.9196342619716	0.0578229610078867	0.81839525631553	-4.27510009716853
EIF1AX	-0.124097644975313	6.4127075837988	-2.21075317787566	0.0293869751970953	0.804565625812136	-4.27519608813687
PPWD1	-0.12562871741669	4.54147613867456	-2.08500701823069	0.0396774278459637	0.806063606307354	-4.27533037194891
IFT46	-0.121220552161586	5.07802652846826	-2.13344953373124	0.0353936684633768	0.806063606307354	-4.2753438217774
PCDH15	-1.65505848284897	-4.34831579440823	-2.09172716732018	0.0390576707881932	0.806063606307354	-4.2754274272011
HIST1H4K	1.32818171682072	-1.41471204342137	1.88381827664964	0.062564654130478	0.823669607320902	-4.27557127511678
MMP2	-1.32774449475302	-4.37069825928104	-1.8933355274327	0.0612738538373532	0.821644106855699	-4.27665635390539
RBM15	0.161851751156099	4.88358698947256	2.04343517453989	0.0437027653898188	0.812482585301134	-4.2768022045398
LOC100131208	-1.90307893669204	-3.63499875475516	-2.17362304407647	0.0321509590712924	0.804565625812136	-4.27712342691608
LOC143666	-0.402730268172645	-0.0457541072090166	-1.62962457978207	0.106402575946687	0.861956534698209	-4.27719563951437
SETDB1	0.0898174075419851	6.61177910537662	2.20387476800536	0.029882769705553	0.804565625812136	-4.27800504839592
KLRG2	0.340804405421768	0.85116600717731	1.72022215628084	0.0885596238866511	0.848572269197747	-4.27808015857578
SPTSSB	-0.145262461687755	8.69099426422077	-2.28029651963508	0.0247644916081457	0.804565625812136	-4.27896885862312
LOC100506713	-0.622545909243529	-0.346586480200194	-1.62579046174013	0.107217337580313	0.861956534698209	-4.27906614206904
PIM2	0.193473471664485	4.39130425918353	1.96513597218078	0.0522396926805274	0.815283644336114	-4.27970022590243
CYP4Z1	-1.34793444404023	-4.67795077807597	-1.93783850398187	0.0555315049666892	0.81839525631553	-4.27981620644553
UPRT	-0.181829524224714	3.11971639547083	-1.96781294889984	0.0519259836713942	0.815283644336114	-4.27992846069129
HOGA1	0.440220240777778	-0.672325418322491	1.62522821423053	0.107337237690006	0.861956534698209	-4.28003235786539
NEO1	0.136113315790229	6.64961759826952	2.20143592685317	0.0300603061605943	0.804565625812136	-4.28017084848448
FGFBP1	-1.17473039349621	-4.06554394448068	-1.83061038811279	0.0702086182100893	0.838973534510387	-4.28029556754233
DNAH8	-1.36399108638972	-4.08275978723302	-2.04481559087821	0.0435636813825987	0.812482585301134	-4.28095764446267
LOC100131234	-1.32052707255677	-2.3338673343084	-1.86851267740509	0.0646883656548971	0.832831583689376	-4.281496006925
MRPL23	-0.201665589020124	4.81143279578693	-2.11514988674409	0.0369623666934808	0.806063606307354	-4.2817765129727
LEF1	-0.666580380298206	-1.02947829414354	-1.61417551341052	0.109716212392618	0.861956534698209	-4.2822010800462
LOC442421	-0.550420350679128	-1.57200729227554	-1.60905332565062	0.110832966827459	0.861956534698209	-4.28404265891061
C6orf27	0.19261181383032	3.03721093095299	1.89813659099029	0.060631241785366	0.821307510449664	-4.28409642713972
TMEM14B	-0.134508688342596	5.99258835884129	-2.18711696981735	0.0311213397662961	0.804565625812136	-4.28438839993054
IGFBP1	1.41105720745953	-4.58683206017735	2.0687766291558	0.041209303001243	0.806063606307354	-4.28440705419105
DPM1	-0.145401955377793	7.56602075516037	-2.22633694877855	0.0282902048803623	0.804565625812136	-4.28468611629655
C19orf60	-0.250075293725259	4.93575891990538	-2.11978769171646	0.0365592166485211	0.806063606307354	-4.28531639448752
FAM182B	-1.51194399960749	-2.8185069575536	-2.07429468772042	0.0406828784893131	0.806063606307354	-4.28532183832126
KCNH1	0.412386265205765	0.732449919490592	1.66323507275019	0.0994717344320279	0.861208087852301	-4.28561372019745
NOS3	-0.413673407111558	0.98002263841356	-1.63661441171335	0.104930046161581	0.861956534698209	-4.28630841550651
SLC17A9	0.322146982494845	1.39627356721979	1.71589249485553	0.0893527724262875	0.848572269197747	-4.28656723924581
CDH15	0.547308032600066	-0.467982640593899	1.60443632935852	0.111847370380487	0.861956534698209	-4.28762991519335
C8orf38	-0.135608309995984	4.77367628163924	-2.11875261973885	0.0366488609931486	0.806063606307354	-4.28786159485884
TXNDC9	-0.161228329890382	5.63237376776305	-2.15212832931782	0.0338522860518124	0.806063606307354	-4.2894785159239
LOC100505716	-0.729730685392409	-1.6062404902376	-1.64995811726076	0.10216459580666	0.861208087852301	-4.28996708662259
KIAA1958	0.312281473899902	2.86464364481682	1.86203465508164	0.0656052391391522	0.833724938725822	-4.29026518752876
ACE2	-0.657644459395918	-1.62457242993183	-1.62279846244107	0.107856626356561	0.861956534698209	-4.29031778265384
POU5F1P4	-1.69777865645347	-4.20380094788784	-1.99783074428619	0.0485165067276803	0.814061782260748	-4.29036358363012
C10orf140	-0.663426529456076	-2.12531873099623	-1.62063232820025	0.108321365334164	0.861956534698209	-4.29050432605097
PCP2	-0.595366851565087	-1.16317290595869	-1.60855477615453	0.110942147007863	0.861956534698209	-4.29084860323206
PEG3	2.1463754545638	-3.66428671062568	2.09128171021399	0.0390984925989805	0.806063606307354	-4.29108635202714
NR1I2	-1.42142965415016	-4.46313157759942	-1.95522872770725	0.0534147361624299	0.81839525631553	-4.29215758170086
FGFR1OP	-0.140361032838708	4.1391090059085	-2.05078564005244	0.0429665314233277	0.810755446529944	-4.29318739036838
C22orf26	-1.10813697912326	-3.30786937876673	-1.7419250669955	0.0846702735038224	0.848572269197747	-4.29333878074414
C20orf72	-0.0915262868207725	6.09241331392087	-2.17253327891009	0.0322353899488009	0.804565625812136	-4.29416609354065
RSPH9	-0.797481281031245	-1.89300162434276	-1.66421229725858	0.0992758248655221	0.861208087852301	-4.29436919731199
LOC348761	1.22890776933733	-3.27854454994655	1.76949053775637	0.0799337251808312	0.845446819301565	-4.29459406306785
RASL10A	0.736642551273757	-0.876382192533598	1.63271109931339	0.105750308568384	0.861956534698209	-4.29520534346386
FAM72A	0.242025499344941	2.33446894197116	1.84907825701941	0.0674716906798389	0.83742441866031	-4.29571859775316
EXTL3	0.147469341183546	4.1080448074171	2.02868224035891	0.045213131900575	0.812482585301134	-4.2957459746054
SNORD99	0.569407520668065	-0.98061816429534	1.59624475472417	0.113665437796292	0.861956534698209	-4.29584291031723
ARHGAP24	-0.248622543042794	1.19412877601999	-1.74148663840988	0.0847474320345924	0.848572269197747	-4.29611137219828
ZNF498	0.114404260493062	4.73968471583976	2.07196427838832	0.0409044900953862	0.806063606307354	-4.29641267441486
DLX5	-1.90307893669204	-3.98036637918453	-2.11775946656643	0.0367350535672109	0.806063606307354	-4.29754790158172
ZNF222	0.331643505092699	2.42746064166297	1.66096989701108	0.0999270511163034	0.861208087852301	-4.2975899967997
THRA	-0.216464805951455	2.04875166271952	-1.83487987404932	0.0695677965441486	0.838973534510387	-4.29846805972812
SYN2	-1.66395749515057	-3.29898343899212	-1.92014087381829	0.0577581279567635	0.81839525631553	-4.29923320901762
LOC389791	1.10623431397746	-2.01658938400394	1.8087288584717	0.0735705473144201	0.844224508691957	-4.29977186131088
LRIG1	0.112066583969935	5.75196799817511	2.16893372102297	0.0325156425011719	0.804565625812136	-4.30056647181864
P2RX2	-0.311757821116418	0.883038104750805	-1.67572058397276	0.0969921354267833	0.860944441298337	-4.30058976417423
C2orf88	1.17509125964977	0.167559780945836	1.67830890539163	0.0964844323804424	0.860944441298337	-4.30143365091308
ZNF8	0.229483349354235	2.8469778194102	1.82193496209201	0.0715258976007549	0.842196723547569	-4.30159437946313
C11orf70	1.27959430012973	-2.74004731883022	1.81256294622469	0.0729719898696277	0.844100950304956	-4.30203501334144
HOXB4	-1.29775298107427	-5.07807127195001	-2.05362039729133	0.0426854555232491	0.810296887821588	-4.30325358319209
CCDC144A	-1.54778457802101	-2.53840916249159	-1.97597819398411	0.0509789839574779	0.815132147380807	-4.30334260957243
SYCP2L	1.24632329587329	-2.34519744053144	1.7680288622318	0.0801792748524752	0.845446819301565	-4.30363493359146
ASAH2	1.61839767257346	-4.01822911768553	2.00575735103611	0.0476487106020387	0.814061782260748	-4.30382582589115
AMDHD1	0.904173230368601	-2.62232179359197	1.67769737713521	0.0966041893534781	0.860944441298337	-4.30411086525499
EXOC3L4	1.12695653932859	-2.85223532120525	1.73946241333789	0.0851044222430612	0.848572269197747	-4.30437441184398
HOXB3	-0.632662122457236	-1.94243728363347	-1.59563147792856	0.113802496123854	0.861956534698209	-4.30444787970881
SUFU	0.164187876980199	3.3267407401049	1.98706671729069	0.049716489731453	0.815132147380807	-4.30498032627861
RTN4	-0.0739531923885206	8.20824084217759	-2.22876793614838	0.0281223832487149	0.804565625812136	-4.30552430183535
COL4A1	-1.80975417915923	-3.66930642676714	-2.0015484227918	0.0481078353302943	0.814061782260748	-4.30561351077971
ZNF193	0.160480548394287	3.34361628860148	1.88512236332543	0.0623864451893975	0.822831947434925	-4.30564245741822
TSTD1	-0.18788474369245	3.54622212923109	-1.9781882180737	0.0507252064901774	0.815132147380807	-4.30625230388835
GLG1	0.0883968858958184	7.2178795839263	2.21799786942564	0.0288725635411864	0.804565625812136	-4.30656189705386
SNORA22	-0.923327962251203	-2.95769206945985	-1.62643086473576	0.107080901959909	0.861956534698209	-4.30656472455703
MRPL15	-0.120713926979683	6.09636036644537	-2.19212666701883	0.0307464669311212	0.804565625812136	-4.30658600870178
MIR4712	0.553488459196789	-0.345261017969278	1.58303995678347	0.116645831557489	0.861956534698209	-4.30715190492643
LOC100128098	-1.02207804232327	-3.11408350632045	-1.73018741633582	0.0867559739103819	0.848572269197747	-4.30755610706646
C4orf33	0.340299850038082	1.14642395821127	1.66914706421976	0.0982912954799468	0.861208087852301	-4.30804631042622
MIR4701	-0.781087197821077	-3.84677696449241	-1.67493614539332	0.0971464318300991	0.860984062494212	-4.30812168990078
CEP97	0.247289006100859	3.58594467736913	1.92502957143351	0.057135649531965	0.81839525631553	-4.30943581847883
C9orf173	-1.17742207267803	-2.40900940440595	-1.77965032816174	0.0782440589440896	0.845446819301565	-4.31004796164168
LSM12	-0.178586760245175	3.28745078729972	-1.94484660761034	0.0546700771411093	0.81839525631553	-4.31029816800136
PEX5L	0.656162472606669	-0.804373966012715	1.60536166099141	0.111643471391644	0.861956534698209	-4.31039100103897
FERMT1	-0.239906792130215	1.08730465273058	-1.77506866022778	0.0790023421801127	0.845446819301565	-4.31057488289687
MAP3K3	0.121323767992942	6.71082191239127	2.17756825830953	0.0318469061534241	0.804565625812136	-4.31064473699081
RDH16	-0.389035044828797	-0.307178143192008	-1.59191040191621	0.114636937345469	0.861956534698209	-4.31070550971033
SEL1L3	-0.192834291125648	4.04952041529627	-1.98974659864928	0.0494153954302143	0.815132147380807	-4.31093951840872
PPP2R2B	0.584835620569527	-1.25307841454011	1.58279521058559	0.11670165488381	0.861956534698209	-4.31180692688759
NPW	0.72772478027106	-1.94734678573056	1.6159056366272	0.109341052525986	0.861956534698209	-4.3126930450199
TNFSF4	-1.68556375986244	-3.07733971367186	-1.94313359701243	0.0548795865774892	0.81839525631553	-4.31278748053305
MIR3192	1.41640431614881	-4.23072059650249	1.88722605515169	0.062099865526525	0.821644106855699	-4.31460719347414
PRINS	-1.40119330941518	-3.21900724336464	-1.81388452055333	0.0727666126747968	0.844100950304956	-4.31474703834052
LAMB4	1.08534747514211	-1.39096780144402	1.67794147195953	0.0965563732372146	0.860944441298337	-4.31559175731296
GEMIN8P4	-0.385374215172934	0.540595935099701	-1.59618487442814	0.113678814342303	0.861956534698209	-4.31570443616141
HAL	1.47579023496171	-3.12006507085798	1.78903726243764	0.0767092695079004	0.845446819301565	-4.31576493878795
SEC14L5	-0.816029695541168	-2.06582469331985	-1.63425576029494	0.105425090035845	0.861956534698209	-4.31645507029349
TH	-0.248135184443848	1.3495507080588	-1.76412222669648	0.080838613684582	0.845446819301565	-4.31692778495367
SLC22A18AS	-0.743294425336603	-1.48619642355056	-1.59294547558534	0.114404335561894	0.861956534698209	-4.31699659904737
FAM86HP	-0.306645758860235	0.634049403796287	-1.65426509942475	0.101284661477068	0.861208087852301	-4.31734322314904
MAF	-0.348953352103189	1.48343280762295	-1.66604850643892	0.0989085555863638	0.861208087852301	-4.31763021738377
MIR659	-1.43648066009212	-3.9291563888228	-1.8067540656124	0.0738804287695741	0.844224508691957	-4.31809489994854
ZKSCAN3	0.315351531527407	1.56421284730152	1.67108180289811	0.0979074652701927	0.861208087852301	-4.31811851836484
IL34	-1.90307893669204	-3.67264266839315	-2.05660295052356	0.0423914308872957	0.809657055457885	-4.31939414492274
LYPD6B	-0.178514243823302	3.76070666135673	-1.97358983193967	0.0512544530323762	0.815132147380807	-4.31942954901062
ALPL	-1.47028278074858	-4.19107524637341	-1.89062380768642	0.0616393359795661	0.821644106855699	-4.31960546845116
WDR63	0.943505060195617	-1.93620645413748	1.70338826657485	0.0916760782450758	0.849563380014039	-4.31964644527351
POU4F3	-1.25490767985411	-1.95117455850446	-1.78994261646328	0.076562568434946	0.845446819301565	-4.31969557028266
LATS1	0.25633806621691	5.17570138728393	2.1057161626765	0.0377942862904075	0.806063606307354	-4.31973568833097
CCDC74A	-0.183765320570246	2.67271449920401	-1.89750358038214	0.0607156429967876	0.821307510449664	-4.31980479600281
LOC100506134	-1.66735284555279	-4.25208264581678	-1.97636846698496	0.0509340905020001	0.815132147380807	-4.32035568319258
LOC100132111	0.567632589719178	-0.987696411505519	1.57327331390063	0.118890058325642	0.861956534698209	-4.32094644981007
CHRND	-1.44389943932092	-4.20572961502266	-1.99162928913203	0.0492047985399229	0.815132147380807	-4.32233962758496
CNTNAP1	0.360158604859696	0.614987638106858	1.59735133311563	0.113418467834457	0.861956534698209	-4.32285018184975
FOXR1	-1.35087335434784	-3.98656825493062	-1.88822522610505	0.0619641393314587	0.821644106855699	-4.32304217972677
TMEM60	-0.151538642877569	3.95320504607778	-2.02123738619923	0.045992133567732	0.814061782260748	-4.32344442048059
CYP4F2	1.18069513285572	-2.51381711294311	1.72162985228254	0.0883029933567921	0.848572269197747	-4.32453969260817
SNORD45C	-0.718067468583724	-2.2430578775891	-1.60040007890117	0.11274025816392	0.861956534698209	-4.32464313136149
ZRSR2	0.169161585700504	3.52248992240778	1.93950603479471	0.0553254996100934	0.81839525631553	-4.32543020949908
CAMK1D	0.200089734396196	2.78086843585909	1.87646129665928	0.0635780428610515	0.831124353820528	-4.32543975970341
LOC100132724	-0.543702990094494	-0.722888019287936	-1.56346012750663	0.12117945974232	0.861956534698209	-4.32566022776287
PTGER3	-0.408790456553794	-0.283018558438399	-1.58298451404839	0.116658475435879	0.861956534698209	-4.32568350110817
SEC22B	-0.114252143214469	6.49308569722661	-2.17773133670854	0.0318343919519441	0.804565625812136	-4.32572717844611
LOC100129726	-0.520456676099381	-1.10247073797612	-1.56275469950251	0.121345375067575	0.861956534698209	-4.3257362490177
PATE4	-1.632896190081	-4.26565956237802	-1.9620140767872	0.0526075721086251	0.815283644336114	-4.32579323024451
ASAP1	0.142552041015633	7.13559131245031	2.19062431966213	0.0308584712883085	0.804565625812136	-4.32603901279748
SNORA65	0.586047065952123	-0.981449167678996	1.56576870863314	0.120637745400118	0.861956534698209	-4.32606808857927
SHOX2	0.694699734751509	-0.687055006666417	1.59246589232314	0.114512060590755	0.861956534698209	-4.32618581115001
IGSF9	0.168774021722538	3.27257037627474	2.00521502564725	0.0477076586661155	0.814061782260748	-4.32653319292409
PFN4	-0.735897660428472	-1.68077356747378	-1.5799572719865	0.117350507643304	0.861956534698209	-4.32705019518597
HIST2H2BF	0.428221540665394	2.94749073722386	1.75667809380215	0.0821073647021812	0.845446819301565	-4.32772582906055
HPDL	-0.176920366339174	3.60679520328962	-2.123500228721	0.0362392441290888	0.806063606307354	-4.32792016140848
BAD	-0.200751240865929	4.4454936756339	-2.07223725583789	0.0408784775532525	0.806063606307354	-4.32802355572445
HLA-DQB1	-0.199154235399831	2.95475753499713	-1.91670654307034	0.0581988365990007	0.81839525631553	-4.32808350237388
HYMAI	-1.44688207316598	-4.25711940606608	-1.86878875758632	0.0646495300991259	0.832831583689376	-4.32870001412389
FAM202A	-0.716432087490106	-0.721393590151477	-1.5760624906536	0.118245669238738	0.861956534698209	-4.32875670706549
CASC2	-0.341384063502039	0.495972730910468	-1.62263901523884	0.107890780635657	0.861956534698209	-4.32880109178722
TMUB2	0.143238540026159	4.39481490808767	2.03777258425235	0.0442772919879738	0.812482585301134	-4.32885252519304
PCID2	-0.111485432904835	4.78877862212228	-2.10945688905012	0.0374624920595221	0.806063606307354	-4.32941560446876
MGC16075	1.43932043961076	-4.50211374535834	1.85071668472583	0.0672332411650669	0.83742441866031	-4.32975838185848
C1orf55	0.183083939668126	5.56005813321422	2.03554811929845	0.0445047505648284	0.812482585301134	-4.32986551490564
PTAFR	-0.300326321260936	1.57695652701347	-1.67928759652964	0.0962930240361939	0.860944441298337	-4.3306065265755
ZFHX3	0.198808156663823	6.36787133234463	2.17573112940116	0.0319881786533527	0.804565625812136	-4.33143582882771
EFHC1	-0.161089587192651	3.46921420062536	-1.95771569826076	0.0531176828204503	0.81839525631553	-4.33211099950907
C2	0.884924425845014	-0.89488876346617	1.63250355828201	0.105794066525351	0.861956534698209	-4.33277287019568
NGEF	-0.358903260310988	0.943301944709957	-1.61137999664711	0.110324574602527	0.861956534698209	-4.33310442261573
AK5	1.69417502634367	-4.24744931704325	1.93152009789862	0.0563179733854157	0.81839525631553	-4.33329374043342
FAM35B2	1.09756631305512	-2.7102529850564	1.67524248114632	0.0970861529299975	0.860944441298337	-4.33344127715067
C7orf58	1.58135765939289	-3.87589546614037	1.92813527047651	0.0567431510706452	0.81839525631553	-4.33377333449962
MYO1F	0.572380971977901	-0.724625905403128	1.55788550513721	0.122495525943455	0.861956534698209	-4.33387511852772
DIO3	-0.355755199095357	-0.125069758558138	-1.58337554292164	0.116569323481911	0.861956534698209	-4.33448479893289
CLDN20	0.681373024433447	-2.13400149921938	1.5828768014513	0.116683042734263	0.861956534698209	-4.33491408209176
LOC344967	1.74321881144844	-4.38746783413297	2.00292359480842	0.0479574133347359	0.814061782260748	-4.33542746349858
PAG1	0.38911830747371	2.17336253438675	1.65407157345933	0.10132406769203	0.861208087852301	-4.33564439217098
ENPP2	0.970296351708316	-1.86489026953374	1.65123473231845	0.101903136212389	0.861208087852301	-4.33618385440166
TG	1.41640431614881	-2.9115758927941	1.83507997805547	0.0695378822752534	0.838973534510387	-4.33668289796995
RRNAD1	0.158148743544293	3.66350139980295	1.98122760941963	0.0503779483511161	0.815132147380807	-4.33682110808053
LOC440354	0.328528351702241	1.72472224239463	1.64131016116073	0.103950061191246	0.861956534698209	-4.33708167440303
SLA2	-1.15360883173686	-3.08654596078765	-1.7214297546729	0.0883394350652176	0.848572269197747	-4.3373688357298
C1QL4	0.636717944046095	-0.268906165663226	1.5630703767584	0.121271106086714	0.861956534698209	-4.33791905715795
KISS1R	-1.60505712521587	-3.58072579804781	-1.93577350421184	0.0557875124217306	0.81839525631553	-4.33808084620116
FOXP4	0.14221474330958	5.89196203383622	2.14297970160077	0.0345997982075864	0.806063606307354	-4.33824937735631
ACR	-1.43355789651624	-4.67667439237768	-1.89907755612591	0.0605059625348954	0.821307510449664	-4.33874060270477
UGDH	-0.103434937432223	7.27819462632599	-2.184197033408	0.031341669187216	0.804565625812136	-4.33915310356176
HCLS1	-0.956927345728111	-2.5514688019658	-1.6835171334154	0.0954693735941278	0.860896028944553	-4.33985328862714
NCOA6	0.12988339084264	6.50258057207881	2.15697088618243	0.0334623172501725	0.806063606307354	-4.34080965471323
SLC5A8	0.194365088476981	3.40301580503311	1.98338879827082	0.0501322594315074	0.815132147380807	-4.34125363560744
C17orf53	0.173271759002459	3.64486001246268	1.92326741147655	0.0573593693442617	0.81839525631553	-4.34159934953287
RARS2	-0.115065951943408	6.06410351955052	-2.14663994688915	0.0342990273595028	0.806063606307354	-4.34208644820026
DACH1	0.195292861398242	2.31766960419098	1.85212441886026	0.0670289286393408	0.83742441866031	-4.3421892960081
ZNF702P	-1.39755646287001	-4.73787472243172	-1.93310710062024	0.0561195547404208	0.81839525631553	-4.34379453575098
LOC643669	0.455744863276812	-1.42735195500163	1.54495587356712	0.125591629600751	0.861956534698209	-4.34399775695338
PRPF40B	0.19242475419949	2.81615620393118	1.83538020215158	0.0694930208098426	0.838973534510387	-4.34422434664886
VSTM2L	1.06341425206642	-3.46313689452673	1.70204415058542	0.091928725247512	0.849563380014039	-4.34427297518686
LOC286059	1.74321881144843	-3.30890752945059	1.97704860020653	0.0508559345095208	0.815132147380807	-4.34440034208779
LHX3	1.59021569112421	-3.41050122173959	1.80503652447541	0.0741508229313738	0.844224508691957	-4.34454055975997
PATE2	-1.41204406286628	-3.41451796235023	-1.78912737598194	0.0766946573374014	0.845446819301565	-4.3453744417492
MOCOS	0.159595611254204	3.72599153594689	1.991402171554	0.0492301631780595	0.815132147380807	-4.34600189245206
C5orf45	0.1913876285891	3.13035601788099	1.89854928660137	0.0605762690168782	0.821307510449664	-4.34645048400758
RNF135	-0.155291343909306	3.27930896689582	-1.94297605087002	0.054898889318683	0.81839525631553	-4.34673131395613
LDLRAD1	1.64765814549544	-4.10630965842529	1.89324642075935	0.0612858345018255	0.821644106855699	-4.34689981226905
FAM194A	0.909962073330071	-2.24709812548966	1.58383057979106	0.116465646557995	0.861956534698209	-4.34710133881324
C1orf220	-0.554458503349789	-0.451871001491066	-1.53881969017952	0.127082495397099	0.861956534698209	-4.34735551700862
C14orf43	0.147484881871495	7.39323037778474	2.19211005767896	0.0307477032654514	0.804565625812136	-4.34826445975038
SEZ6	1.63527169570013	-3.57868157517472	1.83618826857478	0.0693723940626686	0.838973534510387	-4.34862717437943
B3GAT1	-1.44483036173276	-4.44112951958302	-1.82007275385518	0.0718113207234414	0.842196723547569	-4.34865574238114
FBN3	0.585649413442607	-2.37813010391539	1.55030509426802	0.124303287365828	0.861956534698209	-4.34866185129609
EPHB3	0.150924998051583	4.83723919957128	2.05524267448626	0.0425253125179062	0.810015178302349	-4.34867916091309
C12orf69	-1.42546946598787	-3.33270058159471	-1.72043991588308	0.0885198852811512	0.848572269197747	-4.34868345091892
C1orf187	-1.59845940213684	-3.37630743141932	-1.85481476617945	0.0666399066831931	0.836196753222953	-4.34884725155523
RTDR1	-1.53150296349271	-4.3138975494419	-1.90459534560214	0.0597757055096193	0.821307510449664	-4.34952161580478
MIR197	-1.39755646287001	-4.36595044393161	-1.91591212762674	0.0583011825685335	0.81839525631553	-4.3499931095
SNORA14B	-0.953833727628935	-1.6992215687621	-1.57757137080871	0.117898230801831	0.861956534698209	-4.3500666976062
TIAM2	-0.548076857435998	0.0493274180426558	-1.53474741995617	0.128079602616865	0.863362867458467	-4.35091354145255
ARHGAP30	0.424993990285629	-0.421189543384649	1.55023564471568	0.124319946730771	0.861956534698209	-4.35150272185017
LEPREL1	-0.814263725301851	-1.69006157977318	-1.57642191373781	0.118162833701794	0.861956534698209	-4.35168930369945
MIR1292	1.36680059145219	-3.02601808234261	1.77179534216665	0.0795477976230347	0.845446819301565	-4.35200802380209
GAL3ST4	-0.581663237160991	-0.613958421739671	-1.53317606300918	0.128466001473885	0.863429483702137	-4.35268088966202
PAEP	-0.915058781839705	-2.50194211117307	-1.58783219858321	0.115557070706371	0.861956534698209	-4.35399993028457
FLJ46257	-1.75738588549355	-4.58165684829973	-1.97489186816284	0.0511041222103876	0.815132147380807	-4.35442310306517
PARP3	0.318056576007636	0.846793287052491	1.6702052383577	0.0980812148105935	0.861208087852301	-4.35483951707467
RGAG1	1.28715310003079	-3.04960188077288	1.72164534729362	0.0883001719240965	0.848572269197747	-4.35499643706318
CLEC18B	-0.963197572340004	-2.80337327208024	-1.602270997334	0.112325672105206	0.861956534698209	-4.35511665807358
LOC100130197	1.2484843881792	-3.6686476030258	1.72909536884554	0.0869521467769743	0.848572269197747	-4.35514016790121
LONRF3	-0.8884701487404	-2.32983748100793	-1.6241285334634	0.107572057952492	0.861956534698209	-4.35515114782197
AMN	0.955303696497112	-1.49728399219344	1.59868006764173	0.113122483638421	0.861956534698209	-4.3552756969733
DNAJB7	-1.08738434244944	-3.80429930052102	-1.65246270370323	0.101652149766199	0.861208087852301	-4.35544159271796
GDNF	-0.993513745966412	-2.4916608287446	-1.62811977569467	0.106721755196412	0.861956534698209	-4.35675156118448
LOC100129196	0.304214329475032	0.865361134539735	1.60130130268787	0.112540398898249	0.861956534698209	-4.3567848328858
SLURP1	-0.958466924542326	-2.44387369281442	-1.58106211189857	0.11709756130772	0.861956534698209	-4.35682116161282
PFAS	0.118538754486801	5.73148861176771	2.16366876625273	0.0329293745665093	0.804565625812136	-4.35701937793301
PSPN	1.51459142206106	-2.69537729742024	1.77941272761542	0.0782832342919341	0.845446819301565	-4.35723305400447
ZNF79	0.22581136000806	3.08289472767789	1.7574468931182	0.0819755786022316	0.845446819301565	-4.3573591452481
OLR1	-1.44544421749536	-4.37251304653164	-1.84951034903003	0.0674087374248163	0.83742441866031	-4.35754600446641
ARL14	0.941505839773681	-2.13778130048538	1.60603875273208	0.111494461405684	0.861956534698209	-4.35769785888017
EXTL1	1.73140146723977	-4.22804626273632	1.93432362097107	0.055967856995826	0.81839525631553	-4.35899634986978
JMJD5	0.247947856827396	0.801176616229759	1.67654115800911	0.0968309443075833	0.860944441298337	-4.35945192548845
ESRRB	-1.43119194134515	-2.57695395399339	-1.81614356350594	0.0724166620721246	0.843827734834907	-4.35948824978253
BDKRB1	-0.742384475227811	-1.55347322909714	-1.54356208616519	0.125929047994021	0.861956534698209	-4.35965227253101
MEIG1	-0.950256932504917	-2.48002141693938	-1.58473212247238	0.116260453690666	0.861956534698209	-4.35980035258587
GPR75	0.296847916704604	1.6527399069654	1.69711690244934	0.0928597379226589	0.850951373708793	-4.36033591359858
MBOAT4	-0.875079382339949	-1.82639164724551	-1.57690766196245	0.118050957704453	0.861956534698209	-4.3603549951975
NCRNA00338	-0.190573699626087	3.50071066797231	-1.90260366392442	0.0600384358015571	0.821307510449664	-4.36059279932974
C11orf54	-0.225259775588727	2.38475200149772	-1.83949412981858	0.0688807177490337	0.838973534510387	-4.36160969476441
GDF9	0.607291672864251	-0.541935267422061	1.5251241915805	0.130460421748193	0.864902427420217	-4.36183734872235
LOC389247	-0.789681335385179	-1.7318459391338	-1.58585953904832	0.116004257479597	0.861956534698209	-4.36246231332199
EPO	-1.54778457802101	-4.32408509268102	-1.8247856920462	0.0710907914624846	0.842196723547569	-4.36254994598746
LIX1L	1.216536321787	-1.97534603333828	1.6882523240064	0.0945540596367957	0.855708096019847	-4.36265040427405
C1orf38	0.699874484858467	-1.47936682354361	1.53687129546196	0.127558797573962	0.862085844193515	-4.36339541337204
FAM13C	-1.32854154435538	-3.59416927749581	-1.71617205247316	0.0893013855617666	0.848572269197747	-4.363424038506
GALNT13	-0.97368973740008	-2.41558990608344	-1.61455027423335	0.109634861738374	0.861956534698209	-4.36393676499161
MBD1	0.0967746841383885	5.7623391564597	2.09878281478384	0.0384159747247802	0.806063606307354	-4.36467655638035
C4orf47	1.3210208369724	-2.64066681435396	1.71682450846577	0.0891815484323373	0.848572269197747	-4.36487031023925
SUMO4	-1.90307893669204	-3.16196916407159	-1.92143613802033	0.0575926469702042	0.81839525631553	-4.36573540347663
ZNF442	0.736779493276301	-0.472163561053913	1.56200279352466	0.121522420513436	0.861956534698209	-4.36610934265577
PGM5P2	1.1517907479547	-3.00426097656012	1.70436755552302	0.091492363029661	0.849563380014039	-4.36613222620334
FITM1	-0.86123935044966	-1.3653033655739	-1.57832361503292	0.117725321263369	0.861956534698209	-4.3663267596677
HIST1H3I	-1.4041419388975	-3.37331650632532	-1.73061584495864	0.0866791111513015	0.848572269197747	-4.36809867310327
MMP28	-1.39755646287001	-4.54422097804605	-1.86214127980448	0.0655900603034026	0.833724938725822	-4.36906523664716
LOC441009	1.65697926577707	-3.55130064623484	1.91158153519501	0.0588617738174248	0.81839525631553	-4.36970319443994
LOC100128164	1.48552392550037	-4.40152415345687	1.92033630591236	0.0577331341707577	0.81839525631553	-4.37002640928737
HEATR7A	0.160545697487215	5.79926144104509	2.11873371425748	0.0366505001043685	0.806063606307354	-4.37009410279142
ARPC5	-0.11656876559114	6.57350587174047	-2.17947674329696	0.031700721981981	0.804565625812136	-4.37046185109704
UCHL3	-0.143161925226586	4.53142881886	-2.00949299315089	0.0472443516322671	0.814061782260748	-4.37068215868889
FLJ35946	0.581948785916294	-1.42860770934555	1.51376408044608	0.133315671883915	0.865484546228549	-4.37188031741165
FAM22G	-0.559399098062058	-0.820477018976589	-1.50837357200662	0.134687592506527	0.865484546228549	-4.37266389251041
CBFA2T2	0.161750864437622	5.45836325527376	2.0746286712423	0.0406512029480115	0.806063606307354	-4.37266718404192
C15orf34	0.342723390905832	0.321731864801982	1.53896947861876	0.127045936549438	0.861956534698209	-4.37277377698735
DOK3	0.206600101249604	2.59491928609488	1.87896835800306	0.0632311713506145	0.829394595817786	-4.37392715528633
DLEU7	0.737170217180293	-1.13166725171532	1.50728913446098	0.134964923439358	0.865484546228549	-4.37413026791495
MLL2	0.252076125834605	7.69276112307923	2.18845559106876	0.0310207835551405	0.804565625812136	-4.37525230403154
PELI2	-1.02771082404571	-0.891832543760033	-1.59241983729373	0.114522409835315	0.861956534698209	-4.3753991578158
SNUPN	-0.208741591570689	2.08822174179736	-1.79156116457672	0.0763008821923989	0.84538967614173	-4.37547849101499
NCRNA00277	-1.26308777591072	-4.39640178721514	-1.72545666149483	0.0876084212206108	0.848572269197747	-4.37548301045357
KCNN2	0.965284273033308	-2.47121647953451	1.57892552739821	0.117587112315103	0.861956534698209	-4.37600330198001
HCG4	-0.761593397172761	-1.76662767501526	-1.53263455892268	0.128599371029219	0.863429483702137	-4.37669388136174
LACTB	-0.129310967621666	4.58650120404955	-2.06350583554544	0.041717598766528	0.808618478424724	-4.37727109061842
ZNF599	0.391664189681913	0.0395912700765394	1.52589752917408	0.130267816015871	0.864902427420217	-4.37751146343418
HES2	-0.34495340654407	-0.423432651750452	-1.55766224477888	0.122548468886501	0.861956534698209	-4.37798053406844
ZNF713	0.302142518897549	1.37144659004833	1.6455444539903	0.103072724115665	0.861956534698209	-4.37842447598024
IARS2	-0.0915503862619396	6.96553155880434	-2.19796366886376	0.0303146585392208	0.804565625812136	-4.37845778992064
LOC149134	0.452867231200528	-1.01466148519817	1.53392893953381	0.12828075344239	0.863429483702137	-4.37860838822294
MEGF10	-1.37717490175386	-4.59955121261817	-1.83436985559191	0.0696440895652667	0.838973534510387	-4.37872931793003
TBXA2R	1.18311613874858	-4.2266459742816	1.66764399362864	0.0985903291717142	0.861208087852301	-4.37914203582888
MACROD2	-0.188042037361371	2.64290237106001	-1.8347603264952	0.0695856732577594	0.838973534510387	-4.37930026266145
AKR1B15	-1.11675961319281	-4.05929555345119	-1.62146864523119	0.108141745144537	0.861956534698209	-4.37969408578085
MKRN3	-0.381735308195164	-0.788925702871222	-1.52650534584956	0.130116591868243	0.864902427420217	-4.37992057906338
FBXW4P1	-0.77332135953074	-1.49348448261616	-1.53179883329497	0.128805420186795	0.863429483702137	-4.38066089447428
ISLR	1.16513330079222	-3.28433982914329	1.63921943382138	0.104385472279817	0.861956534698209	-4.38149500942697
DHRS7	-0.131608559811218	5.31471237965089	-2.0921999740176	0.0390143828694996	0.806063606307354	-4.38150906445967
OR7E91P	0.973308373105624	-3.45248875239205	1.57950387194702	0.117454436759548	0.861956534698209	-4.38152433973013
SLC35G6	1.01052709047172	-2.50564995291562	1.61395190926537	0.109764774004619	0.861956534698209	-4.38175257224112
SRSF8	-0.116733182392872	4.6696022167232	-2.08729843139346	0.0394651596593009	0.806063606307354	-4.38189988702158
RIIAD1	-1.48742846623403	-4.43971304890995	-1.80693130582769	0.0738525723203493	0.844224508691957	-4.38203751056711
SNORD92	-1.44605697605147	-5.08280506670842	-1.89829354817604	0.0606103294920466	0.821307510449664	-4.38233342166447
CDA	-1.19227997603817	-4.10744534882543	-1.66327261808542	0.0994642017313775	0.861208087852301	-4.3826339992842
ITGA11	1.48552392550037	-4.27185276119239	1.88130624243845	0.0629091391094526	0.826466961874694	-4.38266250036488
ATP10D	0.294109770300986	1.00781973685989	1.63904726317774	0.104421393676783	0.861956534698209	-4.38408612578649
GABRR2	0.84528589484959	-1.16683436927979	1.5405796873038	0.126653457764981	0.861956534698209	-4.38426767521792
KLF15	-0.925934700638463	-0.410877513546321	-1.59004559286265	0.11505695076896	0.861956534698209	-4.38485108915684
KIAA0889	0.271070914045874	5.76259112190533	2.10810202475015	0.0375823736797195	0.806063606307354	-4.3860266508951
MANSC4	1.51276300774728	-4.2504669423306	1.79540653073656	0.0756821342362877	0.844224508691957	-4.38628597446572
C22orf40	0.267692930007989	0.95342136911093	1.68925868800134	0.09436045222256	0.855330191311703	-4.38645983505478
MGC16275	0.291824497364802	1.03047085829892	1.63091166261558	0.106130186959614	0.861956534698209	-4.38698289929901
MIR4635	1.39376401989294	-2.93144261380514	1.71673090908921	0.0891987318214656	0.848572269197747	-4.38745390848372
DNASE1	0.185682003852232	3.14122249140073	1.8629199985548	0.0654792929155558	0.833724938725822	-4.38748975239201
PIK3C2G	-0.500130621350379	-1.18248895459946	-1.48981353809823	0.139496136775469	0.865484546228549	-4.38789895772543
CDK14	-0.468039246082904	-0.76110055837038	-1.48804607223899	0.139960963923429	0.865484546228549	-4.38915048658769
VEPH1	-0.314691628663481	0.786387925837718	-1.60261344140606	0.112249920555816	0.861956534698209	-4.38922501703881
KIAA0226L	-0.487307945503217	0.47108788023435	-1.48728875410646	0.140160501540897	0.865484546228549	-4.39054406645286
PCDHB7	-0.682663268005802	-1.88782985345004	-1.49902228959433	0.137093814308086	0.865484546228549	-4.39109358022279
FAM109B	1.19514434960876	-2.9357086455975	1.65169221013693	0.101809573327012	0.861208087852301	-4.39181635416872
TMEM213	-0.719396253406703	-3.42685925414449	-1.49313553918304	0.138625747343092	0.865484546228549	-4.3920505087418
DFNA5	-1.6037899617322	-2.83515096218138	-1.78859757297131	0.0767805994789943	0.845446819301565	-4.39215240819971
GEMIN8	-0.163648242498557	2.89803236419213	-1.89190865749173	0.0614659377581857	0.821644106855699	-4.39249116629918
CYB5R4	-0.163488078913881	4.61736040682472	-2.02410508002326	0.0456907200370043	0.812905959466873	-4.39291430733517
NUDT11	-0.433457096727778	0.384645625746724	-1.49477691823723	0.138197264437848	0.865484546228549	-4.39325955318188
RARRES2	0.531441165390483	-1.48608931778484	1.48267378776384	0.141381256042305	0.865484546228549	-4.39342593274706
BTG1	-0.127390976191823	5.49652482144106	-2.06175620866154	0.041887513443448	0.808618478424724	-4.39454822378898
LDHB	1.60080672122244	-4.53803022632634	1.83121348336456	0.0701178003718532	0.838973534510387	-4.39460006497034
LRRC14B	-1.08229722300661	-3.09367618001007	-1.61488010995507	0.109563303195871	0.861956534698209	-4.39519298966925
MIR33B	-1.45019260866446	-3.42011126516671	-1.70314401824026	0.0917219462562791	0.849563380014039	-4.39554670058792
SNORD68	-0.222476903187647	1.11868055313559	-1.75028669124008	0.0832097337687224	0.845446819301565	-4.39573217215353
LPAR1	-1.19315308997995	-4.18213403873803	-1.68182551730763	0.0957981051103691	0.860896028944553	-4.39590483836834
EFCAB10	-0.596416342098897	-1.10623349116904	-1.47964420456181	0.142187144109429	0.866279707863782	-4.39594297785499
SPTBN5	-0.361511341066652	0.564599343179564	-1.55119824532335	0.124089198353816	0.861956534698209	-4.39667782095857
RNF169	0.249493854659143	5.39030825469523	2.05393811429756	0.0426540513956194	0.810296887821588	-4.39730033153585
PTPN7	0.679431266872207	-1.87279001787863	1.48503531691676	0.140755549961024	0.865484546228549	-4.39751757324709
LOC100507331	0.611929444025386	-1.36285647657169	1.48500331321649	0.140764015123255	0.865484546228549	-4.39839227981255
IFI27	1.20811239656875	-0.28750242273685	1.49474586234051	0.138205361967263	0.865484546228549	-4.39840055832201
HSD17B3	-1.43971666076508	-3.28429519787998	-1.69952652567511	0.0924034793258513	0.849563380014039	-4.3984377664135
TYW1	0.101097094152096	4.67877385697561	2.04520872148149	0.043524140983746	0.812482585301134	-4.398982242811
TMEM236	1.65697926577707	-3.14029826683282	1.82048537671217	0.0717479958969651	0.842196723547569	-4.39916023954393
IL29	2.50508749262608	-3.10531917762826	1.76607422199791	0.080508610793096	0.845446819301565	-4.39916155745181
NKAIN2	1.24207064362365	-4.89787779592236	1.73500229532254	0.0858953623723454	0.848572269197747	-4.39923671816187
AGXT2	1.28434105271701	-3.38785165457328	1.65253500980395	0.101637386635581	0.861208087852301	-4.39928944992332
C4orf26	-1.3578288160387	-3.12403118131377	-1.60552186933582	0.111608199370202	0.861956534698209	-4.3997684480015
SPSB4	0.374358087911755	-1.09761554374448	1.51669143241736	0.132575255634982	0.865484546228549	-4.40006619562658
GAS7	1.2908919888989	-3.44706263684004	1.62925790590761	0.10648027909203	0.861956534698209	-4.40078347592833
SAMD14	1.12088331666532	-2.51203150050816	1.57921409980616	0.117520897229072	0.861956534698209	-4.4020979035287
LOC100505876	-0.126206080531421	4.7016673744476	-2.07749106968566	0.0403805979213939	0.806063606307354	-4.40215098072506
HCG27	-0.845206023844555	-0.428004315651991	-1.51157213657925	0.133872205685727	0.865484546228549	-4.40264353552281
INPP5D	0.848852483730195	-2.06868517936769	1.49034194909635	0.139357404114746	0.865484546228549	-4.40291596253499
FAM86EP	0.17877206710118	2.38482522718676	1.8705477497841	0.0644025552648418	0.832831583689376	-4.40380478783184
HIST3H2BB	-0.421260006975699	-0.36526251649755	-1.47323664611546	0.143903389967609	0.8673221638652	-4.40383342120698
C2CD4A	-0.735670475463269	-0.838230454974793	-1.47544247314239	0.143310754180896	0.8673221638652	-4.40397943736493
INSL3	-1.38992903220607	-3.69317095882151	-1.69742207850699	0.092801851926841	0.850887155495882	-4.40416210652201
SLC9A4	0.625127797830612	-2.45033158324086	1.47323389968737	0.143904129033324	0.8673221638652	-4.40435263814903
SNORA41	0.548822176768304	-1.84635995090173	1.46795646290931	0.145329757613141	0.870870543450201	-4.40537402521104
FAM48A	0.114877200571572	5.90185353014021	2.10244742169619	0.038086291516358	0.806063606307354	-4.40575086955675
OR2B6	0.899139173352297	0.271945058029077	1.50178467431367	0.136379533669046	0.865484546228549	-4.40588899589712
MYLK-AS1	0.328906572335449	0.474976848990147	1.55332662303018	0.123580202077588	0.861956534698209	-4.40686943046653
MRAP	-1.41971875563798	-4.52066399772825	-1.75092705298501	0.0830987402108508	0.845446819301565	-4.40699416612635
CUL9	0.137978171444604	5.347791491473	2.08849157488511	0.0393550192362876	0.806063606307354	-4.40708146653077
SPARCL1	-0.78440712599039	-1.88169006521153	-1.49820579237444	0.13730549928551	0.865484546228549	-4.40718367642401
AGAP11	-0.663560365055741	-1.62356855068315	-1.46986959861858	0.144811685915916	0.868974034896945	-4.40736217975867
ABCA6	-1.2657701131571	-2.67170730062205	-1.61035039585767	0.110549317647964	0.861956534698209	-4.40755667660464
IPCEF1	1.50342817392219	-2.85022537840863	1.6719323450931	0.0977391125653178	0.861208087852301	-4.40841923847112
LOC100288911	-0.643765588254908	-1.14296981834987	-1.47508275745292	0.143407268431501	0.8673221638652	-4.40847030056343
GPR6	-0.911361052723978	-4.58122133746312	-1.54812444681728	0.124827219554874	0.861956534698209	-4.40882643601706
SF3B14	-0.12324964769943	6.54554146727867	-2.13527712326406	0.0352402170626273	0.806063606307354	-4.40972232114099
DYNC2LI1	-0.211400028407322	2.81192183843537	-1.83333603981401	0.0697989507670431	0.838973534510387	-4.41031657570704
PAPPA	0.957565447030158	-2.48059484199944	1.51476670665409	0.133061712210209	0.865484546228549	-4.41192658663737
LAMC3	0.729922005434623	-1.83799402802759	1.46795984404135	0.145328840742544	0.870870543450201	-4.41244014765066
GLIS2	0.134943637138731	4.8418097925155	2.00160504295794	0.0481016340467654	0.814061782260748	-4.41261867052239
ANKRD43	-0.401022643704257	-0.832938369983336	-1.48497441397538	0.140771659479741	0.865484546228549	-4.41285660306564
TMBIM4	-0.136957161697307	5.46612773851307	-2.09838867972632	0.0384515790200572	0.806063606307354	-4.4129914561726
CPN2	1.41111756562629	-4.29406762688765	1.64921912606388	0.10231619387719	0.861208087852301	-4.41321381787817
ADAD2	1.26924461869246	-3.30061776461504	1.65024728010703	0.102105325815979	0.861208087852301	-4.41338137670316
LDLRAD2	-1.30232973425388	-3.92968304923243	-1.69986008170116	0.0923404652665565	0.849563380014039	-4.41338924021819
C10orf131	0.534315990583971	-1.54665612498454	1.45681790081395	0.148374718933858	0.875498355843431	-4.41354441051997
FLJ23152	-1.04453513101366	-3.06725345402628	-1.57855279595823	0.117672682313526	0.861956534698209	-4.41368257102924
PLEKHG1	0.322765952305996	0.987405599999633	1.56347426038154	0.1211761375592	0.861956534698209	-4.4137713875753
CATSPER1	1.25843685914109	-2.76545579882724	1.59063953468251	0.114923043274787	0.861956534698209	-4.41385751794699
HSP90AB2P	-0.539812867284466	-0.736191911389645	-1.45617318525286	0.148552469190281	0.875498355843431	-4.41386906139515
SNORD9	0.867325861568434	-3.09940615025663	1.51709621180567	0.132473129598883	0.865484546228549	-4.4139526444874
TPI1P3	-1.3483005891362	-3.9712301719067	-1.62664637787259	0.107035019061771	0.861956534698209	-4.41400735076601
TECTA	-0.780667339581873	-1.69365876526767	-1.50499717920212	0.135552535669693	0.865484546228549	-4.41423822938472
MIRLET7I	1.53712864438774	-3.21543426557436	1.78027424761687	0.0781412648470163	0.845446819301565	-4.41431454080863
TTLL10	-0.952558800603972	-1.00357076822378	-1.52838906899495	0.129648802201598	0.863499230593197	-4.41453718502158
IL17C	0.779412294923281	-2.12939565469559	1.48798363746333	0.139977405792863	0.865484546228549	-4.41555247108356
ZNF445	0.185129424634764	4.19938172406892	1.94772769113179	0.0543192344467683	0.81839525631553	-4.41590648056507
LOC390940	0.558223725369638	-0.954212524758049	1.45462153494469	0.148980941315715	0.875498355843431	-4.41633472730644
DNTT	1.64929445611798	-4.25366036365951	1.76455916146759	0.080764649096219	0.845446819301565	-4.41661710867862
ZXDC	0.13867784479527	5.58620778486359	2.08017199464064	0.0401285570149463	0.806063606307354	-4.41734250118052
FLJ22447	-1.15531576767578	-3.36878921780849	-1.56659271195162	0.120444857658447	0.861956534698209	-4.41750292698827
HLA-DPA1	1.44751322096504	-4.47867901665738	1.77115140237716	0.0796554668503035	0.845446819301565	-4.41784590637829
FPGT	-0.209078019661082	2.16581613917889	-1.80771403179408	0.073729657283343	0.844224508691957	-4.41794603096564
PNCK	1.64929445611798	-3.21969980564419	1.76020653380783	0.0815039605238091	0.845446819301565	-4.41795550523254
HESX1	-0.82535486637139	-2.1656311152553	-1.49035504036253	0.139353968413214	0.865484546228549	-4.41820014776405
HSP90AB4P	-1.16062112665507	-3.7904832852856	-1.58850169063594	0.115405615168198	0.861956534698209	-4.41891434468767
ZBTB34	0.20587716437148	4.35910538022702	1.91016338129272	0.0590463374643793	0.81839525631553	-4.41943816211072
GMFG	-1.12542927888317	-2.74615453607052	-1.54299488409565	0.126066565588789	0.861956534698209	-4.42039380772986
ETV6	0.160757485576025	3.05615713817378	1.86316047796288	0.0654451180387077	0.833724938725822	-4.42168963050343
SARM1	0.211010073194595	2.24374310797623	1.73144988970615	0.0865296384769074	0.848572269197747	-4.4216959257469
HLA-F	0.388413125861285	0.375705878602822	1.47565703666941	0.143253209373441	0.8673221638652	-4.42260043775924
KRT37	-1.27988079528249	-4.43456063257367	-1.65445464510779	0.101246077752299	0.861208087852301	-4.42283220179071
MIR3127	-1.09110920246338	-4.1692374569092	-1.58037885521313	0.117253937406218	0.861956534698209	-4.42297349702275
TBCC	-0.125829895045399	4.48997473394307	-2.00497180646807	0.0477341155878475	0.814061782260748	-4.42301414676718
ST7OT3	-1.36534845603424	-3.72965286918802	-1.71084453484504	0.0902848304899555	0.849563380014039	-4.42314893276513
ZPLD1	1.2107413904764	-3.35094727026416	1.59566817593957	0.113794290943621	0.861956534698209	-4.4232613758079
FAM160A1	0.360955017626125	2.94533594283477	1.70690103965556	0.0910184737022401	0.849563380014039	-4.42346030398978
FAM71A	1.10328973928006	-3.5897385449453	1.56966377209466	0.119728123678512	0.861956534698209	-4.42428765340785
ZACN	1.07465828473692	-2.67186131103293	1.53040410677652	0.129149871674612	0.863429483702137	-4.42462652989837
DDC	-0.577654558951742	-1.87413869411998	-1.44143186220205	0.152661905254837	0.877666128953747	-4.42481677080699
RENBP	0.784859191465237	-1.61546127087352	1.47889810901357	0.142386158839487	0.866860619014046	-4.42553075987217
PTENP1	-0.515723600182926	-1.18825062514456	-1.43982963351672	0.153113800026532	0.877666128953747	-4.42606089741672
RASGRF2	0.815989686542741	-1.75565193073812	1.47535103059766	0.14333528406132	0.8673221638652	-4.42662502847531
MARS2	-0.124540172603512	3.72991524945803	-2.00313661806229	0.0479341479072178	0.814061782260748	-4.42711819085179
AZU1	1.56437047634982	-3.6833053399926	1.72928701119901	0.0869176943107726	0.848572269197747	-4.42737835590036
EPS8L3	1.05887072338837	-3.54442860344304	1.54708735109293	0.125077009626435	0.861956534698209	-4.42740381039358
CXorf18	1.01555595143714	-2.76544848934152	1.49106607878479	0.139167461322534	0.865484546228549	-4.42760428303582
LOC441454	-1.15118199097048	-3.32476888772086	-1.56794425222457	0.120129011715747	0.861956534698209	-4.42814896849397
USP43	0.170349658088218	4.18584960570124	1.92030827503946	0.057736718474698	0.81839525631553	-4.42884357414881
DOPEY2	0.114332512455976	6.83377334176192	2.14747396119929	0.034230812678646	0.806063606307354	-4.42905548123834
C16orf86	-0.819960883968644	-2.49248636058342	-1.45486048726022	0.148914894780679	0.875498355843431	-4.42931839838283
TRIAP1	-0.138147615855637	5.52501063526824	-2.09071928262868	0.0391500861655984	0.806063606307354	-4.42969301945789
MIR4786	-1.21010449028437	-4.68691118931224	-1.66109193601844	0.0999024774553061	0.861208087852301	-4.42972560465708
KBTBD6	-0.137970222795652	4.67799213089447	-2.01887807414348	0.0462413862984589	0.814061782260748	-4.43018657711199
TSPAN6	-0.139159175541884	3.91164351550837	-1.96590179929227	0.052149783162628	0.815283644336114	-4.43018837699194
RASA4P	-0.639462216764786	-2.03980669999448	-1.43643022403642	0.154075994741155	0.878440664963591	-4.43126437528282
TMSB15B	-0.345451330517254	0.0824464246044576	-1.49686310570749	0.137654160525317	0.865484546228549	-4.43148858563508
RAPGEF3	0.447576875546449	-0.560801642019984	1.44129774879224	0.152699691221849	0.877666128953747	-4.43205151016703
IGFBP7	-1.02113283449445	-3.75798357437466	-1.51482582350081	0.1330467501195	0.865484546228549	-4.43207314684508
PLEKHG4B	-0.277635046144648	1.82651490616517	-1.59729505834468	0.113431017063484	0.861956534698209	-4.43207774254989
VSX1	1.28075278122632	-3.54353512981664	1.59904165938695	0.113042043804956	0.861956534698209	-4.43224230053509
ZCCHC12	0.886225045217796	-2.22114337465168	1.52932253343539	0.129417484477877	0.863429483702137	-4.4323808025246
CDO1	1.29341947968227	-2.58304109770261	1.66237510276114	0.0996443963080133	0.861208087852301	-4.43274344304731
ACLY	0.0826955084823648	8.29079337750006	2.19494558980237	0.0305372642460589	0.804565625812136	-4.43279200992882
CHRNA10	0.467140282308688	-0.480199782122029	1.45049788546038	0.150124300270783	0.877600915520048	-4.43306873518526
PDLIM3	-0.453873962811061	-0.41864706885994	-1.4403974266441	0.152953540831079	0.877666128953747	-4.43309549432443
INHBA	0.408594985535942	0.0861799994945779	1.50458883267721	0.135657437967314	0.865484546228549	-4.43342808493629
C5orf27	-1.47142247256765	-2.39382869355977	-1.57011047504963	0.119624153872414	0.861956534698209	-4.43351448291754
GPX1	-1.32542093533201	-4.07863199152101	-1.60170536288048	0.112450884904128	0.861956534698209	-4.43367774782888
NSUN7	0.22030504512923	2.20125975173888	1.72454089628412	0.0877742254565777	0.848572269197747	-4.4336974203972
MIR4326	-0.942464381236892	-3.29397755184613	-1.51253719775283	0.133626952534228	0.865484546228549	-4.43399385794584
FIGNL2	1.33494531776216	-3.39377575066546	1.65763288991215	0.10060088656221	0.861208087852301	-4.43427370083435
C15orf63	-1.36399108638972	-3.15691694747166	-1.63351765365676	0.105580393019865	0.861956534698209	-4.43432421508805
HSPA12B	-0.30523908686136	-0.0612028347115696	-1.56690290009627	0.120372310459098	0.861956534698209	-4.43450009427501
TMEM93	-0.330642139330374	0.645101787503284	-1.55714370183646	0.122671503842278	0.861956534698209	-4.43564711740521
SNORD36C	-0.234989541991815	-0.631056870402241	-1.73913591623123	0.0851621184078621	0.848572269197747	-4.43615940733505
BAG6	0.0977174107815477	8.05012207155466	2.17300885518254	0.0321985204049026	0.804565625812136	-4.43642585910153
LOC100289211	1.1994870225023	-1.11804179719941	1.54438240811972	0.125730371657211	0.861956534698209	-4.43655789161445
NCRNA00167	1.43321427105548	-3.15216924026075	1.61178617695646	0.110236013728908	0.861956534698209	-4.43676972248442
SLC39A5	-1.36097170849045	-2.63077537879766	-1.60473723193616	0.111781033091108	0.861956534698209	-4.437150667137
EGFLAM	-1.39728956831092	-4.54772461941906	-1.6248885249767	0.10740972916707	0.861956534698209	-4.43721376263766
PPARGC1A	-1.66283651658348	-4.2512226071197	-1.71133649762699	0.0901936462343464	0.849563380014039	-4.43724341716284
SULF1	-0.231358928208762	2.30911022013362	-1.83617556237706	0.0693742894696932	0.838973534510387	-4.4374457471901
KLHL26	0.20960140877806	2.94742702795938	1.82675653984682	0.0707912714821368	0.841896936190612	-4.43754036520456
C10orf114	0.761396655686879	-1.74509813247195	1.4365352317486	0.154046202877378	0.878440664963591	-4.43771043520172
KCNC1	0.422049080953058	-1.34412588957514	1.43701451081203	0.153910282488068	0.878440664963591	-4.43806880189144
ASPHD1	-0.225018772734074	2.25661632135018	-1.75512356890166	0.0823743714122658	0.845446819301565	-4.43833261829294
EGR2	-0.759335888262243	0.960513806880349	-1.42302528420548	0.157915758977469	0.881186652708513	-4.43837315289715
ZP3	0.19112261181922	2.91470798552685	1.86118605533401	0.0657261485897978	0.833994012910302	-4.43868034626763
ITPR3	0.142736888705727	7.62527927170025	2.16602521169501	0.0327436373474283	0.804565625812136	-4.43875072540126
C9orf93	0.315550296655428	1.50396750092569	1.600369621545	0.112747017477545	0.861956534698209	-4.43935451745777
MXRA5	0.354085607068932	-0.994594623300005	1.50895295866291	0.134539605267937	0.865484546228549	-4.43950675942442
SLC23A2	0.153003493739749	4.16300244692155	2.01514854084775	0.0466377534598088	0.814061782260748	-4.44010412424337
CD79B	-1.44605697605147	-4.9944502623017	-1.70644296728366	0.0911040076125114	0.849563380014039	-4.44013931729251
CHD7	0.156558511375725	7.22723631364631	2.13001478156253	0.0356836303332551	0.806063606307354	-4.44015584927742
C2orf48	-0.790567610243365	-1.25971536992557	-1.44629375204865	0.151296958099193	0.877666128953747	-4.44052184626445
C2orf82	0.449073648275022	-0.517473581287313	1.43549908418443	0.154340364094912	0.878440664963591	-4.44139775126726
ENTPD2	0.195542248288162	2.73906517827561	1.832208023382	0.0699682501637512	0.838973534510387	-4.44157737283645
ICOSLG	0.177082193671213	5.4823191347562	2.02802193652474	0.0452817641880296	0.812482585301134	-4.442068382807
SNORD36A	-0.194064015158872	1.60825390646901	-1.78774509993249	0.0769190509428041	0.845446819301565	-4.44212669597811
CD177	-1.10429932604172	-3.17099798541886	-1.5188099369436	0.132041441218562	0.865484546228549	-4.44247147168402
FAM183A	1.37373861994897	-2.94314742837827	1.56532372227233	0.12074201256912	0.861956534698209	-4.44265243685798
C6orf174	-0.90334580109338	-2.6728565671093	-1.45287031336568	0.149465672991342	0.876767420241038	-4.44331735584667
PLAT	-0.619643483735345	-1.31835442577379	-1.41545771936238	0.160115713867897	0.883609980148182	-4.44336868198347
AMPD1	0.579990317766621	-0.279472142306051	1.41652304570102	0.159804599144112	0.883609980148182	-4.44342744384392
UBN1	0.110478250024186	7.0266364249627	2.12793199983647	0.0358604590614991	0.806063606307354	-4.44347473838026
SAG	0.862369996139231	-2.99290638330582	1.43548370501111	0.154344733488024	0.878440664963591	-4.44390203842318
KLHL38	1.13552649567725	-4.78007084559791	1.60267857325954	0.112235517465327	0.861956534698209	-4.44453353625669
ADHFE1	0.369322583665446	0.255292549898712	1.46286555318146	0.146715382259667	0.872791436395575	-4.44470197942976
HIGD1B	-1.15945199057796	-3.66517120482306	-1.52519042290969	0.130443917541882	0.864902427420217	-4.4449862838754
FBXO43	-0.39309288364738	-0.936107392672541	-1.43273878235448	0.155126126031519	0.878440664963591	-4.44507576104277
PDCD1LG2	-1.46132821436736	-4.54158488446507	-1.69834059106527	0.092627805329688	0.850726356666343	-4.44528106249767
TAS2R20	-0.600379268961	-0.851441701478123	-1.41900955536904	0.159080252593532	0.883609980148182	-4.44540627487989
C5orf60	0.908758810705752	-2.83216815876018	1.44964567477673	0.150361436684839	0.877600915520048	-4.44563727153375
MIR200B	-1.07112082701367	-1.33047895342144	-1.527541109063	0.129859213858417	0.864094422082652	-4.44632738441711
LOC100133286	-0.731457723492409	-1.7351747725363	-1.41241197832542	0.161007747992634	0.884451168446786	-4.44635844622811
CCDC7	0.350203300496569	0.699086923336202	1.48160363882146	0.141665514254403	0.865484546228549	-4.4464116074553
PCDHB15	-0.457295281855382	-0.406258109274873	-1.43016743905061	0.155860869529045	0.878440664963591	-4.446620767418
CCDC90A	-0.089675213755342	5.96808404579415	-2.08663830000687	0.0395262112231391	0.806063606307354	-4.44694908578396
OLFML2B	-1.37587740736884	-3.56073910140956	-1.59472490752758	0.114005343270156	0.861956534698209	-4.4472052607032
NTSR2	0.928633847249473	-3.23816740013268	1.44806661807385	0.150801591870998	0.877666128953747	-4.44752157771101
SH2D3C	1.3979338116266	-2.57613670662819	1.61101335139748	0.110404564510919	0.861956534698209	-4.4477804918845
FLJ39080	-0.710896743141794	-1.90165864590151	-1.41033349054796	0.161618678833804	0.884451168446786	-4.4478204307322
SNTN	-1.16525816519914	-4.41485624612231	-1.57314111032883	0.118920670829261	0.861956534698209	-4.44788508606801
MUC12	1.28825593720034	-2.5612959479637	1.59095691895004	0.114851538274622	0.861956534698209	-4.44838934048399
FAM133B	-0.367223937018673	-0.308271493482841	-1.44325961321043	0.152147662916698	0.877666128953747	-4.44872342511107
PPIL2	0.104476715357841	5.18576941173766	2.06895172050954	0.0411925096557502	0.806063606307354	-4.44883369001408
ANKRD6	0.233129865541022	1.72954800135509	1.66270466961689	0.099578198318061	0.861208087852301	-4.44898939148694
LOC348021	1.44256755357104	-3.69535351609473	1.6108649185849	0.110436960882891	0.861956534698209	-4.44915355726434
ProSAPiP1	0.251322142197434	1.95351678523423	1.67877398781532	0.0963934349883633	0.860944441298337	-4.44918870415137
TPPP3	-1.21136869609227	-2.89305636660093	-1.48954335055109	0.139567115370886	0.865484546228549	-4.44924203301008
CFB	0.672682622095884	-0.209135932716148	1.40763169896219	0.162415472271039	0.884451168446786	-4.4494295299911
COL6A6	-1.39755646287001	-3.56591692589206	-1.61755495349357	0.108984374223995	0.861956534698209	-4.4497257477329
PARK2	1.30582694761062	-4.26307083460429	1.57860936418257	0.117659692443484	0.861956534698209	-4.44990298676031
EFCAB6	-0.499329542189638	-0.706433351059354	-1.41463591018561	0.160356030094681	0.883609980148182	-4.450143353649
ZDBF2	0.460076758505909	0.822155977007952	1.44626928627595	0.151303803010142	0.877666128953747	-4.45068184532901
NOD2	-0.9013896058473	-2.71683621999368	-1.44454697781292	0.151786264089248	0.877666128953747	-4.45084253623546
SYPL2	0.57517830331512	-1.44005006267113	1.40459832298479	0.163313636684672	0.884451168446786	-4.451017543587
PCDHB17	-1.1692558946016	-3.09783457631621	-1.47319693753228	0.143914075862588	0.8673221638652	-4.45131465243654
NCRNA00163	1.24081629774544	-3.26851622735533	1.55081917678627	0.124180025671573	0.861956534698209	-4.45155708715459
LOC100505854	-0.194022304252101	3.31691148566732	-1.78124743754024	0.0779811494424698	0.845446819301565	-4.45176503663308
PRR25	-1.29176711626161	-2.95455070941814	-1.56962685127792	0.119736720187969	0.861956534698209	-4.45178590531807
LOC100129216	0.924354241407107	-2.38103806180027	1.4394683363256	0.153215843392786	0.877666128953747	-4.45196995264717
MARCH3	0.267666136201178	2.20203618799967	1.61885677026765	0.108703505999697	0.861956534698209	-4.45242885376955
FBXL20	0.176435328591222	4.18747512850111	1.8736436677567	0.0639697874737794	0.831124353820528	-4.45302597160145
C10orf111	-0.819006296277372	-1.70112865588438	-1.43047135716885	0.155773887552721	0.878440664963591	-4.45311159828632
CLEC3B	1.41138027536874	-4.65142240478372	1.64894371598691	0.102372738498587	0.861208087852301	-4.45372283314776
FBXO36	0.208536424644257	2.0348065785827	1.71761649764151	0.0890362598968262	0.848572269197747	-4.45374001558424
PDGFC	-1.10203513263178	-2.88326648263529	-1.4605916180826	0.147337598971365	0.874095071017065	-4.45395925187756
NCRNA00258	-0.963946498421498	-3.10389721343815	-1.45664113354455	0.148423437845857	0.875498355843431	-4.45448548720188
SLC16A11	1.16904129576758	-2.72262509011156	1.51968294191873	0.131821956642719	0.865484546228549	-4.45480981998579
PMS2L2	-1.25753463687428	-3.80537816512903	-1.54511742191676	0.125552567082362	0.861956534698209	-4.4548636639918
C19orf66	0.40589182940131	1.06231872877634	1.61382389050831	0.109792584460656	0.861956534698209	-4.45493452249144
LRRC37B	0.248136870291644	2.31559912743971	1.64624735635246	0.102927664413171	0.861956534698209	-4.45504512783104
CLIC6	1.40992676675848	-4.31474870023932	1.64669035394067	0.102836326624421	0.861956534698209	-4.45569330958899
MIR1205	-1.35360073024536	-3.6051645705464	-1.56687832074924	0.120378057840715	0.861956534698209	-4.45627806164822
STS	0.172358773096049	2.81298546365156	1.86652769700635	0.0649681641050283	0.833484367490324	-4.45635019449978
MMP1	-1.43596213275701	-1.5335105916465	-1.46456913225914	0.146250570698927	0.872371138225513	-4.45666393182185
NKAIN4	-1.39879990978894	-3.93953701282673	-1.55038333217668	0.124284521992734	0.861956534698209	-4.45674927977109
ALDH3A1	0.85587025460773	-3.28691677337537	1.41147623356116	0.1612825722825	0.884451168446786	-4.45689581198
ANKRD24	0.467358528687895	-0.464035802994497	1.41084560200938	0.161467988932772	0.884451168446786	-4.45720744585169
ITGAL	0.9584929135225	-2.18540097723036	1.44791351675683	0.15084432117105	0.877666128953747	-4.45722874556429
AP1S2	-0.167788219170555	3.07734294736424	-1.83392722380629	0.0697103588222708	0.838973534510387	-4.45723063593958
LOC643401	-1.06248969717704	-3.45084707878506	-1.5038799943234	0.135839686366403	0.865484546228549	-4.45731187504681
RARG	0.114378284135378	5.8051917189934	2.08153645003865	0.0400008019946253	0.806063606307354	-4.45752316445127
PROC	1.25652266489539	-3.18781557130747	1.53008414179051	0.129228994847567	0.863429483702137	-4.45758421974785
ZNF883	1.16913412445918	-3.46307220883856	1.48335935578095	0.141199386121289	0.865484546228549	-4.45774160337455
ZFPM2	-0.796092943613709	-2.26700726048817	-1.40834446874602	0.162204975521196	0.884451168446786	-4.45788379009036
INTS4L1	-1.36257725004989	-2.88756102207541	-1.48648352606507	0.140372906098581	0.865484546228549	-4.45820223699128
CYP46A1	0.641204102386689	-1.91632629145526	1.39678804259169	0.165643709688633	0.885741533202575	-4.45826271755035
C6orf132	0.138631209302862	4.06459802331698	1.9725719591088	0.0513722365067789	0.815132147380807	-4.45852691631738
ZNF804B	1.08607560076417	-4.16266554851732	1.53303946521613	0.128499634478902	0.863429483702137	-4.45893895097041
SLC10A1	-1.15634910236568	-1.13157873405982	-1.43534768487891	0.154383382465741	0.878440664963591	-4.45983158457587
ATF6B	0.0925105657199676	6.24625884148147	2.10649560086378	0.0377249432435427	0.806063606307354	-4.45992355866288
RANBP6	-0.139004328093399	4.16235686138574	-1.9670550723144	0.0520146347529202	0.815283644336114	-4.46030794410116
GFRA2	0.58317860454098	-1.69147970995259	1.39737438361086	0.165467907042238	0.885741533202575	-4.46050804603589
KDM3B	0.124991741790517	7.25530640513172	2.13561118629387	0.0352122302667814	0.806063606307354	-4.46083909957516
HIST1H2BN	0.378203362921223	1.51154619744524	1.47940163293147	0.142251824247719	0.866358160494845	-4.46093310403718
C15orf55	1.44751322096504	-4.15202631222323	1.62339011006231	0.107729968839142	0.861956534698209	-4.46093333248842
SNORA39	-0.910863311864219	-3.71070941257812	-1.44972522739714	0.150339288082655	0.877600915520048	-4.46104608081901
GRRP1	-1.07654875631393	-4.64211606243657	-1.53789987095979	0.127307177863474	0.862085844193515	-4.46106334132145
CAPN3	1.41105720745953	-3.94843011159773	1.56786739068106	0.120146956067932	0.861956534698209	-4.46130074482607
NOVA1	0.222865521627705	1.70877747142766	1.65147353899511	0.101854287053394	0.861208087852301	-4.46138018615091
TRIM6	-0.792544973822453	-2.88244478302193	-1.40116951999488	0.164333457311096	0.885216331697546	-4.46143723722463
SPTBN4	0.387694163480291	0.969827256501355	1.47535972940484	0.14333295042579	0.8673221638652	-4.46157666637935
ADAMTS7	0.399255933421857	-0.798778979406707	1.42402277618716	0.157627522156535	0.881186652708513	-4.4617456026972
METTL20	0.60901998904587	-1.11584455288959	1.3877410066207	0.168374401109695	0.886382648203826	-4.46208876690122
TBX10	1.48669306157748	-3.93858460466007	1.61646612682402	0.109219736945138	0.861956534698209	-4.46286955894706
WBSCR27	0.552544024957806	-1.25376377767521	1.39161065451908	0.167202244248185	0.886382648203826	-4.46299716557554
BMP2K	0.215102206283662	3.80138312477129	1.82244552273709	0.0714478083773816	0.842196723547569	-4.46303492210122
C17orf37	-0.155751241698169	4.38386180380722	-1.98196048369606	0.0502945189527403	0.815132147380807	-4.46310794043983
CALHM1	-0.936232819498594	-2.85977322672683	-1.41959968416041	0.158908712806993	0.883609980148182	-4.46329142780234
DNM3	0.427469945033962	-0.677408511155437	1.40506486696497	0.163175248904114	0.884451168446786	-4.46331820317832
PPP1R10	0.0943049498439645	6.9101267595695	2.11967449131847	0.0365690113331358	0.806063606307354	-4.46377566722805
ZNF41	0.169319641303889	4.1784721278061	1.96740284225356	0.0519739391197815	0.815283644336114	-4.46472096618521
LOC728175	-1.18514116440689	-4.53932593611798	-1.55084822332879	0.124173064065978	0.861956534698209	-4.46505128166572
PART1	-1.13180422344311	-3.16435422798606	-1.4439535439431	0.151952774827616	0.877666128953747	-4.46531530431509
FKSG29	1.34410463691293	-4.86004674086235	1.6106837850455	0.110476504717388	0.861956534698209	-4.46570811198281
FLJ43663	-0.367411601202452	1.85939094048972	-1.46243487503212	0.146833071771738	0.872959933277834	-4.46596619809476
E2F8	0.127171557993447	4.16675113350399	2.00793738681471	0.0474123784585843	0.814061782260748	-4.46690444460245
SCRN1	0.106492242106003	7.34542308444588	2.15155301226327	0.0338988772709007	0.806063606307354	-4.46701086216318
ESAM	0.350157433872964	0.481589561664754	1.46622402665191	0.145800138859544	0.872089242591924	-4.46718686256559
HEATR4	0.530546254671551	-0.788254310683394	1.38153527117202	0.170267244337334	0.888291154431861	-4.46755292595598
ANO7	0.490671677874187	-0.87690131523596	1.38955612584443	0.167823804911097	0.886382648203826	-4.46759968089023
MIR3662	-1.35605898938311	-4.54811980422537	-1.56216569670575	0.121484045573604	0.861956534698209	-4.46830109630888
UBASH3A	-1.155131752094	-4.46813363302518	-1.51482694200559	0.133046467045936	0.865484546228549	-4.46841727262055
SLC34A3	-0.370836036174519	0.200233149397213	-1.49829758227295	0.137281689084089	0.865484546228549	-4.46905518104167
TREM1	-1.09048108824074	-4.45094467355716	-1.48957219662372	0.139559536127099	0.865484546228549	-4.46905776876798
MMP12	-1.01378163660585	-3.97275878876882	-1.42231059029262	0.15812252719315	0.881186652708513	-4.46912977440889
CDH13	0.928387609880447	-3.68649799649431	1.41111148286203	0.16138979541642	0.884451168446786	-4.46922671371232
AK8	0.486950159942617	-1.194650530002	1.3809075597347	0.170459604024187	0.888291154431861	-4.46965078308494
AGAP7	0.331015640481595	0.76422091283824	1.49460107800395	0.138243118004811	0.865484546228549	-4.46983481549708
LOC388630	0.631101639523657	-2.18909938556217	1.37610588164953	0.171936532588144	0.888291154431861	-4.46994838960907
STK10	0.100708753628912	6.01085645498563	2.06744943467774	0.0413367883446632	0.807612673219798	-4.47057362929825
LPAR5	-0.63218137982446	-2.08060323898449	-1.37873252388238	0.171127414248604	0.888291154431861	-4.47071491109584
TREX1	0.215265645751475	2.6083817562567	1.76784064850612	0.0802109384143435	0.845446819301565	-4.47092618958557
TAS2R3	-1.39728956831092	-3.40183300787694	-1.51977490122815	0.131798853623095	0.865484546228549	-4.4712925063025
GNA15	-0.911361052723978	-3.27613596891421	-1.41127659636177	0.161341251421453	0.884451168446786	-4.47169069076446
ZC3H12D	-0.680123944077859	-0.979117768837818	-1.390650610765	0.167492469254251	0.886382648203826	-4.4718186575572
FRZB	-0.720584008819634	-0.374526316719775	-1.38920569075603	0.167929998409179	0.886382648203826	-4.47249693409457
LOC100286844	-0.56032863286325	-0.569042349160278	-1.38265189063144	0.169925469044312	0.88818000830353	-4.47279751567001
MAGOH	-0.123014369852614	4.76564470221473	-2.00601371012458	0.0476208672955129	0.814061782260748	-4.47279859613896
PFKM	0.0848182657044569	6.01366676945047	2.0958743829405	0.0386793796879621	0.806063606307354	-4.4737924471794
KCNK4	1.16362099929712	-2.39233817174407	1.45024437482439	0.1501948119395	0.877600915520048	-4.47420293279053
HPGD	-0.365240345611676	-0.672282336382333	-1.44459821528315	0.151771894062048	0.877666128953747	-4.47438155810495
OR8A1	0.67687495880201	-1.69441811245086	1.36894512444698	0.174157114938018	0.888604531245432	-4.47446272432193
LRRC71	-1.28330962221435	-3.93823712610751	-1.49848003213878	0.137234371385344	0.865484546228549	-4.47451207638988
FLJ40852	0.895296861108801	-1.1617834102147	1.39977389009615	0.164749948237618	0.885216331697546	-4.47469807360552
UCKL1-AS1	0.33962888070182	2.7823965543431	1.71003255522998	0.0904354939261894	0.849563380014039	-4.47555147331527
SLC6A17	1.2755705406263	-3.77147359110182	1.49952582122055	0.136963396235794	0.865484546228549	-4.47555735157987
AQP7	1.15280420356006	-4.00131869482061	1.46026987480566	0.147425802741048	0.874308200369252	-4.47557122757445
CARD18	-1.26083319409655	-3.49419951387687	-1.44221566244093	0.152441216855761	0.877666128953747	-4.47582951376349
SLC20A1	0.0783916133457732	7.16096130707977	2.11384118353251	0.0370768213545251	0.806063606307354	-4.47601921402643
FAM178B	0.164977805431216	2.64101648293841	1.82938914907403	0.0703928201645813	0.839692956085919	-4.47623491661219
LOC100131060	0.947132984482028	-3.22543250784962	1.42388038002478	0.157668644388112	0.881186652708513	-4.47635595337486
HIST3H3	1.24195068439379	-3.69715506913437	1.52887696170198	0.129527859023177	0.863454260774604	-4.47640122981092
GNA14	-0.194426988226919	1.5987623096851	-1.70021881821237	0.092272733327384	0.849563380014039	-4.47641842566187
NUDT9P1	-1.19541724210964	-3.56078432439544	-1.44934238544622	0.150445900004339	0.877600915520048	-4.47672771951387
RNF152	0.230220713594006	1.23752363677921	1.59608200766258	0.11370179649317	0.861956534698209	-4.47681846635003
TNF	-1.07538218423227	-2.38341583362237	-1.44483685953601	0.151704977911868	0.877666128953747	-4.47696776631504
SNORD117	0.858735901404818	-3.59339185954238	1.39492749071752	0.166202503881917	0.886382648203826	-4.47726901143417
GUCY2C	-0.511489253723328	-1.49625609603308	-1.40170453343728	0.164174009598675	0.885216331697546	-4.47756185782423
NPHS1	1.0844597646144	-2.18472123512811	1.45670959211393	0.148404568474953	0.875498355843431	-4.47828179491527
PCGF2	0.136404919794324	3.48645701077873	1.91264703870122	0.0587234255445285	0.81839525631553	-4.47845136463174
RP1	-1.09048108824074	-4.24988707358306	-1.46099376507191	0.147227410666543	0.873751318661198	-4.47885051303815
MIR3682	-0.657332938956102	-1.68563815521361	-1.36127520045502	0.176559643710293	0.888990566578081	-4.47912280741362
AKAP7	-0.314008462884313	0.337046533237703	-1.50625905709471	0.135228767239664	0.865484546228549	-4.47941410232759
FRMPD1	-1.04856185310238	-3.47912368311609	-1.43260968937072	0.155162949673639	0.878440664963591	-4.47970817005634
TF	1.29341947968227	-3.39644481504239	1.50887327839227	0.134559949670619	0.865484546228549	-4.48025816209588
HOXD1	-1.43761238767369	-3.95096678146023	-1.56741217633876	0.120253275616877	0.861956534698209	-4.48069095429523
TNFRSF13C	0.885025336914977	-2.24746926211852	1.37409415448715	0.172558193964345	0.888310599315825	-4.48069787287158
PRKG2	-0.848215954466395	-2.08072273766201	-1.37086441192932	0.173559812802271	0.888604531245432	-4.4808554807556
DRD2	0.653664980006427	-2.39925723867266	1.35788582726349	0.177629288785045	0.888990566578081	-4.48106476099794
MYADML2	-1.12639618075039	-3.07858089679985	-1.4497948435543	0.150319908008286	0.877600915520048	-4.48119073939375
SPTAN1	0.103404886981247	8.40198309763078	2.15385229588767	0.0337130058668731	0.806063606307354	-4.48127832130194
FAM163A	1.29769647588761	-4.2053242509976	1.47842905703345	0.142511385658149	0.867050372452676	-4.48219645503612
JAKMIP1	-0.585146616252599	-2.36589077275811	-1.35498586097805	0.178548366251226	0.888990566578081	-4.48268217381399
TBX4	-0.42417123491229	0.54313271565502	-1.44543690761483	0.151536824476974	0.877666128953747	-4.48295391263684
WASH5P	0.827711474301921	-2.42699973968605	1.3677666175531	0.174524650204526	0.888990566578081	-4.48295669788702
PLP1	1.26300047903939	-3.70806160689476	1.4819441873782	0.141575007750378	0.865484546228549	-4.48300829844089
SNORA2B	-0.910266360786125	-2.16166308564761	-1.39778928504708	0.165343593292181	0.885741533202575	-4.48302410187249
MIR3939	-1.38640464978133	-4.73425606620194	-1.55791394007685	0.122488784314566	0.861956534698209	-4.48315959989768
CCDC38	-1.13980574618332	-3.89608680732207	-1.46491130602108	0.146157348729705	0.872356577384047	-4.48362470599036
COL4A2	0.931754215615252	-2.64103944834544	1.38276684356346	0.169890313875448	0.88818000830353	-4.4836359357319
PAX3	0.76155586635489	-2.94332811158579	1.36927162964579	0.1740553932445	0.888604531245432	-4.48364428467074
TEKT2	-1.53399529385637	-3.19495521040464	-1.54818227362387	0.124813303292021	0.861956534698209	-4.48366744543016
FRMPD2	-1.14053768015785	-4.27727385222595	-1.48955001137401	0.139565365225366	0.865484546228549	-4.48373458512183
IL1RAPL2	-0.685830942952733	-2.23505343539528	-1.35553486564211	0.178374096740175	0.888990566578081	-4.48377845488027
BEND6	0.242887650035297	1.87490949485267	1.6180093899473	0.108886262980189	0.861956534698209	-4.48413535154403
SLC9A7P1	-1.46132821436736	-4.40745239053388	-1.55280723216321	0.123704260219338	0.861956534698209	-4.48448121075308
SFTPA2	1.4076405786266	-3.82288463895983	1.48946335296866	0.139588136247448	0.865484546228549	-4.48459098240976
MYADM	0.113678101037741	6.35003951405345	2.07295784265597	0.0408098798296768	0.806063606307354	-4.48483436728357
RPRML	-1.23148185055538	-4.01530001686375	-1.51048475735178	0.134148967263289	0.865484546228549	-4.48487409700491
CLDN14	-1.31101726905507	-4.80202528326533	-1.54872033319356	0.124683875889322	0.861956534698209	-4.48553604577088
CEACAM22P	1.48552392550037	-2.89794907126683	1.53116578432808	0.128961672483596	0.863429483702137	-4.4856630156866
RASSF6	-1.19669782196413	-4.73898986096035	-1.50903853935856	0.13451775702597	0.865484546228549	-4.48574586838293
GPR44	-1.05658362762918	-3.89986712342119	-1.40810233157187	0.162276460549169	0.884451168446786	-4.48640842407412
MYH15	1.27201349286618	-2.62037455809598	1.46384284243688	0.146448594510616	0.872791436395575	-4.48673599244134
KCNQ1	0.812635803684699	-1.85760081883999	1.37234466383581	0.173100205747484	0.888604531245432	-4.48702085188755
FAM167B	-0.464126296055365	-1.45732580035635	-1.3501916521986	0.180075652433765	0.88916008600599	-4.48708899111177
FAM78B	0.777878329081194	-2.85356494320905	1.35084816749354	0.179865926446099	0.88916008600599	-4.48744715978363
NIPSNAP3B	1.26300047903939	-3.39656054070954	1.46689414230664	0.145618052712056	0.871623591108244	-4.48761035523879
CYP4F8	-0.885437071024056	-3.54522924899142	-1.37601046564188	0.171965979428577	0.888291154431861	-4.4884654247169
PPP1R1C	1.10044837723893	-2.90288209874634	1.40390025045254	0.163520868980953	0.884451168446786	-4.48865109597007
ARHGAP40	1.02426284272738	-4.77287446949204	1.45739726778275	0.14821512626342	0.875498355843431	-4.48888533819524
NEK10	0.438021537876912	-0.788682090727308	1.35183962631195	0.179549551078638	0.88916008600599	-4.4895195631583
GJC2	0.771362091642693	-0.790090095774432	1.34976787853401	0.180211126286846	0.889253171654943	-4.48965849686306
SNORA47	1.07103173662842	-4.61201665326353	1.44006859140294	0.153046338539698	0.877666128953747	-4.48967572134843
ZNF552	-0.152629237848878	3.51309881462032	-1.92055419593552	0.0577052790064751	0.81839525631553	-4.49004084425314
CRHR2	1.48552392550037	-3.30999565077038	1.51356973647437	0.133364942180892	0.865484546228549	-4.49033401841033
SLC6A4	1.13552649567725	-3.84029596880968	1.45767938837298	0.148137461425779	0.875498355843431	-4.49040667795837
SNORD42B	0.549869181679583	-2.65390412499071	1.35618226689468	0.178168758558792	0.888990566578081	-4.49066510763652
DDX11L2	0.371160562475388	-0.520627940802393	1.42750449349759	0.156624611148371	0.879580254145518	-4.49087566446165
RGPD1	-0.887147408975459	-2.65986256942491	-1.3688525354381	0.17418596896323	0.888604531245432	-4.49146546937489
IQCD	-0.25525128032149	0.890111864982926	-1.55822442494872	0.122415190730684	0.861956534698209	-4.49147802350898
TNNC1	-1.46132821436737	-4.07587818601757	-1.52471015823368	0.130563632141372	0.865013235061035	-4.49168183228161
CCDC37	1.21988482875047	-4.01832460369386	1.47545599256121	0.143307127812525	0.8673221638652	-4.49183365386317
PPCS	-0.127807434590953	5.10762023390512	-2.04497237048648	0.0435479090678712	0.812482585301134	-4.49220099294837
LOC645781	0.338597119770047	0.943478196051946	1.50788765163464	0.134811805024128	0.865484546228549	-4.49229798353037
LOC645638	0.440843861218586	-0.763480639899153	1.35348184692291	0.17902644142182	0.889058798734012	-4.49240129798655
SNORA62	-0.315636546677475	-1.2051553128707	-1.48852488586897	0.139834921027409	0.865484546228549	-4.492854595518
GABRG2	-1.29999003762057	-4.75059387487254	-1.51918302931051	0.131947605888361	0.865484546228549	-4.49308415526652
PRB3	-0.849239205798707	-2.53218200702872	-1.34059612589206	0.18316206334644	0.890094936299712	-4.49356271034144
CXorf40A	-0.152073686725192	3.87874949239417	-1.91602169699713	0.0582870575299246	0.81839525631553	-4.49383062498339
ELAVL3	-1.46132821436737	-3.06679465623125	-1.51619993651008	0.132699343505969	0.865484546228549	-4.49383907754163
C4orf44	-0.53512801871369	-1.57564913316736	-1.34021305717219	0.183286099013064	0.890094936299712	-4.49407138735736
USP44	-1.06538103834615	-3.57136753010707	-1.39235672280369	0.166976969931141	0.886382648203826	-4.49409712831539
SMAD5-AS1	-1.05078268394411	-2.79715214885546	-1.38673047054509	0.168681532022923	0.886558749701876	-4.494741043025
PCNA	-0.144153893286555	6.98449839496626	-2.14395682250976	0.0345192829131476	0.806063606307354	-4.49487985510103
LOC100134868	-0.430875736240146	-0.478365174674434	-1.37067779426307	0.173617821844812	0.888604531245432	-4.49495040166579
SPERT	-0.727714856725663	-3.15407832909026	-1.34334531692635	0.182273742148546	0.890094936299712	-4.49555006533592
C20orf196	-0.380047131966089	0.00230170753920592	-1.40050473898607	0.164531744071487	0.885216331697546	-4.49555757588827
LOC339524	-0.594221192788269	-1.38521899606009	-1.33350334426795	0.185468928419945	0.890477952512104	-4.49558393718669
LOC728640	-1.38986905845068	-3.93189608783044	-1.440554889255	0.152909120081296	0.877666128953747	-4.49559339838237
SLC22A1	0.940610494715024	-2.34829431822041	1.3931014829517	0.166752321683829	0.886382648203826	-4.49576725528246
ADC	0.746690314256754	-1.5480080154204	1.33624612234381	0.184574289824128	0.89038240867517	-4.49600013720804
SNORD12	0.304255371096002	0.115465012309229	1.57892207433845	0.117587904825323	0.861956534698209	-4.49602445573777
RPL21P44	1.0554912051826	-3.27954754656495	1.38887114246023	0.168031425476532	0.886382648203826	-4.496028270951
ZNF862	0.164101513617933	3.09594221615369	1.796028924709	0.0755823784338155	0.844224508691957	-4.49605115238035
FLJ13197	0.98779567737586	-2.66875079277588	1.35756487902165	0.177730829559136	0.888990566578081	-4.49610842774734
ZCWPW2	0.878900727489135	-1.59794164929249	1.34565554577971	0.181529770678911	0.889883337432757	-4.49624092137464
BFSP1	0.227447303887497	1.44124677894755	1.61702739462484	0.1090983613776	0.861956534698209	-4.49626566950341
IL12A	-1.03283595387199	-3.29496671686429	-1.37442879858611	0.172454664477684	0.888291154431861	-4.49642822858495
ZC3HAV1L	0.321097175082052	1.00992558863582	1.51191511531307	0.133785003266816	0.865484546228549	-4.49666222811356
EFCAB5	1.19219937657087	-2.69227377735427	1.43911195168927	0.153316550723303	0.87777441840114	-4.49686134383448
FCHSD1	0.138295134436809	4.15333536338498	1.91154547767166	0.0588664604405115	0.81839525631553	-4.49752502550393
RAG2	-1.46132821436737	-4.31677345640802	-1.50131038315852	0.13650196516663	0.865484546228549	-4.4975867981285
DLEC1	0.72928505010638	-2.02044664937751	1.33250266782661	0.185796138275315	0.890477952512104	-4.4976808790546
UTP3	-0.123323302502228	5.31034476128265	-2.03459230131427	0.0446027930344098	0.812482585301134	-4.49802240323118
SGPP2	0.229120337828738	1.17681785870927	1.62873278084558	0.106591639721902	0.861956534698209	-4.49858513973816
SGK2	0.864980024875975	-2.01319135664556	1.35325620834093	0.179098247604334	0.889058798734012	-4.49861584388815
MFAP3L	0.219476090712935	2.61282219929876	1.70718897651314	0.0909647420438946	0.849563380014039	-4.49918399052944
KLK5	-0.709498599812922	-2.46804040195854	-1.33055161608593	0.18643535598663	0.890477952512104	-4.49936587171872
CDH7	0.564966015441291	-2.55423723990491	1.3278748009395	0.187315036588817	0.890477952512104	-4.4994756119014
LRP11	-0.0846000431475948	5.81283699318415	-2.07364545092536	0.0407445139513841	0.806063606307354	-4.50002151249811
TTC39C	-0.113330031132048	4.59168227013008	-1.96867250854728	0.0518255937804378	0.815283644336114	-4.50038847632983
MTX2	-0.135270855536992	4.97648629141497	-2.03578896082808	0.0444800755279701	0.812482585301134	-4.50040355891159
SRSF3	-0.109394629216677	8.8537905020091	-2.16321231119196	0.0329654584728717	0.804565625812136	-4.50093973116604
DPY19L2P4	1.17858511936776	-4.70085747375591	1.48241100197925	0.141451017231585	0.865484546228549	-4.50145174577926
ARL10	-1.1423888765823	-3.82568716987784	-1.44985600572645	0.150302882990393	0.877600915520048	-4.50162032124197
PAQR8	-0.365322659259206	-0.793224767903957	-1.40482544288788	0.163246256427182	0.884451168446786	-4.5016758483432
FGF22	-0.821651559960418	-2.46586320423945	-1.33666257232382	0.184438736355366	0.89038240867517	-4.5018071003165
GCNT3	-1.07271620053515	-3.72645504635744	-1.40594869144382	0.162913332207668	0.884451168446786	-4.50210562878475
WDTC1	0.121704788270192	4.70511296432148	1.9825598262651	0.050226378042601	0.815132147380807	-4.50274311199601
NAT10	0.0866243718624444	6.02194690774374	2.09590104366347	0.0386769580744881	0.806063606307354	-4.50356396544545
LOC253264	1.05941460597989	-4.67809086305075	1.41298466014112	0.160839731040271	0.884451168446786	-4.50452759504394
SNTG2	-0.576340690892582	-1.48161232917855	-1.3170028734443	0.19091987379227	0.890477952512104	-4.50473961955314
ZBED3	-0.366246346660898	0.778184971890521	-1.43501506988852	0.154477923673425	0.878440664963591	-4.50525079297239
MIR4746	1.2858192867158	-3.85368511579777	1.3908132485806	0.167443276186661	0.886382648203826	-4.50537785129685
PPP4R1L	0.145274727270944	4.47616486810607	1.87579899047516	0.0636699441805106	0.831124353820528	-4.5068289340827
LDHAL6B	1.15304421352697	-3.00049651998306	1.41950324340288	0.158936736673199	0.883609980148182	-4.50745449478902
FLNC	-1.16111316532825	-3.86898076254077	-1.42781719361816	0.156534778668473	0.879580254145518	-4.50790971712672
AOC3	-0.544797957382145	-0.551335693220825	-1.317521154612	0.190746857051421	0.890477952512104	-4.50817690923948
SYT2	0.418282464513989	-0.237556475863528	1.36689500888437	0.174796852651078	0.888990566578081	-4.50823952238892
DKFZp434J0226	-1.26877770027056	-4.58395451986477	-1.4654251437022	0.146017445306498	0.872202134679339	-4.50892178837048
MIAT	0.40467469402858	0.0474084799082285	1.36604642032015	0.175062174972739	0.888990566578081	-4.50914111219621
CATSPERB	-0.362553135880823	0.411883840974209	-1.42761079798142	0.156594067547332	0.879580254145518	-4.50935706902703
POLR1A	0.160561541495333	6.0362024112708	2.09116701070404	0.0391090096480356	0.806063606307354	-4.50947382020678
D4S234E	1.02725782654207	-4.46480012672149	1.36015733880413	0.176911887251265	0.888990566578081	-4.50969373223878
C1RL	-1.34409595752517	-4.38569515641327	-1.41498989418155	0.160252482975566	0.883609980148182	-4.5098155718854
CC2D2B	1.13348345831165	-2.84233546627032	1.37358914780859	0.172714518197237	0.88839923356498	-4.50986646687691
CTNNA3	-1.03674604854252	-3.5970501812183	-1.34239740165353	0.182579666245433	0.890094936299712	-4.5104692495514
GK3P	1.22869868392352	-4.77715020474365	1.44591058296159	0.151404186726482	0.877666128953747	-4.51047958699638
MAP3K15	-0.675361459072581	-1.78389712416597	-1.30769234244216	0.194047997464961	0.89066803959111	-4.51097436185225
GRAP	-1.05157041944724	-2.78590827972864	-1.3800977095127	0.17070802362343	0.888291154431861	-4.51130478514666
KCTD21	0.125206181447386	4.43145845309895	1.91625348228851	0.0582571866462284	0.81839525631553	-4.51133141568637
CACNA1I	0.396342388639447	-0.887493890955891	1.34710905695308	0.18106286521987	0.889494441948785	-4.5115111875453
APOC3	-1.01497229311001	-4.21902009033872	-1.35228313151748	0.179408164232885	0.88916008600599	-4.51182911353524
CDH19	-1.11465155123359	-4.01101296742086	-1.36041397399061	0.176830973298348	0.888990566578081	-4.51214816235146
CCNB3	-0.830720041304764	-2.48775785714177	-1.31140067061136	0.192797537229205	0.890477952512104	-4.51217594482462
COX6B2	-0.942419932294985	-3.06174038738461	-1.31243018448051	0.192451450448607	0.890477952512104	-4.51239949436023
RTBDN	1.2326841581714	-3.4011074982339	1.39969376425192	0.16477388427257	0.885216331697546	-4.51285078330257
RFPL3-AS1	-1.3218886981391	-3.72275243371055	-1.3841743287401	0.169460322296438	0.88818000830353	-4.51285450562913
SNORA71D	1.07202098771374	-4.33529694316943	1.35213527382699	0.179455291050837	0.88916008600599	-4.51356949081241
MAML2	-0.404815244013606	-0.734210804634261	-1.35893701013952	0.177297025347873	0.888990566578081	-4.51360832836813
PGK2	1.03878496987758	-4.57901324562381	1.39887027669009	0.165020039244536	0.885286806738559	-4.51411018431664
CPB2	1.24086903001887	-3.9765982501456	1.37562333879364	0.172085492012728	0.888291154431861	-4.51448516835125
C15orf5	-1.39475542976051	-3.90515985692891	-1.3923381037679	0.166982589104624	0.886382648203826	-4.51486075342605
BPIFA2	-1.29775298107426	-3.98701533302207	-1.39342685672588	0.166654248900902	0.886382648203826	-4.51557917848241
OIP5	-0.148771512857916	3.5150077184315	-1.88831869282147	0.0619514556825339	0.821644106855699	-4.5157122843949
CD1B	-1.17251713828119	-4.17533278630775	-1.39675222621245	0.165654453137627	0.885741533202575	-4.51608687381012
GAR1	-0.142958426604906	4.5567095573691	-1.990748338712	0.0493032458613332	0.815132147380807	-4.51633314363575
PPEF1	-1.11395972334783	-3.75423301559017	-1.33521524410874	0.184910160253344	0.890422551130699	-4.51673737473974
MAST1	0.286931074175367	1.47828691233949	1.48795892538261	0.139983914006033	0.865484546228549	-4.51679986430345
WWC3	0.107737692411892	6.133035463465	2.06915866345428	0.0411726689536884	0.806063606307354	-4.51696843061803
MCTP1	-0.414209834980268	-0.535126332973101	-1.34913516477475	0.1804135381144	0.889253171654943	-4.51705045556786
HSP90AA4P	1.22682568524737	-3.04324052976951	1.3810838674994	0.170405558517028	0.888291154431861	-4.51753197498351
LOC400685	0.541730210009834	-2.51148219453664	1.30323698852468	0.195558339471265	0.892156273718225	-4.51767629194496
GLOD5	-0.596687533779424	-1.96689985987647	-1.29468045937578	0.198483468483708	0.893289529474104	-4.51876182785918
KGFLP2	-0.462666759122906	-0.452131849714579	-1.31817324825959	0.190529336497106	0.890477952512104	-4.51934026256402
ZNF648	0.956735137989045	-5.11590232701002	1.41768628560618	0.159465420409716	0.883609980148182	-4.51944525711213
NT5C3	-0.131660054132068	5.77086860783381	-2.05044430178472	0.0430004832021083	0.810755446529944	-4.51953298219858
CABP7	-0.902926240707001	-2.03142272760171	-1.31343392596974	0.192114474083396	0.890477952512104	-4.51967526788143
SORL1	0.154383388129601	3.811216171802	1.93534136654337	0.0558412126288365	0.81839525631553	-4.5197449947144
SCRT1	0.956481319297326	-1.91393107728489	1.30378003004982	0.195373784276167	0.892156273718225	-4.52011489037941
PSORS1C1	-1.04841453110289	-3.43128167340307	-1.30861785121833	0.193735348255702	0.89066803959111	-4.5203604179288
LOC728730	-0.28640258033446	0.681711433004144	-1.4557495821629	0.148669347850074	0.875498355843431	-4.52086969715273
GMCL1L	0.928906762632325	-3.11129384352013	1.29865872240098	0.197119446107293	0.892447222498	-4.52097177019442
AKAP3	-1.13129230819494	-3.82031731869136	-1.35950540160437	0.177117561076603	0.888990566578081	-4.52106354671913
PLD4	1.19047317612634	-4.20195154837264	1.40151532005771	0.16423038650187	0.885216331697546	-4.52117962753941
DCAF12L2	-0.475182285546059	-1.96266239111631	-1.31269001791692	0.192364176805678	0.890477952512104	-4.5214455057039
TRIM41	0.100141548458027	5.9413632116528	2.05171675454101	0.0428740335336515	0.810755446529944	-4.52151408111355
MBOAT2	-0.135601882583227	4.56783407020297	-1.9255746108379	0.0570666019734365	0.81839525631553	-4.52153145181376
NR3C2	-0.461850884023477	-0.674527402475388	-1.32496520479982	0.188274741548513	0.890477952512104	-4.5215653229531
CLDN2	1.02843180516455	-3.64188834507761	1.33680336167197	0.184392926688532	0.89038240867517	-4.52172268385452
F5	-0.797736243358437	-2.65305389451011	-1.2844243277475	0.20203227717817	0.893335587194174	-4.52185597023275
HIST1H2BM	-1.14116351036566	-2.55579944531667	-1.31298295579669	0.19226581937367	0.890477952512104	-4.52202143223338
LOC284379	-0.457749348763049	-2.85952956369627	-1.30669553486978	0.194385152833958	0.891389442279988	-4.52208412819793
SPEM1	-1.18461919669553	-4.27021974051532	-1.40852353864592	0.162152125073306	0.884451168446786	-4.52219474842837
PPFIA4	0.246943351538639	1.0989307871229	1.55037441556107	0.124286660530897	0.861956534698209	-4.52231058641229
SMO	-1.06646049209471	-4.12230602337941	-1.32731948441099	0.187497919154311	0.890477952512104	-4.52231231512428
MIR631	-0.754639178086462	-2.46751115972145	-1.28339552750628	0.202390836553271	0.893335587194174	-4.52239332885604
RAET1L	1.03297642603209	-2.85838644866684	1.33741317144558	0.18419460713283	0.890324914576132	-4.52241717890009
UXS1	-0.0936699071480591	5.39145242163697	-2.03631247788157	0.044426479845132	0.812482585301134	-4.52268655179867
USP49	0.42144377375628	1.09601735224121	1.39520603192072	0.166118755907363	0.886382648203826	-4.52284614002826
SSTR1	-0.859365519916206	-4.87271966099027	-1.32919800413094	0.186879804719524	0.890477952512104	-4.52287066397608
RREB1	0.141935730693464	5.89834306758192	2.033416332957	0.0447236710912771	0.812482585301134	-4.52304182706705
LGI3	0.799644454665736	-3.35600435920051	1.28489990975021	0.201866685453655	0.893335587194174	-4.52330340529562
DPH3P1	-0.136435601358632	3.06635397468459	-1.86400184981313	0.0653256669701173	0.833724938725822	-4.52350512882763
SOX5	1.25519403945657	-3.60872977205833	1.34403600135604	0.182051078291157	0.890094936299712	-4.52354697173493
MSR1	-0.784987526479395	-4.12578977285237	-1.29445911185414	0.198559566951556	0.893289529474104	-4.52426134094249
HOXA2	-0.928037002487918	-2.8996625807228	-1.28766356813255	0.2009064020652	0.893289529474104	-4.52446429403437
PAX2	0.890275406154192	-3.43826795918346	1.27995616223883	0.203592948719836	0.893335587194174	-4.52449780196374
ZNF843	1.03297642603209	-3.15181951462507	1.32953628810065	0.186768657201327	0.890477952512104	-4.52473415364797
ANXA3	-0.116499992498182	5.61694673814747	-2.05964799560193	0.0420930419346652	0.808618478424724	-4.5247835944101
MOSPD1	-0.151822556748795	4.84965359549253	-1.92947528415577	0.0565745049457459	0.81839525631553	-4.52508822356456
KHDC1	-0.380110425094125	-0.693536749146399	-1.36200990060389	0.176328425403266	0.888990566578081	-4.52511586605903
CYP27A1	-1.10012608998872	-2.73570510807194	-1.31570717263767	0.191352928045439	0.890477952512104	-4.52513742924779
GSDMD	0.312727233732108	-0.747223127389074	1.4240309426681	0.157625164029128	0.881186652708513	-4.52564729797212
C20orf30	-0.108692337246613	5.29537700280632	-2.02994843617884	0.0450817719878447	0.812482585301134	-4.52568989563055
HPCAL4	0.800750497892518	-2.05421222097075	1.28330514497279	0.202422359328517	0.893335587194174	-4.52571869577483
CRSP8P	-0.824359400375176	-3.24183898711461	-1.29047263986949	0.199933811619953	0.893289529474104	-4.52573532328429
IHH	-1.12022658381434	-4.24367205323351	-1.35718244276461	0.177851881044089	0.888990566578081	-4.52598914270528
PABPC4L	0.538449199392946	-2.18603404594969	1.30241050248935	0.195839473608023	0.892156273718225	-4.52614588566396
ADAMTS18	0.82595986022439	-3.12918109338265	1.29291912590751	0.199089608162309	0.893289529474104	-4.52628219242915
HHIPL1	1.15304421352697	-3.80093783627428	1.34883065969696	0.180511013612312	0.889471476621185	-4.5263830070747
RAB41	0.694479498946104	-2.18556176206184	1.2746654981781	0.205452409570675	0.893335587194174	-4.5266352594618
TLR3	-0.913261886661227	-5.10508566132792	-1.36214501294996	0.176285929007221	0.888990566578081	-4.52686300887948
LYZ	1.17858511936776	-3.23578292285741	1.37629053545277	0.171879556480135	0.888291154431861	-4.52712130143192
GLIPR1L2	-0.943320788430055	-3.77095034301578	-1.309415610032	0.193466156202066	0.89066803959111	-4.5278375113335
C5orf56	0.381203676975262	0.280512499843823	1.35967095454245	0.177065315138369	0.888990566578081	-4.52785444189667
GPR139	0.980369409727393	-3.85245696077185	1.29720024682062	0.19761870066033	0.892447222498	-4.52823649431572
C6orf123	1.19047317612634	-4.31970025041603	1.36773508450994	0.17453449233393	0.888990566578081	-4.52911373393864
LOC100128505	-1.16144486083676	-4.89017260818949	-1.37620984813405	0.171904451301559	0.888291154431861	-4.5295153777641
SNORA71A	0.526776592477616	-1.71299284255185	1.28805843035351	0.200769476787391	0.893289529474104	-4.53000375753373
GGTA1P	-0.748567648385806	-4.1671708038957	-1.28604077767102	0.201469859114804	0.893335587194174	-4.53013330610571
LOC100131089	-0.25406832781797	1.43652104420791	-1.52931545499007	0.129419237330948	0.863429483702137	-4.53015815139427
MMP14	0.380935326593565	-0.198886548043077	1.38947234129798	0.167849189758829	0.886382648203826	-4.53026142834029
SLCO5A1	-0.871415013260621	-1.20087130445135	-1.2681627646661	0.207754996169626	0.893335587194174	-4.53038286473949
BRPF3	0.124648080477341	6.39370725580584	2.06446492386087	0.0416247087364543	0.808618478424724	-4.53040392762721
MESTIT1	-0.905746132195744	-3.04265184516022	-1.27604935723492	0.204964831317962	0.893335587194174	-4.53052048885298
CFHR4	-1.15240395209068	-4.53591312602431	-1.33552772258839	0.184808303178537	0.89038240867517	-4.53064708970223
LOC401010	0.925763342020137	-3.78284549206053	1.2825637002548	0.202681090634523	0.893335587194174	-4.53071114602338
SNAP91	1.00806412412885	-3.12798692921444	1.30895050935449	0.193623063703434	0.89066803959111	-4.5309525948846
GTF3C1	0.0952121419395011	7.30958820764322	2.10522203643471	0.0378383034388414	0.806063606307354	-4.53129696474524
C4orf38	-1.09799382627374	-4.05228524932263	-1.32086898720709	0.189632079737631	0.890477952512104	-4.53154208958586
HIST1H4A	1.21988482875047	-3.13755779069158	1.32882322798816	0.187003000125209	0.890477952512104	-4.53157786829058
CCND2	-1.0486076789498	-3.54576215751878	-1.2766895033875	0.204739576347231	0.893335587194174	-4.53186488235162
CPLX3	0.460775800847229	-0.798445288718804	1.29909239601657	0.196971175164012	0.892447222498	-4.53211935221057
CCDC27	1.22869868392352	-4.39039160675844	1.35464954691978	0.178655185300168	0.888990566578081	-4.53213876217984
C21orf34	-0.858829656919788	-2.80672058727576	-1.26642534892335	0.208373412028002	0.893335587194174	-4.53247625864709
RAET1E	1.05097365323575	-3.60694300563597	1.28909140169812	0.200411603261359	0.893289529474104	-4.53254046868063
MLL5	0.196446311358033	7.02070179988907	2.07105598290529	0.0409911458677777	0.806063606307354	-4.53255759739398
SCN4A	-1.18461919669553	-3.6730499122045	-1.36219797678736	0.176269272598936	0.888990566578081	-4.53264063922793
GPAT2	-0.840984597349285	-2.86915421757701	-1.2609635633769	0.210326303681255	0.893335587194174	-4.53353083633758
PIPSL	0.552738003618143	-0.979825236926879	1.29010663956937	0.200060334451084	0.893289529474104	-4.53353975671447
LOC728855	-0.608996218715077	-2.00533981643894	-1.26908567896606	0.207427044216233	0.893335587194174	-4.53359083877
LOC100130894	0.971168905955361	-2.63654044433947	1.26925583187407	0.207366623080634	0.893335587194174	-4.53374702763313
C11orf91	-1.16144486083676	-3.72048260329879	-1.35563603605611	0.178341996435978	0.888990566578081	-4.53409399667942
LOC100506343	-0.676608699214629	-2.27479804044359	-1.25906638374869	0.211007788284924	0.893843528692266	-4.5342136023249
HOXB9	0.637382535830009	-0.344008817819854	1.257155772208	0.211695735174359	0.895260981124594	-4.53460264441849
LOC100127983	-0.586006885650364	-1.88633140107788	-1.26238457462502	0.209816923540474	0.893335587194174	-4.53581734200317
TLE4	-0.388359207909364	0.580444977031567	-1.33883531516798	0.183732727133603	0.890202846580475	-4.53624706382829
KCNH6	-1.09095261958489	-3.70784773810061	-1.28797906019803	0.200796994201961	0.893289529474104	-4.53695389005602
CD58	-0.176689118547895	3.70940218629177	-1.8372757073542	0.0692103387293764	0.838973534510387	-4.53708807381876
CSDAP1	-1.09799382627374	-4.10570272120028	-1.29953686409882	0.196819299697639	0.892447222498	-4.53720626581361
SNORA78	-0.715037404920888	-2.04239908721214	-1.25275754127011	0.213285643397846	0.895680882390264	-4.53731477339154
MIR298	0.931351738467756	-2.79613078247934	1.2617769982296	0.210034606185923	0.893335587194174	-4.53765839340747
HES7	-0.769259135006823	-1.79499716014455	-1.25489338835044	0.21251247035041	0.895277506985403	-4.53772914325074
AQP9	1.03571646429974	-4.30482351138495	1.30988203234185	0.193308898078587	0.89066803959111	-4.53783571557022
PRDM8	-1.00592116238853	-3.74634071762447	-1.27575583430436	0.205068177482959	0.893335587194174	-4.53803403902111
SPINK2	1.05012314336993	-3.95599295289284	1.29616561487924	0.197973437453825	0.892909322539851	-4.53808023504338
LOC728392	-0.672155898946611	-1.6892973296975	-1.24933468346156	0.214529008239142	0.895680882390264	-4.53823058611703
MCART6	0.466060187606801	-0.443849090506026	1.29462677240435	0.198501923878582	0.893289529474104	-4.53829503009191
IL28B	1.81934557510229	-4.10168231616047	1.31333058476861	0.192149147463534	0.890477952512104	-4.53834848556763
MLXIP	0.143106737159209	5.48691414309765	2.01929624429558	0.0461971241188134	0.814061782260748	-4.53840393234965
WHAMMP3	0.43609868175548	-0.503664516153702	1.30339683990275	0.195503999762321	0.892156273718225	-4.53844090331438
PILRB	0.108461715680352	6.9553094564451	2.08109993792395	0.0400416347976757	0.806063606307354	-4.53867315400844
PIR-FIGF	-1.09799382627374	-3.57724846211407	-1.29359754910704	0.198855975317327	0.893289529474104	-4.53876788572618
PHACTR1	0.514945558966181	-1.43914820773965	1.27566197977376	0.205101230736213	0.893335587194174	-4.53885308830124
RSAD2	1.75292708285057	-2.69567276914395	1.26811427535536	0.20777223710232	0.893335587194174	-4.53893541944112
ADAM28	-0.876661918860005	-3.68412859992673	-1.25117320267159	0.213860501747577	0.895680882390264	-4.53901169229794
SMARCC2	0.0915045100438316	6.62720021094615	2.08926044340777	0.0392841846002133	0.806063606307354	-4.53904178818234
GSTM2	0.50706938751173	-2.00306052682331	1.27835933324408	0.204152856149195	0.893335587194174	-4.53948320658367
IRF4	-1.11988758405221	-4.00124195536258	-1.29324661954689	0.198976801708018	0.893289529474104	-4.53967135470521
UCN2	1.27201349286618	-2.81538991635101	1.28202918152136	0.202867765651946	0.893335587194174	-4.53980050686311
ELAVL2	-0.522250283244066	-1.58522832444024	-1.26665635551667	0.208291109513137	0.893335587194174	-4.54010956432349
GLTSCR1	0.187376622968312	5.07277760806711	1.95330136976474	0.0536459150875558	0.81839525631553	-4.54064368643724
CNTNAP5	-1.11477018887734	-4.55694013048686	-1.29887866947939	0.197044236883385	0.892447222498	-4.54075264500433
C20orf195	0.954408629031659	-2.95488259798602	1.26000707582935	0.210669680508196	0.893335587194174	-4.54080787687599
SNORD105	-0.961461040987258	-4.48060266561099	-1.26598068494661	0.208531903300243	0.893335587194174	-4.54094835832887
C17orf72	-1.0539979535222	-3.70983492016535	-1.25573095433166	0.212209834628464	0.895262260518701	-4.5414023326567
BEX4	-0.355412400712452	1.39873456731818	-1.37502910147844	0.172269065845764	0.888291154431861	-4.54142423338036
RRAGD	0.17353803601503	3.73804306801649	1.75970083640342	0.0815902156977515	0.845446819301565	-4.54184772743978
STX19	0.980355138058463	-3.36559845862929	1.25985618278656	0.210723888349003	0.893335587194174	-4.54208466327007
CXCL17	-0.790443824672144	-2.86555674186429	-1.24641566884956	0.215593535735685	0.895680882390264	-4.54216035677611
MIR4442	0.450296481895881	-0.853058111696459	1.32972185925303	0.186707706494363	0.890477952512104	-4.54237145035074
CAMSAP1	0.107373994781006	6.81536870301302	2.07574192943242	0.040545772983431	0.806063606307354	-4.54253606343965
SNORA49	-1.16111316532825	-4.47751927916231	-1.29130312796014	0.199646939852154	0.893289529474104	-4.54259186571545
SCARNA11	1.01156734309496	-4.92702860969564	1.28999119322556	0.200100255470211	0.893289529474104	-4.54270635287039
ZDHHC11	0.212251736567367	1.89965691929892	1.63944692069265	0.104338025080197	0.861956534698209	-4.54291381052377
SEMA3A	0.837988546063742	-3.30931678031382	1.2383295944229	0.218562588547039	0.89638632474016	-4.5431224024641
KCP	-0.726210017955118	-2.66046343948709	-1.24215898434652	0.217152811681775	0.89638632474016	-4.54318597889374
KCNK9	1.1244775505804	-4.09918808409525	1.28435581997817	0.202056139011722	0.893335587194174	-4.54345356135047
UBA1	0.0968747778854446	8.66204945008938	2.14092818621517	0.0347693743439049	0.806063606307354	-4.54356715757526
PRR4	-1.26877770027056	-4.452978357391	-1.31209036359279	0.192565635115409	0.890477952512104	-4.5435725184372
FLJ27354	1.19047317612634	-4.51896899045209	1.30408374566392	0.195270621665646	0.892156273718225	-4.54357278764157
ZNF816	0.340523084506106	0.506245649204433	1.43019725718802	0.1558523338628	0.878440664963591	-4.54361813960331
TMEM151B	-1.18461919669553	-3.52558489844941	-1.31064832582321	0.193050742932965	0.89066803959111	-4.54388145322905
RNU6ATAC	-0.98426481381101	-2.16389907993676	-1.23776256833646	0.218771903508254	0.89638632474016	-4.54421767128893
LOC100302401	0.637413865522489	-1.35097775755945	1.23956331522475	0.2181076712473	0.89638632474016	-4.54427870083434
ZSCAN5B	0.986806616432006	-4.81455811841847	1.28223058700679	0.202797411989868	0.893335587194174	-4.54458769693199
CCDC25	-0.114776571884574	4.87905716522581	-1.98228626490604	0.0502574702353848	0.815132147380807	-4.544771364183
PPARG	-0.193606002681502	2.51808023458422	-1.66008704296106	0.100104967599932	0.861208087852301	-4.54496999548472
CCDC88C	0.115573252252919	5.39963261268914	2.03711123887771	0.0443448123537513	0.812482585301134	-4.54510561420864
CD96	-1.07728635726174	-4.9307411185873	-1.30370807758043	0.195398230203561	0.892156273718225	-4.54536384470904
C8orf39	0.432941628885092	0.128119560105992	1.31948181209452	0.190093395064859	0.890477952512104	-4.54545091462031
C20orf118	0.948998448681919	-3.19274111396909	1.2380034824719	0.218682953353698	0.89638632474016	-4.54576575031848
WASH1	0.370168598276455	-0.403278265127117	1.32074663837128	0.189672734033808	0.890477952512104	-4.5458409840178
MECP2	0.118750572930942	6.20899532172072	2.03324467644003	0.0447413391502841	0.812482585301134	-4.54605625755771
C8orf80	1.23986762508328	-4.10176655060772	1.29254591658241	0.199218219412343	0.893289529474104	-4.54612465615374
MSMP	0.214597921054171	2.37882208702666	1.67866796384675	0.0964141733553773	0.860944441298337	-4.54620246829206
LOC344887	1.18403085009933	-2.49846656733921	1.25089652731892	0.213961006396231	0.895680882390264	-4.54622775958082
CLDN5	-0.997664947667819	-2.87046427612579	-1.23656137633701	0.219215800622769	0.89638632474016	-4.54636288944212
SNCB	-0.916811096657163	-2.83773710540079	-1.24500333080232	0.216109982202393	0.896043634419356	-4.54636761674771
TRIM78P	-1.14053768015785	-3.45505754042574	-1.26414807453197	0.209186035692138	0.893335587194174	-4.54641161225216
TBC1D25	0.137792155082094	3.71213814455568	1.85909436352924	0.0660249718416239	0.835487126760293	-4.54641817962349
HRH4	1.15304421352698	-3.67918400152827	1.2691504214579	0.207404052690647	0.893335587194174	-4.54663914946446
FAM66A	-0.949823985713325	-5.04042792221377	-1.30232044680395	0.195870124747222	0.892156273718225	-4.54715917665824
C12orf56	-1.05642738905062	-4.35683478852528	-1.25600905608022	0.212109418735448	0.895262260518701	-4.54759950787817
IER5L	-0.239505776417917	6.09873313764664	-2.01963933378201	0.0461608360820446	0.814061782260748	-4.54769915600595
C15orf52	0.452149850335341	-1.58255434174969	1.28285480331934	0.202579479427812	0.893335587194174	-4.54773258959925
SUMO2	-0.135057388625979	7.27660714394916	-2.09991701025601	0.0383136755905126	0.806063606307354	-4.5477751975482
FAM20A	0.629728162802936	-0.172330346626751	1.24893201459743	0.21467562722618	0.895680882390264	-4.54781139327728
RGS5	0.728036529094602	-2.64370850653296	1.22602300635099	0.223138401323939	0.898088272130415	-4.54808828000019
LOC285441	0.994940728295917	-4.0690726575325	1.24727545958807	0.215279580352608	0.895680882390264	-4.5483026060431
MT1DP	-1.10283894056401	-3.36483794868832	-1.24711718905048	0.215337348220851	0.895680882390264	-4.54835572764706
PRODH	-0.275231493600304	0.681978845186793	-1.52126848446064	0.131424065329439	0.865484546228549	-4.54840459458346
C1orf227	-1.09449185578196	-4.60642143177195	-1.26827383530835	0.207715507694974	0.893335587194174	-4.54850206830921
ALX4	0.544031097363308	-2.50315867610039	1.24084312872328	0.217636488539079	0.89638632474016	-4.54875487295939
HMGA2	-1.13214823901635	-3.58169368331796	-1.28904266677087	0.200428476870642	0.893289529474104	-4.54906590264359
IL15	-0.993359334372699	-2.92507134781469	-1.22548575802946	0.223339733934873	0.898300555634157	-4.54912893064576
BARX1	1.07862201206428	-4.02421455923934	1.26038519552922	0.210533887219111	0.893335587194174	-4.54929835481067
CGNL1	-0.306322631473601	0.708285054999856	-1.38206424116103	0.170105271860572	0.88818000830353	-4.54939545703479
MYOZ2	0.604318456588469	-2.12756530959496	1.23276320135633	0.220623725738371	0.89638632474016	-4.54973211012403
FCN3	-1.11557435428038	-4.04169853402959	-1.25032392734885	0.214169118031847	0.895680882390264	-4.54994253167417
SH3D21	0.163955216908289	4.49225841047951	1.88321704456016	0.0626469588921423	0.823669607320902	-4.5501069979314
KRT78	0.925643586598298	-3.77023657428371	1.23835358833777	0.218553734531312	0.89638632474016	-4.55061822446419
C14orf105	-1.18461919669553	-4.63752071930649	-1.27772591734699	0.204375270092382	0.893335587194174	-4.55084789363182
SPRED3	0.957483933402595	-2.33806379730711	1.22197369457137	0.22465912338393	0.898756940775641	-4.55112345007481
LOC100506195	1.15304421352697	-3.91943393167112	1.25011595295766	0.214244743075984	0.895680882390264	-4.55130645588304
FAM71E1	-0.317763125832885	-0.140627914299058	-1.34962751074813	0.1802560166333	0.889253171654943	-4.55138287052385
MATN1	-0.587525147304276	-1.87235832039804	-1.23559979891199	0.219571621816046	0.89638632474016	-4.5514228792695
C22orf15	-0.944688005443155	-1.67995488912196	-1.22046763173261	0.225226640683492	0.898756940775641	-4.55162518328956
LOC339807	0.982187557004867	-4.71208387311622	1.27078664747818	0.206823614907575	0.893335587194174	-4.55196409398665
ARHGDIB	-0.243288499517071	0.448439159475457	-1.51999526107689	0.131743505386241	0.865484546228549	-4.55205548064207
LOC100131347	-0.78213287789906	-2.55670381894835	-1.21523210980125	0.22720758718479	0.898917254019786	-4.55232886192388
ZBTB20	1.18663421040651	-3.74039869471377	1.23669144878392	0.219167701036582	0.89638632474016	-4.55241293071931
MIR637	-0.665046206435132	-1.81655586025474	-1.21691574845766	0.226569183339302	0.898758443120905	-4.55249688454321
HLA-F-AS1	-0.502343809487344	0.224770558450697	-1.25531578975081	0.21235980551768	0.895262260518701	-4.55295636256335
LOC286367	-0.905262025159835	-3.31085524526133	-1.21733201422351	0.226411543781133	0.898758443120905	-4.55304218427949
TMC2	0.896954947097671	-3.90119853417582	1.22353878947812	0.22407046164337	0.898756940775641	-4.55311571875227
GNRH2	0.780385761188132	-2.61847679004447	1.2176729769397	0.226282480644667	0.898758443120905	-4.55341914367197
SV2A	-0.518776999123501	-0.757581926622616	-1.24723025615573	0.215296078197854	0.895680882390264	-4.55381882539288
MIR4321	-1.18461919669553	-4.39605585610425	-1.26289397721035	0.209634542493538	0.893335587194174	-4.55393195583591
TUBA3D	0.272598481365111	-0.0193601026239674	1.43474483382551	0.154554767413156	0.878440664963591	-4.55432123845641
CCL5	1.00763894182765	-1.48402998097501	1.24234786168433	0.217083449405108	0.89638632474016	-4.55435736695449
IER5	-0.1684286316837	7.83467038761343	-2.01698568512819	0.0464421441353463	0.814061782260748	-4.55480026294827
DNAJC15	-0.128610505839975	5.38467084027334	-2.02662614645449	0.0454271367791692	0.812482585301134	-4.55480973004613
MCHR1	0.677338115557806	-3.07072441894386	1.21042208484931	0.229038629516371	0.898979887528396	-4.55500773977422
BARHL1	1.16645257998031	-3.8814859653044	1.25146438655316	0.21375476410918	0.895680882390264	-4.55503772761176
SEPP1	0.319201294263409	-0.323341988798835	1.38886263032936	0.168034006760837	0.886382648203826	-4.55508463923054
WBP1	0.311912806771311	0.879688348035082	1.40681206090176	0.16265778822698	0.884451168446786	-4.55527693343273
RCBTB2	-0.25994801744205	1.33988279937549	-1.46131772816045	0.147138691291761	0.873751318661198	-4.55540373500888
RHBDL3	0.475328004015573	-0.227728896897003	1.2872006265001	0.201067023146995	0.893335587194174	-4.55547779679137
CCDC42B	-0.535265481376334	-2.54237299216707	-1.25088149812786	0.213966466866798	0.895680882390264	-4.55549634129339
SYNC	-0.903911029621222	-2.71105570641171	-1.21044642557737	0.229029336908892	0.898979887528396	-4.55552095844208
CDKN2B	0.150418832350752	4.25497621084595	1.8960698691734	0.0609071695806011	0.821307510449664	-4.55552209009764
C1orf190	-1.18461919669553	-4.39495526644752	-1.25399995568584	0.212835641022289	0.895680882390264	-4.55576507097596
CDH17	-0.873808486067334	-4.73106055135735	-1.2221109515525	0.224607453597209	0.898756940775641	-4.55590379763678
AFF2	0.316164509616422	0.363109877329024	1.43783702330804	0.153677239111112	0.878440664963591	-4.55595137480495
ARID3C	1.16645257998031	-4.32012037041868	1.24681549558574	0.215447496071885	0.895680882390264	-4.55602928265703
LOH12CR2	-0.562078620164151	-1.93868965009056	-1.22515983336584	0.223461937768216	0.898362648587127	-4.55609142919255
MYLK2	-0.472867763923401	-0.630073898242794	-1.25507613405588	0.212446412297313	0.895277506985403	-4.55660781155333
IL19	0.835372781039803	-3.61276766275005	1.20360424998061	0.231652225340771	0.900331983492075	-4.55661865916318
BTN3A2	0.602490704065345	-2.01668090536403	1.22702311496192	0.222763964127857	0.898010458509372	-4.55663907452014
B3GALT2	-1.09383383566332	-2.98712166860135	-1.21099275280686	0.228820836184144	0.898979887528396	-4.55675380121732
LPPR1	-1.0080912589182	-4.43831112710879	-1.23228423583879	0.220801737374343	0.89638632474016	-4.55686331603745
ZNF701	0.267489781966663	1.43068227952179	1.42708610033986	0.156744869203359	0.879664829717106	-4.55686566347998
JTB	-0.135864030962241	7.37835015790099	-2.10280831011655	0.0380539570262697	0.806063606307354	-4.55725846597
MIR4505	1.00887247207532	-4.33540923951263	1.22863674687556	0.222160789093723	0.897348468592917	-4.55728802321334
ZNF238	-0.657316660170986	-0.275009366505089	-1.21074149082299	0.228916710944336	0.898979887528396	-4.55754309115972
TRIL	-0.42891454405263	-1.27388888389564	-1.31141653822498	0.192792199567695	0.890477952512104	-4.55756931867877
ST3GAL2	-0.266631416817131	1.46406028103053	-1.50992829879853	0.134290771717335	0.865484546228549	-4.55771187751233
C2orf76	-0.202061776673442	2.780766692956	-1.73235477334056	0.0863677095783127	0.848572269197747	-4.5580474910757
CASQ2	0.956538326145905	-4.1313541665367	1.20293197947533	0.231911098348918	0.900331983492075	-4.55815519955239
CIITA	-1.16144486083676	-4.3541221408147	-1.24190176078412	0.217247299082668	0.89638632474016	-4.5582389924014
MIR641	0.816202629112503	-3.04736497885523	1.20146381891667	0.232477171787519	0.900331983492075	-4.55829956247438
LOC284578	-1.07728635726174	-3.6429905714174	-1.24141255524568	0.217427084600442	0.89638632474016	-4.55833855290327
DACH2	-1.01272132499603	-3.68430771036128	-1.19962296765343	0.233188348142932	0.900331983492075	-4.55871124302728
TMEM132E	1.04206028747646	-4.31865616900795	1.21475934846972	0.227387083265126	0.898917254019786	-4.55885097465577
[truncated: 14,725 more rows]
