# Supplementary material for: The transcriptomic response of cells to a drug combination is more than the sum of the responses to the monotherapies
Source: eLife. 2020 Sep 18;9:e52707. doi: 10.7554/eLife.52707 (PMC7546737; doi:10.7554/eLife.52707)
Supplement: Source data 4. [file elife-52707-data4.zip › MCF7/limma_t0_W_12.txt]

1	logFC	AveExpr	t	P.Value	adj.P.Val	B
C17orf91	5.27718290064808	6.22040122393268	88.7123893473431	3.72402226250624e-95	6.22805483181544e-91	206.687450539183
UBC	4.14673444380191	10.845093444045	86.8543741484738	2.86787456260732e-94	2.39811670925224e-90	205.399430710199
DNAJA4	5.71705467308032	7.65985678493217	75.1646475250165	3.14920771677243e-88	1.75557832851007e-84	191.48122150331
DNAJB1	4.66833505470928	9.70935114870328	73.8325728656064	1.75204350963943e-87	7.32529391380244e-84	189.843997788639
PPP1R15A	6.81536860953869	7.73047738173972	73.5755414447727	2.44825291151383e-87	8.18891633843146e-84	189.339251512879
FOS	4.62542146361675	6.70296140946639	70.8074526425664	9.673073503177e-86	2.31103544667332e-82	185.590878972603
GADD45A	4.9030589152376	5.41162096556908	70.8954045646532	8.58842565780797e-86	2.31103544667332e-82	185.413867444525
IER5	4.82068632164154	7.83467038761343	70.1878529371019	2.24486996512372e-85	4.69290066209114e-82	184.953764567506
HSPA1A	5.22811563963493	9.30862539928997	69.5824645488721	5.14566729614791e-85	9.56179331786418e-82	184.177805830835
MAP1LC3B	3.33522304977075	7.62558097053956	68.4456407134819	2.48969835413648e-84	4.16377152745784e-81	182.554388689436
CDKN1A	3.59908580976108	8.02918651422638	67.6813139677117	7.28888845112355e-84	1.10817609505991e-80	181.508939251391
NXF1	2.52698620200468	7.46721710303826	67.140579448801	1.56951302417205e-83	2.0191181397118e-80	180.731146781289
H1F0	-4.42180754029165	7.72711080413696	-67.2773687590411	1.29198547193082e-83	1.80059708604759e-80	180.706491395464
SDC4	2.36790714540314	7.92862480671931	66.6237636606645	3.28507295477308e-83	3.92425429254464e-80	180.008115740636
HSPA1B	5.03510100689609	8.83758207858262	65.9690807961971	8.43985184304648e-83	9.40987214820729e-80	179.083771150717
HSPH1	3.88883482144508	10.3379439314484	65.1305884776177	2.86349569231176e-82	2.99306887238886e-79	177.874893817104
ZFAND2A	6.3274529283008	6.89223470843203	65.0856544490656	3.05853055448286e-82	3.00887441136302e-79	177.710892118439
SAT1	4.36693397290819	5.89732516241368	64.5992931518015	6.25843759621692e-82	5.81478390884065e-79	176.846054752095
HEATR6	-2.77754108978744	7.84462438321741	-64.1932387566939	1.14233119339539e-81	1.0054919409655e-78	176.413435944214
LMNB1	-2.85038327659562	7.53408584336184	-62.841634010567	8.69266547417932e-81	7.26880686950875e-78	174.410820789225
KIAA0513	4.2406799281637	5.82949933495263	62.068828984056	2.82641418133108e-80	2.25090241755148e-77	173.184913893923
HSPA8	1.98525453613532	11.9936459746859	61.9464724465777	3.4108962210848e-80	2.50165798085828e-77	173.081196230636
TNFRSF10B	2.96661139631054	6.47513920581161	61.9408615449289	3.4404528557606e-80	2.50165798085828e-77	173.023182771591
JMJD6	3.46870107631934	6.14538139994074	61.8568788505408	3.91507447251188e-80	2.7281543949287e-77	172.894508248753
PRMT6	-3.08638340319263	6.70457695712868	-61.3491637452633	8.58201121932246e-80	5.74102222527795e-77	171.983693861095
STIP1	2.15371359277072	9.50524692810074	61.1036322065064	1.25714840021117e-79	8.08636532505059e-77	171.792492711098
RTN4	1.88678086693337	8.20824084217759	60.144793528739	5.66194876707362e-79	3.50705300668664e-76	170.288289524896
VPS37B	3.81820713951134	5.05825952820964	59.7301554317324	1.09310977605607e-78	6.52898853384348e-76	169.436900610672
HSPB8	2.80091426364404	8.67105303983863	58.8874867328737	4.21813924113318e-78	2.43255726443832e-75	168.282297671504
KIF20A	-3.95827784699808	5.81745294395838	-58.7537253239902	5.23530488978327e-78	2.91850796589118e-75	167.866753392868
DNAJB6	2.52312859738054	7.80144613763983	58.1347458192944	1.43134362164568e-77	7.72186797690396e-75	167.06062179291
TSPYL2	3.73859209659992	6.38540384366304	57.8738884881871	2.1935278202954e-77	1.1116533111097e-74	166.578807754855
IARS2	-2.95151006029053	6.96553155880434	-57.8803678785694	2.17034362748633e-77	1.1116533111097e-74	166.575710463951
BAG3	4.77646547386874	8.79206796542452	57.6956909842719	2.93932478507613e-77	1.44580199134156e-74	166.341201625002
SIK1	2.81191742050449	7.20892170867376	57.387774525847	4.88374817740469e-77	2.33359441482617e-74	165.82803137999
NUCB1	3.29535622692522	7.6619737684796	57.3118647024442	5.53713842781666e-77	2.57230841852238e-74	165.709074857228
AURKA	-3.05850783132184	6.86782300198997	-56.6113516450014	1.77728708304557e-76	8.03333761536597e-74	164.522947907962
MXD1	3.75695140967337	6.88739720859648	56.0262032439148	4.75734485168212e-76	2.09373250788241e-73	163.545699289438
PRNP	3.03361419944238	6.66236760372295	55.5022088542872	1.15840797550452e-75	4.96749102111221e-73	162.658726694379
AEN	2.31841156703241	7.40668228714742	54.6013884143624	5.44983523366906e-75	2.27857611119703e-72	161.122690678315
ZNF473	3.64041493944113	6.17128838010622	54.5604865484482	5.85013219096726e-75	2.38628318931064e-72	161.035868647517
HSPA5	2.84804954046453	10.5527548020853	54.5455805291723	6.00328784578758e-75	2.39045204602265e-72	161.002212661836
DNAJA1	2.5297759867214	9.61681679901245	54.4022268759991	7.69970827983763e-75	2.99464933190708e-72	160.756883736823
MICB	4.90008109330949	5.17514329826187	53.8313425321104	2.08722723001964e-74	7.93336095337465e-72	159.711515688412
SESN2	4.44550020458402	6.73073296517458	53.4536877173997	4.05921068654573e-74	1.50858310048424e-71	159.101419486626
MRPL18	2.94547167699566	6.42466694507529	53.0755179124064	7.93642729876861e-74	2.88540891618709e-71	158.444845728121
GADD45B	3.6665454875749	5.51505952483269	52.9713768939462	9.55326608719559e-74	3.399336639197e-71	158.233106710258
MCL1	2.9651757172224	10.2091383836117	52.9295546340906	1.02927743204588e-73	3.58617411948651e-71	158.157750666638
NCAPD2	-2.60089475823395	6.83603590534476	-52.8829007384956	1.11861869786777e-73	3.81791410268176e-71	158.091986989049
DEDD2	4.59848908722645	6.41955434437307	52.4812059640763	2.29705180867138e-73	7.68317888964405e-71	157.376411038473
SERPINH1	4.66675190924842	9.03932703530522	52.2308951631739	3.60598328192254e-73	1.1824796942524e-70	156.904864902623
RAB7A	1.59619408900829	8.60384147926901	51.8710048396061	6.92075785756556e-73	2.22582220019089e-70	156.268617949457
ZHX2	-2.59091842713611	6.42587084609066	-51.4462084373812	1.50213141253321e-72	4.73993315909537e-70	155.455358207099
BHLHE40	2.977840862982	6.82896665127999	51.3078081383821	1.93605111623052e-72	5.99602201256281e-70	155.253643586062
STX5	2.79862256609178	5.97928525378897	51.2068313383307	2.33077106341935e-72	7.08723913902275e-70	155.059845962136
MAFG	3.3635816084314	6.70722584074029	50.326890691306	1.19132944727184e-71	3.55782029931683e-69	153.438336957899
ATG16L1	2.02378084071038	5.91666001766437	50.2496103171488	1.37659428295605e-71	4.03897592774683e-69	153.293326254345
TES	3.71483885573895	5.93738087172614	50.1559660808652	1.64056028963254e-71	4.73047073858872e-69	153.10335259272
EIF1AD	2.54682157160054	6.43120715503031	50.1351754534327	1.70578666664474e-71	4.75459603549444e-69	153.079664551091
PARD6B	3.78693098196879	9.35984265063281	50.0844077109787	1.87628518568301e-71	5.14409728612503e-69	152.949879045706
DUSP5	4.1036328156184	4.47402428634682	50.1405600684505	1.68864631668418e-71	4.75459603549444e-69	152.933909606616
CSRNP1	4.32265557550801	5.15068521785139	49.5072503056977	5.57715189723218e-71	1.48051251316367e-68	151.79341084133
IL6R	4.86175143175031	3.92623683264399	49.7264024565909	3.68272160741977e-71	9.93384454233682e-69	151.771385864439
SLBP	2.4704052549955	6.60477268788022	49.2636740422883	8.86361996480197e-71	2.2974488575957e-68	151.43228098223
RNFT1	3.33195794846372	6.72540781486655	49.2114917776208	9.7911602475031e-71	2.48102066635215e-68	151.332328826275
HSP90AB1	1.41597700375836	12.2065673647244	49.2597994288202	8.92933363691223e-71	2.2974488575957e-68	151.317527868696
SNIP1	2.77230709366679	5.15271615888027	49.1722155023827	1.05534623704059e-70	2.63427021914431e-68	151.232812100524
FHL2	3.12240251662456	5.71095113597258	49.1378456856426	1.12695850803389e-70	2.77165501299393e-68	151.184932900041
INTS3	-2.4541905050385	6.2585639365588	-49.0618200906941	1.30329786099916e-70	3.1588918010652e-68	151.015027354991
SF3B3	-1.64469504272169	8.48671373457307	-48.9982863658092	1.47188814164989e-70	3.51655104013611e-68	150.910933880092
PXN	2.07705505624415	7.72764029444019	48.4468890562984	4.25655337776346e-70	1.00262815055938e-67	149.844342856189
GEMIN5	-3.75151490701423	5.94301462918895	-48.2418871417016	6.33510287973521e-70	1.47150361889849e-67	149.274527709581
RBM14	3.10059699448929	7.3102521493805	48.1098976385591	8.190316540295e-70	1.87636786054649e-67	149.196716887175
KLF10	2.98252074653537	7.44018767785237	48.0850129423703	8.59731400776492e-70	1.94299296575487e-67	149.155119158444
HBP1	2.7801954907569	6.10881226071028	48.0623375125846	8.98594440930508e-70	2.00374579068291e-67	149.118047549645
VEGFA	3.17264362616519	7.06037922764422	47.938213376979	1.14502908851238e-69	2.51966664161592e-67	148.875634626884
STX3	2.1445232065638	7.26471962093819	47.9114331154632	1.20658542549341e-69	2.62064086440933e-67	148.816970696818
MYO10	3.04960593990992	5.94259595832245	47.8152445087986	1.45658902072201e-69	3.12307625417371e-67	148.636234921826
ATP6V1G1	2.62586113393394	7.82261612554127	47.6268599158824	2.10833352192823e-69	4.46326200262375e-67	148.244834940391
APP	1.53455185959249	8.8654038719346	47.5804498401155	2.30990734226467e-69	4.8288612990043e-67	148.129053104791
MORC4	3.04182706781298	5.20734580627586	47.5446571047092	2.47857489689484e-69	5.11749216983571e-67	148.098726946372
ITGA5	4.4820289797898	3.80200093223678	47.4898055930589	2.76152107495922e-69	5.63215590946562e-67	147.691688062017
CCDC9	2.94511167772009	5.80123188275644	47.2016479081233	4.88199214941424e-69	9.83692008515707e-67	147.426167167803
DUSP1	3.07152220492018	5.4953577980922	46.9206676862966	8.53531821683891e-69	1.69934121260017e-66	146.833276324517
ANKLE2	1.62523114963508	6.9967190703404	46.1212526737537	4.25451806720765e-68	8.37088943011538e-66	145.248279751266
VMP1	1.97423465290007	9.31950109052612	46.1056542443691	4.39109034534749e-68	8.539138945999e-66	145.165152009287
PI4K2A	2.18523583417114	6.12383947389819	45.8279809351673	7.71888357775759e-68	1.48380010292434e-65	144.66819486517
DDIT3	5.76257355242727	6.72634808064563	45.6069858031177	1.21199496275174e-67	2.30334133602956e-65	144.194457727314
AKAP17A	3.1650933377226	6.15632656702606	45.5946633309542	1.24294538525031e-67	2.33562006999171e-65	144.19257080643
VCL	2.49221510532836	7.3146997792152	45.5002936397342	1.5080294606501e-67	2.8022538555458e-65	143.966425727068
TUBB	-1.8284513433338	10.4297180764044	-45.3285662872617	2.14584337464848e-67	3.94363567006826e-65	143.562606192055
EGR1	5.25886770969352	7.31746040913881	45.0737838397526	3.62953422515719e-67	6.59786199799226e-65	143.121273848419
ELL2	4.18931153120489	4.13746014717942	44.5892262738314	9.93592417788348e-67	1.78675694570885e-64	141.990372309437
CCNA2	-3.43809679944751	5.48221964919826	-44.5347191677745	1.1134624664306e-66	1.98101556261546e-64	141.951027389955
HMOX1	5.86089394954894	6.75584619051977	44.4407390097725	1.35548695312107e-66	2.38622776884176e-64	141.789279597096
DUSP3	2.04041974462389	6.61964217285845	44.4251946045007	1.40035980016798e-66	2.43954346854263e-64	141.754582052036
LOC284454	4.18055640565173	4.08158548463672	44.3338951510169	1.69592353762762e-66	2.92398198384375e-64	141.493435195834
YKT6	1.82396622611945	7.19490619110533	44.3065951360175	1.79599278753371e-66	3.06491667129732e-64	141.489108934794
AKAP1	-1.93754348685972	7.27772795720735	-44.1553343870541	2.46894091228828e-66	4.17076442597062e-64	141.195358778362
ZC3H12A	4.22315477444913	5.32240791917296	43.9608522368382	3.72253955977625e-66	6.2255751597698e-64	140.790921322543
BAIAP2L1	1.92492352895184	5.59387859369574	43.8905412676235	4.3200231596859e-66	7.15327399233534e-64	140.647381341036
SC4MOL	3.21016872158808	7.0304553009857	43.8320718591025	4.89008712144154e-66	8.01782519794003e-64	140.496042161674
MEF2D	2.98788356838862	5.28492277923607	43.6978681645104	6.50307404117626e-66	1.05589718703526e-63	140.237569378815
MAP2K3	2.67693962721806	6.22149018862219	43.6158960372105	7.74295348942454e-66	1.24512648228015e-63	140.047840681034
WDR37	1.81668705338495	5.93147661887449	43.5914874043074	8.15640348570003e-66	1.29912087518902e-63	140.005746413303
SERTAD3	2.40712984680984	6.08400992785327	43.4303386408042	1.15064539810797e-65	1.81541449414695e-63	139.659413539587
YTHDC1	1.75092020031608	7.2461261700118	43.0062243199401	2.86188426020953e-65	4.47309835212562e-63	138.716228974239
CCNB1	-2.20146248477493	7.20924674371709	-42.9688581172295	3.10230266306373e-65	4.8039731238035e-63	138.643393727628
MAP3K14	3.28084343187023	5.93432447964536	42.8268236700908	4.21790832404402e-65	6.47158704690937e-63	138.367122046465
NCRNA00201	4.6938582666777	4.91844219444141	42.8056758604561	4.41565700027404e-65	6.71340433387119e-63	138.324157836158
USP30	2.50300994660911	4.02405733036505	42.7822557947686	4.64560029579868e-65	6.99937111233668e-63	138.25106511118
CCDC84	3.53981053806458	4.8243065118648	42.7471458020514	5.01317689169558e-65	7.48574735149258e-63	138.191854077593
ETS2	1.98761268529131	6.36117609938898	42.7257603294584	5.25132194421329e-65	7.77195647743567e-63	138.143275320533
FER1L4	3.62531974351347	5.46837949356021	42.5648303532032	7.45135731823549e-65	1.08797504572624e-62	137.804070146763
HERPUD1	3.51388973025909	6.39996889195011	42.5629895891971	7.48129217044476e-65	1.08797504572624e-62	137.799168248766
NAB2	3.38127240610096	6.74429635336419	42.4932652866942	8.70924496098595e-65	1.24490096348315e-62	137.622532483772
TRIM26	2.6217260801953	7.15230588866758	42.4772396766941	9.01913235099507e-65	1.27345376055003e-62	137.569622680335
AZIN1	2.74667110598782	9.65199339190434	42.5003541981534	8.5756176333287e-65	1.2363674939637e-62	137.543598827756
CLU	2.41478330988596	8.66636336964224	42.475102647303	9.06128901611179e-65	1.27345376055003e-62	137.518843145353
PMEPA1	2.23464477572331	7.04533868046243	42.4265997578351	1.00734884954841e-64	1.40390851332064e-62	137.461164557273
TRIP13	-1.91898881361324	6.92683617992374	-42.395905639284	1.07722922810419e-64	1.48889104221607e-62	137.416953475918
BCL10	2.80764281340461	5.00470492733472	42.3445844025565	1.20518439974163e-64	1.6520904837114e-62	137.32053378037
DFNB31	3.55206030174285	4.98474938845129	42.270369797516	1.4178722078772e-64	1.91229796810793e-62	137.160636906573
ZFP36	3.07500292797975	5.86929075058073	42.2707804047678	1.41659683138474e-64	1.91229796810793e-62	137.160541823162
KIF23	-2.55113401624756	7.00670045513379	-42.2125999760718	1.60937590754374e-64	2.13612719664774e-62	137.014627290418
WBP2	2.3648539544949	6.83470217058966	42.2226961943136	1.57411664919118e-64	2.10604214728587e-62	137.013882547769
KIAA0415	2.75262539721385	7.22889417836739	42.197770032216	1.66261824313463e-64	2.18941948804594e-62	136.952728174583
RIT1	2.57193981228851	5.24427361328281	42.1430203519659	1.87506098621295e-64	2.44988436979885e-62	136.88190677373
PATZ1	-3.15904535788754	5.48783334293799	-42.1076591544317	2.02664156743704e-64	2.62740725378426e-62	136.731643514994
C16orf72	2.05799791002105	7.06883648947183	42.0003403724142	2.56682804875538e-64	3.30212556056807e-62	136.525896869707
DDX23	-1.96090393523362	7.07871594119148	-41.9819035218961	2.6733143031652e-64	3.41286323710953e-62	136.510086617426
TOP2A	-3.34560950851314	7.71246456677013	-41.8000331377851	3.99543156977321e-64	5.06209072521873e-62	136.086784774368
CTCF	-1.90637275763038	6.59581948611356	-41.7345694698913	4.61897682321995e-64	5.80810288658124e-62	135.97260705467
IVD	-1.88297381597067	6.16211062861071	-41.6208158305495	5.94562968398208e-64	7.42050080857584e-62	135.724955425738
ME1	2.12610966172427	7.38115810285174	41.6147258097806	6.02664831987741e-64	7.46590122234295e-62	135.658444216123
PCDH1	2.71949411201363	5.18765022408441	41.5776306763334	6.54479603810406e-64	7.98942838987244e-62	135.633457567329
ABHD3	3.06871594621218	5.45873201339997	41.5790601468364	6.52401940610446e-64	7.98942838987244e-62	135.623006116058
ISOC1	-2.06438553888467	6.60255765383283	-41.5687857086304	6.67484714390684e-64	8.08914084309405e-62	135.604550505359
KIAA1467	-2.41613644572434	5.88642277267532	-41.4359549115867	8.97359184022363e-64	1.07195964239929e-61	135.316096775054
FKBP4	2.20503403564515	9.34824450160857	41.4868375475323	8.01105327102611e-64	9.63862265501012e-62	135.305912596383
TBC1D9	-2.15202969532975	7.75291635078837	-41.4135490810546	9.43370137814238e-64	1.11105085808488e-61	135.229039293439
TRA2B	1.3995221014143	8.20357597403313	41.4264379007817	9.1661920322793e-64	1.08720138686411e-61	135.211792528303
KLHL25	3.2973241433263	5.35644968361588	41.2455795865494	1.3734529982436e-63	1.60626768829553e-61	134.883742643869
TFE3	2.05829141651356	6.72470095457409	41.1092414129434	1.86492681763277e-63	2.16590528458961e-61	134.546909218551
PLK1	-2.8702890244747	5.46930024210235	-41.0904142496588	1.94552971536457e-63	2.24393372136255e-61	134.544316844652
FUBP1	-1.7096558736458	7.09185198545167	-41.0147690974187	2.30646234572871e-63	2.60630245067344e-61	134.342732424027
EIF5	1.93426250321774	9.97274882645205	41.0636859343951	2.06603982193703e-63	2.36660616315581e-61	134.341975104666
HMGCS1	2.72753297476937	8.60651286618243	41.0154251922636	2.30305767644051e-63	2.60630245067344e-61	134.281917776146
ELAC2	-2.08141101650939	6.81938325219402	-40.9534394161647	2.64823976668279e-63	2.97242697033577e-61	134.21896359843
USPL1	4.0943742475635	6.33987128627438	40.9332568825284	2.77155419429438e-63	3.09009815635861e-61	134.169901702445
KLHL21	2.67498103241866	6.12074249085	40.9241497675887	2.82908118628472e-63	3.13334793108779e-61	134.138198475174
CAD	-2.5159160029968	6.79935492127865	-40.8744214816858	3.16515013584603e-63	3.48249808367691e-61	134.048649790216
PAK1	2.58102120397383	4.41516151120314	40.8250878478494	3.53841338101215e-63	3.86774022117956e-61	133.941651545834
TRIB1	3.32117958025232	7.1775657704366	40.7566686301527	4.13084618357074e-63	4.48599166065176e-61	133.750796756527
RSRC2	2.40187615924384	7.26264497055346	40.7216095442605	4.47226890564491e-63	4.82543388245196e-61	133.655364143814
GINS1	-2.36881996729356	6.00348475754953	-40.5290658346469	6.9248817014424e-63	7.39436548607382e-61	133.277464340931
ANAPC5	-1.54102730374568	7.38334839209261	-40.5161018290243	7.1322428297286e-63	7.54934361293552e-61	133.200959226831
TP53INP2	3.4706929294753	3.91068928026686	40.5280053599305	6.94161313868446e-63	7.39436548607382e-61	133.179824426702
SEMA7A	4.40283210604899	3.49678053315631	40.45879290312	8.12670653611923e-63	8.54786415786528e-61	133.002239740672
FAM53C	2.18216035822103	7.2283258284205	40.3911600641349	9.48215464002422e-63	9.91122213748531e-61	132.89749292367
SLC25A25	1.85571221714731	6.24587187674517	40.3488854902274	1.04431605618459e-62	1.08479141140566e-60	132.840099247672
RUSC2	2.72762995462473	4.35076949986825	40.3245201645312	1.1041128887814e-62	1.13283337128713e-60	132.796983844263
DNAJC7	1.78207940780133	6.70994357068624	40.326613386834	1.09884272774333e-62	1.13283337128713e-60	132.756812035694
TSPYL5	-2.17906887854491	6.31818720587716	-40.1615710856252	1.60349483573569e-62	1.62526349289961e-60	132.433019330838
NUDC	2.23117625321263	7.81231681290727	40.1899593013248	1.50242690466992e-62	1.53210899717681e-60	132.407245193362
TXNRD1	1.96428712614122	8.70475445202849	40.1322915031646	1.71493689574107e-62	1.72774726773335e-60	132.258077059889
CHORDC1	2.83766258950341	6.49101414277378	40.0303377042387	2.16772774993364e-62	2.17084304729881e-60	132.082909849651
LOC283624	4.47445422019793	4.97776380664974	39.927013752546	2.75019483579055e-62	2.73775347820007e-60	131.897327134345
TARS2	-3.53295137850467	5.42959396772546	-39.8996412883937	2.92944156574394e-62	2.89893377192318e-60	131.758850355663
ZMYM5	2.82487527166201	5.37768604896849	39.8535419451904	3.25839880622185e-62	3.20549774325025e-60	131.727176649343
KDM3A	2.25611988322589	6.19680587958183	39.8155104155184	3.55770931247465e-62	3.47948131823544e-60	131.615385733564
NAT10	-1.97851081841197	6.02194690774374	-39.7905972603917	3.76868072156758e-62	3.66438467369164e-60	131.582180207496
SPRED2	2.35013671925476	6.18700431150024	39.7007262777255	4.64041779991163e-62	4.43464841632698e-60	131.34939620423
ZC3H11A	1.54310158936278	8.21428128822859	39.7300261936246	4.33586096321021e-62	4.19149934963743e-60	131.340179187108
SLC20A1	1.42727390455842	7.16096130707977	39.7013346427917	4.63387962736014e-62	4.43464841632698e-60	131.311700031389
ZFAND3	1.66555922355858	6.50130552472739	39.6708740899517	4.97295260440826e-62	4.72543519068885e-60	131.261833594788
ZNF761	3.31520738651737	6.40608484460987	39.5150905139019	7.14156143280162e-62	6.74776685887991e-60	130.896544494362
ESPL1	-2.79167160606154	5.89644998544105	-39.434572601474	8.61483605450949e-62	8.09407405480993e-60	130.75692379247
IFRD1	2.41678980904089	7.38493088016067	39.4287197750829	8.73320391831696e-62	8.15944705753815e-60	130.672961007148
UBB	2.32790009003887	10.3065917317109	39.3525773713173	1.04314918376699e-61	9.69201497184396e-60	130.383518675978
CLK1	3.15633620735282	7.00246078561596	39.2606483367499	1.2932881980382e-61	1.19496971403264e-59	130.300702632762
SPSB1	2.55246540409817	4.81058564964061	39.1563353547459	1.65140359788611e-61	1.5079412606421e-59	130.109172500958
SNRPA	2.30172533229855	7.08013302582142	39.1543637628681	1.65905998539911e-61	1.5079412606421e-59	130.029452750063
SNX3	1.64083805343739	7.54798487332864	39.1552295526019	1.65569341454955e-61	1.5079412606421e-59	130.010257775303
STC2	1.99585179969754	8.15963986627405	39.056207287632	2.08923343182042e-61	1.88866702236566e-59	129.771036621352
POGK	-2.4828288029425	6.10432731781591	-38.9418202552886	2.73494092017877e-61	2.44594395449571e-59	129.605812026077
PPM1D	1.78510243417547	8.86931357002667	38.9449967863913	2.71453757856978e-61	2.44074873462371e-59	129.484473752932
BCL2	-3.20189048249915	5.85471034630259	-38.8778056533482	3.18079058763543e-61	2.81457893056163e-59	129.451843591
TMEM159	2.33753009315117	4.46897593340211	38.858544631017	3.32880111611955e-61	2.91470522858551e-59	129.409660031195
FAM102B	-2.86050447900615	8.44299714775629	-38.8734804882127	3.21343794531927e-61	2.82850190513261e-59	129.361343372456
IDS	1.60604746813774	7.86335909299443	38.8805500831522	3.16024884517449e-61	2.81127668546267e-59	129.349838693501
C20orf111	2.1969867108318	6.43378349403498	38.8429548192992	3.45367914901837e-61	2.97728505609192e-59	129.336244833433
UMPS	-2.32542977691111	5.72626335828532	-38.8208909587359	3.63854490701641e-61	3.12056538589449e-59	129.320707201602
RRM2	-1.66030110527278	8.46918250407167	-38.8431875322352	3.45178072002344e-61	2.97728505609192e-59	129.267098275191
LOC100128338	-2.25667208883873	6.44541154959426	-38.7696463170366	4.10740536185139e-61	3.50470649344911e-59	129.184950457301
VANGL1	-2.8394449618614	5.58619610547376	-38.5840160554317	6.3791858721097e-61	5.38815679420013e-59	128.760095997415
SLC39A14	1.86731462008841	6.34528114217807	38.5996968868262	6.14586348569096e-61	5.21743253475612e-59	128.743867487171
CCT6P1	3.16850468144878	3.91847941886556	38.5254522575552	7.33251886731027e-61	6.16226359481894e-59	128.558244864716
RNF114	1.26604852509584	8.5965685655864	38.4699239117237	8.36913428907343e-61	6.9982700925232e-59	128.358011165752
LOC440944	2.86708866094649	5.24147644460346	38.4137761621208	9.56802891334798e-61	7.9609808729767e-59	128.33683198581
CDC20	-2.85868744683196	5.81125085555403	-38.4090724477911	9.67601735069432e-61	8.010975949159e-59	128.333130221753
CCNB2	-2.59502521091928	5.58944335452471	-38.3266255263874	1.17819247848968e-60	9.61175171232262e-59	128.144714510737
PEA15	1.86926975847137	6.23329816051976	38.3481101390151	1.11921984248628e-60	9.1754081596767e-59	128.140712572843
SRSF1	-1.74341302687682	8.80616712877644	-38.3704811774233	1.06097730189086e-60	8.74078049104571e-59	128.123153807444
CD2BP2	1.95658390544434	7.29517073737979	38.2797137116851	1.31810019018833e-60	1.06492307153186e-58	127.930079718537
KIF4A	-2.24784072319729	5.85465384270597	-38.2185899907814	1.52588767547678e-60	1.22100217630018e-58	127.873099880857
KIAA0907	2.12836468207396	5.76640808236478	38.2276020888765	1.49328801637621e-60	1.20066099932095e-58	127.864333805395
FOSL1	7.93101739868204	3.29180561096025	38.8556725794874	3.35145940698886e-61	2.91926078762925e-59	127.523861745059
DARS2	-2.13630529724218	6.67019946308872	-37.9587788562476	2.84935659635099e-60	2.24776602440443e-58	127.225786478303
RP9P	4.83216320247656	3.01290106646334	38.0496615466321	2.28922003290053e-60	1.82309123001088e-58	127.210885293729
EHD1	2.36587222751648	6.36387943427329	37.9678826637496	2.78750502765567e-60	2.20939498021391e-58	127.206905066743
HSPA6	10.4268091411851	4.58931929883194	38.2886601259342	1.29018151311241e-60	1.04742697210155e-58	127.180605838551
SRXN1	1.92203071009549	7.38395025271885	37.9332876066496	3.0300183929906e-60	2.37906232884389e-58	127.103550406234
LOC147804	3.57379014073382	4.73925526218779	37.8735396469592	3.50013080183966e-60	2.72261337348681e-58	127.058249647998
EPHA2	2.58573837955062	6.00704891373219	37.8740761501387	3.49559755677449e-60	2.72261337348681e-58	127.00230607872
JPH1	-2.05248581194199	6.26305047837086	-37.7818567641156	4.36889464162988e-60	3.36706884730959e-58	126.814580181049
LPIN1	2.60305960233699	6.13705125804514	37.7452947783489	4.77338724577757e-60	3.62864219538109e-58	126.705368667853
KDM1A	-1.53398954494222	6.66648144044669	-37.7407145045592	4.82665649974855e-60	3.65253408605406e-58	126.685741078802
PRR11	-2.32954761353785	7.51245931439233	-37.752440761647	4.69146113565476e-60	3.58264822067079e-58	126.662690255801
GFRA1	-1.72030596511802	8.7630723594974	-37.7580439624598	4.62821646949914e-60	3.55056386403228e-58	126.645238334792
HBEGF	5.21639830589059	3.73757462923029	37.8292499286053	3.89558617962186e-60	3.01619366981463e-58	126.580328048109
NEAT1	2.84488629213789	9.32769474472601	37.737154999328	4.86846818285711e-60	3.66757936441902e-58	126.578363464696
HLA-A	2.40998883159723	6.20126595258188	37.6744861990938	5.66753419264882e-60	4.25039649497125e-58	126.513192044707
SEPHS1	-1.65006408975369	6.51657750161483	-37.5720348409789	7.26943974334523e-60	5.4032937896758e-58	126.281715468443
TRIB3	2.72816788612343	7.80822936799348	37.5797908660754	7.13358408001419e-60	5.32598482831059e-58	126.244494062563
SPAG5	-1.41611348680241	6.7304239367738	-37.5264423214759	8.12255948270067e-60	6.01069401719849e-58	126.141049995204
CDK1	-2.94753227623783	6.71044490359801	-37.4591535832995	9.56998829686259e-60	7.05059402100132e-58	126.030666948577
DKC1	-1.56851468456987	7.29390422865692	-37.4268545597406	1.03546720179924e-59	7.59524275565369e-58	125.905141449081
TAF7	1.64785799386001	8.41777406796868	37.3504123879462	1.24807071080724e-59	9.07510198588705e-58	125.646058546245
FASTKD2	-2.92618925718623	5.46614120634112	-37.284207015538	1.46756706765991e-59	1.05791343273898e-57	125.611157572193
CORO1C	1.46329688255435	7.05419300735463	37.3146136901208	1.36229207406838e-59	9.86275872152362e-58	125.593503818997
ARF6	-1.60669838529126	7.25380671598134	-37.2489620109591	1.59992053708932e-59	1.14021127722662e-57	125.469880639369
TIMELESS	-1.44534743333509	7.45215654472676	-37.2514289520656	1.59027634654486e-59	1.14021127722662e-57	125.46657874711
SDCBP	2.00962230313146	6.56038943911884	37.2483845964184	1.60218637974322e-59	1.14021127722662e-57	125.460522041605
C7orf53	5.35235605527327	2.92084194703507	37.4020409563005	1.10013760124417e-59	8.03436735511242e-58	125.33795662803
CHD4	-1.48649407201303	8.42000325701304	-37.1802546043778	1.89361402897111e-59	1.33623632997945e-57	125.238238309486
NOL11	-2.3421126960445	7.63294480300249	-37.1481149815131	2.04913108078535e-59	1.43990202500228e-57	125.217549391428
ESRP2	-2.34423932591422	6.16609645880334	-37.0468594134	2.62864473528869e-59	1.83939140388988e-57	125.030758061943
STK10	1.66859159564791	6.01085645498563	36.9759294531777	3.13078323041773e-59	2.18163411439609e-57	124.801137560619
NCAPH	-2.14510272417733	5.566557379459	-36.941418962259	3.40908344910152e-59	2.36570587563377e-57	124.785057145068
EXOSC10	-1.69990390738041	6.05105674113971	-36.8855818357939	3.91328440896697e-59	2.70437059733734e-57	124.632660522298
ARHGAP11A	-3.62120488737327	5.98473631103206	-36.8545386178245	4.22551418357238e-59	2.8962089838551e-57	124.57072171658
DNAJB2	2.92541816159652	6.43803462702827	36.8779259709247	3.98805364286539e-59	2.74469996392102e-57	124.54065615716
HJURP	-2.80686329906259	5.26193072498475	-36.8281774107419	4.51033401006835e-59	3.07880922385237e-57	124.505948706654
JHDM1D	3.71580427325486	4.67150614644581	36.7294050010369	5.76117825138972e-59	3.86947570587316e-57	124.26187318648
NECAP2	1.96015908591645	5.53944140407605	36.7360416727703	5.66710051420361e-59	3.83710886637818e-57	124.227793821933
XPO5	-1.76834280936243	7.05506275230538	-36.7311208990688	5.73670456366327e-59	3.86857448075422e-57	124.203180843266
AFG3L2	-1.65994204278042	6.61138523632066	-36.7105613893937	6.03697887309242e-59	4.0384973869439e-57	124.176684238953
MAFF	6.48497331055731	3.55005147507574	37.2033236340731	1.78938271221529e-59	1.26803544402918e-57	124.163306296284
OXTR	3.31040401814155	3.23973268991765	36.6551295763184	6.92807582735139e-59	4.61614104129979e-57	123.984104023197
MKNK2	2.81979573397637	7.02638550019131	36.6385722535688	7.21917900362725e-59	4.79101387526437e-57	123.930815601431
UBE2T	-3.08447393520681	5.84285336206609	-36.5754214089912	8.4475217485854e-59	5.54024916562127e-57	123.880925132236
OTUD5	1.9641839441329	6.08311652434137	36.5925786008989	8.0942941225088e-59	5.32948720097784e-57	123.857163735061
SNAI1	5.37508640795916	2.99637033650272	36.7789465921503	5.09520714294022e-59	3.46391236823302e-57	123.837362432677
ULBP2	4.16067703828749	3.07382504766307	36.6060538827222	7.82735080773958e-59	5.17409545093426e-57	123.728733042887
NOP14	-1.56238392392668	6.12441546707497	-36.4344774979061	1.20061375174434e-58	7.84338452506733e-57	123.507796141239
RNF26	-3.2326830597084	5.15903092943668	-36.4320494665583	1.20791921525736e-58	7.86040504123119e-57	123.502100780278
ANKMY2	2.15317636544991	4.97012883350875	36.3549369952291	1.46483640438096e-58	9.42227847187198e-57	123.313359451801
PIM1	3.18445213334882	4.25635696778527	36.3666617159987	1.4224765328762e-58	9.18513418371489e-57	123.31182714936
MBTPS1	-1.36509588285415	7.80558467755534	-36.3766553348362	1.38734826115552e-58	8.9930280308391e-57	123.27098615045
PWP1	-1.95520034533883	6.0524726264437	-36.2858277769698	1.74172102076344e-58	1.11603610541179e-56	123.138930698388
STK40	2.80514868214468	6.58507542584907	36.2396642824456	1.95556600703575e-58	1.23882143566916e-56	122.966353574687
SLC3A2	1.96394654323636	10.5994171297276	36.2590667515941	1.86263293374049e-58	1.18895699175099e-56	122.85308023537
SH3KBP1	2.06474662990088	4.95510558532694	36.1509705079349	2.44375304271577e-58	1.53644082279619e-56	122.796487907344
MAGEF1	-3.88872758239903	5.02894836281411	-36.1751973697302	2.29932334073062e-58	1.45108994529732e-56	122.628219526926
ALOXE3	6.59495324744514	3.29953266055531	36.2397600569321	1.95509596092533e-58	1.23882143566916e-56	122.452540473204
WDR5	-1.800296373379	6.34106655747517	-36.014168282935	3.44938383147358e-58	2.15251847752105e-56	122.434372897282
TMEM97	1.31642168607917	6.90322733202814	36.0211564552735	3.3890926644291e-58	2.122815944566e-56	122.384027714133
ATP6V0A1	1.96532270540754	5.82785405225047	35.9946230152894	3.62382535229756e-58	2.25296859449161e-56	122.345376953695
GDAP1	-1.94822784241338	7.61541455033792	-35.9921460023686	3.64655948997688e-58	2.25870595964345e-56	122.30640983524
MIDN	2.48430921121331	7.32255438856202	35.9601302455907	3.95369412543526e-58	2.43991072154167e-56	122.206396512044
LATS2	2.24141726843964	5.77404174195723	35.9140449421662	4.44225776907482e-58	2.72133036373653e-56	122.165370671779
TUFT1	1.49936598078912	6.85772928098336	35.8824885891422	4.81154123366138e-58	2.93679618948003e-56	122.038028478907
HSPD1	1.67907152019968	11.0907695448554	35.9451920738411	4.1058090289391e-58	2.52446875735211e-56	122.027444571966
LDLR	2.86787070063348	8.50263837961225	35.8620578357595	5.0670084148736e-58	3.08147813564895e-56	121.91983790588
PLEKHA6	1.66841264425045	6.64507385984049	35.7762427801231	6.29856561179929e-58	3.80278741125384e-56	121.769749606175
YWHAG	1.77824953053328	9.44887194602258	35.8138980109974	5.72474194243922e-58	3.46886174802006e-56	121.760417189726
TPX2	-1.73627436298264	7.80228233822554	-35.7171327241503	7.31881069838778e-58	4.40287014819558e-56	121.582199001362
CSTF1	-1.86850327109102	5.78059363327777	-35.6585013698444	8.49577538677488e-58	5.09259310281086e-56	121.563530153557
CKAP5	-2.42019138227715	8.24560914721192	-35.6564578109718	8.54007977414745e-58	5.10086764795864e-56	121.434604873462
CKAP2	-2.63299481057114	6.2742623298305	-35.5572775822045	1.09958155191032e-57	6.54427112959012e-56	121.280878312194
MTRF1	2.81602089469186	3.28599872122711	35.5332625303769	1.16908230198575e-57	6.87204955351045e-56	121.242442187526
RAGE	3.09082966951734	3.65203643386363	35.5325897648418	1.17109191745424e-57	6.87204955351045e-56	121.218633583497
KIF2C	-1.7851936856657	5.87410960552938	-35.5248793650318	1.19437415414434e-57	6.95983043690241e-56	121.193569292674
AKAP8L	2.14957101780576	6.39009095223907	35.5379282343532	1.15524084805942e-57	6.82694273602323e-56	121.175630621888
CACYBP	2.10782831144236	8.1381518346533	35.5453940563763	1.13343572844963e-57	6.72183656829489e-56	121.10763980184
SPTSSB	-2.496922481273	8.69099426422077	-35.5287424300916	1.18265145447274e-57	6.91561640720352e-56	121.105304568579
TCP1	1.23610347026347	8.46763496653647	35.4766289709953	1.35106851211494e-57	7.84557979048966e-56	120.928983901482
ARID5B	2.43174641067288	6.25411291576095	35.3764528280944	1.74593886924832e-57	1.01034884599685e-55	120.772365983362
MBD6	2.11235735991309	6.68676939051791	35.3538560066017	1.85005258807177e-57	1.06690618906594e-55	120.691371228534
LEO1	-2.25188564555599	6.09344048592923	-35.3058098221031	2.09274079278258e-57	1.19450501769611e-55	120.648913380216
PNPLA8	2.38913665436293	6.42752123418809	35.3209425125929	2.01302144772541e-57	1.15689933648659e-55	120.629363728346
HSPA12A	2.50327600359951	4.31092339411542	35.2672392577136	2.31065210297583e-57	1.30994392441246e-55	120.574915953277
PRR13	1.68055257956299	7.60896470127923	35.295980304697	2.14622291924474e-57	1.22086503746425e-55	120.492936941062
TPD52L2	1.25306369290487	9.07026353119499	35.3122955677368	2.05819069039281e-57	1.17880757212772e-55	120.486616976598
HMGB2	-2.5726005179817	7.27354210485023	-35.2353816015389	2.5078232181591e-57	1.41692011825989e-55	120.409189652226
RBM24	2.79896485160644	3.99414698370701	35.1616431923787	3.0319075899335e-57	1.70153095751838e-55	120.301216315974
ARID3B	4.01139671707379	4.39100698485396	35.112878922528	3.43797010900728e-57	1.91655373676792e-55	120.180468779786
SERBP1	-1.26638283881047	8.73601758771206	-35.1692463207076	2.97310976872947e-57	1.67415110344214e-55	120.152358051391
ELOVL5	1.94337849982991	8.83050399386075	35.1600006272383	3.04476356555073e-57	1.70303096556088e-55	120.098052720121
CYR61	3.63915156853528	3.93787813596911	35.0824411793333	3.71883232580034e-57	2.06623760188322e-55	120.047017578028
DLD	-1.95772551369132	7.34903439944144	-35.0513341294919	4.02983413064124e-57	2.23162072850477e-55	119.916363410311
PRKCA	2.21733346035803	5.39076568654577	35.0294723262622	4.26399617451305e-57	2.35350072681704e-55	119.904151344543
GTF3C2	-1.40685586816888	6.21584353906524	-34.893434006258	6.06387904130471e-57	3.33593135153881e-55	119.556006285706
SERTAD1	3.38119040297525	5.45539804975964	34.8724331938998	6.40331517660907e-57	3.51111616438066e-55	119.526193182925
SFXN1	-1.46595711968106	7.55726500630619	-34.8704155886309	6.43691917822836e-57	3.51800772342128e-55	119.428095793567
ALDH18A1	-1.35299657599831	6.62955257920379	-34.8283054433898	7.1803887678142e-57	3.91155771182165e-55	119.362759835702
SYNM	3.37244769227358	4.57188479613868	34.789039136473	7.95163013876426e-57	4.2897762077643e-55	119.33337226178
NPC1	2.88733513666099	6.80927077703324	34.7935480027052	7.85898007754855e-57	4.26420993870598e-55	119.231210108448
IL4R	2.56625991222523	3.96943917364284	34.715378512489	9.63141551100533e-57	5.17928594874769e-55	119.150527267724
MORF4L2	1.6176810536868	9.25235499048998	34.7925817751144	7.87874235266772e-57	4.26420993870598e-55	119.128866693834
SDHA	-1.94237100459521	8.20396736906472	-34.6750522412765	1.06984570679003e-56	5.73464730780656e-55	118.896368503025
SERPINE1	4.61263408506807	2.89863485033743	34.6696624951983	1.08498395653861e-56	5.79721140228487e-55	118.792049450764
ASNS	2.83315016098594	7.81572324876419	34.6274252056552	1.21135532918865e-56	6.43133540487333e-55	118.777866654619
DSE	3.80819659510244	2.91740037318943	34.5963401120133	1.31376545847448e-56	6.95297896440737e-55	118.717633404204
PLAUR	4.09252887848098	2.52076719031073	34.6387308757079	1.1761403048905e-56	6.2642581079582e-55	118.691815934352
RIOK3	1.88307897154213	6.51400172432763	34.5772928011282	1.38079188076844e-56	7.26174950124889e-55	118.68324063649
ERRFI1	2.41195016429975	6.55432031024979	34.5437014738096	1.50752460293394e-56	7.87870045608351e-55	118.627854600399
DENND5A	1.75798877259841	5.43704737635107	34.5282768917734	1.5695909279553e-56	8.1521238133927e-55	118.613728947726
SGK1	3.76729479740329	2.48940250612863	34.5836267237132	1.35812850071393e-56	7.16509181259929e-55	118.605489787441
LSM14B	-1.38771144651504	7.07057389452587	-34.5402557731321	1.52117118690208e-56	7.92525449524934e-55	118.593008772345
MTCH1	1.84088059113808	7.9373870977252	34.5448452496206	1.5030220885732e-56	7.87870045608351e-55	118.523367246591
RFX5	-2.06312036491257	5.34173778880487	-34.4206255583839	2.08095273831573e-56	1.07413128381458e-54	118.378281607191
SPHK1	3.31135615238755	5.19976702210234	34.3982529526663	2.20676727823741e-56	1.13208515218535e-54	118.293466366747
SPATA2	1.73706507873307	6.15744549492513	34.4249769252519	2.05733647701226e-56	1.06522895484684e-54	118.292361444106
INSIG1	2.34881009386433	8.29926565363552	34.4027603002903	2.18081654104666e-56	1.1222146409989e-54	118.151997606991
TXLNA	1.37269319814427	7.00944894442058	34.3446923096536	2.5400829210019e-56	1.29513252350109e-54	118.040675709325
CPEB4	4.5284559609101	6.30698841494047	34.2726448075465	3.07010378898132e-56	1.56062054002807e-54	117.916002408681
LRRFIP2	1.52884189525932	5.53663830374299	34.2010434929755	3.70760982747653e-56	1.87897171983992e-54	117.736758084986
CSRP2	5.24835454895943	2.03592486968443	34.3478210131328	2.5192836411606e-56	1.28845564571161e-54	117.590884383029
WDR3	-1.97945262453552	5.65497584333086	-34.1231881933058	4.55362489182983e-56	2.30074993024055e-54	117.574759396378
C9orf7	2.79909832856225	5.62157754286197	34.0887526293721	4.98762281092211e-56	2.51243987620064e-54	117.423048467093
PHF13	1.80147150428993	5.63553052157035	34.0718553446815	5.21562280264845e-56	2.61155915423631e-54	117.388581219526
GTSE1	-2.97795390067233	4.27573123689413	-34.0450295158018	5.59940622947969e-56	2.79535730691995e-54	117.374787602267
MKI67	-2.87050178951262	8.60821405145354	-34.087392429906	5.00559809171795e-56	2.51392259717391e-54	117.32586998913
FBXO32	3.75272699134551	3.56794980153143	34.0351301931041	5.74812576079727e-56	2.86106116736826e-54	117.294701701807
TTF2	-2.16631738766754	6.34928208960455	-34.0198772338489	5.98511843692488e-56	2.97018162430658e-54	117.269884573416
RABGEF1	1.9147514867269	5.88654567599332	33.9823022795667	6.61189750928975e-56	3.27151993921189e-54	117.145579134127
SLC6A14	-2.36899022321313	6.59289653066167	-33.9611232563148	6.99396711031768e-56	3.45035710775672e-54	117.115905176414
BUB1B	-2.5155287247262	5.57212879944281	-33.9331248854746	7.53349413594233e-56	3.69472598033723e-54	117.08461002115
C15orf23	-2.37801470079875	4.88330018436232	-33.9242779348764	7.71256336891172e-56	3.76144231387165e-54	117.062935953572
LYPD3	2.2564495347573	6.02702950220772	33.9241828867311	7.71451036628783e-56	3.76144231387165e-54	116.969569659587
MCMBP	-1.48063542003942	6.87255094490843	-33.9088422251162	8.03534577366721e-56	3.89516297735682e-54	116.941856500752
HMGN2	-1.3212999701466	8.40567650510008	-33.9437943408775	7.32310809039242e-56	3.60210763834479e-54	116.936301225043
ENGASE	4.5840489264913	5.02638530531169	33.8757525781678	8.77401035266096e-56	4.22871899532859e-54	116.917114209563
SS18L1	1.56279647630078	7.04079053803401	33.9212901126341	7.77400482292767e-56	3.7794318796117e-54	116.912688101927
ALDH1B1	-3.28017226473911	4.11482585509358	-33.9009255773809	8.20615010981341e-56	3.96646400105548e-54	116.899359685947
HSD17B7	3.45628662249073	4.381094666947	33.824756960132	1.00489656163675e-55	4.82927876345199e-54	116.807982021446
LIF	3.87297904681991	3.48109776012961	33.7803151562122	1.131183696728e-55	5.42060634500835e-54	116.591422464465
MOBKL2C	2.78269845993958	3.60419556258614	33.7252126088289	1.31025840033253e-55	6.26078899633177e-54	116.526377272122
NAA40	-2.12178881112054	4.82048226298398	-33.7154357554533	1.34490129262959e-55	6.40801402220433e-54	116.519984200559
SERTAD2	2.5073023547676	5.54606232701982	33.6983871245428	1.40753772466352e-55	6.6684591805305e-54	116.402538116761
ICMT	-1.22967505272354	6.74517217962077	-33.7055969896514	1.38069718008784e-55	6.55988057948554e-54	116.37835790093
DKK1	-2.90262594638522	6.41450477589382	-33.6611481053497	1.55479038965048e-55	7.32459562718724e-54	116.357351957641
DSCAM-AS1	-2.18551440761149	8.91590219087414	-33.6726099321353	1.50788201266259e-55	7.12367762140372e-54	116.22174726322
GATAD2A	1.56285127097597	7.59687202381238	33.6387544074309	1.65073245849403e-55	7.75473304377927e-54	116.135436442205
ARHGEF26	2.33406941341242	4.90648300605277	33.5766784693639	1.94912266531386e-55	9.10534286444387e-54	116.105099967491
HSPA4	1.44440480213354	8.84384494079825	33.626643513255	1.70508735777922e-55	7.98764172871141e-54	116.049032788828
RMND5B	-1.97323578188642	6.93258682165149	-33.5544019972356	2.06901047072297e-55	9.63847663297239e-54	115.99340483945
PHLDA3	2.52060716968687	6.10035128560476	33.5207967889105	2.26410772935207e-55	1.05180382404678e-53	115.880868653429
LITAF	1.46136635093047	7.27925257888602	33.4282951488479	2.90261319309545e-55	1.34097522213614e-53	115.584838610333
SERP1	1.43819937040327	8.51458877572485	33.4356878392235	2.84549121350954e-55	1.31822700982641e-53	115.563279464764
ZBTB43	2.53308213963615	5.73205727508709	33.3833030320492	3.27610553837367e-55	1.5093550695251e-53	115.554599660714
DLGAP5	-2.64522327211228	5.76555141353828	-33.3163382407282	3.92382679640689e-55	1.79295298751664e-53	115.399066438165
TP53	-1.391289990606	6.90017374161109	-33.3323118647905	3.75844266847247e-55	1.72681854910807e-53	115.381934926603
COG2	-3.05438704116784	4.98700966558031	-33.2968296227138	4.13581128358581e-55	1.884667790373e-53	115.362075053809
PRSS23	-1.5646030977421	7.51479796878689	-33.3236131364811	3.84761364346487e-55	1.76294494721388e-53	115.307668499566
TROAP	-2.19454421312081	5.50946870171262	-33.2499300487762	4.69398052401236e-55	2.12742900497514e-53	115.22542672027
KRI1	-2.02531103100234	5.26551773339153	-33.2334838545642	4.90723262017405e-55	2.21209052128816e-53	115.220149618968
TSPYL4	1.70599192131659	5.95264664965326	33.2485327809772	4.7117290135384e-55	2.12970151411936e-53	115.152395859772
APEX1	-1.59530469844314	7.5145030522683	-33.2505658217373	4.68592710929897e-55	2.12742900497514e-53	115.132039475627
BBC3	3.78603017499733	4.62839357349707	33.1849287028121	5.5956477648861e-55	2.50889043485134e-53	115.095235838884
EPAS1	2.30465273601516	5.21024414180528	33.1954965102111	5.43795532709145e-55	2.44474099167412e-53	115.087851477632
WIPF1	-2.06816467566759	5.3569262305969	-33.1442787072463	6.24648437426672e-55	2.77098686141211e-53	114.98117906773
DAGLB	1.76223071054103	5.65656858871749	33.1665544737843	5.88089929463391e-55	2.62272426142554e-53	114.95919560025
HSPA4L	3.57914518061797	6.18105800431187	33.1794827804697	5.67870573752661e-55	2.53932285439559e-53	114.95120474983
TRAF3	1.6780792778401	6.29270560375123	33.1465488103452	6.20820126905075e-55	2.76132867084055e-53	114.866024581907
LHFPL2	2.13646264665162	6.06432015976165	33.1282437456392	6.52377169224204e-55	2.88633750743534e-53	114.856738804448
ATP5A1	-1.30204221864882	8.05728225302529	-33.1197743444527	6.67521131176336e-55	2.94554707065779e-53	114.731556986144
RRS1	-2.73562244693863	5.67198306238433	-33.0477517052352	8.11527430185963e-55	3.56220071979791e-53	114.716783966282
STX6	1.32959225431556	6.87595809617351	33.0572044876495	7.90969227884771e-55	3.48109720188024e-53	114.590272503786
RHBDD2	2.320542977313	6.6076234257322	33.0353588418867	8.39299265189132e-55	3.674460971472e-53	114.543358555689
CARS	1.75632723673488	5.99171312796993	32.9824255965582	9.69141843286993e-55	4.23183503580461e-53	114.440714489361
C9orf25	2.08529940114188	5.43788231189545	32.9570903539529	1.03828617868805e-54	4.521952617807e-53	114.403897961153
KIAA0391	-2.04958681516466	5.20473822148508	-32.9045122989016	1.19809571818885e-54	5.20440332233514e-53	114.330443436238
DCUN1D3	3.4251241507372	3.72981848959359	32.8990039235509	1.2162142056013e-54	5.24225937486497e-53	114.318182446256
VPS33B	-2.37472121600768	4.8829707625448	-32.8974794495893	1.2212772864223e-54	5.25055047252612e-53	114.312909400154
FLVCR2	1.92564193310838	4.90561404488624	32.8901707042952	1.24584817316315e-54	5.31519511428076e-53	114.242837612911
MCM3	-1.74448927037173	7.3432593757179	-32.8944185304426	1.2315075416291e-54	5.28095695543719e-53	114.186557024624
UBE2B	2.26986806408778	6.84805985928007	32.901254221924	1.20877920791258e-54	5.22381324419919e-53	114.178243221979
KCTD5	1.61953706975776	6.66709474526224	32.891567284544	1.24111482489498e-54	5.30854330730019e-53	114.15039618111
PTPN1	1.25477869888134	8.13011315368175	32.9012445319675	1.20881112503294e-54	5.22381324419919e-53	114.112795314707
MKS1	-3.09554291858903	4.44844225067739	-32.8238227147254	1.49303537756415e-54	6.32139839351463e-53	114.008768635108
ATP6V1C1	1.92310905945685	7.56354704981343	32.8323620831621	1.45863201911908e-54	6.19141164663641e-53	113.948487409188
ZNF410	1.3252959075618	6.63252422262764	32.8033303727564	1.57897405197437e-54	6.66837425384326e-53	113.918804470219
PELP1	-1.94749372216261	6.4264402387841	-32.7743888018208	1.70892377544982e-54	7.19900282635333e-53	113.904789382485
PTGES3	1.92549559808252	10.1325666744171	32.8543106392986	1.37383134618674e-54	5.84629909252597e-53	113.897962103519
ZNF436	2.51885994640777	4.74438896135475	32.7511167126145	1.82121097825115e-54	7.65274683423927e-53	113.877009547858
NFE2L3	2.51146945316665	4.66702106985142	32.7355003132427	1.90070730990257e-54	7.96677419819814e-53	113.831671299993
GPSM2	-2.29238127289082	4.66131659604327	-32.7039745426	2.07202906226531e-54	8.62148916743638e-53	113.784310617341
TMEM150C	-2.17229531812978	5.04427325230211	-32.6917747316361	2.14243738830977e-54	8.8908493503952e-53	113.750271238879
CDC6	1.70524815336556	6.83796578638287	32.7145696057539	2.01277922143943e-54	8.41542992483827e-53	113.671382126587
DAG1	-1.78144214805673	6.73914512981625	-32.6831613957479	2.1935970930795e-54	9.08062321402515e-53	113.615559741627
FXR1	1.59967332919587	7.71544633407064	32.7039137215408	2.0723742198693e-54	8.62148916743638e-53	113.583741010737
RBM12	-2.08626229606006	6.1636483520479	-32.560969612058	3.06755245309338e-54	1.26358983314122e-52	113.318004183987
MAT2A	1.74151691632044	8.13497013508879	32.6134711531917	2.65559556158399e-54	1.09659704128224e-52	113.296716836485
C15orf44	-1.6673254766265	5.85020389605411	-32.5230887162587	3.40434134554386e-54	1.39544619271754e-52	113.250482936072
PPP2CB	1.38590922726262	6.0253940905605	32.5513173609918	3.15003590142073e-54	1.29437838858379e-52	113.245261853041
ANAPC7	-1.4746073868905	6.18574737576513	-32.4887929102813	3.7413677666232e-54	1.52611303729284e-52	113.113059148064
HCFC1R1	2.19389998058679	4.61353253023999	32.4694761861184	3.9458223635255e-54	1.60559448193675e-52	113.103197696858
FAM83G	2.87415172014205	5.92678586782077	32.4903795721081	3.72505685422744e-54	1.52317483692175e-52	113.101911042496
RBM15B	-2.22879654600616	5.36503644085418	-32.4253266725935	4.45649296143718e-54	1.80899000696785e-52	113.01924217044
URB2	-2.77844690694253	4.90625582190586	-32.4122226580368	4.62054116437605e-54	1.87103947779722e-52	112.984465040487
EDA2R	3.19992691064799	3.5382757331444	32.3956283305141	4.83706255502551e-54	1.95398633261465e-52	112.932520782474
KIF11	-2.0323836601427	6.87691715976098	-32.3628634327313	5.29512756321901e-54	2.13387261125963e-52	112.721690758542
C16orf88	-2.8043339688643	4.31303628989895	-32.2815346619648	6.63065708874224e-54	2.6656516623107e-52	112.577955664796
CENPF	-3.4066250253409	6.1175578189544	-32.268002254463	6.88382049401198e-54	2.74761369789633e-52	112.539634673035
SH3BGR	4.18364245303757	3.12078081763602	32.2737417963334	6.7752752045461e-54	2.71725905325729e-52	112.538266927152
C1orf52	2.21464507556659	4.96612374176476	32.2471909877073	7.29233362253632e-54	2.90373779769756e-52	112.480197792358
CALCOCO2	1.4135787394097	6.78997461024697	32.270537980069	6.83565048959556e-54	2.73491432507168e-52	112.422159108147
FRMD4A	-1.89033299384337	4.89903179988247	-32.1965449311168	8.39174632175959e-54	3.32567690723003e-52	112.3793057011
PHF1	1.85872004418059	5.47884563925387	32.2215169780213	7.83018696945683e-54	3.11049992582413e-52	112.369671275754
CRISPLD2	1.94097007904651	5.05799981764307	32.1740100489357	8.93333215387784e-54	3.52360959767578e-52	112.274163319427
MCU	1.62730802600555	5.79098820702973	32.1813483908127	8.75320092817742e-54	3.46072180432244e-52	112.223389382131
C16orf53	-2.44226461020496	5.6574931876578	-32.1071928650771	1.07557478381748e-53	4.20278333751485e-52	112.11891362737
DDIT4	2.68192729923603	7.79816807553139	32.1488446418953	9.57996288985081e-54	3.76092252041936e-52	112.090501307335
HMGCR	2.28011590158116	8.35253993627647	32.1659621346824	9.13518613463005e-54	3.59474948036595e-52	112.071957371924
RYBP	2.22630679313496	6.66934960841198	32.1347780816463	9.96178504378504e-54	3.90166025930354e-52	112.062692256979
ELMO2	1.55606415428936	5.6646228651449	32.0461941129263	1.27458342912524e-53	4.96879563372738e-52	111.851664807914
MAP3K12	2.64647070779279	4.05999004046435	31.9753373919442	1.55294854740634e-53	6.03988639693571e-52	111.770186500103
ZMYM3	-2.40524256649848	4.781226718806	-31.9436304290741	1.69666773787031e-53	6.58354321302624e-52	111.68861530759
HDAC5	2.36935837706127	4.9457181551372	31.8701172757619	2.08373053438788e-53	8.02956439103752e-52	111.450114345879
ECT2	-2.60543539620109	6.53742018848149	-31.8840998958561	2.00379642478872e-53	7.73937445916086e-52	111.429932297629
NUP107	-1.62273905036439	6.69078537724798	-31.8921074781684	1.95942068143696e-53	7.58549802693328e-52	111.424373299456
CYLD	3.1336163950623	3.98480340412766	31.8041747556423	2.50634276866358e-53	9.59177951101365e-52	111.301460165082
ATXN7L3	1.48541879275848	6.40371953744931	31.8631181116795	2.12494351817478e-53	8.16955296504715e-52	111.300980053826
MYBBP1A	-2.05487737302026	6.64946499983702	-31.8351569053693	2.29796316073087e-53	8.81448071102366e-52	111.282228819185
RRP1B	-1.37024786853138	6.70065163701951	-31.7950178533464	2.57150808961924e-53	9.81869892483838e-52	111.138523866459
RBM28	-1.81533582600847	5.5431918332777	-31.7228971421603	3.14832075381384e-53	1.18586748393655e-51	111.042245947557
CLIP2	4.3652180474853	2.88362105814901	31.739285321813	3.00671858696663e-53	1.1376552409147e-51	111.025064477153
TPP1	1.95643987322334	5.58243130947494	31.7403443620016	2.99779218945681e-53	1.13684980899038e-51	111.01803887654
KDM6B	2.80736252744562	7.18789582028028	31.7579837001446	2.85298566842832e-53	1.08686406193156e-51	110.995892786824
CD59	1.41879821614215	6.39186167417558	31.751760756589	2.90324766040589e-53	1.10349804255973e-51	110.995834971727
NR4A1	4.0662366458845	5.57460740685181	31.6896928867919	3.45620360456207e-53	1.29309953205137e-51	110.968885618759
CLDN15	3.31914385698136	3.05322504562683	31.6740062735457	3.6120556863815e-53	1.34839328792509e-51	110.874584948835
GEM	6.08494842502043	3.48719152573039	31.731503397005	3.07313868700061e-53	1.16016188265007e-51	110.833486525108
ATXN7L3B	-1.54025511235462	7.35809121352165	-31.6943975608205	3.41079727355466e-53	1.2789725023078e-51	110.81740128876
FAM102A	1.45142733839758	7.83060391766275	31.706635759934	3.29548203218312e-53	1.23850879789282e-51	110.805372460086
SFMBT1	1.84173173460335	5.0492979590026	31.6447720939484	3.92169250346225e-53	1.46072127901788e-51	110.786658670943
LAMC2	2.94456004900181	3.32430864683001	31.6194006301283	4.21206555842555e-53	1.56539076442464e-51	110.773728267605
RACGAP1	-1.57307274939166	7.1665148058812	-31.6178544969062	4.23044677949241e-53	1.56873596319803e-51	110.591920564683
ABHD4	2.17307618625537	5.63082817987983	31.5515756726259	5.09947209131531e-53	1.88680467378666e-51	110.490242328495
C10orf2	-2.21459922986826	5.01253274646526	-31.4305437268884	7.17886941657699e-53	2.63334946607053e-51	110.243797131266
ARPC5	-1.89441168432704	6.57350587174047	-31.4493801506146	6.8062680745226e-53	2.50722527044749e-51	110.181644954772
IFI44	-3.06832182800744	5.74471430784175	-31.398872593288	7.85236746243246e-53	2.86731426728647e-51	110.147420242556
CEP55	-2.10377461825333	6.34114841170723	-31.4304809781504	7.1801444422875e-53	2.63334946607053e-51	110.130900458464
WDR12	-1.99888201610249	5.27024151286484	-31.3933907116664	7.97525749695022e-53	2.90584327623084e-51	110.130299043735
TRIM16	1.37622974650259	6.93425615572594	31.4256104069505	7.27981281792114e-53	2.66406104085149e-51	110.06072728788
CTNNA1	0.863754672566886	9.67448531254551	31.4500965782849	6.79248829139063e-53	2.50722527044749e-51	109.999623210931
TBX3	3.66290540080972	4.71689793940831	31.3035514592956	1.02898193289034e-52	3.70079437541034e-51	109.866473355608
GPR89A	2.11211434436235	4.0681620461924	31.2870285391233	1.078422368659e-52	3.86199907782724e-51	109.826567474358
COL1A1	3.09641406887945	3.5588227672271	31.2857717608755	1.08227965284243e-52	3.86753096455913e-51	109.824559793055
BTBD9	1.9189169549517	4.3793126061075	31.2842069388744	1.087101848137e-52	3.87648002307958e-51	109.788736637199
NUP85	-1.89077640115061	6.03843711857227	-31.289945804182	1.06952213815659e-52	3.83834511556454e-51	109.782175818781
PKNOX1	1.93721652737005	5.48048323289609	31.3089164931685	1.01342553117384e-52	3.66058932685772e-51	109.777702540803
KIF22	-1.75813621564584	6.86567963425466	-31.3061910301565	1.02129836844497e-52	3.68107627454175e-51	109.748549019532
CHD2	2.26249725114919	8.27233738318604	31.3237885526156	9.7153215469274e-53	3.52449105316299e-51	109.707619051565
F11R	1.03504154416517	7.50430516468715	31.3125928884907	1.00290274557021e-52	3.63042110755761e-51	109.692373581663
OSBPL2	0.998390460738216	7.09270110579106	31.2786774342401	1.10431607586719e-52	3.92948554314956e-51	109.62702894132
PUS7	-1.90733379651403	6.17105250787834	-31.2309795973786	1.26471159569985e-52	4.49066597165273e-51	109.614318333478
CPEB3	3.92661609521315	3.68027321421474	31.1631794879868	1.5340492248841e-52	5.40114510251824e-51	109.48625846141
YPEL5	1.86884153535136	5.7418497596113	31.1796358836292	1.46377419495289e-52	5.16459064058905e-51	109.447765216312
NAPA	1.67342566454459	6.83151133216405	31.2144137638405	1.32575885182789e-52	4.69745572838341e-51	109.447169599979
PPME1	1.64614568727766	6.25077707339023	31.1993004213525	1.38404518275914e-52	4.89360922546804e-51	109.42837344555
FOSB	7.52235305519984	3.51542458263948	31.3393910102995	9.29457941873028e-53	3.37918578693142e-51	109.39516731452
VAV2	-1.47299168587113	6.45162145386886	-31.1511097868076	1.58774758178805e-52	5.57846440290405e-51	109.336279648214
PWP2	-1.79919211431699	5.85111854713084	-31.1013132113793	1.83011880619204e-52	6.41654233013745e-51	109.250280414316
DNAJB4	4.25254336367207	4.68788398282454	31.0732100509256	1.9830548815299e-52	6.92371812916618e-51	109.229993892067
CDCA3	-2.94356150991598	4.15184000389501	-31.0672284299677	2.01723677200014e-52	7.02838911977716e-51	109.211332171188
METTL13	-1.77118812942003	5.8357622102	-31.0823654945965	1.93186465814023e-52	6.75910136877348e-51	109.179088531968
ZFP62	-2.45092036270375	5.10861255286615	-31.0505892841855	2.1154817854191e-52	7.34010734011391e-51	109.170906851381
ELL	2.01633202159001	5.28431657852036	31.0600327426136	2.05914539055992e-52	7.15949012717758e-51	109.103366498545
UBAP1	1.31800007244981	5.95128342001884	31.0484191692297	2.12864624122271e-52	7.37049269942208e-51	109.034925658999
BRD8	-1.2803853489478	6.24906115220017	-30.99766026901	2.461301060797e-52	8.50471052495229e-51	108.892098625678
NR2F2	-1.75443822297975	6.03322532752457	-30.9844260256947	2.55635061373749e-52	8.81492941528779e-51	108.878007613334
FAM43A	3.225085513308	3.1591437026077	30.9361450442322	2.93563830339983e-52	1.0019513262461e-50	108.839287530548
C6orf211	-2.08441309991695	7.36031018031569	-30.9737232365575	2.63592256876868e-52	9.07061091359824e-51	108.76190209927
ZNF295	3.06938826286349	6.42766817643158	30.9514411583455	2.80969624576763e-52	9.64873922263199e-51	108.747921802089
ZNF394	1.87206780790968	5.1974585255003	30.9178771532204	3.09353880426276e-52	1.05369333935826e-50	108.713206509788
GEMIN4	-1.91748192084106	5.6027002266946	-30.9114008067006	3.15155305711403e-52	1.07127181559299e-50	108.704217462944
RMND5A	1.63047784255678	6.95778279543749	30.9404955381023	2.89924913878082e-52	9.91555063332729e-51	108.657857868731
PI4KB	1.18727611157585	7.61115600738703	30.9498240724905	2.82274877774312e-52	9.67369888503604e-51	108.652337402963
HMGXB3	-1.54792812761315	6.25995546056181	-30.8935790211128	3.31693067738021e-52	1.12519976974658e-50	108.629249377163
NTAN1	1.70179964938893	4.65812826670432	30.8768191077766	3.48044098143717e-52	1.17589686815263e-50	108.590477293999
POFUT2	1.60010862414749	5.7830081776635	30.8924805550994	3.32740592102671e-52	1.12646835269738e-50	108.588564934471
ZNF512B	-2.09080275546141	6.84656667537329	-30.8699471123032	3.5498141650817e-52	1.1969171793715e-50	108.517320138807
SGMS2	3.00070574241116	4.26413602527668	30.8148032651397	4.15951029685845e-52	1.39406112634591e-50	108.475134220767
DNAJB9	2.93493604168611	6.3183972105024	30.8245010034254	4.04509892401457e-52	1.35843844187188e-50	108.44256252725
LMNA	1.85884632471891	7.79646867083952	30.8459843984542	3.80282346197711e-52	1.27964626917717e-50	108.327841456263
FAM117A	2.59342335285627	4.06986327858689	30.7540271011393	4.9548001081884e-52	1.6473971572434e-50	108.303586099364
TMEM185B	-1.4181850114185	6.16088150644227	-30.7612067281949	4.85337233617574e-52	1.62011574750904e-50	108.24049599572
CYTH1	1.53521598210304	5.13530455808604	30.7572711637171	4.90870843027958e-52	1.6353235017529e-50	108.23960989576
PDCD4	-1.80801018384783	7.07097770314287	-30.76527292924	4.79686050686895e-52	1.60445390233753e-50	108.19552225673
PRC1	-1.10189841244103	8.17883707332906	-30.7531857840286	4.96682471396269e-52	1.64811858167286e-50	108.066140857049
CLN8	1.60996129151258	5.5671226272807	30.6958653212773	5.85944081348394e-52	1.93280647267663e-50	108.033740672609
GZF1	1.5182333564285	6.16746116026674	30.7038024019416	5.72678343873812e-52	1.89652923226646e-50	108.0288330697
TMEM64	-2.25348338630367	7.60419634400704	-30.6804976345418	6.12517243530158e-52	2.01648393322802e-50	107.92624288216
LASP1	1.10519242493412	7.67559208872058	30.7010732526171	5.77205198724896e-52	1.90774303230734e-50	107.922714173237
DNAJB5	3.54701156560285	3.26439722128384	30.6162972275718	7.3734942451611e-52	2.4226781484494e-50	107.878866135171
SLC5A10	2.84206470622143	4.04434784924464	30.5502499903803	8.92666377076594e-52	2.9272455863194e-50	107.728911724941
ZSWIM6	2.34163461787	6.25705567903331	30.4814283616027	1.08980174034942e-51	3.56670142966804e-50	107.382929060358
TSFM	-1.9737363943701	5.48546736962361	-30.4351291611787	1.24662439360601e-51	4.06404412449649e-50	107.350577498482
DNAJC3	1.98702173207799	6.45664733779249	30.4540963644493	1.1797969981868e-51	3.85369628860859e-50	107.282799351912
ZNF697	3.95129604206533	3.57992203113564	30.3722090053025	1.49692528317452e-51	4.85166248756021e-50	107.217455233104
P4HA1	2.00043611688938	6.25435272595389	30.4143522963929	1.32422214933032e-51	4.30025072337868e-50	107.166339427696
NPLOC4	1.36513060397953	8.17867565927953	30.4271311697646	1.27593697501473e-51	4.15151166734365e-50	107.109440393594
LOC100507062	3.00921725612416	3.58556872952299	30.3010887796248	1.84154216818276e-51	5.92268292705548e-50	107.01344507193
PRICKLE2	1.84522844327326	6.71688334057554	30.325848565051	1.71331062372155e-51	5.53154572801529e-50	106.869752768445
TNFRSF12A	2.25165129092308	7.7135180348065	30.3336563439109	1.67477266116681e-51	5.41758181534888e-50	106.86403538036
CBX1	-1.28757127686847	7.85181589264125	-30.3164705309166	1.76078420985038e-51	5.6738641860381e-50	106.820197081562
ABCF1	-1.19668002787551	6.97104387965803	-30.2624879124212	2.06106293972234e-51	6.61597247675938e-50	106.720345411558
CENPB	-2.07841668249213	7.20816565036469	-30.2460555429363	2.16235685100609e-51	6.92782681536892e-50	106.68180459954
PAPD5	1.89734812625855	5.34130422391183	30.2244220421563	2.30341634594146e-51	7.35159064303912e-50	106.66084293713
MICA	1.73905151291529	5.37297634120052	30.2075757777243	2.41966510506962e-51	7.6932469994647e-50	106.603355340634
PDCD7	-1.78439174036893	4.98968290523386	-30.164899286503	2.74136808122704e-51	8.68307571788655e-50	106.60159446064
MTMR4	-1.63940567616718	7.46852985721993	-30.2178631209968	2.34799128009084e-51	7.47958212728366e-50	106.586891276669
EIF4A2	1.40774294108513	8.40691795017628	30.2408075175565	2.19575434420731e-51	7.0213758417826e-50	106.563148947389
RELT	2.34601220322756	5.04485782771521	30.158295004131	2.79487464221041e-51	8.83581919023194e-50	106.522959067595
KIAA1370	2.15303483397361	7.10216389243496	30.1966682497618	2.49807363913109e-51	7.92747315765245e-50	106.497561423427
PVT1	1.7767196596644	6.47447278254972	30.1406122231338	2.9433843620437e-51	9.28776605109789e-50	106.395702628181
DNAJC14	-1.42510072579096	5.84385301595599	-30.1159984282966	3.16346144080422e-51	9.96341414990767e-50	106.377095950477
DNHD1	3.60571960245372	3.43539379440954	30.0271595683911	4.10546528147357e-51	1.28336077322176e-49	106.211704896664
SLC26A10	1.92284039497464	4.36412220708606	30.0372015453623	3.98614601254505e-51	1.24839524183152e-49	106.191078684513
ELP2	-1.22948832306663	7.35783619628385	-30.0880925020651	3.43314092865916e-51	1.07924527990405e-49	106.185639107651
AMIGO2	-2.38261382834269	4.88248939908602	-29.9972233429808	4.48299713246582e-51	1.39292967565378e-49	106.125116818864
CBX4	2.34451421321432	6.74108366463695	30.0421598004918	3.92852848858763e-51	1.23265873251669e-49	106.050752579067
NAA16	2.45228312896665	5.5562210056561	30.0066111543055	4.36097872543656e-51	1.35815657735942e-49	106.032122916031
CTNNAL1	1.75994873565713	6.01549328447501	30.0160019853112	4.24227331301766e-51	1.32365259117364e-49	106.025453210929
TMC7	2.16343696065016	3.15996122701493	29.9589501363587	5.01717682289098e-51	1.55096608476948e-49	106.013730770287
NAA15	-2.23093765505111	6.54542409864365	-29.9893753645121	4.58764202623482e-51	1.42080972679169e-49	105.985062101441
DENND2C	3.95268567671188	3.27858958828125	29.9262412221396	5.52436450788323e-51	1.70460280497858e-49	105.915802382633
BLM	-2.45199059454843	5.39932825669596	-29.92217901878	5.59086482111302e-51	1.72194517989492e-49	105.889357519146
PBK	-2.59659180049621	4.65003996862297	-29.9080190369744	5.82905176449787e-51	1.79200481083571e-49	105.856951294104
ACSL3	1.49935420232076	8.15169099903447	29.9967460950612	4.48929140861869e-51	1.39292967565378e-49	105.841572514388
GADD45G	3.51721404880489	3.35211297867269	29.8418465952142	7.08537658785184e-51	2.17025344423506e-49	105.663022224387
WHAMM	1.39724861844271	5.47808293282616	29.8706082096747	6.50880939455936e-51	1.99730877641488e-49	105.642996901257
ZBTB9	-2.00680885423638	4.52789890907697	-29.8071139010153	7.85082108577104e-51	2.39156888594599e-49	105.558953531321
CCRN4L	3.10615044001621	4.71854127501256	29.8096783719483	7.79155549184506e-51	2.37784624170833e-49	105.535751111391
TMEM48	-1.85867740493382	6.0292879533948	-29.8250768486005	7.44506562813418e-51	2.27625735950486e-49	105.509105189943
INTS5	-2.67200767425601	4.46359879775323	-29.7515659374542	9.25239396885877e-51	2.80320718723178e-49	105.395899744542
RXRA	-1.58287394958727	6.64091515171787	-29.7950913978295	8.13478821391805e-51	2.4735672379921e-49	105.369136198828
PTCD3	-1.57602982640147	6.28864477002435	-29.7762696462323	8.60031732115972e-51	2.61037580542786e-49	105.336724498526
HSD17B7P2	4.44167312005025	3.7190281721565	29.7190845440366	1.01863563886279e-50	3.07502931847316e-49	105.245545445464
SCO1	-2.22375130877392	5.03048838922527	-29.6859818178029	1.12362207730727e-50	3.38584785961924e-49	105.197083800471
TSC22D2	1.93245859937916	6.65892648416831	29.7412184816562	9.54014451786483e-51	2.88516052290726e-49	105.177645726944
ARHGAP26	2.28692808529121	3.91408310998741	29.6596689188227	1.21481665151815e-50	3.6540636115089e-49	105.099411843221
PFAS	-1.95073246965649	5.73148861176771	-29.6311587235537	1.32208239554368e-50	3.96957019444748e-49	104.952811159484
MED26	1.76337651440673	4.98128420755523	29.6156621116238	1.38434566454198e-50	4.11953681384344e-49	104.910703324362
PSRC1	-2.2193787479884	3.99460625154709	-29.5776361207827	1.54996654141586e-50	4.58790096259094e-49	104.868605708432
ERBB3	-1.45801685086072	6.85031377385106	-29.6230833322926	1.35416732447344e-50	4.05135855715452e-49	104.834264209614
RBM4	1.19050187711978	6.33642798675766	29.6183533250988	1.37332421548441e-50	4.09402391796101e-49	104.81499266682
NAIF1	2.09581092495221	3.97815202648618	29.5624183301367	1.62172476017139e-50	4.79182418535446e-49	104.811530468997
ERCC3	-1.66830167897147	5.93549098159827	-29.5797227452861	1.54038022956401e-50	4.56760974454407e-49	104.791308134473
DCUN1D2	1.98599233836718	4.19826141499904	29.55049771384	1.6802701299451e-50	4.9473305727468e-49	104.78038690068
RND1	4.59839412402841	3.32648936926284	29.579988421219	1.53916397013014e-50	4.56760974454407e-49	104.779490374386
PRR15L	-4.32455260653198	4.15669579772605	-29.6257604716114	1.34344444202288e-50	4.02648115562557e-49	104.769340991682
SF3B2	-1.14438582228249	8.35391675499261	-29.6223508276267	1.35711628275287e-50	4.05293084156411e-49	104.749580856911
NOP2	-1.58446429599422	6.17632602304561	-29.5577717463307	1.64429655121702e-50	4.84994982761085e-49	104.708380245105
NFKB1	-1.88708062580929	5.20171368164666	-29.4460484923808	2.29374579197765e-50	6.69469539703914e-49	104.471153736456
CIT	-2.40627478790074	5.68466838926239	-29.4526294500963	2.24914600863177e-50	6.5875162606581e-49	104.419964763596
NFIL3	2.02734526790412	5.16866681969889	29.4404566851476	2.33234274833243e-50	6.79548782632606e-49	104.415636957559
NDRG1	1.71287688503797	4.92172582393983	29.4369200998286	2.35709139169419e-50	6.85565155385975e-49	104.376725879464
PNPO	-1.12795983368588	6.73192620088704	-29.4696256877779	2.13796650063545e-50	6.28389310309794e-49	104.374547274572
IMP3	-2.91393084249039	5.54859429173805	-29.4033738566723	2.60543527164475e-50	7.53863312854443e-49	104.344474736461
PLK3	2.87407966552496	2.92695390155255	29.3948186666362	2.67289124130411e-50	7.70714364130515e-49	104.3211942362
SLC12A7	1.967689910025	6.53382389047839	29.4497918564111	2.26826833263598e-50	6.63190902010563e-49	104.291340706937
MYC	1.39936652857231	8.01379775868194	29.4558462999235	2.22766455837761e-50	6.53604597794862e-49	104.261385476895
ZNF212	1.7596504579731	4.73444268745097	29.3746126052921	2.83929435786189e-50	8.14482998985973e-49	104.203916390776
PFKFB3	1.6236607187421	6.24497642160985	29.4094994517558	2.55819388086249e-50	7.42764487214311e-49	104.188292780445
RAB11FIP5	3.69831914062177	2.24320004553972	29.3836805380984	2.76336156838971e-50	7.94062867177828e-49	104.168386576397
DYRK1A	1.55296173676874	6.78295132721647	29.4085471165372	2.56548127178721e-50	7.43589407094789e-49	104.161869915113
MCM3AP	-1.25553684212165	7.19904591247064	-29.3995343404734	2.63549398055511e-50	7.61243546300582e-49	104.146462947638
ATIC	-1.35323985373473	7.46809081448698	-29.3875795822218	2.73134499357312e-50	7.862136604564e-49	104.096175875992
DEPDC1B	-2.86425255873468	4.49785985292425	-29.2847279598036	3.7158913385631e-50	1.05380236699623e-48	104.008455064334
FNIP1	2.77891380099386	7.0007693406014	29.3494133219424	3.06155008887295e-50	8.76735679560124e-49	103.992776785326
SLC26A11	1.73903726129611	4.66177915381953	29.3020220701456	3.52823862564592e-50	1.00350787032827e-48	103.983562112764
PPM1E	2.568191491029	6.25267488242941	29.3366350954284	3.18088070844598e-50	9.0935126441112e-49	103.974008907087
ARRDC2	1.69690811040849	5.26973208127485	29.3118056882689	3.42634501310936e-50	9.76187291298824e-49	103.966600754028
RND3	1.83460075956769	6.2953687090789	29.3157261421468	3.38635266961683e-50	9.66439625369826e-49	103.923674592351
LOC93622	-2.01890343308679	5.22360269152293	-29.2461365168435	4.17177440085859e-50	1.17852626824255e-48	103.833780139638
THOC6	1.97850335337048	5.55206224421253	29.2687046944807	3.89873537838215e-50	1.10325635309751e-48	103.809366556404
NSUN2	-1.02194226489685	7.34499913509004	-29.2845681463762	3.71767158890084e-50	1.05380236699623e-48	103.783895136443
EGR3	2.17547288438448	4.86247048957442	29.2245930801266	4.45040908623502e-50	1.25300743363964e-48	103.742222984844
FBXL20	2.34028853177653	4.18747512850111	29.1884302686902	4.9610162676508e-50	1.39093213556895e-48	103.701941698254
MTF1	2.00397211281555	5.77195664019767	29.232560122472	4.34524220398931e-50	1.2254608873443e-48	103.679357930612
ADCY7	3.24949865788376	2.95255139754783	29.1712869345252	5.22334438403823e-50	1.46078948960962e-48	103.673808162177
NDEL1	1.45303826352757	5.98443233750605	29.2133521419555	4.60317633945581e-50	1.2938406907741e-48	103.635823058075
TM2D2	1.45265214145039	4.92664328998717	29.1881471661873	4.9652384892051e-50	1.39093213556895e-48	103.597763317644
RNF185	1.73769734829267	5.21577618788868	29.1615889411776	5.3778978823087e-50	1.50150190623924e-48	103.529103027848
UBE2O	1.61374760735135	6.86682134214454	29.1548965754131	5.48723514807668e-50	1.52947534360724e-48	103.387180227477
RRAGD	2.4998588024043	3.73804306801649	29.0409262385555	7.734958403121e-50	2.13817263361646e-48	103.28415135776
BRF2	2.01813740492243	4.41080853683862	29.0580064743086	7.34653824948292e-50	2.03631299075489e-48	103.272704344088
NDC80	-2.77961435119803	4.74315470263987	-29.0359056018444	7.85302615350999e-50	2.16722787774424e-48	103.262031562528
EIF2AK3	2.28776990818553	6.65200598416381	29.0940209060867	6.59079514809678e-50	1.83401760493794e-48	103.247038482189
DLG3	-1.54420911169321	5.66800529757694	-29.0576563446484	7.3542994882561e-50	2.03631299075489e-48	103.228288083175
METTL17	-1.98540053447329	5.28718437429502	-29.0247328020981	8.12234005228998e-50	2.23785856728991e-48	103.202063099796
MAD2L1	-2.59391079782135	5.66309740108799	-29.019090936677	8.26185617303e-50	2.27255399075253e-48	103.158049750485
TGOLN2	-1.65340935427625	7.15191307441648	-29.0699570423499	7.08652992418474e-50	1.96868980817385e-48	103.153283924622
SOCS3	2.20320561068649	3.95414021495709	28.961860673578	9.82134350554786e-50	2.68825120763965e-48	102.998492350191
SMURF2	1.77297348670757	6.477942415966	29.0110493200483	8.46490584238981e-50	2.32077189029717e-48	102.984244938749
GPR137C	2.77570208487403	3.55345952921702	28.9213113661809	1.11031958164808e-49	3.02426460643038e-48	102.91943777454
YY1	1.23367242914926	7.74003554407063	29.0129472995608	8.41653265695868e-50	2.3112987217566e-48	102.915810514586
CROCCP3	3.63350426598295	2.17079906382536	28.9102083236847	1.14827642080522e-49	3.12256501813763e-48	102.856536070911
SLC25A44	1.24794549355668	5.80640047222915	28.9495130750218	1.01950167919621e-49	2.7859715821695e-48	102.824645570833
GPD1L	-1.58916290713095	6.51239164915513	-28.9436059681905	1.03788238576316e-49	2.83157341264325e-48	102.822889644385
MPZL3	3.27995697249252	3.76701602578403	28.8199475173628	1.50969058580288e-49	4.07226860596249e-48	102.602713928019
PIAS3	-1.25475735934375	6.15438540270609	-28.8567210047291	1.35031389687239e-49	3.66007287055006e-48	102.571459366118
PSAT1	2.32737737164501	5.20356157244925	28.8288127081589	1.46961163553443e-49	3.97698786289286e-48	102.551038529327
CSE1L	-1.27176875986341	9.06587088157329	-28.8788826629596	1.26257701766896e-49	3.42781461745061e-48	102.469020006444
RCC1	-1.14043971792488	7.47584311957934	-28.8206477346399	1.50648521764994e-49	4.07018720193498e-48	102.373987930373
EFTUD2	-1.24848754343723	6.97395837854957	-28.7878040553537	1.66448811060251e-49	4.48259245760327e-48	102.301799670023
PLEKHG4B	3.75838837464766	1.82651490616517	28.7667606068645	1.77441162593657e-49	4.77094212735743e-48	102.273533024415
CPT2	-2.54075263361947	4.10236336514052	-28.6980249413633	2.18718529040774e-49	5.84320875347908e-48	102.239088191989
ZNF425	2.99494693903714	2.8282071791279	28.6665945238835	2.40700404843405e-49	6.40998976210367e-48	102.132900872588
ABTB2	1.85196377494188	6.24925487726627	28.7260031511564	2.00859716726484e-49	5.38329792072711e-48	102.121392992896
FAS	3.15555631735549	2.75711111398467	28.6281976859537	2.70604802953035e-49	7.17209940505002e-48	102.023679709112
OLFM2	2.78322941592892	2.93816048155572	28.6270844843361	2.71525610801146e-49	7.18511758708603e-48	102.013792121897
ANKAR	4.62757584294618	1.9192539874932	28.7183697962831	2.05580929440488e-49	5.50101674234036e-48	102.004594528084
DHTKD1	-1.52286081234973	6.59864021468245	-28.6711533456463	2.37378832537707e-49	6.3316165795225e-48	101.971925012483
LYST	3.08581190644121	3.93692072545227	28.5942350667399	3.0016891891271e-49	7.89312106901912e-48	101.898667154865
RSAD1	-1.81690205156565	5.50301827863441	-28.6033116907631	2.91962525926795e-49	7.68941934425153e-48	101.884796058873
DNMT1	-1.39774007271578	7.9176775363645	-28.6631416130665	2.43247387620269e-49	6.46751877672714e-48	101.881116189923
NUP133	-1.38595908188596	5.96121212751974	-28.6199498215205	2.7750273503752e-49	7.33168363470376e-48	101.866922437153
NUMBL	1.9521595264724	4.94581569502748	28.6125225781668	2.83866084433338e-49	7.4879753881122e-48	101.853149415847
ETF1	1.15309982210085	8.8558183009287	28.633129885609	2.66562788293418e-49	7.07618424034783e-48	101.708939654841
CCNL1	1.59101320911278	6.92425604820124	28.5847894392098	3.08956226789707e-49	8.11143475169711e-48	101.669801171714
PCDH10	-3.55289181466786	3.8927787130444	-28.5210321021964	3.75463243324116e-49	9.81132387711331e-48	101.617823518081
ST13	1.03592915961514	7.76029882398676	28.5791606813983	3.14315653737057e-49	8.2392084531325e-48	101.585947040255
MELK	-1.725927514889	5.7281265570078	-28.5102586251356	3.88051584324227e-49	1.01086833274741e-47	101.574745403465
FMNL3	2.40379555689253	4.04750853480677	28.4873808125755	4.16214196749115e-49	1.08086432087456e-47	101.568951847391
WASF1	1.97948736414048	4.06747764756595	28.4868032297834	4.16951290348552e-49	1.08109974880452e-47	101.561443913664
ZFAND5	1.30701868493492	7.3783348637856	28.5455251146979	3.48355595051865e-49	9.11721278818059e-48	101.519519065256
AZI2	2.0175658791745	5.87323128721534	28.5102640007418	3.88045198125443e-49	1.01086833274741e-47	101.501300363929
ST8SIA4	-2.81471995805011	4.53281956330903	-28.4504600611997	4.66081646320824e-49	1.20103997736047e-47	101.492742402105
CREBZF	-2.05181207916271	6.40057225325991	-28.4940222006533	4.07832544726094e-49	1.06074517542756e-47	101.490684317919
POLR3E	-2.03733240045333	5.19878788465193	-28.4576422754733	4.55929657543789e-49	1.17851121990144e-47	101.48983505813
AHDC1	2.44851824698112	5.19796688569927	28.4807987778817	4.2469245269248e-49	1.09946696266703e-47	101.435463758722
TXNIP	-4.81786951408941	4.83387758930209	-28.4506874313621	4.65756791039979e-49	1.20103997736047e-47	101.371430401849
PEX11B	-2.97625046732641	4.51829503180979	-28.4138590508184	5.21472102866912e-49	1.33964661264919e-47	101.361541608816
PGF	8.36984618858135	2.09179710814936	28.7335579031283	1.96294826363133e-49	5.26939755392782e-48	101.317776473703
XPNPEP3	1.69287073047705	5.14961171196435	28.410716028033	5.26527804416013e-49	1.35055996948672e-47	101.210570614597
GRB10	2.1519256220492	3.92111678391079	28.3394009936043	6.55534460620048e-49	1.66866945500908e-47	101.129998439354
SYNPO2	-2.66284917351391	5.70477138016374	-28.3664270500318	6.03261339234085e-49	1.54265177941144e-47	101.119218026528
RBM8A	-1.41087664514273	7.5436132251581	-28.4047268374396	5.3629903670585e-49	1.37351685909167e-47	101.096300228418
LOC100216546	3.31249137112071	4.9905240869775	28.3441166017033	6.46095111329296e-49	1.64714857345597e-47	101.049972436358
P4HA2	1.91639799065716	6.64601258243971	28.3572001547591	6.20617273266391e-49	1.58461118749727e-47	100.940042649782
MEX3A	-2.66996366689927	3.77985653759825	-28.2365031370893	9.00017618518242e-49	2.27713988685311e-47	100.831594877995
C5AR1	5.01120654722494	1.49008371404036	28.4424614303276	4.77656369250246e-49	1.22897309528325e-47	100.801921455663
RERG	-2.00174241978701	5.41567838506433	-28.2288741510745	9.21451833829333e-49	2.32694527337135e-47	100.74243698295
RAI2	3.65764007632664	2.49121336842014	28.2494721400454	8.6472811572807e-49	2.19116863749034e-47	100.735589542954
KIAA1279	-1.78838554546479	5.53699962827944	-28.2276018756841	9.25076175071159e-49	2.32996595660995e-47	100.708665886857
IRS1	-1.66380500909596	7.1920280968264	-28.2711138882479	8.08919486727832e-49	2.05286335296453e-47	100.701830140862
MAPRE1	0.965135730969404	8.06349737179606	28.2907582307031	7.61412909294073e-49	1.93523852508117e-47	100.684652125304
ZNF77	2.62337747578625	3.12848777181991	28.1848359655003	1.05564809729409e-48	2.64687537918237e-47	100.674186173936
EXOSC2	-1.77041115160969	5.36734431609077	-28.2070994644695	9.85505772447343e-49	2.4784358704375e-47	100.669864792654
THRAP3	-1.17618784302717	7.46026804646792	-28.2285107898875	9.22485479696964e-49	2.32694527337135e-47	100.552905151543
NLN	-1.62478777543362	6.26961414777045	-28.1770555178231	1.08133119220676e-48	2.70316634655693e-47	100.495443388425
SEMA4C	-1.73784265179081	7.40635665679288	-28.1940369002039	1.02606897490366e-48	2.57657320364696e-47	100.44756871641
YARS	1.21978567525002	7.61691073457606	28.1777289120281	1.07908362525088e-48	2.7015860102838e-47	100.365987104568
UPP1	3.4341620971505	3.55574840934802	28.0550383248443	1.57751518171168e-48	3.90271655309853e-47	100.274183153552
KIAA1683	4.54149670697485	2.97071222917776	28.0992043165576	1.37575637853309e-48	3.4238317968136e-47	100.264950353482
RFC5	-1.47148905429482	5.77464915640594	-28.0729868041881	1.49214950319083e-48	3.69699382094272e-47	100.217058869025
RLF	2.12591292980976	5.97421325445703	28.0915452395723	1.40877858460731e-48	3.49561024465468e-47	100.20259441555
FOXM1	-1.49814312817406	6.39309708288805	-28.0926923027076	1.40378254878649e-48	3.48838920444358e-47	100.19399632954
PARP1	-1.18374296763758	7.64298698925072	-28.1191138069521	1.29352313458795e-48	3.22397628954528e-47	100.187739043225
CDC5L	-1.98613598673535	6.24108119548661	-28.0343874835033	1.68185083093983e-48	4.14856538298491e-47	100.082551325299
HSP90AA1	1.3212818966141	12.9413910624577	28.16223847875	1.13199893363756e-48	2.82560450241112e-47	100.0777372756
ZNF211	2.24347723559122	3.16841014313406	27.980497469048	1.98813373854574e-48	4.85394870707137e-47	100.045694272661
FAM83D	-1.62339052331121	5.76664867759842	-28.0363159606949	1.67181953288734e-48	4.12991283131579e-47	100.033892023252
C2orf42	2.02897891450664	3.97944226346768	27.9892615499354	1.93473655859674e-48	4.73741350014231e-47	100.032909429002
AHCYL2	1.66348229283647	5.51123942134129	28.0210169346943	1.75309059133202e-48	4.31792150948993e-47	100.005323228107
CCDC99	-2.10627620627039	5.30355428214087	-27.9942286506752	1.90511821339169e-48	4.67858986795338e-47	99.9879397166134
SPIRE1	1.55888086157497	6.07691686645815	27.9994762755794	1.87432389224559e-48	4.60973423145813e-47	99.9046009492102
ACTL6A	-1.3735995477422	6.5589143102422	-27.98858834054	1.93878643669862e-48	4.74038952739002e-47	99.8725390925933
ARPP19	-1.89079981852235	8.54021066618756	-27.9919012960769	1.91893861459243e-48	4.70562014522637e-47	99.7761479560854
MLF1	2.22424898891828	4.61242468865032	27.9206330926427	2.39489758857813e-48	5.80467641614213e-47	99.761953816721
ARHGAP10	1.3227175480048	5.04960388756496	27.929244071927	2.33157981598187e-48	5.66763675036059e-47	99.7575586790065
SHMT1	-1.37719938849617	5.84405806497962	-27.9323394850905	2.30923381143098e-48	5.62148853891874e-47	99.7431351192124
NES	2.60386048744937	3.13325033491875	27.8880380348018	2.65069918273023e-48	6.41538250824608e-47	99.7409883363236
FBXO5	-2.5707454369219	5.02952666848988	-27.8852194436727	2.67407445923266e-48	6.45327868054935e-47	99.7399614046116
LTV1	-2.64747602878211	5.22853483858171	-27.8855385555953	2.67141757784713e-48	6.45327868054935e-47	99.7296878686363
KIAA0174	0.858059880144225	7.48951513306439	27.9680184201358	2.06674199259727e-48	5.03851211139894e-47	99.7106415025427
FURIN	1.76226634899194	5.91731207930634	27.921270331189	2.39015300317257e-48	5.80158473513178e-47	99.65721894407
KLHL15	3.27883868562869	4.21521050031973	27.8518504653663	2.96714397668404e-48	7.10924296075413e-47	99.6220856154645
KCNN4	2.33291476786312	3.92265707385004	27.8602459311216	2.89048910465569e-48	6.93551503389695e-47	99.6203007800046
MBOAT2	1.68753307749039	4.56783407020297	27.8807935190577	2.71120021252673e-48	6.53344558419266e-47	99.6112040146057
NCAPG	-1.88808695876004	5.65345760404857	-27.8738577694706	2.77042797450448e-48	6.6665665389371e-47	99.5944067522087
LYAR	-2.18712495540567	4.95589247244248	-27.7910067845748	3.58756280585529e-48	8.53462309603469e-47	99.4253018263033
TCEB3	-1.20082128077118	6.14385835806823	-27.8384883702864	3.09340028154067e-48	7.38003228366422e-47	99.4126046270558
MED29	1.1217258041126	6.44563771724156	27.8502710715358	2.98179227048104e-48	7.13411930350857e-47	99.3848481158464
SLC38A2	2.04642596249791	9.49740242822239	27.8645747363802	2.85174880483185e-48	6.85239181207009e-47	99.3044685322807
PSME4	1.38941339274135	7.93060708745304	27.8428455241828	3.05164554391351e-48	7.2908171537728e-47	99.2970096478225
IQGAP3	-2.1395082219607	5.69944024089751	-27.7641125138409	3.90205921892039e-48	9.26960772403758e-47	99.255552349013
AARS	1.32088835022064	8.92408223154677	27.811471323575	3.36549102585894e-48	8.01773104223147e-47	99.1590332522514
ARAP2	3.03464029921733	4.16112846097201	27.6945590406021	4.85067832432426e-48	1.14580147310733e-46	99.1333636680079
GNPDA1	1.2247789700945	6.09217817796005	27.7528913807591	4.04136959205702e-48	9.58693121383852e-47	99.1193688376048
DHX37	-2.06794669102402	5.63471954045759	-27.670337504021	5.23308470388352e-48	1.23438799136457e-46	98.9848966931817
HSPA1L	5.81200978947997	2.40146108599216	27.7098906558728	4.62332244649328e-48	1.09364136626808e-46	98.9811716383485
C5orf41	3.47834781865607	4.81563713303347	27.642803360174	5.70489063726729e-48	1.34000830080981e-46	98.9652943337526
HMGB3	-1.48844327349594	6.88906522595635	-27.7132639034366	4.57476052465929e-48	1.08368689822099e-46	98.9589700858537
DENND5B	2.46911056473856	4.75141329344435	27.663085509333	5.35339175040052e-48	1.26098765681265e-46	98.9552304924366
KIAA0020	-2.10655237953972	5.45711405694675	-27.6161265438667	6.20293485232538e-48	1.45087947510895e-46	98.8604925613403
WDR75	-1.81423380992824	5.9980542409801	-27.642125345654	5.7170349943519e-48	1.34097746487435e-46	98.8562528182781
PRSS8	2.08212008829948	6.27473831540239	27.6542739488341	5.50333357395362e-48	1.29448313207877e-46	98.7912063409942
TMEM19	-3.22710894489632	3.53673570560947	-27.5900458846223	6.73226382339623e-48	1.57249134333071e-46	98.7890052293089
AURKB	-2.19716866209427	5.87467469681572	-27.5838376605976	6.86484249419625e-48	1.60122211817208e-46	98.6810193650371
SNHG4	2.50844407725644	3.98917436760832	27.5662326692184	7.25530854851832e-48	1.68994122793064e-46	98.6762761072202
CALR	1.18086030639617	10.0989302397095	27.6376095125414	5.79858915701874e-48	1.35820175156837e-46	98.5523734635777
OPA3	-1.57033059929367	5.25915480248083	-27.5011350587047	8.90424554600181e-48	2.06538977130838e-46	98.4694971786599
BAIAP2	1.73349557254839	6.22364885424888	27.5347351001341	8.01068947170629e-48	1.86070514895578e-46	98.4088035853259
CHMP7	-1.40795854213536	5.06014184010945	-27.4787425174167	9.55496650660858e-48	2.20410013595203e-46	98.3958180358096
TMEM203	-3.16012314269724	4.28716173814934	-27.4478797188686	1.05312475604553e-47	2.41929373902548e-46	98.3695179776876
TIPARP	2.57692706105385	6.20178252492669	27.495680893466	9.0585026309617e-48	2.09826036011362e-46	98.3563024586145
SURF4	1.06437934366644	8.5714851421643	27.5454021790903	7.74637206914352e-48	1.80181260757102e-46	98.3298359664833
NCOA5	-1.18158369376086	5.95491214796502	-27.4838024806335	9.4038494282255e-48	2.17223726295087e-46	98.3257490661102
CRISPLD1	-3.59522458114298	4.18609057840886	-27.4312188813042	1.10995020873491e-47	2.54285031381954e-46	98.3014353573503
AHNAK2	2.58158883164327	3.10914222034678	27.4174179498724	1.15935783810949e-47	2.65240772702367e-46	98.2802995185579
ICOSLG	2.09340964041937	5.4823191347562	27.4705023348994	9.80632421992351e-48	2.25896647732783e-46	98.2510103687568
WWTR1	1.57516993315506	4.57899390364186	27.4326748824773	1.10486316408975e-47	2.53466825188436e-46	98.215939856098
UGDH	1.25813232962198	7.27819462632599	27.4864507809328	9.32572091040825e-48	2.15716952289997e-46	98.2100058439379
MCCC2	-1.22886708987978	7.53536169198387	-27.4628162974069	1.00467897014044e-47	2.31117621686778e-46	98.1378261637995
ZNF10	2.90893886001643	3.83154458244615	27.3430982008105	1.46621752723409e-47	3.32194891498239e-46	98.039717612133
GLCE	-2.7136620584974	4.78542364696835	-27.3423075281995	1.46988890043469e-47	3.32194891498239e-46	98.0345958448125
AAK1	2.24487071468104	6.12427573149058	27.393679035766	1.24959306047701e-47	2.85104970578684e-46	97.9823617371351
SENP5	1.56720823177903	6.51027706434417	27.4007425166005	1.22202697657808e-47	2.79196436561364e-46	97.971395300493
TXNL4B	1.27179283971975	5.52016717910127	27.3542176887069	1.41555497893015e-47	3.21654096027553e-46	97.8992514200797
SMURF1	1.38597826275883	6.9358845987722	27.3567793466813	1.40413609185486e-47	3.19493496601097e-46	97.8123361214988
FTL	1.91578035578398	9.64335702188715	27.3909006078134	1.26060737837036e-47	2.87226128009073e-46	97.7881839951571
KAT7	1.29544383921021	6.78772194119572	27.342726032973	1.46794448049925e-47	3.32194891498239e-46	97.7828077481941
RNF216	0.993032966982766	6.79280833678202	27.3309822807083	1.52350555564353e-47	3.43847596661031e-46	97.7370943501921
ZWINT	-1.32256662077232	6.99433473587046	-27.3257305225471	1.54903423498295e-47	3.49138120564081e-46	97.7366408896561
SQRDL	2.11796582799723	4.16535006793869	27.250027068486	1.9688462871741e-47	4.40200338324862e-46	97.6817023301695
BRD2	0.952577424617827	9.33574667072424	27.3430129461674	1.46661294934229e-47	3.32194891498239e-46	97.6687249462261
UCK2	-1.72203580378675	5.09382635205579	-27.2357965357479	2.05975081860352e-47	4.59296969204337e-46	97.65633303082
NUSAP1	-1.54258403955214	6.54581562256101	-27.2923124796389	1.72190511290454e-47	3.87058348228703e-46	97.6519625563209
PIF1	-3.16656194493611	3.28243429009725	-27.2098495845493	2.2365442181592e-47	4.96732609621441e-46	97.6275465906968
SRSF5	1.58252305528451	7.61341204794608	27.2961593740347	1.70105248048435e-47	3.82885621583045e-46	97.5846434825364
AARS2	-1.82916859632055	4.55778452254022	-27.1956376586125	2.33979053458675e-47	5.18286846363296e-46	97.5504100574726
UBR2	1.86719027827107	6.60141317499687	27.2651706121335	1.87654897208684e-47	4.21253758512487e-46	97.5270058842202
CLCF1	2.49045343848848	3.527128311005	27.1766621917731	2.4851814239597e-47	5.48313642932743e-46	97.521672970095
SYTL2	-1.84337304744561	8.68384586484311	-27.2602025274901	1.90633721094895e-47	4.2736707125885e-46	97.4687393689568
SEPW1	1.81529468750689	6.51279178891458	27.2429811012901	2.01333851136493e-47	4.4954703957366e-46	97.453713712545
IGSF3	-1.59140115282274	5.8661127774805	-27.211843490027	2.22243131983087e-47	4.94254539798557e-46	97.4513949292568
USP10	-0.946100819077188	7.06648276851704	-27.234925136427	2.06545297744654e-47	4.59955200996219e-46	97.4449693508954
IDI1	1.7307946217232	8.24081320584377	27.2581363949556	1.91886561632768e-47	4.29599846954005e-46	97.4342360142375
PGM3	1.66001476670734	6.38652846022921	27.1979206386185	2.32288665572462e-47	5.15224886344012e-46	97.3534431642764
SLC6A8	1.83723034302712	4.91254033630892	27.1626719289482	2.59818434723228e-47	5.72490580014659e-46	97.336059241047
GABARAPL1	4.23902970103974	2.73805509718253	27.1799476304323	2.45937105356947e-47	5.43335819021082e-46	97.3262557423146
EMP2	-1.28585741356384	7.29322696189787	-27.1827713884762	2.43740383882886e-47	5.39194997362088e-46	97.2702470239491
MRPS6	1.75885753504974	5.51773987487171	27.154412800685	2.66731482451779e-47	5.86949646384677e-46	97.2421000563909
UTP20	-2.39195359327578	6.50677921066467	-27.1409024630945	2.78442347404568e-47	6.11914562154269e-46	97.2384212422536
IPO8	-2.16434984118622	5.16234630245566	-27.0758003641734	3.42576083207147e-47	7.47942874093514e-46	97.1389934188261
BDH1	-1.92834651164556	5.18169447453544	-27.0572945915976	3.63393159434134e-47	7.90297425016444e-46	97.0948109685921
ACRC	4.06954978145191	2.06861432598525	27.0668113972291	3.52533051572392e-47	7.68678325227729e-46	97.0738037946628
RELB	3.94473840835679	3.64715081169715	27.0331045900631	3.92541954437622e-47	8.514749216621e-46	97.0602645422361
ZCCHC8	1.32904723407578	6.2093422356505	27.0972205891687	3.19977389325684e-47	7.01350178123556e-46	97.0408052159952
GRWD1	-1.8898935051482	5.92448624033336	-27.0629780256655	3.56867562156983e-47	7.77116290301223e-46	97.0245821194891
THUMPD3	1.41139417041677	6.68266370324284	27.1017745463231	3.15370161259909e-47	6.92158868360987e-46	97.0079269223492
PHF8	1.80682666817545	6.08387395299281	27.0786324968499	3.39498119089311e-47	7.4219170505224e-46	96.9672530976862
NUP93	-1.60754157710103	5.27801403466811	-27.0034982400639	4.31449280386913e-47	9.33448611279526e-46	96.8818421681809
KCMF1	1.10307900388616	6.89472621982433	27.0431550263459	3.8015513964379e-47	8.25677214987369e-46	96.8290748980716
HSP90B1	1.39409336894705	10.1756265670718	27.0874514760057	3.30091191090857e-47	7.22571345524017e-46	96.7974421722048
TYW3	1.75483778886604	5.27232509732744	26.9977509602616	4.39441709643019e-47	9.49512035151142e-46	96.7700738658129
ADIPOR2	1.13485185461176	7.46796626190616	27.0272632741708	3.99927476325206e-47	8.66371387831962e-46	96.7239050117938
ASNSD1	-1.76981452898284	5.67031085932067	-26.9470054838505	5.16823399289944e-47	1.11240084037645e-45	96.6880006511269
ARHGAP21	1.71897914143956	6.51639693985972	26.9834869182907	4.59929477941534e-47	9.92498140528287e-46	96.6434731210744
ANKFY1	-1.67080943916219	6.43613337409827	-26.959167022005	4.97108539133048e-47	1.07134577428622e-45	96.623947608598
LOC100190939	3.61565900350733	1.95275960654982	26.9156090894581	5.71445817959176e-47	1.2283881567544e-45	96.5712688232996
DHX16	-1.88323971028001	5.80399052362303	-26.9037544371276	5.93553810344178e-47	1.274273931219e-45	96.5231810893205
YWHAH	-1.26198138908279	6.90005933501894	-26.8748977974817	6.51045400503071e-47	1.39590811256582e-45	96.3057627896296
TACSTD2	-1.76850083594824	5.95613205094542	-26.8323810125487	7.46155413443822e-47	1.59574208880236e-45	96.2758788763331
HUNK	2.16882542221287	3.59910370022762	26.7903375435462	8.54001423716277e-47	1.81708903438054e-45	96.2514951747004
PIP4K2C	0.990178628108286	7.01245278458541	26.8605534616127	6.81682703421795e-47	1.45972618847965e-45	96.2198833219904
PAIP1	-1.74922306287366	5.79790807651291	-26.796613921695	8.36954356636062e-47	1.78308594399764e-45	96.1898718877771
ZNF799	2.46234430621453	3.51939873139466	26.7600908135377	9.41197750598641e-47	1.99247989633059e-45	96.1785333875762
TFDP1	-1.11234698891338	6.44328660379813	-26.8142675790581	7.90823806290291e-47	1.68911077093216e-45	96.1415095406954
HSDL1	-1.7318348312611	5.59076994059287	-26.7873028051448	8.62369189535561e-47	1.83256192195587e-45	96.1350972032171
UBIAD1	-2.1447228233941	4.61249133123114	-26.7351680279994	1.01976166243967e-46	2.15334520740418e-45	96.1136306588002
KIAA0226	1.26209570139947	6.0613265729274	26.8007093363671	8.26016427236599e-47	1.76202789912052e-45	96.0897337653425
POLD3	-2.04557126692831	5.37918489606341	-26.7387623125713	1.0080355350356e-46	2.13127513121812e-45	96.0847309827765
BYSL	-2.57918479110372	4.79260143478262	-26.6961547253129	1.15624807066085e-46	2.43540210752292e-45	95.9831397994449
MRPS16	-1.23667562825658	6.91624752425523	-26.7602188921297	9.40810195585354e-47	1.99247989633059e-45	95.9386833414393
HNRNPR	-1.38137154970239	7.36994626233016	-26.7611393107521	9.38029818123173e-47	1.99081353785431e-45	95.9131876386038
FBXO21	-1.59317799337649	5.94089758256349	-26.7085478101945	1.1110028635007e-46	2.34305320166276e-45	95.8736577264836
PFKFB4	2.54816060890912	3.03173890299121	26.6264895801992	1.44748826488385e-46	3.02597421773969e-45	95.7582892070216
TBRG4	-1.82406158619721	5.90537271963809	-26.6648510336758	1.278989368927e-46	2.69054317055789e-45	95.7366881250292
PPP4R1L	1.74369678571711	4.47616486810607	26.6343127164542	1.41139735291099e-46	2.95792096868212e-45	95.701614231786
FEN1	-1.54998985269852	6.839869433912	-26.658434652373	1.30572827088667e-46	2.74334165858148e-45	95.6361622085916
AP4B1	2.23958335374756	6.59918364442524	26.6491596606972	1.34537995840256e-46	2.82310344094409e-45	95.5669085893223
ZSCAN12P1	2.92413858838821	3.68751195985995	26.5688631344147	1.74367716355285e-46	3.63153883975815e-45	95.5549639393104
TRPV3	3.90368197132527	2.72892811198053	26.5690071372921	1.74286550699254e-46	3.63153883975815e-45	95.5389965426244
LRRC8A	1.75469103745515	6.19215348883171	26.6311491093274	1.42588157440138e-46	2.98453610141285e-45	95.5247824047584
B4GALNT3	2.83999017155466	2.94537404382442	26.513461817947	2.08603175035317e-46	4.31767264763693e-45	95.3996969054157
BAZ2A	2.41648076387901	8.05185219577192	26.62241118402	1.46667113206909e-46	3.06224819135123e-45	95.3830544372801
CWC25	1.69631540418781	4.42434922387427	26.5333701175376	1.95582414966821e-46	4.05821378152e-45	95.3775764438738
ZNF222	4.12597909041181	2.42746064166297	26.5466203270543	1.87373779927949e-46	3.8975610640734e-45	95.2265010761835
CDAN1	-1.97537421610611	4.16868585050288	-26.4423562178533	2.62679318894523e-46	5.40350421794833e-45	95.1612666779894
E2F8	-3.55666581554276	4.16675113350399	-26.4774926601739	2.34387304216757e-46	4.83937441447042e-45	95.1497365103372
MTHFD1	-0.945961344145272	8.23684255502739	-26.5372000243815	1.93173156336062e-46	4.01320231871342e-45	95.1297775810421
TSC1	1.55717613697086	6.11680651684933	26.4932089214605	2.22747530741415e-46	4.60473387406603e-45	95.076947119925
SLC7A2	-2.21277125229362	8.72812458512862	-26.5190381908362	2.04870258182994e-46	4.2456631943648e-45	95.0755167755849
TMX1	-1.99909463951292	6.64035044800814	-26.4707766088352	2.39546702601725e-46	4.939801546623e-45	95.0521685206574
HEATR2	-1.65951258888234	5.91293450262047	-26.4517636836994	2.54782746488834e-46	5.24752050773309e-45	95.0352386392354
RNF220	-1.88494084353887	4.93467194671289	-26.3975781922672	3.03788054191913e-46	6.19610251328462e-45	94.9851885123649
NCRNA00263	2.0756700259711	4.04512980841165	26.3902974772994	3.1106090534285e-46	6.336397784353e-45	94.9407779356031
TSKU	-2.36544370168042	6.67585422351375	-26.4264011762072	2.76640635648653e-46	5.67673373078291e-45	94.9381190296546
MAT2B	-1.69318696627137	5.62937861011364	-26.3986433421656	3.02738534349912e-46	6.18948563382388e-45	94.90220961243
SLC6A6	1.62463023913381	7.03464887144035	26.4274397133841	2.75709510783351e-46	5.66457722154886e-45	94.8096221714078
MBD1	1.14290592706246	5.7623391564597	26.397562887819	3.03803160780518e-46	6.19610251328462e-45	94.8032665801265
LMAN2L	1.37097939078069	5.13664284612867	26.3867880658829	3.14629016826191e-46	6.39350629088847e-45	94.7902870210842
LYRM2	-1.60040649762428	5.91829196237125	-26.3735235950913	3.28492417753248e-46	6.66712038168122e-45	94.786535468412
POLR1B	-1.88986190840835	5.64900739588353	-26.3624049326273	3.405869454582e-46	6.89585481336917e-45	94.7862080907404
CDK2	-1.1883175054119	6.36332338174798	-26.3868982063678	3.14516408923142e-46	6.39350629088847e-45	94.7727488959143
BZW1	1.23635203141748	8.44603001808009	26.424985439932	2.77915059394733e-46	5.69589638886951e-45	94.7260919572533
KDM2A	1.16752569578494	8.38949262813076	26.419995679224	2.82454177302569e-46	5.78184046659506e-45	94.7159837084791
PPP1R3D	-2.79245649242431	4.11804415707143	-26.2933729026937	4.26415190992255e-46	8.55080054454973e-45	94.6907850791863
RNF43	-1.59448460630552	5.8019603209555	-26.3370191115382	3.69912178552915e-46	7.47151120062676e-45	94.6747675849269
CHST15	1.18565422280426	6.32529612251123	26.3634953648752	3.39381200884077e-46	6.87977115586097e-45	94.6410025822839
ARMCX3	1.78537187583112	6.30152197409971	26.3322445355815	3.75705985429286e-46	7.57938106190516e-45	94.5650762622627
HSPA14	1.37792583265887	5.66677762438753	26.3217091799996	3.88816317485821e-46	7.83441457064201e-45	94.5524310159988
OVOL1	2.00695992949405	5.29803650258219	26.3044222418904	4.11336221622511e-46	8.26825357021018e-45	94.5411162183409
RFC3	-1.77222363087194	6.02680742576856	-26.2934720834339	4.26277389089876e-46	8.55080054454973e-45	94.5277589550385
EYA3	1.64104715892034	5.43835097876898	26.3044279644319	4.11328553130038e-46	8.26825357021018e-45	94.5049821610228
SLC25A15	-1.46269877299148	5.31552236697348	-26.2718667243425	4.57382868254246e-46	9.14984579986125e-45	94.491568638156
ATF4	1.53614112938513	8.53654337283652	26.3478805079595	3.57065654452082e-46	7.22075695895601e-45	94.4890391649673
RNF157	3.27099002718914	2.16270070610623	26.2246955605022	5.33492219320033e-46	1.06469258662389e-44	94.4168733506471
PIK3R3	-1.23599485323986	7.13435326416146	-26.2883457480287	4.33459118384073e-46	8.68164107288053e-45	94.3834384008288
XRN2	-1.29120189848519	7.70167692644184	-26.265507876055	4.66966788959108e-46	9.33040929337172e-45	94.2874934265081
LIG3	-2.32005685868337	4.19466655370709	-26.1639489081514	6.50651402154691e-46	1.29080593708601e-44	94.2699219500725
PTPRA	-1.11457150244054	5.66876376628055	-26.213528600661	5.53307458350712e-46	1.10292180374938e-44	94.2645649511144
C2orf29	-1.47908822392974	6.05318670238769	-26.1985908874144	5.80979872989349e-46	1.15395574772849e-44	94.1985675600697
C9orf3	2.09360725769694	3.9251588041393	26.1516433007465	6.77380364784808e-46	1.34224042898828e-44	94.1693193388198
PTK2	1.0101184210009	7.56201686438247	26.2109405872848	5.58004765051528e-46	1.11096091556211e-44	94.0737877597659
C6orf106	0.86624423770041	7.60235659503405	26.2088971644777	5.61742033350574e-46	1.11707179140963e-44	94.060937544585
RAD9A	1.66703222859214	5.3619697797259	26.1502938837365	6.80378026163616e-46	1.34658486503672e-44	94.0463134653857
CLPX	-1.37074778065491	6.24736414820491	-26.1377110156739	7.08982565855806e-46	1.40153953089509e-44	93.9650346532433
COBL	1.41141256995369	5.14899854914715	26.1168633486048	7.59071488454011e-46	1.49878530967e-44	93.9269546212043
THNSL1	-3.37072147089072	3.96572506525649	-26.0230574794205	1.03253093820715e-45	2.02201960311198e-44	93.7639781229339
GPD2	-1.94320899694439	6.61229560588828	-26.0770399353788	8.64897055654313e-46	1.70572386306164e-44	93.7595275259587
C14orf135	-2.35199794261047	4.82617177898395	-26.0182791756047	1.04886390075623e-45	2.05160232470727e-44	93.7564602610316
GART	-1.13766374420526	6.6259837385485	-26.0673767865055	8.92746283320231e-46	1.75857347965224e-44	93.6961796764791
DDX18	-1.5855680446088	6.98914265000298	-26.0667526721102	8.94575778817281e-46	1.76010415587532e-44	93.6833089405904
IKBKAP	-1.35804263008766	6.16608683079779	-26.0379959797427	9.83105085311681e-46	1.92974758764701e-44	93.6330059302365
SETD8	0.995145026326441	6.32380107707798	26.0535316063444	9.34232586424927e-46	1.83597012636551e-44	93.6180272455187
CAMLG	1.55739650670459	6.20047810164307	26.0310667575299	1.00572734077787e-45	1.9718386925169e-44	93.5734770894251
MBNL2	1.96783800429628	5.24355390412766	25.9990621618649	1.11722579603492e-45	2.17767881269091e-44	93.5580011726928
ATF3	3.50205609727149	5.18042201633573	25.9409382223022	1.35261395220166e-45	2.61515788862665e-44	93.5313484967847
SMC3	-1.7305835737923	6.64488355256542	-26.0027812903735	1.10365348329232e-45	2.15625009983421e-44	93.5106234465469
PXMP4	-1.78436778198187	4.22271198366834	-25.9237581234736	1.43134123383396e-45	2.75146560857922e-44	93.4530125831833
PNMA1	-1.03367897022358	6.82061972451353	-26.0004387987595	1.1121824811789e-45	2.1703780414511e-44	93.4419160378901
AGPAT5	-1.85440409817888	5.12464618326814	-25.9340147985072	1.38380089902789e-45	2.66928330280766e-44	93.4219280068973
TSPAN17	1.241549525385	6.3790716472138	25.9953819081757	1.13082199480607e-45	2.20161432376447e-44	93.412330778396
MRPS27	-1.26388056966958	6.30344814855565	-25.9700130634657	1.22919730869174e-45	2.38758371551228e-44	93.4097815680002
NXT2	2.03672471255015	4.55964224170849	25.9361897320609	1.37392642300932e-45	2.65329624692932e-44	93.3858234908594
KIFC1	-1.40677928434044	6.24570977924549	-25.9708911411794	1.22565217453918e-45	2.38346592639456e-44	93.3854323816761
LYPD6	-2.29475856878486	3.87956511578535	-25.886241811168	1.61971206919027e-45	3.0957788165872e-44	93.3582196079001
DDX19A	-1.30382792597472	5.43069330746878	-25.9266933806463	1.41757027194618e-45	2.72812948538871e-44	93.353278838603
JOSD1	1.12828674902916	6.37289351410987	25.9590878715598	1.27418130475704e-45	2.46636668295797e-44	93.3350287990082
DNAJB11	1.241848603615	6.99690561336563	25.9636952025376	1.2550117570154e-45	2.43489752022337e-44	93.2853598169479
FNIP2	3.05688414405555	3.43736267479405	25.8615242267848	1.75730164979395e-45	3.35109609933341e-44	93.273181906759
CSK	-1.74061437420762	6.64951547288328	-25.9289716730275	1.40697369522809e-45	2.71085576946942e-44	93.2649282225076
MRPL16	-2.16426700629043	4.60766777799799	-25.8678677303703	1.72090418109527e-45	3.28543396399969e-44	93.2535381875672
TBC1D2	2.08701121191711	3.09430140246105	25.859112746471	1.77134098893448e-45	3.37018278713768e-44	93.2524831718313
WARS	1.40881597981021	7.92809396458491	25.9602307710085	1.2693987116673e-45	2.4599564373029e-44	93.2332970629099
NUDT19	-2.14621137136135	4.4377960455381	-25.8526619021841	1.80945573709204e-45	3.43878838035536e-44	93.2267109195592
KCTD11	1.93130829383426	4.55644567364386	25.8863439343991	1.61916675029298e-45	3.0957788165872e-44	93.209731132215
SDC3	1.55200303997872	5.40564362840751	25.9071318011276	1.51193166231176e-45	2.90304766021836e-44	93.2035136389952
YY1AP1	1.12005714032303	5.81444452404521	25.9037402217468	1.52892522314855e-45	2.93231025595601e-44	93.174129828581
CDK5RAP2	-1.19253652963479	6.26084176132657	-25.9023756945005	1.53581644373643e-45	2.94215282990242e-44	93.1700442699301
CENPA	-2.34937354517882	4.48820864807092	-25.8301301191604	1.94919640274358e-45	3.69595925617729e-44	93.1412482298733
C14orf169	-2.40132044346194	4.136359232241	-25.8098753472275	2.08408913254685e-45	3.94726009657005e-44	93.1060816971018
NASP	-1.39033943005857	6.9772749968085	-25.8603405283606	1.76417891320242e-45	3.36037905972633e-44	93.0142656047404
WDR43	-1.55911305536339	6.92341434819325	-25.8406380057644	1.88272132409558e-45	3.57396497436714e-44	92.9511183868274
ATL2	-2.05270954470502	6.0082617690437	-25.7859445539769	2.25565743716678e-45	4.26255536487878e-44	92.8669928723822
NEDD4L	1.41977345653537	5.39657279606342	25.7890320383681	2.23274528513125e-45	4.22403078603337e-44	92.8402460710125
FADD	-2.93257512742821	4.88321823771336	-25.7285002654381	2.72798371820773e-45	5.14930019224673e-44	92.8272744361691
FAM111A	-2.5437880472073	4.70355572744352	-25.7069679747822	2.92972634237213e-45	5.52387185454696e-44	92.7623355693064
KIF15	-2.64744860467866	4.41758004192283	-25.6802858215487	3.20073646556103e-45	6.02127296400929e-44	92.6740914004243
ACHE	3.95089095985211	2.79625871926519	25.6641977258374	3.37622584384082e-45	6.34426977667347e-44	92.6006299421662
MDM4	1.77717284098289	7.21555288984375	25.7034460634969	2.96412817249507e-45	5.58244139153239e-44	92.4182915437117
SEPT8	-1.50904972552424	5.55832857071249	-25.6391879948976	3.66851139854499e-45	6.87804760417785e-44	92.3697272438224
DSCC1	-1.93070644295286	5.65895836823666	-25.6109569311383	4.0292494647844e-45	7.52906905576025e-44	92.3175278187781
MAPK14	-1.49962574761441	5.75579584032965	-25.622766042654	3.87418950536835e-45	7.24742117312979e-44	92.2903084803252
SSRP1	-1.01335125375841	7.3508631354423	-25.6365513343506	3.70077658181847e-45	6.93077128267997e-44	92.2107167788816
SAMD4B	1.57259921346063	7.10170880201613	25.6393845761998	3.66611720297922e-45	6.87804760417785e-44	92.1964993104652
SNX30	1.63542833699672	5.6693785140862	25.6070356866346	4.08211013879937e-45	7.61933146889294e-44	92.193494073292
SH3BP2	1.4567476086949	6.14612145530408	25.6002948317875	4.17462115762008e-45	7.7833181984435e-44	92.1490280030449
SAMD8	2.00503325285974	5.51162066046042	25.5664374312291	4.67227877152435e-45	8.69178978587022e-44	92.0627787315511
FEM1A	-2.83372720179066	4.20572809812362	-25.4852762454012	6.12312963746853e-45	1.13152729344778e-43	92.0347521108565
N4BP3	-1.33322364703431	8.04852358241973	-25.5710154661807	4.60163673708876e-45	8.56990788319293e-44	91.9540649265476
TRMT12	-1.52902790625961	5.5186409453195	-25.4988410970953	5.85227958610236e-45	1.08267172342894e-43	91.926264653673
ZFYVE1	1.52312909434139	5.08625321664799	25.502966662863	5.77232549589474e-45	1.07024802209915e-43	91.909923015197
FDPS	1.41969665406381	7.52405088566874	25.5571327926745	4.81924505487991e-45	8.95522825531241e-44	91.9074591665147
EFNB1	2.36080491558651	3.58289113898643	25.4542407766387	6.79136122799419e-45	1.24949092603933e-43	91.8799336873637
PDHB	-1.81960932141033	4.85284230283458	-25.458150127213	6.70329464556431e-45	1.23600771391861e-43	91.8791586444349
NUP37	-2.01639109024605	4.72982033255202	-25.4526343841334	6.82788616558386e-45	1.25345299926701e-43	91.8718501710279
PRPF4B	-1.72334886190356	6.7157916565465	-25.5115923336431	5.60870050595166e-45	1.04106445351316e-43	91.8570934622197
ACSL4	2.59611648994253	3.40253796654576	25.4438308896627	7.03160094398376e-45	1.28802293742809e-43	91.8499099524221
RRAGA	-2.29822812746732	5.00165503738385	-25.4341866085197	7.26181753335606e-45	1.32873781649723e-43	91.8145522793027
HSPE1	1.8807019732082	6.60915666135536	25.5007595140461	5.81496234912074e-45	1.07695936131445e-43	91.748690106138
MAP3K8	1.56143151272606	4.93944866183709	25.4493603739789	6.90294279430074e-45	1.26584227293734e-43	91.7318311235234
C12orf11	-2.19117150374073	4.79132436950135	-25.4023401166815	8.07743522728425e-45	1.46993500262352e-43	91.7255121217832
NPNT	-1.22158028079572	7.23066268616307	-25.4736906516619	6.3644528450519e-45	1.17482460685042e-43	91.6746857048427
POLA2	-1.79154429775747	5.71036706321497	-25.4200283381768	7.61363560127302e-45	1.39007032528046e-43	91.669171405873
DLAT	-1.68387900099824	5.52575244720246	-25.4162660144824	7.7099838589344e-45	1.40459444506339e-43	91.6573352925549
MYADM	1.27955165366374	6.35003951405345	25.4527212946185	6.82590499998452e-45	1.25345299926701e-43	91.6012231022388
RUVBL1	-1.38915133005823	6.43990236237034	-25.4179455252592	7.66682270449993e-45	1.39825455736158e-43	91.5485661701953
GFM1	-1.29547909091874	6.27904193204025	-25.39453050953	8.29118120618686e-45	1.50719254882901e-43	91.4949372058335
CD276	1.37810146307127	7.17463095333264	25.4290874009246	7.38659732445105e-45	1.35009238966251e-43	91.4821650943137
SQSTM1	1.65386075230441	9.89584571507719	25.4545604279303	6.7841167829477e-45	1.24949092603933e-43	91.4663615463401
RASSF1	1.72839328733917	4.49104868860318	25.3504760541424	9.6083958618695e-45	1.74474280557986e-43	91.4591015525977
UBTD1	2.14195034437432	3.74704610363313	25.3101056922456	1.10002536132867e-44	1.98884585328224e-43	91.3835013692083
ERAL1	-1.5308680994712	5.7589927369385	-25.3415937192192	9.89855032125112e-45	1.79548107996317e-43	91.3682841665526
PALB2	-2.33844168199193	4.21619340713579	-25.2859661167708	1.19279713746663e-44	2.14498272333246e-43	91.3674972737446
ULBP1	5.27314210586572	3.02515929318583	25.321329701762	1.05940306191057e-44	1.91955111672724e-43	91.3475136336013
MYEF2	-2.27952314727552	5.06031457887335	-25.300669195304	1.13539193366497e-44	2.05057178170766e-43	91.3291897225967
FAM129A	5.15525411191457	3.18334967343605	25.2707114493242	1.25545368497893e-44	2.25039736630093e-43	91.2906832162085
RRAGC	1.70547214438591	4.75400251011141	25.2939173144549	1.1613989204762e-44	2.09302107177198e-43	91.2640666375895
KCNK1	1.48917647183505	5.33115680705028	25.3110227146757	1.09664829682521e-44	1.98488594330138e-43	91.2323941392884
SLC1A4	2.08468717333575	5.25676281097074	25.2813431592984	1.21144480915496e-44	2.1738415223506e-43	91.1885074994897
NEK2	-2.18822834588039	4.07492157973945	-25.2403300870078	1.39031081087113e-44	2.4788441365681e-43	91.1779212947416
DIMT1L	-1.66689118424932	5.05186913977341	-25.2459094517091	1.36449343809238e-44	2.43540963272753e-43	91.1449463499059
FLJ43663	4.37185678931172	1.85939094048972	25.2941589949486	1.16045772330539e-44	2.09302107177198e-43	91.0718264550658
FAM40A	-2.37216534650155	4.52380416241723	-25.1963976048115	1.61159901237094e-44	2.85815290380611e-43	91.0617262491812
ENTPD1	-1.80212420769776	4.70886282314448	-25.2090130888971	1.54464578566104e-44	2.74523444414402e-43	91.0474628639294
C12orf5	1.50226701954338	5.36377550993638	25.2604619433702	1.29940700001713e-44	2.32479851186191e-43	91.0383480534858
CERS6	1.79660987606152	7.60168492198361	25.2829110287569	1.20508775122677e-44	2.16475698727352e-43	90.962950240778
MAP7D1	1.59819785967544	6.10102926028063	25.2491908123564	1.34953600073649e-44	2.41128633293986e-43	90.962783301705
RAD21	-1.31888518284809	9.2047374530579	-25.2895287009303	1.17862445344562e-44	2.12177775666572e-43	90.9433203713314
ATP2C1	1.33173426571161	6.66731297686491	25.260385436723	1.2997408566078e-44	2.32479851186191e-43	90.9427146219973
EIF2B5	-1.15251968568845	6.05701592655702	-25.2232386634336	1.47250582256143e-44	2.62259716469834e-43	90.93309529577
PPP5C	-1.67001328001283	6.09528058952803	-25.2177512325248	1.49992183862857e-44	2.66858434353449e-43	90.928374638412
FOXN2	2.44528449298412	5.58610146744435	25.2061135509932	1.5597816514877e-44	2.7691919680977e-43	90.8572324697301
NFS1	-1.50106965280849	4.88506480226679	-25.1574426906753	1.83739849458543e-44	3.25170925115839e-43	90.8060514705015
C14orf167	-2.11913853681859	4.60192865894042	-25.1256039811744	2.04547924632689e-44	3.60469914811073e-43	90.7866830636236
UBE2H	1.11073305763501	6.99962125479111	25.1784265917264	1.7120636875441e-44	3.0331094396703e-43	90.6595031158261
TSC22D3	1.42424430498718	6.02488184372022	25.1421090802075	1.93480250551343e-44	3.41685713856459e-43	90.5999693805974
UTP18	-1.14192364405744	7.09005259731115	-25.1398274922657	1.94973458750611e-44	3.43959506766373e-43	90.5629357348762
ADAM17	1.71592340751742	6.22474546346199	25.1241858772991	2.05528140845899e-44	3.61816066053348e-43	90.5459768029654
RRBP1	1.08732153716816	8.03318861079674	25.1535561737316	1.86160884021038e-44	3.29107254161505e-43	90.5253859725111
COASY	-1.89175809291048	5.1711784634987	-25.0614879680311	2.53952316372099e-44	4.44257169352195e-43	90.5101658806792
RBMX	-1.05969627530802	8.44273503195142	-25.1217846098896	2.07198752217339e-44	3.64373494435623e-43	90.4227499745164
DROSHA	-1.26199803345536	6.25796287661037	-25.075802466224	2.41969197665713e-44	4.23737472435747e-43	90.4080089038278
PRSS22	2.04256358288597	4.2905442660984	25.0289112297727	2.83503560514058e-44	4.94917906684457e-43	90.4043727446321
DUSP2	4.34645665870454	3.81190515506254	25.0014421523158	3.11103462422523e-44	5.41404194126355e-43	90.3963709518078
CYP51A1	1.39450222629923	8.22199649178182	25.1092028770945	2.16178677847287e-44	3.797659882687e-43	90.3670024760002
TMPO	-1.64665375497077	8.05075256678754	-25.1011735974971	2.22113593449799e-44	3.89782553709804e-43	90.366800427964
INCENP	-1.46836413734344	5.94577499150899	-25.059231855965	2.55894853295529e-44	4.47187620325437e-43	90.3541555213047
MAVS	-1.26279490197121	7.42158692710207	-25.0923259960097	2.28843932008629e-44	4.01172528187873e-43	90.3537416995168
DNMT3B	-1.53125283574072	4.40797339945686	-25.0000663588575	3.12555000630058e-44	5.43364847249177e-43	90.283834418775
ZBED5	-2.15306384681285	4.39100257826557	-24.9651477238445	3.51773899346205e-44	6.0838331878655e-43	90.2752907006426
RBM4B	1.43755047041037	4.70177685790817	25.0068526763959	3.05460703594075e-44	5.32138000719511e-43	90.2462889499826
PDZRN3	2.19831774925202	3.42699824223195	24.946840246367	3.74283056428264e-44	6.46643578068831e-43	90.1843431829402
DIS3L	-1.49151775100837	5.20778320739319	-24.9729436376508	3.42608040022529e-44	5.94375193084727e-43	90.1810144133996
EPHB4	-1.42931390080958	7.24045292911959	-25.0206726163404	2.91511644274682e-44	5.08367126053158e-43	90.1450935299428
TSHZ1	2.40998206231863	3.94634875130999	24.926105736838	4.01536650424003e-44	6.92298859968148e-43	90.0671400479167
YLPM1	-1.81713149320021	6.48466446726377	-24.9723030816382	3.43351989000567e-44	5.9504856622233e-43	90.0650325509896
ZBTB5	1.28715175261719	5.59405603989726	24.9700647793677	3.45964396916425e-44	5.98955338926532e-43	90.0630118781571
HEATR1	-2.43452035048821	6.02576605344135	-24.9423314506802	3.80046175689334e-44	6.55922832015317e-43	90.0400401226083
FANCI	-1.27417248791748	8.04946192272722	-24.9755184985182	3.39633934485597e-44	5.89827406057853e-43	89.9414030387183
SPG20	1.72783950890472	4.94569391506652	24.8979753792065	4.41741269525755e-44	7.60049484727235e-43	89.886068340603
C1orf9	1.83326670281351	7.50916732736272	24.9164905552935	4.14845915153541e-44	7.1450907157856e-43	89.7355391111542
TCF19	-1.8328361662606	5.00419389075613	-24.8086242867695	5.98454218945326e-44	1.02441641326936e-42	89.6627896769018
PRKD2	1.70480837210421	5.93997643722983	24.8596236221367	5.03181318467165e-44	8.63984021565182e-43	89.6218449821658
ARF3	-0.983157343712407	8.18663045276772	-24.8777605778504	4.73118990707401e-44	8.13200616710234e-43	89.5905423910298
KCNK2	-1.4083226659274	6.11438909513099	-24.8140277605614	5.87552571514014e-44	1.00678577930332e-42	89.5637652217798
SH2B3	2.37021977597673	3.21496390269789	24.7546529216025	7.19198812078394e-44	1.21986622040558e-42	89.5606429680173
VAMP1	2.09552863087157	2.82993376118291	24.7447946004989	7.43775866523874e-44	1.25772574234027e-42	89.5240465572505
TIMM8A	-1.82674618786646	4.62846479765655	-24.7554839811355	7.17164775012431e-44	1.21765113678253e-42	89.5238343967001
KYNU	-1.40187126009356	7.56202136624953	-24.8298447524424	5.56778872684612e-44	9.55032806848969e-43	89.4937487897274
MRPS30	-1.72070653582046	5.04137921848672	-24.7540945872265	7.20568614996398e-44	1.22095131886522e-42	89.4851966522843
CXCR7	-1.84900802747855	5.6958442201875	-24.7825306117472	6.54040952856269e-44	1.11500314939534e-42	89.4679437061902
SS18	-1.20868227611677	6.29422048315841	-24.7977833700016	6.20945314803906e-44	1.06074458067217e-42	89.4453701395879
B3GALNT1	-1.76015661769261	5.32832180549795	-24.7498563468768	7.3105277254173e-44	1.23746220323764e-42	89.419823510565
ABCE1	-1.77118446252958	6.99811126334909	-24.7914499226527	6.34477591645416e-44	1.08275543292632e-42	89.3973504512955
GALNT6	-1.00833245461717	6.41830539979134	-24.7564160546294	7.14890406088709e-44	1.21502308449467e-42	89.2852237743891
DSN1	-1.87274509666728	5.06807143088216	-24.6828504521869	9.18827538031498e-44	1.54127098756658e-42	89.2622495605705
TMEM2	1.54293464728653	7.15589074241024	24.7660321035694	6.91846573770089e-44	1.17705413018626e-42	89.2505563289522
NUCKS1	-1.39928663467003	9.82212021101813	-24.8002915798948	6.15666993352728e-44	1.05280314896023e-42	89.2497647382321
OSBPL1A	1.79024998420179	4.97606689719498	24.7102961614031	8.36648301529958e-44	1.4104945760874e-42	89.2356171699968
CDCA4	-1.56799316349202	5.49911883196406	-24.6952902712803	8.80616107743106e-44	1.48014309405987e-42	89.2141900346275
HARS2	-1.16100740338608	6.1950710523576	-24.7244214084326	7.97285054048684e-44	1.34684800443537e-42	89.20800281817
MDM2	1.63878943246723	8.04732760790911	24.7699162065938	6.82752505553648e-44	1.16276506139299e-42	89.2015803381014
MSH2	-1.56711901444678	6.37059422702856	-24.7138217268566	8.26643595423916e-44	1.39503405548633e-42	89.1961638828558
TMCC3	3.95955978115029	1.37957144892377	24.7082672366815	8.42461177255101e-44	1.41886412169328e-42	89.1813370113
C1orf51	3.4037253220344	3.10303162599022	24.6322008370671	1.09248039457551e-43	1.81797434018715e-42	89.1538443573598
TMEM168	-2.11908903976706	5.0359289750157	-24.6529279412028	1.01773491964825e-43	1.69696897270163e-42	89.1261742314763
ETV5	4.59812678806747	1.88453392499071	24.7032257565047	8.57082026000354e-44	1.4420361974678e-42	89.110677465179
NDUFS1	-1.05441136968161	6.82750974743609	-24.6948108748513	8.82058544058026e-44	1.48107902518338e-42	89.0576252714064
SMARCE1	-1.23192194758533	6.44572415145924	-24.6733546231936	9.49117976785913e-44	1.58881015206104e-42	89.0281450391257
POLR2D	-1.03543282716935	5.94949248735435	-24.6632123431619	9.82584024037325e-44	1.64163188991011e-42	89.017106294827
NBN	-1.60110618992282	6.92057807757651	-24.6730771616976	9.50018029216119e-44	1.58881015206104e-42	88.9956925336094
ST6GALNAC6	1.94427085615101	3.38681852569879	24.5967758541857	1.23328082478929e-43	2.04414157718297e-42	88.9946051009753
ARHGEF1	-1.5923505791042	5.90520143563137	-24.640429344831	1.06216594950471e-43	1.7692891772427e-42	88.9890576095321
ADAM9	1.27552126678697	6.45437901013212	24.6786545331021	9.32089853613155e-44	1.5619509731289e-42	88.9786781984777
MT2A	2.38964609927763	7.21193164564443	24.662419469633	9.85249864662849e-44	1.64444298768677e-42	88.9549614140991
THADA	-1.46736221045612	5.61594142806665	-24.6059200873951	1.19527167431778e-43	1.98705004784201e-42	88.8909154842651
AP3B2	2.49042360435071	3.18784909839729	24.547154778279	1.46184376593136e-43	2.4062869233697e-42	88.8616433247351
APC2	2.71899222388215	2.81186055241801	24.5360590478684	1.51854207722121e-43	2.4947050785312e-42	88.8262527295234
EHMT1	-1.29479857765506	6.31521667348796	-24.6026307421019	1.20880625386985e-43	2.00755469609924e-42	88.7959567281984
SH3RF1	1.44512302058548	4.81804958847824	24.5706254556652	1.34884419774136e-43	2.22685788381308e-42	88.7728057878377
RIOK1	-1.70070760336087	4.79327840856388	-24.5364111267817	1.51670935091816e-43	2.4941442659543e-42	88.7597847485018
NSMCE4A	-1.94735886994923	5.21314556294795	-24.5296699042471	1.55219118398869e-43	2.54748237105269e-42	88.7199958548538
DGKE	2.06850563969934	6.24282021972757	24.591524130992	1.25565904475741e-43	2.07917246183395e-42	88.7036131904558
GPAM	-2.70952083332706	4.19476729610882	-24.500909293872	1.71322445796958e-43	2.80351916194553e-42	88.6949104752309
DOT1L	1.85129134134433	6.19982461663379	24.5791407858938	1.31006120160631e-43	2.16669190107391e-42	88.6635892017293
ARMC1	-1.63335823582623	6.35407233498483	-24.5613934800157	1.39220088170318e-43	2.29390813257182e-42	88.6635503309114
CDKN2AIP	1.71609427130613	4.64731006199635	24.5245369213336	1.57976867843602e-43	2.59020111550627e-42	88.6567466424971
PAK1IP1	-2.34910698997886	4.74442874892802	-24.492519295563	1.76330246927208e-43	2.87983110313537e-42	88.6523878772901
PCIF1	-2.17810647607281	4.79255685226584	-24.4860837576877	1.80271325823295e-43	2.9413245395793e-42	88.6352647495669
PCF11	1.42792298021933	7.04757745321562	24.5789082673667	1.31110512071681e-43	2.16669190107391e-42	88.5940057736775
FUT8	-1.0881771920934	7.00088483209045	-24.5617884365696	1.39031755627753e-43	2.29306418256267e-42	88.5931506531372
PPP2R5D	-1.29636394669674	5.44205571298069	-24.5184250242096	1.61325086330343e-43	2.64250807422983e-42	88.5422876801873
STX7	-2.40708304850365	4.38197338703001	-24.454712154392	2.00793450788821e-43	3.2666047383193e-42	88.5414865305604
ULBP3	5.1513232414235	1.07491449265786	24.5972775579725	1.23116416737939e-43	2.04265769198938e-42	88.5212383999081
RGS3	-2.27392209993385	4.13064965480069	-24.448570942582	2.05078689358186e-43	3.33307677436958e-42	88.4871423616827
DEPDC1	-3.0812116984824	4.71520292477103	-24.4478572631143	2.05582629074834e-43	3.33802319286167e-42	88.4759963416059
CA8	-1.95127642440763	4.392737592188	-24.4356279494254	2.14414635506496e-43	3.46795973327915e-42	88.4084989728077
TAF6	-1.55369402862272	5.79279814010346	-24.4607486656731	1.96669280964779e-43	3.2057476168177e-42	88.365365313499
SH3D21	1.86946187449792	4.49225841047951	24.4402212558707	2.11053336759959e-43	3.42020930617593e-42	88.3506219995389
TOX4	0.783287348662045	6.94047330140866	24.5000011604372	1.71857493960201e-43	2.8095256392868e-42	88.3381907847844
TRUB2	-1.63025820073444	5.54687148066469	-24.4372778740244	2.13201080872079e-43	3.45166977396384e-42	88.3185172360525
PRPF4	-0.954242207323273	6.24915890261258	-24.4589269901066	1.97904775412678e-43	3.22274533982632e-42	88.2874733600227
PMAIP1	2.50705133795623	3.6131509531064	24.3753013065404	2.63916401945352e-43	4.23583292335324e-42	88.2820503909577
TTC5	-2.97027124906616	3.41591422292995	-24.390808876367	2.50184917375632e-43	4.0270380733302e-42	88.2816449375089
FAM174B	-1.68143025253908	6.04707050955593	-24.4259787455767	2.21652665388626e-43	3.58132443519433e-42	88.2729945506832
SNRPD1	-1.90530488610788	5.86617615806505	-24.4257175834398	2.21851956162481e-43	3.58132443519433e-42	88.2636544264492
TTC39A	-1.16680624033591	6.65836622623748	-24.4472654089858	2.0600149335545e-43	3.3415799950306e-42	88.2320698653708
GATAD1	-1.34935433744483	5.63700698578649	-24.4046985609305	2.38498622171838e-43	3.84263097996322e-42	88.1977780179401
MARS2	-2.30166848668432	3.72991524945803	-24.335610652631	3.02626737547686e-43	4.82012338928333e-42	88.1467573794536
CIDEB	-1.47789018485491	5.17338405518609	-24.3781156570076	2.61369102258407e-43	4.19897873791508e-42	88.1327449493995
TMCO3	1.53546644971793	5.21897340767022	24.3854564096248	2.54840975965857e-43	4.09803892505095e-42	88.0913628793191
MED31	2.50921372361386	2.82669786044373	24.3135994191174	3.26513792485798e-43	5.18577081247149e-42	88.068960113478
ZNF274	1.51636344844427	4.49182173425522	24.3470829391901	2.90883556646484e-43	4.65079981009158e-42	88.0359003532658
TAX1BP1	1.31723618244552	7.69976966717735	24.4099966555818	2.34187435439696e-43	3.77680874666681e-42	87.992556545043
CENPBD1	-2.2157227781266	3.86213691734717	-24.2851404069143	3.60240628046022e-43	5.69438966298835e-42	87.968629017123
ACOX1	1.21082404305067	6.0810167866881	24.3737089683719	2.65368721072047e-43	4.25505895609675e-42	87.9508666688135
HSBP1L1	2.03885345143724	3.29826137097172	24.2862227017844	3.58895894380851e-43	5.67850041402588e-42	87.9406556694644
TNFSF9	3.68680080463492	2.00851173642848	24.3558377350488	2.82232094199265e-43	4.52112025228785e-42	87.9240335070691
TMEM41B	1.99577067638825	5.56291533965628	24.3407465470476	2.97311578927628e-43	4.74450271563516e-42	87.9090740412432
WDR36	-2.11316633368073	5.5940050922268	-24.307539855376	3.33417526600176e-43	5.28537887664582e-42	87.9066874766296
ZNF146	-1.59636880489576	7.09779199075344	-24.3553650882198	2.82692465373357e-43	4.52416152239619e-42	87.896550261137
FHOD1	1.47031115622082	5.80322089414269	24.3457715034112	2.92202352990248e-43	4.66742325827021e-42	87.880572306722
PNPT1	-1.80841365700643	6.20087749835042	-24.3242549701221	3.14721540505026e-43	5.00799528392585e-42	87.8744954555097
YARS2	-3.07523888167493	4.05237776896321	-24.259477653344	3.93658892009534e-43	6.21089746223344e-42	87.8679588401332
EID1	-1.71214316702642	6.83220132274515	-24.33873618817	2.99380801293173e-43	4.77296903796666e-42	87.8450469635039
BANP	2.06848382243442	4.57536973070825	24.2900437449561	3.54188669149915e-43	5.60932888528709e-42	87.8131277611817
SH2D5	3.66223075552472	1.53604736302231	24.3158897659175	3.23942076833997e-43	5.14981681841422e-42	87.7934904272892
PARD6G	2.4184977288635	2.82989977727469	24.2383471636643	4.23511461427181e-43	6.669308550761e-42	87.7878480676508
CEBPZ	-1.63488329593759	6.05331387811805	-24.2420195794794	4.18163899774292e-43	6.59130354366188e-42	87.6073852621731
CD24	-1.35302127952632	9.50274167090336	-24.3077073631254	3.33224718443731e-43	5.28537887664582e-42	87.5813045505199
PTTG1	-1.72003886436671	5.06623831650147	-24.2149056556515	4.5930953651453e-43	7.22623959423236e-42	87.5068687788621
PIM2	1.74734586395584	4.39130425918353	24.2008502190974	4.82222145502164e-43	7.57247245199831e-42	87.5049728532612
PCBP1	-1.03000181258553	8.41368122347923	-24.2689909899298	3.80920478313302e-43	6.01559403145577e-42	87.4956614381388
NIF3L1	-1.66728114171431	4.84199746930476	-24.1719981274499	5.32933545706806e-43	8.34530020449497e-42	87.4700885606137
PTPRE	2.54990377527151	3.21807359343557	24.1181468428778	6.4242920834049e-43	9.99440565608033e-42	87.3677145353118
TATDN2	-0.894828856651335	6.75286634590381	-24.2072112236322	4.71713236229043e-43	7.41440992734447e-42	87.3672032909832
KIAA0895	2.58640418562843	4.12689809536623	24.1308568378326	6.1469547526884e-43	9.5718502126593e-42	87.3396239179675
LRTOMT	1.96881429146079	3.42467578949789	24.1164564364242	6.46211627555543e-43	1.00439063747573e-41	87.3168871885189
CAST	1.15664056375458	7.14501785278049	24.1956453841762	4.90996407174085e-43	7.70302430917391e-42	87.2735483367911
SMARCA5	-1.4411253859549	7.28584963020418	-24.1762755117196	5.25088767656804e-43	8.2301635897773e-42	87.238669945988
BIRC5	-1.32653354766173	6.29821784897138	-24.1653303785326	5.45398724498874e-43	8.53250539618258e-42	87.2376072597187
TUBA4A	2.6579796587245	3.03833415829327	24.0747058591618	7.47109192269073e-43	1.15584219532914e-41	87.2214161935862
RC3H1	1.94738183241732	6.40594676653663	24.1572004655871	5.60995992990625e-43	8.76012790548573e-42	87.1867009459102
BAHD1	1.19209695221248	6.0367747920429	24.1478270375968	5.79538249943437e-43	9.03280306808391e-42	87.1746813439756
ZYX	1.4957816050584	6.65092186325384	24.1562706881351	5.62808204870341e-43	8.78022800210035e-42	87.1630401972585
SYNJ2BP	-2.09634151036688	5.37007646854334	-24.0921584078091	7.03129740963583e-43	1.09184232013695e-41	87.1533120862482
AMIGO3	2.19333128964838	3.06987965005594	24.0605331773905	7.84857898363325e-43	1.21200032245875e-41	87.1419141864976
KIAA1462	2.96057605830135	2.06053460221033	24.0481996829479	8.19270549308515e-43	1.26397423123945e-41	87.1375407567321
PDIA6	0.804053875526774	8.32363954336066	24.1586152486805	5.58249749583547e-43	8.72539141311704e-42	87.080550023314
SELK	1.9261132362226	5.00840449855564	24.0828676399392	7.26206791778243e-43	1.12663101908157e-41	87.0653461353193
CCDC120	1.64471257854433	5.01838315834593	24.0800121000636	7.33451922873629e-43	1.13681649287661e-41	87.0593815394699
DCAF8	-1.22409270817668	5.39385462491679	-24.068803788996	7.62601568939863e-43	1.17871983724124e-41	87.0480437900908
SPAG4	4.00896091658447	2.10792757281798	24.0167365305834	9.14113516447156e-43	1.40511346039175e-41	86.9805832915587
TBC1D20	1.15109011432162	5.74804865415092	24.0795696001563	7.34581147824046e-43	1.13751251076012e-41	86.9769702686329
ZNF639	-2.5910564058226	4.79033837144753	-23.9981271905798	9.75345966060389e-43	1.49374413336941e-41	86.96568993866
UTP15	-2.70488317914157	4.4763113139691	-23.9842147395491	1.02381237656988e-42	1.56510403891725e-41	86.9284530186466
GGA3	-1.72306623160788	5.44277251990578	-24.0256653573376	8.86125189050499e-43	1.36460015300926e-41	86.9222619355037
ZNF430	1.75557182065324	4.94730398352912	24.0366887325308	8.52760203486548e-43	1.31442964452618e-41	86.9026771997509
SORBS1	3.27384472451506	1.79828579333058	23.9779892232284	1.04627979328834e-42	1.59507595833675e-41	86.9003132204556
FANCG	-1.7326021252245	5.18711141595287	-24.0095379239824	9.37326277862768e-43	1.43947150330367e-41	86.8911747188354
RTN4RL1	-2.14180983798019	4.87012414618453	-23.98218088222	1.03109838554118e-42	1.5748026849124e-41	86.8095363065075
CAMKK2	-1.15213159000648	5.84129098194555	-24.0066791427475	9.46708868666063e-43	1.45121531801753e-41	86.7525592343768
COG3	1.35289875103921	6.30664353123723	24.0191420764261	9.06486491220977e-43	1.39467158042131e-41	86.7283300549959
RPE	-1.59776205061249	5.61572678780462	-23.9812179743249	1.03456608570345e-42	1.57865722785624e-41	86.721327382887
TMEM66	0.960354460325488	7.32478704235801	24.0079272102189	9.42601086239685e-43	1.44624408864885e-41	86.6050580496526
ANK1	4.65689167325995	1.30388068158591	23.9504301560801	1.15186671086754e-42	1.75284976092345e-41	86.576909767499
NOL6	-1.23408775428746	6.16014971751033	-23.9582874751348	1.12071249981142e-42	1.70699415727197e-41	86.5668830730272
IWS1	-1.22667100256047	6.02389683169355	-23.9494468881256	1.15582636411495e-42	1.75727637395077e-41	86.5505516016565
CEP78	-1.71189975711486	4.73799421147951	-23.9032203375394	1.35834101844821e-42	2.05955532117207e-41	86.5484478534335
UBE2D3	1.04948654929458	8.18873705349795	23.9848259825135	1.02163284805846e-42	1.56320107510792e-41	86.4893509931146
KLHDC5	-1.85891253692328	4.74370147033036	-23.8832365208071	1.45663269590223e-42	2.20459051640442e-41	86.4836667638349
GOLPH3	-1.11638160696619	6.57144478204751	-23.9367790492046	1.20808508909301e-42	1.83506040236071e-41	86.4696460312568
GPATCH4	-1.45711384054634	5.49721330184606	-23.881367958197	1.46618238574414e-42	2.21703745200588e-41	86.3781033270105
MAFK	1.88187311293256	6.07218346794894	23.9081946300439	1.3349321715613e-42	2.02589887814802e-41	86.3476640090536
LAS1L	-1.44843198562951	5.84645109538498	-23.8679782763902	1.53648617719082e-42	2.31915115770209e-41	86.2888827977999
TGIF2	-1.5329802991424	5.3328654609979	-23.8477408171533	1.64925334949933e-42	2.48487504657899e-41	86.2647773414252
TACO1	-1.57970590483338	6.21473657985486	-23.8686442234692	1.53291052486153e-42	2.3158442292488e-41	86.2547031341411
AMOTL2	1.19991187784098	6.53606103651251	23.8844492851553	1.45046819710467e-42	2.19724910583139e-41	86.2471793324425
CCNF	-1.39032920328447	5.4746434462604	-23.8640254451935	1.55788383296868e-42	2.34932815352283e-41	86.2348036893647
PHF23	1.40608632956298	5.84695349273671	23.8399005362255	1.69515230695527e-42	2.55173061939873e-41	86.093005780205
FOXRED2	-1.35943161292166	6.10559898071736	-23.8247770112522	1.78736110750917e-42	2.68569875669212e-41	86.0842163153477
PANK2	1.4367169930229	5.00566720439522	23.8036159484875	1.92493761609498e-42	2.88982555579645e-41	86.0838344738676
NEMF	-1.8437504906586	5.78167515807778	-23.7840427883329	2.06168600308311e-42	3.08680722610223e-41	86.0320526328807
RBL2	-1.74691087672804	5.15278361148702	-23.7621346603401	2.22640767746582e-42	3.32747470937786e-41	86.0197423198735
RAB3D	-1.60004664124002	5.92681046521122	-23.7992398749674	1.95469500191436e-42	2.93186719390276e-41	86.0134032300169
PRKCD	-1.39327511781481	5.48182143872023	-23.7797900104659	2.09267083210823e-42	3.13039597461342e-41	85.9980842291253
CAND1	-1.40655053025673	7.99711854722279	-23.8325189809245	1.73954278946492e-42	2.61619726717727e-41	85.9913448169452
SLC22A5	1.0370508801734	5.57176155799238	23.7522714669651	2.30483955277201e-42	3.44161934647849e-41	85.8383362552438
SPAG9	1.76083894374008	8.51969115069591	23.7941714700901	1.98974063840388e-42	2.98175828285542e-41	85.7997000862618
TCTN3	-1.21948308519874	5.67462738198567	-23.729462119527	2.49706298687016e-42	3.72200368916368e-41	85.7816134522832
LONP2	-1.70496269263696	5.24538308447658	-23.6903785588423	2.86480307992948e-42	4.25119491648098e-41	85.7513084111342
OSGIN1	2.48141045741174	5.88191996646322	23.7168511107644	2.61020106051397e-42	3.88026689209206e-41	85.7165147307434
WDR77	-1.41261480443273	5.45407125873491	-23.6906785111873	2.86178234592022e-42	4.25048383243071e-41	85.6824196043967
SPRYD3	-1.71008095010916	5.55953868100769	-23.675130379931	3.0226763301622e-42	4.46960556548477e-41	85.6711896606904
ARID4A	1.98321930397413	6.15095727306166	23.7195162515908	2.58586792796896e-42	3.8509399133885e-41	85.6696705775308
SNHG1	1.60002548585724	7.67239125657485	23.7335570026793	2.46140025586788e-42	3.67211934693438e-41	85.6431734840303
ANKRD42	2.60510269227827	3.72682695125886	23.6365671559874	3.46224393426037e-42	5.09705700321922e-41	85.6406003375889
BDKRB2	1.87166635847184	3.96173119965721	23.6382143802938	3.44221146645089e-42	5.07203035814314e-41	85.6391475568061
PTGFRN	-1.30749545665808	5.05538912584792	-23.665887176624	3.12261901582218e-42	4.60923922512004e-41	85.6363714222124
PPIL2	-1.43331076002806	5.18576941173766	-23.6506637129496	3.29454248564335e-42	4.85872385625214e-41	85.6094467964159
TUBGCP5	-2.25521036192329	4.67922892474168	-23.5999575387583	3.93912120782655e-42	5.78383345739168e-41	85.5560994501177
MEST	-1.12068063660834	6.6680476367913	-23.6869420293439	2.89964170510378e-42	4.29907871242514e-41	85.5552730366731
SETD5	1.54809254211066	8.28030808659045	23.7171735460144	2.607244942728e-42	3.87932067813017e-41	85.5454721164415
ABHD15	-1.88850719690932	3.84903941280019	-23.5867223519138	4.12738272958224e-42	6.04963617612036e-41	85.5175582440969
MAPK8IP2	2.93123349668068	2.78618890198873	23.5779082170187	4.25776651043662e-42	6.2352790823592e-41	85.5117291435759
ORC5	-1.88128998486315	4.95855158602421	-23.6072841300732	3.83865389449723e-42	5.64126957219434e-41	85.5091925325477
ASAP1	1.52064674587861	7.13559131245031	23.6865666796497	2.90347269120423e-42	4.30094572964567e-41	85.5016350460423
CHP	0.937044317680178	6.50432153657051	23.6753516129585	3.02032417881628e-42	4.46960556548477e-41	85.494267589212
MARS	-1.15395448151712	7.53403598710376	-23.6701504137191	3.07611497800239e-42	4.54460661591096e-41	85.4582676212507
EFNA1	1.9810913345374	5.65652920779477	23.6126756497811	3.76637556471425e-42	5.53991776115049e-41	85.377963669232
STX1A	1.85257605157146	4.37818673689805	23.568060610386	4.40835823552742e-42	6.44452649746159e-41	85.3307109699848
NRP1	-1.21340798722012	6.93797427135241	-23.5703007630207	4.37363604867895e-42	6.39936039178537e-41	85.1388726286468
SC5DL	1.48548338498911	5.95621961994831	23.5631643634284	4.48522063808899e-42	6.54544763973824e-41	85.1381778330993
FNBP4	1.10784623826793	7.36923738425112	23.5880723107545	4.10777200695637e-42	6.02617360038056e-41	85.1366891723954
CLK3	1.29313295344034	6.45405628094852	23.5658081520527	4.44355147018221e-42	6.49030172815086e-41	85.1030765547183
TRAK1	1.36851995598218	4.78295709143911	23.5195665175317	5.23210640465312e-42	7.61546975730364e-41	85.1025058753793
ANKRD50	-2.0310133740854	6.90734822406679	-23.5487093974922	4.72011518360142e-42	6.8822324612511e-41	85.0830486534063
SMARCD3	1.86083692897282	2.91687697597188	23.4614238268209	6.42719555979377e-42	9.29830610224835e-41	85.0774681212761
TP53INP1	1.58100152049991	5.70289841115724	23.5070870856192	5.46814454676267e-42	7.94519977411458e-41	84.9455922659016
DSCAM	-1.64362013455927	7.29996502471082	-23.5102689717767	5.40696056030015e-42	7.86313116612693e-41	84.9358287693779
GALNT2	1.01773479653157	6.66105892088821	23.5240009437164	5.15072998796437e-42	7.50355473159548e-41	84.9289135160813
TNFRSF10C	3.18248192899975	1.87903922684827	23.4139594848566	7.6045396426819e-42	1.09353672385393e-40	84.9036439575675
MEF2A	1.6651999924254	6.44753232767533	23.4975426852519	5.65589317716219e-42	8.21086436587331e-41	84.8762893093264
TPST2	2.12176072873128	3.35097079048294	23.410823692069	7.68958356114231e-42	1.10481611234144e-40	84.8460103454777
C21orf59	-1.60209477954269	5.37597691668205	-23.4381921582741	6.97852981775916e-42	1.00697957439348e-40	84.8421244539289
SLC24A6	2.45537311622121	3.06612945137963	23.3952101772213	8.12752339508943e-42	1.16473608619945e-40	84.8366710109027
MRPL15	-1.50867344595257	6.09636036644537	-23.4555270278985	6.56283542024064e-42	9.47813985907638e-41	84.8220763852225
PHF19	-1.48333052251853	5.52140512517691	-23.4590208366373	6.48212518972015e-42	9.36966825176143e-41	84.8166781163518
SMARCC2	-1.09946226308578	6.62720021094615	-23.4769898071539	6.08256583362154e-42	8.81497668990352e-41	84.8143301572675
BEX2	3.93390551295144	2.56334497472085	23.3982866984351	8.03928468531755e-42	1.15325052782545e-40	84.7933334628523
CDC42SE1	-0.754507941816284	7.60652502966232	-23.4868446352266	5.8740753787282e-42	8.52021132990897e-41	84.774790120232
ZFAND6	1.13592023388715	6.85943508391009	23.462408280379	6.40482783418719e-42	9.27396889168369e-41	84.7105660030417
GLOD4	-1.28081677973721	5.73258210822829	-23.4169269303901	7.52493494366412e-42	1.08302075729638e-40	84.7041872158775
IGF2BP2	4.31043022983364	1.35774346763297	23.4304890948277	7.17167757991402e-42	1.03306749221776e-40	84.6995409704946
SHPK	-1.3765093911543	5.22228770430165	-23.3982447452808	8.0404814365252e-42	1.15325052782545e-40	84.6762952230521
SERINC5	1.52198709791163	6.62586389664445	23.433933917939	7.08464395542851e-42	1.02141021991885e-40	84.6104412626318
LCMT2	-2.44389474558262	3.75982623379	-23.3065180101757	1.11382785019303e-41	1.58724417616598e-40	84.5542822977117
PRDX3	-1.0595570163895	7.27153338559189	-23.3940322505093	8.161565889757e-42	1.16861325291349e-40	84.4569720989891
MCOLN1	2.42227973725716	3.38349687925609	23.288556704283	1.18734871071817e-41	1.68710448921417e-40	84.4445063226502
KRT16	3.13742641670177	2.3369330673701	23.2721959877697	1.25857097843249e-41	1.78678616666426e-40	84.4286431460039
PURA	-1.63352496545294	5.29946391269619	-23.3064185970288	1.11422187444323e-41	1.58724417616598e-40	84.3437263101609
DBR1	-2.93553047335021	3.49596380162148	-23.259895748242	1.31494137762404e-41	1.86523151818358e-40	84.3310340035666
NPY1R	-1.74888669524746	6.34622103429305	-23.3221814992766	1.05346828829287e-41	1.50454343752434e-40	84.3257840230508
XRCC5	-0.929597311560933	8.93006266288899	-23.3578347563641	9.2808437178337e-42	1.32774020818692e-40	84.2433262872411
SKP2	-2.24576902877864	3.7838978800719	-23.2230878891911	1.49930758827882e-41	2.11241955403327e-40	84.2376769340744
ID2	1.82321497106132	5.2086215221925	23.2923556129959	1.17140105352839e-41	1.66727755057095e-40	84.2257667314921
GNA13	1.60609736923262	8.71232962940008	23.3474739873348	9.6288445793614e-42	1.37634869013026e-40	84.2054975103879
SCML1	1.6935157635374	4.74985003949804	23.2568891697927	1.32910315019739e-41	1.88342164611859e-40	84.1756842820145
ISY1	1.6562114979625	4.14748256299392	23.2228151162826	1.50076699240901e-41	2.11269589066063e-40	84.0949451108286
AHSA1	0.983495887031927	8.50485570360405	23.3183522301535	1.06791278637908e-41	1.52387145387404e-40	84.0939325464637
CENPI	-2.50661813933736	3.99283539150963	-23.1783678020383	1.75877068122323e-41	2.46345735952908e-40	84.0590659762029
ARL1	-1.84777171830676	6.01515774942117	-23.2240491926478	1.49417577077723e-41	2.10874224392223e-40	84.0417068504861
SLC39A10	2.09274933605672	4.6909599946473	23.2387874489281	1.41767818638247e-41	2.00416314362302e-40	84.0323284858454
CHPF2	1.36864949954868	5.79002576755155	23.2398849422966	1.41214227653215e-41	1.99802600953669e-40	83.9991028529511
ZNF79	2.12970788592505	3.08289472767789	23.156143979245	1.90410960205999e-41	2.6559073381861e-40	83.994386767859
CCDC43	-2.043049578097	4.75978001637399	-23.1598038426749	1.87936734279256e-41	2.62358426050608e-40	83.9519450576144
POFUT1	-1.16115017754207	5.71496897807028	-23.2090395351954	1.57636360640181e-41	2.21352686427068e-40	83.9293419039399
PARP4	-1.86974481797931	6.20922585528723	-23.2039115192378	1.60547564224859e-41	2.25062654157297e-40	83.9109055692791
AIFM1	-1.10022900515635	6.43386970924766	-23.2188572017673	1.52210475162156e-41	2.14093186426568e-40	83.9001672469723
SUPT16H	-1.0324328794992	8.55912447217095	-23.2566962010231	1.33001731886275e-41	1.88342164611859e-40	83.8981541718223
AKIRIN1	1.06439819852982	6.43052620451594	23.2267135053391	1.48004500242724e-41	2.09056356592848e-40	83.895980788012
IDH3A	-0.99499102325297	6.99980384423068	-23.2232445799733	1.49846990016809e-41	2.11241955403327e-40	83.8762872632542
SLC35E3	-1.95366083782925	3.92600568629105	-23.1021994642741	2.3093441470086e-41	3.20776341483155e-40	83.8024967951732
KCTD7	2.02381796287009	3.49414559330975	23.1110848354819	2.23705618429313e-41	3.11252309701484e-40	83.7841543637953
DNAAF2	-2.15375402446524	4.47034952167136	-23.1027853486835	2.3045058920174e-41	3.20370378537814e-40	83.773672547453
MRPL19	-1.78813933389072	6.0701090730076	-23.1606481610006	1.87370556156986e-41	2.61786564842893e-40	83.7680428967676
PIP5K1A	1.12981433759806	7.96176592513576	23.214069151331	1.54832727851446e-41	2.17598532822487e-40	83.7640765564973
TBCD	-1.27651278751096	6.66604866513878	-23.1609872554352	1.87143652556764e-41	2.61688164327703e-40	83.6746368207229
MMS19	-0.97699186962116	6.34652019019701	-23.1387540110717	2.02623803692717e-41	2.82154911986427e-40	83.6339178652016
MRFAP1	-0.999473000107455	8.30685138581827	-23.176878197922	1.76815276207886e-41	2.47452609146501e-40	83.6249799209338
TUBA1B	-1.03362981389887	10.3159075627451	-23.2062096884967	1.59236235499388e-41	2.23411644504343e-40	83.6228808300133
NEU1	1.30352575919639	7.01821897270495	23.1408590403984	2.01104404936267e-41	2.80272505679511e-40	83.5566307243544
PDP1	1.87682228036339	4.59322370481625	23.0658163152355	2.63076787164762e-41	3.64817262731632e-40	83.504821964718
GPATCH3	1.69283864706853	4.12696275573674	23.0479976636598	2.80428387790293e-41	3.88235460050071e-40	83.4936857519241
NFATC1	2.34966624341547	2.96991869472497	22.995472443505	3.3859296296243e-41	4.66443880772955e-40	83.4196395187746
HIST1H2BK	1.56382324825018	6.8692401322211	23.0958265004445	2.36263869283893e-41	3.27906800821895e-40	83.4050525795636
LOC401588	2.1755969825345	2.65141615082101	22.9847901841765	3.51836690315577e-41	4.83891184937311e-40	83.4030636254783
ZNF331	1.15306782684857	5.61077708740662	23.0605165251538	2.68121414652211e-41	3.71504767079004e-40	83.3945522657372
RASAL2	2.36726371476052	4.20763128104999	23.0154301720695	3.15181211820376e-41	4.35267595911145e-40	83.3750164686273
ASH2L	-1.64481677664894	4.82824392966052	-22.9892210333341	3.46281124251849e-41	4.76642429793245e-40	83.3079757591421
CUL2	-1.56484714256971	5.78194350161247	-23.0256982111733	3.03779120528726e-41	4.19867934853092e-40	83.3036962936224
NUP35	-2.34055449727821	4.32474549496527	-22.9538728569575	3.93186953311281e-41	5.38546978474846e-40	83.2792463948892
SDAD1	-1.89699403397439	5.43452705715602	-22.9807508292123	3.56979675590987e-41	4.9056105953851e-40	83.2308404021663
GNL3	-1.60800265332855	6.43580240233139	-23.0036703084149	3.28771190526547e-41	4.53286841744927e-40	83.1943777706688
MTPAP	-1.72599360082437	5.13540138813546	-22.9499303516807	3.98800846533887e-41	5.4578930911888e-40	83.1562548532331
ESR1	-1.54056539842938	7.43343341406204	-23.0306032295062	2.98480081957044e-41	4.12885102617833e-40	83.1480974214726
PALLD	1.09011528554904	6.56826671395479	23.0133485734171	3.17544815517245e-41	4.38169925306139e-40	83.131498149964
PTRF	2.28119611932882	2.28144075355889	22.903929198841	4.70597560584212e-41	6.40380276908899e-40	83.1096277125025
C2orf55	3.06080871377159	1.72439072644019	22.9026921443566	4.72698687502825e-41	6.42716491853435e-40	83.0807412632947
TNKS1BP1	1.25037652068928	6.34177662112063	22.9761873644379	3.62881236985664e-41	4.98261560537623e-40	82.9924044048345
UQCRFS1	-1.47915826942843	6.58417489616339	-22.9557391313095	3.90557345813657e-41	5.35383692736688e-40	82.9622554523707
MRPL35	-1.49174784817542	5.38344463924323	-22.9177622321901	4.47733957428524e-41	6.11756756865575e-40	82.9398595117927
ZNF207	-0.877219120471699	7.08678737453412	-22.9488890889013	4.00296989229049e-41	5.47388949130549e-40	82.8837463605371
ADARB1	-1.39278060189766	5.72516316747435	-22.9100463991501	4.60345148085523e-41	6.27450061661148e-40	82.875700242012
ADM2	4.72230677322223	3.04721541830355	22.8603951026971	5.50527975639038e-41	7.44905328850103e-40	82.8441973980433
MTR	-1.7212504297895	6.00828168285008	-22.8966930306068	4.83023093713103e-41	6.5515638436804e-40	82.8349023704662
BBS2	-2.20441652055222	3.60542275488877	-22.8154129827636	6.47543841130638e-41	8.71942286559484e-40	82.8002349887284
HSPB1	2.15600209791457	9.38502091054657	22.9679844634785	3.73737886143948e-41	5.12747531408645e-40	82.7854657718032
SLC44A1	-1.43315596980921	6.62818885041445	-22.9019087436032	4.74034176868936e-41	6.44008738745417e-40	82.7558681019174
SCRN1	-1.20793459550053	7.34542308444588	-22.9151885461617	4.51901334762886e-41	6.16946769189756e-40	82.7483869764334
SPTY2D1	1.51242741695713	6.07387486308442	22.8987469881889	4.79462904253344e-41	6.50855325546504e-40	82.7470525448538
NOTCH1	2.28853328004694	6.54490725631639	22.9092268968096	4.61705458326174e-41	6.28791700736721e-40	82.7253167841345
TARS	1.08574872108907	8.24948070504023	22.9143692494944	4.5323615104374e-41	6.18264387443352e-40	82.6760741738017
ABCC1	1.1285077418662	6.53809043563341	22.8823543007495	5.08630799304061e-41	6.89330752638665e-40	82.6500897219248
CPM	2.63647520343067	1.80131485904654	22.7722140818863	7.56928022648761e-41	1.01351995602705e-39	82.6435910082177
BTG2	1.21059759125619	6.3572558223354	22.8806387628405	5.11784914234899e-41	6.9304379802951e-40	82.6288420141696
GNPAT	-1.42212048713445	5.11151188550375	-22.8177925909179	6.42004080187193e-41	8.65179390576198e-40	82.620666401982
MIR21	8.22480053422086	1.67711411106925	23.29110377429	1.17663221466137e-41	1.67329907806095e-40	82.6039307432865
USP13	-1.50812520671723	5.6789503506341	-22.8251541376422	6.25167038922886e-41	8.43849359075573e-40	82.57857877255
VRK3	1.29224240720351	5.00260363704112	22.8304336121436	6.13366830021133e-41	8.28590215288646e-40	82.5664172057609
KLHL24	2.30163992626036	4.98928081901282	22.8065252072586	6.68664376266336e-41	8.98934327064165e-40	82.5644284399755
OSBPL6	3.37369975726163	1.86653560221512	22.760621703075	7.89332088020527e-41	1.05606318720442e-39	82.5430615313331
PELI1	2.74322736543894	3.35339622750447	22.7396677050609	8.51496726736688e-41	1.13560057878344e-39	82.5060910959976
RABIF	-1.10635634355753	5.77071802092671	-22.8024945079551	6.78470398480954e-41	9.11384654152247e-40	82.4971067046611
ITPKC	1.52354194274385	5.73158708083053	22.8228839772932	6.30311228581636e-41	8.50106853774136e-40	82.49380725522
HIBCH	1.56322437508181	4.88448316190255	22.8098063647933	6.60787467106113e-41	8.89059501197316e-40	82.4873494999373
SPRY4	4.46569715534885	1.96300687608153	22.7835492377049	7.26539979352861e-41	9.73610145408434e-40	82.4697212938508
C7orf68	-1.74129357680349	4.56621751933632	-22.7443696068221	8.37131098217009e-41	1.11733284011024e-39	82.4609053799309
SPTBN1	-1.27120467496594	7.9482966255927	-22.8313025681921	6.1144625497693e-41	8.26663473584008e-40	82.4002810491377
STK36	-1.46334081211048	5.14141000060703	-22.7444178187008	8.36985070214915e-41	1.11733284011024e-39	82.3622119229465
PNO1	-1.34935957650701	5.37154395269287	-22.7529836533524	8.11443642532217e-41	1.0847788551326e-39	82.3596239988409
PDCD11	-0.999456075036258	6.63751552640649	-22.7966676845641	6.92903018647114e-41	9.3002488634465e-40	82.356509418163
FHDC1	1.49194234237873	4.42444679770896	22.7277804373454	8.88934342058252e-41	1.18175977238332e-39	82.2890347739938
ABHD16B	2.77634621040315	4.339732522253	22.7256642338622	8.95771095182208e-41	1.18990276376706e-39	82.2879656192157
ATP6V0D1	1.24409423296789	6.98907235629793	22.7895438243801	7.10969665883641e-41	9.53508956875542e-40	82.2746416105118
MED22	-1.34638944035558	5.3247359166319	-22.7303344440217	8.80753217910398e-41	1.17181518029702e-39	82.2577245124802
HIF1AN	-1.24879198841459	5.9860865791625	-22.7306989828375	8.79591716294163e-41	1.17120158147321e-39	82.1854389660471
PDCL3	-1.85889113830442	4.80799672262286	-22.6740695367531	1.07990727698628e-40	1.43109106975582e-39	82.1724792903422
DNAJC9	-1.28084595823274	6.58738772745263	-22.7333766365864	8.71107320770496e-41	1.16082859223632e-39	82.1612225191345
BNIPL	3.12543664600055	1.54310235488333	22.636242625025	1.23877176163361e-40	1.63772481751467e-39	82.1183356352179
FAM122B	-1.33033397276351	6.33810650355035	-22.6979527303735	9.90348739669672e-41	1.31449145414568e-39	82.0250838639119
C19orf26	3.76405610003716	3.12297038383394	22.6012907775662	1.40645672423994e-40	1.84627804208703e-39	82.0222820398102
BPNT1	-1.59448928780633	4.73782363862647	-22.6346319658516	1.24603650260349e-40	1.64602799917383e-39	82.0159179748792
GFOD2	-1.5012269589995	4.4297916845962	-22.6242477040797	1.29391641551133e-40	1.7065818716886e-39	82.0083902500453
KCNJ3	-2.84517483782321	4.39243411525582	-22.6061832135048	1.38167295388934e-40	1.81516877304362e-39	82.0081838833369
BUD31	1.57070694049223	6.14762266155461	22.6883582981969	1.02538983983258e-40	1.35992225863283e-39	81.96865253491
RRP15	-1.92487189276928	5.91442562057235	-22.6253704292825	1.2886515306717e-40	1.70097933693398e-39	81.8834883236951
METTL14	-2.3055618734442	3.90265465300848	-22.5576049801399	1.64862091373283e-40	2.15571041135792e-39	81.8634810185933
ADO	-1.3210465930588	5.03007161729773	-22.6074817968005	1.37516894762465e-40	1.80804445598071e-39	81.8624597575512
APEX2	-1.89900999649441	4.80340317143835	-22.5848061150362	1.49331163789991e-40	1.95875637899906e-39	81.8602444932351
DISP1	2.24173270162653	2.75862653767538	22.5621729513234	1.62144488585989e-40	2.12183445000946e-39	81.8416499028443
FAM32A	1.17760724531081	6.87321034343708	22.6623694729564	1.12671813596122e-40	1.49076219191578e-39	81.8101946200718
LRP11	-1.0019579418817	5.81283699318415	-22.6239840653585	1.29515585885594e-40	1.7068704951542e-39	81.80864805348
C1orf144	-0.782045217359358	7.43033917565231	-22.6633350011389	1.12277887065369e-40	1.48672635255838e-39	81.8086260471877
SLC26A6	1.35023859859297	5.00697985485628	22.6136837047981	1.34452966401922e-40	1.7705444174061e-39	81.7844199346319
IPO9	-1.17487140263817	6.33694277628325	-22.6083231409208	1.37097153058669e-40	1.80394397148165e-39	81.7085299296848
SAMD4A	2.1556337638704	4.1188008354356	22.5160236243785	1.91812231305174e-40	2.50223693942881e-39	81.6263545805072
ARC	5.85360732436855	4.0042190707178	22.4800379762466	2.18700451075873e-40	2.83970989424915e-39	81.5819537448988
SIKE1	-1.46445670190111	6.89004775519202	-22.5805927277348	1.5163663482051e-40	1.98743815104875e-39	81.5664626398556
COQ9	-1.80342733695477	4.58513079141823	-22.4979053788051	2.04905590983061e-40	2.66472869642357e-39	81.5650865905459
TOR1A	-1.07255112228661	5.54480274698314	-22.5447679218662	1.72747638680226e-40	2.25705586663133e-39	81.5539694156344
MBOAT7	1.71149846925983	7.90453215489587	22.5752005981963	1.54639524468272e-40	2.02520861958292e-39	81.4294854913171
MICU1	1.00370037664693	5.8790124012366	22.5354854085825	1.78685673361056e-40	2.33281748734606e-39	81.4245962057215
VASN	1.78557882930902	4.82206514379635	22.499971986056	2.03367708039242e-40	2.64884855860458e-39	81.3632200492081
SPC25	-2.6354956209472	4.01090431781464	-22.4210346225486	2.71268634848158e-40	3.49514379753513e-39	81.350592573693
CSRP2BP	-1.91593092344504	4.08780438253035	-22.4216589372363	2.70650513531899e-40	3.489868302473e-39	81.3386455545253
MLH3	-2.10784355553612	4.46751291565911	-22.4298961851915	2.62626714752017e-40	3.39163643051177e-39	81.3277601832501
FYN	2.95993646091452	2.00367648368103	22.4152881755368	2.7702534887802e-40	3.56656807901155e-39	81.3245683443545
PSEN1	0.954891314173993	6.82298316835372	22.5155650972061	1.92132953671184e-40	2.50446727762812e-39	81.2889019934485
CEBPG	1.40361734988231	6.83050828518834	22.494100790984	2.07767539432815e-40	2.69984796384958e-39	81.2481737866894
NR1D2	1.86838951742743	5.89912400390389	22.4784351854109	2.19982787120908e-40	2.85414440016297e-39	81.2462136459708
GOT1	1.09535076343048	6.89533309893308	22.4983029434248	2.04608831762195e-40	2.66294015750268e-39	81.2202001490257
FAM63A	-1.88401355492448	3.6770584428586	-22.3849458705436	3.0952856409504e-40	3.97279793240634e-39	81.2176366191558
FANCF	-3.24104549769546	3.46324363470904	-22.3952714603291	2.98057140934006e-40	3.8285004800156e-39	81.2138925572965
PGM2	-1.28523890627572	5.62856307349519	-22.452058857213	2.4220873042137e-40	3.13764431260031e-39	81.2105379301517
AGK	-1.38295666491368	4.79882512377531	-22.4104639361613	2.81953227017222e-40	3.62443179756803e-39	81.1706038549076
LAMB1	-1.09449678565587	6.06410924660997	-22.4598679400273	2.35402199290902e-40	3.05183440383027e-39	81.1652040438276
SGOL2	-2.27345433735684	5.14890680739003	-22.4143213694279	2.78005918038241e-40	3.57643921020888e-39	81.1473610391389
FLJ90757	1.77931905361002	3.60262510937709	22.376931521504	3.18738325424767e-40	4.08473544398759e-39	81.0424928546764
TRIM65	-1.65251554729855	4.9865493757166	-22.3697275823254	3.27252416558347e-40	4.18742877928216e-39	81.0380722433374
CXCL12	-1.26471280021967	6.62471432582455	-22.4310057459424	2.61564392337489e-40	3.38052774146226e-39	81.0328363444997
PDS5B	1.36490963005809	6.29945109836577	22.4352120816715	2.57576331616331e-40	3.33155960553096e-39	81.0146628534713
LANCL1	-1.86806769624723	5.08102965984459	-22.3724200694771	3.24043743880637e-40	4.1495463802908e-39	81.0111776059755
EEF2K	-1.38379046906831	5.39004872071908	-22.3793591410114	3.15919803619184e-40	4.05171993537365e-39	80.979696784284
FAM46A	1.9207879050568	7.12192462574512	22.4361607534741	2.56685394275634e-40	3.32260567636664e-39	80.9743328110866
BASP1	-1.10904822637661	7.53448677943674	-22.4288725906323	2.63610588370128e-40	3.40171564807255e-39	80.9533447386937
SIRPA	3.98463069609649	0.753124863025402	22.3635410359664	3.3474691231036e-40	4.2767817887536e-39	80.9495417005074
BMP4	2.62836532558202	2.61684111499536	22.289292729838	4.39420741738237e-40	5.57154851010635e-39	80.8638764517199
MYD88	-1.81071127881982	4.97061804629953	-22.3209039687068	3.91326912948564e-40	4.98442596508132e-39	80.8309142279312
METTL1	-2.61938876544848	4.533020593793	-22.2741327297318	4.64557990846703e-40	5.87246246328062e-39	80.8143264113679
CDKL3	4.84379240171668	1.15619834559463	22.3416050515711	3.6274329532712e-40	4.6309304359166e-39	80.800075598905
MED24	-1.37232228754938	4.99269040922736	-22.3089279400626	4.08889394944673e-40	5.19625094305069e-39	80.7663703073039
COL5A3	4.29684166914535	1.51464635167508	22.2750291327763	4.63032093947966e-40	5.86151338211165e-39	80.753717116532
MRPL3	-1.05607663414045	6.66839344348267	-22.3411771549511	3.63312273709904e-40	4.63465634288667e-39	80.6959666149
TOPBP1	-1.5680771269185	6.25214942668344	-22.3192660538419	3.93683224386077e-40	5.01062271281032e-39	80.6921720768157
BCAS2	1.15967729844629	8.31544222196583	22.3660394997286	3.31699615631293e-40	4.24108896927963e-39	80.6593161251578
EXOSC3	-1.78270478408451	4.39757736265478	-22.2508632175273	5.05992934412296e-40	6.38658553593301e-39	80.6545903483306
AGGF1	-1.46865147480615	5.64309859580954	-22.2841021221819	4.47869197633708e-40	5.6743670160804e-39	80.6242942250678
ZCCHC6	1.63472384738994	5.8028085348642	22.315555137356	3.99074825264603e-40	5.07538203629294e-39	80.6152329341846
ANKH	1.70470657787375	4.83137160939034	22.2680458768876	4.75054273795321e-40	6.00061002639951e-39	80.5539054618851
EIF2AK1	-0.71646300525639	8.00889644573702	-22.3293366500055	3.79418787405607e-40	4.83643277482574e-39	80.5533782771501
RAPGEF2	1.77931894115297	5.39327795397791	22.2748472184993	4.63341347234609e-40	5.86151338211165e-39	80.5396914509167
KLF6	1.53955487073153	7.1115296895036	22.292680328868	4.33993775979972e-40	5.50691343663813e-39	80.4905756133059
GPRC5C	2.04033935350628	3.97022296548261	22.2050285078459	5.98834773430561e-40	7.52435217945357e-39	80.449610001514
NOLC1	-0.795265799519965	8.54306781735644	-22.3030144736425	4.1785228453455e-40	5.30612118948809e-39	80.4432674804601
CECR2	2.66243634663652	2.87448429930002	22.1664136749058	6.90277918945266e-40	8.63441130623832e-39	80.4244880992487
PGPEP1	1.26310756721284	5.42588814112395	22.2290377762722	5.48239234032842e-40	6.89898641833352e-39	80.3524699630605
CASP7	1.27450425873323	5.61180561757675	22.2365462931541	5.33318419646865e-40	6.72640818263512e-39	80.3462500670535
GNL3L	-1.41641476783991	6.23133358001061	-22.2294768605116	5.47355217554025e-40	6.89304868853428e-39	80.3334593666277
HEATR3	-1.96925284143909	4.01439965234837	-22.1253908863468	8.02913493205473e-40	9.97617032716815e-39	80.2624052550181
ZNF329	1.75300249342306	3.79655865906476	22.1450298507707	7.46848029447405e-40	9.30721791689896e-39	80.2463838122326
APTX	1.11793824744883	5.26716393426418	22.1964872234412	6.179482040149e-40	7.75286253859354e-39	80.2407854630982
ACSS2	1.5446939423398	4.80018641176269	22.1757065573605	6.67059895745832e-40	8.35023180872253e-39	80.2407725216496
STAT2	2.24892213768276	6.25723977256287	22.1946241160547	6.22198467053414e-40	7.80033520464865e-39	80.1401256531112
CDC16	-1.49176500145204	5.14053791643082	-22.1353814666358	7.73881165007006e-40	9.62975342528063e-39	80.1254642984352
WDR82	-1.11509346686177	6.38225436892523	-22.1767646054066	6.64466816672243e-40	8.32400227867161e-39	80.12153292891
IPO4	-1.1457191624649	7.68471462064834	-22.2011435350683	6.07453419863663e-40	7.62691516051044e-39	80.1081821515966
GNN	4.80970142497255	0.444098818016982	22.2327036338473	5.40902631161994e-40	6.81692208255704e-39	80.0829303577252
GATAD2B	1.31383702659268	6.16612692807188	22.1626412178927	6.99934284051219e-40	8.74212170759715e-39	80.0491071016816
PBX1	-1.41224541911795	7.11795705542302	-22.1643367810251	6.95577410252238e-40	8.69419776461766e-39	80.0282406928755
GRHL2	-0.933985392906544	6.68022964022593	-22.1537386067463	7.23265813908774e-40	9.02678915806741e-39	80.0019125987505
WIBG	-2.53103784464518	4.83073917552497	-22.0574860855203	1.03159670873769e-39	1.27418193182638e-38	79.9710638574442
TNXB	5.63787563814364	0.521061823147776	22.2160603517123	5.75027219721679e-40	7.23064302453035e-39	79.9637225993766
MFAP3L	2.46328025551786	2.61282219929876	22.0395232590127	1.10239999728491e-39	1.35962666331806e-38	79.9628309328048
MRTO4	-1.20681266713866	6.34824176976519	-22.1328592114993	7.81109354335438e-40	9.71247051442815e-39	79.9590187144482
ARMC8	-1.56469424914733	5.0359726475894	-22.0815032751632	9.44035571952419e-40	1.16861960809269e-38	79.9500830439034
GTPBP5	1.3119433163788	5.94359240600083	22.1405651348709	7.59236995891465e-40	9.45456405010339e-39	79.9462629480785
NUP205	-1.31056452651103	7.2541538499304	-22.1470192581508	7.41393538259345e-40	9.24613388057367e-39	79.9435942265994
PROSER1	-1.42577831550733	6.21419685985599	-22.1031826616579	8.71446081437236e-40	1.08036058309536e-38	79.8912785798025
GPT2	1.61524246962315	5.26200505932701	22.09168492005	9.09214422643242e-40	1.12634829661375e-38	79.874882225556
FAM64A	-1.41148007180191	4.60626680445733	-22.0760362261346	9.63284529552416e-40	1.19156586333096e-38	79.8688910768601
DOLK	-2.23378441226841	3.91094122627287	-22.0026616627829	1.26342398061755e-39	1.5513584913251e-38	79.804632602516
LOC100499177	1.7098064299219	5.47044019313164	22.0691853144809	9.87965643742361e-40	1.22119271440852e-38	79.7936758738445
HMGN4	-1.86742684582457	5.56896331431317	-22.0419517508828	1.09254843918197e-39	1.34847085585825e-38	79.7846176920327
DDB1	-0.761843827927247	8.40806938392209	-22.1240684778442	8.06837802124809e-40	1.00174873071532e-38	79.7708280027515
RIPK4	1.51287319820211	4.34495636946216	22.028387179466	1.14873496038511e-39	1.41468655946101e-38	79.729827614372
PKP2	-2.05797270332006	3.69906955807334	-21.9733457440289	1.40827001603344e-39	1.72667945367619e-38	79.7247863562223
STARD7	-0.940794484096733	7.92112674946931	-22.1034156368323	8.70697368049689e-40	1.08023314415898e-38	79.7208976622052
NDUFS2	-1.2709154540114	5.46576191971257	-22.0377854175125	1.10950475753001e-39	1.36738080802741e-38	79.686829374831
PPP1R3C	4.02605603312837	2.37935342160593	21.9317237303569	1.64316726284147e-39	2.01026549405712e-38	79.5750991063543
SPIN4	-2.90887762322767	3.92305617380524	-21.9208726651792	1.71065271675661e-39	2.08672181145423e-38	79.5379372450878
CNOT7	-1.45892699056671	5.8379108435187	-21.9989351772813	1.28096885834724e-39	1.57174784937633e-38	79.532907416311
C6orf64	-2.31244780913447	3.71972026284854	-21.9173122582399	1.7333992284623e-39	2.11110149383812e-38	79.5245801265326
SPATS2	1.01085291373268	6.32241171021782	22.0200793321209	1.18457691279753e-39	1.45775307502766e-38	79.4978737691515
AFF1	2.00692593810285	5.68294809212349	22.0044294112612	1.25518606677014e-39	1.54237559005612e-38	79.4796026906333
ARHGEF19	-2.54715886762833	4.60843361123125	-21.9171527103271	1.73442564729345e-39	2.11110149383812e-38	79.4773960452407
DDX20	-2.03156673728403	4.44330296245784	-21.9151307281994	1.74748687100712e-39	2.12545239496167e-38	79.4509273589345
ZFYVE9	1.63850335792172	4.05787176322319	21.9298231264849	1.65479064529427e-39	2.02152803154868e-38	79.4022748588999
ZNF365	3.15042859566976	1.97761558264995	21.896715338057	1.87110351786417e-39	2.27085161340786e-38	79.3973034752908
LOC100506599	1.80413934949959	3.08905556878285	21.9145283534088	1.75139711816152e-39	2.12866027646318e-38	79.3866076347662
RHOBTB3	-1.47641044743039	8.47215413584687	-22.0073134704207	1.24186209597408e-39	1.52712512449048e-38	79.3379501794488
RAD54L	-1.77854133401224	4.55451467445634	-21.8867129023636	1.94190408498913e-39	2.35336260270712e-38	79.3237501873043
CDC123	-1.31387796518178	6.40857350879693	-21.9583970735095	1.48846264162525e-39	1.8236666094169e-38	79.3161275721569
EXD2	-1.38115842106223	5.56115957155215	-21.9314504093068	1.64483371116255e-39	2.0108332591727e-38	79.3136708284889
GABPA	1.89947104233087	5.31237380509844	21.9454836977945	1.5614353503396e-39	1.91167238646262e-38	79.3122680171174
SOCS1	3.89021590966458	1.69538940590711	21.8831974833962	1.96742377940647e-39	2.38256301859477e-38	79.3063844270741
NSMAF	-1.27243685627085	5.66490889076136	-21.9288551180146	1.66074244896778e-39	2.02731800850636e-38	79.3012225864854
PPARG	2.18817029885849	2.51808023458422	21.8528394089894	2.20236211515435e-39	2.65553741988762e-38	79.2768683026571
SUV39H1	-1.91284348173474	4.07399152740078	-21.8615800922753	2.13195816832832e-39	2.57621881554356e-38	79.2625751863536
FAHD1	-1.35854989262635	5.097960961438	-21.8981224853041	1.86135426443714e-39	2.26066003765045e-38	79.2525016350928
YAF2	1.66696363416283	4.40126391732332	21.8651195473476	2.10409826430675e-39	2.54439185627376e-38	79.1407698032515
HSD17B4	-0.931047243868089	7.05575037703167	-21.9189793583464	1.72271084212137e-39	2.09989913437594e-38	79.1009264906179
NEDD1	-1.90363731547705	5.1680090931998	-21.840449225829	2.30619792071495e-39	2.77673535104657e-38	79.0533279991051
PPIL1	-1.37728689051631	5.62471423935062	-21.8530079959208	2.20098226487135e-39	2.65553741988762e-38	79.0050860418445
EXOSC9	-2.08421572971649	4.36707329030734	-21.7847383204946	2.8376092236041e-39	3.39457629868061e-38	78.9996377309649
EXOC3	-0.997061385668465	7.12389216330969	-21.8744256574971	2.03258605026025e-39	2.45969385705879e-38	78.9357231590668
FOXO1	2.25800088670192	3.64737883653893	21.7707997357322	2.98887685938451e-39	3.56815951287753e-38	78.9129210285688
EIF2B1	-1.11985414561702	5.85528016361001	-21.8320903304449	2.37902442984845e-39	2.86030226921535e-38	78.8831219050464
GATA3	-1.29739203208621	8.8585694612958	-21.8880376354231	1.93237417480932e-39	2.34351165333656e-38	78.8677809952446
GLA	1.17046527352649	6.44184010006067	21.8592579200046	2.15043829954776e-39	2.59667365499182e-38	78.8663388806979
CTDSP1	-1.75769316220456	5.30302192980947	-21.7896621958128	2.78603810422192e-39	3.33765768302345e-38	78.8606380799299
URB1	-1.57647704077305	5.89593537352429	-21.8143211182736	2.54163596025701e-39	3.05142281402285e-38	78.8494939029727
TIMP3	-1.19757220988808	7.38139233667599	-21.8514349758404	2.2138910678854e-39	2.66751543366825e-38	78.8401598708525
ARPM1	4.10352729576559	2.5932433303221	21.7245013105387	3.55219578057055e-39	4.21325689604694e-38	78.8096027079899
SYPL1	-1.39834863271579	7.00172799110351	-21.8294638022977	2.40238332576653e-39	2.88631169110053e-38	78.7816053028103
GLG1	-0.903785137612162	7.2178795839263	-21.8322539587867	2.37757680923361e-39	2.86030226921535e-38	78.7616700967726
HIVEP1	2.38371099686991	5.08990496097001	21.7852456190126	2.83225176700592e-39	3.39059259494682e-38	78.7506386297201
ERLEC1	-1.71933913503794	5.61343179827363	-21.7584445235346	3.12974707324029e-39	3.73071204938493e-38	78.7256480252721
SNX8	1.26132196224094	5.98024001615395	21.8054008194346	2.62744781629964e-39	3.14992381934016e-38	78.7181690830269
MRPL46	-2.22434760455226	4.91558621106829	-21.7266639068665	3.52364230861161e-39	4.18235585303198e-38	78.7103404983103
PABPC4	-0.69685881206458	7.86377501941404	-21.8087228145832	2.59515457621586e-39	3.11344082730517e-38	78.6379817581616
RGS16	-1.41293666793612	6.0707768827831	-21.7676447385295	3.02422967737918e-39	3.60750478776672e-38	78.6269262315664
INTS8	-1.29504477963024	6.32010815301697	-21.7722244060759	2.97304977577468e-39	3.55405893138355e-38	78.6173543452907
PODNL1	2.38649435960475	2.4332339156511	21.6788139840335	4.21307937795721e-39	4.97595618057602e-38	78.6100193471116
ZKSCAN5	1.13899330758683	5.08868034185867	21.745985381329	3.27858407239645e-39	3.90256512645966e-38	78.5779327327906
RPL7L1	-1.3740844726346	5.92858574261188	-21.7468672578539	3.26781836634482e-39	3.89252096572298e-38	78.5563099234403
MOGS	-1.61243935824192	5.80607782341495	-21.7275103326141	3.51252977716712e-39	4.17509225254747e-38	78.5385585855649
RNF149	1.12059842043865	5.94249774711901	21.7368812298235	3.39183699314194e-39	4.0345008444741e-38	78.4711322471661
NUF2	-3.12640683110707	3.81441562310864	-21.6321359267015	5.01667355997997e-39	5.90836962092289e-38	78.4667594407557
GPR115	2.37785599618421	3.31343546539151	21.6428838230907	4.81891388609215e-39	5.67945847998626e-38	78.4586757295859
PRMT3	1.40551550331499	5.63088600036819	21.7266866184854	3.5233436706665e-39	4.18235585303198e-38	78.4578448234885
RNF34	-1.21531442831889	5.32818772888312	-21.6916490062258	4.0157938777402e-39	4.7462994212952e-38	78.456366515769
FSTL3	1.63824614498775	5.34146303318137	21.7158710222087	3.66848655463302e-39	4.34810553789388e-38	78.4531261669767
TAB1	-2.10060725987939	3.50737664240685	-21.6274212644267	5.10598532622177e-39	6.00932432060049e-38	78.4415976857662
RBM17	-1.00312818741152	6.9574774779163	-21.714301632584	3.69004250771518e-39	4.37055742910968e-38	78.3550668610564
CBFB	1.21454918265772	6.2470643586116	21.7132200857555	3.70497210118172e-39	4.38513470772563e-38	78.3402085108984
PRPF8	-1.22505889158232	9.08181889535798	-21.7066742985802	3.79663833658185e-39	4.49045116980162e-38	78.18541568825
CTPS	-0.873731600538679	6.52130529647733	-21.6589802641966	4.53733792344058e-39	5.35514745459564e-38	78.1747544938674
TAMM41	-2.12517069929651	4.17468078802739	-21.5558726366498	6.67601974170359e-39	7.83507046738602e-38	78.1573879024204
C2orf44	1.92072611880268	4.62554940813733	21.6095607034487	5.459112289997e-39	6.42040744992333e-38	78.1133214594044
TACC3	-1.12182536714746	6.62707989160337	-21.653249428668	4.63563437278508e-39	5.4673024859279e-38	78.1129066795343
BCL2L15	3.6106922851868	2.03490898417802	21.5370724051787	7.16399369036371e-39	8.37836576766732e-38	78.109470114823
HIVEP3	2.07331713591352	3.68126559487548	21.5494802596789	6.83805999701796e-39	8.01399547232855e-38	78.0429721405059
COL7A1	2.55006744679559	2.94271706930627	21.4953129401319	8.38051802452208e-39	9.76015205028603e-38	77.9053757560177
RECQL5	-1.21942255218323	5.78379456296915	-21.5649293375525	6.45304548471411e-39	7.57870313808699e-38	77.9024284130063
KLHL9	-3.27635810614086	4.16583091222029	-21.46869443345	9.26263890130428e-39	1.07351609830501e-37	77.8574464535589
HLTF	-1.62513120335712	6.80670064866546	-21.5734605125248	6.2498791160926e-39	7.34525497804164e-38	77.8411470617034
C12orf32	-1.41740786186189	5.04363772737955	-21.5178239308518	7.70089927131946e-39	8.98742773297604e-38	77.832709361132
C8orf83	-1.80999345043065	6.04060668338295	-21.5380673608748	7.13728989049085e-39	8.35297663600903e-38	77.8272076062225
C18orf25	1.24863095566127	5.61062281430336	21.5543683191208	6.71380093381023e-39	7.87388547104084e-38	77.8055281046825
AGPAT9	1.55543566926248	4.46689572032955	21.4984313839387	8.28287752721924e-39	9.65315984426582e-38	77.7649847999448
PPM1H	-1.20571319865413	6.21259352111292	-21.5395688348601	7.09718140240503e-39	8.31185306539367e-38	77.7517410686439
SHB	1.5087878622125	5.51057837888022	21.5230290178475	7.55183159135412e-39	8.82577439090191e-38	77.7193441322562
RHOQ	1.70887465140102	5.72282217288846	21.5212836613837	7.6014895925665e-39	8.87760558282697e-38	77.7092251145965
NARS2	-1.4454560122808	4.71850997992812	-21.4740938164902	9.076439800275e-39	1.05266559791816e-37	77.7028985746875
COG8	-2.64667239397937	3.6956455660919	-21.4172599403073	1.12413699024958e-38	1.29834717023025e-37	77.6646362029463
FTSJD2	-1.03490040533323	5.98635174477475	-21.5051156471755	8.07743471820372e-39	9.42029415810592e-38	77.6369640146441
P2RY2	-1.79876718780648	4.51173080635961	-21.4440647743155	1.01620787433228e-38	1.17612875365627e-37	77.5975966859453
HEG1	2.08373891768234	2.89263086819461	21.4148815693949	1.13425463520354e-38	1.30912867626943e-37	77.5941948026031
KIAA0528	-1.96025888069534	4.73617663816191	-21.4200974574226	1.11218507068995e-38	1.28543076172901e-37	77.5417520504825
VDAC3	-1.13444990355989	5.97053570355437	-21.4769712906377	8.97875535035836e-39	1.04205901790002e-37	77.5237239175944
VARS	-1.25035281521714	7.09878446247444	-21.4851344425545	8.70736196689234e-39	1.01266982986306e-37	77.4834296676833
GABPB1	1.03617803754581	6.57968601663427	21.4891694339918	8.57628334976864e-39	9.98119434527006e-38	77.4780964482885
TIAL1	-0.92217827491888	7.17313689336805	-21.4821366050799	8.80605423422642e-39	1.02272535425835e-37	77.4558955058573
SMARCA4	-1.15366284563792	7.95960077190405	-21.4841039802758	8.7411595726818e-39	1.01589404234559e-37	77.4086727206968
POLG	-1.24634804262377	6.67263461649087	-21.4593424458387	9.59430334820843e-39	1.11118510523156e-37	77.4057065494956
SERINC4	3.82539150479536	2.28809141663781	21.3556137029382	1.41831181514858e-38	1.62464704085924e-37	77.3621674191693
ITGA6	1.80167321313539	3.84851934393236	21.3867438309195	1.26115652585315e-38	1.44959324662324e-37	77.3589447633863
TRERF1	-1.9283732609526	3.96149478365189	-21.3415292429233	1.49576451325193e-38	1.71102364703319e-37	77.2852626566871
CPSF3	-1.04851387899015	5.92875691022717	-21.4081627913719	1.16333523486092e-38	1.34084207221324e-37	77.2829815425194
MCRS1	-1.32679652576321	6.25192390107628	-21.4061645137057	1.17212846388174e-38	1.35004658608528e-37	77.2568198615819
FERMT3	3.00178445605782	1.7714443001012	21.3083373040903	1.69558962881052e-38	1.93695634919584e-37	77.2553445702067
RNF39	3.71935877942682	1.24727421387758	21.3669091913966	1.35912659236568e-38	1.55898718317721e-37	77.2395114903584
DDX54	-1.31313762721143	6.52438449981244	-21.3987320002262	1.20542674853973e-38	1.38744369873217e-37	77.2062866352574
PITHD1	1.09527697695864	6.09058161481001	21.3973258561899	1.21183286117219e-38	1.3938578246385e-37	77.1726506401911
HYOU1	0.951199753340831	9.2049344201938	21.4372336202379	1.04267950644092e-38	1.20593167812711e-37	77.1591061914005
RAB3IP	1.21688173333868	6.0141065971979	21.3785335475785	1.30081575233568e-38	1.49415128036139e-37	77.1129490118769
WDR96	7.41202141645392	-0.107223290916696	21.7707785964753	2.98911234007499e-39	3.56815951287753e-38	77.0975954450632
DHX36	-1.56369008156626	6.14150019024231	-21.346136051692	1.46997266817933e-38	1.68267097211712e-37	77.0714256774923
ZNF292	2.63873110923764	6.86843242050528	21.3759454464194	1.31357621402539e-38	1.50777272500759e-37	77.0705987191579
NEIL3	-3.64980033542762	2.91121902110841	-21.3075926449438	1.70036883145512e-38	1.94108998889115e-37	77.0634198225296
SKA3	-1.73349973565327	4.81299704061227	-21.3043392466112	1.72140883861371e-38	1.96376817305428e-37	77.0469643649107
COPG	-1.02848170901991	7.68814792316545	-21.363649621743	1.37594558295997e-38	1.57719766479935e-37	76.9868106287429
HYAL2	-3.15914664358862	3.54068997673634	-21.2267973092138	2.3085361499699e-38	2.61394438538231e-37	76.9383621937475
NFYA	-1.27652871344328	5.74578385712089	-21.3025963228517	1.732788238783e-38	1.97540221577416e-37	76.9105738123
F2RL1	1.45971626208175	4.80826762433009	21.2833988895134	1.8632586595877e-38	2.11836422997584e-37	76.9028773953318
FTSJ2	-1.23902402705843	5.72090240693057	-21.2953392100934	1.78099035454968e-38	2.02620970676795e-37	76.8830245878622
ZNF227	1.88954950653628	4.55277220437063	21.2557952956049	2.06841894322532e-38	2.34682757167573e-37	76.8829469470932
CREB3L2	1.51368018946089	5.85566346937409	21.2976058654896	1.76579168772738e-38	2.01028592141271e-37	76.8377373919161
DEK	-1.47317635170215	7.7408360261398	-21.3106873238018	1.68059587835145e-38	1.92114049689335e-37	76.7844010119993
ZNF432	2.82562225006944	2.230327106766	21.1819813849428	2.73612893261336e-38	3.07727103355924e-37	76.7789891928346
C1orf131	-2.14666113055506	4.19537927460718	-21.1851524750588	2.70340615165515e-38	3.04251443339709e-37	76.7422675759753
CPEB1	2.96458046356187	1.99619911014924	21.1765728460821	2.79286415060795e-38	3.13896908970211e-37	76.7346798783929
STXBP1	1.05114218222153	5.34729694318977	21.2678863310533	1.97588965863109e-38	2.24336582830593e-37	76.7293932686823
ESF1	-2.08492643515954	5.50541500023546	-21.2262176471765	2.31361229747964e-38	2.61791962537547e-37	76.7203953132702
CPSF2	-1.30938733960053	6.68307773950429	-21.2743410459753	1.92821352233747e-38	2.19072302632961e-37	76.7106378035292
PQLC1	1.84554505996521	4.42858290541973	21.2256240858138	2.31882182252259e-38	2.62204030830749e-37	76.6952388479768
TTC35	-1.82963035057613	5.41800177294883	-21.1990670932446	2.56441931965667e-38	2.89388317826843e-37	76.6334524480629
SUGP2	-1.05876767458127	6.54591623882319	-21.2529465489094	2.09084808569367e-38	2.37066734814515e-37	76.6312333725938
NCL	-0.872241330031367	10.2783696372957	-21.3017126655999	1.73858650011523e-38	1.98066216811492e-37	76.6019746443334
DIS3	-1.79173171200753	4.97359021184278	-21.1732506216025	2.82830053433647e-38	3.17240094810484e-37	76.5958659458135
MFSD5	-1.89654936562406	4.36227507684208	-21.1571928971018	3.00607623626643e-38	3.36728861187675e-37	76.5580325809916
NAALAD2	7.47855586167347	0.938421821144471	21.412335398901	1.14518787589153e-38	1.32083600251103e-37	76.5526366254064
TCOF1	-0.918179961183621	7.19434874425548	-21.2277594657905	2.30013523762868e-38	2.60619659309634e-37	76.4786796866669
SMC2	-1.76181758553468	5.93604092713083	-21.1862891088777	2.69177340373897e-38	3.03146251879667e-37	76.4760784165448
UBE2D1	1.5008419920672	4.83998344996405	21.1761254073985	2.79761053505066e-38	3.1421919804021e-37	76.4592782780981
UNG	-1.20131822140502	6.80955489163731	-21.1976179729715	2.57855141382228e-38	2.9078687690333e-37	76.4438581925661
TYSND1	-1.82991049081294	5.21820424564861	-21.1507666500384	3.08033966277481e-38	3.44355618450842e-37	76.4297112113012
LOC647979	-1.26160179703861	8.55827463476249	-21.2218195831614	2.35249485855783e-38	2.65831919017034e-37	76.3910684098153
CRAMP1L	1.2871305320265	6.45963118159196	21.1943485003038	2.61072499230967e-38	2.942167437425e-37	76.3647544999809
SMC1A	-1.24970760434096	7.77455214345015	-21.1998417572499	2.5568967013605e-38	2.88734236553362e-37	76.3452017705512
MAGED1	-1.10249051186051	6.12169042175384	-21.1627254821771	2.94358735854442e-38	3.29950100430944e-37	76.3339924071735
COX15	-1.05756556679642	5.5510635800972	-21.1405438381447	3.202307804052e-38	3.57751474381869e-37	76.3021336755327
RRM1	-1.04093947140436	6.8620563887107	-21.174566207628	2.81421399837816e-38	3.1587191214011e-37	76.298721167956
DUS2L	-2.32132026559995	3.57201796654509	-21.0575545554106	4.39101286981038e-38	4.87618188809487e-37	76.2968356363641
DDX56	-1.13845024083984	6.30761517168579	-21.1519486078021	3.06654317829192e-38	3.43042596078623e-37	76.2754885954943
GDF15	2.21335983137552	6.51768134498928	21.1569839179037	3.00846262742299e-38	3.36770608976052e-37	76.2737631245135
SNX9	0.982788256941204	5.23882056930451	21.1335522936563	3.28851618804421e-38	3.67137147722639e-37	76.2674146999614
CTSL2	1.77404735966888	2.95370376184395	21.073428896499	4.13345074134288e-38	4.5962653057326e-37	76.2551092807671
TRAF3IP2-AS1	2.39025268202361	2.34589417576228	21.0268693182216	4.93566928994149e-38	5.46649888774712e-37	76.1915708163632
SLCO4C1	3.24262717574304	2.37678338232461	21.0134962309676	5.19388377329395e-38	5.748677182301e-37	76.1400321694358
C9orf100	-3.49782804987544	2.36744256780786	-21.0526432793141	4.47393052328285e-38	4.96496443738437e-37	76.1301279138711
FAM20B	-1.11708632704322	6.49485814155596	-21.1156961597171	3.51945964848746e-38	3.92658059781883e-37	76.1107355749747
HENMT1	-1.50385980919258	5.25366458772405	-21.0710072981141	4.17173414434168e-38	4.63575294551298e-37	76.0995866385761
IL17RA	1.20059186190881	5.25852525261865	21.0960517727472	3.79247331399114e-38	4.22553788828699e-37	76.0909162688612
SSH3	-1.30542437383312	6.31199614497387	-21.0986968012138	3.75450440118705e-38	4.18602210703014e-37	76.068544145071
KLK6	2.99242906775281	2.17143479960479	20.9943298103642	5.58789318299239e-38	6.16437503907419e-37	76.0672094961547
NUDT21	-1.19669064907948	6.67330366064522	-21.0847669207373	3.95886305743309e-38	4.40799106341618e-37	75.9832303337556
POLR3B	-1.91648423909815	4.01245764589296	-20.9889995869275	5.70272958633959e-38	6.28691164152559e-37	75.9747603147561
NUP43	-1.21209518590873	5.31044317355698	-21.0502373490035	4.51512433090799e-38	5.00735671817674e-37	75.9588254189393
NECAB2	4.10957323173372	0.986988000273026	21.0399812644422	4.69505970814398e-38	5.20345782365804e-37	75.9490021383124
PTPRH	3.73802416135391	1.53162709653841	20.9950829432412	5.57185642299474e-38	6.15074104410324e-37	75.919693394382
PLCG1	-0.986102182952732	7.60204017253098	-21.0817124388845	4.00515236631236e-38	4.45656474878296e-37	75.908995791533
RCCD1	-1.68154593794911	4.91295540659365	-20.9714927826098	6.09691165966433e-38	6.7126234757226e-37	75.7936224675789
TTC31	-1.38083951349699	4.61720282386157	-20.9421797092135	6.81941593947531e-38	7.50315211656481e-37	75.7068679695699
CHRNA5	1.18570460570344	5.88084625628283	21.0124254813696	5.21513802472387e-38	5.76838414851071e-37	75.7024632306833
DPY19L4	-1.69052493736732	6.08317392779011	-20.9775736230168	5.95697552629756e-38	6.56287606731228e-37	75.6464062336285
ZFP36L1	0.942594138159222	7.3820901280373	20.999941948028	5.46950097123615e-38	6.04173938196521e-37	75.5814700310438
KIAA0182	-0.98380679843006	8.55770659538401	-21.003579760004	5.39411252058775e-38	5.96240170484531e-37	75.5417938442164
DCLRE1A	-2.08818407019573	4.78715017293638	-20.8828084885471	8.55838127315664e-38	9.39175645749814e-37	75.5403281377633
SWT1	2.62406287864963	2.178888566928	20.8537863514652	9.56481786680887e-38	1.04209781110431e-36	75.5322092710505
ZNF692	-2.06967309828259	4.76224762472622	-20.873795220617	8.85895937967722e-38	9.70250403835768e-37	75.4847319228595
C9orf64	-1.83117977070735	4.40624268181464	-20.8683964626462	9.04407241127232e-38	9.89876092971978e-37	75.4680664210074
C6orf47	-1.71874228435929	4.5642809848619	-20.863169634121	9.22700474557674e-38	1.0079191859244e-36	75.4325270960591
C9orf114	-1.42048737103709	5.10475154253601	-20.8940978594973	8.19635403531408e-38	9.01221728379965e-37	75.4235825036725
ANAPC4	-2.00186977981602	4.47082528619588	-20.8286352626851	1.05330965300656e-37	1.14238330978481e-36	75.3316299216812
CECR5	-1.54431941637577	5.41466533317327	-20.8653547064787	9.15008059660988e-38	1.00082372725771e-36	75.3032618703952
DUSP14	1.16653609739819	4.8074212973877	20.863581087114	9.21247014024285e-38	1.006989219774e-36	75.291179038221
THG1L	-1.35136395907518	4.66850156126104	-20.81716443804	1.10069491848234e-37	1.19222939227323e-36	75.2444573075998
TSPAN9	1.82078729541542	3.2133742462496	20.8041990709496	1.15684694857767e-37	1.25224002381961e-36	75.2365418102189
AAAS	-1.27754622693295	5.53997627300867	-20.8497740537356	9.71304648605744e-38	1.05618328629925e-36	75.2076655566662
NEURL4	-1.34895164575333	5.80958515589995	-20.8520199025069	9.62979378123549e-38	1.04781178397776e-36	75.2029967817406
SH3BP4	1.02590031106888	6.36225326389235	20.878555213559	8.69891851783716e-38	9.53346745034788e-37	75.19184272721
FOSL2	1.61892708047168	7.29169908383506	20.8913631021552	8.28261006648341e-38	9.10107560787573e-37	75.1871365068532
GABARAPL2	1.17703205818229	6.43357056070026	20.883236510025	8.54436588960747e-38	9.38253283898853e-37	75.1756546964103
XPO7	-1.13227055024781	6.11682987364792	-20.8607127882265	9.31427535902073e-38	1.01678812731242e-36	75.1704331874765
ADAR	-1.56416010044414	7.7771958254672	-20.8804522323696	8.63595185161981e-38	9.47066614862228e-37	75.1243631813969
PSMD5	-1.24685882099471	5.81611199680719	-20.8357520433654	1.02494972920146e-37	1.1123464809322e-36	75.1200089641966
KIF3B	-1.2229222752758	6.39927239232461	-20.8532804275791	9.58338215361627e-38	1.04344064542369e-36	75.1125473148225
FANCD2	-1.17231448306422	5.94594572940496	-20.8435113197427	9.94905618357865e-38	1.08044165983227e-36	75.1122812308931
C7orf60	2.44898817223241	4.99139854126231	20.8195340014797	1.09073340814119e-37	1.18220515345128e-36	75.0852288799657
BCL2L2	-1.27504769360685	4.91901074529905	-20.7962525688469	1.19268102765102e-37	1.28852697069998e-36	75.0556462393046
ANKRD10	1.68741827956472	4.02282578137825	20.7750826724839	1.29370267078551e-37	1.39496347299916e-36	75.0347632650735
C1orf212	-1.83262105186767	4.30556250170048	-20.7377330880218	1.49343803560642e-37	1.6051579503523e-36	75.0056536471783
RANGAP1	1.36754125799546	7.71914518767947	20.8583843577575	9.39775231883707e-38	1.02523163587887e-36	74.9880757078068
AK7	1.09239125815958	5.01320588523332	20.8001410537009	1.17500855320689e-37	1.27025488324706e-36	74.9878829145579
E2F4	-1.16069181244011	5.84846725078431	-20.7953810369	1.19667859965081e-37	1.29201116207619e-36	74.9609917108961
B7H6	4.04142126365523	1.88104196573665	20.7250665183543	1.56801211983508e-37	1.68314728447509e-36	74.9522033118237
LARP4	1.75396728722601	7.80018338450558	20.8452826694022	9.88172302072467e-38	1.07382674333073e-36	74.9343536639714
MRPS35	-1.3932378953094	5.84811778593709	-20.7746576835934	1.29581667944699e-37	1.39634266411542e-36	74.9061462084974
KLF3	1.31757880081979	5.2233000364952	20.7764371956124	1.28698807751649e-37	1.38861861989586e-36	74.886191819901
CASP6	-1.83810658479881	3.56886141538712	-20.690061985694	1.79421556731614e-37	1.91612140151949e-36	74.8565861788833
ADCY6	-1.51042636833405	5.0833044932419	-20.741399942911	1.4725243153686e-37	1.58369753377649e-36	74.8420586975352
WDR45L	0.683535618199487	6.93273853775608	20.8010905104488	1.17073368123504e-37	1.26645214003718e-36	74.8403680293561
FYCO1	-1.87481158247431	4.56661146555968	-20.7061576362916	1.68638216198872e-37	1.80557332119714e-36	74.8371103735818
LOC646851	2.49665102352494	2.5564765216485	20.6611056143506	2.00601928389007e-37	2.13413909057109e-36	74.7802521026499
LRP5	-1.82008788296593	5.75832351916353	-20.7290835303907	1.54396429043691e-37	1.65839812416615e-36	74.7484351311169
MAP1B	2.89843869805919	5.38473760063862	20.7174733459075	1.61450487944417e-37	1.73194224527417e-36	74.7061832930377
DDX10	-1.79232798062517	4.28032878730105	-20.6559444898922	2.04633678136444e-37	2.17150611240729e-36	74.6903492358945
ADAT1	-1.96883064848616	5.2583278592598	-20.688263023456	1.80669173189932e-37	1.92821394539146e-36	74.6889959541756
NUDT9	1.15429683648194	4.72291965398312	20.7153723447136	1.62761296773915e-37	1.74488456874805e-36	74.6783891801177
KLHDC2	-1.37747223730133	5.69426121274669	-20.6876522689324	1.81094729050931e-37	1.93152311776005e-36	74.6205701493427
DIEXF	-2.09980226481891	4.01779797010959	-20.6245647155444	2.30967103747463e-37	2.44010981874452e-36	74.6170302664503
PBX2	-1.09667833059667	5.44938924837652	-20.6933663933994	1.77152463190323e-37	1.8943080526822e-36	74.611390764847
ZNF251	1.2607488209043	4.51721813635287	20.6778287462626	1.88079972225651e-37	2.00347099076547e-36	74.5895395816258
PER1	1.44001192931277	5.39870026442163	20.6903477067397	1.792242041176e-37	1.91523679850654e-36	74.584085983519
TOP1	1.04760535518449	8.97123687510408	20.76774566455	1.33069190954115e-37	1.433000096276e-36	74.5796710796345
PPP3CB	-1.49480110483373	5.39568187545557	-20.6743787822794	1.90597066649298e-37	2.02899130658362e-36	74.574193407081
KIAA1522	0.971743857914083	7.90563550538039	20.7449880510857	1.45234547915727e-37	1.56300037280735e-36	74.5563974164327
GRHL1	1.11139578051335	5.83160566853736	20.7066368114335	1.68327402904152e-37	1.80340005520117e-36	74.550118513916
SMPD1	1.49591947252928	3.5059913055311	20.6236005972054	2.31828161816304e-37	2.44766046604537e-36	74.5128807439173
EME1	-1.9550957000299	3.5734703775148	-20.5938354096082	2.60065243082408e-37	2.74059932281676e-36	74.5089983756966
POGZ	-1.21095079660254	7.18567957456833	-20.7023929024885	1.71100395129875e-37	1.83076328096739e-36	74.4903366781738
LOC729082	-1.2311639834694	5.33361302462014	-20.6560944309619	2.04515403550247e-37	2.17150611240729e-36	74.4702452747886
CAMTA1	1.118276260729	5.40860868095648	20.6570782883965	2.0374103728277e-37	2.16615709314497e-36	74.4282295540263
JAG1	1.21079457329212	4.93408118501558	20.6465702313731	2.12166718682889e-37	2.247166689837e-36	74.4231675685535
ZBTB1	1.28117772496137	6.55732838748259	20.6786504668078	1.87485401782609e-37	1.99841036291418e-36	74.3925011717607
KIAA0922	1.02996509536023	5.73775556236957	20.6562738902176	2.04373935389548e-37	2.17150552443126e-36	74.3741630365685
TSEN15	1.18492859836488	5.72054121211285	20.6542008637124	2.0601413584462e-37	2.18476880650947e-36	74.3526933176192
KIAA1199	2.71188329530894	2.45229415489378	20.5476964790891	3.10847283279641e-37	3.261361333481e-36	74.3310452338041
GIPR	5.78678485821496	0.300058944952396	20.8541708778547	9.55073236810347e-38	1.04124151319532e-36	74.3048222099117
ZNF263	1.04564921881006	5.54161663871086	20.6308789430347	2.25406972681573e-37	2.3828737112052e-36	74.299945747074
EXOC2	-1.25009584399803	5.02130767694873	-20.5831636516408	2.71012856425122e-37	2.85057799424764e-36	74.2386246597673
RFWD3	-1.17050119284281	7.05403156818072	-20.6330236138622	2.23549290918894e-37	2.36473013366703e-36	74.2176401719984
CD68	2.34831848108103	2.37374155924625	20.5193152001468	3.46938162516316e-37	3.63545979318475e-36	74.2106886701114
PAAF1	-1.50618977561454	4.7948664936681	-20.558463739197	2.98167046783389e-37	3.13422104990911e-36	74.2045570016399
SARS	0.989726762477228	8.09179085661791	20.6499828917977	2.09392519888139e-37	2.21918916515161e-36	74.1916842951631
TBC1D9B	-1.02170937734303	7.83344950178001	-20.6359773844955	2.21016012806851e-37	2.33941253049479e-36	74.1646174343726
MKL2	-1.98049887415407	6.22486110224701	-20.591535138034	2.62386662185325e-37	2.76332149772504e-36	74.1615397970559
SIX4	2.15305725268438	6.01766894805944	20.6024841979521	2.51520644652067e-37	2.65222652027816e-36	74.1343939961858
SLC9A1	1.08297092698235	6.99598658463686	20.6175405653888	2.37314983476378e-37	2.50400995814444e-36	74.1231943245931
PGBD5	1.68093988217301	3.64240791077555	20.5256138198613	3.38580068593283e-37	3.55010223646023e-36	74.1065709850218
GPN1	0.885573538475991	6.02167675371047	20.5831695913953	2.71006635701562e-37	2.85057799424764e-36	74.0401432500326
UNC5B	2.48872493437154	3.04825317397368	20.4696869188799	4.20503870894947e-37	4.36259723129473e-36	74.0124476128797
HPS6	-4.2479026518758	3.34199510115506	-20.4813469887494	4.01916852721089e-37	4.18273643118076e-36	74.0045774020631
C14orf80	-2.42880933468244	5.17603995475517	-20.5033243148953	3.69104036905955e-37	3.85565016440674e-36	73.9923527679828
SLC17A5	1.72575918942749	3.61549757210517	20.471292913414	4.17893226380643e-37	4.3408983341552e-36	73.9669268121629
EPM2AIP1	1.44604837523733	5.80195457039897	20.5545831211605	3.02675892158552e-37	3.17762185841785e-36	73.9522554986608
C2orf69	-1.99737986923634	5.09576290852358	-20.4946578400393	3.81708064933104e-37	3.97737425416899e-36	73.9428218701234
HOTAIRM1	2.90834661847222	1.95076983618813	20.4345822246397	4.81862670139196e-37	4.96835468274224e-36	73.9197356418143
PLEKHH2	3.27070075111751	2.57230749122459	20.4301074504628	4.90306990765019e-37	5.0523069091523e-36	73.9060975801605
MLXIPL	2.37175456896822	2.95195993706944	20.4385123304548	4.74567162574796e-37	4.89615128124669e-36	73.9000369126237
PRPSAP1	-1.00903910289671	5.5345895377023	-20.5185633984016	3.47949576382625e-37	3.64377502531184e-36	73.8983473574091
EXPH5	2.29902379986679	3.43366485095726	20.4604671456609	4.35812470884836e-37	4.51506427776812e-36	73.8831705590509
SLC44A2	-0.906358941626668	7.28847618818177	-20.5576822060231	2.99069624465371e-37	3.1417339193209e-36	73.8753497251109
DDX59	-1.62698419003619	4.45488254150661	-20.4462136225212	4.60592342897671e-37	4.75784208932715e-36	73.8718278080685
DLEU2	2.54744536615543	2.3228452801753	20.4161804613911	5.17555158755642e-37	5.31997078981522e-36	73.8374464924781
PLK4	-1.8181056046908	5.04338042662623	-20.4603504125562	4.36009854615853e-37	4.51506427776812e-36	73.8255394005698
ALOX12P2	2.02721053781355	4.603024621712	20.4737016941078	4.14008194410334e-37	4.30321506732033e-36	73.8198147872989
GEMIN2	-2.3355631102615	3.86407960661112	-20.4137118786244	5.22541844324514e-37	5.36134343833323e-36	73.8157755061369
NECAP1	-1.33830966191175	5.08511856170046	-20.463953212948	4.29959209560314e-37	4.45792797314736e-36	73.7975075043745
ZFP64	-1.84103178122249	4.14791326369587	-20.4140222406455	5.21912242475814e-37	5.35823717988593e-36	73.7583168406947
TNFRSF11A	2.7807847941733	1.28780545004723	20.4041228595458	5.4237601293282e-37	5.55122181168206e-36	73.7544078804852
UBA5	-1.61963886498197	4.94538056261357	-20.4411479791381	4.69737035190572e-37	4.84930998551058e-36	73.7346220341162
C6orf48	1.57759934152476	7.08450567528741	20.5129346063893	3.55617131917878e-37	3.71863600080329e-36	73.7288491936297
IER2	1.65976368588805	7.16835375609479	20.5129398384828	3.55609926240936e-37	3.71863600080329e-36	73.7191047411882
PSME3	-0.804790906043894	7.2433986752176	-20.5019857361057	3.71023045718028e-37	3.87327678938096e-36	73.6753724847748
RHPN1	1.79716324086685	7.64870878645411	20.5128270995411	3.55765223707562e-37	3.71863600080329e-36	73.6692827878492
DCAF4L1	4.34068054911296	0.250240261305635	20.4553320602644	4.44581123824465e-37	4.60097445225269e-36	73.6621569717924
FTSJD1	-1.84973167767605	5.42496338941817	-20.4294422492211	4.91574959969077e-37	5.06225346707072e-36	73.6523804288237
COPA	1.03079593792646	7.24135662179762	20.5009766125129	3.72476387503614e-37	3.88602314698094e-36	73.6495409950865
PPAPDC2	-3.75693665005764	2.95072915487275	-20.4073831977247	5.3554852087549e-37	5.48805972005006e-36	73.6488220140062
FNBP1	0.919406350373895	5.84649277404109	20.4699591738254	4.20060149149384e-37	4.3606989040188e-36	73.6226204550171
GGCX	1.14311519680134	5.16091299174218	20.45291790665	4.48764763269287e-37	4.63853022306276e-36	73.6177111779333
NOP16	-1.64859698905072	5.45158831276768	-20.4290266938039	4.9236874500811e-37	5.06730762554808e-36	73.613416447168
ANP32A	-1.02188610734578	7.42246470932065	-20.48872441773	3.90586627020738e-37	4.06735414090587e-36	73.6021351506877
MRPL39	-1.93668548539093	4.51717972034771	-20.3822022435162	5.906152114024e-37	6.03018851983744e-36	73.5805144559476
PLOD1	1.09062503035458	6.62929116265628	20.4741563878356	4.1327893052189e-37	4.29830648883588e-36	73.566451326922
TSSK3	4.09096936280274	1.36870546852506	20.4091239559933	5.31938728149132e-37	5.45441035534402e-36	73.5567382591185
KLHL13	-2.7191283045856	2.70281798162897	-20.3443883685137	6.84221260284154e-37	6.96464781314193e-36	73.5384539290422
C17orf67	4.94749645288674	0.455775288016741	20.494819583103	3.814689075164e-37	3.97736035492786e-36	73.5378557781883
GRIN2C	3.0935077172423	1.68917301997084	20.3308148454512	7.21354949304168e-37	7.33816312175359e-36	73.5025938277106
ZMYND11	-1.13008818795664	7.32536813335684	-20.4531782710146	4.48311659008383e-37	4.63671254499456e-36	73.4935415997371
ZSWIM4	2.34419076129512	3.33699522534536	20.3225230117626	7.45032076106144e-37	7.56981557764225e-36	73.4100601672776
TTK	-1.4977857393291	5.63863171048076	-20.3888472182542	5.75552089115884e-37	5.87998359094321e-36	73.3858731269545
RAP2C	-1.43056108355961	6.92954014156843	-20.4140190546929	5.21918701628449e-37	5.35823717988593e-36	73.3650947708723
MARK3	0.714834249538382	7.29644860353082	20.4253713579585	4.99406989333351e-37	5.13658209693171e-36	73.3561902417529
B4GALNT1	1.42836230919204	5.77097223270007	20.3897175221707	5.73608134558835e-37	5.8637056493655e-36	73.3097918560261
PIGO	-1.18594770166101	5.410900416917	-20.3572218461094	6.5088502627211e-37	6.6374397435212e-36	73.2894053682641
ARHGAP5	2.08589816057162	7.16533623783207	20.4055795315434	5.39314812584566e-37	5.52327062196221e-36	73.2776718764782
ARID4B	1.62219618101302	6.60412853295851	20.3945170160838	5.63006002508156e-37	5.75884549599169e-36	73.2661166063811
TTC33	1.8869525224347	3.30669451143254	20.2899953135701	8.45728991089296e-37	8.54620643321896e-36	73.2558692292126
OSBP	1.07419010082871	6.48658979409687	20.3617947644371	6.39406117799099e-37	6.52436114342412e-36	73.1616839258416
A4GALT	-1.96451255957949	4.51185951912789	-20.2690413948451	9.17755052982573e-37	9.24610572655455e-36	73.1402859515152
RAB3A	2.08799717289568	2.83598768072042	20.2494236101466	9.90785429881012e-37	9.94591568387157e-36	73.1103285900318
AGPAT3	-0.90318344789594	6.69446436768674	-20.3449208778321	6.82804383403982e-37	6.95445828748368e-36	73.0847679394729
DHDDS	0.985488610747969	5.58624410581678	20.3213899456669	7.48327787927517e-37	7.5986848362476e-36	73.0812635806379
PCNA	-1.62145350411684	6.98449839496626	-20.3282151216324	7.28695630497692e-37	7.408331747382e-36	73.0808304949743
TNPO2	-0.911780363733821	7.47521809216542	-20.3531450769469	6.6129353101859e-37	6.73947167139238e-36	73.0739940561944
ALDH5A1	-1.26769690880004	5.03617592831211	-20.2889368572371	8.49226774819446e-37	8.57636991671523e-36	73.070556736782
CLPB	-1.38179746225279	4.9410216705075	-20.2785366616991	8.84380481830458e-37	8.92599829700216e-36	73.0623019046298
AIMP2	-1.4659263765041	5.06552642208041	-20.2757890740829	8.93910110631384e-37	9.01673865512621e-36	73.0599942572826
SLC35D1	-1.95722124727825	3.85706670634482	-20.226015947174	1.08563180626945e-36	1.08654137211551e-35	73.0225090299488
C5orf43	-1.41389380836804	6.25141944383729	-20.3014657797255	8.08742182309999e-37	8.19224970136428e-36	72.9993270481455
BRD3	-1.77636965857127	4.88252847675564	-20.2378870515746	1.03643914734502e-36	1.0385505272737e-35	72.9899033402997
DR1	-1.37235285888696	5.00765406139712	-20.2501247930051	9.88076881052633e-37	9.93064769154101e-36	72.9529185393212
FRS2	1.61095168117265	6.4357227246507	20.3091501029176	7.84880001789877e-37	7.95535342420237e-36	72.9414096051132
C6orf1	1.75329672851217	4.22459401924266	20.2379667835347	1.03611645679505e-36	1.0385505272737e-35	72.9363115546877
PODXL	-1.21620945049595	6.59558465271205	-20.294443141714	8.31188653362202e-37	8.40435250231528e-36	72.9312541977498
PCYT1A	1.32570578999294	6.36236449965616	20.2960680440171	8.25939766207872e-37	8.35633191171231e-36	72.9056062691072
AGL	-2.46624430137214	4.33094552163542	-20.1915801820538	1.24206004145199e-36	1.2401320676563e-35	72.8860959295099
ANP32E	-1.49605091131313	7.26753155097335	-20.2975156491754	8.21291741262202e-37	8.31433600536868e-36	72.8763292127618
BRD7	-1.4631921696761	4.81836237769903	-20.2148589881958	1.13400891840791e-36	1.13428021240753e-35	72.8541892623501
SLC7A1	1.45138667432011	8.42370404573242	20.3097395000468	7.83079310758186e-37	7.94191533845961e-36	72.8485332649158
KIAA0494	-1.23134584298602	6.17898938852866	-20.2625531525506	9.41287670216028e-37	9.47748043148275e-36	72.8411309066634
ATP1A1	0.67421357469321	9.07784730150979	20.3201416010696	7.51975821553496e-37	7.63109444154166e-36	72.839956075451
BOD1	-1.24966560169968	6.67240291269485	-20.2608159681094	9.47690957703312e-37	9.53621153828531e-36	72.8328341066178
PTPN9	-1.12184940897061	5.47308423480857	-20.2354779719142	1.0462370671771e-36	1.04774064140538e-35	72.8321380742344
SPATA18	2.09435198153642	2.76135911179132	20.1582595160084	1.41503857906313e-36	1.41115713752247e-35	72.8046667964628
NUP50	-0.924723351106943	5.9527988334662	-20.2530389020578	9.76899898485391e-37	9.82421762012609e-36	72.7977323500026
NUDCD1	-1.1578616724132	6.50792796365586	-20.2495021642458	9.90481617073341e-37	9.94591568387157e-36	72.7699182270078
MAST1	3.0666834782351	1.47828691233949	20.1380742285079	1.53143864919939e-36	1.52451071245301e-35	72.7368145221252
KCTD10	0.846418138017074	6.09138026005147	20.2448433114691	1.00866337929725e-36	1.011930795163e-35	72.7071126777545
LOC400027	-2.19593184455495	3.35166459263235	-20.1210758724142	1.63691838840402e-36	1.62660862315323e-35	72.7064349437715
PAICS	-0.867845895590221	8.36509181310262	-20.2696097013354	9.1572228382053e-37	9.23118714563867e-36	72.7043427228408
QRICH2	3.00819450762028	1.64872743054376	20.1095112479546	1.71283708047915e-36	1.70002892189516e-35	72.6593959767641
GTPBP1	1.30479847304497	5.26605378730596	20.2013180930863	1.1956518224177e-36	1.19522301722137e-35	72.6544381834236
ABCD3	-1.26911443588117	5.69504497332792	-20.1996369437097	1.20353706052802e-36	1.20238672641999e-35	72.6357601323226
ST3GAL5	2.22201830430099	2.67002370352706	20.1078195210212	1.72423653583595e-36	1.71032810351841e-35	72.6207040342984
STK19	1.6468555652624	3.61101426838231	20.1242662829957	1.61657742529501e-36	1.6073508240567e-35	72.5836713896439
ZNF22	-2.5474280777232	4.36126254887644	-20.0992917801218	1.78287432220531e-36	1.76639752159725e-35	72.5819463250255
CDKN3	-1.29971510211514	5.07413810182615	-20.1738847221078	1.33108979228253e-36	1.32823064953061e-35	72.5683325011012
TCHP	-1.54967983292697	4.31482230887805	-20.110944153751	1.70324108318757e-36	1.69150854365968e-35	72.5235340389748
SMARCAD1	-2.66323427722629	4.67641610480435	-20.0886131956726	1.85914447716841e-36	1.83978297255411e-35	72.5096687733863
IL11	4.22262848498457	0.86582857831102	20.1258003110404	1.6068878683997e-36	1.59866702624132e-35	72.4584486042129
GPR87	2.92059325274232	2.65467199176424	20.0492863275213	2.16951715959138e-36	2.13555061665723e-35	72.4261773682978
C6orf120	1.20870134392538	5.25363652591126	20.1476728761513	1.47493027029906e-36	1.47000797619079e-35	72.3959185962715
CHRNA3	2.98585289126084	2.19829116421832	20.0346042389794	2.29834846426255e-36	2.257051069661e-35	72.3510909712107
MBTPS2	-1.85070771801306	4.62706981508797	-20.0595211057055	2.08403800338407e-36	2.05625083000561e-35	72.287456482113
ACLY	-0.790603109969464	8.29079337750006	-20.1440757309436	1.49585664807929e-36	1.48997656834294e-35	72.2087051322486
ITSN1	1.19078090158419	5.3162028485768	20.0908728870879	1.84273529873226e-36	1.82462434197741e-35	72.1799715800584
SF3A1	-0.837355370659216	6.80701185759114	-20.1071016782007	1.72909669151214e-36	1.71413236922638e-35	72.1669881005148
HNRNPUL2	-1.31876638003062	5.60041303880741	-20.0719383041991	1.98487412409847e-36	1.96304168252057e-35	72.1556829984615
MTFMT	-1.46957707889036	4.17949531909742	-20.0058973503373	2.57295643626206e-36	2.51491077966375e-35	72.1231887938182
TUBG1	-1.37824512215652	6.23486462678759	-20.0635817735107	2.05107183655842e-36	2.02731237556756e-35	72.0555147387798
TRIM29	3.62532138169046	1.29012680024644	19.996286744006	2.67209577513819e-36	2.60876414147175e-35	72.0473431682779
NDUFS3	-1.37044612941493	6.25431651039693	-20.059771556472	2.081989376228e-36	2.05544216812498e-35	72.0462322201566
C7orf49	-1.60304578521281	4.22114793115494	-19.9845364463844	2.79855474418668e-36	2.73063182857514e-35	72.0410562246039
BRIX1	-1.70485515678531	5.6415543316847	-20.0262391039387	2.3751703469229e-36	2.32975653266502e-35	72.0312606622599
PTPN22	3.97348228927112	0.918935815635942	19.9722085160861	2.9377210929993e-36	2.86141220496915e-35	72.0248457683848
ZNF622	1.13643161467515	5.98070081340362	20.0607704309606	2.07383899100045e-36	2.04860503753641e-35	72.0209937908462
MTL5	-1.41032562066512	4.67089582850408	-20.0039884600939	2.5923483559283e-36	2.53238515797575e-35	72.0189650861311
DYNC1I2	-1.04517723045898	6.13055504247428	-20.0383441215228	2.26481773041255e-36	2.22673790261138e-35	71.9664494407565
MRPS23	-1.39906487502796	7.00639133585102	-20.050831556929	2.15638867301e-36	2.12512929684262e-35	71.9466946181648
NGFR	2.64882771075639	2.44631929993237	19.9279827630033	3.49693633581481e-36	3.38441917130595e-35	71.9380972136668
NFKBID	2.04107053008861	2.63251988299881	19.9311119472698	3.45405965320641e-36	3.34485776723938e-35	71.906389488811
PM20D2	-2.31421420669528	4.60720411055749	-19.9428490659653	3.29790185599907e-36	3.19733974723063e-35	71.8979130379696
HIST1H4H	2.1928658569574	3.31182974068753	19.9265009932957	3.51742656767852e-36	3.40228119825654e-35	71.8917884284954
LAMP1	0.874970315211443	7.33888421132596	20.0538262282111	2.13117301430357e-36	2.10151754075548e-35	71.8888735719059
SLC22A4	1.47877862082299	3.54552668627184	19.9444959394593	3.27656747221941e-36	3.18034326206601e-35	71.8730455086666
CDK17	1.42725612650546	5.30064921524535	20.0061265482841	2.57063792547414e-36	2.51411395705436e-35	71.8700947280444
CLASP1	1.24253777287318	6.47429742939684	20.0346759157308	2.29770115170021e-36	2.257051069661e-35	71.859005543142
ZNF557	1.52302408540173	3.3746034924902	19.9349336583957	3.40241176038284e-36	3.29675169644511e-35	71.853261786644
ZNF555	2.14320279200549	2.50244231247388	19.8956174333741	3.97314877534397e-36	3.82758871652377e-35	71.8067029839363
PAQR7	2.09044804778592	2.23798788453202	19.8958333983182	3.9697637552823e-36	3.82758871652377e-35	71.7878429572879
ELF4	0.997268284322651	6.4714403128305	20.0082243630245	2.54951452636138e-36	2.49637476222879e-35	71.7796576953343
ATG9B	5.42745919443857	1.06684098945175	20.0339021588898	2.30469867246485e-36	2.26195895529942e-35	71.7722738787889
PGGT1B	-2.55853722344764	4.69146988759158	-19.9060467846544	3.81295467898439e-36	3.68174676970756e-35	71.7711450319898
CDRT1	5.09176804862143	0.988386046482805	20.0137519378141	2.49468989168655e-36	2.44412382826983e-35	71.7538146275486
DLL1	2.01352650686027	2.63244697790554	19.8846246685718	4.14934680026307e-36	3.99332571004681e-35	71.7396244666737
ADSL	-1.13762709119428	5.39704807131912	-19.9568956058593	3.12033873885396e-36	3.03398517840661e-35	71.7333766388629
AQR	-1.42821701236888	5.72303570004872	-19.9527453642558	3.17177539681647e-36	3.0822063763137e-35	71.6983148972479
SEH1L	-1.13867336568243	6.06232704470859	-19.9633244644041	3.04231610311458e-36	2.9598426124775e-35	71.6841386212881
ETNK1	1.73649641400676	6.01568338169056	19.976585869561	2.88752530317519e-36	2.81580018485725e-35	71.6744332673469
SFXN5	1.03831282707495	5.80539228472666	19.9728954351974	2.92978629928125e-36	2.85534650752795e-35	71.6686193089709
EMID2	4.99537998732354	-0.344539259219111	20.0499381742779	2.16396918305211e-36	2.13134397039832e-35	71.662854667183
CDV3	-0.928713733027355	8.43441700225427	-20.0063422426835	2.56845793638748e-36	2.51345175705935e-35	71.6533478338423
PRKX	-1.46727121795532	4.36427127179871	-19.8956773333129	3.97220961631595e-36	3.82758871652377e-35	71.6237609695718
C11orf73	1.21041280211028	5.08876327003697	19.9450867013385	3.26894840237632e-36	3.17479053898615e-35	71.6150555400962
CACNA1G	5.49964544001807	-0.504092412605428	20.0437738974017	2.21701129389223e-36	2.18101746347374e-35	71.5610987798579
SNX4	-1.39734906936197	5.30281866254569	-19.9023356896242	3.86919695102211e-36	3.73389785394655e-35	71.5568551079811
TYRO3	1.26306753716069	3.98862422533903	19.8845869843279	4.14996417367936e-36	3.99332571004681e-35	71.5470774512664
P4HB	0.98761152112982	10.3706265426246	19.9665485887442	3.00393038028042e-36	2.92419858438939e-35	71.3863941076957
SHC1	0.882719929979109	6.6871353097754	19.9122560865658	3.720687810746e-36	3.59680826282752e-35	71.3820590596281
SULF2	-0.762454591787941	10.0732937779421	-19.9430712539444	3.29501537760278e-36	3.19639426769309e-35	71.3300210767517
PARN	-1.12433233634349	5.6237699578565	-19.8512119859801	4.73476117913632e-36	4.54558817220872e-35	71.2994897897598
ARAP1	-1.29083515600532	5.68088699390967	-19.8612054581911	4.55143624174842e-36	4.37209762820222e-35	71.2992823445756
RFT1	-1.51217903205024	4.08892704640918	-19.8009988498364	5.7749387004367e-36	5.52201685683838e-35	71.2938164935581
FANK1	2.3533282833654	1.68635026446848	19.7609642750246	6.767190171906e-36	6.44868879971259e-35	71.2935958868721
DHDH	5.94538089518456	-0.121210364284088	20.025105219092	2.38578075841145e-36	2.33879234488119e-35	71.2563625860552
FAM46C	1.46665822247745	4.75801050615648	19.8382441404241	4.98379056553527e-36	4.77918081525297e-35	71.2501929181895
TFRC	-1.23796065039363	8.93044521229387	-19.9092582888932	3.76494913227284e-36	3.63749331531664e-35	71.2456064551762
IFNGR1	1.14741428937368	5.45535014823063	19.8335185101173	5.07778606567848e-36	4.86652688609782e-35	71.1789286509883
DIDO1	0.907714749398391	7.79862456797086	19.8838665961949	4.16178396351086e-36	4.00239649256789e-35	71.1786761160527
TARDBP	-0.760265904822032	7.49775969058879	-19.8735052040575	4.33559090143389e-36	4.16715070319427e-35	71.1735172779552
INCA1	1.87646914141701	2.44360537709257	19.7287389083969	7.68950845567121e-36	7.29434710224874e-35	71.1211038583983
TUBB2A	1.35758836782491	4.21846319067234	19.7843480469683	6.16846560932947e-36	5.89493822002435e-35	71.0970850902502
NUDCD2	-1.68580728035615	5.03080932019073	-19.766017581921	6.63302822737775e-36	6.32444493014056e-35	71.0733429539728
ERLIN1	-0.949791998345141	5.96089034329135	-19.8094362433789	5.58528710145537e-36	5.34372662956176e-35	71.0651025128193
GMEB2	1.16643928139847	5.97096288018866	19.8136680259239	5.49254321797373e-36	5.25800187621022e-35	71.0499645389597
DHX57	-1.26385453084889	4.93326144457999	-19.7702604622674	6.52245452247679e-36	6.22256300250438e-35	71.0495928388866
DNA2	-1.72881418204295	4.96550462999431	-19.7550992511109	6.92633568351262e-36	6.58908065819483e-35	71.0483939983883
PAFAH1B1	0.75124548729415	7.65184450993045	19.8481024981448	4.79330742194615e-36	4.59915509607731e-35	71.047017001816
MFAP1	-1.45883095591181	4.92860460851467	-19.7557490204228	6.90852021961723e-36	6.57587320164363e-35	71.0442799266834
ALOX12	3.55188984312082	1.44625626647231	19.7029886091608	8.51683916947529e-36	8.03359381107189e-35	71.0159720519711
ACBD7	-1.55557539821365	3.81715923590406	-19.7251416244253	7.80003027056129e-36	7.39499468508317e-35	71.0018733466753
STC1	-1.32790941180257	5.67482290013966	-19.773958034716	6.42760775815611e-36	6.13557717736317e-35	70.9612985072989
PLK2	-0.861025415931238	8.56393687860043	-19.8211791300068	5.33173432621431e-36	5.10698309688477e-35	70.9169756255334
KIF18B	-2.03623006804406	4.33111745231674	-19.7119469095349	8.21930538836231e-36	7.76608267316222e-35	70.9053934809457
COQ6	-1.3049046013521	4.84777099636597	-19.7228844942509	7.87019356695817e-36	7.45728709426677e-35	70.898100659631
ZNF516	1.24061958632197	4.94894399472041	19.7468308307683	7.15712509046774e-36	6.80476179721333e-35	70.8800579519208
TDP1	-1.08545580026221	5.07823031598738	-19.7301068090717	7.64789684146779e-36	7.25899130401291e-35	70.8716249727009
BTG3	1.99214603684343	3.05181267214706	19.6763628280611	9.46681683223509e-36	8.88457040978113e-35	70.8699416212584
TSC22D1	-0.8691296540583	6.6636823389189	-19.7589998030881	6.82008081189433e-36	6.49538903747841e-35	70.8278050095871
KIAA0226L	4.19551594669886	0.47108788023435	19.7329065430499	7.56343490880039e-36	7.18290093212821e-35	70.8211622714862
CHAC1	5.29136037485217	3.60301126371288	19.651672460457	1.04429849948787e-35	9.74057339957343e-35	70.8169116303559
CYB5D1	-1.12869008618928	5.10415776385948	-19.7124326304642	8.20347572700195e-36	7.75550752167216e-35	70.8152525138901
PRKAG2	1.29238853224006	4.41008786867615	19.7115051223374	8.2337299773517e-36	7.77531903677187e-35	70.8141297155939
CKAP2L	-2.11770389780282	4.11433546505071	-19.6724249893858	9.61610816553707e-36	9.00951221066902e-35	70.8137707536789
RILP	2.43533947434404	2.13486517018157	19.6381900898139	1.10182243281281e-35	1.02599545469718e-34	70.8026577405989
FAM127C	-2.10048708291977	4.38465662595435	-19.6569093120193	1.02277964058766e-35	9.54518231539506e-35	70.7806440168516
ATPAF1	-1.13456616694435	5.27071496439512	-19.7141178092129	8.14879350007262e-36	7.71253098444904e-35	70.7624586354049
WDR11	-1.34797671440101	5.75285696492735	-19.7211422796974	7.9247852667153e-36	7.50476267273764e-35	70.7560069670712
MRPL17	-1.82430396315045	4.91013077557569	-19.6750538081936	9.51618343446283e-36	8.92589185406373e-35	70.7453110780346
SNAP47	-1.61638362714996	4.3711609291377	-19.6601722510333	1.00959832878242e-35	9.43269410645657e-35	70.7320868382358
TSEN2	-2.32243801543074	3.72519721712862	-19.6241294194717	1.16521925039281e-35	1.08382239953111e-34	70.7292550755767
MRC2	1.73450619021764	3.77431941566124	19.6785372409865	9.38538366150433e-36	8.81309131695667e-35	70.7229023927214
GLE1	-0.721925877150799	6.65938836008222	-19.742632033164	7.27727385055792e-36	6.91506408390515e-35	70.7148640355708
COMMD2	-1.80370852768861	4.75090042887861	-19.6611333015662	1.00574870087471e-35	9.40197947089359e-35	70.6929273646664
PRCC	-1.1873172232013	5.75612379733705	-19.7015914209844	8.56421297019751e-36	8.07372591395621e-35	70.6877755293138
SEC23A	-1.23845700600003	6.13725933427378	-19.7079702865339	8.35006672432424e-36	7.88072888812633e-35	70.6692030232531
TMBIM6	0.597539408867842	10.0969532654542	19.780307648718	6.26796410599669e-36	5.98660375263785e-35	70.6579184532178
BRPF1	0.954137411013583	6.1954628585131	19.7138204375798	8.15841612874709e-36	7.71727100323339e-35	70.6290321556713
ENOPH1	-0.954291798306815	6.41349613110086	-19.7011464190453	8.57935712788488e-36	8.08344611868996e-35	70.6059031795302
C10orf26	-1.20730644390465	5.45827224900059	-19.6829374148388	9.2227472383382e-36	8.66523734909933e-35	70.6055451504243
CMTM4	-1.20359584345787	6.08699983494303	-19.6959409520455	8.75852490202546e-36	8.23833354676455e-35	70.5959941304599
RARG	-1.17026249128242	5.8051917189934	-19.6733792731024	9.57971296577092e-36	8.98044392598391e-35	70.5609882607943
ZNF37A	1.62879889309843	5.04617569884614	19.6718076300065	9.6397276857803e-36	9.02658487217188e-35	70.5599892676133
PLEKHF2	1.33083519279408	6.45449281537412	19.6971805313382	8.71552050439972e-36	8.20249661877214e-35	70.5449355157052
CD55	1.07408644504897	6.76048435142546	19.6986834742871	8.66366458223485e-36	8.15828414827115e-35	70.5388515829724
MRPL14	-2.04185992034502	5.03542977524904	-19.617779609845	1.19504205367976e-35	1.10971034457192e-34	70.5259054860323
GRIP1	1.51455280007567	4.01233867931719	19.6196624263344	1.18611978411797e-35	1.10264965367364e-34	70.5190458298113
RHEBL1	3.28069587742099	1.1899085314852	19.5772406920975	1.4044435937719e-35	1.29839218696745e-34	70.4464255980049
C5orf30	-1.57187721589158	5.22690709196003	-19.6091830768473	1.23664642696366e-35	1.14770670613431e-34	70.4448580858666
AHI1	1.56227241094434	5.12348595093648	19.6395182965082	1.09601648096123e-35	1.02115763942037e-34	70.4419327348413
MYB	-1.18364409966169	5.8700381528567	-19.6402958679157	1.09263182258315e-35	1.01857160540026e-34	70.425598664845
ZBTB42	-1.74150717762937	4.40954265276383	-19.5838219874531	1.36808967940652e-35	1.26548295345103e-34	70.4189793841623
ANGEL1	-1.38661391226856	5.48120509698869	-19.6194464110645	1.18714001648958e-35	1.1029849797651e-34	70.4161292762402
MTMR3	1.03585360699848	6.04672671378461	19.6579737085741	1.01846084268299e-35	9.51018377053615e-35	70.4155270639328
MBNL1	-1.3236997961287	7.06375401252895	-19.6633564405978	9.96900180211563e-36	9.32969144591952e-35	70.389202347316
ABCC2	3.40017733674721	2.00741849229129	19.530985240078	1.68896144794884e-35	1.55284174026918e-34	70.3504302275211
KCND1	3.13402823398474	1.54940204081987	19.5169051567798	1.78660792765875e-35	1.63632152147673e-34	70.3221035089869
ABCC3	1.08678342415209	6.29910219990547	19.6321676400113	1.12853954584024e-35	1.05028911322383e-34	70.3178141091953
KLF4	1.29760278122755	4.91206510458347	19.5847419393562	1.36308412643497e-35	1.26155057722736e-34	70.303146169978
TCTN1	1.43122390991975	3.80580311730706	19.5655360042596	1.47152064379086e-35	1.35965255506952e-34	70.2907601688375
MESDC1	-2.01889691584081	5.98242239548058	-19.5944892211962	1.31116844031113e-35	1.21552001085162e-34	70.2858552909956
MSL3P1	-2.02423911042273	3.62658539298992	-19.5172977747082	1.78380946413586e-35	1.6346536700388e-34	70.2851500572551
RGS2	6.22618667492714	0.964428922652136	19.6910327632601	8.93091343869419e-36	8.39576145861279e-35	70.264557465413
TWISTNB	-2.14752704221066	3.96940647724225	-19.5119729602496	1.82214234154714e-35	1.66612949808826e-34	70.2432974464552
FGFR3	1.58678875347556	4.07282220460842	19.5643393310033	1.47855790141485e-35	1.36540046069917e-34	70.2402066932087
SELRC1	-1.2314196411652	4.87121352270971	-19.5538703382939	1.54158716684506e-35	1.42203550900809e-34	70.2326144266712
SPNS2	2.59135001494402	2.27643422118238	19.493508048574	1.96161700401841e-35	1.78974810557577e-34	70.23173866674
SLC39A8	-1.28331004328072	5.43917794409434	-19.5879349380191	1.34585343767713e-35	1.2462930726308e-34	70.1977061725606
SGOL1	-1.70923932213105	4.59663546447615	-19.5215574924024	1.75372991268094e-35	1.60973540393392e-34	70.1437009896023
ACSF3	-1.81229217332103	4.69580929893343	-19.5140782335761	1.80688842566476e-35	1.65399025893911e-34	70.1378041024123
LOC729678	-1.3150523831156	5.08199658185992	-19.5298005609421	1.69696590023787e-35	1.55934383052627e-34	70.1104487391483
RAB11A	-0.897221025299932	7.71670937954676	-19.6037152384524	1.26386535136457e-35	1.17231747843711e-34	70.0969935410486
SFN	1.45239066000185	6.65151654838457	19.5926484631243	1.32081767905083e-35	1.2237869730995e-34	70.0840279764356
ATRIP	-2.13572809240287	3.62531871094096	-19.4578897288179	2.26179923806745e-35	2.06025765018736e-34	70.0678816737748
USP1	-1.56848398202307	6.73247743882803	-19.5507646790937	1.56080069485401e-35	1.43896531536596e-34	70.0208588781291
KCNK13	3.70417835589903	0.578691972333688	19.5002914974206	1.90916981664699e-35	1.74379879921378e-34	70.0175101711194
NAPG	-1.35281075877759	5.42431599503292	-19.5174174972656	1.78295699655654e-35	1.6346536700388e-34	70.0130660414308
PPP1R13B	1.18736255758678	6.25294511761924	19.5597376034143	1.50593662127411e-35	1.38991633853136e-34	70.0099839262683
ABCB10	-1.59120012873429	4.37050075571113	-19.4728799184769	2.13019895496072e-35	1.94144127099526e-34	69.9842794761989
AXIN2	2.65586162382764	2.05566052811846	19.4288081722347	2.54094264446601e-35	2.30698831628934e-34	69.9755791402743
MARVELD1	-1.58780034636301	4.83799172205415	-19.4902992626592	1.98692964170193e-35	1.81185448897617e-34	69.9591732093417
SLC25A24	-1.48175330851194	6.92160016944165	-19.5450764940747	1.59661929714879e-35	1.47117692151605e-34	69.9411639088251
HCAR1	-2.85865782726371	2.92152270118206	-19.4176608983293	2.65692696747083e-35	2.40576321624159e-34	69.9313304448641
POLR1A	-1.69689952896089	6.0362024112708	-19.5176621131422	1.7812165197297e-35	1.63406829818757e-34	69.9106702197853
CNTRL	-2.36604054440898	3.89632033379856	-19.4286592577584	2.54245793372866e-35	2.30711158348769e-34	69.8949655956783
ZNF57	1.99536181258175	3.21288217856176	19.4311291249438	2.51744290743025e-35	2.28689381770035e-34	69.8863146675581
HLA-E	0.983566392171434	6.75293681099558	19.5431422146179	1.60898728689819e-35	1.48094129807844e-34	69.8804968513634
BRD4	1.21630809725343	6.81666518610157	19.5396427286296	1.63160923969751e-35	1.50093690454901e-34	69.8799694455448
CPOX	-1.82431728634513	3.45253525867076	-19.4179640320709	2.65370345290877e-35	2.40414607510543e-34	69.8758832998433
TFG	0.787166080504374	7.35289928305611	19.543791565418	1.60482454055536e-35	1.47792321675373e-34	69.8683968729375
CACNB1	1.81581947997446	3.11512888330648	19.4258441493027	2.57127518674008e-35	2.33073204460928e-34	69.8636099657684
PCGF5	1.61891138769201	5.65856711936342	19.5091883175157	1.84251820425959e-35	1.68384013377253e-34	69.843751331827
ASB1	1.00337937441549	5.2290767633216	19.4986719912436	1.9215614185788e-35	1.75415901551921e-34	69.8161106186367
HEXB	0.8403155785267	7.09893722104968	19.5222231198175	1.74907604499192e-35	1.60634529250109e-34	69.7819923068632
EN2	3.04009583787743	2.14312627039645	19.3721343277817	3.18872819024608e-35	2.87174422475366e-34	69.7521103227765
FASTKD1	-1.86627291295056	4.14075812339872	-19.4055454857031	2.78904440048275e-35	2.52402481351047e-34	69.7511597346446
FAM110A	-2.70108715476867	3.78387910923139	-19.3741993335806	3.16243072518437e-35	2.85253855901274e-34	69.7392860195392
CA12	-1.00554337967997	8.30245847554294	-19.5138671870264	1.80841175841477e-35	1.65447911639653e-34	69.6915826155671
ZNF808	2.53679999561891	2.46186233675543	19.3656161615907	3.27319016893609e-35	2.94463864364105e-34	69.6889612806213
OTUD1	1.65026083541297	3.6527587197849	19.3740763085819	3.1639912861568e-35	2.85253855901274e-34	69.6488694311278
SRSF8	-1.36884476177831	4.6696022167232	-19.3960300002817	2.89743642112242e-35	2.61786746120213e-34	69.6161913930378
DAPK3	1.56451145582166	5.51664349121404	19.4403694309908	2.4260356555598e-35	2.20625450264177e-34	69.5958246268151
SUGT1	1.11547629049423	6.13463039388324	19.4464074389981	2.36812021014775e-35	2.15593045152482e-34	69.5382869014411
C12orf49	1.17981499863487	5.99791299320746	19.4434004920931	2.39678603528418e-35	2.18084056877544e-34	69.532811120365
VDR	1.3520810196528	4.85563605422955	19.3980371397056	2.87422502379639e-35	2.59829942151194e-34	69.5200738987748
NPIPL3	2.02779906505856	3.80528956175699	19.3547810746044	3.41860918929363e-35	3.07050591201647e-34	69.4863077075782
ARF4	1.25330633608312	7.52824067241335	19.4365275193415	2.46362744951116e-35	2.23922312313177e-34	69.4318638975949
SLC25A13	-1.13404456957424	5.63826888279369	-19.3844771733128	3.03475881727818e-35	2.74045931210369e-34	69.4283019286415
MRP63	-1.5588355472056	5.48233828609251	-19.37303751394	3.17719927861663e-35	2.86290305687417e-34	69.4209575196912
CLDN7	-1.26700728273319	7.46626215141809	-19.4260049192732	2.56962061604138e-35	2.33049540036204e-34	69.4134645374445
LARS2	-1.54573981546739	4.03295239911592	-19.3291911005228	3.78843879855593e-35	3.39538319759107e-34	69.4120947111685
ERO1LB	3.30366743796378	2.05962900698487	19.2882545445174	4.46577946036043e-35	3.97899284470261e-34	69.407875030028
WRAP73	-2.02261694636609	3.81123244707462	-19.2988935748982	4.27880864859579e-35	3.81850564776499e-34	69.3853259975219
LPIN3	-1.24828248940795	5.03071743522109	-19.3574798839207	3.38179030151114e-35	3.03906829674757e-34	69.3574453890792
PPP2R3A	1.96813661234071	3.69544404168985	19.3121703826399	4.05650204835713e-35	3.62785776773928e-34	69.3241370019487
CHST10	-1.83604806561694	3.61420701572722	-19.2742880736193	4.7237851794426e-35	4.20215868835096e-34	69.3166859066216
MAP1A	2.21672315682542	2.95257317279547	19.2928395223397	4.38421393101322e-35	3.90840052144271e-34	69.3133245676712
TOP2B	-1.12923582033193	7.91381086810665	-19.4053733529373	2.79096843158342e-35	2.52440000269341e-34	69.298210069309
H2AFY2	-1.32378080204503	4.85940725042848	-19.3147898975952	4.01403484003801e-35	3.59179875146044e-34	69.2846193531081
GPR3	6.30025922847596	0.488488090500028	19.66197199028	1.00240129938141e-35	9.37592803739079e-35	69.2532166646108
ZNF654	1.88397148311954	5.12790179426344	19.3413140257902	3.60846183750682e-35	3.23754912931674e-34	69.2479172916205
ACPL2	1.90883163796011	2.56961420653593	19.2581430641054	5.04081623450508e-35	4.47941608426477e-34	69.2270870371642
IVNS1ABP	-0.987116026257004	7.45084884988259	-19.3707355204702	3.20666681870441e-35	2.88634531087258e-34	69.2008384497179
TSR1	-0.825662481641602	6.68458162611307	-19.3598580692533	3.34967686987256e-35	3.0118277404166e-34	69.1991134922628
PTCH1	2.33589818861321	2.35372591796905	19.2387676010154	5.44972576052369e-35	4.82995302697393e-34	69.1890333937122
PLOD3	1.08637447405956	8.06364960374755	19.3832342230995	3.04991851669624e-35	2.75266256196589e-34	69.1610236041851
AMPD2	-1.40774855584181	4.82362622664552	-19.2822103133417	4.57564611481928e-35	4.07471275954407e-34	69.1495375225175
CSGALNACT2	1.38855092795916	5.1673856200781	19.3159570342986	3.9952579189007e-35	3.57691078349546e-34	69.1417535606851
H1FX	-2.32214506141544	7.36609634489828	-19.3464541333635	3.53477621167416e-35	3.17313995512822e-34	69.1247610445246
SLC38A10	-1.34348150023054	6.39038564165009	-19.3252710465367	3.84855024034882e-35	3.44741050988718e-34	69.1007830508461
C18orf55	-2.16322363592482	3.6517569203603	-19.2096681569483	6.1275431709544e-35	5.41347237142321e-34	69.0670709722761
CMIP	1.04129334462596	5.45387756311431	19.3068525302462	4.14411195366821e-35	3.70027380209008e-34	69.0530049527942
ATP1B3	0.905076295168323	6.92077092927149	19.3376931167515	3.66129650031065e-35	3.28319156413916e-34	69.0430330067562
PEX26	-1.07561731219517	5.52310755051748	-19.2818150759182	4.58292454455484e-35	4.0790223567395e-34	69.0070694175919
GNL1	1.00263702663304	6.14946125262005	19.3079792141548	4.1253923897608e-35	3.68552683367306e-34	68.9947584406277
TAF1B	-1.58387090912453	4.55902894657195	-19.21985990812	5.8809836519832e-35	5.20114069781952e-34	68.9528388917563
APH1A	-0.728977642371899	7.76335300060856	-19.3098429283348	4.09461409931329e-35	3.65998536594952e-34	68.9102366989963
C18orf19	1.11593959366757	4.87833271353439	19.244943352123	5.3158842240082e-35	4.72134082646379e-34	68.8816311677758
TBCK	-1.75040882051729	4.25449515962614	-19.1860975237144	6.73842210722099e-35	5.95001960513009e-34	68.8572136681481
ZBTB46	1.19512688673535	4.74399275514296	19.2389684591037	5.44531977720229e-35	4.82860699649688e-34	68.8471697064097
CLUAP1	-1.88330939363193	3.76984288364773	-19.1585082621417	7.53189674696758e-35	6.64013923016794e-34	68.8451738258398
OIP5	-1.94268650718962	3.5150077184315	-19.1541442327712	7.6657634269883e-35	6.75459576148327e-34	68.8112367927123
FNDC3A	1.45037618712973	6.57555388784741	19.2667620673242	4.86898969485511e-35	4.32902624437835e-34	68.802159678169
NUFIP2	1.73334127727522	8.49565913741	19.2946975578148	4.35158890818398e-35	3.88138522135834e-34	68.7837394036256
MRPS18B	-1.10696074766709	6.10452055472777	-19.2408160518033	5.40495932220668e-35	4.79790550448962e-34	68.7679851356967
MTERFD1	-2.27579366665747	4.00916127861987	-19.1270142246113	8.55348023919915e-35	7.5130464033806e-34	68.7204888898198
U2SURP	-1.37896143607094	7.21128323315	-19.2402489275155	5.41731592392728e-35	4.80632315712253e-34	68.6943768845472
ARFIP2	1.09330848939696	6.00782276751224	19.2222970329098	5.82352071642926e-35	5.15304552706682e-34	68.6775744355673
ZBTB40	1.1786553568015	6.18122886377875	19.2242893429321	5.77696618833581e-35	5.1145570425478e-34	68.6581022397506
ATG4A	1.24864596375275	4.64652723961849	19.1666759205672	7.28764966131036e-35	6.43159118394483e-34	68.5626259583882
DHODH	-2.12632770750567	3.51332957379947	-19.0776246646137	1.04442187112936e-34	9.10683596077548e-34	68.5448154124215
RCL1	-1.26938748933152	4.86534944416832	-19.1281927777738	8.51284633144918e-35	7.48128439554157e-34	68.5205843791676
NMD3	-1.18943815959258	8.10263277593099	-19.2114939124921	6.08262087727548e-35	5.3766253462767e-34	68.5176867814954
PSAP	0.875026662192489	9.71350771373971	19.2304193429119	5.63606435827429e-35	4.99245446651373e-34	68.4691822826236
SRI	-1.41161038079602	5.24167313893836	-19.121624851238	8.7417984829305e-35	7.67040072552622e-34	68.4422237283051
SNX33	-1.70206196713669	4.54198416784507	-19.0888958776403	9.97863282945689e-35	8.71905200835094e-34	68.3971695836666
SLC35C1	-1.43334496586299	4.65868134736539	-19.0828897465054	1.02240675436359e-34	8.92884102348655e-34	68.3703035750603
MEX3B	1.43945688432529	5.01910550738762	19.1261050033901	8.58496166791165e-35	7.53674010153041e-34	68.3651810383392
CCNK	0.733408742917955	6.93231206219604	19.1589335439058	7.51897783417855e-35	6.6322460600634e-34	68.3370875194648
PPWD1	-1.32888558845146	4.54147613867456	-19.0712398356707	1.07176091393587e-34	9.33548412742894e-34	68.3315673967437
GOT2	-0.754195678331451	6.79143282820664	-19.1511874984577	7.75782117226782e-35	6.83211170537161e-34	68.3256642875379
SUDS3	-0.897566720921198	6.25418785682938	-19.1351471171424	8.27700472468646e-35	7.28167422491617e-34	68.314202129764
CCDC88A	1.87146907490675	2.93939938797373	19.0584795409254	1.12857889536989e-34	9.80995501359985e-34	68.2928571345786
HMBS	-1.53554158005113	5.78951446125158	-19.0965980860836	9.67255545155694e-35	8.46487793677856e-34	68.2776107882409
XRCC1	-1.22849383919712	5.37974786297211	-19.0814378244423	1.028430627685e-34	8.97676086503334e-34	68.2439521629335
RPL23AP64	3.60317156932847	2.6287902559882	19.0003480630866	1.42838110968133e-34	1.23262361601189e-33	68.2272593947012
LPCAT1	-0.757310283982293	7.98981511790218	-19.1436087746712	7.99890376958037e-35	7.04071929697169e-34	68.2272420040286
BNIP3L	1.38823221334745	4.95756539904368	19.0762989381107	1.05004006688186e-34	9.1510526725025e-34	68.2021879639079
CCDC88B	2.90540445306973	1.47679544461015	18.9826269034083	1.5348632091694e-34	1.31974562005908e-33	68.1890240286088
ATXN10	-0.911751680519914	6.28225137903944	-19.101896949225	9.46749343237395e-35	8.28975707659801e-34	68.18744341153
GPBP1	1.07625453135297	7.30618719798919	19.1289390410997	8.48721744466775e-35	7.46268267847652e-34	68.1825226544023
DNAJC25	1.80139195603596	4.10579139264174	19.0325805568364	1.25340686552637e-34	1.08723944082277e-33	68.1594615148122
SLC39A7	1.02107741195892	7.54671318821355	19.1134687328476	9.03477016468228e-35	7.92330866461177e-34	68.1229124037694
NFKBIB	1.26480615513922	5.41454238349698	19.0706516643869	1.0743153792026e-34	9.35286330129319e-34	68.1135316829929
SNX1	-0.730744434906162	6.79154263049983	-19.0944911345743	9.75533111265293e-35	8.53285342719705e-34	68.1099763569993
LOC286437	2.11225310973258	2.81199922728698	18.9768231501697	1.57144741035328e-34	1.34981440630448e-33	68.0699674659447
RBM39	0.743446248384345	8.49383738115439	19.1125131318904	9.06973702632213e-35	7.94980513774692e-34	68.0690977484711
RNPS1	-0.86941880336343	7.32154646806437	-19.0902483277078	9.9241901875508e-35	8.67601446401461e-34	68.0660007713609
HM13	0.906849221404438	8.05030996666073	19.1088958773744	9.20333724561313e-35	8.06268266608874e-34	68.0617185776672
MCF2	4.19332962843058	1.0450590721291	18.9832657694759	1.53088888047745e-34	1.31700543400745e-33	68.0591726877423
MRPL42	-1.48022338509666	5.68768405103461	-19.0407468793929	1.21261353985917e-34	1.05294646109059e-33	68.0476216021671
LUC7L	-1.39182959806929	5.46915691997109	-19.017169961513	1.33419305282331e-34	1.15551758754102e-33	68.0289910273698
PCCB	-0.939844384966571	5.91507909443945	-19.0526166123883	1.15569312801751e-34	1.00404217521896e-33	68.0214856838164
RPIA	-1.69408773921314	4.42777017236619	-18.9834306107924	1.52986510121325e-34	1.31680205623728e-33	68.0115857035407
DDX46	-1.07534229747317	7.65829348500769	-19.0801970886276	1.03360664011857e-34	9.01723393288625e-34	68.0003042580525
EIF2AK4	-1.22793988391733	4.9329422696295	-18.9945394788759	1.46243730668379e-34	1.26071141840102e-33	67.9429279344299
ING5	-1.21203915074782	4.93923257681438	-18.9935586802826	1.4682680177524e-34	1.26508574595008e-33	67.9215366714183
THUMPD1	-1.38858856974649	5.77851949993096	-19.0147457799701	1.34737044902791e-34	1.16632626239869e-33	67.919954595747
UBE2E2	1.47836744260855	3.47215092437875	18.960970002116	1.67591948827411e-34	1.43733730881519e-33	67.9134847176176
EPT1	1.58497111896391	8.11991811988094	19.069595194268	1.07891911100556e-34	9.38805578171541e-34	67.8914711701719
STRBP	-1.02997658046827	6.66124835322593	-19.0289388505281	1.27204143147887e-34	1.10283156558075e-33	67.8588871828057
GREB1	-1.38758390300776	9.10257794404363	-19.0598637663048	1.12227136212296e-34	9.7602008633096e-34	67.817427453094
C6orf97	-1.49769346202274	5.31564892270658	-18.9625432010256	1.66524669623322e-34	1.42965019239242e-33	67.7921509106091
ALS2	1.14285399676967	5.894525699483	19.0033343353591	1.41118449790169e-34	1.21904181523285e-33	67.7821693820459
MMP19	2.13915543515887	2.43825443957424	18.8822540013556	2.30807853316336e-34	1.97040864668832e-33	67.7666777207312
PTTG1IP	0.553351101823598	8.33775533888096	19.0367876392928	1.23222137872798e-34	1.0694172463854e-33	67.7467802782398
C9orf140	-1.41937766474362	6.66902871983791	-19.0069469532864	1.39065958105607e-34	1.20264703989557e-33	67.7322781510555
NAPB	1.35498222651291	4.79732661030956	18.9573211425754	1.70093990648223e-34	1.45804812895996e-33	67.7305339588815
JMJD1C	1.70735099472706	6.84328872386418	19.006098743027	1.39545146601535e-34	1.20607391822433e-33	67.7286998072725
FAF2	0.783942884941438	7.79466324647569	19.0225565709874	1.30537535457605e-34	1.13114494455596e-33	67.7197206823414
SNHG7	1.53488882651282	6.34225597804457	18.997700890292	1.44380146428955e-34	1.24528807059198e-33	67.7158973952026
MYLIP	0.928274076202765	6.59466243794412	18.980622380615	1.5474007716818e-34	1.32984226647515e-33	67.6466901514065
UNC45A	-1.12700971660099	7.0537366584048	-18.9854309936465	1.51749616953451e-34	1.30682831819234e-33	67.6370552640439
ATP9A	1.09609370921058	8.31036647434388	19.0069278385295	1.39076738528943e-34	1.20264703989557e-33	67.6317676421063
PCMTD2	-1.31350997861894	5.77822558846573	-18.9419625780637	1.81044815653375e-34	1.55112371771877e-33	67.6243998085758
HAPLN3	6.29218527236641	0.355250793094466	19.0009270335864	1.42503065679131e-34	1.23036720207423e-33	67.5810538357399
CNN2	1.01097050444551	5.99793295657929	18.9617813764407	1.67040643789991e-34	1.43334413891422e-33	67.5694357157749
GOPC	-1.44819315762385	5.37942569591999	-18.9157876430571	2.01370473638075e-34	1.72085835519835e-33	67.5679545484746
KDM6A	1.23019512768692	5.76318743269998	18.9358314215964	1.85612337266178e-34	1.58944225726552e-33	67.5376979487388
C14orf126	-1.98632777393703	4.18821743542414	-18.8434471272151	2.7033291856516e-34	2.30078764889757e-33	67.5117264668973
ADH5	-0.993575984201453	6.0461110599956	-18.9202321765212	1.97763770449451e-34	1.69090045858723e-33	67.4710478499547
KIF3A	-2.06210850068234	4.51091220511192	-18.8522729903889	2.60782881062154e-34	2.22063793425838e-33	67.4656314633323
LOC100129917	2.61856091758085	2.65347478846146	18.811153183658	3.08381263265331e-34	2.61928301008096e-33	67.4488229163541
EAF1	1.00992306220497	7.14650894669207	18.9340774024598	1.86940259985396e-34	1.59999432343693e-33	67.3917397293435
PPCS	-1.42503933650595	5.10762023390512	-18.8565991004452	2.56226674990636e-34	2.18406468529225e-33	67.3757514852934
MUM1L1	6.90019966214393	0.711414663719014	18.9337576486138	1.87183366892447e-34	1.60125556414797e-33	67.2833725075684
ZNF711	1.83785913835366	3.21709195987998	18.7895490462336	3.36804563280533e-34	2.85490092057964e-33	67.2827706258578
HIC2	1.64571516490732	2.87385651626399	18.7757037749382	3.5639353000319e-34	3.01635900595817e-33	67.221694556573
KIAA0195	-1.15455609291984	6.54603250708026	-18.8688249360818	2.43779434352093e-34	2.07902460994615e-33	67.2117157088889
MLYCD	-1.97102880961024	3.71235292712208	-18.7526962640728	3.91518210023535e-34	3.30527538840667e-33	67.1947853011691
KIF5B	-1.33361673763067	8.24834722380117	-18.8863694331614	2.26973549600547e-34	1.93866478218567e-33	67.1631128921327
GFPT1	1.32084711480553	7.3653618920997	18.871886077504	2.40759384183844e-34	2.0543162964748e-33	67.1491905010407
PRPS2	-1.05931441718083	5.71795283096205	-18.8259528199989	2.90316994461086e-34	2.46835862499604e-33	67.138517098452
BTBD10	-1.36715338170463	4.68813100840541	-18.7863243732968	3.41267837667153e-34	2.89126814445059e-33	67.134194060111
RDX	-1.58317139249519	6.24007927122384	-18.8242640542172	2.9232319626962e-34	2.48415301545382e-33	67.1028447928586
PDCD2L	-2.25691246298291	3.618999222373	-18.7160472950801	4.54817520916376e-34	3.82806654242852e-33	67.0890547496082
CBX5	-1.56527259838564	7.49717301415914	-18.8536906568242	2.59280890651234e-34	2.20897280450904e-33	67.0759480636554
C7orf41	2.32664727636467	2.10409703748166	18.7014114999964	4.82891221674101e-34	4.06231025718192e-33	67.0423856075668
BTN2A3	5.33571388871353	1.17138669210039	18.7617069066388	3.7736446772596e-34	3.19090350399666e-33	66.9846584035154
HK1	-0.766341024267486	7.32736660014957	-18.8283919328139	2.87443862359966e-34	2.44517352701326e-33	66.9778205336839
CLDN3	-2.51830425791925	6.63307699418368	-18.7896569120733	3.36656286769431e-34	2.85490092057964e-33	66.9675370702666
CD58	1.62214491772451	3.70940218629177	18.7324283963494	4.25340634923471e-34	3.58538144075612e-33	66.9369609258655
HECA	1.43632609468748	5.00548681262752	18.7560751736357	3.86149063903488e-34	3.26159441652623e-33	66.936404459721
C19orf2	-0.972661751249517	6.34450440883183	-18.794672951782	3.29833193701325e-34	2.79864552585539e-33	66.9266427458365
SLC9A5	3.50426938508093	1.49132036549449	18.6855612617029	5.15267707995504e-34	4.33032017513408e-33	66.8928944798264
CNNM4	0.872406601156133	6.50036737152991	18.7968936890394	3.26857082591401e-34	2.77480093870995e-33	66.8637940105637
SERPINB9	3.49360353986912	1.02175147269841	18.6806526986431	5.25731129520374e-34	4.41381898097326e-33	66.8578675604578
C12orf43	-1.78604329352654	3.78333743169741	-18.6758559271015	5.36163046882684e-34	4.49370171161768e-33	66.8568760170412
TBC1D24	-1.35349421881637	4.5177806450595	-18.7197162125933	4.48041511865111e-34	3.7729336578208e-33	66.8419849868252
LOC100505854	1.76469653583109	3.31691148566732	18.6772295089968	5.33154681200934e-34	4.47165440742448e-33	66.8318937088496
RCC2	-0.643056603794211	8.28841298766162	-18.7860843701127	3.41602399334233e-34	2.89263722859023e-33	66.7389604601632
ANKRD27	-1.01309168426445	5.99955273520732	-18.7401141581542	4.1218146059265e-34	3.47620915126146e-33	66.7285442138869
ERF	1.28814840735142	6.72839574017194	18.7616850437088	3.77398178121585e-34	3.19090350399666e-33	66.7283825732538
TULP3	1.16901557049717	5.60455577328972	18.7307568494767	4.28258153876637e-34	3.60815585160347e-33	66.7178624190174
TRPS1	-1.58210289800127	6.7369860728774	-18.7426864980592	4.07869462453595e-34	3.44157865291318e-33	66.7139795988817
INTS10	-1.25887845632951	5.04603779755179	-18.6757841254701	5.36320773522417e-34	4.49370171161768e-33	66.6446605557912
MRPS26	-2.50362457195451	5.07728293120788	-18.6427712630994	6.14025690980571e-34	5.11912545162466e-33	66.6150060159209
ADM	4.79904365542807	0.451843120421157	18.7611728523303	3.78188793365634e-34	3.19597240032686e-33	66.6028840687114
TIMM9	-1.64166624263351	5.26043089094209	-18.6588261856118	5.74912675206483e-34	4.80982470242782e-33	66.5972888333664
MOSPD1	1.29111647114367	4.84965359549253	18.6786892599759	5.29976227001855e-34	4.44722650294983e-33	66.5626072048358
MRPS9	-1.33468840771407	5.11940740758603	-18.6585382110657	5.75591642216403e-34	4.81309731221356e-33	66.5457023916788
ZNF503	1.73856961788251	3.42243459405491	18.6182730844185	6.78938950948206e-34	5.6462332250909e-33	66.5260115971338
ZNF143	1.11023295412548	4.13175865313852	18.6499811452656	5.96139815318721e-34	4.97745495326525e-33	66.5230476827025
[truncated: 14,725 more rows]
