# Supplementary material for: The transcriptomic response of cells to a drug combination is more than the sum of the responses to the monotherapies
Source: eLife. 2020 Sep 18;9:e52707. doi: 10.7554/eLife.52707 (PMC7546737; doi:10.7554/eLife.52707)
Supplement: Source data 4. [file elife-52707-data4.zip › MCF7/limma_t0_T_3.txt]

1	logFC	AveExpr	t	P.Value	adj.P.Val	B
CYP1A1	1.99721778263303	6.56248199634734	23.9206519123845	1.27807798709089e-42	2.13745762561081e-38	86.3871270345864
TXNIP	-1.67799900246523	4.83387758930209	-22.1218327721996	8.13516398532495e-40	6.80262412452873e-36	79.6717082874119
CYP1B1	1.49703117524384	8.20586678357135	20.2531250220881	9.7657153313726e-37	5.44406077339585e-33	73.1306588111832
CCNG2	1.34570019549846	4.84350507718494	18.5820383336379	7.87850025638731e-34	3.29400095719554e-30	66.1068796459322
EDC3	0.770545721587647	6.56522465136617	17.9730682937537	9.84081729626479e-33	3.29155656925465e-29	63.9161039038801
DNAJB9	1.65477931078787	6.3183972105024	17.8233703104441	1.84373822251917e-32	5.13911300556843e-29	63.1242974251608
TNFRSF11B	1.7235328168874	2.91929869028472	17.6551466153205	3.74609505782183e-32	8.94995624957318e-29	61.6437418509114
CXCL12	-0.883345599167932	6.62471432582455	-16.7965141454831	1.47676397380866e-30	2.74415563310845e-27	59.0099737034007
EGR1	2.25200809695406	7.31746040913881	16.8802875123088	1.02761677304374e-30	2.14823286404793e-27	58.9766290949437
ARRDC4	-1.31280769492359	5.29106496303902	-16.525192200644	4.80849648945911e-30	8.04172952897142e-27	57.7080379405477
SIAH2	-0.752507274100424	6.36585921792242	-15.7772684927417	1.30703661109462e-28	1.98717093490422e-25	54.5507594993279
DUSP4	0.69819828275043	6.12907799082694	15.0651991128039	3.23707303616708e-27	4.51140078807153e-24	51.3415408459727
CCND1	-0.687761999158949	8.63108843422753	-14.9267903429184	6.08483214654095e-27	7.8279025245193e-24	50.815607395816
DKK1	0.969810357254978	6.41450477589382	14.6184603181346	2.50316843881438e-26	2.9902134979094e-23	49.396128438036
DDIT4	1.2866959539903	7.79816807553139	14.4940420757045	4.44386865846496e-26	4.95461729627787e-23	48.8209460996754
UBC	0.747939030601573	10.845093444045	14.4254216559092	6.10359264927933e-26	6.37978021665922e-23	48.5270622986295
BHLHE40	0.893520283357837	6.82896665127999	14.2615284089778	1.30541064633335e-25	1.28421692054582e-22	47.7407662074966
RARA	-0.974402526046124	5.84652387451635	-12.9971685306553	5.09848762673012e-23	4.73706150385748e-20	41.8429080914827
PNRC1	1.01287207550447	5.19933224060621	12.8377145029728	1.09546555179037e-22	9.64240309902221e-20	40.9554476824331
BMF	0.89118306721718	3.93161958495479	12.5657080505691	4.0620654206918e-22	3.39669910478248e-19	39.8009644654346
TPBG	-0.643895162586253	6.9236303665459	-12.2571827555283	1.81134757886451e-21	1.44252270994905e-18	38.343735481902
KCNK5	-1.18872281221827	3.44263621918722	-12.1488080345249	3.06867770902449e-21	2.33275300026026e-18	37.4417598138113
NPY1R	-0.721000993089341	6.34622103429305	-11.6307485674719	3.86616388270351e-20	2.69407186559723e-17	35.3029521898561
USP35	-1.1761281375085	3.43794674547091	-11.6383873995315	3.7238249799688e-20	2.69407186559723e-17	34.935924578962
PGR	-0.941334878471553	5.26038455899292	-11.5377508429814	6.1060651067079e-20	4.08471331378332e-17	34.8766388214302
TIPARP	1.0726003862727	6.20178252492669	11.4827950370873	8.00162684131299e-20	5.14689258823532e-17	34.6115530115532
KLF6	0.881996568803099	7.1115296895036	11.4387760489203	9.93789118362629e-20	5.93576043410593e-17	34.3979303821673
RNF43	0.60527126684206	5.8019603209555	11.4129214060114	1.12875704359124e-19	6.50942510242066e-17	34.2686916484496
RBM24	-0.982746583412258	3.99414698370701	-11.4393216814231	9.91122366481401e-20	5.93576043410593e-17	34.2130558891508
PEX11A	-0.823581150451363	3.59210308313408	-11.3884201056006	1.27359097013272e-19	7.09984512816656e-17	34.0993900542843
HERPUD1	0.968109241498246	6.39996889195011	11.2599915604887	2.39956482650584e-19	1.29452652124141e-16	33.5280013888569
DDIT3	1.67041862795227	6.72634808064563	11.2021142628487	3.19344723668666e-19	1.66897536207336e-16	33.159695419254
SLC22A5	-0.510318691357622	5.57176155799238	-11.1113129142589	5.00239152124026e-19	2.53515138791582e-16	32.806710332762
THBS1	-0.715198419268708	7.25997724538851	-11.0539236237994	6.64478716926465e-19	3.17506916053663e-16	32.4874773296497
FOXC1	-1.30523036875996	3.07472443214213	-11.0817135989398	5.7911227910533e-19	2.84855110463457e-16	32.2194030347057
P2RY2	-0.802448534870098	4.51173080635961	-10.9825400342555	9.46161047744187e-19	4.39544371179827e-16	32.1726598695681
NR4A1	1.70687111772277	5.57460740685181	10.9764311673963	9.75226737194118e-19	4.40802485211741e-16	31.9684759676379
CDKN1B	0.59602615500557	5.98032481162174	10.8225000272044	2.09171256135171e-18	9.20573707264367e-16	31.3887716177592
NFE2L2	0.50728833430355	7.15100880441515	10.7897609155264	2.46066481333401e-18	1.05518354713328e-15	31.1995280984245
ARL4C	0.739303924066069	3.6853069014941	10.637285024736	5.24700056551992e-18	2.14026432823793e-15	30.4571985878443
RHOBTB1	-0.687881117609364	3.91589085161884	-10.6220051295032	5.66097260074199e-18	2.25414537559069e-15	30.4090493054462
NR4A2	1.15357772588862	3.36593399408852	10.6827367784996	4.18633586378499e-18	1.7503070246485e-15	30.2860426453728
TFAP2A	0.630067635680336	6.58279124728803	10.4049396191539	1.66659067088607e-17	6.48187497206944e-15	29.3122709932376
LMX1B	-0.709076349909973	5.39397291004562	-10.3237980370641	2.49635317145543e-17	9.48841146350468e-15	28.9606763005174
MAFG	0.736306031212896	6.70722584074029	10.2292313959768	3.99873153730209e-17	1.48610636066312e-14	28.4823691495392
ST8SIA4	0.656380379390571	4.53281956330903	10.1484922645542	5.97996542243242e-17	2.17410742879912e-14	28.0976746119085
HSPA8	0.351921870770019	11.9936459746859	10.1039188715431	7.46817141437475e-17	2.65739784540433e-14	27.7069648650408
EGR3	-1.02511725534101	4.86247048957442	-10.0105821007321	1.18952078703216e-16	4.14448867548456e-14	27.3474988168059
HBP1	0.652851705732063	6.10881226071028	9.87353725602779	2.3566778361736e-16	8.04348574125861e-14	26.75777935469
INSIG1	0.705345050025698	8.29926565363552	9.86525355701522	2.45612831225503e-16	8.21525797883064e-14	26.6281800400724
MSX2	-0.536150345305412	5.03293881652298	-9.76925202130784	3.96554810789167e-16	1.30038875600746e-13	26.2476182593746
FGD3	-0.861537764496016	3.04709774106165	-9.70846626058043	5.3708917709727e-16	1.69476969769335e-13	25.9293977082789
XBP1	-0.458865192504948	9.01451172394694	-9.72056398524646	5.05622357262717e-16	1.62615928901186e-13	25.8794087400514
A4GALT	-0.720143162287623	4.51185951912789	-9.66702297808195	6.60494522655062e-16	2.04557599942282e-13	25.7464075164399
PDGFB	-0.732868111641919	4.24139838540757	-9.60173390767161	9.14897476544501e-16	2.78195370867823e-13	25.4286210588146
EIF2AK3	0.819193383975005	6.65200598416381	9.55896010828166	1.13259196718143e-15	3.38240501056111e-13	25.1933242438898
SPRED2	0.610036742843477	6.18700431150024	9.51187129174903	1.43258362136427e-15	4.20325061117474e-13	24.9697597683206
RUNX2	0.833275166535456	4.07969380970454	9.46986757423501	1.76660365354377e-15	5.00757279692644e-13	24.7881650413769
SMOX	-0.796782580753131	4.73469829982891	-9.44760553482834	1.97413097912254e-15	5.41235516308941e-13	24.6790841706201
ADCY9	-0.624764696895936	6.02902385324904	-9.45788689997417	1.87542144770614e-15	5.22742471523959e-13	24.6753258863434
CYP24A1	-1.28135859015713	1.6123003668346	-9.47777035814672	1.69830214683163e-15	4.8969663971745e-13	24.5683999170409
PRSS23	-0.413989635705962	7.51479796878689	-9.42470173578171	2.2130972414895e-15	5.96965133333393e-13	24.426425499504
DRD1	0.966118296716205	2.74621479866302	9.33758567812183	3.41758272341931e-15	9.07232594705785e-13	23.9364652590854
TSPYL2	0.658965808650064	6.38540384366304	9.25620309350981	5.12815838042493e-15	1.34005188678479e-12	23.7256061689656
ALDH1B1	-0.517508257875049	4.11482585509358	-9.21206846467242	6.39016570742649e-15	1.61922926198486e-12	23.503673198357
PFKFB3	-0.537410050050171	6.24497642160985	-9.21567371095454	6.27635678607264e-15	1.6148583213889e-12	23.4888508240969
C22orf13	-0.460478091430561	6.22667438520063	-9.11867756905598	1.01771536356844e-14	2.54033906571919e-12	22.9914366402256
STX3	0.426765171748633	7.26471962093819	9.09986887672857	1.11768086335438e-14	2.74883746452039e-12	22.8932600375922
ABCG1	-0.646564100886103	3.93751528526914	-9.05578970779118	1.39206796419555e-14	3.37404994684151e-12	22.7697992530444
MARS2	-0.548679743940564	3.72991524945803	-9.04233356250658	1.48853838337489e-14	3.55633084622309e-12	22.6967705560033
VASN	-0.923047108268062	4.82206514379635	-8.91566021133862	2.79607452890264e-14	6.58613386216447e-12	22.0886561253595
SGK223	-0.833906074313286	4.37552879906659	-8.86331779015787	3.62738458913887e-14	8.31018902311761e-12	21.835936221409
FAM102A	-0.418778565830817	7.83060391766275	-8.87271163738528	3.46186075668928e-14	8.04113323539882e-12	21.7354898343775
RAB9A	0.72744583523813	4.35543886398147	8.82806694876741	4.32209017558623e-14	9.76792379682487e-12	21.6646324539239
ALDH1A3	0.629459738102472	4.37390993068865	8.79519131895229	5.08911383118722e-14	1.13480452950367e-11	21.473930011931
RCL1	-0.467457849130764	4.86534944416832	-8.77091329417345	5.74143621567647e-14	1.26341814830228e-11	21.3384039297498
RASD1	1.02884831360257	5.29286842191389	8.75230033731783	6.29749174417887e-14	1.36778249259282e-11	21.2890955783524
ASB13	-0.582753317187646	3.5211225909472	-8.67186620725043	9.38776157778123e-14	2.01283236701043e-11	20.8932985803367
C20orf111	0.528704139183783	6.43378349403498	8.65727824307022	1.00923453071235e-13	2.13651117615612e-11	20.7795719772171
CT62	-1.04066670355794	1.17567018896314	-8.62198336586983	1.20229763534152e-13	2.51340320668145e-11	20.4789840575626
HSPA13	0.804779557145444	5.76448776058116	8.5590172668107	1.64265039169785e-13	3.39156606799442e-11	20.3126418502175
MYB	-0.460658277397168	5.8700381528567	-8.44525488302526	2.88478735730678e-13	5.81267274260224e-11	19.7085033693015
TSKU	-0.62126488013348	6.67585422351375	-8.41107982223986	3.41587937089977e-13	6.80085316653902e-11	19.4842402106875
AFAP1L2	-1.00522571115456	1.88894878468763	-8.34113596586477	4.82588191935897e-13	9.38465688597202e-11	19.2468680686673
HSPB8	-0.410430364770965	8.67105303983863	-8.37001642921382	4.18437529009831e-13	8.2328814531299e-11	19.2374959081391
PPFIA4	-1.30557516880719	1.0989307871229	-8.4832077632982	2.39093215685716e-13	4.87633529161941e-11	19.222207757375
ATF3	1.26387602794323	5.18042201633573	8.30668487088904	5.72046747684986e-13	1.07235938258033e-10	19.0852192716023
ATP1B1	0.418788992815485	6.57776403155621	8.30820617300249	5.67768306065342e-13	1.07235938258033e-10	19.0045373164062
KIAA1467	0.39381169434097	5.88642277267532	8.25260132139683	7.46935887426698e-13	1.37272041553012e-10	18.7668047365406
HOXC13	-0.637862924960376	4.86960519093442	-8.22545144447521	8.53881939965763e-13	1.53551844774058e-10	18.7568853010992
SYBU	-1.11351928978029	1.3792849368502	-8.3284705237368	5.13728227891045e-13	9.8753918198274e-11	18.7060730093067
FBXO33	0.463393815982392	5.33069272094965	8.13980311835011	1.30176197012707e-12	2.29164917772686e-10	18.2925347564154
CISH	-1.01146925508474	2.72232946506911	-8.14796309832022	1.25053868369495e-12	2.22489456873557e-10	18.2271986865541
ZNF488	-1.53703105704627	1.54517948459013	-8.30490650733291	5.77088880843275e-13	1.07235938258033e-10	18.1141039587828
N4BP3	0.410158332374065	8.04852358241973	8.13305654759205	1.34568683934668e-12	2.34429861471186e-10	18.0900335483204
TGIF1	0.446716549990446	5.50480380211522	8.07393364684345	1.79953581223595e-12	3.0399431236196e-10	17.9922027147984
FLCN	0.51945455532472	5.96977715283135	8.0761347911097	1.78018135699508e-12	3.03793398105977e-10	17.9456982674505
SIPA1L2	0.473726160225405	6.65547542993911	8.0766581008079	1.77561052378212e-12	3.03793398105977e-10	17.9084210324341
GAB2	-0.545749711830846	5.11564808388513	-8.0428408297981	2.09640356243652e-12	3.50602531781883e-10	17.8297136256767
C5orf41	1.31944459138276	4.81563713303347	8.02345410198745	2.30568549736504e-12	3.81784992652802e-10	17.7481819988527
CYP26A1	-0.947688533688676	1.37578316097701	-7.98835878678669	2.7388289169145e-12	4.44700726276486e-10	17.5754966385901
TSC22D1	0.339517631083113	6.6636823389189	7.99913849530178	2.59780619108178e-12	4.25938340584821e-10	17.5297255699104
RRAGC	0.611345183557906	4.75400251011141	7.93241771215444	3.60258954795996e-12	5.79324111539254e-10	17.3576436814823
KAZN	-0.49024477737436	4.17848490180852	-7.86927960159055	4.90672616760338e-12	7.74151777613198e-10	17.0145763066489
NR3C1	0.572798115321233	7.30856949087341	7.87851365141068	4.69008871228487e-12	7.47019463088115e-10	16.9108652234662
MERTK	-1.00800663611275	1.28780751151166	-7.84274437816902	5.58625637303875e-12	8.57105977822937e-10	16.7065468203615
IRS2	0.654239336367981	4.59334795482459	7.7964066548624	7.00480565213568e-12	1.03671123651608e-09	16.6979989481462
ADORA1	-1.13532206764977	1.29340142867802	-7.84998977359238	5.39192725051215e-12	8.3781471989923e-10	16.674837035435
SH3BP4	0.392045875978559	6.36225326389235	7.80498117649984	6.71768531862565e-12	1.01213125467293e-09	16.6123892459609
BTG1	0.487942068068595	5.49652482144106	7.77555404198941	7.75501958805443e-12	1.13767497886511e-09	16.5479817660959
SRSF7	-0.361639683360839	7.63560642719624	-7.79929951193228	6.90659847818941e-12	1.0313031513325e-09	16.5207860190674
C8orf46	-1.25481479455874	1.36511834882858	-7.84928890988269	5.41042751429783e-12	8.3781471989923e-10	16.3868099380355
PKDCC	-2.38832847019096	0.906973297546912	-8.24242806283476	7.85348977699375e-13	1.42762785902656e-10	16.184994935337
MAT2A	-0.432459102318647	8.13497013508879	-7.69843310497646	1.12924679406405e-11	1.64221942468932e-09	15.9926175568976
NEDD9	0.517114929217111	5.50685095898442	7.67772115605059	1.2489969803367e-11	1.78531841873085e-09	15.9855881914749
GOLPH3L	0.78392112574318	6.4418847860992	7.61613462981731	1.68486789367806e-11	2.36787652553545e-09	15.7861286223884
HSPA1A	0.785141635079429	9.30862539928997	7.61869351449687	1.66405951496919e-11	2.35845180748684e-09	15.7534592673027
MYLIP	0.398193717333842	6.59466243794412	7.61122132302344	1.72554973595048e-11	2.40484114866966e-09	15.6978057110207
IER3	0.555663619809989	7.58200289967431	7.59283916354591	1.88660127466365e-11	2.60756361301446e-09	15.5128079009726
PPP1R15A	0.832453808589028	7.73047738173972	7.49230518541904	3.07072529535898e-11	4.17638846682873e-09	15.1946717261934
IRF2BP2	0.402492689166091	6.7465405455177	7.49224575239718	3.07160835577574e-11	4.17638846682873e-09	15.104878760423
WWC1	-0.317367695187313	6.78164152963549	-7.48011313009613	3.25726102265325e-11	4.35795466742824e-09	15.0021308083348
CITED2	0.440353315434018	5.89856687004644	7.44842818740802	3.79634445803016e-11	4.99921769418082e-09	14.9587681619339
ERRFI1	0.57552018206463	6.55432031024979	7.43235753835473	4.10274911893041e-11	5.36049814570251e-09	14.8997957832367
JUN	0.668034159057608	7.6900384754173	7.44921248370563	3.78198706563167e-11	4.99921769418082e-09	14.8802072462259
SOX9	-0.858806293417434	3.73098096654928	-7.40885534147546	4.59558046211554e-11	5.95786725956747e-09	14.8496380308274
GPR68	-1.06550430035274	0.982984741669178	-7.48215312892537	3.22528333666053e-11	4.34997084857344e-09	14.8092301147402
SNX16	0.764603071172712	4.93669039968733	7.34136423952091	6.36207652401419e-11	8.18456675289333e-09	14.5544282628307
KLHL24	0.875284464280427	4.98928081901282	7.32875301710361	6.7601723958914e-11	8.6303147441899e-09	14.5111746296407
OTUD1	0.659263021760065	3.6527587197849	7.29769583900391	7.84912032967913e-11	9.86982619500404e-09	14.3802038130808
MB21D2	0.41488540919269	5.18973832475817	7.31572407836362	7.19743086355783e-11	9.11892680016221e-09	14.3282099342217
NXPH3	-1.79841221329825	0.609335648924603	-7.68832956873205	1.18616415265934e-11	1.71012149043748e-09	14.1932027298759
SCNN1G	-2.48633338008341	0.931260330093231	-7.80897056303	6.58812003840512e-12	1.00163381383897e-09	14.0087991654416
ZFAND5	0.338146687018692	7.3783348637856	7.2245299917584	1.11517356305104e-10	1.39180318421385e-08	13.7920395894146
TMEM39A	0.52672447891115	5.11649237460324	7.15240585417929	1.5750216417696e-10	1.93681337771727e-08	13.6315680716385
DNAJB1	0.541378439065127	9.70935114870328	7.1363551620461	1.70058780845512e-10	2.06091525424662e-08	13.3739761715668
CTR9	-0.359516484134942	6.01680180097996	-7.11712097910515	1.86419457203427e-10	2.24293453400728e-08	13.3533959524828
PNPLA8	0.546344492582612	6.42752123418809	7.10131099778742	2.01029058605145e-10	2.40143569722318e-08	13.3344712576878
SLC38A2	0.550121323485877	9.49740242822239	7.13957309039051	1.67464229973201e-10	2.0442859723152e-08	13.313784380509
RAB37	-0.889489920734673	1.8699868669888	-7.03013557494811	2.8217462567136e-10	3.28187093182027e-08	13.1430569828064
GDF15	0.788575774349846	6.51768134498928	7.0633518916201	2.40906106218805e-10	2.8573856173073e-08	13.1332091517888
JUB	0.503551070278401	5.9178823686548	7.0139072460039	3.04813010291579e-10	3.51565019594232e-08	12.9918449355176
CXCR7	-0.449732413760269	5.6958442201875	-7.02983262574044	2.82581567915641e-10	3.28187093182027e-08	12.912502285754
GCOM1	-1.10701868133511	0.939759641049948	-7.03019748161314	2.82091539885856e-10	3.28187093182027e-08	12.8422778335918
WEE1	0.450221115121693	5.09931219314206	6.97653769508657	3.64019034044304e-10	4.16976323654585e-08	12.7831267585313
GRAMD3	0.510049544081283	3.97659098573861	6.94648938498005	4.19780686494071e-10	4.743521757383e-08	12.7193047451848
PPIF	-0.320592988736498	7.21639483110668	-6.9677320421337	3.79552350067597e-10	4.31811802893231e-08	12.5504317239302
IGFBP4	-0.432230111675867	6.36528655900299	-6.9337155618883	4.45976186486268e-10	5.00570855221231e-08	12.4328211432766
NCOA7	0.632703044006118	4.97066829548299	6.8642119392717	6.19575758123451e-10	6.90785665257106e-08	12.2851684572671
SGMS1	0.366130920420582	5.59163674260125	6.85689572466262	6.41354873466696e-10	7.10332377738876e-08	12.2080291999144
ADORA2A	-0.611196883929907	3.27458780037323	-6.82347698412303	7.5087781206872e-10	8.10172937357244e-08	12.1971296621177
KLF5	0.423296915575497	5.03165585345524	6.84363656848531	6.82774568051949e-10	7.51231702375052e-08	12.1700646490916
IL20	-2.41886906603003	1.19951673500705	-7.20714643745124	1.21204806085946e-10	1.50150309406027e-08	12.0858263182785
TGIF2	-0.394013828677856	5.3328654609979	-6.82947279922733	7.29948687850434e-10	7.97560902033719e-08	12.0511185576816
KBTBD6	-0.429351707871962	4.67799213089447	-6.81787273025258	7.70976915126384e-10	8.26526790293183e-08	12.0217280526129
TOB1	-0.382855704212414	7.27186238397556	-6.82817771358566	7.34419869129351e-10	7.97560902033719e-08	11.9484448120942
CHAC1	1.62558738818056	3.60301126371288	6.79679662212968	8.51447964850619e-10	9.0124150406087e-08	11.9197016924276
C15orf39	-0.427938936661012	5.55523690732691	-6.8102984404476	7.98990221386747e-10	8.51102704616048e-08	11.9155629596744
IFFO2	-0.526060140828679	4.39055457438701	-6.76912199735674	9.69859950675991e-10	1.01374611344408e-07	11.9019491328712
HPDL	-0.603991561737327	3.60679520328962	-6.77628364710924	9.37738753581141e-10	9.86336032383082e-08	11.8494095976209
FAM63A	-0.473956107998781	3.6770584428586	-6.72995536688959	1.16577682080933e-09	1.18880802141556e-07	11.761132149802
PI4K2A	0.358516759340972	6.12383947389819	6.74760488322748	1.07306525093855e-09	1.11465486066437e-07	11.698723954873
C10orf2	-0.363094781779576	5.01253274646526	-6.73429423537314	1.14227544511975e-09	1.1719886223425e-07	11.6050797459255
EDEM1	0.459765138738986	6.51079358089727	6.73926631428895	1.11592038107952e-09	1.15201558352926e-07	11.5899915177251
STK17B	0.642447009987052	4.6011395147513	6.66935896705701	1.54860882718283e-09	1.55083437280273e-07	11.4753300535519
CD55	0.384858363326983	6.76048435142546	6.66615713056283	1.57198293228739e-09	1.56487158092704e-07	11.2586910293382
MAFF	1.26045624756149	3.55005147507574	6.69074283726975	1.40108103404079e-09	1.42010177050292e-07	11.2073648411004
ZNF217	0.483771000029115	8.52367354987428	6.67994924324032	1.47372000924814e-09	1.48472852016059e-07	11.1842503671655
RASGRP1	-0.549453229246639	3.33270334272673	-6.61734922656204	1.97467046765942e-09	1.92002261053117e-07	11.1763811193317
PPP1R2	0.362423932408888	7.20086688097884	6.65476227240628	1.65803449055645e-09	1.64076738580273e-07	11.120527298081
SC4MOL	0.526208166925906	7.0304553009857	6.63745139922816	1.79775570382633e-09	1.75822610472465e-07	11.1099122737739
NEAT1	0.531485742600599	9.32769474472601	6.64559947986062	1.730596319414e-09	1.70249957916939e-07	11.0441523020077
LOC93622	-0.388780271183704	5.22360269152293	-6.59888327343762	2.15230340096624e-09	2.0568641187291e-07	10.9783152374711
TRPS1	0.518707269798103	6.7369860728774	6.61284244396064	2.01663774306502e-09	1.94949419739997e-07	10.9624115464061
YPEL2	0.646323643114449	4.5576105459056	6.54081105495417	2.82041456563423e-09	2.63511805562385e-07	10.9087258443939
PHLDB2	0.509154793925051	4.69159662413782	6.563022430993	2.54359984835019e-09	2.41699794680731e-07	10.8962875611897
CPEB2	0.707868715495432	5.28189039417647	6.55540790460301	2.63533072906387e-09	2.49001531711097e-07	10.8756153673445
KHNYN	0.356828608680527	5.93602914502528	6.54254757339537	2.79773974256456e-09	2.62861794689043e-07	10.719214412544
LRIG1	0.343803526094923	5.75196799817511	6.51492189841598	3.18081632116437e-09	2.93900398647254e-07	10.5785748645906
SEC24D	0.379060364418738	6.71508660193227	6.51597336240972	3.16532941455781e-09	2.93900398647254e-07	10.5683994147869
SGK1	-1.30118000744024	2.48940250612863	-6.59999492806219	2.14117656123286e-09	2.0568641187291e-07	10.5245092336185
ZNF703	-0.914393667391635	4.82976058971963	-6.43990157522636	4.50256319505003e-09	4.09243841706612e-07	10.3831765338172
FNIP1	0.640024530429741	7.0007693406014	6.46583763203677	3.9935021872219e-09	3.66963354830215e-07	10.3253715593099
ZNF165	0.743932469681714	4.57965752817723	6.39887567220233	5.44159726778807e-09	4.91920393008042e-07	10.3087083254922
CCDC88C	-0.379341999254468	5.39963261268914	-6.44547690659755	4.3879863085838e-09	4.01009196856588e-07	10.2884214180881
NDNL2	0.590353732794636	3.59534707223012	6.36328415352852	6.41120464885156e-09	5.64320981828387e-07	10.1259570213196
FAT4	-1.00129733607972	1.30711190147905	-6.36673124791532	6.31028442350736e-09	5.62155431836426e-07	10.1195909513887
NAV2	-0.557904151004409	3.62499504992883	-6.36398370613153	6.39059585574687e-09	5.64320981828387e-07	10.0764438649246
MAP6D1	-0.540374689711659	3.23240070406379	-6.35005353513287	6.81356897895212e-09	5.90415168932618e-07	10.0696574326997
GATA2	-0.616454737573271	4.39752348777436	-6.35357972869789	6.70395752915634e-09	5.83942633945889e-07	10.0648917538984
SLC33A1	0.51673529355622	5.55081566542771	6.3664185348164	6.31937462241378e-09	5.62155431836426e-07	10.0322485227257
HSPA1B	0.656381254248892	8.83758207858262	6.36166406749765	6.45918461479133e-09	5.65567557579949e-07	9.92953877497163
JDP2	0.724895856018268	3.89194486273967	6.31109757420395	8.14873268363847e-09	6.95303088781478e-07	9.9273116455687
BAMBI	0.35943060898826	7.30745841788473	6.37065266498966	6.19738369733346e-09	5.57231424484972e-07	9.85630582355048
TLE1	0.359405378994146	5.83575462270936	6.2868813538909	9.10562223816411e-09	7.69103163187155e-07	9.58686541053193
FICD	0.696637829846055	3.09700288597478	6.2197034897073	1.23795292046005e-08	1.00992803130604e-06	9.53086377688531
JAK2	-0.592831670217643	4.43503522833083	-6.24914893839351	1.08218672178857e-08	9.00422424636422e-07	9.49589938052579
PHLDA1	0.442809831065646	6.06340287665354	6.26537843435442	1.00477183578863e-08	8.40190209086456e-07	9.46907379628416
ASCL1	-1.76921496916093	-5.77031168981624e-05	-6.33963483011526	7.14787611675796e-09	6.16191134931238e-07	9.45812510536577
C6orf176	1.32425605418718	0.0656061983444374	6.32949096415662	7.48890590072318e-09	6.42279293762536e-07	9.44957811450881
YPEL5	0.402627535581789	5.7418497596113	6.23763285578519	1.14065887832062e-08	9.44375202031387e-07	9.4231589850442
FTSJ3	-0.24141740635377	8.42904102660954	-6.27630946446238	9.55737084813416e-09	8.03203367156762e-07	9.35955550240593
GREB1	-0.438048774136476	9.10257794404363	-6.29088940322758	8.93991948370413e-09	7.58940169773949e-07	9.34789458721305
UAP1L1	0.428848105944707	5.30103737398317	6.21748703814532	1.25053517737081e-08	1.01524030613346e-06	9.31347966892286
PGBD5	-0.573885072075409	3.64240791077555	-6.16454940704922	1.59150356999664e-08	1.25548611814264e-06	9.26465038439031
LATS2	0.461153402075028	5.77404174195723	6.19575183797229	1.38080027732557e-08	1.11021653067274e-06	9.2606775819261
CEBPB	0.846351950981367	6.98346303410079	6.21320618503369	1.27519465711212e-08	1.030258717176e-06	9.25144537416747
C17orf91	0.391344230663537	6.22040122393268	6.1936885890617	1.39384017470397e-08	1.11533890343298e-06	9.22521610982224
CRKL	-0.266840599803404	6.67018085070516	-6.22503622806348	1.20818962315246e-08	9.9535779594097e-07	9.2100615927797
SMCR7L	-0.344969171605336	5.41409881235113	-6.18527773848794	1.44826570463211e-08	1.15337122115559e-06	9.16387727539957
SMTNL2	-0.990791373919351	1.41034320877461	-6.13830112690235	1.7930675512856e-08	1.40785266327232e-06	9.09869737069573
FAM107B	0.413758128695429	5.86558592295604	6.17346322162736	1.52827128495549e-08	1.21131796064434e-06	9.08405903309106
PRDM1	-1.24507032721379	0.877325767900967	-6.22347999014039	1.21680165773811e-08	9.97538770784908e-07	9.05951484891314
CYP26B1	-1.16576644166654	1.5583632977338	-6.10524393088238	2.08302732016646e-08	1.62787611693756e-06	8.85586001550906
FAM160B1	0.473906761518374	5.38704470505915	6.08571390247621	2.27556140079766e-08	1.77006924962512e-06	8.69604499570908
FAIM3	-0.624377069369202	2.27815236817751	-6.02245465084396	3.02765084587762e-08	2.31207455463275e-06	8.68546862105941
SOX3	-0.666978424858417	2.27084667339098	-5.99238989517648	3.46625369052795e-08	2.59953483051074e-06	8.55301494299622
EHD1	-0.433580808911045	6.36387943427329	-6.03834805743157	2.81836389201727e-08	2.1621246665182e-06	8.47181995703658
TMEM164	-0.325926934456236	6.7415023422082	-6.06693056918125	2.47723634207259e-08	1.91802317522324e-06	8.46317245192369
LMCD1	0.420006884876614	5.11226271712881	6.0063736625619	3.2549731224439e-08	2.45207975224107e-06	8.40721220443074
KCNE4	0.769227554545034	4.764634949634	5.98265964428129	3.62117752147244e-08	2.69158101640467e-06	8.39210932801116
HMGCR	0.450806183322393	8.35253993627647	6.04328094671784	2.75635362202824e-08	2.12429760252536e-06	8.34576430059409
FAM189A2	-0.350524453917646	4.31607568809718	-5.98388251540466	3.60133875308509e-08	2.68878523690157e-06	8.34457128494673
HECA	0.477604006286514	5.00548681262752	5.9783594561992	3.69179812637447e-08	2.73193061351711e-06	8.34259035615437
BARX2	-0.464760469509023	3.36705243639522	-5.93029107580742	4.5796324353178e-08	3.35920056351995e-06	8.23973171819782
FOXA1	0.255024604962728	7.78031688061499	6.01781807218881	3.0915394592809e-08	2.35013208713699e-06	8.2343144587937
LDLR	0.50894940739635	8.50263837961225	6.0153922284717	3.12549296426754e-08	2.36519205133078e-06	8.21973220581828
DLX3	-0.785577517872575	3.17900412244008	-5.91400606841343	4.92568569660922e-08	3.58161598217794e-06	8.2155543165494
KIAA0125	-0.758825133341705	1.83297225397489	-5.88052479630992	5.7199622614478e-08	4.10560724722974e-06	8.07539347865391
PIK3R1	-0.455815847509565	6.52822819377926	-5.9598511146025	4.01155212890592e-08	2.95547126889086e-06	8.02738796280736
C3orf19	0.394076659025208	4.87382880388032	5.90850293178818	5.04834530105165e-08	3.65491458072674e-06	8.01875922248042
TMEM150C	0.309702532154083	5.04427325230211	5.92233477164707	4.7456043314409e-08	3.46574178336322e-06	7.96402523390024
NPY5R	-1.11175612224224	0.659288089752333	-5.89646941814145	5.32712745683545e-08	3.84012412017742e-06	7.93961671896601
B3GNT1	-0.588573948458304	2.36445574107963	-5.81647225825361	7.60610320728502e-08	5.30018625160978e-06	7.7878420444448
ARHGEF26	-0.398271846499309	4.90648300605277	-5.8517785467874	6.50147438213974e-08	4.62683649220872e-06	7.69130964772349
RNF149	0.334635193012374	5.94249774711901	5.84844665550934	6.59858599421169e-08	4.67604882064391e-06	7.67961203833892
MYBL1	-0.531073196394157	5.66144148760403	-5.83122980839032	7.12357465770618e-08	5.00565809140664e-06	7.59414846107532
C1QTNF6	-0.339686875347485	5.85808558917953	-5.85197889902779	6.49567991020663e-08	4.62683649220872e-06	7.58478104323754
MYC	-0.303557703035942	8.01379775868194	-5.83630374604948	6.96472867154953e-08	4.9146887047677e-06	7.51042193705775
EEPD1	-0.731919068378372	2.51391437762238	-5.74008508582213	1.06657719599491e-07	7.28058654115057e-06	7.49542100023272
FJX1	-0.630978078821184	1.5080789708156	-5.74039081157922	1.06513912697423e-07	7.28058654115057e-06	7.47855233351103
MRPS2	-0.402866959553725	6.32238945539643	-5.82205343340746	7.41994983348838e-08	5.1921021345297e-06	7.44568369747045
MEF2D	0.458349717961117	5.28492277923607	5.74486493450398	1.04431046474127e-07	7.18726263882013e-06	7.35670559861899
HSD17B7P2	1.07560197498412	3.7190281721565	5.70979684385595	1.21891690032086e-07	8.186813751392e-06	7.34142004590676
LIF	0.828844631035221	3.48109776012961	5.7038549913368	1.25121728474919e-07	8.3367959642014e-06	7.3348799251866
NHSL1	-0.395909577627704	4.4585685565951	-5.71858525857546	1.17263864969088e-07	7.93976063863574e-06	7.23902442852808
ELF3	-0.307193077517939	7.03501215866335	-5.76737363555104	9.45445770253169e-08	6.53373349657603e-06	7.22964376463686
RET	-0.391260877744048	6.20179262202891	-5.76865152262124	9.40117621223473e-08	6.52387016487193e-06	7.20973370032142
KCTD21	-0.404872394870972	4.43145845309895	-5.69452395434964	1.30364565663173e-07	8.58353148090908e-06	7.20283200222714
AHRR	0.474119066674307	4.34020831906099	5.72232796527452	1.15345831920823e-07	7.84164102863354e-06	7.20125506785789
CLDND1	0.460802238467645	5.16422938355954	5.69840875030482	1.28156104344305e-07	8.50509003592917e-06	7.14755034239638
LRFN1	-0.9276191303978	1.46676794885337	-5.65609873546122	1.5432347909757e-07	1.00424352701469e-05	7.13622459904847
MAFB	-0.655410572155924	3.61131839454748	-5.65105702166347	1.57771783038111e-07	1.01483665366514e-05	7.10320012972878
KCNK6	-0.395489913198118	5.30270706153962	-5.71214340563766	1.20638764399403e-07	8.13533345086945e-06	7.07450776235119
GRHL3	0.64014540654988	0.937968600567044	5.63115249898947	1.7213980228254e-07	1.10301381355295e-05	7.04146164728045
FHL2	-0.378943000049024	5.71095113597258	-5.69723578019986	1.2881902304054e-07	8.51529383924896e-06	7.02866448202606
WSCD1	0.582403061603541	3.03617167120123	5.6187792164086	1.81710743746855e-07	1.15111002970546e-05	6.96446470261386
POP1	-0.348424295075708	4.93006803315218	-5.67739050725519	1.40559003680367e-07	9.2184657943155e-06	6.96027832317619
PIK3R3	0.262390800258165	7.13435326416146	5.70482569145492	1.2458836168364e-07	8.33446304318877e-06	6.91428109828009
SLC35C1	-0.357325250540183	4.65868134736539	-5.65292034697261	1.56488629946716e-07	1.01353566180455e-05	6.89434341255766
C18orf45	-0.415628906726915	4.06418762686271	-5.61638003990831	1.83626088201184e-07	1.15885384870815e-05	6.80682139890117
FRMD4A	0.319572021682441	4.89903179988247	5.62163527762793	1.79456203957926e-07	1.14115040113778e-05	6.79610132480922
MANEAL	-0.289924108695762	5.42409179943163	-5.65222904230409	1.56963487447608e-07	1.01353566180455e-05	6.77542208634093
TGFBR2	0.383768333951589	5.03575348399941	5.60036481990341	1.96928864749198e-07	1.23813471205473e-05	6.68722558610459
GOLGA5	0.327663212173888	6.50316136362765	5.62899658789416	1.73771078616822e-07	1.10921661022432e-05	6.66419791703806
MCL1	0.344354731960157	10.2091383836117	5.667216030145	1.46979110548911e-07	9.60186970632809e-06	6.65620262992853
C12orf23	0.501722302168437	5.64638951060232	5.59214704356451	2.04117397923587e-07	1.26901835051081e-05	6.64829009678147
KIAA1161	-0.500360309769755	4.18273836219029	-5.56921013701924	2.25571376608815e-07	1.39720581570586e-05	6.59553579074596
EPS15L1	-0.265043323761874	6.17091598653785	-5.59581247364661	2.00879788182726e-07	1.25824478560596e-05	6.5272794687235
DLX2	0.816420220324343	3.12502205100792	5.50598157191318	2.96826589345027e-07	1.79859705804574e-05	6.52003693910016
FLJ10661	-0.873422915790821	1.00004110901225	-5.52124661582527	2.77829572715082e-07	1.70198599783408e-05	6.48582198902415
TLR5	-0.961275215941545	0.235492702450449	-5.51726846872652	2.82662221784536e-07	1.71899745349985e-05	6.4641557397562
OLFM1	-0.265250481164921	6.45247500202781	-5.59493193398331	2.01652924514856e-07	1.25837444387554e-05	6.45698076859209
OGFOD1	-0.295340737788626	5.54940299455673	-5.56040914135068	2.34377753546601e-07	1.44639614402707e-05	6.41347046834383
SAT1	0.456759883500031	5.89732516241368	5.50225885704085	3.01649210740367e-07	1.82122072217397e-05	6.3561339774744
DUSP8	0.626795167471955	4.82636977027783	5.48543596684612	3.24417685453255e-07	1.94464565287464e-05	6.34499233666637
BBC3	0.780104778439048	4.62839357349707	5.46088446348775	3.60697506608231e-07	2.11659828088283e-05	6.32043797853604
LOC389332	-1.11148549485883	0.0439705847510245	-5.48370810777916	3.26849461249566e-07	1.94527771883905e-05	6.30463485501617
TBKBP1	-0.503845495232654	3.74922734129027	-5.45944536434581	3.6294321197135e-07	2.12232946748562e-05	6.27637482739893
CD3EAP	-0.442075341282008	3.28983670677087	-5.46531055387007	3.53875612692546e-07	2.08387878403878e-05	6.22446219645696
CXorf38	-0.30594893669551	4.3373810905706	-5.48156261085244	3.29893891772661e-07	1.95643455532127e-05	6.17330388194889
ARL6IP6	0.325078604139057	4.67595242409264	5.48753586027054	3.21486172836637e-07	1.93400530738127e-05	6.17263531871903
CYP4F22	-0.487632961852655	2.58295738971675	-5.41366472137622	4.4198965154603e-07	2.5013352617613e-05	6.0913727939826
DDX24	-0.170617228573493	7.90688043684919	-5.51919795975761	2.80308073143009e-07	1.71090226833711e-05	6.07549934147975
WHAMM	0.281198594047256	5.47808293282616	5.44521362716018	3.85902471698019e-07	2.21781200573116e-05	6.02634657064573
SFXN2	-0.314616843053662	4.3790944591322	-5.44977624583945	3.78391073862111e-07	2.1821421790586e-05	6.02400922422318
SH3RF1	0.348363166714301	4.81804958847824	5.43028562891374	4.11513461747889e-07	2.34233347992796e-05	6.00778909647705
RBM38	-0.356556451484166	6.38128674773128	-5.46868641610928	3.48757568754521e-07	2.06099702468219e-05	5.96781487893448
NAB2	0.476180182811639	6.74429635336419	5.45762306735413	3.65806560213756e-07	2.13161983031876e-05	5.96442336337907
KDM3A	0.324387303101075	6.19680587958183	5.45427867280365	3.71119254445301e-07	2.15506889282751e-05	5.96246723627893
SP6	-0.54629079404283	3.2079309044046	-5.36048475182929	5.55111839710812e-07	3.09456346910787e-05	5.94295219682366
GLUL	-0.252567915985216	5.93517617953462	-5.45244565293505	3.74063069196482e-07	2.16464732499722e-05	5.91408379658972
PLK2	0.240160892673963	8.56393687860043	5.48452338180753	3.25699832864135e-07	1.94527771883905e-05	5.90848037563206
COG3	0.340707254640543	6.30664353123723	5.43014011154643	4.11771133161218e-07	2.34233347992796e-05	5.88920545926004
ADRA2A	-1.00256742445944	1.1663473396431	-5.37198421527905	5.28469551012399e-07	2.95589457228474e-05	5.87467329358705
RANBP9	0.220276266404829	6.75306802567028	5.43486279961971	4.03488673805861e-07	2.31093992490727e-05	5.81393537802188
DENND5B	-0.484817823731756	4.75141329344435	-5.37241789143588	5.27489684699932e-07	2.95589457228474e-05	5.72790385436654
RRS1	-0.333035248003109	5.67198306238433	-5.41328337962282	4.42714205621469e-07	2.5013352617613e-05	5.72765900713033
DHRS3	-0.483340210646274	3.69857624584409	-5.34139047057621	6.02281225527478e-07	3.32427432862097e-05	5.66022743143235
NR2F2	-0.270917831263332	6.03322532752457	-5.39324714002587	4.82464327227119e-07	2.71674525540281e-05	5.62193042060499
PRICKLE2	-0.352152043743917	6.71688334057554	-5.34877449414143	5.83592466072366e-07	3.24252505069577e-05	5.4662097088207
TBC1D30	-0.227585631607034	5.83875122914942	-5.34558555362343	5.91592911634363e-07	3.27609266694473e-05	5.46409613717119
LOC100506409	-0.934889933244905	0.255205759272945	-5.28038312389701	7.80815798740825e-07	4.23972838251349e-05	5.40031136054476
PRR15	0.623329120508078	2.33867093870621	5.22755421733097	9.76480996783587e-07	5.17304495254998e-05	5.39628894572916
BLNK	0.964107226226545	1.09088784415414	5.25329428088158	8.75803537403307e-07	4.70962648216492e-05	5.38074875416713
THAP5	0.426173394895055	5.66758306570028	5.30820204145206	6.9376879450949e-07	3.80412764569728e-05	5.33881479905456
SGCG	0.303487878446658	5.82568626056248	5.29044475465055	7.48165011819147e-07	4.0756715497275e-05	5.31697714267589
SYVN1	0.340686628995472	6.13939769695708	5.30000654737483	7.18375664682355e-07	3.92618124710709e-05	5.30639067089504
IRF8	-1.34417607398885	0.578930224686373	-5.33242640856059	6.25757227315167e-07	3.4424881150062e-05	5.30390074737583
SUOX	-0.458308988240609	3.63859291070678	-5.21340056412952	1.03657189741154e-06	5.43436627345162e-05	5.28438576011634
PTGES	-0.444701962140672	4.21725284929812	-5.26240734817682	8.42651414071283e-07	4.54596846739617e-05	5.25026297815309
ANKMY2	0.392306332629779	4.97012883350875	5.22672357753568	9.79911518340796e-07	5.17304495254998e-05	5.24408040117963
TMEM55B	0.30345843892898	5.97362798219308	5.27663258002553	7.93339737358501e-07	4.29379086329566e-05	5.21606280993756
CHST8	-0.722074660510013	1.63791687636749	-5.17031250362326	1.24261635771648e-06	6.24069548542055e-05	5.19322123855954
C5orf54	0.514611089817417	1.99029183063755	5.18196226271129	1.18326299363416e-06	5.99663342592051e-05	5.18028684713829
PEX13	0.345917362634625	5.2695218393064	5.24346085635112	9.13006598247705e-07	4.87831384955099e-05	5.15778437595273
PCDHA11	-0.458852173335391	3.37791430155155	-5.18613734413702	1.16267320877828e-06	5.9282154706122e-05	5.12745297530435
ONECUT2	-0.578255941600138	4.87755157969733	-5.20893532283787	1.05626857308817e-06	5.52032363010204e-05	5.10966583151018
CDKN2B	0.420075364351873	4.25497621084595	5.19434179021271	1.12322682836913e-06	5.79779181408805e-05	5.08811506271875
ARHGAP12	0.341210468729741	6.42974152332915	5.2514805792219	8.82552050662849e-07	4.73070528695048e-05	5.08240978017275
UCA1	-1.04473741041321	0.381399435488604	-5.18235729179861	1.18129971696621e-06	5.99663342592051e-05	5.02535069632463
EFNA1	0.485266946575138	5.65652920779477	5.18661244732703	1.16035249207013e-06	5.9282154706122e-05	4.9707207804091
LOC100129269	-1.07163505839972	0.103063917524967	-5.22657168770758	9.80540092058325e-07	5.17304495254998e-05	4.92863758481541
KIAA0247	0.320589183141881	5.5373785674788	5.19452544141857	1.1223589789706e-06	5.79779181408805e-05	4.9237757973367
RGS16	-0.328998343353391	6.0707768827831	-5.20715229891438	1.06423544651832e-06	5.54463352260824e-05	4.92104668095089
CPT2	-0.298701882257024	4.10236336514052	-5.17950538582352	1.19554530704344e-06	6.04057393202253e-05	4.91835887133547
NRP1	0.248463051133111	6.93797427135241	5.2320185016017	9.58243711692653e-07	5.10371587081144e-05	4.91110529800126
C14orf28	0.560688564798802	2.77299429767157	5.10105528581587	1.66034083499699e-06	8.07195933851445e-05	4.89937608322333
CCNG1	0.329291255790357	7.32963972737212	5.22184057600309	1.00031760713482e-06	5.26078983073044e-05	4.89854823665977
LRIG3	0.415440364937317	2.81683788506844	5.12985837043481	1.47217434863395e-06	7.26272678659416e-05	4.89775077897334
EPN3	-0.403270129365309	5.12730079282592	-5.18948028376061	1.14643988014874e-06	5.88130691889802e-05	4.89093866530117
NFIB	0.321862367005648	5.49559576992737	5.19076454045871	1.14026257156002e-06	5.86761576823687e-05	4.85852100046553
NDEL1	0.287988885647936	5.98443233750605	5.16930454727596	1.24788628474581e-06	6.24839827128412e-05	4.84773121554678
LOC100289019	-0.41387664623953	3.23214127924139	-5.11297063744032	1.57981263510383e-06	7.74496147740796e-05	4.84119014708668
ARMCX1	0.444178188881887	4.15789737217489	5.12909721832155	1.47686783050585e-06	7.26445223452349e-05	4.83765507981234
SEMA3G	-2.06460453232704	-0.844161382107507	-5.54905279605044	2.46240750572029e-07	1.51401849726714e-05	4.78210661524055
ZNF641	0.426064709732915	4.05522731761906	5.1001733006757	1.66645831026811e-06	8.07821703794895e-05	4.76236639990387
RAPH1	0.452199517944586	6.9466852207179	5.17450089960493	1.22094989629444e-06	6.15035122458683e-05	4.75962751595526
RWDD2A	0.623006134679104	2.62904601446764	5.05539251597763	2.00771034233816e-06	9.56608198440551e-05	4.746389680941
SLC7A11	0.796205247726842	6.50262698686845	5.16033029048526	1.2957791311622e-06	6.46073030711985e-05	4.7291865854132
CRIM1	0.321757128436877	5.58421201848345	5.14196472387175	1.39945168183265e-06	6.92438755235777e-05	4.69771075564021
ATG14	0.361313072099094	5.31706686627491	5.10464980181092	1.63563501561223e-06	7.97503207029125e-05	4.61136557283575
MREG	-0.269453749402344	6.62546728518557	-5.14887817854978	1.3595085651752e-06	6.74671253530863e-05	4.60588924017565
IDI1	0.341186070250274	8.24081320584377	5.15991872482747	1.29801804783082e-06	6.46073030711985e-05	4.592216967053
R3HDM2	0.263242333088915	5.97462671969409	5.11236415434111	1.58381776206262e-06	7.74496147740796e-05	4.56857295589863
GATA4	-1.74110416359096	-1.19484866138331	-5.19571838765497	1.11673760114838e-06	5.79779181408805e-05	4.5326440157597
PRR5	-0.555039728586566	3.25445335269591	-5.02805157146604	2.24862070280459e-06	0.000105634642229506	4.52317154763914
PGPEP1	0.326517094055163	5.42588814112395	5.07737336662533	1.83245712660896e-06	8.80632557051961e-05	4.52129688099712
NAT8L	-0.381738473176165	4.21563875125356	-5.07487286359346	1.8516154387436e-06	8.87289873855243e-05	4.50978143638819
ANKRD57	0.50760040718171	3.69452958771193	5.01785628916118	2.34548441146403e-06	0.00010926429330731	4.50421009112656
KCNK1	0.330058009979108	5.33115680705028	5.06864647053609	1.90017367061855e-06	9.07957270497845e-05	4.47579708992941
SLC16A6	-0.365411253185822	4.45552780482416	-5.0869264392948	1.76102823899164e-06	8.51197580025903e-05	4.46301719542843
ZFYVE1	0.368446257262233	5.08625321664799	5.02436566103524	2.28318118426671e-06	0.000106659000351051	4.40808229862705
TLE3	-0.280409259514636	6.71812340480612	-5.08112769970691	1.80405485982482e-06	8.69481656360527e-05	4.34477651938133
ISG20L2	-0.223681851827593	5.90193560326008	-5.0497754719514	2.05505467345e-06	9.76384498828913e-05	4.2857817233821
CDC42EP2	-0.58895137945667	3.17756339817955	-4.94177355316939	3.20848264449734e-06	0.000145811586267863	4.25663570648863
C15orf59	-0.598000409526614	2.12405722841077	-4.93046803082666	3.36065925185147e-06	0.000151901798183686	4.25192872649191
SWAP70	0.456822449916094	4.24643980284852	4.96160089450834	2.95764615142264e-06	0.000135516915716143	4.24607395868839
FXR2	0.254377335746843	6.52455350565511	5.03463909041335	2.1881195912436e-06	0.000103373197864288	4.20417946830495
DUSP16	0.282566854325868	6.49702451127792	5.03519197353207	2.18311460921242e-06	0.000103373197864288	4.20293862066769
CCDC137	-0.314099042587291	5.78932658433159	-5.02890648485785	2.24067787345232e-06	0.000105558019029906	4.19550597918305
SYDE2	0.521937068926577	5.34471261890474	4.99150478831877	2.61507378668041e-06	0.00012081351936034	4.15900880541641
PCDH8	0.759647835488995	0.314592845423928	4.90433635733553	3.73978659645922e-06	0.0001676787963517	4.14843263261343
RAB2B	0.411716041961832	4.50744516251545	4.94955895152688	3.10761186795538e-06	0.000141612263977345	4.12764146236897
DUSP10	0.860745754561782	2.65135397352581	4.88762187123914	4.00378158697851e-06	0.000178083093778268	4.07345485604066
TSPYL5	-0.231272693798857	6.31818720587716	-5.01556771243223	2.36778039315529e-06	0.000109996553597581	4.06782009118094
ARHGEF5	0.474339328652326	3.07865854133242	4.87810242655808	4.16214925674019e-06	0.000183661699656261	4.01549453940179
NOP56	-0.245662031604576	7.76501818598893	-5.00914592681126	2.43145215476078e-06	0.00011264156741335	3.96138384268463
IFITM10	-0.337258189804458	5.91759119139192	-4.98290666896188	2.70939960837955e-06	0.000124826443665399	3.94969612099057
TSC1	0.327302353536012	6.11680651684933	4.95055366054292	3.09494864981283e-06	0.000141420549779972	3.93747435910953
NEK7	0.440246119336369	5.7723083391822	4.93175659473955	3.34296606187451e-06	0.000151511556690486	3.9011299282326
RASSF8	0.410815916558367	5.81945510855258	4.96335396819605	2.93641040121458e-06	0.000134913537225035	3.89278750666777
MTFMT	-0.285434701291926	4.17949531909742	-4.9129769995704	3.61003582472444e-06	0.000162733798201325	3.88990976921536
RNF185	0.345518032254193	5.21577618788868	4.89964032842964	3.81219588484712e-06	0.000170468352882843	3.87657796191068
THBD	0.419024573003102	3.47399925595212	4.87870871124627	4.1518837992675e-06	0.000183661699656261	3.83481552155622
MTBP	0.427641300727057	3.60892109801901	4.86122488023296	4.4580358472069e-06	0.000193652445477112	3.82723612822508
TUBA3D	-0.942629582975981	-0.0193601026239674	-4.86184264564509	4.44685357173411e-06	0.000193652445477112	3.81704400554303
RAB3A	-0.601742804056789	2.83598768072042	-4.82125891992644	5.24261173312793e-06	0.000224238973465042	3.81444342605795
NFIL3	0.374784280299572	5.16866681969889	4.86396980431307	4.40855783204307e-06	0.000193007123515938	3.76821391836524
TMEM60	0.369880270642527	3.95320504607778	4.84109339293315	4.83778602662252e-06	0.000207987489740964	3.6895466974571
PPP1R3B	-0.481135978281446	3.54032445579826	-4.80895579443471	5.51007147229697e-06	0.000233292241272644	3.67948729309356
HIVEP2	0.583603645352027	5.43559659733455	4.86188834819363	4.44602738692066e-06	0.000193652445477112	3.67853651981923
CALB2	-0.320240594149407	5.36777152125608	-4.89395899288558	3.9016230591875e-06	0.000174001984111605	3.67189303440046
SIK1	0.254324048376053	7.20892170867376	4.90667541951357	3.70422116047861e-06	0.000166530630881302	3.65218116661776
C5orf51	0.496539884162571	5.74364400848237	4.87000941110322	4.30156552816527e-06	0.000188817275309806	3.63609484596475
C9orf150	0.434049851070546	4.31174225702065	4.81558107495555	5.36443706348775e-06	0.000228282049490507	3.60944756342653
MIS12	0.34303344167443	6.12747846316284	4.87279139820538	4.25313612823401e-06	0.000187182759496278	3.56065590914975
AMFR	-0.196251057092277	6.58390573512216	-4.88310162619695	4.0782364076701e-06	0.000180913595973143	3.55174730122902
FKBP14	0.692229307670568	2.74795089266712	4.7334724843653	7.46575871401573e-06	0.000307530415599013	3.53107843306305
PTPN12	0.324865541253758	6.37503917397059	4.84593720522231	4.74363857508297e-06	0.000204993828242087	3.51823757737823
ZBTB9	-0.250280484533113	4.52789890907697	-4.83725429549732	4.91369353258576e-06	0.000210709258048626	3.51409646956398
SAP30	0.445198079435653	3.33656099982903	4.72484574965439	7.72817380519843e-06	0.000316004837941659	3.39405145394506
C20orf112	0.323592377161187	5.17935275924777	4.79699102499041	5.78287150863687e-06	0.000242996841986038	3.39102049026781
ITPRIPL2	0.423908259612017	4.5810632951015	4.78330904108116	6.11092250093509e-06	0.000254860518467927	3.37829136245495
PRMT6	-0.186780734550418	6.70457695712868	-4.85539144342676	4.56498529977687e-06	0.000197784492625566	3.37648271274392
CDK7	0.316372078947995	5.93421669828692	4.78950468259159	5.96018995321421e-06	0.000249820092174322	3.28976087238711
FAM40B	0.480301089021915	2.49705295859877	4.68243756077241	9.15394577435249e-06	0.000363635603634848	3.28578521118058
EDN1	0.477747546862709	3.53010153659776	4.69754111965952	8.61911463110433e-06	0.000347339935158045	3.27563324273605
CA12	-0.238904202462583	8.30245847554294	-4.84337556749416	4.79320402596287e-06	0.000206601917861348	3.25642154379164
ZNF410	0.213477453300121	6.63252422262764	4.78522058614211	6.0640261580551e-06	0.000253536933668284	3.251700347115
FAM110B	0.496819756445878	2.52806558614193	4.6639944755351	9.85079231456031e-06	0.000389467259264082	3.23543972507018
DLX1	0.362313794682058	3.01790372877889	4.71615926079535	8.00144433436446e-06	0.000326380865970515	3.22990521227505
ATF4	0.288399357634667	8.53654337283652	4.82014944998178	5.26620343826364e-06	0.000224673434442656	3.21996158154431
ECE1	-0.247984452848175	6.92397435694356	-4.80554092309141	5.58662936399337e-06	0.000235936337079356	3.21505988920831
CACNB1	-0.56762663317197	3.11512888330648	-4.65171791715117	1.03428781593154e-05	0.000402927297866856	3.21199110101278
C1orf183	-0.508652872353554	2.94877710867774	-4.65693104646983	1.01310738837367e-05	0.000396796439418297	3.19477300527653
IRGQ	0.309977072698668	5.68843892624819	4.74449986310126	7.14288991018751e-06	0.000295687353608851	3.1908779760389
FAM111A	0.333172235012086	4.70355572744352	4.73952442755159	7.28685031230606e-06	0.000300901937340757	3.19008655586269
COQ10B	0.257570833139665	6.08882742419829	4.7751848621788	6.31419591159823e-06	0.00026268311548649	3.18534514542658
ATP8B2	0.555928491743658	3.40048938104224	4.64751783025594	1.05166404823651e-05	0.000408074931385321	3.18281771329708
TBC1D9	0.22739604088938	7.75291635078837	4.80965262978062	5.49457488715631e-06	0.000233226574651782	3.16941651030189
TANK	0.306149247818647	4.89696477899519	4.72743309465194	7.64854398570064e-06	0.000314285625594245	3.16663845460017
GADD45B	-0.469837919824533	5.51505952483269	-4.68803061179173	8.9522400545558e-06	0.000358175269551175	3.16452550308358
PARS2	-0.426527699765413	2.5120305586074	-4.66035855932203	9.99411548221668e-06	0.000393175663406751	3.16204259958684
ERLEC1	0.305718822304608	5.61343179827363	4.75483817791068	6.85253549156574e-06	0.000284371720994902	3.12830104513923
AARS2	-0.273563650489083	4.55778452254022	-4.70679117953553	8.30666631594478e-06	0.000336369703312011	3.08580784196629
MRPL16	-0.306054544106219	4.60766777799799	-4.72532971058649	7.71321817732056e-06	0.000316004837941659	3.08575974853186
RETSAT	0.271337802599241	5.10491011496869	4.70445122350505	8.38465059344947e-06	0.000338707479528621	3.05809575475417
GPR77	-0.473523660047028	2.56434607950853	-4.62761130831033	1.13794303618835e-05	0.000437493318096872	2.96985688519811
CYB561D1	-0.225352116390701	5.15489512246265	-4.68687502773214	8.99355801145958e-06	0.000358969604256921	2.93896849621358
PDCL	0.296206119944246	4.97216372741828	4.67985723498269	9.24848117597841e-06	0.000366520377220528	2.92704356654929
KIAA1549	0.345666400373831	4.72434932361905	4.65468065655521	1.02219840034532e-05	0.000399421636620916	2.90763048642885
FBXO8	0.491196819263537	2.93906579496793	4.5777900586805	1.38502873855531e-05	0.000518192855114072	2.9011608556097
KIAA1217	0.294620761098493	5.73641575869674	4.68408681126767	9.09401392668216e-06	0.000362114973594839	2.89057072354933
TSPAN14	-0.207378924730912	6.47444100974259	-4.71067213175977	8.17887410821772e-06	0.00033280654643755	2.88385150004881
SURF6	-0.246538960250645	5.659974519654	-4.69065837129208	8.85896872719845e-06	0.000355293508378098	2.86069955015077
DSCAM	0.312040764360268	7.29996502471082	4.70727109180834	8.29075937100518e-06	0.000336369703312011	2.85908181978386
MED9	0.30336611541179	4.22632311772818	4.63341726977299	1.11209420981281e-05	0.000428827126369597	2.83472538993986
SPOP	0.264978889948416	6.20836675612073	4.66286676228339	9.89503074610206e-06	0.000390293618391063	2.83266346353399
RND1	0.808430200737495	3.32648936926284	4.53702489556392	1.62514878126982e-05	0.000590737348719494	2.8186713118683
CA8	0.339667537297308	4.392737592188	4.62552843244546	1.14735741058784e-05	0.000440101039786035	2.81825962495141
ULK1	-0.306101138692826	7.49331475356307	-4.69543201267913	8.69193641661805e-06	0.000349432559210385	2.78153274164653
PCMTD1	0.475117398435959	4.3750109778415	4.58031629749496	1.37133717035813e-05	0.000514220691414112	2.76665244042072
WASL	0.309079392242954	6.41995146802968	4.65983000709826	1.00151179509254e-05	0.000393175663406751	2.71502793322598
ZNF552	-0.395993893992474	3.51309881462032	-4.56688203332534	1.44568246694369e-05	0.000537939616051444	2.70724941450525
AMIGO2	0.287072302030755	4.88248939908602	4.60520502008175	1.24326809377566e-05	0.000473631334858865	2.68323028262631
EPHA4	0.310894549951924	6.04658292354693	4.65130379782144	1.03598862761749e-05	0.000402927297866856	2.67952777012712
IL6R	0.46281255431999	3.92623683264399	4.52552419069685	1.69987755896399e-05	0.000610688053014672	2.66169056703283
MGAT4A	0.305397891498674	6.03312449081098	4.6332484594305	1.11283767546284e-05	0.000428827126369597	2.65737399081953
PDE4D	0.506128124952691	2.9154937303728	4.54060173024874	1.60256263551928e-05	0.000586460777164648	2.65567232339063
BET1	0.518480575621994	3.6680309812373	4.52566312937255	1.69895523895124e-05	0.000610688053014672	2.63343073371535
B3GNT6	-2.45298736382594	-2.39046673461722	-5.02616771458111	2.26622024576219e-06	0.000106163213977946	2.63148766738457
DNAJB6	-0.224328577452879	7.80144613763983	-4.64525967339905	1.06112294185822e-05	0.000410792131473074	2.62207496369575
LYSMD3	0.492421681424918	5.69529340430787	4.59674220654666	1.2854571705293e-05	0.000486379767419278	2.61327099441451
PLEKHF2	0.340713409873367	6.45449281537412	4.61251318843853	1.20791723682267e-05	0.000461214791521058	2.60014277735839
ZNF295	0.525230424164937	6.42766817643158	4.59160157107275	1.31175798773917e-05	0.00049521084846388	2.5941561174231
OSBPL7	-0.298939551613922	5.02640442575948	-4.60098876190043	1.26411663680252e-05	0.000479389719589236	2.58575691474715
CLDN1	0.348769577021214	4.14131437186706	4.55350183520939	1.52360044404594e-05	0.000561248762692164	2.58370867853252
IDI2	-0.448120750526472	2.8355752239397	-4.51816255753012	1.74944538452137e-05	0.000623832081252352	2.55902931769957
TEX10	0.226881387332829	5.78186049668738	4.58829740167983	1.32893734934043e-05	0.000499441533266728	2.54023507448425
PRRC1	0.258055325588923	7.05396308266085	4.61298827078337	1.20565320954379e-05	0.000461214791521058	2.48529642016669
OSGIN2	0.355008864707329	6.54102528339437	4.60114129485911	1.26335652220586e-05	0.000479389719589236	2.47957468848017
PRR15L	-0.297515938791681	4.15669579772605	-4.56324296309742	1.46648361095142e-05	0.0005438020379058	2.46246052624695
DUSP1	0.337427084085033	5.4953577980922	4.51843434655019	1.74759075192698e-05	0.000623832081252352	2.46232127727267
MOCS3	-0.262553251036363	4.65299512582891	-4.55922395017195	1.48979324773518e-05	0.000550006672740026	2.44870155010925
ZNF627	0.37107771645872	4.4216070066446	4.53651745592898	1.62837788662812e-05	0.000590737348719494	2.44696593242324
LFNG	-0.348081271106111	4.35135302518973	-4.53676380103698	1.62680948842492e-05	0.000590737348719494	2.40866103368759
TMEM201	-0.314575961507993	4.91970793236712	-4.55083713324222	1.5395962415696e-05	0.000565894671296922	2.39064376174253
CAB39	0.236156823761615	6.54779888521991	4.5665694903039	1.44745770882056e-05	0.000537939616051444	2.37978281280738
JOSD1	0.203002019757347	6.37289351410987	4.56007889242498	1.48480487793714e-05	0.000549377804836743	2.36481759283921
SLC38A9	-0.460250714874211	3.19896722819515	-4.42844805472578	2.47786856821215e-05	0.000838863844833603	2.35015848428404
MBTPS1	0.165486224306456	7.80558467755534	4.58958713721625	1.32220585768852e-05	0.000498030873062676	2.33591683086938
CEBPD	0.528446004129874	3.94936808156323	4.47929026723575	2.0352591509154e-05	0.000700363663372617	2.3298443038221
SRF	-0.276524272395046	5.89401892950516	-4.53677397652884	1.62674473586602e-05	0.000590737348719494	2.31386010359105
TFPI	0.295348137754336	6.95960958877684	4.57010699678094	1.42748736400635e-05	0.000532886131152727	2.31057841298358
ZNF696	-0.290825968934895	4.20701607329465	-4.50219216138396	1.86183138236811e-05	0.000655521432394195	2.2953609768497
C8orf83	0.326834562792426	6.04060668338295	4.54458365288344	1.57777585281121e-05	0.000578656214088042	2.28367547193342
USP31	-0.241647518081706	5.34928097141158	-4.53528419355058	1.63625168641184e-05	0.000592308943799817	2.27478361861014
TOE1	-0.35412333561517	3.94375414029082	-4.46657632763169	2.13817464881491e-05	0.000732762967761896	2.26321401942836
TMEM104	-0.342054848224614	4.99567733220112	-4.49589580995007	1.90803224846521e-05	0.000667136302933061	2.25490697474626
RBBP8	-0.241193162713335	6.07241537853945	-4.5343500428428	1.64224030820956e-05	0.000593192805928652	2.22551497075843
SSFA2	0.306136129525696	6.0506945532511	4.51554260684793	1.76742130634947e-05	0.000628901147391245	2.21895286767953
CBFA2T3	-0.278123134348482	5.74981133419748	-4.51277920656163	1.78657504301356e-05	0.00063436690062333	2.21367152610718
KBTBD2	0.247422692883472	6.50568561243074	4.52526037472393	1.70163018838099e-05	0.000610688053014672	2.21243363145755
SNAPC4	-0.305464193458177	5.60064499186533	-4.51182378155104	1.79324389528754e-05	0.000635385824254	2.20896465718893
KIAA0922	0.243463098045566	5.73775556236957	4.49047444888768	1.94869924931801e-05	0.000676142038290339	2.1931955809701
GEMIN4	-0.232615150559329	5.6027002266946	-4.52330406385522	1.71468136257205e-05	0.000614054199307388	2.17764870777398
MASTL	0.241602563107517	5.95898111263858	4.51031300060076	1.80383829076125e-05	0.000637788405384591	2.16988027104176
KATNA1	0.38773343746295	4.46301080573535	4.42458218603303	2.51508681107245e-05	0.000849743673300517	2.16935527240188
SIRT1	0.359591787953798	6.10718448442681	4.50107717747312	1.86993322294949e-05	0.000655613484708747	2.15655515576616
MTFR1	0.247151382380528	6.45864656803402	4.50151641890946	1.86673748797922e-05	0.000655613484708747	2.13398967078242
UBE2B	0.352742831001081	6.84805985928007	4.48379463373027	1.999959640892e-05	0.000689635567717067	2.11945912013954
KLHL21	-0.315156300358375	6.12074249085	-4.48737923398132	1.97229174937737e-05	0.000682911122496629	2.10964012151886
GFPT1	0.332603955067143	7.3653618920997	4.49401144032793	1.922073445687e-05	0.000669682423034779	2.06810091237121
C22orf29	-0.276388076849127	4.50193245682719	-4.43357413433312	2.42933726003303e-05	0.000824102156932908	2.0656236510947
ABCG2	0.202490278451407	6.45212908677705	4.4955264495354	1.91077666290921e-05	0.000667136302933061	2.0642635199259
TBK1	0.255465561284374	6.53920782872109	4.49342752629689	1.92644466517834e-05	0.000669809991277393	2.0622149887458
GLCCI1	0.284153241066863	4.708550881535	4.44371827157648	2.33598929947805e-05	0.00079417420357916	2.05300679705015
NOP2	-0.213571187629634	6.17632602304561	-4.4868252200591	1.97654361971e-05	0.000682969328430374	2.05220688462414
IDI2-AS1	0.83821363750192	1.41315425182329	4.30978028685555	3.90218139775871e-05	0.00124756192801025	2.0166325872709
ITPK1	-0.246871554128024	8.09924937171134	-4.50674051459247	1.82913184841594e-05	0.000645367110398907	1.99994041644299
KLF9	0.334950376584684	4.30244567929376	4.41475575490343	2.61213610321321e-05	0.000878981170827721	1.99033703455212
DDX51	-0.267223641355899	5.56862185987495	-4.44745115857055	2.30251870028366e-05	0.000785863729460081	1.96164312935766
INSIG2	0.463127057951933	3.41860335551399	4.33407566707878	3.55783406580656e-05	0.00115229413885629	1.96025448305221
LOC388630	-2.16750628934655	-2.18909938556217	-4.7973387614033	5.77476098102746e-06	0.000242996841986038	1.93556222554512
NOL6	-0.208491235883339	6.16014971751033	-4.45713043265892	2.21787453664564e-05	0.000758522162594308	1.93288672200751
RNF223	-0.536333955395309	4.80921584590639	-4.38082151767296	2.97586974726093e-05	0.000983566119628298	1.92779161457201
HDAC5	0.402182584745901	4.9457181551372	4.35418523912836	3.29515148566319e-05	0.00108055124404375	1.92242667363544
SUSD4	-0.235349605936122	4.9502972989518	-4.41720010117257	2.58766237743087e-05	0.000872501322583748	1.91239417978542
TAF3	0.339615799050481	4.63760046825422	4.3650493307392	3.16112568789779e-05	0.00104068240166147	1.88792626917333
BPHL	-0.348440128742695	3.60602988755161	-4.34410352443063	3.42441625705009e-05	0.00111420111834447	1.8578362855255
CC2D1B	0.250576476631064	5.22178762604916	4.38567889111807	2.92095787865457e-05	0.000971174941602764	1.84172411615286
DSCAM-AS1	0.26923148911159	8.91590219087414	4.47623233280261	2.05956580176307e-05	0.000707272658494569	1.83930333016921
TBC1D15	0.292642121167296	5.48706992044039	4.38111394514033	2.97253590931436e-05	0.000983566119628298	1.8058674275054
SLC25A30	0.308316398380827	5.27457276032143	4.38441405716971	2.93516172964055e-05	0.000973961205684695	1.78396711583397
IFRD1	0.300671423025188	7.38493088016067	4.4057184713769	2.70457624739505e-05	0.000904626663228698	1.78146289578314
CKS2	0.361083216883631	7.17545906184564	4.39775213417032	2.78867438649566e-05	0.00092903965019429	1.77343008613618
ZDHHC13	0.303437026170608	4.42390056922562	4.34184596425466	3.45402500214227e-05	0.00112165270166655	1.76567321728983
FOSL2	0.348947310078619	7.29169908383506	4.41420551430732	2.61767606074917e-05	0.000879076595180104	1.75689404264894
GRPEL1	-0.189125610956616	6.03397888097006	-4.39830070332503	2.78280329125563e-05	0.000928934176506172	1.74945529747621
TFAP2C	-0.173052026599196	7.03079446698842	-4.41314066518182	2.62842946244605e-05	0.000880918924447849	1.72733594478536
FAM100B	0.404001197486522	4.68498883290866	4.2987057549756	4.06959861292517e-05	0.00128415032457661	1.68510038868414
MIA3	0.281712192810049	6.45505987361134	4.3698511913682	3.1035773115728e-05	0.00102375201102058	1.67654456004826
TAF5	0.322504309652704	3.53145423765623	4.27707029649107	4.41685230767684e-05	0.00138069977558108	1.64897340307329
LOC253039	0.310608887316564	4.62945342384573	4.31645334480784	3.80452824242535e-05	0.00122595241476535	1.62507027215443
LRP11	0.184720095679556	5.81283699318415	4.34813308266019	3.37217432065425e-05	0.00109934197541173	1.5979758681511
FOXJ2	0.320012146328668	4.89181244391308	4.30525994717046	3.96969932005752e-05	0.00125737218614852	1.59095663101979
DNAJB4	1.02727332532045	4.68788398282454	4.184820118874	6.24494019661989e-05	0.00187505170284149	1.5834738889297
RNMTL1	-0.288877449089219	4.87915413507709	-4.30832426131547	3.92380754683922e-05	0.00124756192801025	1.58119474512366
DDX28	-0.330217694496021	3.13860981729376	-4.28815857775352	4.23546321141037e-05	0.00132896598025567	1.57651003352749
TRAF3IP2	0.259180441787117	4.98493074191515	4.30347181819349	3.99671717915302e-05	0.0012635368261655	1.56146179216083
AGPAT6	-0.163368801227685	6.10181812923138	-4.35110553965667	3.33413083016284e-05	0.00108906257819616	1.55903953863318
PTEN	0.221006680681391	6.51798690406376	4.35149869231889	3.32913010009778e-05	0.00108906257819616	1.55861313821475
CHDH	-0.400015807806344	3.16477527920066	-4.24987980229946	4.89386933621529e-05	0.00150174441796082	1.54561275995587
FUT1	-0.320768055089086	3.9371789669864	-4.2543808172754	4.81161898953809e-05	0.00147921904376903	1.52367412360453
CCDC64	0.307418972416406	5.48310057579343	4.2757750323759	4.43852271679331e-05	0.00138488533424723	1.52153475180995
GTF2H1	0.255329791877382	5.98728289538094	4.31008719039305	3.89763768040123e-05	0.00124756192801025	1.49846560269455
PGM3	0.290300643049344	6.38652846022921	4.30835575467978	3.92333856054938e-05	0.00124756192801025	1.48885554295125
TET2	-0.436113979217181	6.56814779793111	-4.33097747674526	3.60005830309402e-05	0.00116230453785607	1.48721301304885
PHF20L1	0.339526536888667	6.52298771220911	4.3124059666373	3.86347251640517e-05	0.00124131707805211	1.47629766731461
C1orf226	-0.30724616748932	4.45595842770565	-4.2718513717674	4.50479412635743e-05	0.00140033786188107	1.47278356588514
STK40	0.378137605545494	6.58507542584907	4.29802139918984	4.08016816453525e-05	0.00128506087351577	1.47140944733282
C3orf70	-0.627131117311765	0.0866320420648072	-4.14452997257796	7.25434236596819e-05	0.0021200315360254	1.46637159508848
SERINC5	0.308399303055443	6.62586389664445	4.31216193227766	3.86705451844744e-05	0.00124131707805211	1.45083179863312
CXXC5	-0.252642312694451	5.95871777498232	-4.30835135595864	3.92340406125867e-05	0.00124756192801025	1.44046110966485
AZI2	0.358733228737711	5.87323128721534	4.26123382007991	4.68893897404171e-05	0.00144949751204942	1.42557335528294
B4GALT1	-0.187522010233322	7.24065346858333	-4.333756437667	3.56216257945886e-05	0.00115229413885629	1.40288793098054
HSPA5	0.238484881865427	10.5527548020853	4.36280044176526	3.18843036930313e-05	0.00104760922389441	1.39898841771649
DPM2	-0.296576487470038	5.57837748331863	-4.26836253983397	4.56452059750671e-05	0.00141364893467967	1.34867082616942
KAL1	0.556991975047031	1.76258405495373	4.10630043022189	8.3557285335626e-05	0.00238001379504914	1.32508734508124
RRP1B	-0.169408277314211	6.70065163701951	-4.30736445277343	3.93812656179756e-05	0.00124973868348202	1.32462967758838
CEP44	0.513449056338359	2.83957799786149	4.13388565153569	7.54614002211429e-05	0.00218720356550848	1.31144421256346
PPM1A	0.234523769102124	6.39972675398014	4.28900678222144	4.22188714280677e-05	0.00132719625143422	1.30624357791607
PLK1	-0.28243395558603	5.46930024210235	-4.25716425691961	4.76142274584381e-05	0.00146918881921572	1.294365568245
BLCAP	-0.215767776958406	5.42188446017265	-4.25567227465229	4.78826597158992e-05	0.00147475064657219	1.28983844397899
KAT6B	-0.317464766472675	6.29537197739031	-4.27106619966623	4.51816976927998e-05	0.00140189000410832	1.27087615868772
ENPP1	0.344239471785942	4.85948156284416	4.20948675578095	5.69511774283544e-05	0.00172545560020253	1.22866938222835
VAMP1	-0.409745255493289	2.82993376118291	-4.11286984146164	8.15568428660483e-05	0.00233154981212272	1.22604211144293
RIMS4	-0.291591586278594	4.95655322941588	-4.2304810699131	5.26410104160818e-05	0.00161239607728673	1.2187314098859
PTGER3	-1.18579188834656	-0.283018558438399	-4.16766100364803	6.65713772181453e-05	0.00197751281100579	1.21159876060236
SIGLEC15	-2.06581438966473	-1.86985258340894	-4.44367664773419	2.33636515283991e-05	0.00079417420357916	1.20658663251143
MTMR4	0.210382558688944	7.46852985721993	4.28050240321145	4.35992300678357e-05	0.00136545603680615	1.1966175074691
OSTM1	0.393605766280722	5.15689991265208	4.18836111558187	6.16298635203199e-05	0.00185377308905365	1.17796728828886
PDP1	0.378513801314719	4.59322370481625	4.15414463810659	7.0001103217684e-05	0.00206472389808209	1.14118476248684
HCAR1	-0.383809893221689	2.92152270118206	-4.11290085216056	8.15475097349167e-05	0.00233154981212272	1.11913524995107
TMCC1	0.258413710074717	4.85969324240678	4.15692122352245	6.92829864219595e-05	0.00205077639809	1.11854852409257
PATZ1	-0.215874870201636	5.48783334293799	-4.22420439597428	5.38955998973544e-05	0.00164465384604379	1.1143656749887
LEMD3	0.295740541067501	5.81486823536836	4.20095092588601	5.8798949102314e-05	0.001775006542937	1.105854782451
FZD7	0.262625145773465	4.29375947792061	4.15277536006236	7.03578707492015e-05	0.00207159336339726	1.08879927013035
RBM12	-0.234370500359018	6.1636483520479	-4.22724026191379	5.32852371731617e-05	0.00162914498443136	1.06532594687383
HIST2H2AB	1.44362915672917	-0.0570265565935124	4.22317468019558	5.41041481640613e-05	0.00164515958890138	1.055675092961
RIT1	0.299778657729955	5.24427361328281	4.13973088000464	7.38453511321739e-05	0.00214550109564594	1.05155033134962
ACBD3	0.268291608007623	6.39420531773511	4.20512531466708	5.78882204610732e-05	0.00175067377756056	1.04749799364194
PARP2	0.19914538670239	5.92601925527114	4.17507109753955	6.47602197975613e-05	0.00193401770695431	1.03871171014217
CAMKK1	-0.354980515368871	3.11298590751455	-4.06915160589767	9.57856711465577e-05	0.00265882189046606	1.03308156216341
UBL4A	-0.262476132224263	5.53792646967805	-4.18332495414297	6.27985834276741e-05	0.00188215682660291	1.03050872373452
ELAC2	-0.190973901840723	6.81938325219402	-4.22374189214896	5.39891749269338e-05	0.00164465384604379	1.02537804221011
MCOLN3	0.46747520448251	2.93074190674019	4.0416760476207	0.000105914969833413	0.00289905393697871	1.01986750350882
GRHL2	0.179036781296444	6.68022964022593	4.19939761066269	5.91413409058143e-05	0.0017821257392952	1.01959784679097
RTN4RL1	-0.303314521080436	4.87012414618453	-4.16773815701615	6.65522712576301e-05	0.00197751281100579	1.00550930342528
LOC100507584	-1.27340994958865	-0.811047849438618	-4.08959781187637	8.88576249739175e-05	0.00250599480617841	0.999630721850965
FRMD6	0.369288573405668	5.23772288993797	4.1288546024958	7.6879491452745e-05	0.00222445089109984	0.998454485816797
TSR1	-0.168292228634504	6.68458162611307	-4.21051158118266	5.67331224478398e-05	0.00172196867480521	0.993338112194048
ITPRIP	-0.461691458899691	2.94285734134533	-4.03350102479267	0.000109121817505804	0.00297397739032493	0.963375256048391
STC1	0.250625361993396	5.67482290013966	4.17724728726172	6.42373787198182e-05	0.00192183528034032	0.943747820530938
GLCE	0.30725631424443	4.78542364696835	4.13955195819385	7.38943213999082e-05	0.00214550109564594	0.937461873521867
DGAT2	-0.343339614113296	2.50710092966355	-4.0575987058134	9.99262454000723e-05	0.00276225872408398	0.9314671732536
SAMD15	-0.514768586572818	2.00230990354982	-4.00596390113617	0.000120622279060332	0.00320713353736884	0.928158966201201
C1orf93	-0.273331013280255	4.96803013507743	-4.14751790176868	7.17440045151155e-05	0.00210499426580841	0.921776024015211
SNIP1	0.268439421574902	5.15271615888027	4.10074283944899	8.52863030191443e-05	0.00242160973122609	0.914675386647235
SPICE1	0.263346617250596	4.98381963691929	4.12576780385228	7.77621869872112e-05	0.00224610503484304	0.901862743715765
FAM83D	-0.249853581749019	5.76664867759842	-4.14418298107268	7.26368135698728e-05	0.0021200315360254	0.89793417161483
FASTKD1	-0.33439648651297	4.14075812339872	-4.08449086065444	9.05416169180099e-05	0.00254490420392739	0.895195689119147
CD22	-0.387107356237961	2.24066632029482	-4.00404057506974	0.000121467467020704	0.00320919734352964	0.883310126979738
GJD3	-0.324164580693362	3.96291823529659	-4.09188020751147	8.81147673957337e-05	0.00248924217892948	0.864057966978682
SEC22A	0.307567356784888	4.45360155811931	4.04991335120353	0.000102775123396041	0.00283164936355089	0.849631658553153
FAM117A	0.470893110663672	4.06986327858689	4.00749493207471	0.000119953508858448	0.00319443070405841	0.842123902664563
SLC20A1	0.150944221214972	7.16096130707977	4.1634909679479	6.76119050250369e-05	0.00200486081496226	0.823854611071738
NTRK2	-0.391606772013281	2.70049622303056	-4.03878810218153	0.000107037381420701	0.00292498883477091	0.816025700863337
ATP2B1	0.297837833456035	7.87026955954155	4.16977944558162	6.60486839046022e-05	0.00196898073016144	0.81570324416171
RLTPR	-0.651964371545528	1.19394115123907	-3.9426444306098	0.000151629364817094	0.00380758182762924	0.809023303017133
LARP4B	0.220238412660159	7.39438084542075	4.15537249615324	6.96826611428848e-05	0.00205896258825725	0.808845354874851
LOC338758	0.590835257289897	1.66817374233437	3.9434618289563	0.000151184417193859	0.00380758182762924	0.806782969185788
LITAF	0.192168034392671	7.27925257888602	4.14563712807571	7.22462121544464e-05	0.00211601690380203	0.789567670746459
FUT9	0.480599170533466	2.68038927742118	4.01605550722137	0.000116279083477039	0.00312143080589086	0.785486612157342
CCNI	0.176243345820907	7.4986155023831	4.15133947626574	7.07338682317308e-05	0.00207900388806233	0.781116164523227
ZNF323	0.441720661541982	2.54704920582382	3.95192980265197	0.000146647744448045	0.00372160376046905	0.777358892755672
PJA2	0.314337872112965	6.48815187283961	4.12417449109372	7.82216065210656e-05	0.00225547956458328	0.763986132623203
LPIN2	0.251281190471028	5.53314388175899	4.08904208923781	8.90394048065801e-05	0.00250689394947011	0.748733739271922
CDK5R1	-0.33495276255833	2.8049030101877	-3.98811839812067	0.000128685358651047	0.00334702012143097	0.742634410190119
LCAT	-0.974119197858545	0.26968012728523	-3.96214455287793	0.000141348331750988	0.00360954326335017	0.731976614351542
OFD1	0.277322628876028	5.53347166363717	4.07495709725373	9.3767573550404e-05	0.00261361483342826	0.728812536886774
COL4A3BP	0.269098604445783	6.30161227488074	4.10590550818068	8.36790308233013e-05	0.00238001379504914	0.726810186021032
RNF103	0.211857699837938	5.24562788142144	4.07975101451615	9.21319108631841e-05	0.00257661216935768	0.726330392995097
PWP2	-0.199069212864807	5.85111854713084	-4.12051190351862	7.92875844149679e-05	0.00227836007174557	0.721075257959805
CNTD2	-0.658326425931598	1.66762689603877	-3.91203939158502	0.000169219502192454	0.00418643040631153	0.708547311238428
PDZK1	-0.447446908214005	3.34086558863381	-3.97622050561776	0.000134344995895097	0.00346726190023088	0.696785797342171
SEC14L2	-0.593431122967383	2.11474264794061	-3.91104860004728	0.000169820322033452	0.00419205961614087	0.690611865410918
CREB3L2	0.307906723692894	5.85566346937409	4.07850090028445	9.25557873234206e-05	0.00258414522069597	0.689473835437283
CCDC165	0.328325917884304	4.25000505496703	4.0171520255105	0.00011581628929207	0.00311881992443465	0.675424203852836
SERINC1	0.235887487669598	7.55714135292819	4.12121645560562	7.90814508557123e-05	0.00227634799330625	0.666350495262691
LOXL4	-0.821411222226429	0.18928447378696	-3.92250593500195	0.000162995311717236	0.00406855760172994	0.666179963524129
HYOU1	0.188854029956255	9.2049344201938	4.13999598746778	7.37728494443865e-05	0.00214550109564594	0.653026248971208
DSN1	0.242515977911226	5.06807143088216	4.06132302800654	9.85730564550518e-05	0.00272936390091769	0.652312800280499
ZDHHC22	-0.870759261512753	0.702356298620108	-3.89528306460814	0.000179659093268596	0.00438630463623942	0.650933283067868
HIATL1	0.185650862220845	6.2881349208901	4.09481059171133	8.71697376411123e-05	0.00246671183131973	0.649036785697125
PCDH1	-0.316712848375055	5.18765022408441	-4.0139645582062	0.000117166497156603	0.00313518799751524	0.64243465439406
MCFD2	0.219218502146417	6.96882120384403	4.09852382344973	8.59862039377755e-05	0.00243734453331417	0.62835911613006
AXIN1	-0.243642638043802	5.99795868828961	-4.08273737726037	9.11268460392079e-05	0.002552772819363	0.625494362620977
MOSPD1	0.3171880293724	4.84965359549253	4.0152256974648	0.000116630487716792	0.00312584659707633	0.622397598095903
ARID5B	0.329786381103839	6.25411291576095	4.04519214926271	0.000104563641151386	0.00287219556495694	0.617620797421956
DKC1	-0.156245372052922	7.29390422865692	-4.11749873844508	8.01749914544578e-05	0.002299908331191	0.607805800428927
CA5B	0.545769020212358	2.24154893301339	3.89119033987655	0.000182300854744747	0.00443784497052568	0.605269871414065
PIM3	0.401773449703187	6.6369311087757	4.08299943757393	9.10391528248253e-05	0.002552772819363	0.601628537716022
SESN2	0.397992037819318	6.73073296517458	4.03334045148324	0.000109185728154718	0.00297397739032493	0.600306356810859
DNAJB5	0.791182508700036	3.26439722128384	3.87405846089536	0.000193766976334151	0.00466939324526274	0.598588553442187
CHST10	-0.250278616970869	3.61420701572722	-4.01305431516935	0.000117554833323687	0.0031405543650245	0.597035276738516
CYP20A1	0.273262036037585	5.09154023331216	4.02122288890716	0.000114113529838171	0.00307812044034447	0.57777782836791
VAV3	0.313243756394678	4.22798339582382	3.99121849427097	0.000127248587743617	0.0033251646584754	0.57762438242117
C10orf118	0.520402169123497	6.27634671947306	4.04321538001972	0.000105321318150391	0.00288753069630678	0.57405951637631
DYNLL2	-0.13802875817515	8.21833639619391	-4.1108164785191	8.21771192526899e-05	0.00234527328051534	0.57137452604805
PKIB	-0.268020061263429	5.58859179671093	-4.05277124723066	0.000101706758979065	0.00280683801512521	0.543620874050877
CIRH1A	-0.169255476309856	6.44461826384541	-4.068921831516	9.5866395596211e-05	0.00265882189046606	0.53849843776886
NCDN	-0.248487252440651	5.64671609739591	-4.04512253279708	0.000104590235533292	0.00287219556495694	0.537413046884577
STARD4	0.644735145248493	3.32095900860804	3.88874582265447	0.000183896379652366	0.00446369093368094	0.531431089962315
HPS6	-0.323312746385942	3.34199510115506	-4.00817548293241	0.00011965737808534	0.00319162678006256	0.526936990393946
TULP3	0.290634925869731	5.60455577328972	3.99627845231645	0.000124936419273302	0.0032801203703716	0.51394836660157
TNFAIP1	0.189953640499988	5.72365060586383	4.01672730654271	0.00011599533562535	0.00311881992443465	0.51298591605024
LIMA1	0.236787680565698	5.6581598543697	4.02960668511121	0.000110681974516987	0.00300982982410096	0.510763633556205
WIPI1	0.285594484431876	5.36228497793697	4.00511851420277	0.000120993080844262	0.00320919734352964	0.509861323585169
MNT	0.267781733542157	5.09078222795694	4.02155634196285	0.000113975120518597	0.00307812044034447	0.497664441010771
WNT16	-2.11444871833155	-1.61186219134853	-4.27391513341664	4.46981889200984e-05	0.00139205309404046	0.496208698632598
C17orf109	0.393719377494024	2.45087869687432	3.90984325486117	0.000170553995033756	0.0042008026700214	0.494491333846345
KDM6B	0.405791959684376	7.18789582028028	4.02391347520098	0.000113001299118655	0.00305798337614948	0.459951351590144
HMGCS1	0.281264286499163	8.60651286618243	4.07204578904195	9.47744487794121e-05	0.00263728432843076	0.444636998256195
RXRB	0.271390760888537	4.95648858394394	3.96949358815757	0.000137649453277733	0.00353617428051736	0.420453237376507
BFAR	0.204114392532153	5.7751671680938	4.00487141491404	0.000121101668911523	0.00320919734352964	0.419094882521036
MED21	0.317772509937593	4.51681377240402	3.94536101001251	0.000150155418621193	0.00378763080093641	0.415921858668635
IPMK	0.411658259989767	4.35896139729294	3.95664203635759	0.000144179856055897	0.00366453482170034	0.402767011183081
IPPK	-0.221002346049022	4.90239570993382	-3.96210451416778	0.000141368741777946	0.00360954326335017	0.37562006335936
TOR1AIP2	0.276094849623122	6.50213731555896	3.99883505835151	0.000123783511919581	0.00326522942167677	0.359001128060459
ZBTB5	0.224112913638952	5.59405603989726	3.96851310070277	0.000138137540669994	0.00354327029166407	0.351332735452591
TAB2	0.248136932482078	6.36780990428357	3.99730127187872	0.000124473948488738	0.00327827136145771	0.346166979200739
LIN54	0.301178509975395	5.70043383530086	3.97911704008241	0.000132945627887866	0.00344176885572239	0.332895961895643
NUDT19	-0.231859702263749	4.4377960455381	-3.97237175950661	0.000136226206522949	0.00350499550444584	0.324258360199845
SCO1	-0.21977443761059	5.03048838922527	-3.96684786846632	0.000138970289602411	0.00355917170491688	0.27200256171474
ABAT	-0.199608162366883	6.40002589974269	-3.99652635293298	0.000124824179553589	0.0032801203703716	0.269957359271795
IVD	-0.16175147491559	6.16211062861071	-3.99244163113271	0.000126685946372757	0.00331624472099625	0.269483738898068
SPAST	0.304606395643762	5.21751362664421	3.94903512520301	0.00014818371173957	0.00375488544717055	0.269171962242437
PPAP2B	0.271326953889569	3.95100337738267	3.88072961195715	0.000189222564988179	0.00458631619835116	0.25197735657215
BDKRB2	-0.364237948174039	3.96173119965721	-3.84088315089175	0.000217955734965868	0.00512584746098799	0.245197116435445
ZNF689	-0.316539807070849	3.60206149414142	-3.87730412839079	0.00019154316095966	0.00462246439233673	0.237296550104157
FAM102B	0.266024607840986	8.44299714775629	4.02875466944637	0.000111026147675567	0.00301428781449055	0.230676076990829
LZTFL1	0.468244592720065	3.59746930515885	3.8073268158236	0.000245334964162157	0.00565928543537644	0.220853742964619
GATSL3	-1.09872955657178	0.635881421451016	-3.84148896714972	0.000217489286136514	0.00512294481879869	0.218870165388455
LOC100128822	0.488892637245981	2.57460722458481	3.80046329165258	0.000251324869668614	0.00578150910637951	0.215244326718468
TUBB2A	-0.316765528503717	4.21846319067234	-3.86604109847831	0.000199366249861963	0.00477679249669266	0.214740099088838
ATF1	0.258614780105362	5.50314556759149	3.92666078659062	0.000160585678836032	0.00401440193251688	0.200413615661557
GLG1	0.160260656479735	7.2178795839263	3.9892930994212	0.000128139114317048	0.00334321146308628	0.198401140535812
CCP110	0.311261932678919	5.42852777618971	3.94579922109699	0.00014991894303179	0.00378737825266414	0.198261465782497
LDOC1L	-0.243648250558038	5.30836239892004	-3.94299206112852	0.000151439980745585	0.00380758182762924	0.193863770021626
HINFP	0.27890051843529	4.32102279548087	3.87351567423436	0.000194141270395708	0.00467168144762276	0.183679812128921
GEMIN5	-0.195289860590817	5.94301462918895	-3.97448610551285	0.000135189648550874	0.00348368518083947	0.172677510483234
SSR1	0.229254365906906	7.78429732176004	3.98873660935862	0.000128397608944837	0.00334473771338545	0.167984184287533
GOLGB1	0.314666926991261	8.00530447578421	3.97859281878342	0.000133197850856634	0.00344296886820146	0.166837011390172
SRP68	0.167150240150271	6.95714630908694	3.95985842009197	0.000142518228989411	0.00363334582563858	0.155864578276041
CHIC2	0.481241799031074	2.8131449641373	3.75748414129981	0.000292119833451182	0.00652257956560422	0.134234338758361
SLC35E2B	-0.245474905408381	5.3098677890562	-3.91649213570267	0.000166544314883984	0.00413861385158952	0.13314967914527
TUFT1	0.168204510897554	6.85772928098336	3.95741888148883	0.000143776839029949	0.00365985366200435	0.131306924117713
SEC24A	0.333068060168622	6.88569705192431	3.93515348219718	0.000155765744010755	0.00390558666092334	0.127410847457094
ZNF324B	-0.401497132885684	2.30512563343839	-3.77525853425387	0.000274538157493181	0.00617069881461973	0.124256837241475
SAV1	0.283875622229912	4.85598860890564	3.86928020820422	0.000197085741606479	0.00472892674695373	0.118417581261284
MAG	-0.488352637245585	0.836793601695538	-3.73212359205548	0.00031906847005375	0.00698168615254414	0.117503137999625
ADAMTS9	-0.57848718067565	1.25414396007442	-3.72883343002334	0.000322733092700923	0.00701748158648074	0.114937054117905
PREX1	-0.243091088515232	7.95890203357896	-3.98070017002527	0.000132186693814278	0.00342988704400683	0.111530124572862
C18orf25	-0.242180241931225	5.61062281430336	-3.90827721529097	0.000171511738688836	0.00421198578242599	0.105882443663081
TRIM37	0.155255292555413	10.2582532277047	4.00419475441817	0.000121399505862797	0.00320919734352964	0.099071304348441
HTR1E	-0.934040466433545	-0.456244930191487	-3.74394609408829	0.000306224118926848	0.00676524724561771	0.0949648661320195
FOXO3	0.30802665406164	6.74892794370271	3.92843603643751	0.000159566522263879	0.00399489598554059	0.0941951723184209
SPTSSB	0.26017493950104	8.69099426422077	3.98050176340377	0.000132281579967974	0.00342988704400683	0.0795659138246307
EPB41L5	0.21355860674003	7.11244760319477	3.94664952067908	0.000149461103743469	0.00378152420424475	0.0726173861014514
PAWR	0.282430315071061	6.60306600600547	3.91734530842896	0.000166036365471449	0.00413213121450076	0.0666208295279542
DOK3	-0.426916852786471	2.59491928609488	-3.77731620361312	0.000272569088134957	0.00614469434348996	0.0660610398927579
STX5	0.258122973203495	5.97928525378897	3.86218651836995	0.000202112887186189	0.00482876560757404	0.0581739223804174
TMF1	0.3162260125825	6.20072838051041	3.90417167981091	0.000174047005104119	0.00425550016573287	0.051570791032149
LHX1	-0.418111556829374	2.53046701078459	-3.7529941248718	0.000296727726454874	0.00661663266297507	0.0509926906273019
FBXW11	0.208263437525805	6.40845317396677	3.91256546483736	0.000168901314997144	0.00418474902520332	0.0463984249833178
LPIN1	0.304389327510738	6.13705125804514	3.87758248750054	0.000191353577294451	0.00462246439233673	0.0359863753770124
POLR3H	-0.257407186736302	4.28951084698222	-3.86166838834372	0.000202484828582268	0.00483029971586801	0.0301689093091406
MBLAC2	-0.274903136675198	3.5040491087485	-3.8609039643425	0.000203034765255011	0.00483029971586801	0.0296385062946936
FXR1	0.214867877398402	7.71544633407064	3.92012371551259	0.000164392434597248	0.00409731605991711	0.0215744986665127
PRR3	-0.255438771176327	4.08777904774229	-3.82935167684967	0.000227018345764353	0.00531000673365461	0.0043729422964276
SLC19A1	-0.297137165362997	5.80430757074384	-3.90911017265878	0.000171001688939184	0.00420563565561605	0.00301128994961175
PUS1	-0.284532647985776	5.59761319604714	-3.89319914866593	0.000180999614000604	0.00441259117280772	0.0028093484675189
PCK1	-2.03876632987258	-1.62508847691818	-4.0262528893381	0.000112042679862515	0.00303695588009838	0.00138538506347796
AMPD2	-0.237001966350967	4.82362622664552	-3.86089173867061	0.000203043572127195	0.00483029971586801	-0.014499363029044
SOS2	0.357155012164633	5.53505146720014	3.84527977845341	0.000214592084011985	0.0050618307658906	-0.0172866635912774
FAM32A	-0.217130175025663	6.87321034343708	-3.90641003930351	0.000172660361244934	0.00422857233807007	-0.0180109115242955
ZNRF1	-0.237324445834346	6.59823602097511	-3.91454896011645	0.000167706759899469	0.00416131728866278	-0.0230284887259735
TMEM167B	0.25560394547415	5.59640216919028	3.86556398987251	0.00019970427962343	0.00477804631247818	-0.0232303859816483
SEL1L	0.314170321115383	7.47273144989167	3.91083788514612	0.000169948362816522	0.00419205961614087	-0.0402065373286504
BOD1	0.219005921853794	6.67240291269485	3.90635742962059	0.000172692831075213	0.00422857233807007	-0.0404329169186726
AFTPH	0.257131161844426	5.76598477549589	3.85475970475396	0.000207507059781824	0.00492947168720344	-0.0425539801314336
LOC728377	0.851270611378008	0.711291593838293	3.69023970830627	0.000368815665457992	0.00777317379541903	-0.0462420349464114
TUBD1	0.273122152865324	6.67799234563979	3.88979058359046	0.000183212844908211	0.0044535633986118	-0.0526716388626332
GALNT4	-1.34129254022176	-1.34777815025934	-3.77776384872562	0.000272142501422147	0.00614469434348996	-0.0598878946061996
LINGO1	-0.506283747152664	1.87322131564143	-3.6822796708645	0.000379067463022359	0.00794098644022522	-0.0614795058597624
MAP1LC3B	0.213391613252939	7.62558097053956	3.88024042229402	0.000189552316907282	0.00458765983785439	-0.0784928108228193
CEP57	0.406635792691514	4.67975567228605	3.78280938052282	0.000267378055436634	0.00606875963888855	-0.0884275812810822
DMRTA1	0.46240895387438	2.08673541211107	3.68203577967096	0.000379385802782824	0.00794098644022522	-0.0987578710964563
ZNF184	0.344644390470019	4.33891009509977	3.78155109179899	0.000268558759294159	0.00608587627430287	-0.0998103717769396
LOC550112	0.398695004168444	2.85815244341581	3.68969456686556	0.000369509278124739	0.00777317379541903	-0.10673117069009
PVRL1	-0.259366508070138	5.02260466008418	-3.83694364656236	0.000221012304068032	0.00518402492739658	-0.107556295475307
CILP2	-0.590149742776616	2.04592815148963	-3.66647777019253	0.000400225494475508	0.00828604995418643	-0.110439043162508
KRTAP5-1	1.00908093129992	1.81187244096886	3.65902117061681	0.000410594147966686	0.00843584340367919	-0.120079834380607
LOC100505783	0.682645724005915	2.60123017261685	3.64018022269901	0.000437939913761708	0.0088777055972737	-0.120416223461047
FZD8	-0.382509347062946	2.38720120587665	-3.72100558252364	0.000331613293535309	0.00712840709650965	-0.128930078498979
SCYL3	0.276680276730231	4.45056215626627	3.77580284734231	0.000274015968993474	0.00616775648108596	-0.144086846514509
ZBTB41	0.432847819341533	5.42815510995904	3.8253990319441	0.000230206555522516	0.00537705926614323	-0.167553311154599
BCAR3	0.336186096914616	3.28658922732537	3.70801534855123	0.000346864223710514	0.00740862998382456	-0.170057823324718
FAM113B	-0.633588304459255	1.89278909748836	-3.63204325250239	0.000450276025539458	0.00909157663194443	-0.176732108666707
RGS3	-0.285878478037054	4.13064965480069	-3.78967630159212	0.000261021103920047	0.00597170580295329	-0.182726592226246
ZMYM4	0.274694402489483	6.08718293869978	3.80946575727297	0.000243496234182859	0.00564020916963176	-0.19215392128478
KCMF1	0.162380677346047	6.89472621982433	3.85349211439739	0.000208441332872941	0.00494464234179727	-0.193752694077371
TBC1D24	-0.254614835430156	4.5177806450595	-3.78742481932216	0.000263089357751155	0.00601080111889387	-0.1941845938032
ZCCHC7	0.383149643205486	4.68923235010675	3.73185982448242	0.000319360793272917	0.00698168615254414	-0.196322885561876
OTUB2	-0.615169490828761	1.94441551499632	-3.6144619612146	0.000478063735786861	0.00951802133011841	-0.207260922806563
DNAJC1	0.19338146565187	5.85777312134952	3.82358380665258	0.000231684973215885	0.00540034112124725	-0.208981659475637
SIN3A	0.181565161723532	7.59889264490215	3.87280878790911	0.000194629758337897	0.00467670700925716	-0.213531120587168
CABLES1	0.205127436491091	4.83409541990287	3.82338292803133	0.000231849134480718	0.00540034112124725	-0.216329576126807
SIX1	-0.360171364995975	3.22131054493688	-3.70381526258576	0.000351936145629112	0.00749780904395065	-0.21958383202425
ZNF367	0.267363644118816	5.55164846477594	3.84890707952405	0.000211854323572462	0.00501138855364335	-0.236563561495738
FAM123A	1.08554162304111	-0.626380986645999	3.66640129448857	0.000400330564636608	0.00828604995418643	-0.244530070847347
SENP6	0.232829534197532	6.97436801892425	3.84583233598718	0.000214172866041424	0.00505907770010844	-0.245522727556045
TEX14	-0.258576108100816	4.76782643912184	-3.81961677907274	0.000234947486440618	0.00545730800449012	-0.273159722557748
FTSJD1	0.28161357842658	5.42496338941817	3.8084768743735	0.000244344684911316	0.00565203390104681	-0.275195211769268
FOXN3	0.355281907681831	4.89481751865246	3.74688447862275	0.000303108887935207	0.00673199607148527	-0.276532065281418
KIAA0226	0.204430955594311	6.0613265729274	3.78532770671767	0.000265029829058457	0.00603863605064527	-0.276771101908356
UBN1	0.20249183883185	7.0266364249627	3.82977138946998	0.000226682286993406	0.00530957222363827	-0.285077270375163
EIF4E2	-0.219848593576469	5.449251697386	-3.79996792027765	0.000251762533942682	0.00578362172755139	-0.287919489359841
INSR	0.230642937159317	5.23683720530654	3.80770803155349	0.000245006288530733	0.00565928543537644	-0.288063307527494
NCRNA00094	-0.277892574353185	3.69340169497169	-3.72910407225453	0.00032243014473109	0.00701748158648074	-0.292265592251666
ATP6V0A4	-0.482997726188156	1.48620430993097	-3.6146932927604	0.000477687788056062	0.00951802133011841	-0.2922873687613
PDIA4	0.149942827052159	8.16718425770082	3.85269671070666	0.000209029629165055	0.00495157438832349	-0.307706227152513
ST6GALNAC6	-0.341578391065643	3.38681852569879	-3.66212043547471	0.000406253950284357	0.00837754755185645	-0.309322327040631
FBXO11	0.234274832356449	6.44319543736159	3.79618007634372	0.0002551331943106	0.00584499663239791	-0.311604884469177
MYO10	0.277263976517907	5.94259595832245	3.76925896867638	0.00028035695238198	0.00628510679844	-0.317262565188104
ZMIZ1	-0.257219237968848	7.51201177907251	-3.84053333814289	0.000218225507786621	0.00512584746098799	-0.325548825967181
MIOS	0.270210511678282	4.85988204784384	3.74308128229171	0.000307146761671228	0.00677667868362746	-0.325561184975843
ZNF596	0.449253338457995	2.39248743130465	3.60312600367861	0.000496833467777	0.00978223381672973	-0.326879698276819
TMEM45B	0.251158925415736	3.81065688597338	3.71467798903277	0.000338960728473809	0.00726766567050767	-0.32761890144676
PTPRJ	0.237046788384916	5.74953602369068	3.77971955825911	0.000270286233675941	0.00611673473883145	-0.33358787422736
SPECC1	0.150499841249207	6.20317410398099	3.79776216889402	0.000253720156979242	0.00582059794968566	-0.335237469743682
RAB31	-0.210968616257081	6.08225766522966	-3.80970613339328	0.000243290418447599	0.00564020916963176	-0.337120180355187
TMEM229B	-0.338617191171793	2.5609202051336	-3.67461882594825	0.000389188866000088	0.00810559725402923	-0.337551752957314
EPC2	0.246673322752293	5.39496082218442	3.77725866539882	0.000272623965730062	0.00614469434348996	-0.339133655455167
ENDOD1	-0.215926923955751	4.91108499302651	-3.78423602223043	0.000266045355519412	0.00605352724585939	-0.339159170191444
SGOL1	0.29685886042418	4.59663546447615	3.73018096247302	0.000321227384302787	0.00700418093230744	-0.340312226211297
EHD4	-0.186571579124574	5.73326749746633	-3.78698189917395	0.00026349806459539	0.00601192582850382	-0.343311062895999
HS3ST3B1	-0.976809069999938	0.516096780842519	-3.57214741290149	0.000551749087592786	0.010650482020683	-0.343512950515191
BCL2L11	-0.237297357494459	7.28439740389454	-3.82014596669783	0.000234509762306358	0.00545471664090617	-0.343874784985251
VEZT	0.220778789639548	6.51739512077917	3.80563398294652	0.000246799565999055	0.00568522856992865	-0.347264641469994
C20orf24	0.958292744813891	4.87928111340923	3.73120772880932	0.000320084578105524	0.00698837400030911	-0.351774393985275
ACVR1	0.261776737781245	4.0465590978617	3.69000921878076	0.000369108778694027	0.00777317379541903	-0.356950340249744
STX12	0.273165309352728	5.21879835011542	3.74439143141964	0.00030575002978074	0.00676370833075807	-0.369382362093706
IRX5	0.30373033348301	4.88201621279976	3.73986177175084	0.000310604850824328	0.00683494148050799	-0.374026058955805
CCDC93	0.263883272789942	5.84179648152979	3.75844934417978	0.000291138217680732	0.0065093523429045	-0.381176646700943
ARHGAP29	0.329613021047744	4.58698170228349	3.73204381209137	0.000319156860210909	0.00698168615254414	-0.385339662098288
ARAP2	0.495888704895027	4.16112846097201	3.63560561825059	0.000444835289450126	0.00900656825758342	-0.385477206084222
FBXO41	-0.257845607672038	4.48641924904895	-3.72824934826759	0.000323387816581046	0.00701748158648074	-0.387397401676647
FAM118A	-0.272493444795419	3.9486281143897	-3.67572363130706	0.000387713552240507	0.00808493946093547	-0.390380276493612
NR4A3	1.12070881471539	2.87919617686624	3.55334989736144	0.000587819364717308	0.011145908226227	-0.393394212895789
FOXI1	-0.671048411455512	2.18027610184999	-3.55958049909535	0.000575623536854029	0.0109894155597566	-0.398812118153755
ATXN2	0.291553577506297	5.69179943522802	3.73189173409693	0.000319325415574282	0.00698168615254414	-0.398880206445686
SERPINB9	-1.11149186510389	1.02175147269841	-3.621669762874	0.000466480666085261	0.00934302114923342	-0.407669162705055
TACO1	-0.227616688835604	6.21473657985486	-3.78274264086622	0.000267440555719975	0.00606875963888855	-0.434787587292373
RG9MTD1	-0.276421643496752	4.87575608714673	-3.74459885496067	0.000305529452862648	0.00676370833075807	-0.446238049939815
LIN52	0.337243954419055	4.42082915057614	3.68255842392165	0.000378703930141824	0.00794098644022522	-0.448138121509918
ANKRD32	0.380000626293864	3.92868553510739	3.65943203957798	0.000410016250821815	0.00843433183117348	-0.453615207943072
C17orf39	0.287209229587553	3.56337911019175	3.6577424437308	0.000412397655279001	0.00845213037608579	-0.453753843961557
RNF145	0.19719165051882	5.83240325891822	3.7518383944336	0.000297924936559851	0.00663448287486943	-0.456727794039192
PPIL4	0.312281686566479	5.41685409212538	3.69279280854792	0.000365583635144137	0.00774907568333402	-0.461489828571433
SLC35A3	0.338931243750083	4.14539840410005	3.69157334426573	0.000367124015344608	0.00776205061014314	-0.465901806001028
RAB5B	0.16202894190968	7.05807629191811	3.77489792145086	0.000274884633872979	0.00617069881461973	-0.4711526376654
YIPF5	0.243893564629809	5.97568277475636	3.72475818619782	0.000327327615151466	0.00708179435419549	-0.516571416336525
C5orf30	-0.237925577373119	5.22690709196003	-3.72813530166153	0.00032351580382544	0.00701748158648074	-0.523943412948944
NEU1	0.228285563300091	7.01821897270495	3.74731529039733	0.000302654688405242	0.00673084708628892	-0.524785279681058
MEIS2	0.323037263301201	3.10677734597368	3.60355655323742	0.000496108007441917	0.00978223381672973	-0.528697269643889
TBC1D22B	0.267364065483577	4.13940502456507	3.6230393016018	0.000464310062315068	0.00931069722081199	-0.535685899737609
UBIAD1	-0.190383947538355	4.61249133123114	-3.72552084700042	0.000326463073678274	0.00707223891735162	-0.536960312165676
JUND	0.434314572252182	7.43316469477138	3.76165403864792	0.000287901480830895	0.00644560156012836	-0.537456544533763
SMURF2	0.250449614160186	6.477942415966	3.72245367360541	0.000329953215482293	0.00711100203057458	-0.551249551332734
PPARGC1B	-0.290056076461592	4.37955353400378	-3.69419934754017	0.000363814569055535	0.00773117516249652	-0.557424471036389
CHD5	-0.26680377989199	3.21398974075614	-3.60548997908931	0.000492862600860536	0.00973156332560992	-0.558480897397566
TRIM8	-0.222963202396059	5.57292100772272	-3.72283021808928	0.000329522843697974	0.00711089037161925	-0.565295496469062
PYCRL	-0.296300581577831	4.66315274645747	-3.69822859504176	0.000358791683403843	0.00763413754865888	-0.565585931868526
SLC30A5	0.208846982035319	6.63632394063607	3.73761431136925	0.000313040758649118	0.00687949230965551	-0.567227878928636
NR1D2	0.306796051791794	5.89912400390389	3.72308580816731	0.000329231020782608	0.00711089037161925	-0.572491854191648
GNPDA1	0.174345685771244	6.09217817796005	3.71281759453218	0.00034115021884969	0.00730524489121923	-0.584971236375142
TM4SF1	0.522068491565468	1.60977088246951	3.5087656781352	0.000682485081734469	0.012556524210041	-0.590273818953589
C4orf48	0.739669405669327	3.7821054768082	3.60221779442894	0.00049836706227346	0.00979399618033061	-0.611308039284705
SMAD7	-0.368767071155435	3.90186535043691	-3.55881662423271	0.000577105781532019	0.0110051506161248	-0.612516154886122
MICB	-0.40645944708631	5.17514329826187	-3.6265198360162	0.000458836682675493	0.00923415725759921	-0.621008004704991
ARHGAP21	0.256216140062767	6.51639693985972	3.70723363940547	0.000347802908222531	0.00741920387386941	-0.625855522044477
ORAOV1	-0.235372697592833	4.72936991133321	-3.65428579351356	0.00041731056555242	0.00853190941112308	-0.627684477910544
ZADH2	-0.209959812890027	4.55769711246714	-3.66913577988914	0.000396589859873983	0.00822899356889888	-0.641401975340238
KTI12	-0.3048660364167	3.21523526765012	-3.60122581517141	0.000500047230155724	0.009815481076437	-0.650176072060941
ZBTB40	-0.24270685715642	6.18122886377875	-3.69161219568977	0.000367074844850657	0.00776205061014314	-0.650471846930929
LOC730091	0.406472843501342	2.78743578833782	3.52990624369139	0.000635931723669403	0.0118301692398744	-0.650980941503689
RHOT1	0.25732851920416	4.0589432823784	3.61208173328254	0.000481948264309707	0.00956121325304335	-0.656407892865151
TGFB2	0.323249216555592	4.09502236635785	3.6449153695285	0.000430909319685476	0.00876706503944027	-0.663217467668156
KLHL28	0.342038698391247	4.88731207064286	3.65841833485119	0.000411443449343876	0.00844292054825397	-0.664053830290675
EPB41L1	-0.196270075782408	5.6910242979106	-3.69375425179127	0.000364373504759348	0.0077332265147149	-0.674951231480994
ALDH18A1	-0.132613468462397	6.62955257920379	-3.72180844498632	0.000330691921874654	0.00711774993749255	-0.681170314649867
EDARADD	0.83979454437058	-0.220128969835727	3.48233923356931	0.000745206878613739	0.0135171798676097	-0.681941478717822
CNKSR3	-0.27829171641419	3.74606169615827	-3.59331275220505	0.000513643300441224	0.0100118537955466	-0.697409943908915
ARHGEF10L	-0.225873681086437	5.38664533611316	-3.66967947061449	0.000395850067580293	0.00822384662138238	-0.710773287648735
ZBTB10	0.396132371907933	6.30356853211256	3.67402775357883	0.000389980346357343	0.00811197924437836	-0.711298638417171
PER1	0.270986324833765	5.39870026442163	3.63193295673953	0.0004504454804635	0.00909157663194443	-0.711546877637646
SRSF6	-0.179727388981847	8.60262921524544	-3.74069354372997	0.000309707912282595	0.00682418330041387	-0.715829988803095
LOC440905	-0.564962451656212	0.932972203127841	-3.43561577012685	0.000869602630086782	0.0152765067075329	-0.735393164180521
SLC9A3R1	-0.254179149128042	9.1110023069425	-3.74596984833769	0.000304075320777567	0.00674450353406369	-0.739688624639754
BCL2L13	0.189716799653212	5.70326956653724	3.65185266587535	0.000420801976311079	0.00859278663226676	-0.739711395028769
C9orf114	-0.22201068283495	5.10475154253601	-3.65118093158204	0.000421770747606836	0.00860206583289845	-0.743813386731171
NCOA4	-0.20221675211051	7.56734889771856	-3.71172054467193	0.00034244762169167	0.0073236496485569	-0.745383192211954
EXPH5	0.583190703136131	3.43366485095726	3.47419226436159	0.000765614339825869	0.0138192488078874	-0.746584955825998
FOXJ3	0.224993101997046	6.31973256222245	3.67946785891441	0.000382753023914265	0.00800145196492772	-0.75136733159798
ZNF490	0.385439217924479	3.73119685942915	3.4955383177886	0.000713229339550331	0.0130480053803947	-0.754512825297702
THSD1	0.806141342119373	0.104483289292531	3.4180186640037	0.000921330813539828	0.0159177030223555	-0.756247984126486
LOC100506779	0.78158871878833	0.450341486354762	3.42165211608646	0.000910418401698531	0.0157454367631916	-0.759541187057523
NOB1	-0.198351857560458	6.25355738493128	-3.6787547354641	0.000383693136250419	0.00801109114937828	-0.765068235673272
TJAP1	0.25020102394502	4.75441567347551	3.568941455664	0.000557749138483534	0.0107216052781593	-0.776371971431222
FAM50B	-0.33186843657349	2.87163228538351	-3.53318859545133	0.00062897842516843	0.0117399946233447	-0.778928008366304
TIMM22	-0.265888154285074	4.44248700775865	-3.60761803933204	0.000489313726475626	0.00968435829772588	-0.781293740040487
EGR2	1.65031358135679	0.960513806880349	3.53388169613517	0.000627519380137109	0.0117258481714112	-0.783078975471676
METTL13	-0.188648487290931	5.8357622102	-3.66151457334463	0.000407098960740082	0.00838463426036593	-0.791017777036385
FOXN1	-1.76985714176253	-1.63030194298082	-3.58390942773192	0.000530254827225422	0.0102757609855364	-0.795103406193861
ADAMTSL5	-0.519555721589663	2.29436253364698	-3.43763171816881	0.000863854317824472	0.0151914822411109	-0.796209325310785
IL1RAP	0.386239918893053	3.59420293794884	3.51643363566032	0.000665239699974596	0.01230693444953	-0.801795625509798
SNN	0.203264006310755	4.56403565550414	3.59511592836634	0.000510514682076193	0.00998054648209752	-0.803890104524104
ZNF277	0.315536147857255	4.6194588334913	3.55766123479669	0.000579354590274555	0.0110354512161181	-0.812168824225801
E2F3	0.19988468632889	5.94542104533873	3.66519760557295	0.000401987766579926	0.00831006601765475	-0.819580147618325
C18orf54	0.516341920014531	2.2493920921045	3.42534247181199	0.000899459657367784	0.0156205226477869	-0.820261743215033
PIK3C2B	-0.217589189256605	5.59098538026407	-3.6401924249216	0.000437921657357872	0.0088777055972737	-0.825647342699532
RB1CC1	0.29283382399267	7.02420714720463	3.65439949730694	0.000417148080234224	0.00853190941112308	-0.826696582645668
PDE4DIP	0.160214075130613	6.9796845788692	3.66421679890048	0.000403342920189207	0.00832778641635099	-0.832028221536234
WDR44	0.282996072492923	4.98624982800056	3.58949871769967	0.000520320761462658	0.0101066717940784	-0.834968453208155
KIFC3	0.453924676015629	3.36588423012208	3.4604814457839	0.00080115271238111	0.0143299229538628	-0.83779407593153
SSR3	0.210876607809327	7.78965665559579	3.68701821627707	0.000372932541307944	0.00783533143320861	-0.840157486148013
C7orf29	-0.294014449744118	3.50039289787141	-3.54652734111409	0.000601453870386586	0.0113401516666801	-0.850374403159318
EWSR1	-0.129142250651325	8.51988229127562	-3.69113041074761	0.000367685035654555	0.00776409663672573	-0.870997888538742
FAM134C	0.206406010129287	5.22088760794875	3.59107622138068	0.000517549028963654	0.0100645232097537	-0.873147702471591
ARMCX3	0.284947683479301	6.30152197409971	3.59432858538591	0.000511878544380117	0.00998909775520779	-0.880799421625418
TTC33	0.533461705292185	3.30669451143254	3.39547935641934	0.000991821033193093	0.0169257295501238	-0.884475070701745
CEBPA	-0.342367514325645	3.91451409886372	-3.52733922966275	0.00064142018229617	0.0119190123652457	-0.891233813844781
ZFC3H1	0.330061771091028	6.13585261209075	3.61860933217511	0.000471365981653076	0.00941830905276709	-0.891381442888541
NR5A2	-0.945638220167049	-0.945906632627392	-3.38225131915011	0.0010355201081456	0.0174718235859341	-0.893680322052123
ADM2	0.839847763424763	3.04721541830355	3.36894505624751	0.001081298030117	0.0181017299856624	-0.895403316914018
AMIGO1	-0.364692345657057	2.28561687496885	-3.44877316657309	0.000832725233497711	0.014749957884444	-0.897988314583848
PTPN21	0.294391882969907	4.1709382847638	3.5018357009533	0.000698432919864902	0.0128217257429425	-0.899429966344534
HIST3H2BB	1.08475381229578	-0.36526251649755	3.49249842295695	0.000720477285079548	0.0131398714456602	-0.899833465971525
SKA1	0.280341225318549	4.08580270526152	3.52661707952362	0.00064297223463861	0.011921361033366	-0.905954583598199
ABCF2	-0.130093183148574	6.61794501866691	-3.64324314827613	0.000433379870317972	0.00880661597958416	-0.911601242300389
SMAD2	0.18225376712625	5.78368791463549	3.60960396155695	0.000486023726200044	0.00963064075470324	-0.912911816097006
RBM7	0.334043499917016	3.62252784108895	3.48655956126604	0.000734838068413085	0.0133726135540157	-0.915920167256115
SNORD60	-0.708687014812599	-0.391431592827468	-3.35730361917743	0.00112290051961861	0.0186303455258945	-0.920877579517313
PAX9	0.262301711008186	3.40087301778348	3.47927212134103	0.000752828781927137	0.0136406376478325	-0.925189998124073
GPR126	0.302512995530295	7.37727710855167	3.64615704352868	0.000429083505671991	0.00874055121663628	-0.926453783160865
TGFA	-0.33579017361192	3.43037708698812	-3.47233259988757	0.000770345929057326	0.0138579542333468	-0.935035983390733
TAF1A	0.374712666468708	3.05595015219674	3.45077342939313	0.000827249604782673	0.0146711796292528	-0.947250319724449
RRP9	-0.252708637754043	4.53028106622782	-3.56082969925525	0.000573207305946103	0.0109557931253059	-0.950699622726376
TRH	-2.44678221854261	-2.9159622065427	-3.99239153470023	0.0001267089438362	0.00331624472099625	-0.952701666179157
MLLT10	0.225591387641167	5.43688712393051	3.57193822650827	0.000552138717527636	0.010650482020683	-0.955270247054647
CTDSP2	0.18097445827001	7.03859871961167	3.62433730491515	0.000462261670194973	0.00928074930653149	-0.960140143301096
STON1	0.706965859774394	1.02959906253115	3.33944551003356	0.00118964986997635	0.0195182883908499	-0.970435947240076
NOP14	-0.132512459627669	6.12441546707497	-3.61788462905443	0.000472529889008651	0.00943029816680271	-0.976185904789089
IPO13	-0.191507296978347	5.31071399475067	-3.56761906474128	0.000560241965721652	0.0107571603154178	-0.978117343143929
TACC1	0.242815459274147	6.34042882845134	3.62033550497299	0.00046860459399807	0.00937433400720542	-0.979140016780486
ABTB2	-0.247324262401742	6.24925487726627	-3.59606295807701	0.000508878761359591	0.0099654430971637	-0.979144806987758
AATF	-0.185588412314092	6.03059750861619	-3.59492588555459	0.000510843565455362	0.00998054648209752	-0.980765449601973
TLK1	0.239992834785486	6.5561371443622	3.60554067676208	0.000492777771899684	0.00973156332560992	-0.981169746792935
GRB7	0.366679309489416	3.72160351000575	3.45210898282214	0.000823612488611788	0.014651625727898	-0.985165082582395
CDYL	0.149330025025723	6.1645562850102	3.60291841076694	0.000497183613024412	0.00978223381672973	-0.986180747994016
C2CD2L	0.245082559061783	4.59719204361652	3.53541357386838	0.000624305960663476	0.0116788511030604	-0.987129481081381
TBC1D13	-0.161835364514332	4.92440940990056	-3.54919943058862	0.000596078620388595	0.0112769443974874	-0.992160064744762
GALNT3	0.238038586306893	5.99903816324326	3.58510599837968	0.00052811313623971	0.0102461300353514	-0.998257090934223
PNP	-0.156247716417206	7.16121744593254	-3.6272385148601	0.000457714150735281	0.00922266440589981	-0.99963145651113
RBM43	-0.407716213970052	2.05735261286529	-3.4242915639763	0.000902567686496896	0.0156582385777739	-1.00086656091762
FGF18	-0.571668555977322	1.21968065926512	-3.33145436818454	0.00122070882219817	0.0198205187790701	-1.00208730857725
TMEM194A	0.271715747870231	6.74861692933262	3.59870110772703	0.000504347684848756	0.00988828919274396	-1.00581777545331
LTN1	0.344482441900999	6.08872892921838	3.56926105760932	0.000557148235587159	0.0107216052781593	-1.01030050431878
SLC26A2	-0.349063148210072	6.77387793201248	-3.63179030546955	0.000450664734984569	0.00909157663194443	-1.01219314037143
RPAP2	0.453489787719754	3.18047629743757	3.39922507902962	0.000979765531185849	0.0168057423010791	-1.01722931279831
SMAD4	0.216432015057115	5.02986274088026	3.53544896996913	0.000624231894331695	0.0116788511030604	-1.02509875191646
LSM14B	0.137790361239105	7.07057389452587	3.61301572922512	0.000480420434422959	0.00954222250034391	-1.0320305939039
BRI3	0.300965665975419	4.69715541278718	3.5025609781301	0.000696747521399336	0.0128048412614093	-1.04436966051925
BLM	0.219457391953569	5.39932825669596	3.56998377723329	0.000555791663607786	0.0107085942190975	-1.04679854194777
UBAP1	0.168632855330168	5.95128342001884	3.545439073809	0.00060365615890509	0.0113688576593792	-1.04986377635956
PAIP1	0.196888386495049	5.79790807651291	3.57743637717704	0.000541983852049909	0.0104909003954661	-1.06129978423582
GLTPD1	-0.331662825217651	4.31333518877578	-3.48771381456174	0.000732025998507406	0.0133359507614792	-1.06176052717162
CSPG4	-0.914801921693011	-0.271959875674433	-3.33029435360074	0.00122528012167161	0.0198754459309758	-1.06609526731287
PRDM10	0.332452123698834	4.53833409003624	3.45956424068007	0.00080358474142307	0.0143580675379908	-1.09047498416295
CLK1	0.310256779877352	7.00246078561596	3.56135501530854	0.000572194094575391	0.0109489405465433	-1.09270587742613
TMEM160	0.70901057759777	3.79211430404134	3.4531328059708	0.000820834513480183	0.0146194210899282	-1.0975216589551
XIAP	0.303086498058458	7.11931893161834	3.59227770901067	0.000515447350618139	0.0100353218762954	-1.0979271753558
DYRK2	-0.231762501528084	5.60795132242407	-3.54830736252479	0.000597868060903026	0.0112980174582398	-1.10235116511175
TUBB2C	-0.239841579309324	8.86018168826057	-3.62499342959546	0.000461229493535626	0.0092711563099637	-1.11103641468811
TMED8	-0.527557924191159	2.81303390163969	-3.40475183947629	0.000962229169921681	0.0165558854298047	-1.11116459402438
C6orf132	-0.277356208310197	4.06459802331698	-3.45127904236313	0.000825870891681997	0.0146622768497768	-1.1169890416842
NIN	0.231193273279059	6.17433568803725	3.55477835323713	0.000585001903684548	0.0111168864470336	-1.12056136482425
MEGF9	0.238122960837902	5.74180467632366	3.5492136157517	0.000596050206640764	0.0112769443974874	-1.12475751517982
MRPL36	-0.248804995048181	5.27250227759595	-3.53978127356618	0.000615228968309042	0.0115477994006739	-1.13103048606851
SLC37A3	-0.27923049467653	3.80478222177897	-3.43202950995921	0.000879917667427615	0.0153930366841626	-1.13185036754846
SCML2	0.30920569778948	3.36311633400349	3.4303362137421	0.000884827964760309	0.0154466209631017	-1.1329897731815
ZNF114	-0.278088372772791	3.32139832603564	-3.43783032770301	0.000863289938798705	0.0151914822411109	-1.13461053407188
SLC7A8	0.514696160248947	1.00622567988291	3.28090536746376	0.00143548339638955	0.0224364713282419	-1.13929992056089
CHERP	-0.228749034601297	6.30333933222994	-3.55598600700228	0.000582629911215428	0.0110852134643536	-1.15236773577245
CSNK1D	-0.16369124410675	7.58743158524797	-3.57585928413705	0.000544878464885622	0.0105347369326557	-1.16905492947727
NIP7	-0.195081785997949	5.76610453486652	-3.5475416911814	0.00059940800390115	0.011314333473186	-1.1719661432007
RAP1GAP2	0.193857326289291	4.87164584302911	3.4964350190711	0.000711104529433573	0.0130400352524639	-1.17200786201973
C20orf134	-0.448983140382646	1.68214806819795	-3.32351657537617	0.00125231200154243	0.0201769421134832	-1.19247867948788
TMEM70	-0.2255603127913	5.28148760874128	-3.51486986149545	0.000668722915268915	0.0123577039060302	-1.19317560795595
ZKSCAN4	-0.356447078119464	1.92372609688081	-3.33379299623298	0.00121154151261498	0.0197291336484645	-1.19369678531611
ABCC5	0.191519601814011	6.50405537473376	3.54135507824067	0.000611988940027761	0.0115128268088012	-1.19986617065305
RBM14	-0.257299160509218	7.3102521493805	-3.53857331284527	0.000617726811136521	0.0115816851899632	-1.20025591758278
POLD3	0.192480196543532	5.37918489606341	3.53098437097165	0.000633639862841842	0.01180066043003	-1.20140036502052
IL24	-1.36675563088239	-1.03342665152276	-3.39385568939951	0.000997089963536497	0.0169637157173798	-1.20642191047783
HRH3	-0.691122687822341	-0.0221306661277036	-3.25126658165361	0.00157736499143213	0.0241132103443427	-1.20697361684831
FGD4	0.358564230571987	4.6391357025362	3.4422634028195	0.000850782673715301	0.0150168704288789	-1.20949967368144
CENPN	0.144803279788403	7.27453730537324	3.56242840441026	0.000570129041322183	0.0109344473475598	-1.21286664413087
CLCN6	0.32398137268819	4.38614004906444	3.42298633174847	0.000906441943954428	0.0156928934479233	-1.22323311055883
FBXO48	1.84880883636223	-0.118143395681342	3.53191972106423	0.000631657836987281	0.0117768625036514	-1.22885000248211
CBX8	-0.272512675987189	3.76947258085776	-3.42702221934651	0.000894512760100086	0.0155507602909707	-1.23577875869709
PKI55	-0.298590125930018	2.68681790330861	-3.37926285201512	0.00104564000527632	0.0176105573496891	-1.23769861563928
KIAA0776	0.281494162877265	6.06354004021033	3.51934484046823	0.000658800738877477	0.0122013106943377	-1.23789548024719
MED23	0.299709727084098	5.03622446199317	3.47526305677223	0.000762902339653245	0.0137932743009307	-1.24122889695589
RAD54B	0.294742850105453	4.93942803484502	3.45682467320507	0.000810890365903986	0.0144731381850355	-1.25262162181071
ACE	-0.59492377513669	1.02184901540303	-3.2347373308417	0.00166208104873274	0.0250646018566333	-1.25926814657885
TM2D3	0.167944765339602	5.44279787213009	3.49602242023465	0.000712081474740878	0.0130436479557135	-1.26022828526876
LMO4	0.291296798601822	3.9837022648086	3.39629736655665	0.000989176449816676	0.0168978416207703	-1.26104053230189
HCAR3	-1.37577630451133	-1.27970731418904	-3.359020657626	0.00111667134812981	0.0185823001254954	-1.26258247098282
DEDD2	0.411528627884979	6.41955434437307	3.42313097607219	0.000906011833492961	0.0156928934479233	-1.27438372673301
ARL8B	0.17835406240021	7.44274322878243	3.54007836395804	0.0006146161031695	0.0115477994006739	-1.27498129470187
ETAA1	0.278876751246083	2.91667234338207	3.403426054757	0.000966408759620803	0.016593655129259	-1.28125779881354
RBM23	0.14065649299919	6.65364676677852	3.51129244911811	0.000676756245015637	0.012464836389473	-1.28132849747241
BLK	-2.07809863897222	-3.41966069413896	-3.71874579493631	0.000334219756189191	0.00717521335366885	-1.28195346596981
SPEF1	-1.04552308158242	-0.553920891995831	-3.28529645556695	0.00141550847896095	0.0221864702925426	-1.28479217655832
SH3BP5	-0.1115876764744	8.04821412865079	-3.55446235524148	0.000585624070786691	0.0111168864470336	-1.288525845369
ZNF740	0.171499903862304	5.5303507966761	3.48263613085643	0.000744472951638556	0.0135171798676097	-1.29179629300483
MEAF6	0.191406031422151	5.9895171123477	3.49526433911037	0.000713879749046947	0.0130480053803947	-1.29269754598963
RAB15	-0.129658426686289	6.68998617688831	-3.52685214802286	0.000642466634142184	0.011921361033366	-1.29450469164236
ACAP2	0.286531241924255	6.8321324972746	3.51402413335277	0.000670613891477565	0.0123653216329336	-1.29458165715068
ZNF513	-0.422091232859055	2.46405070483723	-3.29049240636043	0.0013922084198063	0.0219147723747945	-1.29468381807036
LETMD1	0.173400859076967	5.85532477209732	3.48548224426837	0.000737471889954009	0.0134059563995553	-1.29740633738833
CHMP6	-0.333163363204219	3.3554827726599	-3.37764688895276	0.0010511508002768	0.0176855593398685	-1.30156418000785
LPPR5	0.494834271308942	1.78738527015869	3.23055772841091	0.00168416585479052	0.0253291274779826	-1.30181212072099
RND3	0.240331095163347	6.2953687090789	3.47697506144464	0.000758585145489048	0.0137300627415139	-1.30375916527313
SOCS6	0.295023867033886	4.29650933945805	3.39857696829327	0.000981841552561536	0.0168240964395893	-1.30739248045548
PA2G4	-0.130067888153913	8.81737844623634	-3.56142603593131	0.000572057242469394	0.0109489405465433	-1.31581927280905
SFMBT2	0.356817273186438	3.86840207722677	3.36096853355784	0.00110964401081752	0.0185021798972206	-1.31803232599411
CCDC117	0.249155203910688	6.53815852182042	3.47365510789725	0.000766978218674993	0.0138221376391386	-1.34278622248065
KCNJ11	-0.468752870561151	1.5872249711998	-3.23908010540576	0.00163942084545544	0.0247675467203223	-1.34682214512637
ADORA3	-2.52197959229284	-3.61900627450786	-3.61407979812909	0.000478685420803283	0.00951906656065887	-1.3479777123332
LOC100287042	-0.594418977112982	0.254878371643201	-3.20215363833608	0.00184166664680545	0.0270088031669815	-1.3535033614068
RAB27B	0.319481313962091	3.74798087657455	3.39301803690579	0.000999818490738394	0.0169928500397448	-1.35884665726238
ZNF652	0.225157120281022	6.26598741837782	3.49357225650468	0.000717909070292622	0.013107326737526	-1.36144691421363
FUT4	-0.426751153067098	1.69704733097917	-3.25273620460998	0.00157003157242554	0.0240230631447802	-1.3621422072199
PHACTR4	0.188224920785957	5.59369422360003	3.45456303377286	0.000816968600627066	0.0145660798261056	-1.36363007524325
RAB22A	0.171195449785193	7.56827229603461	3.5142357193964	0.000670140330202814	0.0123653216329336	-1.36702359165903
HEG1	-0.375290472216568	2.89263086819461	-3.29188558580581	0.00138602235082272	0.0218677715048671	-1.36885944512461
ARID1B	0.210723990857322	5.62381054096287	3.4639253890545	0.000792082642755237	0.0141958650232718	-1.37121778008119
GPR75	-0.667515573642801	1.6527399069654	-3.1940222480949	0.00188922386140139	0.0274981547938005	-1.37907390686509
RHEBL1	0.702330702390525	1.1899085314852	3.18819917144007	0.00192398176221599	0.0278827304950608	-1.37985694259441
TMCO6	-0.234400883302278	3.57173838293624	-3.38249727475342	0.0010346913360693	0.0174718235859341	-1.38472334830318
MED31	0.422718982044575	2.82669786044373	3.24762546920677	0.00159567231847474	0.0243141650752152	-1.38915911402726
ZNF782	0.362323043516418	2.94922452131865	3.28239587833544	0.00142867371949283	0.0223509254301198	-1.39156708141217
SAMD10	-0.320766620070491	3.58853743049538	-3.3661720544303	0.00109107437069514	0.0182471277755055	-1.3949910235387
HES4	0.554568934649759	4.61656570496365	3.39452620367082	0.000994910909414301	0.016943879887011	-1.3986479931761
RELL1	0.302133007824908	3.72103097224252	3.36580387741852	0.00109237861924413	0.0182506893388999	-1.39953042592909
PFKFB2	0.316567111125634	4.74748239128216	3.38628383156628	0.00102201055078855	0.0173172284208588	-1.40042035843027
CNST	0.233837818543995	4.95442719201002	3.40647539204078	0.00095682101106424	0.0164797884542104	-1.40156735824105
ZNF503	-0.371049731272896	3.42243459405491	-3.29371329494827	0.00137794588567041	0.0218240388871329	-1.40764711487434
SLC38A6	0.267707449619607	4.19951863523011	3.34891409470487	0.00115380835143498	0.0189737373347085	-1.41677090521166
RPS6KC1	0.31946940397178	4.29586029528158	3.33494410104626	0.00120705298640342	0.0197291336484645	-1.42406312681378
ZC3H6	0.512101086956632	2.65759606557138	3.23443932024309	0.0016636467203702	0.0250656105869111	-1.42825151712118
NOC4L	-0.295449528651584	4.16084391331564	-3.37427049859263	0.00106275322266465	0.0178448643532566	-1.43162999097498
RAPGEFL1	-0.287399825686899	3.68036848656337	-3.33924391886709	0.00119042419030536	0.0195182883908499	-1.43305415475827
LETM1	-0.164754898447365	6.43660400620446	-3.47222407405546	0.000770622903432944	0.0138579542333468	-1.43841641370008
GSC	-0.523970395112057	0.850048143151615	-3.211415837158	0.00178885733374378	0.026475088539408	-1.44275092876271
GOLPH3	0.149226653514874	6.57144478204751	3.47404358926798	0.000765991607564677	0.0138192488078874	-1.44374257094659
PDLIM3	-0.801575133111994	-0.41864706885994	-3.16849742222722	0.00204605205412521	0.0291218506835659	-1.44565328252054
AHR	0.291603461730509	6.27736370736975	3.46644122853504	0.000785518111889074	0.0141106389938055	-1.45064387467081
UPF2	0.221169925659817	6.40167065064796	3.4335993891214	0.000875388184062005	0.0153620062856799	-1.45362071511588
GRPR	-0.761306385335904	-0.0884965665906056	-3.15925450519725	0.00210577308307512	0.0296938862068705	-1.46098051273146
TUBB6	-0.204997381335264	6.5055917022192	-3.46364821799615	0.000792809012899776	0.0141958650232718	-1.464249477227
SPSB1	-0.269260970236641	4.81058564964061	-3.33544814030357	0.00120509248994792	0.0197291336484645	-1.47127320111807
ZNF619	0.283844776905729	2.88270505512615	3.29297229180704	0.00138121497883348	0.0218331184366834	-1.47480693262778
AGTPBP1	0.261007523838154	4.48478049196724	3.34979935821003	0.00115050966636924	0.0189427334658081	-1.47622191221354
USP37	0.348526702630076	6.21037025175917	3.44159353539745	0.000852661599164153	0.0150262514061341	-1.47680253699129
CWC22	0.212087877710647	4.8486872824422	3.38719324730385	0.00101898683673318	0.0172845974687984	-1.4779343832359
STIM2	0.188807197877824	4.68028706087548	3.38536826537348	0.00102506323042112	0.0173513739529989	-1.48231377389348
POGZ	0.196115485566872	7.18567957456833	3.4654978393529	0.00078797364755909	0.0141395614611354	-1.48589182798363
ADNP2	0.212610317848446	5.7696899561954	3.4297903245216	0.000886416448847763	0.0154582155271428	-1.48761229048493
PPM1B	0.181522285980009	6.14605421458304	3.42735885783515	0.000893524436503898	0.0155507602909707	-1.48834081485723
CAMLG	0.221564175356487	6.20047810164307	3.41689731052264	0.000924723366708743	0.0159598282609257	-1.50323586120155
MFAP1	0.220396957281269	4.92860460851467	3.38200288391153	0.00103635786876624	0.0174718235859341	-1.50346461693625
TMPRSS4	-0.269674920791428	3.80629653344199	-3.34827876218623	0.0011561812073328	0.018994081052489	-1.5037443156002
TRIB1	0.307252185819933	7.1775657704366	3.42730214269676	0.000893690872214094	0.0155507602909707	-1.50481047387004
TSSK4	-0.571026932067276	1.42536050344139	-3.15690112228159	0.00212123611039468	0.0298858274159795	-1.51155000563553
CREG1	0.175136219434266	5.98209032955618	3.43112089571253	0.000882549310332333	0.0154229411347941	-1.51496218452101
ATP6V1C1	0.217487785810033	7.56354704981343	3.45182122301476	0.000824394870243485	0.014651625727898	-1.51898888722084
FDX1	0.255070566459029	3.44944265765144	3.30183420765988	0.00134259043499741	0.0213639223928608	-1.52105580570565
NRADDP	-1.08468869806655	-1.6866859883181	-3.2164375458945	0.00176081977894643	0.026222573448887	-1.52512499334747
TMPRSS3	-0.492578856563777	1.36597181136207	-3.18103743001772	0.00196754766947865	0.0283177859073674	-1.52634014228775
FASTKD5	-0.198759350167746	4.5714312755012	-3.37657352785649	0.00105482626900371	0.0177295623344905	-1.53005715947661
LONRF1	0.303409808531956	4.46101709700052	3.32205784373991	0.00125820252958092	0.0202523379256125	-1.53175072014737
TMEM41B	0.335361919365502	5.56291533965628	3.34972394871601	0.00115079031339757	0.0189427334658081	-1.5333224139
SLITRK4	-0.413834291675054	1.12031231580752	-3.21259660124132	0.00178222759002049	0.02646905625259	-1.53798635471697
SCN4B	-0.970116599345031	-1.15531174053718	-3.17667860970085	0.0019945113002366	0.0285539851206941	-1.54421265971333
CYP2S1	-0.461586297177903	2.50477238741701	-3.21576882196627	0.00176452962363873	0.0262544425495856	-1.54732884835562
CDK6	0.388740790537452	3.28655859314459	3.26124391692288	0.00152820065278949	0.0234688959754375	-1.55022804660205
FAM5B	-0.799655977406787	-0.451367616969801	-3.12096328756946	0.00237089062744058	0.0324904794700291	-1.5548562776965
MRTO4	-0.171411912599575	6.34824176976519	-3.44210331445269	0.0008512313541364	0.0150168704288789	-1.55492974813195
CSRNP1	0.359592747746574	5.15068521785139	3.27978383177225	0.00144062735749109	0.0224958468036237	-1.55841907107062
LOC150776	-0.201266336540809	5.59165854879744	-3.39452893329154	0.000994902047780068	0.016943879887011	-1.56054215457685
PRTG	-0.357645894290062	3.16966901746398	-3.31968736663274	0.00126783022213996	0.0203485533925804	-1.56372890348688
HERPUD2	0.262918066236018	3.66109419054529	3.30727920099961	0.00131936276692031	0.0210544111774574	-1.56831941636321
CEP68	-0.217146933827602	4.34789326569638	-3.35192795492443	0.00114261423896152	0.0189011676878264	-1.57618853501543
MYLK	-0.547927333015541	1.10220724069985	-3.11689678924032	0.00240079885803599	0.032856759494103	-1.57766335514802
BIRC2	0.272645978063966	4.52067817126229	3.32741088088162	0.00123671273768694	0.0200220559778088	-1.58426738783468
STK38L	0.298501031762162	4.85735748005572	3.33441164469274	0.00120912726206479	0.0197291336484645	-1.59394543272397
MPZL2	0.211353021850088	5.17366005259074	3.3871738478877	0.00101905124995427	0.0172845974687984	-1.59464338334187
ANKRD9	0.556522616551153	3.50527122467368	3.26136763995007	0.00152760008941854	0.0234688959754375	-1.60033169218349
ATXN7L1	0.390992184538035	3.3175476238299	3.18634727822528	0.00193516006070522	0.0280204474937091	-1.60477091731561
GNAO1	-0.594697511842658	0.844029838749058	-3.10059423872647	0.0025242559818978	0.0341110345828464	-1.60850483979121
BRWD1	0.314942025694929	8.13454657993207	3.44313743761378	0.000848336936685313	0.0149974491851217	-1.61293979330612
ARCN1	0.161106728129964	8.45751414248134	3.44850732583679	0.000833455525041831	0.014749957884444	-1.61311940007431
S1PR5	-0.709472138429133	-0.711663443314326	-3.09547061839185	0.00256425807242798	0.034471149430186	-1.61336395441053
SLC36A1	0.271611019734147	5.12029155534131	3.3338227964672	0.00121142511484001	0.0197291336484645	-1.61660990179184
BHLHA15	1.39695253587947	0.294581285955707	3.19521891127767	0.00188215391078653	0.0274430183121133	-1.61847153165772
ARHGAP5	0.379161048302337	7.16533623783207	3.4069545566633	0.000955322575396486	0.0164709430421967	-1.62062395052412
TCHH	-0.286563848753023	3.58666408587459	-3.24749621569491	0.00159632583428524	0.0243141650752152	-1.62658083328623
CSTF3	0.202270274879987	5.51514460993434	3.3573725812586	0.00112264970752057	0.0186303455258945	-1.62862057522104
LOC645781	0.738267969148903	0.943478196051946	3.09006599075695	0.00260709144093173	0.0348529154741345	-1.62908170554107
BDH1	-0.181169730176145	5.18169447453544	-3.38282697463068	0.00103358135689823	0.0174718235859341	-1.63898741398668
ZCCHC8	0.185540774093981	6.2093422356505	3.36030582197124	0.00111203019729458	0.0185234990234607	-1.63924032905228
LMO7	0.311248937086664	4.02826096408761	3.2632733382045	0.00151837748684704	0.0233824540423848	-1.645970561634
FABP5	-0.222730829090622	4.03559639619322	-3.32938613654337	0.00122887035520144	0.0199143680430125	-1.64849738355075
MANSC1	-0.252567856572457	3.29667765863001	-3.29137584619728	0.00138828273184004	0.0218827902048	-1.65157202153176
PUM1	0.195644067873101	6.61320523244173	3.39656728171558	0.000988305283940488	0.0168978416207703	-1.65371759671326
RNF146	0.266227845334931	4.15939658865005	3.29684438800481	0.00136421222811236	0.0216461909895173	-1.65919480242512
LDLRAP1	-0.209309511030826	4.70695821655391	-3.31523943045097	0.00128608213956482	0.0206019518219177	-1.66050267697387
MMD	0.345929138766625	2.9335719933352	3.20123457632038	0.00184698533937965	0.0270481460733672	-1.66555206144115
FAM110C	0.247940115973977	4.18093396982896	3.25303740472097	0.00156853252482975	0.0240221043454696	-1.67297627616595
CELSR2	-0.258661305514639	7.77183815370962	-3.43283302348456	0.000877596586434328	0.0153781358592994	-1.67359432926025
NOP16	-0.228119637576235	5.45158831276768	-3.36898010641179	0.00108117498733693	0.0181017299856624	-1.69379648864996
DNAJC24	0.394565879441497	3.07126831566239	3.16517172726987	0.00206735618623611	0.0293501399478886	-1.70191306718488
FAM129B	-0.197968352211106	7.36974669032703	-3.40349336560346	0.000966196148762125	0.016593655129259	-1.70271529828746
LRRC26	0.833273348483119	2.45061633367008	3.15131213868744	0.00215838349483015	0.03025717147321	-1.70422341198519
SNORD78	-0.474701810351587	0.416458142407506	-3.08414871581629	0.0026547487916219	0.0353487410757043	-1.70687893865383
NRIP1	-0.33128266408386	6.91810310355272	-3.39749370107202	0.000985320698068874	0.0168664312738013	-1.71457750221047
GATA3	0.200411452104127	8.8585694612958	3.43264252139539	0.000878146361255137	0.0153781358592994	-1.71867129349616
ZNRF2	0.227849482552038	5.12508616311531	3.32457155155181	0.00124806800618038	0.0201279550003478	-1.72307810639235
WASF1	0.316883720060306	4.06747764756595	3.17645390958195	0.00199591058395668	0.0285539851206941	-1.72348918588085
DFFB	-0.344144176712536	2.38864383512366	-3.15524996596022	0.00213214815908368	0.0299899460155724	-1.72485454536517
ADAM17	0.257920472636914	6.22474546346199	3.32692378928601	0.00123865384370145	0.020034087893678	-1.72607535199865
PTPN13	0.277346817687989	5.40260543530295	3.31179134023532	0.00130040036712575	0.020771629168874	-1.72824584327501
PDF	0.604205360996517	2.10302114363062	3.16283811760971	0.0020824282591471	0.029527251020194	-1.73045947598853
ZBTB8A	0.227554993906335	4.12149678332957	3.29343106994172	0.00137919012620366	0.0218240388871329	-1.73136680283423
LOC342918	0.734575635053272	1.49037302535317	3.070520157626	0.00276760411563208	0.0362170666900085	-1.73753439254482
FAM123B	-0.280508471169236	3.07916938395084	-3.25474239865891	0.00156007210829164	0.0239363724211646	-1.73971114691493
CLK3	0.19904604539795	6.45405628094852	3.35047796189036	0.00114798703549783	0.018933861125903	-1.74208179350618
PRSS53	-0.32193287720412	2.88656688151301	-3.18464257956946	0.00194550336323354	0.0281147067236811	-1.74466596931777
ZNF296	-0.47642889944094	2.86148585043369	-3.14419103486188	0.00220659160185783	0.0307525316245586	-1.74492623768633
DNMT3A	-0.169205710032123	5.4020471221288	-3.32513077707493	0.00124582380604986	0.0201111557262335	-1.75360524573856
F12	-0.32678487984872	4.31720059341917	-3.28379106241016	0.00142232696885986	0.0222724683775396	-1.75747797199836
RSF1	0.341179474091291	6.10472695310279	3.32581947860661	0.00124306521092128	0.020086012161785	-1.75825009746701
EPHB3	-0.253168561488089	4.83723919957128	-3.27522341309691	0.00146172208228219	0.0227403163758952	-1.76116760835996
WDR3	-0.165897069514682	5.65497584333086	-3.3505401699323	0.00114775604419952	0.018933861125903	-1.76147601369813
CYP1A2	1.07479400706285	-1.82242915533294	3.0829507917613	0.00266449467079952	0.0354502855007568	-1.76259005523505
PVR	-0.132480077721684	6.09758130895939	-3.35101869089284	0.00114598065482153	0.018933861125903	-1.7639598382902
GPR87	0.466820109351785	2.65467199176424	3.0997603420251	0.00253072680261254	0.0341321572958807	-1.77226838985463
NAMPT	0.220857641979866	6.73702207595148	3.35440710195497	0.00113348265355112	0.0187686771267218	-1.77751410452043
ZNF791	0.301813520272277	4.89624429547182	3.26677722913071	0.00150155620476601	0.0232518758967655	-1.77812426400807
SPRED1	0.335861850393539	2.77140983688342	3.16891556469289	0.00204338798812796	0.0291087058888007	-1.78035058164956
S100A7	-1.05666665336476	0.469282132266305	-3.04839620513161	0.00296032265336128	0.0380541399345227	-1.78343331618259
KIAA0513	0.301819284893067	5.82949933495263	3.24255428479649	0.0016215010725216	0.0245411619338021	-1.78910181969041
CHSY1	-0.148946664771606	6.49737323682572	-3.35769512235833	0.00112147733754133	0.0186303455258945	-1.79421928554914
SLC30A7	0.312863263499431	4.50123490146217	3.24338281558403	0.00161725463625375	0.0244990638919454	-1.79689138208964
SFT2D3	0.195411422451434	4.23892085515649	3.29002724729668	0.00139427959354861	0.0219153495512283	-1.79882205129139
YY1	0.150900664326418	7.74003554407063	3.36989581176485	0.00107796508046757	0.0180821344089666	-1.79984891095442
TRIM5	0.425100560324289	2.47380709536421	3.06739698657746	0.0027940855904235	0.0364495221639958	-1.80283361612396
CCDC14	0.224743734988519	5.8390248429211	3.31548719546171	0.00128505900361993	0.0206019518219177	-1.80814374432519
ARID2	0.281530728907857	6.05735934740687	3.33434776179719	0.00120937635340923	0.0197291336484645	-1.81990257453036
C1orf106	-0.573709021362421	0.567369700250052	-3.03650582942636	0.00306896399378752	0.0391497740900858	-1.82665257578113
CEBPG	0.213173244718084	6.83050828518834	3.33389289802097	0.00121115134408795	0.0197291336484645	-1.82798898423035
PPWD1	0.205200967977523	4.54147613867456	3.24515996685485	0.00160818130100205	0.0243880737059362	-1.83611459090344
CCDC150	0.470373500217713	2.5493217992254	3.06893490307997	0.00278101631655537	0.0363357163109938	-1.84434092548414
KIAA1191	0.126090193141407	6.7053941235984	3.3331098964099	0.00121421253372895	0.0197533953444386	-1.84459781362338
PLEKHA8	0.29059914796806	4.12725291937441	3.18210094726948	0.00196102051947213	0.0282969000583709	-1.84637013578155
TFAP4	-0.231054195879602	3.62791556878379	-3.25072633731403	0.00158006885071149	0.024132485350958	-1.85536313284813
NSUN2	-0.111666106197132	7.34499913509004	-3.36248262715701	0.00110421032896548	0.01842995363435	-1.85537408434303
C7orf64	0.281771606006196	3.81830594848114	3.17819974034098	0.00198506272013836	0.0284718601471646	-1.86072510088322
NFRKB	0.192480073779032	5.03234816326879	3.2645494606356	0.00151223084805689	0.0233433969580468	-1.86497557845109
LLPH	-0.211002657633228	5.55351113717159	-3.30328263420025	0.00133637450984759	0.021285264097801	-1.86605967580483
SEC24B	0.217426380897002	5.38119821136391	3.29032971490011	0.00139293249428405	0.0219147723747945	-1.866447419878
PDPR	-0.286565304616414	6.11421345448974	-3.33262935419736	0.00121609483265692	0.0197647910411607	-1.86755492910411
SEPSECS	0.295478297816669	3.76913727272456	3.19829126497039	0.00186411512144719	0.0272274771101159	-1.86864456190509
MORC3	0.251704037470937	5.41611944338157	3.26795699985549	0.00149593176643744	0.0232293062784585	-1.86890546427981
DCP1A	0.274740443121466	4.70614712715726	3.24534924717253	0.00160721772922444	0.0243880737059362	-1.86963726217927
TRIM23	0.300297254726967	4.17029721273507	3.20324362294135	0.00183537733243197	0.0269489468898966	-1.87161382411458
SLC30A1	0.455580102074354	5.6169025225889	3.26174522002784	0.0015257686440849	0.0234688959754375	-1.87529787375531
TCIRG1	-0.473669458203641	1.64638246366648	-3.04485514498485	0.00299229859251302	0.0384061409525616	-1.8769570481604
LHFPL2	0.227803492878609	6.06432015976165	3.27874761315318	0.00144539533702269	0.0225492459107905	-1.87879647126405
GTPBP4	-0.137457850393234	7.55703967411149	-3.35655083636193	0.00112564178111395	0.0186573172917241	-1.88237241710319
PDXP	-0.238948187471504	4.07421355492277	-3.23743315414598	0.00164798029563869	0.0248743885056511	-1.88603188239052
RFTN1	-0.260913963339732	3.32345884498668	-3.18444374787872	0.00194671312999418	0.0281147067236811	-1.88836690623023
TMEM188	0.36244537024803	2.77500949202203	3.11205795220299	0.00243684425971333	0.0332412588902494	-1.89041888319151
GRPEL2	0.221323540904957	6.00372094482215	3.30028901039072	0.00134925150284133	0.0214495077314814	-1.89394147755789
MAT1A	-0.630170244388749	-0.463372250538637	-2.98032419836009	0.00363400564501481	0.0440119851893939	-1.89876550400223
ALS2CR8	0.412026971099416	1.99449059611265	3.0791214090361	0.00269587230188004	0.0357823558544776	-1.90330677389807
C4orf19	-0.223385836261898	4.37689294049104	-3.2643791874296	0.00151304964736443	0.0233433969580468	-1.903707367707
ZNF624	0.353358572161988	2.28421520849388	3.13791477136503	0.00224990916977043	0.0312261252740586	-1.90374582489299
TOPBP1	0.205669150273944	6.25214942668344	3.3199434539048	0.0012667868062161	0.0203485533925804	-1.90447131031296
MZT1	0.294448775763704	5.02048950982328	3.26514028873249	0.00150939292315015	0.0233433969580468	-1.90612145304909
MRPS17	-0.280723953243499	3.7922607161037	-3.21493928333726	0.00176914175042676	0.026299668119233	-1.90778934315672
GRWD1	-0.195852809072385	5.92448624033336	-3.31183140150487	0.00130023315799834	0.020771629168874	-1.90928342494499
DOK7	-0.339353038232279	3.91282595130972	-3.17600743503962	0.00199869364726216	0.0285693611596687	-1.91177411910302
LOC100507331	1.2018511182369	-1.36285647657169	3.09006738927937	0.00260708027179394	0.0348529154741345	-1.91265769407888
ZNF222	0.501861873409728	2.42746064166297	3.00347542615892	0.00339043029488204	0.0420774050742797	-1.91747230553353
ACVR2B	0.256687837599067	3.68956191094176	3.19917052530784	0.00185898245351918	0.0271762434900828	-1.92011758755326
TTC30B	-0.358754220012278	1.14031130136749	-3.07338053911829	0.00274355524602876	0.036085105103512	-1.92390418720886
C17orf89	0.363355276123466	5.20058294856358	3.26339079704292	0.00151781075349661	0.0233824540423848	-1.92730246372479
GRAMD4	0.213923083315724	4.36512398706577	3.22389371691264	0.0017199458188838	0.0257745285618393	-1.92944558495347
KIAA0355	0.316714178673013	4.01133618270962	3.13826989511388	0.00224743720988859	0.031217724167921	-1.93856912923125
PRPS1	0.174780561493493	5.26881254283371	3.26728272716842	0.00149914387597975	0.0232474765567946	-1.93932638149644
SRL	-1.41448873506663	-2.12818204624688	-3.20844367371502	0.00180564743372785	0.0266058569882507	-1.94310077673685
PTPDC1	0.349607957474029	3.70715557709246	3.10346867522599	0.00250206869183295	0.0339097218818592	-1.95026489033549
MNX1	-0.325757230988821	2.55922225351517	-3.12088337940013	0.00237147498395588	0.0324904794700291	-1.95055599409484
GOLGA4	0.261484889620522	7.68469765032794	3.3118573982005	0.00130012466286059	0.020771629168874	-1.96152757590407
ASB7	0.22979290875765	5.56036776769383	3.24535497870809	0.00160718856004022	0.0243880737059362	-1.96567419884742
SLC18A2	0.348599199145283	3.01418158015792	3.08578166422569	0.00264151698861722	0.0352005817670394	-1.96755827390329
SERINC3	0.19284052358865	6.96066015484488	3.30352895894333	0.001335320092702	0.021285264097801	-1.96811092527013
EZH1	0.232029713997032	4.31823339275535	3.17344034434345	0.0020147656972898	0.0287745017262806	-1.96818654296203
SREBF1	-0.235543658971217	7.92284884067703	-3.31979324317963	0.00126739873532872	0.0203485533925804	-1.97399870485501
ARHGAP32	0.272175609964154	5.19529631047551	3.23935065441544	0.00163801874064453	0.0247675467203223	-1.9846880907614
LOC400604	0.52638614980262	1.1233368259437	2.95761989668321	0.00388848078127655	0.0461867560980604	-1.98868918654304
RASL11A	-0.576939887921196	1.14085476093604	-2.95875201562637	0.00387541205311264	0.0460642439063652	-1.99627220286506
GAPDHS	-0.495158832093126	0.609808486075009	-2.98786704156721	0.00355292662158781	0.0433716385543317	-2.00242775682597
PRORSD1P	-0.431841003084064	0.971029226080051	-2.98145648120927	0.00362172657319489	0.0440119851893939	-2.00335410082934
DDX56	-0.16429205278353	6.30761517168579	-3.28576121139196	0.00141340961487818	0.0221743549711281	-2.00414766618784
KIAA0907	0.207896721234307	5.76640808236478	3.22817017764777	0.0016969042495965	0.0254748892910699	-2.00662459107002
C14orf33	0.410799189400354	1.58399739397763	2.98010068719683	0.00363643405626625	0.0440119851893939	-2.01138128811384
TNFAIP8	0.3151704187956	3.05999894808272	3.09516255367282	0.00256668191347711	0.034471149430186	-2.01160891076336
LRIF1	0.3693426675174	5.46769695928258	3.17823995949619	0.00198481346379779	0.0284718601471646	-2.01960139199078
DUSP7	-0.295257833382293	2.76058066236747	-3.09980619106668	0.00253037062618383	0.0341321572958807	-2.02049134963187
FAM18B1	0.245718201881599	4.79560042246094	3.18883500480483	0.0019201576828729	0.0278514458702224	-2.02072413949069
SPG20	0.268661329381185	4.94569391506652	3.1536186888871	0.00214298013362348	0.0300916874514854	-2.0227659914108
ARHGAP35	0.193118316455053	7.3238268345832	3.2922199443645	0.00138454154871092	0.0218650357513138	-2.02277888697282
CDCA4	-0.168293809014953	5.49911883196406	-3.26712796622918	0.0014998820380759	0.0232474765567946	-2.032239830211
FUT8	0.139598141915314	7.00088483209045	3.28757940126913	0.00140522652510048	0.0220666745594182	-2.03606680354084
NFKB1	0.166878174164976	5.20171368164666	3.22979559260644	0.00168822237114793	0.0253673233918041	-2.03640992098155
MLKL	-0.286134993971482	3.0898889950245	-3.07539268078424	0.00272675430828994	0.0360381344406786	-2.03808073444757
FZD4	-0.283127078116043	2.54916694933389	-3.09469404854161	0.00257037217130939	0.0344722567706321	-2.04064152868543
GPRIN3	0.560375484605741	1.14557775305182	2.99899007664016	0.0034364087450184	0.0423823745218937	-2.04431014745496
HPS5	0.262059401607249	5.0860502116259	3.19147007829323	0.00190438503373514	0.0276466452293285	-2.04495867546678
NBR1	0.179445463236634	6.38796962162294	3.24776899931408	0.00159494691211201	0.0243141650752152	-2.04538164142675
TOPORS	0.207762134302043	4.90571801764616	3.2186414757714	0.001748644628557	0.0260877187939226	-2.04787711354842
ITM2B	0.159794445115608	6.77127331261363	3.27845343545208	0.00144675163352291	0.0225493702880123	-2.04861702377913
BNIP3L	0.258859251150714	4.95756539904368	3.16982820742314	0.00203758458536859	0.0290507797150079	-2.04946851248098
SHH	-1.07853133694379	0.149103074113823	-2.94009201735208	0.00409607078665833	0.0481058201096025	-2.05215909215332
ZNF589	-0.341991195661007	2.66147979025583	-3.05089721116681	0.0029379295245128	0.0378656337196641	-2.0603544601453
PAN3	0.220515790903732	6.0125632872374	3.24510335855074	0.00160846958249508	0.0243880737059362	-2.06316069532418
JAG1	-0.190353778675786	4.93408118501558	-3.20028855944525	0.00185247498524177	0.0271048045959609	-2.06585441136427
FAM46A	0.306611636276736	7.12192462574512	3.25375964220127	0.00156494345901102	0.0239891057823101	-2.07010713811461
HSD11B2	-0.401606344170887	1.85153640406836	-2.98696510440326	0.00356253293842819	0.0434571851657717	-2.07422818308266
KLF2	0.551532606460837	3.62310599751825	3.03534766344945	0.00307974104930735	0.0392573089242501	-2.07548975337822
TRIP10	0.246679429265503	4.39316079787194	3.11616012685509	0.00240625422708053	0.0329044936170848	-2.07611556675717
NEIL2	-0.234649656594121	3.91769668416492	-3.13572500604908	0.00226520774822651	0.0313603761434935	-2.07639498896214
EIF4H	-0.099456048544786	8.2629804984702	-3.29818041539172	0.00135839122888379	0.021574297162253	-2.07797772796714
RASSF3	0.20756509421947	5.18707555558254	3.20363732911679	0.00183311054076277	0.0269393151878002	-2.08387669510347
GOPC	0.220483227315317	5.37942569591999	3.2182271278461	0.00175092759149264	0.0260984964706978	-2.08860874193589
FNBP1L	0.271176052600276	5.75671040273284	3.17732371667666	0.00199049907890906	0.0285253698334834	-2.09101732072903
CDC20	-0.228294961141946	5.81125085555403	-3.22200595230457	0.00173020975706194	0.0259051280009883	-2.09282707584922
ZNF254	0.306484569982123	4.9784399600587	3.18556664786673	0.0019398901760448	0.028064639536482	-2.09321950299427
CLIP1	0.211480750718347	7.55939946982018	3.2710089259592	0.00148147331450305	0.0230261707358263	-2.10257798353435
TWIST1	0.438043693404381	1.55663850782207	2.94974290035347	0.00398054088192734	0.0471462929952923	-2.10449354573938
ASB6	-0.198467552797199	5.49017596845542	-3.194445647333	0.00188671956946799	0.0274856255050371	-2.10654975517018
WAC	0.139409353105586	7.92247793743475	3.27661341047172	0.00145526206712944	0.0226608964717624	-2.10906086397673
NOM1	-0.152113138330921	5.60386716437735	-3.22570829320055	0.00171013342733276	0.0256504676580387	-2.11409887075905
ING1	0.236634943144999	4.29817664606209	3.1018375108866	0.00251463704276434	0.0340524614600735	-2.11417312878424
DOLPP1	0.175461876265894	5.4633935468104	3.20903918508621	0.00180227158447689	0.0265795326091636	-2.11564486857412
KCNC1	-0.77147710188285	-1.34412588957514	-2.89555368568525	0.00467033826456861	0.0532062242075242	-2.11872125483393
UBE2W	0.271095519342251	5.57718836728655	3.2043743684063	0.00182887400412494	0.0269129610768249	-2.12022137837159
GSDMD	-0.644893325283741	-0.747223127389074	-2.88660505764345	0.00479429771235527	0.0540170905319195	-2.12061776317627
AGPAT9	0.237132661490119	4.46689572032955	3.13378225431577	0.0022788615427671	0.0314712472677431	-2.12330524026967
CCDC86	-0.205995489626212	5.31485909358998	-3.21035995651614	0.00179480536971214	0.0265161881652525	-2.12911370340873
SENP3-EIF4A1	-1.21652535206237	-0.987281751337398	-3.00186234503714	0.003406899792419	0.0421119504291908	-2.12932456814033
SERPINA12	0.721332676599515	-1.38255479325939	2.88038825434291	0.00488218691120566	0.0543606484041301	-2.13339607373111
UBXN4	0.209868754790048	7.92240159012142	3.26462802210908	0.00151185320621798	0.0233433969580468	-2.13560898655854
TRIP11	0.288961686916464	6.58564784350305	3.21205876512482	0.00178524457857837	0.02646905625259	-2.13565757003595
ATRIP	-0.2454232066534	3.62531871094096	-3.10145070782037	0.00251762600363979	0.0340653537903494	-2.13761063543049
C11orf95	-0.304504300102004	3.30164696645861	-3.05518691541908	0.00289988614402326	0.0376032549639363	-2.13793338491675
POLRMT	-0.262324975057318	4.52366098806147	-3.15249357413978	0.00215048092743997	0.0301716803947198	-2.13914997180519
SECISBP2L	0.311628365755649	5.44783257356873	3.18125403756369	0.00196621663889593	0.0283177859073674	-2.14674540651102
RGS2	1.20276969566663	0.964428922652136	2.91738600365813	0.00438017195834807	0.0505456267444414	-2.15015391161166
KIAA1107	0.894455529450689	0.600146688642146	2.89396137252938	0.0046921777619944	0.0533280595250502	-2.15080324078576
GJA1	-0.576900964580249	0.335488254977414	-2.91604395123452	0.0043975187224054	0.0506166546518615	-2.15591287781257
CAV1	-0.302399973725214	3.27420579911804	-3.10353407337735	0.00250156600852611	0.0339097218818592	-2.16028831689547
CDH26	-0.578240035991176	0.678766103460585	-2.8804583982175	0.00488118706073413	0.0543606484041301	-2.16207192388334
PITX1	-0.398610200517354	3.89240127427152	-3.07548858149961	0.00272595594632339	0.0360381344406786	-2.16964849631531
BUB1	0.208420499602492	6.51579343940632	3.21205168094775	0.00178528434901468	0.02646905625259	-2.17297121387823
IMP4	-0.203123168795986	6.11295320667893	-3.2208914326413	0.00173629631588653	0.0259497940901576	-2.17755967263825
MYBBP1A	-0.180855046379211	6.64946499983702	-3.2463199983434	0.00160228438784495	0.0243827152887343	-2.17782539559273
TBX4	-0.582235559376434	0.54313271565502	-2.90209617188524	0.00458158152644247	0.0523734582694627	-2.17784322655343
LEMD2	0.219326943913428	5.48695999330737	3.16665621033042	0.00205782130485237	0.0292644587605026	-2.17952143150995
TBC1D8B	1.11431343642041	0.430086014559172	2.97024441117836	0.00374502262004265	0.0448651563736342	-2.17978584024684
KIAA1949	0.181428461095809	5.35395362941306	3.14493887210209	0.00220148223829049	0.0307069132219934	-2.18196907858798
GLUD2	-0.581819279007121	0.451403407596318	-2.86995795537435	0.00503297442147526	0.0553759633057581	-2.1844201124051
EPB41L4A	-0.297641833330879	3.50371036334762	-3.06854398804207	0.00278433294335252	0.0363506511667663	-2.19438175899195
C1orf56	-0.318151285110692	3.27590503848802	-3.02676506717344	0.00316070302737919	0.0399543442402793	-2.19896090666308
NFS1	-0.172792829913395	4.88506480226679	-3.1613173730582	0.0020923052924602	0.0295756368733227	-2.19980318837579
BCL10	0.24753392432717	5.00470492733472	3.08909749237909	0.00261483691679663	0.0349285404125454	-2.20098160020417
FAM86C1	-0.214237269666657	3.42434784732546	-3.10356032260128	0.00250136427008303	0.0339097218818592	-2.20139908935724
CYB5D1	-0.165721085192899	5.10415776385948	-3.15663992862492	0.00212295879993923	0.0298858274159795	-2.20492930099638
SNORD4A	-1.00841600721472	-1.0231125093018	-2.88280930676214	0.00484778514220703	0.0542666390349868	-2.20757246889218
IFNGR1	0.191938379896277	5.45535014823063	3.16080868903797	0.00209561885283948	0.0295756368733227	-2.21073519387644
ASNS	0.289754468574935	7.81572324876419	3.20422914894944	0.00182970800910966	0.0269129610768249	-2.21474171697683
C20orf54	-0.886064177385499	-0.840627473500824	-2.85348933948604	0.00527978006653895	0.0572626730433187	-2.21889867716583
DOCK3	1.0398916324205	-0.0355713697031025	2.92120031376803	0.00433121318665216	0.0500935057631886	-2.21935206777267
SETX	0.265206704970519	7.38000880617627	3.21105890799565	0.00179086594235951	0.026481381096393	-2.22099152518657
CFD	-0.503574839210629	1.71589175501784	-2.90647510160551	0.00452304542046478	0.0518105558985295	-2.22441779528119
ZBTB42	-0.211945020304824	4.40954265276383	-3.15364105398679	0.00214283127957155	0.0300916874514854	-2.23182329719538
MAPKAPK3	-0.1693459007412	4.69413355144072	-3.13951339254433	0.00223880132199618	0.0311236187107765	-2.23824013021736
RICTOR	0.347621524532164	4.85281418795025	3.15000530548937	0.00216715632593667	0.0303293074434852	-2.23915160098351
SLC7A6	-0.171605117433096	6.45059004329368	-3.20949083666299	0.00179971517950563	0.0265652574245826	-2.24079283616512
TNFAIP2	-0.77086053170831	0.461769883897747	-2.83287808099295	0.00560429705071759	0.0595050523189043	-2.24324627456307
C20orf151	-0.365088954520044	3.2942983657795	-2.9748481612818	0.00369393500081408	0.0445081908887714	-2.24389578363989
IQCE	-0.168812662604946	5.73577079164406	-3.18070182734976	0.00196961157127455	0.0283231160085947	-2.24579816899233
UGT2B15	-0.667101871762206	0.169389653991758	-2.84822144347278	0.00536104009159741	0.0577735785083679	-2.24797915292907
QKI	0.27122283470605	5.89340814366679	3.14813962827599	0.00217973822923419	0.030454421174363	-2.25849607429289
CNPPD1	0.147182251425831	6.54627305764684	3.19726192565052	0.00187014066738404	0.0272916514147738	-2.2587405569048
UBE2J1	0.167832974749149	6.38597465633561	3.19266291014997	0.00189728494560352	0.0275914725480637	-2.26106878172401
PRR24	0.445841981230603	4.21814488484242	3.0316269540444	0.00311460083801274	0.0396110908098289	-2.26314615609729
AFMID	-0.260729901203538	3.88536614754286	-3.03843610618295	0.003051079801913	0.0389810990123705	-2.26394027707841
NAIF1	0.34105550655905	3.97815202648618	2.94492488848481	0.00403783608665987	0.047656154349541	-2.26756926707566
C14orf169	-0.192875137123733	4.136359232241	-3.13528112704903	0.00226832063685156	0.0313651139694949	-2.27130718986097
FEM1A	-0.207991509148836	4.20572809812362	-3.13321115700802	0.00228288978981375	0.0314748959973991	-2.2779195246249
HIAT1	0.210956475865402	5.15393508998205	3.14554121557138	0.00219737492268533	0.0306752071844653	-2.28045898740873
BTBD3	0.188173447925218	5.49564643354625	3.14895351658169	0.00217424112693187	0.0304030172297731	-2.28162006348805
IGF1R	0.185915463256733	7.70459880523886	3.21926958465524	0.00174518918984953	0.0260594142955745	-2.28204868965403
IFT52	0.185418155898022	4.64786650053514	3.09623222826174	0.00255827487523156	0.034450858724355	-2.28291771908462
PMPCA	-0.184300426115955	6.62878017165929	-3.20197767887607	0.001842683832428	0.0270088031669815	-2.28361534148081
LOC646329	0.958265725617244	-0.0211711405365037	2.88130821777406	0.00486908842817868	0.0543037676687524	-2.29043262932307
UBE2G2	-0.115923011932027	7.27657908281484	-3.21167278201828	0.00178741268568249	0.026475088539408	-2.29211024762577
HCFC2	0.314081175718986	3.66596267205183	3.01427849202601	0.0032820146598657	0.0410841415955044	-2.29552237657948
SETDB1	0.132190789678339	6.61177910537662	3.18151341433464	0.00196462390013441	0.0283177859073674	-2.29751537007671
TUBB8	-1.78967031524343	-2.03786073361269	-3.00287171196868	0.0033965855567016	0.0420774050742797	-2.30483563362607
EFCAB4A	-0.324178649597273	3.32399669980239	-3.02420646751095	0.0031852174718183	0.04017313499147	-2.30587804319828
SEMA4G	-0.521858903463013	0.812758602321359	-2.83464536605942	0.00557577168179692	0.0593188330829336	-2.30972742751778
PIK3R4	0.202828563510044	4.88699764985408	3.10437282935523	0.00249512721676427	0.0338980565176001	-2.30998761667401
MIR635	0.778828013191969	-0.29747230525133	2.80851029211424	0.00601147979291201	0.062302252732364	-2.31104701713707
PLA2R1	1.11962926040935	-1.73467802923826	2.89034744000825	0.00474209368340223	0.0536731295987174	-2.31142530001421
EXT2	0.152667334488689	5.26702413858899	3.13514146775826	0.00226930087916102	0.0313651139694949	-2.31386537827198
SUSD3	-0.355831765616368	2.00957026021695	-2.92785650703181	0.00424698214239646	0.0493239787148878	-2.3159472273241
DUSP6	1.04310753982847	0.0159872964657076	2.83033345301599	0.00564560421098098	0.059757648623067	-2.32008093993306
RMI2	0.218293997265342	4.46884669969348	3.10859128941007	0.00246297657639543	0.033570350663111	-2.32374875378221
ZNF711	-0.346363109203639	3.21709195987998	-2.93976587782908	0.00410002841539149	0.0481185089256191	-2.32671841934552
PLIN4	-0.421114212135662	2.38123083815767	-2.91285338208591	0.0044390126963216	0.0509526755890751	-2.32901168454006
PPP4R1L	0.235659493132864	4.47616486810607	3.02740660318599	0.003154583785255	0.0399071552379763	-2.32962795892399
SPTSSA	0.236301973148167	7.11041468197337	3.19150082873023	0.00190420168732752	0.0276466452293285	-2.33141519669408
TIGD5	-0.333889404680043	2.81493102904273	-3.00309690378667	0.00339428837156499	0.0420774050742797	-2.33282600753711
MEX3D	0.365129668400979	4.75516541666689	3.07436875513904	0.0027352918981493	0.0360638733283101	-2.33694177508749
C7orf46	0.374562951560941	1.94888884653573	2.87519574687391	0.00495672690177272	0.0548618800167088	-2.33824787912519
RPRD1A	0.199754783498149	6.246106758685	3.16138764312496	0.00209184793801355	0.0295756368733227	-2.34061930765781
BRD2	0.114094150278596	9.33574667072424	3.22137176781892	0.00173367068639901	0.0259337285861691	-2.34313391996516
EIF4B	0.103046924359678	9.67145157041585	3.23363924901994	0.00166785690773926	0.0251064256750957	-2.34566245597829
ERO1L	0.206661956075841	6.16619824120055	3.15023325829268	0.00216562368243683	0.0303293074434852	-2.35057837864332
SENP8	0.319374644175006	2.28719248020125	2.92180620625083	0.00432348274965424	0.0500387027717768	-2.35404834360028
IGDCC3	-0.295195162093258	2.62025930195828	-2.97093974243313	0.00373726497965886	0.0448364558965673	-2.35581609950683
CSNK1G3	0.259489156598097	6.20270216913516	3.1262715731066	0.00233237036642813	0.0320514067445719	-2.35866222195448
KLHL2	0.268509635144353	3.62077723115423	2.98040200499413	0.0036331606404281	0.0440119851893939	-2.36318460374918
CHST14	-0.280891777012318	2.73756042446546	-2.96314099536367	0.00382512947177163	0.0456287198900918	-2.36778060920198
PAK4	-0.241060683589407	6.5452475058549	-3.16107109769767	0.00209390891684827	0.0295756368733227	-2.37335723295772
LOC100132247	-0.439121515796303	2.99583242787127	-2.89455341029358	0.00468404668133819	0.0533075145291992	-2.37479942717906
C9orf89	-0.286126597291138	4.89941153568248	-3.08830645119477	0.00262117903737197	0.0349853138236304	-2.37511817222019
AK7	0.183668018941732	5.01320588523332	3.06583539747521	0.00280741429162394	0.0365948531668891	-2.37784508888386
MTA2	-0.124978973524565	7.60093414852825	-3.17921164996599	0.00197880031530651	0.0284308045302286	-2.38256302944269
HOXC6	0.617463493497439	0.205702368930571	2.77751269264285	0.00656851896143994	0.0660962160716737	-2.38496750481667
NPHP3	0.571404275865669	1.4991821798508	2.79275661556717	0.0062889413598574	0.0642931158687687	-2.38932908294778
SEC22C	0.232847186077673	4.70379240596732	3.04440327156643	0.00299640197072322	0.0384062476803195	-2.39283121652367
TTPA	-1.23753075948469	-2.37799602165644	-2.88755978916078	0.00478092983000022	0.0539152194719647	-2.3934047604468
PYY2	-1.14915448409415	-0.569970229642163	-2.85071081862762	0.00532249833633393	0.0575022365483519	-2.39353146305701
RAB39B	0.3457378494986	3.86021553302682	2.94390564982188	0.0040500537455492	0.0477666423417241	-2.39392773259678
BBIP1	0.296820072035719	3.5705049592458	2.96052178067635	0.00385506373676138	0.0458876056466885	-2.3939347822761
GPBP1L1	0.151667523967313	6.55272218610012	3.1415515064764	0.00222471369261018	0.0309792770984285	-2.39567872141588
HSPBAP1	0.46543463565393	1.77730002526433	2.80464025543253	0.00607858343663261	0.0627021567500761	-2.39735906939632
RDH14	0.774291403862882	0.44987971862843	2.78241598709487	0.00647737680138933	0.0655339683160527	-2.39747837943465
RAB5A	0.184394817806694	6.70200154660487	3.13694322395383	0.0022566848884452	0.0312941940915071	-2.40107572945265
RNF214	0.320894677119319	2.94253321418098	2.90600058900301	0.00452935515289987	0.0518473207235437	-2.40134251380801
INTS6	0.302180539549902	5.95357241848834	3.07523443929128	0.00272807212400736	0.0360381344406786	-2.40222870823814
STRADA	-0.125726792535382	5.77021417939664	-3.10048776045034	0.0025250813689048	0.0341110345828464	-2.40350926202327
MYD88	-0.208734151093083	4.97061804629953	-3.10566858206521	0.00248521049979958	0.0337907808119092	-2.40801863714764
NUPL1	0.250236372204334	6.72929783010729	3.1262970482411	0.00233218691394004	0.0320514067445719	-2.41222401292952
ITGB8	0.734312052397466	1.11257909700511	2.75811239890429	0.00694072736944729	0.0688678463916333	-2.41244100103037
RAB3GAP2	0.247404243751888	5.92516964952231	3.09620649395312	0.00255847683183741	0.034450858724355	-2.41308706757592
KIAA1324	-0.230463347409624	5.34383163589681	-3.0954629123578	0.002564318677274	0.034471149430186	-2.41461235284152
SPRYD4	-0.186986593364074	3.97065490078992	-3.043694948697	0.00300284460853716	0.0384235449373952	-2.41783197174736
DYRK1B	0.308955479200453	3.9767890028409	2.98023492162089	0.00363497544213196	0.0440119851893939	-2.41924912553355
STXBP5	0.293666569227865	5.05034370924135	3.05235577495793	0.00292494261941523	0.0377735446850196	-2.42006871435284
ARAP1	-0.191835002433865	5.68088699390967	-3.11524338756314	0.00241305924924241	0.032943675823943	-2.42249579239657
SLC45A4	0.293733391726039	3.86835782528009	2.98479210908663	0.00358577560327243	0.0437088273973237	-2.42450727579352
SLC29A3	-0.225419246402972	4.22895469154776	-3.01556742936195	0.00326929569318711	0.0410170301371803	-2.42712478866567
EVPL	-0.200645393579277	5.99401716026416	-3.12079895291716	0.00237209252767912	0.0324904794700291	-2.42798402692389
GJB3	-0.522419754838124	1.01160216129215	-2.76704210570477	0.00676707787278543	0.0675657375190827	-2.43311228365187
ATXN2L	0.149969476339449	8.0395155461045	3.16269397115836	0.00208336260486898	0.029527251020194	-2.43421867831566
SELO	-0.275125840578698	4.55631544844594	-3.05511567852396	0.00290051416547942	0.0376032549639363	-2.43445827198168
C8orf82	0.331368933437125	5.17623335176614	3.07533878182236	0.00272720310589532	0.0360381344406786	-2.43607742281068
FBXO9	-0.148674434734554	5.54841921731097	-3.10655780170554	0.00247842627916222	0.033725956950943	-2.43697222167396
BCL9L	0.204767288921134	8.28330800294759	3.17000373995446	0.00203647015391248	0.0290507797150079	-2.44126352474061
FAM134A	0.146525315070216	6.63443986441711	3.13322559912515	0.00228278784046057	0.0314748959973991	-2.44469922175635
MLLT3	0.249982718802075	3.74568548998902	2.93871172181631	0.00411284447047887	0.048192602341307	-2.4448112260939
ARMC5	-0.286063410297411	4.32484856294438	-3.01717776641352	0.00325346928616868	0.040879804915015	-2.44694124788102
AVEN	0.258302943770537	4.04305260265138	2.99763288450635	0.003450434215328	0.0425239954437329	-2.44836698107655
LRRC15	0.480765770813012	0.34537384024584	2.77226359835671	0.00666738540845766	0.0667297148839293	-2.45321651384667
MEX3B	0.2483740968603	5.01910550738762	3.05417238857115	0.00290884206363899	0.0376528441736056	-2.45415439337857
PUSL1	-0.298303066824876	4.09694804233469	-3.00362362363599	0.00338892090161778	0.0420774050742797	-2.45447975760516
DGCR8	-0.14528663038337	5.73723399081529	-3.10671010189296	0.00247726604583211	0.033725956950943	-2.45582184848476
LMAN2L	-0.203630724244023	5.13664284612867	-3.0075962182603	0.00334869075745068	0.041700300988537	-2.46377561291885
VPS39	0.154524690501333	5.60929781969566	3.07135025817915	0.00276060492391952	0.0362104758804942	-2.47321436899744
ZNF783	-0.186214048348988	4.65682434102487	-3.05459940866022	0.00290506934706553	0.0376331369173694	-2.47377840811251
TTC9C	0.23545128926667	3.96643626369648	2.98368368409674	0.0035976853387051	0.043814351950479	-2.47472848002525
LOC100507423	1.23546618854884	-1.38878387439461	2.85714519167235	0.00522405234628637	0.0569551823814682	-2.47640781901943
PIKFYVE	0.329523796714771	5.94108273358349	3.07656968797305	0.00271697085294755	0.0360052460734508	-2.47829063420369
ZNF451	0.293925508616344	4.98833178342547	3.03332900977631	0.00309860898280179	0.039437699108354	-2.4824283632002
HINT3	0.222327878258072	5.43746506415852	3.07713627767616	0.00271227289693222	0.0359714924094326	-2.48302741432851
DDX59	0.181511374714483	4.45488254150661	3.034306069761	0.0030894632839733	0.03935124444872	-2.48612641181311
MAT2B	0.170002444311263	5.62937861011364	3.09496613660167	0.00256822842561659	0.034471149430186	-2.4902565059037
OTX1	-0.459438880577892	0.99411830595049	-2.79077191754379	0.00632471496717706	0.0644709148333478	-2.49048685890122
WDR19	0.336846525734957	3.46382824418309	2.86177970636987	0.00515418211586503	0.0564865935162036	-2.49050829743584
RIMS1	0.819373900546274	0.238920561117691	2.74335406525246	0.00723665042144258	0.0710662017899035	-2.4906374077618
IL10RB	0.206976529407783	4.01774116557952	2.97297365348839	0.0037146581925355	0.0446613541423176	-2.49288677353602
ATG16L1	-0.139669131909312	5.91666001766437	-3.06965506332916	0.00277491587612662	0.0362843573982342	-2.4938278873341
CCDC74B	-0.532025559515184	0.309867947621671	-2.72926010300545	0.00752993846581641	0.0730456443748919	-2.49787728679209
SUGT1	0.20399318090884	6.13463039388324	3.06254852378947	0.00283566174957385	0.0368768328925918	-2.49965044399972
ZC3H11A	0.12867771832331	8.21428128822859	3.13964451549554	0.00223789249599353	0.0311236187107765	-2.50477651927068
PLIN5	-0.379187470384415	2.09088037622335	-2.85787166148534	0.00521304292524172	0.0569551823814682	-2.50812296392111
VPS4B	0.205305411516892	5.51311038820188	3.05333491988009	0.00291625427561876	0.0377195951318237	-2.50929788444973
COBL	0.183309293967196	5.14899854914715	3.02881736088544	0.00314116592914466	0.0397829957721471	-2.50997338197993
UVRAG	0.175370028592603	5.78379693961943	3.05053868174691	0.00294113000489379	0.0378656337196641	-2.51050115151273
AHSA2	0.231839390269464	5.44662855817385	3.03000973745653	0.00312986633080041	0.0397146316512186	-2.51120929106377
PERP	0.139999936784677	7.43167216163364	3.1360053992143	0.00226324342136561	0.0313591408276043	-2.51124355680485
FHOD1	-0.198220289051416	5.80322089414269	-3.0731027150449	0.00274588254530268	0.036085105103512	-2.51299801489405
CHM	0.311199532839773	4.73042106539703	2.99387556259209	0.00348953949467451	0.0427852335109505	-2.51424633616962
NCAM2	0.207127542526949	5.36778664912519	3.06527969719483	0.00281217159066181	0.0366283159518911	-2.5167845858708
EFTUD1	0.159184622918847	6.42941911247628	3.08133297680827	0.00267770933379244	0.0355695082592095	-2.51858608875047
TC2N	0.217510054257009	6.2021755909963	3.09074924947705	0.00260163996120472	0.0348357299529125	-2.51926517352917
SPATA5	0.329484304805043	3.67209928584411	2.91499254684897	0.00441115284392713	0.0507373591209335	-2.52890976494907
SENP5	0.188312065135706	6.51027706434417	3.08791153709458	0.00262435057575237	0.0349997121442446	-2.53285247359178
SERTAD3	0.198570410151458	6.08400992785327	3.0371716046124	0.00306278458822409	0.0391007705751601	-2.53537978663836
LOC338651	0.676621676303925	2.44611818490683	2.72538306071562	0.00761249427051383	0.0735903781387706	-2.53663149245207
FNDC3A	0.254175282138253	6.57555388784741	3.0708149817979	0.00276511635250518	0.0362128472038344	-2.53878396993281
C18orf55	-0.230722211661834	3.6517569203603	-2.97528663891344	0.00368910293822214	0.0444820169710361	-2.54058058307103
SF3B4	-0.155918658339556	7.82372510486735	-3.12388026171933	0.00234965063393209	0.0322623622347129	-2.5418077972674
FAM76B	0.253625786202747	3.93170154157984	2.97712805776224	0.00366887397760595	0.0442712142919706	-2.5424668673006
TUBA1C	-0.160801110263613	9.15662036246808	-3.1615217833347	0.00209097514166225	0.0295756368733227	-2.54252912879429
ZNF610	1.36499624159663	-0.667765730758142	2.80844150449102	0.00601266658156156	0.062302252732364	-2.54276007702892
JAK1	-0.152416700909858	7.90745733826498	-3.13194450155044	0.00229184781690663	0.0315723747034155	-2.54561289340442
ZBED3	0.547417354080661	0.778184971890521	2.73245066228957	0.00746261259300871	0.0725629411580069	-2.54746771383109
IGSF5	-1.02533398776167	-1.02467638058824	-2.72453938416133	0.00763056788709012	0.0736799176349279	-2.54980784675489
EMID2	1.25878953831341	-0.344539259219111	2.83955569702984	0.00549721191425584	0.0587422092613844	-2.55349391179612
LOC100507217	0.259820805359372	6.34756770405776	3.06463319906624	0.00281771560774258	0.0366719656217018	-2.55384042496578
ZSCAN12P1	0.45788102150644	3.68751195985995	2.82945275088893	0.00565996555930257	0.0598339216269128	-2.55939649057846
WDR33	0.112161583881283	6.50806939654901	3.09386148495849	0.00257694215362291	0.0345326767445429	-2.56229935516204
C12orf49	0.205524725631538	5.99791299320746	3.05172696498388	0.00293053494307807	0.0378165635710167	-2.56409216820957
CR2	-1.5151681530129	-1.75493633275616	-2.91191929158239	0.00445122872535507	0.0510578526768438	-2.56895856711718
CD99L2	0.171158885518138	4.96369102959527	3.01933878129742	0.0032323421733036	0.0406754631349356	-2.57202454287743
SCARF1	-0.93018772075967	-0.317343676112868	-2.72113210083206	0.00770395828235129	0.0741759130334123	-2.5797520233815
ZNF274	0.230281210845725	4.49182173425522	2.91441548283111	0.00441865246465915	0.0507886899099378	-2.59513257445758
LOC284837	-1.00516588679594	-0.4239088841267	-2.68737813628702	0.0084664604177076	0.0790581150339151	-2.5957435179269
PCGF5	0.284845362496193	5.65856711936342	3.01259485761368	0.00329869735443341	0.0412123637552764	-2.59758423302184
RNF6	0.191900209802333	6.61947972540174	3.07300141595647	0.00274673157120131	0.036085105103512	-2.60182902010891
PRKAA2	0.580098136016187	1.50427502393326	2.70769298028687	0.0079997318042483	0.0763191755243859	-2.60680158192107
DHX36	0.196225991327508	6.14150019024231	3.07380941775146	0.00273996617266424	0.0360812553319974	-2.60802815201812
GNRH1	0.68602033772689	0.867387785551334	2.6710781724991	0.00885867872413719	0.0813601626739123	-2.608942361914
TEC	0.333464085152354	2.12350918035231	2.78729776075317	0.00638778359392403	0.0648236000150397	-2.61083046347226
ZNF608	0.302734636765321	2.32421774443735	2.87273086482402	0.00499247555128434	0.0551116575047388	-2.61345957655088
USP6NL	0.227870356755176	5.39879554718165	3.00238574258359	0.00340154783579704	0.0421076876431308	-2.61641674244938
LOC100272217	0.555496387757175	1.25403704666992	2.67597213697649	0.00873922029476125	0.0808896564275107	-2.62443322991288
DCTN4	0.183064806531974	7.14355106976632	3.07422532740351	0.00273648979033877	0.0360638733283101	-2.62953530693894
CNOT8	0.144366340068474	6.03196789626188	3.05567835444691	0.00289555707062471	0.0375972798518071	-2.63094528052183
SAG	-2.32679569671325	-2.99290638330582	-3.06173616960715	0.00284268363173118	0.036939425840771	-2.63171643294731
ITGA6	-0.311521724879226	3.84851934393236	-2.87566558801868	0.00494993943749737	0.0548618800167088	-2.63292491935952
ATOH8	0.622070946765684	-0.0568563293334384	2.66320065655738	0.00905407729009948	0.0823384386077344	-2.63303896535596
THEM4	-0.196941146493484	4.01627836606931	-2.96406644650568	0.00381460412367762	0.0455356455134793	-2.63347268237595
ABCA3	-0.182149719349376	6.33736278367829	-3.07452880893861	0.00273395572122682	0.0360638733283101	-2.63371042083175
FAM86B1	-0.563013373012612	0.242836410700363	-2.67351492388818	0.0087990153250583	0.0811844169525675	-2.63386522582709
MBD6	0.207695219419114	6.68676939051791	3.02868838628398	0.00314239042184922	0.0397829957721471	-2.63504042391177
HS3ST3A1	-0.500750711977388	0.492129469279913	-2.71173729397764	0.00790965473390503	0.0756756669163774	-2.63592698999878
MXI1	0.203547205794401	4.63340006788201	2.99931702517861	0.00343303788424887	0.0423720483957034	-2.636683266783
CCDC94	-0.241012316526027	4.41784189181454	-2.97357895419049	0.00370795472717436	0.04464494950127	-2.63694710950864
MOSPD2	0.365860923535017	4.04930443841047	2.86148830201607	0.00515854995692528	0.0564974390829197	-2.64127448991076
FAM190B	0.302501831988362	5.87070423364512	2.9968829564816	0.0034582067817917	0.0425570641785758	-2.64134111623474
MARCH1	-0.355880223838994	2.21260710787401	-2.85713652641619	0.00522418379413849	0.0569551823814682	-2.64339326664389
MSMB	-0.767968085101591	-0.743176850006772	-2.65166662242232	0.00934722735177651	0.0840446399091991	-2.64366265967115
ADCY5	-0.21670956158499	5.43082497474639	-3.04409587796792	0.00299919633284485	0.0384062476803195	-2.64541773573692
KIF15	0.230822797778562	4.41758004192283	2.96508367308845	0.00380306582524251	0.0454303377581113	-2.64759109611006
IRF2	0.323562453216125	2.58357917096203	2.78670204997528	0.00639865545229712	0.0648945505058927	-2.64910343496256
SQLE	0.171444346181296	9.16576096135356	3.11585347009141	0.00240852857471314	0.0329086861793322	-2.64982192417848
TMTC3	0.285578583383835	5.79580071108151	3.03047329417285	0.0031254835853785	0.0396891324843356	-2.65074972552606
GPATCH2	0.208688012315041	5.00278659778936	2.9667085772294	0.00378470148601538	0.0452432792366843	-2.65203245669322
BMP2	0.486899589741575	1.16414651102563	2.69101079633167	0.0083812269694608	0.078613370632228	-2.65325171733162
SLC35A1	0.18538713347028	5.38927571931787	3.01225481256093	0.00330207627753056	0.0412123637552764	-2.65863096690755
OSBP	0.172490690809861	6.48658979409687	3.03136266393643	0.0031170908472832	0.039612634749213	-2.66445946075033
MRPL42P5	1.02300237552559	-0.347649652652864	2.69298565330268	0.00833521840645208	0.0783135913648902	-2.66567743214977
TRAPPC8	0.209357860486721	5.52932811100434	3.01004497914802	0.00332411282204505	0.0414250840803885	-2.66753214120005
HAUS3	0.237919009482956	4.82240538330822	2.98005205270081	0.00363696266035292	0.0440119851893939	-2.66806655862168
AFG3L1P	-0.14834336911124	5.64592494840414	-3.0237384786771	0.00318972035439115	0.0401996105552657	-2.66836896179489
PSME3	-0.116148637380718	7.2433986752176	-3.08235592079499	0.00266934665469858	0.0354866084683458	-2.66859370066128
SYT8	-0.558215430614322	1.21373093773697	-2.69058606472695	0.00839115209801174	0.0786182788163296	-2.67069654091934
GATAD2B	0.189784873943622	6.16612692807188	3.02155222911599	0.00321083409276949	0.0404352329574374	-2.67252540078928
PANK1	0.235426144148179	3.64957353237167	2.91665138398085	0.00438965950374733	0.0505945317303034	-2.67272499775138
LRP5L	-0.425194994021552	2.49362309533544	-2.73403910719546	0.00742929867574733	0.0723210658051213	-2.67440400480345
CCDC41	0.255152431251243	4.302755452745	2.88394187198347	0.00483176861333683	0.0541961759151208	-2.67513751025018
RAB35	-0.133491668964385	6.39215623882442	-3.05263378901175	0.00292247325446811	0.0377708212579017	-2.67715521866384
C9orf21	0.312586161266608	2.77847764450232	2.81961546326432	0.00582266898367478	0.061017537130397	-2.67876605343604
ATF2	0.37793857111672	5.05737828476337	2.87529271394991	0.00495532538718032	0.0548618800167088	-2.68467600696684
LOC100289230	0.690040106392291	0.367911048432754	2.63109044180331	0.0098916205045386	0.0872968133603712	-2.68703691846825
CYP2R1	0.307465850897491	2.89085404946344	2.807053338346	0.0060366623791975	0.0624525583799944	-2.69212287940164
EXOSC2	-0.158782152664028	5.36734431609077	-3.01512149585748	0.00327369090533592	0.0410413843334617	-2.69290790940064
RAB8B	0.413704050136325	4.27678678145749	2.81890271671293	0.00583462218425032	0.061024528711321	-2.69618024208031
TAOK3	0.174702569373506	5.74917247387595	2.99500037157192	0.00347779002434993	0.0426924788952263	-2.69834570409853
ANKHD1	0.400157493909524	3.40149904027498	2.82280670703175	0.00576942424027893	0.0606460408513041	-2.69927441700994
TNK1	-0.213075350214089	4.51321162132882	-2.91369403496292	0.0044280450257917	0.0508616930022942	-2.70393530538763
RNF24	0.257377743825901	4.00656272226907	2.8903336444564	0.00474228516016542	0.0536731295987174	-2.70498621010054
DDR2	2.2466545537746	-1.51255553625634	2.9897903290793	0.00353252200729621	0.0432488272694157	-2.70635713648982
ENTPD7	0.355441167097966	4.40938054290157	2.89025219560992	0.00474341578252238	0.0536731295987174	-2.70797813211137
FANCB	0.339735310345846	2.83219802068637	2.81442770232463	0.00591018558136209	0.0615837655219312	-2.70808870331857
ARRB1	-0.168980509598126	6.43119769249357	-3.04410050259647	0.00299915427477131	0.0384062476803195	-2.70873651917525
TFE3	0.174191492013335	6.72470095457409	2.99484395574333	0.00347942171335766	0.0426924788952263	-2.71615053748608
SBNO1	0.202607668405661	7.35591147864434	3.04683470312952	0.0029743838701279	0.0382055267619194	-2.71754675976654
PLK1S1	0.442330708791425	2.92121121762079	2.70197174174083	0.00812875148552414	0.0772416135476737	-2.72325722773726
SENP2	0.169518505209804	5.48883915594852	2.9921538493203	0.00350759513179744	0.0429751069481175	-2.72415215109314
HAS3	-0.423820038449746	1.32361827710222	-2.67495903570442	0.00876382878846216	0.0810206040122947	-2.7266033234166
SNX7	0.235688592432878	3.56785332103599	2.8816701776593	0.00486394368093541	0.0543021322563177	-2.7284281304493
HOXA11	-1.23008493108339	-2.23756632479197	-2.66691716834264	0.0089614089685157	0.0817624678611329	-2.73034525050244
KCNN4	-0.297441173974781	3.92265707385004	-2.84781431482956	0.00536736775457789	0.0577766011914707	-2.73053882043213
TH	-0.401217868276601	1.3495507080588	-2.70589670394615	0.00804003771743563	0.0766599719420716	-2.73135220843427
SLC16A10	0.917409480791889	-0.774044700041544	2.64915894853514	0.00941208964930116	0.084312262887655	-2.73210513639698
KIAA0664	-0.196759956596127	7.80493029820278	-3.07092516224657	0.00276418716862943	0.0362128472038344	-2.73257799842685
NR1H3	-0.374354989188338	2.10785777772955	-2.71602889292504	0.00781507956899996	0.0750283528771271	-2.73330130772813
KLF11	0.180267671291879	4.71299190209244	2.97127031444087	0.00373358207274114	0.0448244268374177	-2.73519568899168
PPP3CA	0.164894688694823	6.26315314203053	3.01225094053249	0.0033021147711116	0.0412123637552764	-2.74010054184795
GPR146	0.636853067056496	0.368230329114993	2.60728899222769	0.0105570106876426	0.0914321319213545	-2.74082169280584
SNHG4	-0.297286932615956	3.98917436760832	-2.89197956308488	0.0047194905452708	0.0535110236468535	-2.74238285231534
DNTT	2.88744687989671	-4.25366036365951	3.29339808122417	0.0013793356316491	0.0218240388871329	-2.74899481627758
ZFP62	0.172089655111173	5.10861255286615	2.98791060911434	0.00355246320044339	0.0433716385543317	-2.74905196760855
CAMTA1	0.172859471925716	5.40860868095648	2.95081557968433	0.00396788714983229	0.0470297269268569	-2.74913739260609
WDR73	-0.115785715253338	6.02879305559962	-3.01480016168587	0.00327686142838696	0.0410503599463247	-2.75306887049471
SIKE1	0.186776488111765	6.89004775519202	3.03872920729155	0.00304837264823765	0.0389762875910753	-2.75361565525381
GPATCH4	-0.160202379267324	5.49721330184606	-2.99486867522991	0.00347916379908493	0.0426924788952263	-2.75498346997888
SLC27A4	-0.19912195065791	5.70661353343722	-3.00039749245636	0.00342191992170934	0.0422660182944364	-2.75935617675845
LOC144438	0.199655592302033	5.85774262745301	2.99596842632098	0.00346770725010534	0.0426426000373248	-2.76108728149632
C11orf30	0.288802938270944	5.54627087181979	2.94593288411853	0.00402578661722044	0.0475810992129998	-2.76144876598014
CHMP2B	0.200948847337809	6.87055231818026	3.02617183556056	0.00316637129601833	0.0399957655246303	-2.76203658065285
FSCN1	-0.268865111258196	4.941113892814	-2.94350936366769	0.00405481323725033	0.0477890744043514	-2.76276689243785
NPAT	0.307906686763769	4.23922463946522	2.89355877641084	0.00469771444928387	0.0533364402239127	-2.76328623927666
STAG2	0.21475116460384	7.79923940838922	3.04908302476867	0.00295415741296708	0.0380040989034319	-2.76887021686289
KAT7	0.150939522795304	6.78772194119572	3.00729231169399	0.00335175272642286	0.0417073754439702	-2.76938053712524
LOC401097	-0.471351572942489	0.0542321031542692	-2.6286268082805	0.00995868918552266	0.0877907444070699	-2.7699840654052
SNORD28	-0.587293921034159	0.199488515212807	-2.61242142490851	0.0104102020515772	0.0905649832444989	-2.77681979745973
EMX1	-0.756389860369998	0.410275484919162	-2.58776271272614	0.0111327837462967	0.0944127419634034	-2.77706444617778
CCNF	-0.18268868794894	5.4746434462604	-2.96281882824766	0.00382879982788405	0.0456399489105722	-2.7798902081855
PDCD11	-0.129517416638524	6.63751552640649	-3.01673090127992	0.00325785396107553	0.0409041664001706	-2.78113390657443
MTMR6	0.224797333017626	5.43781409295955	2.97059874260278	0.00374106757609837	0.0448499026112324	-2.78429335301783
CALML6	0.850530955182213	-1.00723925215244	2.60478005416291	0.0106294548508232	0.0916797333291217	-2.78456008115452
RAD17	0.224661922015674	4.97925429879746	2.93458255149423	0.00416340173166101	0.0485556001117843	-2.78469058844089
RAB11FIP3	-0.149070890789854	6.05986866182442	-2.99702593231766	0.00345672367344233	0.0425570641785758	-2.7847419070415
HSPH1	0.214746630355544	10.3379439314484	3.05058046172324	0.00294075688184651	0.0378656337196641	-2.78592138199778
UNC119	-0.200888428120446	5.03714060732192	-2.96052808838329	0.00385499138890781	0.0458876056466885	-2.78639201778813
C9orf72	0.36902849706003	2.33046828720959	2.72971341234541	0.00752033933450301	0.0729948665294419	-2.79120383586398
ODZ3	0.229678202304085	5.64785278705272	2.98349908968956	0.00359967230207834	0.043814351950479	-2.79132253372558
KANK1	-0.209201414152611	3.93422270238385	-2.86798180956629	0.0050620202179394	0.0556589257888354	-2.79174064810501
KRT15	-0.339481851994704	1.71354318666792	-2.70507874042475	0.00805845277004033	0.0767480433520242	-2.79297885590746
LOC100289495	1.02705003678544	-1.19699057012311	2.59833104402108	0.0108177306155402	0.0926822370974867	-2.79297995238641
FLJ39653	0.86684953417962	-0.655539369662792	2.60692546914677	0.0105674795118215	0.0914754282379414	-2.79497964920306
ETV5	0.715856461675828	1.88453392499071	2.58246501544081	0.0112938072283167	0.0954409459759315	-2.79574077026249
BMPR1B	0.430503517850522	1.71569681176123	2.69829428040073	0.00821267744302464	0.0775811649075587	-2.79705728331678
SNX33	-0.224699931313563	4.54198416784507	-2.92054732304821	0.00433955878325826	0.0501553428411964	-2.79894001799202
ARHGEF18	-0.229089472204657	4.78388780600274	-2.87524793408841	0.00495597256812485	0.0548618800167088	-2.80629862598755
TFG	0.126407603675259	7.35289928305611	3.01186923886556	0.0033059114771299	0.0412289810167938	-2.80753934049051
LARP1B	0.209457609558155	5.3777413714857	2.93038044300274	0.00421543927068236	0.0490257346056271	-2.80878962304933
WDR59	-0.124603128162345	6.01433042659773	-2.98086986940959	0.00362808330972841	0.0440119851893939	-2.81088678432436
CLEC11A	-0.400663154718601	2.42243242394407	-2.75779843760215	0.00694690605493216	0.0688678463916333	-2.81094787995096
SLC25A33	0.239424148609824	4.09901192317021	2.85739518353481	0.00522026139370475	0.0569551823814682	-2.81131250422094
TXNDC15	-0.152150777695308	5.14201830365395	-2.94027880935936	0.00409380569396215	0.0481058201096025	-2.81321851753426
ARL15	0.276515995160281	3.40700948911204	2.82054743068795	0.0058070731317118	0.06096515445998	-2.81404900455455
LOC641364	1.50331621861287	-0.152490576945587	2.57242035403623	0.0116048906800461	0.0971858746785632	-2.81465106999102
FAM83B	0.274347080497556	5.10155694574088	2.95517021737456	0.00391689814236466	0.046484903991902	-2.81512765522955
SLC5A10	0.33568357825296	4.04434784924464	2.78080567324114	0.0065071810485242	0.0657118144924557	-2.81606905826027
LPHN2	0.252578207565485	4.56147069351157	2.88234313478447	0.00485439181833725	0.0543021322563177	-2.81705334593256
ZNF41	0.256443943295051	4.1784721278061	2.88465608759198	0.00482169331789732	0.0541776668428647	-2.81932370870715
C1orf54	0.608534953717918	0.695184053809877	2.57104417039694	0.0116481071399283	0.0974501970025818	-2.81938484188343
NCS1	-0.161168296624231	5.86554187983117	-2.98280713626281	0.0036071294712024	0.0438731878373738	-2.820987170642
SLC44A1	0.174808048546351	6.62818885041445	3.01320976897337	0.00329259528781214	0.0411857618499403	-2.82113554013357
DHX37	-0.185042810004109	5.63471954045759	-2.97808436920696	0.003658408838768	0.0442395006648995	-2.82371308609556
KIF18A	0.286521521635673	4.12398425094717	2.82996706813447	0.00565157468132409	0.0597830075714511	-2.82413669498857
RPL13AP20	-1.30698878368807	-1.49640276538832	-2.70028184900622	0.00816722045567818	0.0773955078140024	-2.82515886821784
OSTC	0.225323383425379	6.38642603277713	2.98834342530523	0.00354786243434438	0.0433716385543317	-2.82574448275697
PIK3R5	-0.920876145733084	-1.20783028482367	-2.58616362560519	0.0111811684494718	0.0947050106831216	-2.82607000811624
APOC1	-0.729455687263608	-0.376078156163572	-2.5644485355555	0.0118572497384936	0.098416248491844	-2.82672708205936
MEF2A	0.233734370852249	6.44753232767533	2.95497757064956	0.0039191410325629	0.046484903991902	-2.82885961818427
LRP6	0.267358291567175	5.17726463836091	2.93835481642261	0.00411719195719464	0.048192602341307	-2.82929307893132
CHIT1	-2.17651236543028	-4.76282537788125	-3.13052732187379	0.00230190912526241	0.0316848791859165	-2.83047156270727
LGALS8	0.158954916426865	6.10074222130752	2.9771190289383	0.00366897291369716	0.0442712142919706	-2.83444267611614
LOC100288198	0.582853676847406	0.513485967946646	2.56443339064609	0.0118577338382603	0.098416248491844	-2.84657398078946
CTDSPL2	0.26257340371648	5.55759494225935	2.96737991509332	0.00377713807561829	0.0451851625011733	-2.85016411441347
CLCA2	-1.68348526525612	-3.31792698015047	-2.7887110166541	0.00636205883086954	0.0646506189774542	-2.85081784548281
OSBPL6	0.600750645423761	1.86653560221512	2.56601144335684	0.0118073877122606	0.0983338826590977	-2.85091753777967
NRBF2	0.235147882959624	4.65816017142814	2.87858777546389	0.00490791591724793	0.0546107689953788	-2.85163555651596
DPH2	-0.173458153036496	5.65087014172332	-2.96973573989014	0.00375070715059695	0.0449010926174541	-2.85172607245998
TRMU	-0.235543297649889	3.80956308283627	-2.85563178727657	0.0052470560420552	0.0571300554995646	-2.85240681943885
KCNK3	-0.867450429016456	-0.471760221659796	-2.5549157159081	0.0121655048326935	0.10007668609049	-2.85265166716695
ZNF792	-0.457929797587882	0.283205431973443	-2.6370379059588	0.00973139057104807	0.0863383426579352	-2.8529847040424
ZNF322	0.325629803055147	3.11932193092112	2.7760201989011	0.00659649293198033	0.0662482949354203	-2.85438891662365
RPS10P7	0.629614306681902	0.378084540364345	2.54896897828035	0.012361433216047	0.100992969763151	-2.8566247567654
BAI2	-0.339902486219229	2.8437497013463	-2.73517797827252	0.00740549694232458	0.0721733862840538	-2.85751206781934
CDR2L	-0.220028638934329	4.68867369221752	-2.88347218773914	0.00483840489231831	0.054234238216576	-2.86092140763784
F3	0.460863524903819	2.28286445267891	2.62455174710951	0.0100705298334752	0.0885486545399789	-2.86350484609049
MIR3916	0.429673244147055	1.12789332757461	2.60165588482461	0.0107202908320157	0.0922253826515589	-2.86458896444152
MCAM	-0.756680589819135	-0.426303681529449	-2.54648098904472	0.0124442442011701	0.101312256644461	-2.86824765778025
TLN2	-0.205393064626181	4.16360187143955	-2.86748211764767	0.0050693891241902	0.0556982740377318	-2.86827581354677
ZNF10	0.382888837826622	3.83154458244615	2.72812159724886	0.00755409630399838	0.0732054855563908	-2.87159520170678
ADM	-0.975596393911588	0.451843120421157	-2.58606791088799	0.0111840705632125	0.0947050106831216	-2.87837417873927
TUBB	-0.118340360895962	10.4297180764044	-3.07216660062499	0.00275373775125392	0.0361487520816095	-2.87986421608686
CCDC110	-0.827773975003981	-0.638503673793359	-2.53750965141227	0.0127470072193937	0.102886558270821	-2.88144124284514
TMED5	0.264306049079205	6.18997722855525	2.94773653951158	0.00400430859516463	0.0473607191976897	-2.88218971694146
ATP5A1	-0.114255314734006	8.05728225302529	-3.02447580452029	0.00318262863973194	0.0401707783931147	-2.88358529174217
C14orf1	0.131977849793443	6.15956257710478	2.9587843568886	0.00387503931439835	0.0460642439063652	-2.88446627161292
LIN37	0.348776537666466	3.45896682184954	2.72035823811791	0.00772071597451988	0.0742502897975104	-2.88642989986832
MESDC1	0.252952010987775	5.98242239548058	2.9731691302018	0.00371249214346832	0.0446613541423176	-2.88717428629618
ABHD6	-0.573884584430054	0.932721901083569	-2.54276103157756	0.0125689910927466	0.101991172748712	-2.89011911318118
MBOAT2	0.213700523930489	4.56783407020297	2.83795000316166	0.0055227888887036	0.0588970942332043	-2.89113253645668
DHX33	-0.155179791196444	6.23658796130106	-2.97765105513988	0.00366314727610029	0.0442647941080211	-2.89187370143303
DTX4	-0.373411728337104	1.86605161104613	-2.63569515686874	0.00976735873153451	0.0864739584045437	-2.89207522589869
FLJ45513	-1.41263519308577	-0.960100096990597	-2.74867991295387	0.00712855960082139	0.070335121394771	-2.89435215673647
CENPQ	0.245742906523537	3.91936309192661	2.85270581602161	0.00529179437552041	0.0572815334214908	-2.89630066752598
TMEM144	0.346157106008935	1.71076794040707	2.64619169121068	0.00948936571943775	0.0847757223781394	-2.89672500405339
CPM	-0.441821333659666	1.80131485904654	-2.6133758859284	0.0103831048282516	0.0904411693477496	-2.89750418629114
MAL2	0.160016740009217	8.79610042678119	3.0288045099052	0.00314128791731876	0.0397829957721471	-2.89798591185945
SPCS2	0.190466919343602	5.78084531579055	2.93430979110292	0.00416676146539451	0.0485609189876361	-2.90020676401064
DERA	0.174227171229618	4.13274549542443	2.85272208804547	0.00529154461054916	0.0572815334214908	-2.90044365816455
TUBA3E	-0.88385495900266	-1.61316505222987	-2.53204169353795	0.0129347697842853	0.103926997094355	-2.90110483042384
TMEM68	0.236377705324841	3.96186098977533	2.85202605130391	0.00530223798640889	0.0573574567171425	-2.90352118943504
CDHR3	-2.62734296179902	-3.04818395042517	-3.16638303575394	0.00205957283258049	0.0292644826270826	-2.90572236195192
SMPD3	-0.378742288966044	1.85788494262414	-2.63652912281829	0.00974500519411884	0.086413291021444	-2.90662597235019
STK3	0.187872891555022	5.61008013206334	2.88847457371899	0.00476815341241588	0.0538148115819946	-2.90767638731628
USP51	0.406107547904049	2.24685823247352	2.61013718139012	0.010475311502919	0.0908711625373613	-2.90854510944942
HEY2	-1.49706591897391	-1.32913596207654	-2.71276978476351	0.00788680684229889	0.0755002619522648	-2.90867765807774
PDE4A	-0.575712342391484	0.773282843255345	-2.54374418117087	0.0125359128376216	0.101772138978827	-2.90898071170503
CPT1A	-0.11388739438153	7.74061021052156	-3.00407134591941	0.00338436461669303	0.0420774050742797	-2.90917771162813
ZNF584	-0.222971419269757	3.78113267272762	-2.79487621428539	0.00625094049614455	0.0641150147985822	-2.9130528302584
ARNT	0.173992913750189	6.08281818475831	2.92240302653628	0.00431588048225749	0.0499853083000514	-2.91447090650923
NVL	0.130776859905906	5.86915092771097	2.93646243430471	0.00414031400783703	0.0483537789574486	-2.91783071852733
SLC39A14	0.153065710632051	6.34528114217807	2.93594002881373	0.0041467180520095	0.0483947750884905	-2.91905978314914
LOC100507173	0.430330904463599	0.762581338119106	2.56622508038849	0.011800586659794	0.0983323424506201	-2.9208922564306
DKFZP686I15217	0.354221121597302	1.25397586607931	2.62114110703625	0.0101650070483024	0.0892386235568555	-2.92195825199309
PTPN14	0.37972195582775	3.46576535007373	2.74575350767324	0.00718776896561767	0.0706857376677819	-2.92393596830248
C5orf53	0.342126040057057	2.38683029595446	2.68142789004215	0.00860777334372007	0.0799897263989614	-2.92488493951004
CDK5RAP2	0.135426685247023	6.26084176132657	2.93930258192122	0.0041056564635482	0.0481507704743198	-2.92513688757053
PBX3	0.161475317192258	5.28326211428498	2.89607131483511	0.00466325883200499	0.0531820318053224	-2.92893441720455
NXNL2	-0.540632482851197	1.02395016364508	-2.54673478306147	0.0124357740548538	0.101312256644461	-2.9300272164499
NEDD4	0.239883534610049	6.12223105449565	2.91721381290742	0.00438239409109304	0.0505456267444414	-2.93235366767516
FBXL3	0.206047662531366	4.5602667588533	2.88189400013018	0.00486076486048813	0.0543021322563177	-2.9326692001706
ZNF777	-0.197128275180014	4.59919645625865	-2.86728764128738	0.00507225970817182	0.0556982740377318	-2.93780388860333
MND1	0.312415272285214	3.10494555359708	2.7543907571416	0.00701429185503337	0.0693713879264211	-2.93826236680457
PMM2	-0.126560838546257	6.17206834257338	-2.94881059628334	0.00399156890173348	0.0472434524505242	-2.93924393641998
ZNF17	-0.275517306220959	2.32897067245297	-2.72084298472938	0.00771021510100754	0.0741919662538838	-2.93935876943602
UBN2	0.371455553517495	5.66480467070939	2.87300506109078	0.00498848716168444	0.0551040021743795	-2.94030991696155
PDE6C	1.95646830208322	-3.52753411748611	2.81937753406571	0.00582665670875652	0.061017537130397	-2.94440655688521
C1orf27	0.201362264483011	5.61495624854856	2.89594139881151	0.00466503472006744	0.0531820318053224	-2.94466586026462
ZXDC	0.188953211343963	5.58620778486359	2.92506728355179	0.00428209316601633	0.0496972422681867	-2.94568318757687
SHCBP1	0.164124205005274	4.97380975477561	2.88842762614956	0.0047688083451636	0.0538148115819946	-2.94949210786011
ASAP2	0.174201201546202	6.44389663453711	2.94126832974695	0.00408182573073747	0.0480059448107267	-2.95063781677016
ADAT2	-0.251348173171541	2.69902723812589	-2.77231248231893	0.00666645844850649	0.0667297148839293	-2.95074776142405
TNFAIP3	0.604852852137368	2.20137851425741	2.58828283174959	0.0111170868873224	0.0943288488602639	-2.95178122101197
BEND3	-0.195347512573173	3.9450208812633	-2.84651247613518	0.00538764713750649	0.0578324844208334	-2.95578715416081
VPS54	0.246905226531916	4.5301632147996	2.82348865112317	0.00575810421566308	0.0605661185685461	-2.95890130965541
UMPS	-0.140177758629714	5.72626335828532	-2.94281976413705	0.004063107784647	0.0478531088665045	-2.96440949491138
PDE6G	1.81962390471691	-2.58769265935923	2.81389290794769	0.00591927557407695	0.0616108391750006	-2.96446487133552
MCAT	-0.256037953736698	3.20233074895362	-2.79153770127373	0.00631088996118403	0.064401066512134	-2.96655345243977
LOC100128881	-0.250423430277358	3.75482437105263	-2.81698517999038	0.00586689204714689	0.0612471302100403	-2.96723566807008
PPPDE1	0.19840412316813	5.47747541132501	2.88304542406695	0.00484444199606914	0.054265537804595	-2.96751941760934
SLBP	0.153083953111648	6.60477268788022	2.93786629995256	0.00412314947094589	0.0482206655609084	-2.96971223398415
ZNF148	0.241095598010578	6.10859010845814	2.92306973727672	0.0043074025072347	0.0499216905966688	-2.97089910696811
SP4	0.34194104563765	3.41282747234332	2.77130987832685	0.00668549383784761	0.0668709323828729	-2.97229552734317
APPBP2	0.201705287873676	9.72644206796456	3.00185955891561	0.00340692830248117	0.0421119504291908	-2.97384345302465
SNORD9	2.34655645062679	-3.09940615025663	3.01855067472748	0.00324003233177344	0.0407415794861496	-2.9742976927573
ATP1A1OS	0.464178591091809	1.17837301341785	2.55888445410004	0.0120363052895206	0.0992579732060858	-2.97562875144755
KCTD6	-0.439806442199903	1.62947998253522	-2.55437525251322	0.0121831954520261	0.100172940383326	-2.97958502779079
TNKS2	0.221916591524473	6.9731409090149	2.94136446429407	0.00408066356877115	0.0480059448107267	-2.98125039092876
ASB1	-0.164533827942985	5.2290767633216	-2.8724125721167	0.00499710902831782	0.055126419122419	-2.98155926239538
MYO16	0.230487329806486	4.11942501431953	2.79427410766783	0.00626171386335106	0.0641279256893345	-2.98333823856189
TMEM177	-0.231604481051102	2.18490351577655	-2.73244063064054	0.00746282341495885	0.0725629411580069	-2.98346073151827
ZNF138	0.242021798655778	4.59105017815314	2.82844472495047	0.00567644420052318	0.0599645377117457	-2.98723176763795
C14orf178	1.19657208337029	-1.73603327497344	2.54827069776441	0.0123846248207286	0.101133039795832	-2.98744429173537
FDXACB1	-0.561229318150516	-0.379546519868847	-2.49138094247038	0.0144107214495214	0.112671765087328	-2.98772031302223
HNRNPUL1	-0.119141846441551	8.63661452975244	-2.98946963412912	0.00353591679836723	0.0432587216795125	-2.98955927326011
PDE5A	0.256652837859261	4.38959582964441	2.85005017019193	0.00533270198236462	0.0575752795048844	-2.99062253920562
RAB33B	0.236897569061564	4.01200661921048	2.81335573595724	0.00592841885666584	0.0616108391750006	-2.99148561848165
FAM106A	0.986108627612387	-1.24868040851993	2.52010488023448	0.0133533214952421	0.106648017519785	-2.99480963818092
CA2	-0.192807777467539	4.851421931952	-2.85903904628427	0.00519539615134456	0.056863746881601	-2.99757298055431
C12orf52	-0.197222423658171	4.89769652373448	-2.8700242096849	0.00503200325804897	0.0553759633057581	-2.99786262037823
AKIRIN1	0.144832138702229	6.43052620451594	2.90541188849309	0.0045371945281567	0.0519015330293384	-3.00180646019518
SOCS5	0.232828091154024	4.21813706776725	2.79578203079115	0.00623476482643972	0.0640087212752473	-3.00221528469998
ZNF85	0.255111039908868	3.63746457176739	2.7634185485276	0.00683705893558983	0.0681450408657557	-3.00499653100598
ABCB4	-1.17873723112611	-1.24558557295557	-2.55921599235015	0.0120255683822973	0.0992450143081188	-3.00675761791613
RCOR1	0.197345284509137	7.33759347540111	2.92907464029299	0.00423173149305872	0.0491810128491411	-3.00701645451361
TSC22D2	0.208415207548338	6.65892648416831	2.89602962267893	0.0046638286755155	0.0531820318053224	-3.00706106112387
EPN2	0.124776512886719	5.65031334848761	2.88187713964058	0.00486100425373991	0.0543021322563177	-3.00894246712058
CEP170	0.313541370787207	3.80267702278848	2.73007246852166	0.00751274398627968	0.0729634903754595	-3.00919110785981
ATP4B	1.68309332275214	-4.72908085432433	2.79717031477262	0.00621004771595259	0.0637941265366039	-3.00939483580133
BAZ2B	0.316138482774263	5.86688738533776	2.88492481110056	0.00481790748962349	0.0541776668428647	-3.00989385689359
FLRT3	0.324260261329443	2.75808937023739	2.68964127092242	0.00841326833289536	0.0786932324381107	-3.01235207260496
EEA1	0.329534533275309	5.79161920313214	2.89724002280526	0.00464731109012194	0.0530885455404367	-3.01247966735483
SHPK	-0.150383105154014	5.22228770430165	-2.89252849865938	0.00471191066237441	0.0534613255885682	-3.01444311104655
MIRLET7D	-1.12800415405949	-0.573186348710218	-2.54008934273316	0.0126592772643082	0.102319501828002	-3.0153897414695
MARVELD1	-0.191141508052303	4.83799172205415	-2.88885204028796	0.0047628906430619	0.0538148115819946	-3.01580032301553
IQCB1	0.196623732034389	5.15234836956013	2.84444374824812	0.00542001727733272	0.0581053647090464	-3.01621676959648
ITSN2	0.266207257652116	5.66722392845441	2.85501274029759	0.00525649228250355	0.0571955607889326	-3.01637289357086
KIAA1875	-0.231267142537456	4.07714362472173	-2.81738704544299	0.00586011563046834	0.0612145995027811	-3.01937715761822
NUBP1	-0.192974149055163	4.08634802739956	-2.81255294933032	0.00594210729528946	0.0616475201032387	-3.02046658833008
GOLGA2	0.126441726134246	7.31801541552838	2.93235626836189	0.00419089713005545	0.0488081919241277	-3.02127328851373
KIAA1432	0.280458245426238	5.06588688366085	2.82825856684	0.00567949221091875	0.0599645377117457	-3.02161823314324
TPI1P2	-0.43017569291397	0.286441257995755	-2.51694133005504	0.0134662667382197	0.107105718772934	-3.02494302176339
THAP11	-0.208943181928752	4.83037293439816	-2.85847356956514	0.00520393732577148	0.056919978964161	-3.0256327890853
CEP152	0.218532193054195	4.39071257715089	2.82629542054094	0.0057117266380653	0.0601815514375779	-3.02620020522172
MEX3C	0.180678363576939	5.53849963606839	2.86444040592588	0.00511445772653077	0.0560879941104922	-3.02622833473189
SMPD4	-0.14682850888552	6.7601230812507	-2.93829932696376	0.00411786825793636	0.048192602341307	-3.02801898449138
NCOA3	0.246022567209716	10.6363920269077	3.00327842916186	0.00339243767404237	0.0420774050742797	-3.03020752191449
MKX	1.10942323743099	-1.74093469792467	2.51705824808224	0.0134620773176175	0.107105718772934	-3.03084602690923
FMR1	0.188463153976004	6.8241143711494	2.92405997072995	0.00429483887226151	0.0498106000691411	-3.03117200405224
MYADM	-0.166832309868173	6.35003951405345	-2.88412671751704	0.00482915918123555	0.0541961759151208	-3.03201994560176
LRFN4	-0.262938427443411	5.86698930010992	-2.89443992413055	0.00468560430267417	0.0533075145291992	-3.03374863060378
KLHL5	0.202335360249021	5.24228380432199	2.87436803052323	0.00496870513092472	0.0549580850592493	-3.03412535145858
AUTS2	-0.211152428772897	3.74977410500246	-2.7852020481622	0.00642610574706167	0.0650545959526993	-3.03451291132545
C4orf34	0.242834445235218	5.25874128062407	2.82348290554681	0.00575819950514161	0.0605661185685461	-3.0386854555477
SOCS2	0.28275085779203	3.57953149599024	2.71007171217783	0.007946639138551	0.0758992535426196	-3.03951829814259
ZNF865	0.338314514066655	3.92342360711154	2.74242155558185	0.0072557291121751	0.0711408344870368	-3.04323294856455
ITPKB	0.31458595670303	2.80019746262175	2.63876512884576	0.00968529980544922	0.0860206871727736	-3.04394475192834
MAP3K2	0.261078423692872	6.73370634883539	2.91603519582748	0.00439763209813171	0.0506166546518615	-3.04581748920573
LOC100616668	-0.695697661124526	0.101965770787684	-2.45163576431106	0.015997410076217	0.120895023097448	-3.04902631653016
NEK4	0.177419334200446	4.50698937879818	2.8053639462273	0.0060659833189004	0.062621916682278	-3.04930483470388
UBAC2	0.174064027997136	4.81531840077173	2.81905166855814	0.00583212231471494	0.061024528711321	-3.05165624230853
EDEM3	0.298289925270869	6.22779744348995	2.87810451863191	0.00491484286782819	0.0546514841233768	-3.05295953815231
SCNN1A	-0.245597742407024	3.07767041231188	-2.74235894678537	0.00725701169785247	0.0711408344870368	-3.05378089604663
C1orf38	1.01798071269192	-1.47936682354361	2.47327478510186	0.0151151953876295	0.11622369087941	-3.05603926727674
KDM4C	0.193761572756486	4.8207029648249	2.77238912021207	0.0066650054426646	0.0667297148839293	-3.05701741303954
CCDC28A	0.339686121266634	2.47257214282515	2.61090747489699	0.0104533142740671	0.0907690695324498	-3.06040512066449
CLCN3	0.291537657479925	5.74522259743616	2.8537865124101	0.00527522985518948	0.0572626730433187	-3.06047011794975
CTTNBP2NL	0.340246011203595	3.96374718695785	2.68994249619958	0.00840621135011637	0.0786712247450174	-3.06506902202579
ISM1	-0.460671936508438	0.866078550889532	-2.49439426984367	0.0142963758554019	0.111898571034251	-3.06626713135486
SNORD19B	-0.683175966214844	-1.06770166040559	-2.44271063318931	0.0163744793122429	0.122471731671713	-3.06631917220632
FBXL17	0.21046551993453	4.85150084514949	2.8375557092687	0.00552908622017045	0.0588970942332043	-3.07090017992912
WNT4	-0.599458779089808	0.524370323990039	-2.44615554546595	0.016228008982092	0.12203112509735	-3.07098712451539
CORO2A	-0.312224086014115	2.74342194068579	-2.64713568811245	0.00946471918424327	0.0846007288280515	-3.07272852884702
YY1AP1	-0.136717992467739	5.81444452404521	-2.84819619532721	0.00536143230357492	0.0577735785083679	-3.07277633225404
FASTKD2	-0.154876896862281	5.46614120634112	-2.8938442702216	0.00469378758794989	0.0533280595250502	-3.07314747220993
FBXO32	-0.284262016031145	3.56794980153143	-2.70304958851637	0.00810430131262791	0.0770968914404944	-3.0732163476879
MACC1	0.29148512962643	3.28326591977801	2.78061750536031	0.00651067188555364	0.0657118144924557	-3.07817834861499
DERL2	0.18848071972111	5.43177942282928	2.85157604747535	0.00530916204516409	0.0573952333828857	-3.08031623063846
MIER1	0.275387219957272	5.2332049323645	2.83859818085919	0.00551245101911237	0.0588323106851533	-3.08109850717848
RCN2	0.191325689179642	7.1483327689462	2.93102793853823	0.00420738204967056	0.0489660803052821	-3.08163156581742
CDK14	0.869869888845792	-0.76110055837038	2.46865578345099	0.0152997723527066	0.117158146898657	-3.08216786447372
BTRC	0.173045916767921	5.29407379109572	2.82668919840255	0.00570524749190128	0.0601815514375779	-3.08610664905946
TIMP4	-0.754509917322024	-0.463920003043109	-2.43211804375669	0.0168322692684498	0.124677106796	-3.08664186039495
MMGT1	0.183476126053518	5.83352546181643	2.88120304267507	0.00487058428026361	0.0543037676687524	-3.0908835993169
TPM1	-0.136048187614426	7.78721092294453	-2.9372182840328	0.00413106435440574	0.0482794690867097	-3.0947127803108
ZFP14	0.38918842489701	2.17954058656633	2.5890700819872	0.0110933661505149	0.0942279649320251	-3.09563142528427
PHACTR2	0.251146510030071	5.29828499493572	2.84028951902882	0.00548555909965566	0.0586576025464458	-3.09671747856764
TSFM	-0.151236113722047	5.48546736962361	-2.88645349035888	0.00479642307102969	0.0540170905319195	-3.09691643522304
LHX4	0.44532949540135	1.3737779930718	2.52164130939753	0.0132987751356704	0.106263122488749	-3.09702520977047
CYP1B1-AS1	0.953778534736556	-0.567418182958835	2.44440439540879	0.0163023174161051	0.122162233732377	-3.0983928588836
FAM127C	-0.198009983636885	4.38465662595435	-2.84665209910834	0.00538546880357724	0.0578324844208334	-3.09920763025515
MYPN	0.611587254518284	0.938547146622672	2.44516022682245	0.0162702072510159	0.122128790873425	-3.0999944352405
HAAO	-1.02492821670363	-1.77132006680363	-2.44969147015462	0.0160788859281924	0.121157561813101	-3.10062329433612
SLC17A5	0.260159589228398	3.61549757210517	2.65701574182718	0.0092102207593333	0.0831571670395824	-3.10176906778547
ONECUT1	-0.866670183696936	-0.872890622555584	-2.42529619795417	0.0171331013558317	0.125452708876939	-3.10757316254957
SLC25A34	-0.970704948012214	-0.850365205257275	-2.47705626536334	0.0149655711932057	0.115440341003415	-3.10840229075041
GPC4	0.179640935441556	4.39661262214225	2.79724986272204	0.00620863415554348	0.0637941265366039	-3.10848003298595
ZNF260	0.256839142379502	4.82325175898239	2.79150446821615	0.00631148935741376	0.064401066512134	-3.11161946166278
PTMA	-0.135974660106834	9.88301883756675	-2.97255638186156	0.0037192858220704	0.0446848678795298	-3.11254328736129
LOC100499177	0.231813905472545	5.47044019313164	2.81546968937117	0.00589251142845148	0.0614762078162337	-3.11315015335533
UBE2G1	0.147871900409378	6.56109527677105	2.88469174503432	0.00482119081179745	0.0541776668428647	-3.1138594420133
KITLG	0.237102678023443	5.95294592688439	2.87678893667538	0.00493374579381935	0.0547888211526127	-3.11843892179102
C1orf194	-2.35208096145847	-2.03479247603272	-2.87689709601597	0.0049321891921806	0.0547888211526127	-3.11989606586123
FOPNL	0.186935256519955	5.24939516474733	2.8414927090772	0.00546650187761472	0.0585286667101335	-3.12162740333868
LPCAT4	-0.271780075391705	3.37484750296024	-2.70020653211863	0.00816893882540867	0.0773955078140024	-3.12284602048308
BCL2L1	-0.137400748794517	6.04662953720007	-2.87367383285099	0.00497877164277591	0.0550330316945038	-3.12322941136847
TBL3	-0.232313028586423	5.40927862036349	-2.84602622029422	0.00539523978612771	0.057876837833996	-3.12344659397023
LOC284379	-1.19484926846077	-2.85952956369627	-2.52439716277026	0.0132014376018137	0.105687334826583	-3.13050688384047
ZNF710	-0.184242180769221	5.20761327410611	-2.83279104571479	0.00560570531649422	0.0595050523189043	-3.13064225886268
NOLC1	-0.0995387674682071	8.54306781735644	-2.94519401251674	0.00403461575887726	0.0476517753894515	-3.13149314227003
GPX8	0.483095557596487	2.18506247550136	2.48531257332698	0.0146434839829958	0.113852917773883	-3.13167231612431
BLZF1	0.24255153757187	4.60910902442797	2.74605809205607	0.00718158554092912	0.0706857376677819	-3.13268940117208
SEMA4F	0.353038086129504	2.2311074170049	2.55165905853971	0.0122724537184451	0.100659399699497	-3.13378293478425
POU2F1	0.292807414231758	5.22127923681607	2.8130191450838	0.00593415460298144	0.0616108391750006	-3.13419968717413
TRIM71	-1.25732326619568	-2.34828719330753	-2.44942439275604	0.0160901067200967	0.121157561813101	-3.13539395779054
CNNM4	-0.142289223422519	6.50036737152991	-2.87119660750039	0.00501484654495041	0.0552492052817856	-3.13680376281305
LPCAT3	-0.136333153123553	5.20075732538281	-2.82620736676413	0.005713176379693	0.0601815514375779	-3.13721876160633
KLLN	-0.395852612942256	0.798096304440383	-2.4806675392715	0.0148239198543777	0.114616382637362	-3.14051297125176
CCDC121	0.363676055718469	2.10248804426594	2.51688546958123	0.0134682687502679	0.107105718772934	-3.14186078219416
HELB	0.447009309112361	2.53752939387668	2.54775658320115	0.012401724826669	0.101173876098152	-3.1438804151169
KIAA1324L	0.250761928373237	3.42435234564993	2.66942297927224	0.00889941485158501	0.0814189354364922	-3.14506264476379
NAIP	0.92255691372767	-0.672622081956043	2.42767362593427	0.0170277212985026	0.125064387789265	-3.14661252783267
KCNG3	-0.796067661839354	-0.389911608922858	-2.3991578687023	0.0183305636254841	0.131345478180204	-3.1490603456526
NCRNA00252	0.976443240607981	-1.373318431109	2.42387417395471	0.017196410212545	0.125633558071142	-3.15194312282162
DHRS2	-0.201031810816359	5.77473506020998	-2.85457211646652	0.00526321826771109	0.0572315099539664	-3.15257312007995
HDX	0.721285176837566	0.452755465868967	2.39517052197209	0.018519631524559	0.132190489806541	-3.1558812033554
FAM185A	-0.23199400627525	2.9447651256471	-2.64915155683805	0.00941228144051972	0.084312262887655	-3.15718594499089
TMCC3	-0.536980326058839	1.37957144892377	-2.42330711921188	0.0172217136834444	0.125716254754223	-3.15762549979142
FAM59A	0.281750274457841	3.70330010708734	2.67087153016904	0.00886375516328283	0.0813601626739123	-3.15795618546543
PAQR4	-0.217647594497825	4.76176376255968	-2.82613060110953	0.00571444054549592	0.0601815514375779	-3.16330066051824
MTDH	0.153484390017802	8.50098071788636	2.91789049198302	0.00437366747256784	0.0505146511127241	-3.16655520499713
CCDC163P	0.382201517590059	2.02982953442139	2.47882433287619	0.0148960685889423	0.114961629479221	-3.1678468759575
RMND5A	0.161449474523626	6.95778279543749	2.86451927677769	0.0051132844797504	0.0560879941104922	-3.1691876132767
ATG12	0.169983502377458	6.24355145202002	2.84693178575881	0.00538110768863893	0.0578324844208334	-3.1699543141541
ATE1	0.281375426188677	4.26999970604016	2.72774473315928	0.00756210847486301	0.0732054855563908	-3.17125387482773
AHNAK2	-0.337026210705814	3.10914222034678	-2.57733559500128	0.0114517136479629	0.0963867459521578	-3.17259510921281
KRAS	0.222275327075587	5.71082597648665	2.83768634557469	0.00552699907813997	0.0588970942332043	-3.17391411193962
ZBTB43	0.236925129924924	5.73205727508709	2.79468609986113	0.00625434034194711	0.0641150147985822	-3.17573393569559
PAIP2B	0.235112681169539	3.6294649134869	2.65943204114436	0.00914893104607013	0.0829304730701772	-3.17799271415798
GGT1	-0.677822864402121	-0.100340141681763	-2.38358142643549	0.0190790250138171	0.134631904781045	-3.17813301513745
SEPT4	-0.401872008996766	0.558633561240878	-2.50024708739201	0.0140766008907323	0.110882655234729	-3.18128000169885
FRK	-0.34821829052474	4.33972278319331	-2.74149138231226	0.0072748056495738	0.0712287254067284	-3.18156931255034
C10orf81	-0.615985384484129	-0.157455285013036	-2.40659734601317	0.0179823880422102	0.129395990325953	-3.18269654280254
WDR1	-0.122612714292575	8.13897861364509	-2.90924976765679	0.00448631145952558	0.0514249985257751	-3.18416708395229
RNF222	1.5856932400894	-2.59466937985658	2.53731959888026	0.0127534920696036	0.102889243305379	-3.18605164344804
HERC4	0.192698677724866	6.48018856882359	2.81942041734902	0.00582593779458125	0.061017537130397	-3.18609718506958
LRRC1	0.136457057658719	5.1476266799341	2.81325786746894	0.00593008608156009	0.0616108391750006	-3.18704861875608
SGCD	-2.31821740820913	-3.23217439383476	-2.72381631987668	0.0076460887636998	0.0737446300369755	-3.18809215081876
ATP2C1	0.164398423423293	6.66731297686491	2.84734826577492	0.00537461957406933	0.0578039471104409	-3.1887784536243
KCNH2	-0.42949843602556	1.69628172481321	-2.46990014112034	0.0152498501170123	0.116882902546707	-3.19071686239981
TCTE3	1.05626503377735	-0.590636243034284	2.42546855280714	0.0171254421999105	0.125451552935306	-3.19091392608987
AKAP10	0.201996663624262	5.28104539205326	2.79033341436889	0.00633264389987031	0.0644988651531248	-3.19302643693873
SNORA64	-0.50856288555301	0.137179674247866	-2.42770874603725	0.0170261689295752	0.125064387789265	-3.19560712531502
IBA57	-0.157746525340939	4.66420356630128	-2.80448702542484	0.00608125437985072	0.0627021567500761	-3.19718222646211
C15orf34	0.575794740731033	0.321731864801982	2.37573896989465	0.0194660325775965	0.136748185395817	-3.19746872976025
TBL1XR1	0.204109336710711	5.83204086924929	2.83934912587727	0.00550049627501363	0.0587422092613844	-3.19899065000019
GCC2	0.256359166904351	5.62788622841055	2.79857659250359	0.00618510160215046	0.0636943591098302	-3.20021772035402
GTPBP3	-0.179302160117354	4.49145999096508	-2.79767244386573	0.00620112985458073	0.0637941265366039	-3.20033079100106
LOC100506990	1.15915900445838	-1.6263057895287	2.4428308699654	0.0163693473039851	0.122471731671713	-3.20120624086292
CPEB4	0.430773582128979	6.30698841494047	2.77794807947676	0.00656037889233091	0.0660540497262746	-3.20202415747242
GTF2B	0.212752058695958	3.98341630484555	2.68167464847576	0.00860187076460772	0.0799897263989614	-3.20216299876498
CCDC103	-0.581303578809433	-0.0846069691531528	-2.37631253015604	0.0194374944314701	0.136642562787687	-3.20554085183556
LOXL3	-0.257508703446281	2.6576647341289	-2.65812655830404	0.00918199870995531	0.0830951008794873	-3.20611876826977
JMJD6	0.20848494446056	6.14538139994074	2.73936632518217	0.00731855913373384	0.0714936629124446	-3.20813798414586
GORAB	0.275231690510132	3.52532044876185	2.64940728838037	0.0094056480706581	0.084312262887655	-3.2084320575116
KCNIP2	-0.769002327324121	0.464743833816588	-2.36767956156256	0.0198709861852453	0.138237259967572	-3.20982598174786
RAD52	0.294999181120695	3.00534491078378	2.56563948934171	0.01181923714765	0.0983338826590977	-3.21075788226928
C17orf48	0.440782038600973	2.2560654916262	2.4943394681915	0.0142984481164909	0.111898571034251	-3.21196015679374
TRIP13	-0.117773757377719	6.92683617992374	-2.88451802476552	0.00482363943608141	0.0541776668428647	-3.21306719977444
FBXL14	-0.312015394039319	3.89999911628516	-2.67730511343708	0.00870693746724715	0.0807177506664309	-3.21443560498627
SLC2A11	0.186424586925739	3.40383190995443	2.68889055469778	0.00843087922437566	0.0788138759913127	-3.21667588907161
OVOL2	-0.477801713495905	1.44754931848888	-2.42897758722618	0.0169701684733505	0.124806111498818	-3.21683720709374
BCAP29	0.196814762391744	6.1033820041995	2.83267966833983	0.00560750792003068	0.0595050523189043	-3.2232579485435
ARL6IP1	0.141106652187498	8.4301061839726	2.88980254116695	0.00474966206668232	0.0537074701847161	-3.22368775826951
NTN4	0.245648616468392	3.55137726034477	2.6349316568905	0.00978786417973366	0.0865638501014626	-3.224041492411
REV3L	0.281573976024474	6.74699621915602	2.85739046747076	0.00522033288617228	0.0569551823814682	-3.22544614946522
FAM186A	2.06322532328113	-3.79154137028009	2.76319504235148	0.00684139701109805	0.0681450408657557	-3.22608195527725
ZNF431	0.323187056371231	3.67782141041806	2.62294234920997	0.0101150119479358	0.0888463549460499	-3.22744673852229
STAM2	0.189807403589503	5.86546297503142	2.82135040507984	0.00579366656941852	0.0608626128812533	-3.22936806710279
ANTXR2	0.671607186239229	-0.0339134931115289	2.35703568979914	0.0204172346863936	0.140749312817497	-3.22983389851364
SYNRG	0.241026642768677	5.19902766638673	2.72014705636172	0.00772529478936702	0.0742516264697552	-3.22985515248678
UHRF1BP1L	0.277479262104247	5.21972388070098	2.77586131221575	0.00659947735962749	0.0662482949354203	-3.2319347749808
RFK	0.234325560946347	4.96759766254405	2.77808872630026	0.00655775130359778	0.0660540497262746	-3.23476785594203
SEMA6A	-0.242391608598727	2.89241047526276	-2.68009346538481	0.00863975715956032	0.080228372424479	-3.2356653055475
CASP3	0.221658891165168	4.24171231251779	2.69540397991338	0.0082791907858262	0.0779623798998633	-3.23927130985397
SYT12	-0.172309491405933	7.05494748095848	-2.87181391156432	0.0050058345974933	0.0551862740991944	-3.23996710402081
ACTR3B	-0.201535190620316	3.44897873868518	-2.66754508388198	0.00894583758690033	0.0817423389035792	-3.23997921210178
PHF20	0.177865994337628	5.60936292558851	2.79455870677018	0.0062566194780726	0.0641150147985822	-3.2417733848363
DNM1L	0.155731726552165	6.20895493674102	2.83341496907311	0.00559561714930621	0.0594921177399855	-3.24328944537449
HOXA4	-0.427931334119372	0.703895139545873	-2.441402264017	0.0164304166558255	0.122540652169087	-3.24571193534157
TLK2	0.141676332111099	7.05630957373983	2.85398588501611	0.00527217914545949	0.0572626730433187	-3.2468416898204
TRMT11	0.231768085200168	3.77002912711609	2.68138061766652	0.00860890454094779	0.0799897263989614	-3.24704440175882
LOC100507501	-0.364221638219443	1.66272260647268	-2.46575063570166	0.015416892728197	0.117731558897884	-3.24825515104993
SRSF8	-0.159229612709937	4.6696022167232	-2.78142135736306	0.00649577099540189	0.0656803350224312	-3.25114003871112
RPA3	0.217764312033956	5.10538076850913	2.77890627922938	0.00654249665534086	0.065953414143412	-3.25266860785265
SERPINF1	-0.467682552800999	0.888891869398524	-2.41310957116447	0.0176824499327184	0.128073318611859	-3.25383430094752
CST6	-2.12344459282792	-3.35765810741459	-2.77603223245506	0.00659626695147039	0.0662482949354203	-3.25449372283827
ARTN	-0.351140694158024	1.23582248291402	-2.47554930014125	0.015025038716662	0.115682992282165	-3.2557217673637
FCHO2	0.230470006306244	4.80222448725633	2.7578310052291	0.00694626489848638	0.0688678463916333	-3.25668721450787
CLIP4	0.387851452526721	1.19125071765611	2.47068034418133	0.0152186235707099	0.116750578255299	-3.25809779934317
FBXO3	0.222549076507385	3.95773676834421	2.68517196870527	0.00851860731359549	0.0793677931546356	-3.26041453359406
MYO5B	0.149563720073171	6.49059624080303	2.83065435135032	0.00564037971878699	0.059757648623067	-3.26111846202245
CYP27B1	-0.310970715417402	1.71932927553948	-2.49543602906361	0.0142570340646462	0.111786310088967	-3.26355255047572
APPL2	0.150156236709138	5.38794489000661	2.79273239578818	0.00628937679749495	0.0642931158687687	-3.26374832613475
KIAA2013	-0.196069565640514	5.57690727662758	-2.80710098658667	0.00603583728350376	0.0624525583799944	-3.26529737835161
USP53	0.250879596513923	5.57794715856829	2.78890672360062	0.00635850395047844	0.0646506189774542	-3.26682768995557
FZD9	-0.746423400767494	-0.722931972275529	-2.33423791192974	0.0216321768716639	0.146054310053172	-3.26753817258318
SUFU	0.273614066958926	3.3267407401049	2.58173220826841	0.011316245450004	0.0955822671241754	-3.26906226454421
CELF3	1.2073985779895	-0.982587802811033	2.40116936425135	0.0182358372338019	0.130722735489972	-3.26934541971
ZNF516	-0.192205068212215	4.94894399472041	-2.72658165935526	0.00758688435160317	0.0733852249255127	-3.2702123915066
RPUSD1	-0.238238692505276	5.7325709236396	-2.81814213978222	0.00584740229915815	0.0611199725319506	-3.27098295410314
NRCAM	0.193231332943902	7.19671013141666	2.84916579780622	0.00534638909892034	0.0576858137357057	-3.27452365798968
OGFRL1	0.282583347664734	2.91161669842533	2.61732973090761	0.0102715323713147	0.0901264991489332	-3.27480940424107
HSPA4	-0.130501277968715	8.84384494079825	-2.87643771441307	0.00493880360666334	0.0548085942387775	-3.27576206377595
USP30	0.236227394497596	4.02405733036505	2.56013073263717	0.0119959890956594	0.0990720600670652	-3.27669161594631
ZNF227	0.265741543947973	4.55277220437063	2.65582114397811	0.00924065911147283	0.0832655080712671	-3.27677903307069
DLL4	-0.55873820644984	1.26589582522027	-2.35863227002591	0.0203344587288922	0.140236489807007	-3.27909736199153
LAD1	-0.148000115562729	7.04592390110244	-2.8531816380879	0.00528449527931343	0.0572766682120789	-3.27926590531494
USF2	-0.177172149652443	6.70833324605529	-2.83633512697168	0.00554862207032822	0.0590675719313617	-3.27935349083935
IPCEF1	-1.82401487122299	-2.85022537840863	-2.5125477895746	0.0136245469575017	0.108040267101592	-3.28344149671354
E4F1	-0.218432388321057	4.93035447729219	-2.7635227192033	0.006835037923914	0.0681450408657557	-3.28464197051464
MLNR	-1.73745147853707	-4.33086284720901	-2.66154760540176	0.00909557327693028	0.0826259464874427	-3.28621772244951
CCDC151	-0.684067906291869	0.380746925468494	-2.32277524719583	0.0222668550755591	0.148777820329065	-3.28788006156057
ABCD1	-0.232518130628805	3.95374346934992	-2.69638936889291	0.00825645963532009	0.0777921301076581	-3.28852870817569
TMEM107	0.26877853702857	2.40004493054534	2.56935386745997	0.0117013862880008	0.0977980930937156	-3.28875078409203
ZNF449	0.44269680054962	2.4966960966034	2.4630656958875	0.0155258472515402	0.118239649105081	-3.28892956897029
KIAA0368	0.136251182273673	7.84508363049931	2.85358062313884	0.00527838197921424	0.0572626730433187	-3.28923918376252
GPR85	1.19250222785223	-3.52417818275944	2.42455230629506	0.0171661936507734	0.125585049263138	-3.28943005413916
CEP120	0.208221335752753	5.06863653727647	2.75609874229851	0.00698044283914332	0.0690774710306704	-3.29108890265993
GPR37L1	-0.228596463430617	3.25955140653511	-2.65709641783034	0.00920816841370931	0.0831571670395824	-3.29169466251892
CDC14A	0.35430174352952	2.65868680361695	2.51000608027478	0.0137168737603991	0.108617896197403	-3.29352514072052
KIAA1033	0.243196237297421	6.40500203505037	2.81297614614384	0.00593488770096424	0.0616108391750006	-3.29441758822105
WNT5A	0.66343035327659	-0.85817287477777	2.32300424288663	0.0222540165233004	0.148751467760062	-3.29467260531786
PIP5KL1	-0.646612963564909	0.80688983626725	-2.34253881383085	0.0211825976755056	0.144211077624341	-3.29607968720772
LOC100129931	1.2053474417975	-1.53124284958318	2.39211633762892	0.0186656216094614	0.132756141343327	-3.29611477363396
HIVEP3	-0.26789591329711	3.68126559487548	-2.63994520840818	0.00965392321034904	0.0858331801009449	-3.29716469453887
S1PR2	-0.368580206230286	2.17997913401937	-2.46721919145936	0.0153575884595423	0.117493279687733	-3.29892451790393
SNORD32A	-0.494944352793389	0.595454135408307	-2.35678947887892	0.0204300262093552	0.140779463669245	-3.30180942741359
PRNP	0.166769642543229	6.66236760372295	2.78851284291362	0.00636566036923487	0.0646506189774542	-3.30187311635115
C19orf76	-0.301845798909345	2.85689306653859	-2.54802472575402	0.0123928034681578	0.101150436896765	-3.30711871455354
C6orf62	0.198327764444605	7.98427869251902	2.84773365250901	0.00536862223460569	0.0577766011914707	-3.30748344747004
ALX4	-1.3146678885955	-2.50315867610039	-2.43776647796639	0.0165867551421628	0.123178016428743	-3.30873568795996
C12orf35	-0.254996108532504	4.95959269166115	-2.74931518178751	0.00711576521092327	0.0702918236193035	-3.30887240297562
CALR3	2.43609064051865	-4.34411563608447	2.83041132544312	0.00564433597585017	0.059757648623067	-3.30911730232075
TPH1	1.42730076848019	-2.70098826457778	2.40645791766044	0.0179888589755945	0.129395990325953	-3.30982922708039
LOC731275	0.878097923678776	-0.692532835295764	2.32104800733826	0.0223639029623989	0.149187839307204	-3.31107126096839
CCDC3	-2.24121781576403	-3.13973038961743	-2.6558606762345	0.00923965037307136	0.0832655080712671	-3.31407456587318
ZHX2	0.11808465810454	6.42587084609066	2.81514300167137	0.00589804748328028	0.0614956023132041	-3.314808371587
ANKRA2	0.228676343784902	2.84871154681705	2.56856931619295	0.0117261902209193	0.097956446181146	-3.3168322165099
MOAP1	-0.138319311192459	5.66693591163928	-2.78063568877102	0.00651033447745162	0.0657118144924557	-3.31864855272771
SPRY4	0.709236811745643	1.96300687608153	2.31522657653128	0.0226937454618607	0.150525211913853	-3.31893076477159
SERPINE3	1.90694635063391	-1.86267159136581	2.63417207389697	0.00980830307482293	0.0866518559073748	-3.31996970048948
LOC284648	1.31845305343321	-2.55969869123244	2.39047009977109	0.0187447350989154	0.13300252430813	-3.32028161945193
ERBB3	0.130514184535234	6.85031377385106	2.83241622148857	0.00561177382807863	0.0595125589732321	-3.32099973980739
DUS2L	-0.204761423344614	3.57201796654509	-2.67204279381503	0.00883501640990563	0.081319105360078	-3.32123283825777
C4orf33	0.511714955567487	1.14642395821127	2.36716101616817	0.0198972949450939	0.138247760972892	-3.32125488424352
HIST1H3E	0.691103119974045	0.829559745687142	2.30400950491166	0.0233414280428702	0.153023144880032	-3.32214702741781
PISD	-0.165422221745475	5.93791521683377	-2.7858965314399	0.00641338323557394	0.0649651249132275	-3.32256501094448
SAP30L	0.188607943602325	4.46292073051611	2.6758308817598	0.00874264765517276	0.0808896564275107	-3.3251225794352
RGS17	0.390352244846499	1.9398496236256	2.405912114207	0.0180142098888127	0.129522633783535	-3.32556330639986
ELOVL2	-0.165454188104095	6.88943468198251	-2.84211449920713	0.00545667719785726	0.05846090291926	-3.32563868312082
TNKS	0.232954137918165	5.36318398130336	2.72394578399136	0.00764330765247567	0.0737446300369755	-3.32592852932218
C2orf54	-0.562507391559089	-0.236278424517775	-2.34232901022267	0.0211938581121004	0.144211077624341	-3.3281693802852
TUBBP5	-0.650891443605412	0.288380226730978	-2.31667745519386	0.0226111395035818	0.150297574347338	-3.32986154143114
PPP1R15B	0.162342802571304	7.73642597028438	2.84100941777051	0.00547414938294812	0.0585730481640591	-3.33088036370536
STXBP3	0.184140475913416	5.94363793993645	2.78988414847821	0.00634077686158631	0.0645423933251184	-3.33314320421404
JMJD1C	0.264845272299056	6.84328872386418	2.7972513624413	0.00620860750848301	0.0637941265366039	-3.33355471188536
ZDHHC17	0.241741765277201	4.65420942969522	2.70515555669947	0.008056721752853	0.0767480433520242	-3.33482600561238
FAM108C1	0.16171344291151	5.16213999744565	2.7561781607784	0.00697887254626828	0.0690774710306704	-3.33504784570474
LOC283174	-0.36529723262004	2.11447007741442	-2.43107099351593	0.0168781344446403	0.124679139335815	-3.33582978262723
CRB2	-0.776574001795031	-1.97902319106317	-2.30066244375609	0.0235378205880186	0.153828257723338	-3.3359517041237
ESCO1	0.219094692967342	5.62658832893757	2.75793489969656	0.00694421989653124	0.0688678463916333	-3.33703045301335
RPS6KL1	0.191287680401454	4.24255209668265	2.67027565650686	0.00887840835711086	0.0813601626739123	-3.34011361445062
IMP3	-0.193178067964743	5.54859429173805	-2.80695444391861	0.00603837520332761	0.0624525583799944	-3.34184966476317
ZNF845	0.225511493950147	4.28769701421099	2.66842525205029	0.00892405201160728	0.0815996970159213	-3.34211030603786
VMP1	0.130069610329713	9.31950109052612	2.85646152928684	0.00523443251088529	0.057029738965502	-3.34590740113732
MIR210HG	-0.995558448890132	-1.21731683087312	-2.29856973561193	0.0236613510655658	0.154273853887143	-3.34895881658527
LOC100507391	2.26393217660071	-4.41718824071804	2.69826121141835	0.00821343569264902	0.0775811649075587	-3.35002337813098
LPAR1	1.84195789921751	-4.18213403873803	2.61126072568492	0.0104432404740581	0.0907287032146221	-3.3501879311722
PI4K2B	0.202778863382142	5.55835503203789	2.76228492302433	0.00685908764098669	0.0682399653229395	-3.35033912978656
ANKRD37	1.15576592708548	-1.34580108065848	2.33960884997063	0.0213403327458934	0.14485100568116	-3.3504202039842
USP12	0.220158571257783	6.44291787688887	2.77417792754324	0.0066311728073262	0.0664866510969565	-3.35061529860915
TRIM4	0.191271019109486	4.50587004072818	2.64288545415015	0.00957614618974108	0.0853231054220724	-3.35091841898053
TTC17	0.174644976562561	5.95192944590232	2.74826987648421	0.00713682891586544	0.0703751926821543	-3.35154645760723
CACNA2D4	-1.34206390556856	-2.21241454359522	-2.39133833216944	0.018702973289195	0.132818906704245	-3.35328189830307
PGAM5	-0.139135960877288	6.96823676577466	-2.81299107785472	0.00593463311768925	0.0616108391750006	-3.35335581143195
DISP1	0.486680102645566	2.75862653767538	2.36297184218549	0.0201109703383967	0.139211865868935	-3.35341554260523
IGBP1	0.134187239015354	5.75416392489584	2.74868326527098	0.00712849202975527	0.070335121394771	-3.35424759986499
GCNT3	2.34865096495643	-3.72645504635744	2.79364184032105	0.0062730451557766	0.0642046555601027	-3.35432629776579
KIAA1267	0.165430243994966	5.59684137423669	2.73998857756507	0.00730572262288561	0.0714508217223035	-3.35539320225813
CD14	-0.56816393713617	0.49353661743081	-2.32136576110923	0.0223460214514565	0.149155493573824	-3.35920411466472
RNF8	-0.218960795500632	3.95078900874958	-2.61520641809169	0.0103313141238395	0.0902896431684801	-3.36090758012073
LOC100131094	-0.564151768186478	-0.206191280729435	-2.30556542429585	0.0232506255321516	0.152727204006168	-3.36140597449524
SNORA34	-1.64449765844469	-4.13557914966811	-2.55332577748162	0.0122176133252089	0.100406567690808	-3.36300068422946
FGFR1OP2	0.225595594157488	4.75952372537025	2.6989211230958	0.00819831638461426	0.0775811649075587	-3.36385171623286
SV2B	0.495024746579221	-0.868345587595294	2.38683186334692	0.0189206356476368	0.133905744398644	-3.36761747158123
UACA	0.179134701280238	5.99670605285021	2.7770737585269	0.00657673468583184	0.0661390925350882	-3.36796610310913
FOXP2	0.363600062283807	3.24702023555024	2.50009047774155	0.0140824419826934	0.110882655234729	-3.36900913946384
DAPP1	1.34241890082928	-0.648307884117979	2.37638513679086	0.0194338844533268	0.136642562787687	-3.36961736284035
LMBRD1	0.193524144556503	4.42113778211083	2.65885052198912	0.0091636474757574	0.083018873447761	-3.37096811602825
MDGA2	1.29035395331922	-1.97773593740659	2.3698366600101	0.0197618749638713	0.138001036117372	-3.3758749915303
FXYD6	0.609113356752216	-0.661588323055228	2.27894400059317	0.0248479119704836	0.1590342440851	-3.37590046554241
EVI5	0.293315828510853	3.46520068785994	2.54031008597176	0.0126517955085001	0.102315584179959	-3.37663671460411
STMN1	0.166222814023927	7.51624096900116	2.81987535809209	0.00581831596668072	0.061017537130397	-3.37807164012509
PIGA	0.21107607216706	4.77883763565424	2.66695051583609	0.00896058138215463	0.0817624678611329	-3.3784590179281
GPATCH3	0.22510776745327	4.12696275573674	2.60661763771012	0.0105763518449144	0.0914897069459792	-3.37979025017511
KRT1	-1.7454174909942	-1.38062604066978	-2.27878828554773	0.0248575319723758	0.1590349520681	-3.38024511043396
ZXDB	0.226582878475695	3.74127672274268	2.65669015581683	0.0092185076708245	0.0831571670395824	-3.38297495682779
ZNF461	0.328361173272595	2.89388354012064	2.4766459983832	0.0149817401647302	0.115462959684308	-3.38474372253718
SLC16A3	-0.273791676682143	3.53360956454655	-2.60975331401091	0.0104862891858057	0.09091378970628	-3.38674442498907
DUSP14	0.160938385556321	4.8074212973877	2.67574105864129	0.00874482772189305	0.0808896564275107	-3.38983870998157
LIN9	0.224572217901577	4.1528024385963	2.65855839213473	0.0091710484610308	0.0830409390699941	-3.39182731637097
SSTR2	-1.77164496548067	-1.8936444450066	-2.48891805119461	0.0145047873717963	0.113176436873622	-3.39680674129911
RBMS1	0.187063712906845	5.17804084256359	2.70412958625475	0.00807986941000483	0.0769082162851	-3.40239590315854
LOC284440	1.06438371687999	-1.05265638813252	2.30851879541535	0.0230791247867855	0.152138463907844	-3.40253103462896
C1orf9	0.2205656949624	7.50916732736272	2.79069834376705	0.00632604468078951	0.0644709148333478	-3.40312548275728
FAM196A	-0.579843837785599	0.762807093912179	-2.28994022723752	0.0241767960710166	0.15629406165121	-3.40535652898923
EFHD2	-0.203979723057957	5.45283197910843	-2.73458534170848	0.00741787401611181	0.0722519074230949	-3.4057173453709
ACTR8	-0.165791198432184	4.4069416562546	-2.669947246333	0.00888649371554173	0.0813601626739123	-3.40604336551437
BMP2K	0.312545036036756	3.80138312477129	2.5360796388923	0.0127958740026895	0.103032352826663	-3.40668803703762
FLT3	0.593380032645258	0.133737728952411	2.27040975475168	0.0253800063182536	0.161728897157943	-3.40683506850512
TTC23	0.214146553247279	3.69002304575648	2.56103510668932	0.0119668094111002	0.0988799014778856	-3.40712761645269
SAMD4A	0.251584347269158	4.1188008354356	2.61011523444996	0.0104759388526688	0.0908711625373613	-3.40764271568193
KIAA1715	0.212805107265824	5.63978451071254	2.74129910951025	0.00727875458742519	0.0712287254067284	-3.40911601412556
SPAG9	0.223681551709932	8.51969115069591	2.8054260841181	0.00606490255585802	0.062621916682278	-3.40986469243866
FAM35A	0.161324453841965	5.26656450561488	2.73686424977215	0.00737038239252402	0.0718730467245316	-3.41044952245643
ZDHHC11	-0.350287127241097	1.89965691929892	-2.41101069865914	0.0177786293617558	0.12851300945299	-3.41197328195413
ENPP2	-0.903819946642171	-1.86489026953374	-2.25468386457893	0.0263867521811897	0.165822190746555	-3.41317694390395
SETD5	0.192217767352814	8.28030808659045	2.80584960331815	0.00605754098497219	0.0626120614540636	-3.41321166182948
FAM201A	-0.287095017245535	1.28173025187946	-2.46628461476613	0.0153953055653662	0.117727979092448	-3.41528797394543
ETNK1	0.271264094059848	6.01568338169056	2.71343799348483	0.00787205212529371	0.0754453866724424	-3.41593407666936
TTK	0.189375546377965	5.63863171048076	2.74583445372738	0.00718612519136641	0.0706857376677819	-3.41828592725181
ROCK1	0.222654720865735	6.54925414897364	2.76893778605641	0.00673072796816537	0.0672831407887613	-3.419134183073
IRF2BPL	0.202023346867767	6.34974601381072	2.7590752429021	0.00692181006523723	0.0687821458889052	-3.42022180684992
ZNF385B	0.359278739430179	2.10159898275118	2.48722361781006	0.0145698221892752	0.113491246526985	-3.42199894974516
C14orf135	0.192525864676011	4.82617177898395	2.69848643714773	0.00820827267596488	0.0775811649075587	-3.42242084293902
PES1	-0.158741029996182	6.51899593430183	-2.78622492650247	0.00640737525454499	0.064943602276976	-3.42408719352518
TBRG4	-0.163921217698297	5.90537271963809	-2.76254742513525	0.00685398092501498	0.0682297482083039	-3.42494020260907
SELK	0.253527749249696	5.00840449855564	2.6357892447347	0.00976483449002339	0.0864739584045437	-3.42647626509013
SHISA8	0.724949108738572	-0.701827311017761	2.24381057170202	0.02710317254517	0.168879827736745	-3.42722646329679
TMEM189	0.16437298823035	6.24553766067748	2.75645203134401	0.00697345994215738	0.0690774710306704	-3.42970856504469
ZIC2	0.230354956866617	3.14186371403556	2.53993484215953	0.0126645161913397	0.102319501828002	-3.43097513924571
AKAP17A	0.229074380929563	6.15632656702606	2.67251563426072	0.00882343851093227	0.0812572608242463	-3.4309999791275
HOXA11-AS1	1.26984002261676	-2.30966159011557	2.29130771713381	0.024094461787515	0.155948199446651	-3.43312884422038
CREG2	0.541341006199719	1.39299669080246	2.3116755259689	0.0228970493431624	0.151296030507724	-3.43335786669603
TEF	-0.208829304234198	3.56416382498997	-2.5976000764727	0.0108392596889004	0.0927716371735773	-3.43403799252508
C21orf2	-0.184269165186427	4.4083484408684	-2.66652047628374	0.00897125901217715	0.0818077075897768	-3.43541001433378
CIR1	0.239852525416862	4.50941903756504	2.63398440030443	0.00981335895052427	0.0866518559073748	-3.43607102680375
CHI3L1	-2.03313007880606	-3.96907258531644	-2.61691182634209	0.0102832736813793	0.0901822071564693	-3.43710122443642
SNORD56	-0.602432942176015	-0.742597107525173	-2.25735233866822	0.0262134911418478	0.165182526697913	-3.43710253392448
FAM126B	0.286060028452671	5.31057244121982	2.6717334979874	0.0088425972339916	0.0813441122889305	-3.43753683169318
KLHDC10	0.205314636107037	6.1728106305581	2.73150583233921	0.00748249265525612	0.072711915843407	-3.43795275413003
OAZ2	-0.135425211959819	5.67385101671636	-2.72240648809494	0.00767643404657015	0.073994629968207	-3.43933028495397
CACNG1	-0.997491237577548	-1.83039333328344	-2.25810002679238	0.0261651239934492	0.164939892071784	-3.43938437612542
MIR4326	-1.59392602337534	-3.29397755184613	-2.44952137805802	0.0160860312435654	0.121157561813101	-3.44032920553666
ANKRD12	0.326432624530317	5.93587564092459	2.72112501778533	0.00770411151273841	0.0741759130334123	-3.44168795238285
RP2	0.258207356610921	3.99778856913402	2.60571217251152	0.0106024882178687	0.0915888496671671	-3.44511443391038
ANKZF1	0.152255797763089	5.19173730182175	2.70156204472038	0.00813806273664378	0.0772861789935438	-3.4451803183633
FAM22D	1.67829704130887	-2.13278126498287	2.36733829145009	0.0198882972893576	0.138242678249051	-3.44840034528442
EPSTI1	-1.99789860910603	-4.49492599404863	-2.60498405651026	0.0106235476761172	0.0916760636405489	-3.44961077699294
KRBA2	0.477343685863723	0.70426426871867	2.27980962076928	0.0247944940283662	0.158996594375152	-3.45315243704326
GLI3	0.31665598276408	3.8206089120095	2.52648656481348	0.0131280661217662	0.105251091956097	-3.45515329429677
PROM2	-0.165130996160032	5.06642340712119	-2.70948276990519	0.00795975424538961	0.0759811244291643	-3.45547002869822
MSH5	-1.97690491282908	-3.6209413360796	-2.49542721220245	0.0142573666239994	0.111786310088967	-3.4565246629888
IMMT	-0.0902317740753285	7.46207264884817	-2.78844618926811	0.00636687212723434	0.0646506189774542	-3.45736473524972
GNA13	0.20037051393146	8.71232962940008	2.80266190861551	0.00611315051908758	0.062992193026014	-3.45976546267137
BRPF3	0.175238103015172	6.39370725580584	2.72778812520022	0.00756118556150369	0.0732054855563908	-3.46063641609011
LDLRAD3	0.193458488024127	4.10194500830681	2.6358838746381	0.00976229630188018	0.0864739584045437	-3.46311550403052
MGAT3	-1.28221016108918	-2.85419538770131	-2.3162177570883	0.022637283709551	0.150351839856446	-3.46438007083783
COBLL1	0.245298094065031	4.55635414993453	2.65099646534675	0.00936452155176617	0.084109698405874	-3.46442505768628
RDX	0.212351599636976	6.24007927122384	2.74485314340879	0.00720607581070917	0.0708075275313162	-3.46483849460071
C16orf74	-0.2867333903357	2.69857645672071	-2.53194670022351	0.0129380535727367	0.103926997094355	-3.46699159866256
HIVEP1	0.351424492685306	5.08990496097001	2.61501588902673	0.0103366938012547	0.0902896431684801	-3.46804108517667
AIF1L	-0.116464660867095	7.49692028893404	-2.79224243367772	0.00629819154777687	0.0643438945907272	-3.47009734889549
PCSK1N	0.414589515488053	5.41572666383555	2.69695362570291	0.00824346879108378	0.0777363695719777	-3.47160355936448
CCDC77	0.261831499178713	3.29498080729223	2.48261507358648	0.0147480272765446	0.114346781721341	-3.47223613159564
PPRC1	-0.131279539105453	6.65524630667359	-2.77472953814423	0.0066207715841661	0.0664221859469669	-3.47273986186364
GOLGA6L10	0.73478425012934	0.0647960288152779	2.21724660243268	0.0289255391896085	0.175526385125912	-3.47282158326791
CREM	0.18358048320213	4.75965648454658	2.61230312284932	0.0104135651027967	0.0905649832444989	-3.47285913441086
ZNF276	-0.167683458848731	4.80661798559601	-2.68711197885846	0.00847273613458436	0.0790725664703063	-3.47377716173036
SNORA10	-0.463376394481039	0.182593276363706	-2.29660321710093	0.0237779528627386	0.154824180430554	-3.47424692182953
TMEM11	-0.214935980796348	5.04456187518492	-2.66740024005709	0.00894942732195967	0.0817423389035792	-3.47434779647009
CHTOP	-0.133228083327251	6.4561912349259	-2.7418679643733	0.00726707698577667	0.0711977712420205	-3.47511804817289
PARL	-0.148665506139414	5.70718001053441	-2.72500887408825	0.0076205054499674	0.0736252646708578	-3.47590130059486
PALM2	2.22009997588002	-1.7482651333565	2.47591547341868	0.0150105694632011	0.115631857992895	-3.47635236015325
TAC4	1.60333870092676	-2.01550742939085	2.42950150940181	0.016947093022847	0.124806111498818	-3.47671608516297
C5orf44	0.175677719895273	4.7402522290345	2.66544970051027	0.00899789589404042	0.0819612259977843	-3.47696465797687
FLJ26484	-1.89258741747204	-4.15481818229399	-2.44014529482426	0.0164843169396531	0.122753375686702	-3.47772133796021
YPEL3	0.264817757048164	3.64325856753215	2.56182375426963	0.0119414158175903	0.0987676746455885	-3.47861711354065
SLC12A9	-0.181603144285813	6.18512239035404	-2.75197136667042	0.00706249575926966	0.0698068434267292	-3.4790321762143
NCRNA00304	-0.931787773823838	-1.97195615272746	-2.21428987579081	0.0291348590439671	0.176030123790211	-3.47919636299341
RGAG1	-1.7842330360659	-3.04960188077288	-2.41883281972722	0.0174225345467945	0.126850007732082	-3.47929833829529
C17orf82	-0.427579684666327	0.914156300860727	-2.30104024887141	0.0235155797869264	0.153803111598184	-3.48087129916688
RABGGTB	0.171533870971774	6.37417012695059	2.73846944736241	0.00733709707443726	0.071631997357203	-3.48136727934237
STK4	0.199736071818825	6.20979146948616	2.713768184298	0.0078647704538231	0.0754188194207211	-3.48169865585096
SCML1	0.200884878556185	4.74985003949804	2.64755917190313	0.00945368141969689	0.0845472556486688	-3.48605830342689
[truncated: 14,725 more rows]
