# Supplementary material for: The transcriptomic response of cells to a drug combination is more than the sum of the responses to the monotherapies
Source: eLife. 2020 Sep 18;9:e52707. doi: 10.7554/eLife.52707 (PMC7546737; doi:10.7554/eLife.52707)
Supplement: Source data 4. [file elife-52707-data4.zip › MCF7/limma_t0_TM_6.txt]

1	logFC	AveExpr	t	P.Value	adj.P.Val	B
CYP1A1	5.52146750763958	6.56248199634734	64.201413711977	1.12853570467076e-81	1.88736311249139e-77	176.30713032855
MYC	2.61906251331763	8.01379775868194	55.6654796189578	8.77136163749598e-76	7.33461260127414e-72	162.86811320516
ERRFI1	3.49136151739339	6.55432031024979	53.5592970148641	3.36874623565186e-74	1.87796373483472e-70	159.176923701555
ETS2	2.3744457671063	6.36117609938898	52.8151835775547	1.26242471333408e-73	5.27819772644981e-70	157.849335338571
MT1X	5.79100581416396	5.90502223325212	52.6715843925414	1.63227536634941e-73	5.4596346453655e-70	157.306293561581
MT2A	4.85648127441853	7.21193164564443	51.2141058375903	2.2997964344345e-72	6.41029926158042e-69	154.9883679668
NFKBIA	2.72257657113279	5.75357244973123	50.5397168825816	8.00969282662057e-72	1.91363004046289e-68	153.75814228699
ATF3	6.04178047166974	5.18042201633573	50.0469687475153	2.01296083781254e-71	4.20809463144711e-68	152.111090896557
HBP1	3.04477666793465	6.10881226071028	47.9827823286008	1.04952998496132e-69	1.95025994094368e-66	148.783509062407
TGIF1	2.28996158965571	5.50480380211522	47.152550250285	5.38141685270551e-69	8.91725835102212e-66	147.222963334025
HMOX1	6.04569226963092	6.75584619051977	47.1091933662536	5.8652141749129e-69	8.91725835102212e-66	147.017869243112
KLF10	2.88969707904983	7.44018767785237	46.1875329404928	3.72040809664582e-68	4.8428187376331e-65	145.379914753969
PNRC1	2.94476171059944	5.19933224060621	46.1817150405016	3.76444891109964e-68	4.8428187376331e-65	145.262059350266
DDIT4	3.69984026650926	7.79816807553139	45.9548952550068	5.96230964604788e-68	7.12240475146462e-65	144.917854001854
AMOTL2	2.23619540952719	6.53606103651251	45.746824315744	9.10777050108416e-68	1.01545569240088e-64	144.477411800259
KLF6	3.0140557845068	7.1115296895036	45.0835906335214	3.55666988077253e-67	3.71760919287749e-64	143.130950095787
EGR1	4.85634124851367	7.31746040913881	44.697279078862	7.93063838338888e-67	7.80188213669386e-64	142.287229961255
HERPUD1	3.51252379970818	6.39996889195011	44.4472673659888	1.33707677038512e-66	1.24229288377337e-63	141.76291153205
DNAJB9	3.83358563226836	6.3183972105024	44.0470761163366	3.10233852194741e-66	2.73071102321308e-63	140.933526999583
NFIL3	3.01918640674417	5.16866681969889	43.9193918238474	4.06395021179896e-66	3.39827516710629e-63	140.530075310486
EFNA1	3.56273195385921	5.65652920779477	43.6127230370903	7.79547993747709e-66	6.20817173687461e-63	139.996718911713
NFKB2	2.97156287707562	5.95022626336232	43.09128663969	2.3823488776872e-65	1.81101830138367e-62	138.928306904275
PHLDA1	2.67419571214073	6.06340287665354	42.6129405750109	6.71043509510227e-65	4.87936158828219e-62	137.904136949554
CYP1B1	3.039429760467	8.20586678357135	42.1034587164902	2.04545088744865e-64	1.42533836007047e-61	136.780567193568
DDIT3	5.06429478109412	6.72634808064563	41.5438873152402	7.05512370570191e-64	4.71959555416635e-61	135.467594465714
BHLHE40	2.40727301957194	6.82896665127999	41.1855797892694	1.57119211153587e-63	9.83492599556371e-61	134.754698692668
BRD2	1.39498995032617	9.33574667072424	41.1808938404915	1.58779599306518e-63	9.83492599556371e-61	134.730007976518
TIPARP	3.7328177769831	6.20178252492669	40.4509623941288	8.27305378342061e-63	4.94137683835451e-60	133.079700624416
ZFP36L1	1.78656047104634	7.3820901280373	40.4283557352783	8.71066332535609e-63	5.02334942942259e-60	133.046993387976
C9orf150	2.93545854661933	4.31174225702065	40.0230841219924	2.20421036565148e-62	1.18913594048888e-59	132.058623396215
MAP1LC3B	2.01209629236571	7.62558097053956	39.9501920928278	2.60709418251911e-62	1.33666732904711e-59	131.953153456334
BTG1	2.29917369707054	5.49652482144106	39.9451568548657	2.63752821445555e-62	1.33666732904711e-59	131.919210373563
PER1	2.771220003344	5.39870026442163	39.9184243277318	2.80521687463446e-62	1.37983667680549e-59	131.831061144588
TNFRSF10B	1.94595973535959	6.47513920581161	39.88510103203	3.02940860688501e-62	1.44753798690128e-59	131.798127763028
NFKB1	1.80374729719334	5.20171368164666	39.833517727551	3.41267831274838e-62	1.58537866951122e-59	131.682869866716
MT1F	7.19539449720008	3.917475381179	40.3866254291193	9.58081151629501e-63	5.34098305995059e-60	131.596437969656
PRDX1	-2.0291291487339	9.32447542691457	-39.452342407026	8.26528881478885e-62	3.73591054428456e-59	130.787818763684
EDC3	1.58268749535902	6.56522465136617	38.9459314226026	2.70856357843244e-61	1.1920530864659e-58	129.612321860289
NFE2L2	1.73633646497043	7.15100880441515	38.7487139375458	4.31605978118477e-61	1.85081496873165e-58	129.141955632767
RUNX2	3.26433148014305	4.07969380970454	38.6248850890383	5.78896870862266e-61	2.42036781707513e-58	128.771011552593
PCYOX1	-2.73118298094427	6.60818016322384	-38.0210031785756	2.45268322867074e-60	1.00045547112901e-57	127.401170502588
JUN	3.08288952970736	7.6900384754173	37.8184775582971	3.99840871145323e-60	1.59212826881771e-57	126.913871368267
HSPA5	1.95100475746406	10.5527548020853	37.3813993824905	1.15703239337153e-59	4.5000487783129e-57	125.798349714836
TSC22D1	1.45870069745536	6.6636823389189	37.2801513366378	1.4822163611032e-59	5.63376964161135e-57	125.609563881536
MAT2A	-2.31505109991347	8.13497013508879	-37.1142792970626	2.22681843181332e-59	8.2758469896991e-57	125.209490085581
C20orf111	2.10665203951962	6.43378349403498	37.0807491227484	2.41825458510324e-59	8.79193253940579e-57	125.129872614192
NR4A1	4.55746682443739	5.57460740685181	36.9510425318371	3.3290560771918e-59	1.18457731563736e-56	124.734928030378
DUSP4	1.54120732431256	6.12907799082694	36.9093452301168	3.69009633436553e-59	1.28569106449852e-56	124.707123464193
FOS	2.63234896792935	6.70296140946639	36.7562945825192	5.38948422978934e-59	1.83946396446933e-56	124.30789024415
TRIB3	2.64613486895889	7.80822936799348	36.2751615269157	1.78893383075217e-58	5.98362587709985e-56	123.114423786361
DUSP1	2.36348135958349	5.4953577980922	36.112649412097	2.69114822027766e-58	8.82485545802422e-56	122.69020157628
SAT1	2.55386508513085	5.89732516241368	35.9584385748914	3.97063072323826e-58	1.27701592721994e-55	122.311099708929
KDM3A	2.12691415674018	6.19680587958183	35.8140865514624	5.72200573809294e-58	1.80556271629937e-55	121.970373711675
PPP1R15A	3.46901919781935	7.73047738173972	35.630844833018	9.11556077824289e-58	2.82312293435804e-55	121.505168184876
CCNL1	1.9802088316149	6.92425604820124	35.5855017679889	1.0232087029113e-57	3.11129860863428e-55	121.380900191179
C3orf19	2.08436954869839	4.87382880388032	35.4411947146086	1.47922345519669e-57	4.4175951901267e-55	121.019091738333
IRF1	2.81944930309678	4.07008065927904	35.3467030346234	1.88429854897591e-57	5.52859805843387e-55	120.705683282489
RHOU	1.94249071089733	5.50103275114036	35.0790103120364	3.75190953509427e-57	1.0818437080158e-54	120.093227082506
CLDN1	2.17942543820195	4.14131437186706	35.0674255075842	3.86580981541787e-57	1.09579327717031e-54	120.060245109155
RELB	4.63393196340512	3.64715081169715	34.6826375275319	1.04890124039607e-56	2.92363739073065e-54	118.687704929923
POLR3C	1.25976725446678	6.34245141981422	34.4446917918886	1.95368103964334e-56	5.35628880442544e-54	118.431030515907
LMCD1	2.30956696370714	5.11226271712881	34.2859381002599	2.96453181199366e-56	7.99658548770676e-54	118.026623067596
CCNG2	2.4072414255996	4.84350507718494	34.1205753397221	4.58517537670194e-56	1.21718211111053e-53	117.593295091555
TSPYL2	2.2124300828612	6.38540384366304	34.1044537273445	4.78478665904199e-56	1.25032456384091e-53	117.549421557831
SESN2	2.87620166383197	6.73073296517458	34.0170199689466	6.03059814589498e-56	1.55162651372227e-53	117.316976073876
PVT1	1.93419054907498	6.47447278254972	34.0047896539117	6.22924681939727e-56	1.57845339102424e-53	117.278029286358
USP43	2.48943604544442	4.18584960570124	33.8591201135873	9.1708162853418e-56	2.28914524710532e-53	116.882527066429
PARP1	-1.4158496024747	7.64298698925072	-33.7020498688948	1.39383705254643e-55	3.42801924511566e-53	116.443463764497
UBC	1.68061052650847	10.845093444045	33.6845976234982	1.460348648086e-55	3.5395464913899e-53	116.332314484678
GADD45A	2.35972814791354	5.41162096556908	33.6186045231425	1.74216130691729e-55	4.1622722424121e-53	116.242015889887
VEGFA	2.29519508345274	7.06037922764422	33.577422479645	1.94524184829888e-55	4.58200347478175e-53	116.142089702753
TUFT1	1.41219999527724	6.85772928098336	33.5136374794131	2.30801492273484e-55	5.36100577330799e-53	115.955179603804
SLC30A1	4.85499307944395	5.6169025225889	33.3951263140851	3.17349495520326e-55	7.27034652476977e-53	115.65007612363
BMF	2.98640265315131	3.93161958495479	33.2736824356529	4.4023860840671e-55	9.81673398265843e-53	115.267306567546
NEAT1	2.52695861449438	9.32769474472601	33.158741005346	6.00660623737596e-55	1.3217695093931e-52	114.946644654622
BCL3	3.11694626066295	3.91006539343708	33.078886181774	7.45778289785941e-55	1.59902514338206e-52	114.804023621843
ICAM1	4.50006467828278	2.31956602951572	33.3388825077963	3.69247203596026e-55	8.34498680127018e-53	114.792274789578
PRSS23	-1.52688594835164	7.51479796878689	-33.0816396057842	7.40228986748022e-55	1.59902514338206e-52	114.769917321086
TNFRSF11B	2.54124892013148	2.91929869028472	32.7636875041617	1.75966237906607e-54	3.72513843386088e-52	113.948477384542
CEBPG	1.94605590504563	6.83050828518834	32.7144284316674	2.01355734678092e-54	4.20934163344552e-52	113.781473118602
SIPA1L2	1.77065498831807	6.65547542993911	32.6885567941906	2.16140818774185e-54	4.4626408063944e-52	113.705384875135
WHAMM	1.45941735610615	5.47808293282616	32.4980176800863	3.64753563734833e-54	7.37051561416811e-52	113.220092196669
IRF2BP2	1.59991062723668	6.7465405455177	32.4969837247042	3.65793348466846e-54	7.37051561416811e-52	113.176529578622
ARRDC3	2.98579843199675	5.74063066255581	32.452880830037	4.13046011451145e-54	8.12680175942229e-52	113.099499795196
RPA1	-1.31764428277104	7.039790252446	-32.4615151891478	4.03333221731821e-54	8.03017238124163e-52	113.093046818153
MB21D2	1.73124791404222	5.18973832475817	32.4099139220145	4.65006939743807e-54	9.04276286078537e-52	112.972350498598
HYOU1	1.41509666823639	9.2049344201938	32.3656799206579	5.25408788302085e-54	1.00999270983495e-51	112.756695186344
SLC25A25	1.53487415874033	6.24587187674517	32.2589361170379	7.05886545314554e-54	1.34150529361825e-51	112.555734430023
ZCCHC8	1.57545979718122	6.2093422356505	32.1172670902379	1.04586425347615e-53	1.94344819723724e-51	112.1536506959
SQSTM1	2.05175011803495	9.89584571507719	32.1278003115789	1.01568523938133e-53	1.90857527454082e-51	112.073175429515
ZFP36	2.36680856746953	5.86929075058073	32.0281184732066	1.34041156570891e-53	2.46341132141931e-51	111.924175958025
IER3	2.24171758614736	7.58200289967431	31.8530639584113	2.18558926076623e-53	3.97302117359287e-51	111.358693151204
OPTN	2.54651276901214	4.37171479272992	31.674097695612	3.61112712819238e-53	6.49381613891284e-51	110.928358382199
NEDD9	2.11567403914355	5.50685095898442	31.5722960975831	4.80998879575857e-53	8.55768644896451e-51	110.620775245456
GTPBP2	2.3256322069762	5.83644564331733	31.4645540433955	6.52035153283084e-53	1.1478564108954e-50	110.325851328344
KCNE4	3.22762961546419	4.764634949634	31.4320373318672	7.14858740592192e-53	1.24534349767331e-50	110.250827622824
ICMT	-1.09278487780172	6.74517217962077	-31.4013216478719	7.79808512481241e-53	1.34448634667384e-50	110.117667531944
CD55	1.70931074445243	6.76048435142546	31.0486583474671	2.12719128201131e-52	3.59344919195527e-50	109.128160295267
CCND1	-1.50017210874125	8.63108843422753	-31.0122729211808	2.36048797892222e-52	3.94768009594953e-50	108.97213573945
FAM110B	3.2370854840125	2.52806558614193	31.0582850195576	2.06945630833318e-52	3.53159054087388e-50	108.771379894425
SLC29A1	-1.9314935400127	5.92457577416255	-30.9052400787392	3.20775892188951e-52	5.25946668722354e-50	108.749088523161
PPM1D	1.4119697651866	8.86931357002667	30.8692212941342	3.55722234654957e-52	5.77582393433932e-50	108.537353707381
CAMTA2	1.85572168837006	5.93913523214158	30.8352462633938	3.92203353045308e-52	6.30693161185551e-50	108.527460592987
VANGL1	-1.98867199777839	5.58619610547376	-30.8046964942321	4.28222493254029e-52	6.82056474017179e-50	108.46026030568
GALNT6	-1.27490428633321	6.41830539979134	-30.6817812687139	6.10251825993631e-52	9.62816182822404e-50	108.087135356747
TNFAIP3	6.2057662450616	2.20137851425741	31.0033058138775	2.4218471014314e-52	4.01019514102364e-50	108.065595621009
FOXO3	2.24435326934837	6.74892794370271	30.5942365010348	7.85933168239098e-52	1.22840619678791e-49	107.81057702241
CHD2	2.1913513442566	8.27233738318604	30.5249646989201	9.60526346523086e-52	1.47374702928918e-49	107.557709106135
XPC	1.36070781247166	6.41597455597017	30.3543535345923	1.57679363844894e-51	2.39729970994727e-49	107.115272638974
ZNF165	2.98931195068604	4.57965752817723	30.3085415979119	1.80195655897279e-51	2.71494788218567e-49	106.996956691291
DUSP10	4.35012415323944	2.65135397352581	30.5832668233616	8.11281496027471e-52	1.25628442032995e-49	106.974186063196
RASD1	2.9631126763012	5.29286842191389	30.2757463701671	1.98283378731668e-51	2.96079573741824e-49	106.92035581888
AGPAT3	-1.40331121676479	6.69446436768674	-30.2072495638261	2.42197366756887e-51	3.58452102800192e-49	106.699912156504
STX3	1.34495830877608	7.26471962093819	30.1738495376378	2.67050060840575e-51	3.9176712434191e-49	106.569204914812
IRS2	2.31862286061964	4.59334795482459	30.059839790524	3.7298326824873e-51	5.42414972016675e-49	106.309572643287
PIGA	2.11417401708764	4.77883763565424	30.0041715047406	4.39236211733842e-51	6.27844991883485e-49	106.145595690946
SMAD3	1.36633411066978	7.41659674120542	30.0357083458711	4.00366429682727e-51	5.77217945690856e-49	106.144594232489
LHFPL2	1.92243314259596	6.06432015976165	29.9696914993782	4.86108370162056e-51	6.8895562564324e-49	106.017331646464
CALM1	-1.06603339226383	9.16678074714688	-29.7858739160887	8.35950380702444e-51	1.17482640057712e-48	105.364973346988
OTUD1	2.37165918092133	3.6527587197849	29.7012585666873	1.0738785980321e-50	1.49662880612407e-48	105.185875434039
ASNS	2.44690633316194	7.81572324876419	29.6546671464956	1.23297890081703e-50	1.70416025927802e-48	105.029515254595
PTGFRN	-1.61097123638655	5.05538912584792	-29.5635990887284	1.6160389589701e-50	2.21529799588655e-48	104.845187657618
HDAC5	2.39007721643694	4.9457181551372	29.4429927942349	2.31475691829332e-50	3.1219350565756e-48	104.484351254707
RND1	4.38800627055329	3.32648936926284	29.5471527422294	1.69707818730309e-50	2.30747443938674e-48	104.417832146193
HES1	1.91504253507547	5.18177464139377	29.3859041229307	2.74505672411823e-50	3.67266629233227e-48	104.289931109012
C6orf141	2.23465520148628	4.56697786892832	29.354328093251	3.01686508640105e-50	4.00428981785485e-48	104.222993873438
UNC119B	-1.57734461824174	6.14375587749934	-29.294066099889	3.61334844026542e-50	4.71223929505253e-48	104.018195744542
YPEL5	1.83913060962904	5.7418497596113	29.2744355859696	3.8323189105353e-50	4.93013088152249e-48	103.975718152066
INO80	1.62067167052331	6.25402489263596	29.2920934587622	3.63476960692285e-50	4.71223929505253e-48	103.965513071567
CALM3	-1.35750417510622	7.97963853395084	-29.2931833746024	3.6229182758562e-50	4.71223929505253e-48	103.940832947316
YY1AP1	1.28424525572899	5.81444452404521	29.2615897755264	3.98281029574722e-50	5.04609995349064e-48	103.911639501502
WSB1	1.51618140876458	6.22409119294748	29.2645116829743	3.94806379178228e-50	5.04026098120358e-48	103.890032557094
TAF1D	2.47675088545873	5.33949267427108	29.0470997619885	7.59223099541058e-50	9.54680234340199e-48	103.282365340391
IGSF3	-1.678625341113	5.8661127774805	-29.0000736851462	8.75019209596933e-50	1.09207621352978e-47	103.127650617334
TBC1D15	1.79707356434203	5.48706992044039	28.8666493330039	1.31027192195667e-49	1.6231842683558e-47	102.729740563539
AARS	1.37067514395558	8.92408223154677	28.8594720770058	1.33909644467444e-49	1.64669477505406e-47	102.579081040695
UVRAG	1.45559998062182	5.78379693961943	28.7868354387312	1.6693936195881e-49	2.03787875138623e-47	102.467855821283
MNT	2.12895866601882	5.09078222795694	28.7518642542623	1.85662706863656e-49	2.2500167460781e-47	102.409167178216
CEP95	1.55214040739097	6.92846822411002	28.6917782790196	2.22919876143741e-49	2.68209497023592e-47	102.138873310196
NFX1	1.21676628400841	6.64449583398903	28.6340723672174	2.65797370445195e-49	3.17513944523246e-47	101.956442211496
KLF9	2.18497608671634	4.30244567929376	28.5631824130322	3.30046122252429e-49	3.83311899204835e-47	101.835691287072
TPBG	-1.53972726925161	6.9236303665459	-28.5779997168125	3.1543268467694e-49	3.68901833464136e-47	101.809417318262
LPCAT1	-1.12646300188143	7.98981511790218	-28.5910481568754	3.03105162912781e-49	3.59512818762649e-47	101.799217231293
RSRC2	1.67402539587333	7.26264497055346	28.5807638827265	3.12779679775923e-49	3.68375166519192e-47	101.782811602598
CXCL12	-1.63077196035815	6.62471432582455	-28.5290481035494	3.663649260307e-49	4.22557725719823e-47	101.675335914683
RAB9A	2.07811876000986	4.35543886398147	28.487996960572	4.15429336749072e-49	4.7262858692459e-47	101.601751585574
KPNA2	-1.03894135735366	9.69955542165835	-28.4952449161127	4.0630810230758e-49	4.6541758239671e-47	101.448947883908
TMEM164	-1.66716654136068	6.7415023422082	-28.4405725009454	4.80431891466458e-49	5.42888037357098e-47	101.390648708918
LOC388796	2.20404598293643	4.9906836176705	28.3583382937434	6.18449462370783e-49	6.94157638167045e-47	101.200117840277
MAFF	4.48504374750198	3.55005147507574	28.23734599543	8.97680617150339e-49	1.00085404274815e-46	99.9754751900939
UBTF	-1.14008886934996	7.6600751653003	-27.9662352913226	2.07822757185456e-48	2.30174025905269e-46	99.8984696057146
ZNF766	1.6817200019419	4.7431256753811	27.9337235622028	2.29931209394482e-48	2.52984838546929e-46	99.883901192153
SPRED2	1.65105712370594	6.18700431150024	27.9301813321284	2.32479073520637e-48	2.54116341539813e-46	99.8264378174973
CSRNP1	2.56753145635048	5.15068521785139	27.7645437125251	3.89680363429417e-48	4.23182753116465e-46	99.3738038716351
ZNF627	2.11223115240429	4.4216070066446	27.7271608602827	4.38006427205526e-48	4.72594805715175e-46	99.2403277261948
SKP2	-2.16121230062081	3.7838978800719	-27.721291498702	4.46125305058481e-48	4.78269205243464e-46	99.2349877363259
AHRR	2.33872372206801	4.34020831906099	27.6984230001207	4.79233674441987e-48	5.10490698813235e-46	99.1635744227085
C5orf41	3.7585395948732	4.81563713303347	27.648149023462	5.6100480725445e-48	5.93812936488825e-46	98.9858349483855
MBNL2	2.09532809767113	5.24355390412766	27.4853265209016	9.35880782043676e-48	9.84381773515625e-46	98.4759673235762
PI4K2A	1.33910297186832	6.12383947389819	27.4169860937311	1.1609391972249e-47	1.19849056385119e-45	98.2235190697255
EIF4EBP2	-1.49702421252014	7.94082207506381	-27.4371958775735	1.0892169223622e-47	1.13143253475685e-45	98.2125844040557
MCL1	1.57345642241399	10.2091383836117	27.4573251161386	1.02222225603334e-47	1.06847781311885e-45	98.1921752998972
SDC1	-1.8136069307372	5.58774569533165	-27.3812551281298	1.29961019986192e-47	1.32528542576163e-45	98.1649098282292
TACSTD2	-1.74051784016315	5.95613205094542	-27.3898027714657	1.26498640165146e-47	1.29789156939994e-45	98.1607386209142
PNPLA8	1.92540424460847	6.42752123418809	27.3695161152715	1.3487252556055e-47	1.3670352227119e-45	98.0688365186496
FLJ23867	-1.85116204738175	4.79088682512788	-27.2306248752233	2.09382660899647e-47	2.09683570112916e-45	97.6928861684541
DUSP16	1.38806169267458	6.49702451127792	27.2475577194403	1.98432511178196e-47	1.99914778129165e-45	97.6259331623268
KLF5	1.52525657896517	5.03165585345524	27.1411511096794	2.78222200714633e-47	2.76963576473305e-45	97.3632891909281
KLHL24	3.11947213420849	4.98928081901282	27.1046423308434	3.12503232283623e-47	3.09248760752148e-45	97.2973862854531
ALG8	-1.617109739536	6.04657884301323	-27.0359285534165	3.89020944724013e-47	3.82705075268493e-45	97.0344432188555
PPIF	-1.30755887963241	7.21639483110668	-26.8281043326267	7.56466823588737e-47	7.39833401034972e-45	96.2935176952836
GFRA1	-1.19692585386129	8.7630723594974	-26.8105909753505	8.00214789880442e-47	7.78069310811658e-45	96.1594035221663
CDKN2B	1.79973553255256	4.25497621084595	26.7367433230103	1.01460551555455e-46	9.80824430181177e-45	96.0954295133914
ALDH1B1	-1.82668691879709	4.11482585509358	-26.6758265009536	1.2345255098645e-46	1.18656348430885e-44	95.9274680817254
ATG13	1.0153344478485	6.66488912292753	26.6532685086839	1.32766642024235e-46	1.26879389783618e-44	95.7345185545694
CITED2	1.41315933177773	5.89856687004644	26.5836249036067	1.66242606838909e-46	1.57968258907609e-44	95.5348883102153
C20orf3	-1.08131514984055	7.58888755794116	-26.5300425378084	1.97700277273076e-46	1.8679883825508e-44	95.3209708298656
CEBPB	3.17233370279609	6.98346303410079	26.5096576424672	2.11189055482687e-46	1.98422795724296e-44	95.2704245247386
MYO16	1.9576268282997	4.11942501431953	26.4720924784229	2.38526879464861e-46	2.21617974009463e-44	95.2671909334896
SAMD4A	2.27393564486786	4.1188008354356	26.4497627675988	2.56442005994294e-46	2.36946746312075e-44	95.198127507865
TRIM16	1.15219217774097	6.93425615572594	26.4840979590069	2.2942232830651e-46	2.14349665843468e-44	95.1792855950742
SH3BP4	1.2730179412642	6.36225326389235	26.3911694941512	3.10180652412875e-46	2.85025342360051e-44	94.899668338668
UBAP1	1.12762612146552	5.95128342001884	26.3818447153494	3.1972521405648e-46	2.92190408736643e-44	94.8984136869466
CRISPLD1	-2.33008096694867	4.18609057840886	-26.2887092977958	4.32945806654781e-46	3.88431520020174e-44	94.6765702363332
LMNB1	-1.09297488648008	7.53408584336184	-26.3380812603674	3.68635596823213e-46	3.35057702243012e-44	94.6619043292465
FNDC3B	1.94230010592227	6.155841977532	26.2877327104499	4.34326083734588e-46	3.88431520020174e-44	94.567489942176
LDHA	-1.08974372098349	8.3863213486298	-26.3115627299915	4.01878916045138e-46	3.63298540104805e-44	94.5611508002671
ABHD15	-1.97156448877453	3.84903941280019	-26.246926619267	4.96149146461986e-46	4.39026366424882e-44	94.5232737173124
CPT1A	-1.02253759669707	7.74061021052156	-26.2546526077719	4.83798172214152e-46	4.30374501707951e-44	94.4037346044778
RAB39B	2.49165639769627	3.86021553302682	26.133327126997	7.19230893410168e-46	6.3307460323114e-44	94.167094145462
PVRL1	-2.24175524177858	5.02260466008418	-26.0797037960479	8.57375053984046e-46	7.46809395980687e-44	93.9951752113912
CMTM4	-1.59016212555702	6.08699983494303	-26.1013594254856	7.98623525832623e-46	6.99276431729046e-44	93.9841254536662
HDAC1	-0.987804251164104	7.11462503375956	-26.0713970611894	8.81051586490582e-46	7.63456307381787e-44	93.8302826494731
ZMYM5	1.89788222356575	5.37768604896849	25.9877117314577	1.15969732585509e-45	9.89529493755127e-44	93.6586655514447
KDM6B	2.35160610077597	7.18789582028028	26.014589477413	1.06165398095154e-45	9.1521140089864e-44	93.6521995606286
PTPLAD1	-1.05610824678269	8.19235482136332	-26.0124090062813	1.06928627765893e-45	9.17063779875283e-44	93.5908228577902
TMEM39A	1.65583602956645	5.11649237460324	25.8417287095101	1.87595365523419e-45	1.59256085939779e-43	93.1497013676364
PGAM1	-1.26539250977878	6.23801660208936	-25.8350292472516	1.91791386339072e-45	1.61995916420942e-43	93.1025350424214
OLFM1	-1.31461406901325	6.45247500202781	-25.6762730289802	3.24362766856735e-45	2.71232145645601e-43	92.5670808105003
IFRD1	1.61520002058067	7.38493088016067	25.6883064758942	3.11671349032835e-45	2.61929228202268e-43	92.5590848208367
TEX10	1.15791757975287	5.78186049668738	25.6217168044983	3.88771946186062e-45	3.234737327371e-43	92.3837151303017
LOC730091	2.57584065962859	2.78743578833782	25.5882298075139	4.34551387754528e-45	3.59774129148848e-43	92.3338785671385
MAPKAP1	-0.933673303505818	6.80030334125198	-25.5232022449498	5.39582605525453e-45	4.44531009596437e-43	92.0307346564386
NCRNA00219	1.93676067364068	5.11807345253194	25.4729044037225	6.38117357122778e-45	5.23131111790262e-43	91.9437566652741
ING3	1.96967332639642	4.08270805618001	25.4335928538876	7.2762368972114e-45	5.9071740713089e-43	91.8474411340161
MARCKSL1	-1.57674120640497	7.13388716990414	-25.4432595278312	7.04503232662924e-45	5.74737173807549e-43	91.75670301394
TFE3	1.31210963740349	6.72470095457409	25.4162152728886	7.71129165670001e-45	6.23012761674643e-43	91.6748935186516
ARHGEF2	2.12382680652467	4.42797576243594	25.3782038175929	8.7566533316085e-45	7.04068607297214e-43	91.6635943544472
XYLT2	-2.21766575488488	5.09208302407635	-25.3178973375336	1.07166233983957e-44	8.49406681112656e-43	91.4757268138383
CAMKK2	-1.17716868761578	5.84129098194555	-25.3207665716371	1.06140463421186e-44	8.45282433455199e-43	91.3966119307605
ZFAND5	1.15388684760543	7.3783348637856	25.3273596308273	1.03820764762714e-44	8.30764818129967e-43	91.332923737927
GPCPD1	2.13104882261486	4.27459226615323	25.1803241454034	1.70116394911231e-44	1.33569323403541e-42	91.008454868705
JMY	2.23935468165035	5.91802935277766	25.1953067969612	1.61752391744987e-44	1.27601273563356e-42	90.9785840333932
FOSL2	1.97474295130701	7.29169908383506	25.1568697344906	1.84094756202152e-44	1.43200032684874e-42	90.7824006857598
RBM39	0.961050794851234	8.49383738115439	25.1690279157721	1.7670981884849e-44	1.38097897683278e-42	90.7460498275173
DLX2	3.58483246059774	3.12502205100792	25.0837205329129	2.3558741333329e-44	1.8156515670903e-42	90.6111844165752
UIMC1	1.13215413976587	5.80038265287198	25.087624344466	2.32503786336592e-44	1.80018209383942e-42	90.57904739931
ZNF16	2.01054251836774	3.90986490177396	25.0067226974262	3.0559504389138e-44	2.33368562284906e-42	90.4282359219296
SOX4	1.23527746462966	6.64624701805417	25.0186345551114	2.93527637932797e-44	2.25181477834316e-42	90.2930802827231
SGMS1	1.20971687526991	5.59163674260125	24.9762923408307	3.38745203529246e-44	2.56342750399236e-42	90.2225381659534
GRPEL2	1.59994642241786	6.00372094482215	24.9801810579517	3.34314531537711e-44	2.5413982842894e-42	90.212179270567
QSOX1	-1.264622697327	6.98889426087305	-24.9291599557925	3.97399806646207e-44	2.99374521006809e-42	90.0290633804486
CCDC9	1.66598875008974	5.80123188275644	24.8668639626575	4.90955864079005e-44	3.68194882101223e-42	89.8978751232673
NEURL1B	-1.94690794938849	4.82966545014701	-24.7866425597185	6.44947446871475e-44	4.79382271176825e-42	89.6781529931154
FLCN	1.50807998464979	5.96977715283135	24.7963126610386	6.24061505288155e-44	4.65928777430318e-42	89.5963864096661
NCS1	-1.49907079316054	5.86554187983117	-24.7464918978031	7.39484878775118e-44	5.47218810293587e-42	89.4855617315402
ZBTB10	2.37065181414404	6.30356853211256	24.7366552763001	7.6470475323723e-44	5.63388647274865e-42	89.3537376155972
PPP4R1L	1.64173154260812	4.47616486810607	24.6672030216003	9.69276408040583e-44	7.109727477224e-42	89.2632291593001
BBC3	3.03326095471828	4.62839357349707	24.6541126298264	1.0136219937291e-43	7.40253896206356e-42	89.2319581647431
TSC22D2	1.5996598212581	6.65892648416831	24.6448693886787	1.04616236405514e-43	7.60696494628619e-42	89.0525861419208
CDR2	1.08635159144871	5.46570733320829	24.6237430996876	1.12454924479476e-43	8.14154180517209e-42	89.0332640301394
SCAMP5	-1.40760429475901	5.50800635801834	-24.5787651066773	1.31174827463961e-43	9.37507613037304e-42	88.9079848338773
GORAB	2.04621677598704	3.52532044876185	24.5518146719809	1.43867326776406e-43	1.01950727669856e-41	88.8808295348094
MIS12	1.66037863162252	6.12747846316284	24.5916966353119	1.25491751776445e-43	9.00739938501828e-42	88.8737051568672
DKK1	1.4684024092278	6.41450477589382	24.6005486773804	1.21745305242296e-43	8.77615726237998e-42	88.8290154947558
CDKN2AIP	1.7211150853878	4.64731006199635	24.5308813117316	1.54575389947583e-43	1.08163967426083e-41	88.7920272225115
PLEKHB2	-0.88395014314183	7.6753928958714	-24.576834207954	1.32045405284148e-43	9.39713769349828e-42	88.7771520018355
SLC7A11	3.54823350307868	6.50262698686845	24.54858498618	1.45469255539788e-43	1.02650963276262e-41	88.7260306425957
NEDD4	1.77178548723955	6.12223105449565	24.5388057654329	1.50430324571173e-43	1.05705745719676e-41	88.6835268874663
PROM2	-1.73486022782693	5.06642340712119	-24.4475430269926	2.05804911742271e-43	1.43411722665739e-41	88.5071882908877
BCL10	1.68058644741101	5.00470492733472	24.4184370748083	2.27480998798058e-43	1.57206290243749e-41	88.3968285356808
YPEL2	2.21092574159549	4.5576105459056	24.4083370269342	2.35529393286465e-43	1.62098500959788e-41	88.390889500167
GATAD2B	1.4544853933829	6.16612692807188	24.4372870058275	2.13194383549588e-43	1.4794451744744e-41	88.3623250014605
ENDOD1	-1.60555805585486	4.91108499302651	-24.3278451332977	3.10845899326779e-43	2.12187217156778e-41	88.0821637886823
ADCY9	-1.84155367802472	6.02902385324904	-24.3322382003745	3.06168929102624e-43	2.09851195504602e-41	88.0695651272425
KIAA1370	1.79113286419185	7.10216389243496	24.3064019700459	3.3473026002924e-43	2.27562149135326e-41	87.8805997934399
EIF2AK3	1.8754704763748	6.65200598416381	24.2686184970762	3.81411339678471e-43	2.58247904647075e-41	87.7553654534896
AP1S1	-1.60872955587461	6.85822211861375	-24.2266435840471	4.41018122651741e-43	2.97402704968859e-41	87.632237540528
HBEGF	2.97188109872825	3.73757462923029	24.1462160720341	5.82786710065486e-43	3.9142670438294e-41	87.4462643554183
LOC100507217	1.91853512709832	6.34756770405776	24.1411577793389	5.93106443675345e-43	3.96764486561059e-41	87.3285291169072
GRB7	2.52850843645388	3.72160351000575	24.0719350403432	7.54342402433414e-43	5.00619934059382e-41	87.2218312122378
TRIP13	-1.01373038825804	6.92683617992374	-24.1067136168934	6.68453947192227e-43	4.45387402902104e-41	87.1570839332287
TMEM109	-1.47553591179228	6.29871698627068	-24.0486689125295	8.17933879277675e-43	5.40676924784183e-41	87.0257296228053
SPECC1	0.917085331770246	6.20317410398099	24.0397775875893	8.43640318048306e-43	5.55474042481885e-41	86.9719688072014
LOC151162	-1.2520218250117	5.69774326684735	-24.0088413765795	9.39603686791959e-43	6.1623262972191e-41	86.9204239267891
PMPCA	-1.49528363957228	6.62878017165929	-24.0038716611869	9.56015281134715e-43	6.24546857878788e-41	86.8567083830823
CCT6P1	2.07459748773991	3.91847941886556	23.956088232121	1.12934584030598e-42	7.32061233847952e-41	86.8306035039299
DAG1	-1.2274755685073	6.73914512981625	-23.9686619031843	1.08087559195468e-42	7.033682256751e-41	86.6925825188881
TSPAN3	-1.0923933378466	6.89976644583507	-23.9068164810072	1.34137664679157e-42	8.66146063356843e-41	86.4833444819198
SLC9A8	1.33166813931466	5.37410308284502	23.8509752933981	1.63068501751845e-42	1.04890677819148e-40	86.3680910983877
LARP1B	1.55562010722672	5.3777413714857	23.8451288513866	1.66440352583496e-42	1.06635093464896e-40	86.3469223011266
TBC1D24	-1.68630535878464	4.5177806450595	-23.813988708095	1.85621443359989e-42	1.17144642217074e-40	86.3140715291337
SLC25A15	-1.21045077103065	5.31552236697348	-23.8277390278811	1.76891157394238e-42	1.12483943584077e-40	86.2924717125039
LIF	2.58435512000076	3.48109776012961	23.7964886614807	1.97364039817501e-42	1.24087075259695e-40	86.2570440365228
MLEC	-1.05112848256965	8.34702195610411	-23.8440748104441	1.67055695334865e-42	1.06635093464896e-40	86.1976096479355
ATXN2L	1.07623052321768	8.0395155461045	23.8172126649479	1.83536274618697e-42	1.16267449118299e-40	86.0943998831696
CA12	-1.25679300301388	8.30245847554294	-23.771062470051	2.15773669677978e-42	1.35153515044738e-40	85.9482625012755
CRELD1	1.68372246907009	4.36434247216151	23.657947892937	3.21112011391735e-42	1.98899158463532e-40	85.7588248444728
CNOT4	1.3643037920228	5.07432998761044	23.6748709188711	3.02543727611335e-42	1.88796317185521e-40	85.7340878099944
ZC3H6	2.66145457063851	2.65759606557138	23.6004309456249	3.93255011710471e-42	2.42686229367008e-40	85.5875687422026
DSCAM	1.44599853997658	7.29996502471082	23.6652921488335	3.12916581369842e-42	1.94543379436031e-40	85.5740421118217
ABCA3	-1.54255004475054	6.33736278367829	-23.573813353324	4.31974558564908e-42	2.65600827847041e-40	85.3639694593392
STC2	1.24067626543201	8.15963986627405	23.5719436920947	4.34834620377037e-42	2.66380007003134e-40	85.2547753489155
VEZF1	1.2171443729847	6.98697729445439	23.5515781199624	4.67253144898629e-42	2.85194948733017e-40	85.2035548882201
KLF4	1.51628671606101	4.91206510458347	23.479583269339	6.0269851302294e-42	3.63881946996233e-40	85.11276206684
WIPI1	1.5213293653205	5.36228497793697	23.4926601531059	5.75443785933579e-42	3.48685575215695e-40	85.1064043772042
CLK1	1.89882018386558	7.00246078561596	23.5107497029604	5.3977768776083e-42	3.28263347276804e-40	85.0912412979006
DDX59	1.28364676026758	4.45488254150661	23.4708376525576	6.21648964258744e-42	3.73973283390764e-40	85.0480751491686
PMAIP1	2.20577777656412	3.6131509531064	23.4407301328045	6.91604802446219e-42	4.14566262226185e-40	85.0215081509766
ANXA1	2.68278842685566	3.22225492898781	23.4298430483466	7.18811965156176e-42	4.29336118045425e-40	84.9570091679251
YARS	1.01208575978461	7.61691073457606	23.384699477202	8.43641966165961e-42	5.02102072674716e-40	84.5908953094563
POC5	1.7210602733612	4.73120912453259	23.3354668347563	1.0048644516244e-41	5.9593450670094e-40	84.5576654723024
STX5	1.34442786129936	5.97928525378897	23.3222371876811	1.05325968434028e-41	6.22428090491407e-40	84.4938817971714
CPEB2	2.16174660391211	5.28189039417647	23.2784994008096	1.2306341059749e-41	7.22144729414887e-40	84.3247460818992
PRPF3	0.921518770231502	7.398790160737	23.3076276793309	1.10943920001147e-41	6.53319055668727e-40	84.3140389271698
HSD17B7P2	3.243575698472	3.7190281721565	23.2351936770389	1.4359593027166e-41	8.36759002739808e-40	84.2683313515414
PARP6	0.972999631745353	6.4645009741492	23.2594590737497	1.31698874516215e-41	7.70116076017193e-40	84.1978915008452
C16orf72	1.15999141579561	7.06883648947183	23.2240095696139	1.49438694376723e-41	8.67782196095943e-40	84.0524530701873
TM7SF3	-1.13305580444584	5.72103102091751	-23.179237392466	1.75331690072062e-41	1.01461840303293e-39	83.9807825974045
ALDH5A1	-1.38190487197479	5.03617592831211	-23.1165835106089	2.19346841192916e-41	1.2606036330276e-39	83.7990327431169
WEE1	1.4110740334256	5.09931219314206	23.1204545585838	2.16329738032095e-41	1.24755122029268e-39	83.786397728431
NOTCH3	-1.8354822668113	7.44404528761101	-23.0986492317641	2.3388819838835e-41	1.33957062665985e-39	83.6159451247515
PSRC1	-1.99263580485058	3.99460625154709	-23.0397560194213	2.88839977957228e-41	1.63194587545834e-39	83.6048843367113
FICD	2.20085121771831	3.09700288597478	23.0380858431275	2.90575357724237e-41	1.63622299076772e-39	83.5984479986292
NFXL1	1.34989801081894	4.76136816676635	23.0482343654564	2.80190488755907e-41	1.59384548773938e-39	83.5363703672089
TSPAN14	-1.07696035278142	6.47444100974259	-23.0493863035243	2.79035626137942e-41	1.59269345103445e-39	83.4772933616634
RND3	1.43306220700544	6.2953687090789	23.0470462451702	2.813866751014e-41	1.59522398454096e-39	83.4516294864408
PIK3C2B	-1.49416227478243	5.59098538026407	-22.9944557001106	3.3983156049829e-41	1.88815382650279e-39	83.3460612217302
CACNG4	-1.32186150268447	7.08676997791432	-23.0124134157693	3.18612474652133e-41	1.78807886781285e-39	83.3077518691543
ZFAND3	0.987551380901286	6.50130552472739	22.9996028289708	3.33607954611105e-41	1.85975314430537e-39	83.2782242640274
VEZT	1.26561104050558	6.51739512077917	23.0002187985885	3.32870901731812e-41	1.85975314430537e-39	83.2457955079021
TMEM19	-2.16903269334195	3.53673570560947	-22.9235130679749	4.38561547505873e-41	2.39689650996347e-39	83.1864982129232
HNRPDL	1.06868168560223	7.83858154181736	22.9920611598415	3.42766672737721e-41	1.89815557445882e-39	83.1640217679372
NOMO1	-1.09343112485779	5.95560523138574	-22.9244618609406	4.37066564108803e-41	2.39655777644447e-39	83.0549289811772
POLR2B	-1.15348386712671	6.99156746800968	-22.9380924256357	4.16147834875836e-41	2.296916300483e-39	83.026885617138
CERK	-1.51573235787301	5.18721261244985	-22.878146197346	5.16402819783173e-41	2.78590992195284e-39	82.9592525494726
EIF4A2	1.07680998979163	8.40691795017628	22.9328620652121	4.24052749306086e-41	2.3328480853273e-39	82.9385087033826
LOC100128338	-1.16144922026566	6.44541154959426	-22.9026312511824	4.72802358000647e-41	2.57561779648301e-39	82.9080650721214
EPC1	1.57929850855127	5.50159202909776	22.8818384209752	5.09577207464744e-41	2.76693805767545e-39	82.8877603821367
SLC35B2	-1.20454918242087	6.212066058356	-22.8789533201849	5.14902904420395e-41	2.78590992195284e-39	82.8658488941796
GOLGA5	1.23820840831987	6.50316136362765	22.8741582258113	5.23878777796747e-41	2.81715391635781e-39	82.7999793176379
CYB561D1	-1.18440821968943	5.15489512246265	-22.8144282371879	6.49850420155704e-41	3.48336488034743e-39	82.7304332863397
ALDH1A3	1.67788711408775	4.37390993068865	22.7012353303347	9.78639208736817e-41	5.19579750060779e-39	82.3068126189392
SNHG8	1.74082019933139	5.76373642383929	22.7163749790152	9.26414378619541e-41	4.93418919364114e-39	82.2847052750913
ATP2A3	-1.69967796726291	7.24873739641196	-22.7186682580177	9.18752440135391e-41	4.90901463540712e-39	82.2464514089755
GRAMD3	1.49584076336768	3.97659098573861	22.5944198622399	1.44202172623411e-40	7.5837645753268e-39	81.9389894802877
COQ10B	1.17896908277527	6.08882742419829	22.600145428405	1.41232321992503e-40	7.45100742272118e-39	81.8299685857461
SLC35B4	-1.7956902427834	3.9369337884526	-22.5393620759174	1.76181134652204e-40	9.12214642700761e-39	81.7979984406045
MTMR3	1.19520896694409	6.04672671378461	22.5723331565231	1.56260758654344e-40	8.16657789917267e-39	81.74615995451
ZNF3	1.11053513563752	5.72735300360055	22.566554387747	1.59580304240722e-40	8.28826400037837e-39	81.7226313527894
FNBP4	1.06660418926215	7.36923738425112	22.5729752095852	1.55896262949425e-40	8.16657789917267e-39	81.6779118240169
STARD7	-0.942296795483395	7.92112674946931	-22.5695105375646	1.57873389294009e-40	8.22515440047665e-39	81.6244096494722
PLAU	4.01228238673365	0.741722953955706	22.6638951490902	1.12049988734546e-40	5.93013927720426e-39	81.5579964569517
LOC150776	1.26392830646156	5.59165854879744	22.4957969612784	2.06486673094741e-40	1.06254865256506e-38	81.4806700663345
FOXA1	0.923821781786389	7.78031688061499	22.5209448327708	1.88403833252355e-40	9.72489415837158e-39	81.4418008216936
TES	1.6991479454793	5.93738087172614	22.4612001343414	2.34260442413761e-40	1.20177044138888e-38	81.3922712459568
NCOA7	1.81900382901499	4.97066829548299	22.4102321388821	2.82192217068113e-40	1.44323628080952e-38	81.1937307449131
CD9	-0.990470208192189	7.10275787304381	-22.3793494707541	3.15930981010385e-40	1.6108627214688e-38	81.0005326735652
KDM6A	1.43730580974897	5.76318743269998	22.3563700599795	3.43650821000472e-40	1.74383659116372e-38	80.975914045325
C17orf91	1.4012609871577	6.22040122393268	22.3318903483099	3.75885189772365e-40	1.87650863097105e-38	80.9482561648098
SRSF4	0.980203796872315	6.10312001468459	22.3560164945673	3.44095954965336e-40	1.74383659116372e-38	80.934717967509
RNFT1	1.60954502855632	6.72540781486655	22.3451797522198	3.58024947700468e-40	1.80349675462127e-38	80.9078047323436
FBXO32	2.8969543826904	3.56794980153143	22.3073460492847	4.11267861265883e-40	2.04096252575983e-38	80.887640074464
EFTUD1	1.05947572649712	6.42941911247628	22.3422422034677	3.61897732588247e-40	1.81753083477653e-38	80.8685686199924
CELSR2	-1.78233866845074	7.77183815370962	-22.3526990979411	3.48300933311804e-40	1.75981414160321e-38	80.863750597505
PTPN21	1.53173113251801	4.1709382847638	22.2842267397054	4.47664458406418e-40	2.208477994805e-38	80.8274609452365
IER2	1.8320231942652	7.16835375609479	22.3329496592139	3.74429156535074e-40	1.87483629158461e-38	80.8195616384435
SCAF8	1.26120373546663	6.45835583891958	22.3163896427456	3.97855917344579e-40	1.98028046478296e-38	80.7601212692925
TFDP1	-0.866768538409716	6.44328660379813	-22.2781313735472	4.57790220953539e-40	2.24518582264721e-38	80.6261171926296
TUBB2C	-1.5158972659909	8.86018168826057	-22.3023187632365	4.18919696253862e-40	2.07278491128686e-38	80.6242167647685
AEN	0.977657399593975	7.40668228714742	22.2817766004375	4.51707259857979e-40	2.22186829819554e-38	80.6172409035253
MAVS	-1.12695173216588	7.42158692710207	-22.2449744227024	5.17057223608391e-40	2.52844006070957e-38	80.4696234314957
SNRPD3	-1.20443185620295	6.70476708890019	-22.1533097258471	7.24409397664137e-40	3.52180894376018e-38	80.1800353285248
LPIN1	1.56999289823142	6.13705125804514	22.1372040826793	7.68699983147517e-40	3.72630101975625e-38	80.1665686628874
TCTN3	-1.11415631289225	5.67462738198567	-22.1273140327863	7.97240782462372e-40	3.85348405950887e-38	80.1454944639153
HSPA8	-0.758707843798115	11.9936459746859	-22.2014672586565	6.06730500898126e-40	2.95829763761523e-38	80.1411848531894
CASP3	1.61043958234101	4.24171231251779	22.0831772448118	9.38219590261058e-40	4.49592677006474e-38	80.0794338178753
NEDD4L	1.29670738830538	5.39657279606342	22.0896771939081	9.15976797551414e-40	4.40195286271547e-38	80.0573115131492
TRIM25	-1.31805137085264	7.71762869819191	-22.1133921775295	8.3923690055384e-40	4.04478326364911e-38	79.9744865610052
PLEKHA6	1.09593766655815	6.64507385984049	22.0692234548591	9.87826489081434e-40	4.72011720097083e-38	79.8847165242917
ARPC1A	-0.982162728805688	7.43159212131734	-22.0347560076231	1.12200035868923e-39	5.34596410219905e-38	79.6992270490854
HSPA13	1.89866044329038	5.76448776058116	22.0124552829368	1.21846031343737e-39	5.78907110282007e-38	79.6966967255877
TSC22D3	1.32185789608495	6.02488184372022	22.006023117195	1.24780563853172e-39	5.91170014130439e-38	79.6871141692822
FAM100B	2.02633941532278	4.68498883290866	21.9174357086427	1.73260545583199e-39	8.11655284127008e-38	79.4998773367383
CEBPD	2.29582609239539	3.94936808156323	21.9213245559704	1.70778730748923e-39	8.04536195223941e-38	79.4696286556286
SARS	1.05212986950238	8.09179085661791	21.9828109595153	1.35976013379059e-39	6.42390634958017e-38	79.4627497399373
FIP1L1	1.01808912351893	5.67920125310976	21.9180063133271	1.72894128881046e-39	8.11655284127008e-38	79.3451622356931
USP36	1.24491904960358	6.77147942650839	21.9075495776437	1.79734735958017e-39	8.3963232518488e-38	79.2437182825393
AKIRIN2	1.02546447833832	5.78005429414684	21.8469587309015	2.25104404443975e-39	1.04864792755461e-37	79.0884061095378
JUNB	2.04658738783176	6.40385295725961	21.835758580265	2.34678371908901e-39	1.08719143817298e-37	78.9906877546121
HIVEP2	2.20172361969767	5.43559659733455	21.8196800793968	2.4914479147726e-39	1.14785054894372e-37	78.9838759434672
AIF1L	-0.945953170474634	7.49692028893404	-21.8394787026308	2.31453690352351e-39	1.0752309770702e-37	78.9659874099669
TRIM16L	1.55969386607664	5.56977679120254	21.8052526040573	2.62889802767209e-39	1.2045394688983e-37	78.9294069680963
TARDBP	-0.838416870744854	7.49775969058879	-21.8294442672508	2.40255792323485e-39	1.10995521293314e-37	78.9207304896484
ANKRD52	-1.47040498752289	7.02077170179801	-21.8151593128675	2.5337193235593e-39	1.1641187353628e-37	78.9071687279254
GOLPH3L	1.86103923329399	6.4418847860992	21.7954022582534	2.72710994280805e-39	1.24612531922191e-37	78.8492678333627
SLC2A6	1.86417000916009	3.44075497537096	21.7218043318895	3.58813197139016e-39	1.6174641264024e-37	78.7911583838516
MAFG	1.48880934136229	6.70722584074029	21.7717247576991	2.97859087401878e-39	1.35364004829049e-37	78.7739504053648
TLK2	1.03582860719587	7.05630957373983	21.7747315161884	2.94540243773603e-39	1.34220464219884e-37	78.7124110147102
SH3BP2	1.27376523268702	6.14612145530408	21.7453038518242	3.28692848601799e-39	1.48971794038387e-37	78.7029088254661
ZC3HAV1	-2.07225060070325	6.5218007889823	-21.7147788467042	3.68347437750235e-39	1.65597917982122e-37	78.6230400801879
RAB5A	1.19784009831083	6.70200154660487	21.7243291225909	3.55447923608742e-39	1.60662461471152e-37	78.5592162082723
DYRK1B	1.91013096982998	3.9767890028409	21.6654379372203	4.42908983450024e-39	1.97525595712485e-37	78.5455449112807
APOD	-1.64997349018839	6.0054088277236	-21.6704682460785	4.34657505264468e-39	1.9436396037548e-37	78.4829166808163
CYLD	2.21758845287099	3.98480340412766	21.6359438771669	4.94568887331226e-39	2.19394431610807e-37	78.4778707727771
LOC100506190	1.30999024507964	4.68916858230929	21.664673791987	4.44176194997594e-39	1.97563901200526e-37	78.4735846794754
JUB	1.21002733696381	5.9178823686548	21.6860559309906	4.10059295295519e-39	1.83856076528747e-37	78.4481323056332
RDH10	-1.54258718276197	4.7202793840158	-21.6135242740344	5.37867908073056e-39	2.37343084290601e-37	78.3380098664098
MEF2D	1.63840821627372	5.28492277923607	21.6039805342384	5.57441111894998e-39	2.45332767245577e-37	78.2920026547713
ID3	1.75861103414222	6.14561465115515	21.6345026380351	4.97243539290362e-39	2.19997379658519e-37	78.2184963031534
GLB1	-1.1844532673349	5.86825041055091	-21.590845717817	5.85559190392487e-39	2.56358426704816e-37	78.1585793061418
MPRIP	-1.08712257715553	6.84496773962621	-21.5890881511883	5.89428602744531e-39	2.57378693271528e-37	78.0762994008744
IFNGR2	1.59792926799045	3.71304896011338	21.5306396012284	7.33909266801473e-39	3.17976647098131e-37	78.070625367184
PGK1	-0.863163475884699	9.16465232936247	-21.597707520169	5.7069598825373e-39	2.50507078938461e-37	77.9829891501416
PALLD	1.00480177814334	6.56826671395479	21.5443911269781	6.96989501846972e-39	3.02764998152955e-37	77.891349747878
TUBB	-0.839649149728302	10.4297180764044	-21.5626676326247	6.50801495710479e-39	2.83437609746408e-37	77.7712249884508
ALDH3A2	-1.04620044877682	6.09228694588556	-21.4959862786812	8.35933759967255e-39	3.60313304167329e-37	77.7596241952721
PIM3	2.02656623769267	6.6369311087757	21.5056730345728	8.06053705520291e-39	3.48331839047063e-37	77.7408059336216
ZNF160	1.58895970890634	5.0527576063994	21.456793246309	9.68676869159901e-39	4.14326137080056e-37	77.6839143528439
CXCR7	-1.58474379143763	5.6958442201875	-21.4534717381122	9.80859672523193e-39	4.17401963442185e-37	77.6569248921546
DTL	1.35307159681566	4.94311691747977	21.4505378178402	9.91749286750114e-39	4.20964849533221e-37	77.6124128136511
C10orf47	1.81683122616942	3.69585134773962	21.4112860596731	1.14972458981921e-38	4.86784659243961e-37	77.606930541643
KYNU	1.11102762227141	7.56202136624953	21.4880381835574	8.61283058994169e-39	3.70285292509473e-37	77.6066196809956
CNKSR3	1.59554128231887	3.74606169615827	21.4013356178586	1.19365516956401e-38	5.04108309489611e-37	77.564042819714
C6orf48	1.65126228977455	7.08450567528741	21.4558416439052	9.72151532188099e-39	4.14751587354943e-37	77.5474387498447
ATP5A1	-0.824847740072845	8.05728225302529	-21.4716729130881	9.15945405027795e-39	3.92776178299612e-37	77.53887529494
SOCS2	2.16423997157755	3.57953149599024	21.3645170225507	1.37144951625933e-38	5.76284465073393e-37	77.4664053426782
TCFL5	-0.933566020233535	5.74981858799924	-21.3775854260883	1.30547583429966e-38	5.49944026519586e-37	77.3441896119342
KAT5	1.04902511442298	5.06538790009227	21.3256121626421	1.58844163579789e-38	6.64127447927098e-37	77.1737052038335
FAM189A2	1.26482778024259	4.31607568809718	21.3022712060052	1.73491927593906e-38	7.21760944547383e-37	77.1516707858498
CLSTN1	-1.02953153555941	6.91152862302526	-21.3462927080653	1.46910353194672e-38	6.15771615746287e-37	77.1369963321998
PLK1	-1.44639117485905	5.46930024210235	-21.3099279472947	1.68542622845826e-38	7.02919407599401e-37	77.100020597543
LPIN3	-1.39190446070516	5.03071743522109	-21.277356049134	1.90634297123202e-38	7.85263050514393e-37	77.0389924310944
MIOS	1.3112074352521	4.85988204784384	21.2894204898775	1.82130204807022e-38	7.52085319800652e-37	77.0162883675309
HECA	1.64174193596843	5.00548681262752	21.2648717155615	1.99856174353617e-38	8.21227189162135e-37	77.0047726129555
NR4A2	1.80847417463072	3.36593399408852	21.2419092000223	2.18008879198135e-38	8.91437774012131e-37	76.9947772347139
PSPC1	0.930882509211522	6.37735591671062	21.292388846983	1.80097123478819e-38	7.47380717880836e-37	76.9550316135837
PGRMC1	-0.901753519016251	7.38404404438623	-21.2903077134624	1.81520116935222e-38	7.51421394956596e-37	76.9032095082584
BIRC3	3.28773494821888	0.495515033011693	21.2591299318319	2.04247213622216e-38	8.37213333484788e-37	76.8717951835293
NUAK2	2.18168928415319	3.12992701719194	21.1852700260873	2.70220074341305e-38	1.0915846674599e-36	76.7907995156222
ADCY1	-1.90998641097413	5.64394485720561	-21.2047059758573	2.51016687970047e-38	1.01893278874055e-36	76.7119737052663
NBR1	1.0898085539105	6.38796962162294	21.2274266467787	2.30303770019261e-38	9.39414695073687e-37	76.7019416460347
NUP210	-1.21669019066538	7.99072446300042	-21.1968355393197	2.58621446575113e-38	1.04726030811675e-36	76.5086716678754
HSP90AA1	-1.05531374005787	12.9413910624577	-21.2200698078778	2.36814690578433e-38	9.63622599813554e-37	76.4193984466234
SERPINB8	2.49101019858574	2.76783549343584	21.0682854866782	4.21519048978254e-38	1.69458763824816e-36	76.3120539028234
LAPTM4B	-0.727674511357388	8.22756308215179	-21.1247427831334	3.40048036019859e-38	1.37035261551714e-36	76.2255544908915
C14orf28	2.08431679607615	2.77299429767157	21.0274686373276	4.92440514746215e-38	1.96085123062278e-36	76.1920528942481
TUBE1	2.20511830252715	3.46267804486013	21.0065817870928	5.33268920113992e-38	2.11060462243541e-36	76.1040620917391
FKBP14	2.3101964736978	2.74795089266712	20.9918927200218	5.64010669936608e-38	2.21420526854926e-36	76.0576344322474
KAT7	1.00555821564944	6.78772194119572	21.0485050280783	4.54502131046937e-38	1.81844345445669e-36	76.0067465418945
SNHG1	1.41240546034379	7.67239125657485	21.0466613337872	4.57705966008368e-38	1.82689130680762e-36	75.9532498716383
ADNP2	1.2411960149624	5.7696899561954	21.021299855454	5.04159697774927e-38	2.002747455009e-36	75.9406486718976
ATP1A1	-0.721344079666901	9.07784730150979	-21.0569186669704	4.40166073771118e-38	1.76530873327294e-36	75.9361931253187
CCDC85C	-1.08859460947987	6.27574006293783	-21.0063036349596	5.3383506056576e-38	2.11060462243541e-36	75.9124618661941
MASTL	1.06328506907666	5.95898111263858	21.0028542812707	5.40906295273947e-38	2.13351813258526e-36	75.8364489918528
TACC2	1.17992134114942	6.91534907610325	21.0017495734399	5.43190868334265e-38	2.13748801929935e-36	75.8206124211581
PCDHB2	-1.97299112914378	3.86172583763867	-20.8700093293223	8.98836554841887e-38	3.48773608890388e-36	75.594594410791
HECW2	2.030521157927	3.77891822941879	20.8666893773433	9.10341265633707e-38	3.52420077001345e-36	75.5273984760038
PRR15L	-1.57082603453899	4.15669579772605	-20.8721842382549	8.91379351364427e-38	3.4668437842369e-36	75.5224480050901
C1GALT1C1	-1.74032840016705	4.57382274953506	-20.8465946677437	9.83214714505611e-38	3.79752491579488e-36	75.4455361711597
KCMF1	0.849704493081113	6.89472621982433	20.8897277336966	8.33462724228857e-38	3.2643631381741e-36	75.3928685380252
RANBP9	0.809218110362983	6.75306802567028	20.8833876315981	8.53942300523622e-38	3.33675958737315e-36	75.3627623953498
OSBPL2	0.682100787441436	7.09270110579106	20.8812603664858	8.60926764873279e-38	3.35620960739877e-36	75.3573461283474
ZNF140	1.77086170889108	4.08269633414748	20.7794137111883	1.27235614590955e-37	4.88047802389708e-36	75.1977230437699
TRIB1	1.75608724017935	7.1775657704366	20.812868104569	1.1189909332105e-37	4.31198257304433e-36	75.1245886205008
GM2A	-1.40422590510429	4.42176849917161	-20.7504892264478	1.42194776452131e-37	5.41700556124246e-36	75.1088944353413
AGTPBP1	1.49197165797983	4.48478049196724	20.7486584219446	1.43199233134776e-37	5.44287267033179e-36	75.0447926618355
MEF2A	1.46684187379664	6.44753232767533	20.7918922576166	1.21281675611406e-37	4.66279251247161e-36	75.0388125726245
NKX3-1	2.79648208712877	2.033588940133	20.7567015578965	1.38839059347744e-37	5.31337397833333e-36	75.0234586211251
C7orf64	1.59754850223516	3.81830594848114	20.7289146746733	1.54496762003459e-37	5.84571006277341e-36	75.0042404660554
TNFRSF21	1.19986725828138	4.59311724929902	20.7536435528678	1.40480808579788e-37	5.36392932120632e-36	75.0003636879465
OFD1	1.2840151628177	5.53347166363717	20.7422236681191	1.46786699163149e-37	5.56657767982882e-36	74.9135187618333
KIF24	1.61795104799829	3.68719512264876	20.7027598969117	1.70858791044285e-37	6.45020862624068e-36	74.8742255830295
ZNF184	1.61200278952108	4.33891009509977	20.6950139636029	1.76031926682811e-37	6.60080256018684e-36	74.8125550948641
RAB3D	-1.37999566771454	5.92681046521122	-20.687526802587	1.81182275342363e-37	6.7787301405496e-36	74.6962175491195
AMBRA1	1.1044053900245	5.63848150057048	20.6957474202127	1.7553539283949e-37	6.59697507830929e-36	74.6937217613625
GALK2	1.13095371023515	4.64216474769873	20.6632863839838	1.9892251437899e-37	7.37645261745948e-36	74.6709381890182
AKAP17A	1.47920243175705	6.15632656702606	20.6643196229053	1.98131770389667e-37	7.3634571733262e-36	74.5998934419611
RXRA	-1.04527950760105	6.64091515171787	-20.6764676756337	1.89068983100644e-37	7.04229325918748e-36	74.5872235682166
ARF3	-0.807908107889303	8.18663045276772	-20.6991458206766	1.7325311093872e-37	6.52586717869179e-36	74.5821078515059
SLC44A2	-0.915539060025741	7.28847618818177	-20.6836438729044	1.83912848638683e-37	6.86553232284225e-36	74.5723464937065
RTN4	-0.702688885765117	8.20824084217759	-20.645721862527	2.12862100252856e-37	7.87589770935567e-36	74.4157730366679
KLHL5	1.37424845224738	5.24228380432199	20.6073622410668	2.46826750284607e-37	9.07237488298849e-36	74.3749449384432
GARS	1.00364950469246	8.05850279096622	20.6413978573117	2.16442209109409e-37	7.99068323431733e-36	74.3658915747472
PCDH10	-1.50393478400302	3.8927787130444	-20.5707002834727	2.84387997122672e-37	1.03393583997382e-35	74.361637197291
EPC2	1.27846918149834	5.39496082218442	20.5902984783479	2.63643312245149e-37	9.64807604811352e-36	74.3103027900224
C17orf53	1.5371165796573	3.64486001246268	20.5485476534239	3.09825393481729e-37	1.12397394372851e-35	74.3067047340577
PPP2R4	-0.967869195982481	7.65924880619977	-20.6100414654923	2.44286334322668e-37	8.99877677359536e-36	74.2767405779234
RNF19A	1.49019003356006	6.27694976876051	20.5854357751171	2.68643725541208e-37	9.80960189072306e-36	74.2556852001006
TARS	0.974813917842454	8.24948070504023	20.5961006284889	2.57799428704534e-37	9.45490711766367e-36	74.185479669206
REEP5	-0.984233584588078	7.97896660035099	-20.5799754561716	2.74372721366102e-37	9.99697035321718e-36	74.1481305990746
NR4A3	4.94252443305111	2.87919617686624	20.4989137998169	3.75465132467791e-37	1.35329286107572e-35	74.1115283568855
PHLDB2	1.44371569907743	4.69159662413782	20.5101302106448	3.59500622760755e-37	1.2985504136179e-35	74.026662917829
DCLRE1C	1.34397845261696	4.44624870584054	20.4869181864981	3.93330516668647e-37	1.41463646468096e-35	74.0035262757621
ITPKC	1.40080983327217	5.73158708083053	20.4743547022728	4.12961268070726e-37	1.47887885379332e-35	73.8659466688591
STK40	1.60471769349207	6.58507542584907	20.4803762163857	4.03432222019595e-37	1.44785418048406e-35	73.8452013376809
TRIM37	0.769829147296409	10.2582532277047	20.5240298230891	3.4066269314876e-37	1.23316945459304e-35	73.7918003355672
OSBP	1.08199215259048	6.48658979409687	20.4490012818184	4.55636710893485e-37	1.62129113893248e-35	73.7042795525818
SEC24D	1.08870044300969	6.71508660193227	20.4530291576089	4.48571100128658e-37	1.60297074328027e-35	73.688214648692
GOLGA2	0.845124606696378	7.31801541552838	20.4516506284352	4.50976768832271e-37	1.60813123282535e-35	73.6697277381984
PDK3	-1.45976332823302	5.32727022684619	-20.4070817025097	5.36176232209717e-37	1.89979053124477e-35	73.6663880472976
ADAM17	1.39244349225527	6.22474546346199	20.417498237409	5.14912836072267e-37	1.82832319967571e-35	73.6086602944766
ZNF295	2.03257581478869	6.42766817643158	20.39529120858	5.61314397459222e-37	1.9804687728076e-35	73.5302078275641
CPOX	-1.55581605478028	3.45253525867076	-20.3369288005086	7.0438371491646e-37	2.46962541892303e-35	73.5204575373698
GOT1	1.01287872356666	6.89533309893308	20.404451309898	5.41684247919381e-37	1.91524891378514e-35	73.5105797235794
MARVELD1	-1.62168026979738	4.83799172205415	-20.3478205322634	6.751408427961e-37	2.37706430629936e-35	73.4936019435974
WDFY2	1.67684691293282	4.07734051969247	20.3094584993148	7.83937287552504e-37	2.74279648473391e-35	73.3626314045901
ZNF331	1.01143744174918	5.61077708740662	20.3383224448199	7.00571869010501e-37	2.46142099523774e-35	73.3524435256334
SP2	1.19206376450815	5.56318574658599	20.2940024044824	8.32618144705267e-37	2.90703671232795e-35	73.1671774193789
P2RY2	-1.72794294901549	4.51173080635961	-20.2493311932737	9.91142978064923e-37	3.43968175132506e-35	73.1490495039289
ARID5A	2.45190543349573	2.71488723822679	20.2271943513276	1.08064519327502e-36	3.73403103560568e-35	73.0957615107598
ZNF433	2.36194313062984	2.01918779826578	20.2216791514364	1.10418424736439e-36	3.80750048513857e-35	73.0525630704805
RXRB	1.20936033702461	4.95648858394394	20.2492788013018	9.91345733161132e-37	3.43968175132506e-35	73.0134808560604
RUSC2	1.48929177174098	4.35076949986825	20.21084324264	1.15194825776957e-36	3.96402935451404e-35	73.0097854964335
IARS2	-0.871411712721195	6.96553155880434	-20.2584697824196	9.56408777320457e-37	3.33228758164736e-35	72.9042402113302
HN1L	-0.634995286208188	8.28707223330949	-20.2424607814498	1.01809112547858e-36	3.52516687008358e-35	72.8096124173849
BICD2	-1.16019639728266	5.51970909623576	-20.1745592612328	1.32758093070969e-36	4.5590274096897e-35	72.7227142084804
PCDHB16	-2.50290326863427	3.1904084246288	-20.133526069788	1.55897116773631e-36	5.31002725238737e-35	72.7023068899778
THAP5	1.53715530412557	5.66758306570028	20.1643175841647	1.38187513283534e-36	4.72606947270721e-35	72.6074244397604
SUMO3	-0.75530034325011	8.03282714582445	-20.1646663114228	1.37999012786543e-36	4.72606947270721e-35	72.5032689757677
EPHB4	-1.12075303148569	7.24045292911959	-20.1353447007727	1.54790262989644e-36	5.28308644538532e-35	72.4370565786319
ZNF394	1.29233159880538	5.1974585255003	20.0816001757063	1.91101459556752e-36	6.4565268881356e-35	72.4118265804994
LOC642852	-1.50851575867249	4.99536145021344	-20.0559609068406	2.11338024184116e-36	7.12584096059508e-35	72.3588921633608
FOXO1	2.10785357682408	3.64737883653893	20.0337489104047	2.30608713118437e-36	7.74437774737498e-35	72.3549702707131
MLH1	0.827182422657509	5.79441470798011	20.0884426029015	1.86038923108703e-36	6.29820840095132e-35	72.3216654763187
PILRB	1.01066100433955	6.9553094564451	20.1032745015494	1.75524259383669e-36	5.96639779254571e-35	72.306424869432
JRK	-1.35446379213713	5.07276671929655	-20.0531490619589	2.13684874853427e-36	7.1904745413455e-35	72.3002165169586
SFXN1	-0.805485811856202	7.55726500630619	-20.0948995721569	1.81385568009149e-36	6.1531282746146e-35	72.2465607239627
ZNF841	1.9472725307556	4.24869717652603	20.0025050661427	2.6075194205905e-36	8.68688342429391e-35	72.1829873025754
LOC100499177	1.53917147143309	5.47044019313164	20.020562933514	2.42876669375252e-36	8.12373883726342e-35	72.1247433489439
RAB32	2.14003662930967	3.55722282579082	19.9605344730559	3.07593190520902e-36	1.01064607431661e-34	72.0658865274237
SUV420H1	0.879583867721581	6.52962641078077	20.0236888723739	2.39910145511119e-36	8.04059573853297e-35	72.0280970614577
SEMA3F	-1.65317800986399	5.17651023195588	-19.9753011752677	2.90216681423375e-36	9.61105699034558e-35	72.0117686843721
ZHX2	0.817579277678137	6.42587084609066	20.0188966406685	2.44473062332818e-36	8.16081336218371e-35	71.9977920722011
ATXN2	1.32626184933925	5.69179943522802	19.9999207387665	2.63416407643854e-36	8.75820278615469e-35	71.9928117093331
HINFP	1.23214245115116	4.32102279548087	19.9687283018561	2.97825608009179e-36	9.82413307365979e-35	71.9644877236613
SPIRE1	1.10556421047717	6.07691686645815	19.983503190166	2.80995932712046e-36	9.32415868784971e-35	71.9093635651952
FOXJ3	1.19347360111185	6.31973256222245	19.9638855785988	3.03560024626026e-36	9.99357844851507e-35	71.8041567559972
GCC1	1.03798226501468	4.92904940620223	19.9307076093124	3.45957002530737e-36	1.1344676294753e-34	71.7530772441114
WAC	0.820783829441354	7.92247793743475	19.9744288744426	2.91215095101832e-36	9.6250617598479e-35	71.7487226704612
SCD5	-1.3759484892342	4.56937032534004	-19.8649468946386	4.48465669026366e-36	1.46201556506763e-34	71.6060330343468
MARCH7	1.31926282870126	6.75309653785251	19.9163683643897	3.66082331972293e-36	1.1981136829559e-34	71.574712486793
ISOC1	-0.883979428994819	6.60255765383283	-19.9120646577081	3.72349844490344e-36	1.21624585922979e-34	71.5716606407098
GPANK1	1.73299631129445	3.92834714531853	19.8223305415325	5.30750606917455e-36	1.7168806866707e-34	71.480221397494
TMEM55B	1.12577519061033	5.97362798219308	19.8620750537687	4.53582629557943e-36	1.47295454305379e-34	71.4466685279766
KCNMB3	1.89780101117829	2.72460700510279	19.7995699109064	5.80769440784628e-36	1.87144279916804e-34	71.4455266175499
KDM4A	0.9466159804954	6.2623672990728	19.863447690979	4.51129606129538e-36	1.46783881963237e-34	71.4005191072663
SDC3	-1.53590670292918	5.40564362840751	-19.7922275550848	5.97898031379101e-36	1.92293205322771e-34	71.3337515258143
FNIP1	1.91248634762144	7.0007693406014	19.8329406449152	5.08940205981399e-36	1.64951860558778e-34	71.2786623766997
FUCA1	-1.54365153334078	4.0617197913237	-19.7501958125755	7.06228037802593e-36	2.25830931246856e-34	71.2228640798427
COL18A1	-1.48131721414359	7.2583337654013	-19.8137799199262	5.49011211892091e-36	1.77252191268018e-34	71.1918206507328
PGM3	1.22074566299046	6.38652846022921	19.7663318867116	6.62477273337673e-36	2.12246550178146e-34	71.0386671014544
SIN3A	0.914054979496079	7.59889264490215	19.7821608191591	6.22212886537495e-36	1.99729142311959e-34	71.0050964254272
GPATCH2	1.1706787670958	5.00278659778936	19.717630891777	8.03597583726659e-36	2.56476450195508e-34	70.9005279770323
ARAP1	-1.29649353628064	5.68088699390967	-19.6876879763346	9.05034630639801e-36	2.87752835795058e-34	70.8044518436474
VDR	1.31624900781109	4.85563605422955	19.6631480142651	9.97726413786472e-36	3.15424887413326e-34	70.7320626445407
TM9SF2	-1.05412551014081	6.92618604765951	-19.6867827217097	9.0829462517537e-36	2.88241353158119e-34	70.6984464134167
TUBA1C	-1.02454489321062	9.15662036246808	-19.7092491539327	8.30778726184419e-36	2.64646541270633e-34	70.6583553667696
PEX13	1.15519149707539	5.2695218393064	19.6462389862808	1.06710775914605e-35	3.36722833282237e-34	70.5882136300508
NFKBIB	1.30321847616561	5.41454238349698	19.6364349237259	1.10954230731549e-35	3.49453588465993e-34	70.5850964136284
RPN2	-0.72255336260783	8.97539690667134	-19.6744224077297	9.54008787671385e-36	3.02175056155611e-34	70.5346087681494
HELQ	1.30070157020904	3.50855750758307	19.5701826723392	1.44451353249138e-35	4.5239783365891e-34	70.450452386246
SETDB1	0.773968253381165	6.61177910537662	19.6255506762949	1.15864748914577e-35	3.64233470084096e-34	70.4222568626138
PRDX3	-0.879494961603035	7.27153338559189	-19.6040665996236	1.26209826279425e-35	3.96009968986323e-34	70.3217499837067
FAM65C	3.00270600603671	1.99919296116087	19.5334179109731	1.67264383257829e-35	5.21889840597748e-34	70.3120909692371
KIF20A	-1.09399526791786	5.81745294395838	-19.5525765300502	1.54956233236122e-35	4.84390288717927e-34	70.1938188955418
ZMYM3	-1.24356537160747	4.781226718806	-19.4898609902886	1.99041242524455e-35	6.17581769940443e-34	70.0642632139023
POFUT1	-0.928396281388438	5.71496897807028	-19.494121263844	1.95681673911812e-35	6.08286303810622e-34	69.9818848862622
FTSJ3	-0.746254860832322	8.42904102660954	-19.5209081958404	1.7582816221606e-35	5.47588488808452e-34	69.9368854075926
CREB3L2	1.35721853421363	5.85566346937409	19.4734796984083	2.12509701284519e-35	6.56933871401535e-34	69.8885813637908
ZBTB5	1.02318065467259	5.59405603989726	19.4548171773567	2.28976922665693e-35	7.05232054265386e-34	69.853533102597
NPTXR	-1.66152223895756	4.60564353629494	-19.4153341102619	2.68180169463047e-35	8.19935128720293e-34	69.8423520241318
BCL2L13	0.935529796054873	5.70326956653724	19.4531230915012	2.30533958894511e-35	7.08722413336728e-34	69.8101641659078
EGLN3	-1.91720869540117	3.48343413305073	-19.3877740117953	2.99491551996696e-35	9.09019367621188e-34	69.7974433323863
DNAJA1	-0.994194441388952	9.61681679901245	-19.4889536622127	1.9976421783177e-35	6.18677181299726e-34	69.7946260132257
ATP5G3	-1.06725499089872	7.2949358482204	-19.4700840052939	2.15414534806832e-35	6.64684996330158e-34	69.7878807218671
TRAPPC1	-1.4770885325613	5.62881504705954	-19.4256368508913	2.57341019138439e-35	7.88236484262135e-34	69.7843936520033
INTS6	1.5591965902707	5.95357241848834	19.4462991567389	2.36914646554602e-35	7.27001935592508e-34	69.7523914783784
SCYL3	1.27938886483099	4.45056215626627	19.3963977017812	2.89317008078439e-35	8.79734116927966e-34	69.7109183454111
ZNF451	1.71848775100086	4.98833178342547	19.4001278690502	2.85024615560811e-35	8.68260777894172e-34	69.6730156835845
ZNF274	1.37704124039434	4.49182173425522	19.3389622228551	3.64269013388821e-35	1.09568974458896e-33	69.5510073966812
ARMCX3	1.34581475674265	6.30152197409971	19.3803310548628	3.08562508177016e-35	9.34854961368191e-34	69.5127436751559
GTF2IRD1	1.08684092406356	5.28094411299661	19.3569650221184	3.38878340208448e-35	1.02299663567619e-33	69.4922804520826
FLRT3	1.77737574737826	2.75808937023739	19.3099623753116	4.09264940126046e-35	1.21789090011886e-33	69.4460193917158
UBL4A	-1.33658623627993	5.53792646967805	-19.3381592253499	3.65445178045982e-35	1.0972540677991e-33	69.4408827755359
TUBA1B	-0.863599057451452	10.3159075627451	-19.4112665540098	2.72585130014824e-35	8.31882064665677e-34	69.3980672108176
NR3C1	1.32969741085801	7.30856949087341	19.3714127314361	3.1979694459908e-35	9.67139982183548e-34	69.3578528428317
BDKRB2	1.8299519208322	3.96173119965721	19.2704392123944	4.79749049056263e-35	1.41754825025034e-33	69.3379552787539
TULP3	1.19956945046883	5.60455577328972	19.3226277785421	3.8896246296265e-35	1.16160861260489e-33	69.3175444701386
TP53INP2	1.96287929945586	3.91068928026686	19.2595852035103	5.01164615088853e-35	1.47821464245961e-33	69.3013092198348
GEMIN4	-1.06640019623678	5.6027002266946	-19.324561700628	3.85952984276731e-35	1.15468295331736e-33	69.2954661801731
FRMD4B	3.24239082118495	1.42991934730789	19.3330839920558	3.72968002908915e-35	1.1178345664245e-33	69.2532365106916
ADM2	3.68718480594028	3.04721541830355	19.2742399186741	4.72470025707482e-35	1.40062313917115e-33	69.2361806553969
ESRP1	0.937062647595687	7.83660967142036	19.3401041947685	3.62602913015903e-35	1.09264344455459e-33	69.2246783868951
LRRC20	-2.07949470032003	3.25722868417873	-19.2398254388856	5.4265615268362e-35	1.59777843265508e-33	69.2220168901256
UXS1	-0.998009704885344	5.39145242163697	-19.2738647864022	4.73183492963227e-35	1.40062313917115e-33	69.1859935647973
PIM1	1.76326957027103	4.25635696778527	19.2033929785839	6.28450712598391e-35	1.83424253359433e-33	69.0621773449791
B3GNT1	-3.67208877772006	2.36445574107963	-19.3103571735089	4.08616240323882e-35	1.21789090011886e-33	69.0612566462761
MYD88	-1.40475837840867	4.97061804629953	-19.232685164423	5.58486399689711e-35	1.64149851465918e-33	69.0181947328047
SNX16	1.70238891298853	4.93669039968733	19.2292073250382	5.66364599906396e-35	1.66173360856747e-33	68.998355558386
ZSCAN12P1	2.66374843439133	3.68751195985995	19.1833746982734	6.81283317287356e-35	1.97808718720725e-33	68.9966182696479
PFN2	-0.798958741551856	8.11051919013887	-19.2813267804103	4.59193278140501e-35	1.36404056547455e-33	68.9950789267411
ATP6V0A1	-1.29865386562797	5.82785405225047	-19.219625774479	5.88653408503862e-35	1.72410500942532e-33	68.9747299560932
HKR1	1.08829953480054	4.46990812291336	19.1923233337725	6.57134128375104e-35	1.91461866950265e-33	68.9068067398254
TAF4B	1.52241845435735	3.97407365925114	19.1863586728368	6.73132843923664e-35	1.95782150987467e-33	68.9062885398399
DMRTA1	1.94125786792164	2.08673541211107	19.1460796201621	7.91948690620268e-35	2.27961271978199e-33	68.8460024499466
CTAGE5	1.68330097176433	5.61528330541787	19.2088504143552	6.14777178638883e-35	1.7974708978246e-33	68.8443550521822
C7orf74	1.44341220516248	3.13352173692399	19.1432319688204	8.01108522141635e-35	2.30201699730184e-33	68.7813104943775
CCDC163P	2.07806734408733	2.02982953442139	19.11188826748	9.0926754452857e-35	2.60386822169449e-33	68.6921830772098
LYPD6	-1.38132810863379	3.87956511578535	-19.1123191486599	9.07685179354041e-35	2.60379535840772e-33	68.6341369259026
RIOK3	1.05834334540321	6.51400172432763	19.157965969084	7.54840259432949e-35	2.18030198596833e-33	68.5785495388187
FBXL16	-2.00734932301796	4.65282904259475	-19.0901313888843	9.92888569658156e-35	2.8336294264442e-33	68.5725753564487
COG3	1.07714804583551	6.30664353123723	19.148748867102	7.83458549803753e-35	2.25906220464103e-33	68.553164425747
POGZ	1.01131898292283	7.18567957456833	19.1584664465434	7.53316819904198e-35	2.17966617579201e-33	68.4947803479661
ACLY	-0.743425099686505	8.29079337750006	-19.1598082320544	7.49247730538306e-35	2.1716497479242e-33	68.4784541444552
DOLK	-1.62771028382646	3.91094122627287	-19.0683545607608	1.08435074685785e-34	3.07889336000861e-33	68.4754137815641
RTN4RL1	-1.57101921834208	4.87012414618453	-19.0884209711106	9.99782141121723e-35	2.8484423386916e-33	68.4691119870589
LOC550112	1.65762302857081	2.85815244341581	19.0398271635829	1.2171401482453e-34	3.42108434273182e-33	68.4098787437091
ARMCX1	1.50733356503524	4.15789737217489	19.0604950865635	1.11940641510911e-34	3.15699036868209e-33	68.3762725278924
PCDHB3	-2.41971706882319	3.09519625811943	-19.0386074036235	1.22316977144179e-34	3.43226363382425e-33	68.3748481365
LOC338651	2.84312153033956	2.44611818490683	19.0320491955591	1.25610860064646e-34	3.51290304970089e-33	68.3742225078844
ARL6IP5	-1.30326265252919	5.23496739255394	-19.0626657809697	1.10961185644109e-34	3.13465349444609e-33	68.369119183967
HS6ST1	-1.23009547368871	5.8917314255609	-19.0627545014845	1.10921337552768e-34	3.13465349444609e-33	68.2739243138009
MYL6	-1.61351989699981	9.2584375568175	-19.10602488332	9.31078510702509e-35	2.66177042957073e-33	68.2425731220692
NT5DC2	-1.37289968633171	6.14757385747346	-19.0573538296767	1.13373477748831e-34	3.1920169055075e-33	68.2391282618856
NAT8L	-2.19936059512292	4.21563875125356	-18.9734014826245	1.59342642208649e-34	4.42665506361702e-33	68.1497503302326
C14orf43	1.25378161186487	7.39323037778474	19.0634228086476	1.10621635860717e-34	3.13465349444609e-33	68.1239043137824
SETD5	1.2388517490794	8.28030808659045	19.0704905819195	1.0750160400389e-34	3.05757963496778e-33	68.1145996211771
RAP2B	0.907656875203104	5.22729941655336	19.0275904374716	1.27901183977064e-34	3.57098397467849e-33	68.1059700893402
ELOVL6	-1.03667258048431	5.7916723212754	-19.0114364131943	1.3655715115996e-34	3.80630299333194e-33	68.0536534599888
SLC2A14	2.87305326610888	2.08290236308146	18.9434419065521	1.79959824423416e-34	4.93384935025772e-33	67.9774449871946
SEPSECS	1.58165959360647	3.76913727272456	18.9480652486435	1.76610951008329e-34	4.85796306688041e-33	67.9379891428477
PRKX	-1.33649485210703	4.36427127179871	-18.9424027563868	1.80721286503401e-34	4.94661668655136e-33	67.9213151850473
FKBP9	-1.03684575027578	5.22608200600258	-18.9669569358667	1.63566745622076e-34	4.52895737381391e-33	67.9164191570603
ZNF79	1.79524786732861	3.08289472767789	18.8914030171534	2.22370940226411e-34	6.05689186375652e-33	67.8136186775188
ATP1B1	0.93420486277094	6.57776403155621	18.9742793476288	1.58775810789776e-34	4.418247353824e-33	67.7889602393179
C9orf156	1.2691758191254	3.81431023277735	18.9126457158164	2.03960038436163e-34	5.56448235368091e-33	67.7756813677487
CYTH2	0.908400510269988	7.01919179624827	18.9694096881707	1.61945940795314e-34	4.4915156117095e-33	67.7706537035747
PPM1E	1.73743327375245	6.25267488242941	18.9456334343161	1.78364510197795e-34	4.8981413276649e-33	67.7497144657126
NEU1	1.09270968367134	7.01821897270495	18.9594899000886	1.68602361379793e-34	4.64531448388081e-33	67.7491084034841
AMD1	-1.01735458221103	7.52030033171399	-18.9631952823137	1.6608429882239e-34	4.58348814109842e-33	67.7296314866452
TP53	0.721057155991394	6.90017374161109	18.9636244324478	1.65795120735295e-34	4.58307041186294e-33	67.7292840300962
ZC3H7A	0.968694397695807	6.65598439605516	18.9239881520261	1.94766607498472e-34	5.3223476205955e-33	67.6053537301328
ZNF323	1.656753407825	2.54704920582382	18.8251829817358	2.91229812487561e-34	7.88111227191257e-33	67.548498569126
PTBP2	1.52478639471158	4.26034280003371	18.8625577576066	2.50082084558546e-34	6.80060614984897e-33	67.5447432098484
PCYOX1L	-1.44185294309283	4.39532493303107	-18.846395298814	2.67104278623008e-34	7.2517077202779e-33	67.5278045322038
SLC27A4	-1.37117830507796	5.70661353343722	-18.8361808845597	2.78459315645438e-34	7.54773678258396e-33	67.3725630503259
THSD1P1	1.91098805638058	2.59063231603983	18.7791830915597	3.51365372630851e-34	9.38767168873257e-33	67.3652804661368
WDR25	1.5773249120255	3.60484917004106	18.7791644232899	3.51392159599772e-34	9.38767168873257e-33	67.2936274246607
MANEAL	-1.05362116914885	5.42409179943163	-18.8144786343032	3.04226033073482e-34	8.21950917143928e-33	67.2841972814851
CARS	1.04346956521663	5.99171312796993	18.7959604028572	3.28104512010426e-34	8.83610283230654e-33	67.1596256671235
ZNF410	0.767737030932167	6.63252422262764	18.8066920351896	3.14045527934422e-34	8.47112485350851e-33	67.1377323932263
INTS7	1.0141925230289	4.88886345563973	18.7867833290102	3.4062897763251e-34	9.15864794521881e-33	67.134746923827
CA2	-1.42166505491961	4.851421931952	-18.7511380428459	3.94019528953578e-34	1.04265547503475e-32	67.1340242850006
ZNF641	1.27921542123523	4.05522731761906	18.7535028384142	3.90229754285682e-34	1.03426345652516e-32	67.0983519125749
ZNF292	2.35878155294868	6.86843242050528	18.7848326777922	3.43352606977924e-34	9.20229006265834e-33	67.0624388529303
MEST	-0.862594251753836	6.6680476367913	-18.7849656492917	3.43166248432716e-34	9.20229006265834e-33	67.0444998158945
ZNF7	0.947050009659886	5.2031959940249	18.7555271325146	3.87014843920212e-34	1.02737083328915e-32	67.0233738009887
FAM193A	1.04722206832059	5.23885432483298	18.7590038855988	3.81555333069544e-34	1.01610372456291e-32	67.0215606281922
LOC493754	1.47871638059726	4.00119447236721	18.7112235613986	4.63883691078292e-34	1.22365786271189e-32	67.0203374434619
ST14	-1.30582068899567	6.44718979967108	-18.7605048600633	3.792224095695e-34	1.01150168702397e-32	66.9914211476956
PABPC1L	1.32532090492634	5.06274556345976	18.7398172987733	4.12682030986552e-34	1.09031505311518e-32	66.9685428667958
NPY1R	-1.27230627319588	6.34622103429305	-18.7560222320553	3.86232614318397e-34	1.02692436277597e-32	66.9412799134051
SNIP1	1.13742984913078	5.15271615888027	18.7067510032674	4.72452440230515e-34	1.24234191987659e-32	66.8998740185525
GEM	3.54706443818521	3.48719152573039	18.6557207821817	5.8227714941817e-34	1.51918924288135e-32	66.8354310331327
NAB1	1.49510905465436	4.98113048776564	18.7084655209802	4.69148993520861e-34	1.23559807364455e-32	66.8306911236636
TRIB2	-1.32516405417094	4.106327892923	-18.6486679315425	5.9935801593769e-34	1.55405635016154e-32	66.764559438913
ABCD3	-1.14805909335961	5.69504497332792	-18.6933895261755	4.99012746194469e-34	1.30807040240694e-32	66.7561626520802
PXDN	-1.04994479355593	6.27870350285946	-18.6901377609456	5.05701181784829e-34	1.32146040065148e-32	66.7057669970155
MBD6	1.14993912009423	6.68676939051791	18.6935075274541	4.98771716506247e-34	1.30807040240694e-32	66.6785803311941
BRI3BP	-1.71949931556029	4.70975557181072	-18.6497014476476	5.96823788459416e-34	1.54988835996821e-32	66.6738538566295
KIAA1731	1.49910041281957	4.83056855955116	18.6516351635378	5.92111187081337e-34	1.54004160073846e-32	66.5979747162513
ZNF608	1.72714161913339	2.32421774443735	18.6019546890219	7.25972950880595e-34	1.87075063644485e-32	66.5953048017611
ZNFX1-AS1	1.55890026066731	8.1288046619063	18.6904936847805	5.04964715116959e-34	1.32146040065148e-32	66.5703330363461
SRBD1	1.27669066117419	4.96989986258541	18.6388131186037	6.2407370561236e-34	1.61313889531084e-32	66.5669138604601
MYLIP	0.928194844065033	6.59466243794412	18.65446737346	5.85276466281742e-34	1.52463607820808e-32	66.5305159364673
PNMA1	-0.731513900501215	6.82061972451353	-18.6425969450177	6.14464759052839e-34	1.59075984990707e-32	66.4477286965581
RBM38	-1.29783864388302	6.38128674773128	-18.6207632377695	6.72036658362697e-34	1.73443535099657e-32	66.4462478339802
IRAK2	5.66535207582156	0.507236492512935	19.0325420372719	1.2536025233509e-34	3.51176693476055e-33	66.4150018639278
IKZF5	1.66490545656361	4.13452656721185	18.5558364001978	8.77425959228433e-34	2.24374185659577e-32	66.3313715779041
RLF	1.43742255735344	5.97421325445703	18.5878228785787	7.69349960140914e-34	1.97947826667641e-32	66.3073600781421
GDF15	1.93761215669393	6.51768134498928	18.5756731145719	8.08725597454297e-34	2.07440596500394e-32	66.2210776595355
R3HDM2	0.896524820090313	5.97462671969409	18.5707001150175	8.2542226316629e-34	2.11399110707397e-32	66.2058354524281
EZH2	0.731173784964995	6.87885584924154	18.5867717269363	7.72678900953907e-34	1.98498954524626e-32	66.1965560872389
ALOX12P2	1.84000898754121	4.603024621712	18.5246049978953	9.97706914909717e-34	2.53967282267125e-32	66.1760361385347
RWDD2A	1.8943965661608	2.62904601446764	18.4856765050091	1.17116982243814e-33	2.96318367782987e-32	66.1672950077156
SDHC	-1.06039330012087	5.10660557422622	-18.5257200451248	9.93139201354436e-34	2.53189939077006e-32	66.1505594385455
SIRT1	1.39468907102372	6.10718448442681	18.5370157917375	9.48037932005065e-34	2.42060860684774e-32	66.0381363041432
MXD1	1.31460900635218	6.88739720859648	18.515358894261	1.03640760793733e-33	2.63417641871489e-32	65.9831202581216
DNMT3B	-1.18514646125101	4.40797339945686	-18.456529860382	1.32067969910072e-33	3.32136049440007e-32	65.9221781742297
ABHD4	1.25423525952939	5.63082817987983	18.4953198472392	1.12555508011224e-33	2.85208835754502e-32	65.920118350186
GMEB2	1.08358359827512	5.97096288018866	18.4978455094341	1.1139068327632e-33	2.82685551913987e-32	65.9092054304099
SHISA5	-1.38123110113337	5.77658275307985	-18.480590070164	1.19597517037218e-33	3.02137292285564e-32	65.9064232761473
FLOT2	-1.17300327270911	5.9741966247771	-18.4799500732334	1.19913354389153e-33	3.0247827131285e-32	65.8611817786251
ZFYVE21	-1.05537881630482	5.97934366244299	-18.4779437886942	1.20908908217261e-33	3.04530207985765e-32	65.8452572457084
EIF2C1	-1.28399340808436	4.92133151143904	-18.4102380252973	1.59868518094301e-33	3.99647398596276e-32	65.6744046451793
GZF1	0.928620131630826	6.16746116026674	18.4249880152681	1.5042325420601e-33	3.77163193904245e-32	65.6107028406177
COL5A1	-1.20664399785677	5.94475181821741	-18.394706191678	1.7046123153696e-33	4.24857471866486e-32	65.5205187565388
CDH1	-0.695719728928466	9.90594395045542	-18.4488431876773	1.3632191965183e-33	3.42319487125707e-32	65.4967955612829
TSPAN17	-0.997614640081041	6.3790716472138	-18.3865528091149	1.76302020353323e-33	4.38761158986453e-32	65.4816922326186
PTDSS1	-0.60904347131115	7.31614614131706	-18.4138523451859	1.5750018780573e-33	3.9431633845255e-32	65.4739108751369
RAPGEFL1	1.49881671162014	3.68036848656337	18.329054741816	2.23636809960051e-33	5.50015001437044e-32	65.436403149293
TNIP1	0.910791152150625	6.23470875887052	18.3752878366021	1.84705070547011e-33	4.57630755530106e-32	65.3836088114345
ZNF227	1.55114362115314	4.55277220437063	18.3196874300561	2.32480862113752e-33	5.7092656945527e-32	65.3470306969344
SNHG12	1.70718494102432	5.03503808642324	18.3454772661679	2.08941404122249e-33	5.15388796834881e-32	65.3468461343433
HNRNPAB	-0.704998013161664	9.35696146064522	-18.4048930885665	1.63436777328536e-33	4.0795771105111e-32	65.3311003563938
ITGB5	-0.859690708990429	8.01977848395767	-18.3805341020223	1.80742585982709e-33	4.48477597622378e-32	65.3006797743775
DDX42	0.641005957546978	8.47036952481542	18.3827171699216	1.79119056765082e-33	4.45109525310437e-32	65.2751043549119
TMEM214	0.761413544728666	6.57851948414562	18.3440962504772	2.1013880558698e-33	5.17578996264604e-32	65.2064564662053
SLC9A2	-1.46605457584475	4.35400758315909	-18.2774904835435	2.76900234086659e-33	6.77029168839954e-32	65.2017925142927
PER2	1.31913586824034	4.84305961593661	18.2924279305663	2.60274326286192e-33	6.37310078010288e-32	65.1433850367129
FAM84B	0.649739208325391	8.55727002887833	18.3501708047613	2.04923032650166e-33	5.0697230740257e-32	65.1284043605717
H1F0	0.875401717557551	7.72711080413696	18.348945201552	2.05964761290334e-33	5.08796849013227e-32	65.1096457257836
ZBTB2	0.945728130365787	5.97859175594434	18.2982704322012	2.54048329058896e-33	6.22977163516273e-32	65.077973188389
SUPT5H	0.713906713412785	7.56296850753938	18.2733273655669	2.81721752485385e-33	6.87812348695705e-32	64.863091312103
CC2D1B	0.957933234386538	5.22178762604916	18.2296858535755	3.37651059739629e-33	8.23159813860868e-32	64.8448512454216
KIAA0355	1.47410105094839	4.01133618270962	18.1680871857266	4.36168085702168e-33	1.05870465388724e-31	64.7305140272439
MAP3K14	1.44460062443592	5.93432447964536	18.1993452685922	3.83007317009427e-33	9.32374726297766e-32	64.7122540136942
PPM1F	-1.64457243172654	3.81266194448018	-18.140025178381	4.90201444912335e-33	1.18813463256723e-31	64.6975168002885
ZNF85	1.52379315528731	3.63746457176739	18.1112676300355	5.52582450890942e-33	1.32969624585613e-31	64.5220637827179
GRB2	-0.528725281363897	8.66995505339167	-18.196345058206	3.87813237571945e-33	9.42701829237385e-32	64.4971095158228
PAX9	1.18285424268432	3.40087301778348	18.0999950450334	5.79164008566181e-33	1.38767032654166e-31	64.4926061413745
NACC2	-1.22984589871874	4.93205442639519	-18.1241858511219	5.23627433141194e-33	1.26365731484175e-31	64.4853354348693
NAIF1	1.5346942978349	3.97815202648618	18.081188389693	6.26410327398574e-33	1.49658375934482e-31	64.4501414217106
ABCB10	-1.24375977370825	4.37050075571113	-18.0949178281974	5.9155358646065e-33	1.41532792274219e-31	64.3950447403575
USP3	0.907340212292792	5.8756241777128	18.1273956192481	5.16673200466213e-33	1.24867667696488e-31	64.3738103793495
NR2F2	-0.938623796432344	6.03322532752457	-18.1334226100166	5.03865540688941e-33	1.21948586143008e-31	64.3682326703984
LZTFL1	1.91977059677024	3.59746930515885	18.0477003509672	7.20362262293729e-33	1.70884233682274e-31	64.3365728953514
MID1IP1	1.27982719930109	5.46547745600833	18.1045769033908	5.68207703424578e-33	1.36337240058431e-31	64.3046024288033
EXPH5	2.47038955159156	3.43366485095726	18.0328078817217	7.66586257635906e-33	1.81190329344604e-31	64.2910319445793
HMGB3	-0.963204628560476	6.88906522595635	-18.1208396001193	5.30977775501194e-33	1.27954932528559e-31	64.2757850751363
KDM4C	1.08587407640025	4.8207029648249	18.0651644166204	6.6971850783183e-33	1.59777065976883e-31	64.2464770507483
NGFR	2.4662479699317	2.44631929993237	17.9961838872675	8.93380837495605e-33	2.08090544934213e-31	64.144265394115
VDAC1	-0.578009923426057	8.64857654914743	-18.1057012177962	5.6555125242512e-33	1.35894815309737e-31	64.126275428691
IQCB1	1.14171125408766	5.15234836956013	18.0478041826107	7.20050040604122e-33	1.70884233682274e-31	64.1063184882864
GLIS2	1.14041675719465	4.8418097925155	18.0223723612525	8.00746204552775e-33	1.88349922994945e-31	64.0540764478377
ZFYVE1	1.13556153797489	5.08625321664799	18.0231118490006	7.9827584977232e-33	1.88033314247779e-31	64.0517457649452
TMEM110	-1.87197738978591	2.89127847459607	-17.9680372424369	1.00502080675132e-32	2.3279734033392e-31	64.0153098700246
CNTRL	1.56711273859863	3.89632033379856	18.0036743895399	8.65834273494346e-33	2.02237603211165e-31	64.0125781736654
PPT1	-0.925549943950723	7.66596372975328	-18.0603152147045	6.834098021932e-33	1.62811189912807e-31	63.9898081221305
JPH1	-0.867359288765021	6.26305047837086	-18.0480443487333	7.19328383368098e-33	1.70884233682274e-31	63.9885480232737
NAB2	1.49318855592087	6.74429635336419	18.032660653951	7.6705784008598e-33	1.81190329344604e-31	63.9539836232972
GPR125	-0.945298608732397	5.28422736580118	-18.0081834154688	8.49666313883847e-33	1.98738733334174e-31	63.949355369921
CCNB1IP1	0.973676458540468	6.13841025892651	18.0231448926422	7.98165642542336e-33	1.88033314247779e-31	63.9129769055803
ARRB1	-1.10655267181715	6.43119769249357	-18.009985345705	8.43290510086883e-33	1.97800708144362e-31	63.903031058007
SEC23B	0.643586609793402	7.54555934387463	18.0423956620958	7.36496241826179e-33	1.74464067256388e-31	63.8886441643947
SLC39A8	-1.15593978726475	5.43917794409434	-17.9997433067342	8.8018257802751e-33	2.05302279427226e-31	63.8673866407695
DUSP8	1.60841708712731	4.82636977027783	17.96987017826	9.97340718456058e-33	2.31338781906506e-31	63.8399144777872
RBM5	0.699368934773481	6.13853871536479	18.0091806209277	8.46131906500238e-33	1.98189215746638e-31	63.8396598528958
USP46	-1.33803218274205	4.3930399372105	-17.9371615156813	1.14372532957916e-32	2.63466424406086e-31	63.7673878459759
FBXO8	1.5602524354855	2.93906579496793	17.9130416034999	1.26537574035335e-32	2.90290039529074e-31	63.7556189243202
GCN1L1	-0.892882601445521	8.1291308554995	-18.0115178887769	8.37905817162523e-33	1.96813720312164e-31	63.7533582160126
THUMPD2	1.46386578399017	3.8382718378388	17.9287281705208	1.18485890185956e-32	2.72566441192563e-31	63.730370661786
LASP1	-0.693280272879885	7.67559208872058	-17.9859252500478	9.32545608665562e-33	2.16910886777787e-31	63.6988848071547
OSGIN2	1.31984132339059	6.54102528339437	17.9724871683058	9.86477734855713e-33	2.29136856079541e-31	63.644874730742
TOR3A	-1.00879380305297	6.29436687239036	-17.9469716194992	1.09768230995706e-32	2.53909252444286e-31	63.5926897861023
AREG	2.44298973679407	1.41141360316653	17.8600652822544	1.58032834602562e-32	3.60073722873739e-31	63.5807123557156
LOC100507173	2.61294886871956	0.762581338119106	17.8987749081429	1.34338229090238e-32	3.07342345185382e-31	63.5655678093855
FBXL18	-1.33312277761761	5.66887542190782	-17.9057567978794	1.30461983466042e-32	2.98883042669327e-31	63.4925203989289
PMS2CL	1.55720747288297	3.24023420135453	17.8427432853277	1.6995855447199e-32	3.85147271678802e-31	63.4593148256384
ZNF687	0.962600946726864	6.43838451805292	17.9239344528813	1.20890113169783e-32	2.7771514459498e-31	63.4463961161901
DDB1	-0.614777742445691	8.40806938392209	-17.9376273290933	1.14149570556451e-32	2.63315505929115e-31	63.4227068677744
TFRC	-1.10115114930193	8.93044521229387	-17.9399243150599	1.1305649944108e-32	2.61154267493456e-31	63.4025366301771
MAPK14	-0.958088416498196	5.75579584032965	-17.8887599447544	1.40101846398682e-32	3.19653926217129e-31	63.3636172540011
CNOT2	0.748398880970838	6.27829282783976	17.8917166381774	1.38374824748671e-32	3.16144886488629e-31	63.3318614233653
RAB24	1.41030339108185	5.2179187422247	17.8552253475314	1.61277513429381e-32	3.66468088939262e-31	63.3235339264784
CYP20A1	1.09320175003356	5.09154023331216	17.8554682778484	1.61113065573553e-32	3.66468088939262e-31	63.2894493870626
TBC1D2B	-1.05953354336301	5.26675715408882	-17.852330006729	1.63250532427399e-32	3.70448019581523e-31	63.2633725263747
ARL4C	1.27180900782962	3.6853069014941	17.802978063375	2.00880574980155e-32	4.5399009945515e-31	63.2301119346335
ZSWIM6	1.40825384895954	6.25705567903331	17.837896322311	1.73455047531445e-32	3.9253886534721e-31	63.1627862675888
PXMP4	-1.07552655895457	4.22271198366834	-17.7748914854223	2.26081366854249e-32	5.09566681842381e-31	63.0794135041864
STARD4	2.12446598023741	3.32095900860804	17.7271277712485	2.76471309477266e-32	6.1897003744281e-31	62.9571968462018
BET1	1.60543410055042	3.6680309812373	17.7415727659112	2.60141268577481e-32	5.84758410710995e-31	62.9510213734414
THAP9	1.66177607767369	3.03957339298958	17.7120161417123	2.94661500673271e-32	6.57933102437888e-31	62.9248905671147
RRP1B	-0.718634125500368	6.70065163701951	-17.7810011521724	2.20341332342567e-32	4.97299384898393e-31	62.8405716886094
PPRC1	0.842634687478855	6.65524630667359	17.7577639063933	2.42988563251502e-32	5.46936841429087e-31	62.7311182750107
GLB1L2	-1.19903886860713	4.6446061418494	-17.6775734260688	3.40756283520457e-32	7.56813822788329e-31	62.6524114156089
CCRN4L	1.85835110179798	4.71854127501256	17.6740724261184	3.45830691637354e-32	7.67065316570704e-31	62.6393219793428
TAGLN2	-0.871396025616299	7.95918396106464	-17.7316474524751	2.71253777216759e-32	6.08102971873067e-31	62.582392679763
HMGCS1	1.18258220906712	8.60651286618243	17.7343015876782	2.68236168280311e-32	6.02145191720796e-31	62.5543531123131
CTPS	-0.672564809756262	6.52130529647733	-17.7086014097098	2.98936122882341e-32	6.66587695877903e-31	62.5503367573841
EZR	0.531770650706814	8.16263350951487	17.721009690901	2.83695440061843e-32	6.34294457165008e-31	62.5233867219402
NUP210L	1.12708400917489	4.23445456774258	17.6383427516538	4.02178002134622e-32	8.86169289551966e-31	62.5086373958574
SLC25A36	1.33823585479776	6.38274749293213	17.6875023686147	3.26769253393334e-32	7.27681623668458e-31	62.4948453632301
ZNF44	1.61821426188549	3.48056619114085	17.6021725733585	4.68654524245838e-32	1.02857982460464e-30	62.4303130987246
CLK4	1.16217843352257	4.8696264889963	17.644856309581	3.91257228144532e-32	8.64383868360523e-31	62.4234083205071
CDK2AP1	-0.76704345096492	6.97555780155385	-17.6780783192519	3.4003069544062e-32	7.56206562572996e-31	62.4154121060017
KIAA1267	0.995079326896988	5.59684137423669	17.655062461759	3.7474271486451e-32	8.28994333782283e-31	62.4110538359686
ATF5	-0.910622038832734	6.4443887740544	-17.6588984154132	3.68718876490687e-32	8.16748939129835e-31	62.3509069762641
INHBB	-1.47964684617985	4.93381378741238	-17.5841688920698	5.05763365282902e-32	1.10856966199099e-30	62.3025581069987
HSPE1	-1.60124202820023	6.60915666135536	-17.6099540841708	4.53475970791424e-32	9.96574525034924e-31	62.2659799868257
UGDH	0.806765968635942	7.27819462632599	17.6404332651293	3.98639953416018e-32	8.79532266613389e-31	62.2216815655343
INPP4B	1.16804658379665	6.30702118021225	17.6230564988047	4.29028461445724e-32	9.44088419633986e-31	62.1963574600982
AGPAT5	-1.06172503646949	5.12464618326814	-17.5430465710403	6.02012825484169e-32	1.31608660044408e-30	61.9684675470915
KLF2	2.47824856197821	3.62310599751825	17.4696390571376	8.22043928514792e-32	1.78312096763702e-30	61.8748325068963
SNN	-1.12158797911796	4.56403565550414	-17.4684092060039	8.26350237491967e-32	1.79014007406939e-30	61.8191196437302
AHSA1	-0.78962503798919	8.50485570360405	-17.550140319093	5.84181446368115e-32	1.27877624464141e-30	61.8105618037373
C1orf93	-1.34007329486165	4.96803013507743	-17.4793452030901	7.88841366988743e-32	1.71332247032724e-30	61.792329998541
KIAA1949	0.892324396718483	5.35395362941306	17.4908034852473	7.51378500133263e-32	1.63620495263395e-30	61.7373539315858
APLP2	-0.565879467770914	8.62069555518424	-17.531649051409	6.31817713197264e-32	1.37944117957063e-30	61.7052990722541
ERMP1	-1.03069077188473	6.69181601897313	-17.4957397072292	7.3579664973606e-32	1.60436286443101e-30	61.6687013420489
C12orf41	0.751949450321158	5.72047573967223	17.4831974549013	7.76041057930287e-32	1.687712698677e-30	61.6567016904792
ERN1	2.99952337255305	5.72509399850033	17.4327043674653	9.61783884678308e-32	2.07279300094846e-30	61.5011235835916
USP15	0.985497756423505	6.4430505778096	17.4579752159635	8.63810909700311e-32	1.86645654442222e-30	61.4831722371411
ADCY6	-1.18386734987879	5.0833044932419	-17.418213122573	1.02293789253598e-31	2.19892201989353e-30	61.4730171202253
FAM48A	0.905684433527863	5.90185353014021	17.4463633004953	9.07515323902605e-32	1.95835951960609e-30	61.4706405406733
SEPT8	-0.953025311633813	5.55832857071249	-17.4175617374827	1.02577695007084e-31	2.20219431488892e-30	61.4063059240486
ARFGAP3	1.24932513319525	4.64348884344272	17.3849967576822	1.17830661399068e-31	2.51994882511255e-30	61.4031063454069
GPAM	-1.42340092908171	4.19476729610882	-17.3903930809461	1.1515364210892e-31	2.46585084587654e-30	61.40288139991
KANK2	-0.936047389029577	6.15835256199143	-17.4283585088829	9.7972685786624e-32	2.10874542740734e-30	61.3954943046738
SRSF1	-0.778428276498458	8.80616712877644	-17.4635807310267	8.43477910468865e-32	1.82488028133005e-30	61.3865591074893
DMTF1	0.99340836610439	5.74805688487495	17.4103141735989	1.05790582503461e-31	2.26825859203576e-30	61.356895821323
ATF7IP2	1.75503822694699	3.58779953813788	17.3522435699162	1.35478569307147e-31	2.88629757081876e-30	61.3475850876646
ZNF564	1.41612800216113	3.38686058049152	17.3565741000013	1.33000487079746e-31	2.83711753306336e-30	61.3211776234654
C12orf66	1.15313929166724	4.18565419449355	17.367915441517	1.26724686008274e-31	2.7066968694794e-30	61.2720316077938
LOC100499467	2.69227021852175	1.80285927959172	17.3228446829423	1.5357688602979e-31	3.25528497080127e-30	61.2502138227021
OSR2	1.08527517669355	4.80299369411626	17.349581899563	1.37024688905854e-31	2.9155227700528e-30	61.1387414512308
WTAP	0.971899907425246	5.67394768814917	17.334474903184	1.46142867320424e-31	3.10558235459564e-30	61.0174155545075
EEF2K	-0.982450782950213	5.39004872071908	-17.3220663841417	1.54087759267778e-31	3.2619793493599e-30	61.0147381178841
CWC25	1.15532224350622	4.42434922387427	17.2831761171642	1.81919419788257e-31	3.83659568289888e-30	60.9918903253904
PAN3	1.15197995100599	6.0125632872374	17.3297094680626	1.49144081064378e-31	3.16533707071149e-30	60.9824846040536
MFSD5	-1.32849832480793	4.36227507684208	-17.282639010007	1.82337316250075e-31	3.84056584000787e-30	60.9647650721133
RPS6KA4	-1.28771999992323	5.70416762773684	-17.2939436306873	1.7374224415871e-31	3.66876930720994e-30	60.942516358648
YAF2	1.35710378257047	4.40126391732332	17.2673203638494	1.94671768201157e-31	4.07981284636109e-30	60.925222244708
SACS	-1.63388468949213	4.96473212107738	-17.2779708139948	1.86010364017503e-31	3.91300292808643e-30	60.8948706758932
DYNLL2	-0.58197004295824	8.21833639619391	-17.3021713357534	1.6774416458666e-31	3.54659090840367e-30	60.7347118448545
PLXNA1	-1.3317533028788	6.46433671634349	-17.2666849283127	1.95201187742644e-31	4.08578806484102e-30	60.7306257154335
SDCBP	0.984801470987331	6.56038943911884	17.2680838074531	1.9403760915404e-31	4.07162481241175e-30	60.7127390165347
AZI2	1.27980058028057	5.87323128721534	17.2424089376696	2.16550766171459e-31	4.52134208920285e-30	60.6698350801774
SLC27A3	-1.50316972531124	5.12202744124664	-17.222076695995	2.36232144235687e-31	4.91998303885135e-30	60.6487591063282
GOLGB1	1.29097670582011	8.00530447578421	17.2724033866769	1.90488504932446e-31	4.00217306091737e-30	60.6091324811735
IVD	-0.713397363316745	6.16211062861071	-17.2247028565209	2.33592045573968e-31	4.87106405259233e-30	60.5181454290954
TPRG1L	-0.969373287857363	5.34788757435339	-17.1918561339286	2.68864739607683e-31	5.58570671453278e-30	60.5117571338758
VCP	-0.622171384109127	9.48783807709923	-17.2572811529678	2.03207696388815e-31	4.24805689300817e-30	60.4905977919451
ZNF398	0.905563803966801	5.07050675511272	17.1930096448222	2.67539543940234e-31	5.56508872245829e-30	60.4879485803953
C1orf55	1.22415916074991	5.56005813321422	17.1885485601972	2.72701365246044e-31	5.658384159274e-30	60.4093835634739
NFS1	-0.957514942212563	4.88506480226679	-17.1594249637959	3.08955095665176e-31	6.37896916037582e-30	60.3702927563687
C3orf21	-1.02763059190346	4.68044120910822	-17.1525595581187	3.18185825751597e-31	6.55639866596311e-30	60.365703407427
MTPAP	0.95786701224139	5.13540138813546	17.1789901281821	2.84101391762913e-31	5.8803362324789e-30	60.3596743665881
CDKN1B	0.898621480762993	5.98032481162174	17.1877008626212	2.73693497363491e-31	5.67193314734452e-30	60.3447066138424
TIGD6	1.21586366783746	3.31150030752246	17.0968920234478	4.04060780444903e-31	8.23083129374002e-30	60.2506771718119
NETO2	-0.813801905532107	5.95173611883256	-17.1520442672977	3.18889751321969e-31	6.55979360529963e-30	60.2339496556981
ARID5B	1.20242550249916	6.25411291576095	17.1524519635397	3.18332678591369e-31	6.55639866596311e-30	60.2211822850869
WARS	0.94252293301544	7.92809396458491	17.1754855460126	2.8840039279493e-31	5.96193840432931e-30	60.2069306929553
ATP6V0E2	-1.34597889416435	4.81667011001244	-17.1070452511308	3.86819217665635e-31	7.88922511736596e-30	60.2054307072283
DCAF5	0.772646262584695	6.31001827104362	17.138582276787	3.37846015824726e-31	6.92418721648617e-30	60.1471494953955
SBDSP1	0.985804701082959	5.90663461951134	17.1325719516387	3.46671883287273e-31	7.09637769412039e-30	60.1467676460406
LLGL1	-1.54834715728566	4.49801620057535	-17.0759981349781	4.4201564400075e-31	8.94947897126943e-30	60.1327305971806
PRNP	0.978639779064908	6.66236760372295	17.1273938452323	3.54461650366813e-31	7.24696410847748e-30	60.1148688335153
GDF11	-1.05957815375728	4.68886380331697	-17.0841941585259	4.2671688979517e-31	8.66069570987188e-30	60.1106177242641
SREK1	1.09927427449384	7.11224955942412	17.144941733954	3.28753640756729e-31	6.75439298282006e-30	60.1004350169508
HIST1H2BJ	2.65017369105267	2.44799596448047	17.0341645635998	5.29148290360537e-31	1.06620192867345e-29	60.0860910715214
CDKN1A	0.962491270318758	8.02918651422638	17.1421939456107	3.32651640662195e-31	6.82609329869269e-30	60.085900339009
CTSB	-0.777864572253346	6.77310398040357	-17.1108886202821	3.80487637411031e-31	7.76956684745064e-30	60.0171368136242
CHST14	-1.97492341646359	2.73756042446546	-16.9991226879945	6.1532630237548e-31	1.23538020179202e-29	59.9434240912468
CRTAP	-0.620243234678372	6.69046623295725	-17.093954034514	4.09192763084425e-31	8.32523086353276e-30	59.9295274042982
JKAMP	-0.99399724266353	5.56365059796269	-17.0592800379221	4.74955934616616e-31	9.60479208044533e-30	59.8866487485743
RABGGTB	1.00985957876396	6.37417012695059	17.0849634603734	4.25308564218409e-31	8.6426007630482e-30	59.8787939578148
TMCO3	1.13010448887425	5.21897340767022	17.037623693115	5.21329766714253e-31	1.0517152012701e-29	59.8457016388326
RPS6KA5	1.77255807920065	3.62625246103874	16.9916383921575	6.35491650407227e-31	1.27433601455761e-29	59.7908916552701
MAPK6	1.13520094051033	8.55379525524906	17.0800563958813	4.34372645553264e-31	8.80539166573671e-30	59.7537305519495
CNST	1.03206873995864	4.95442719201002	17.0254277769898	5.49425471346155e-31	1.10572702560687e-29	59.7480352211322
YTHDC1	0.718553149331397	7.2461261700118	17.0397720604531	5.16532562569172e-31	1.04329596333416e-29	59.6689285896621
HSD17B7	1.73036332785755	4.381094666947	16.9589656002749	7.31614524603191e-31	1.46008607511501e-29	59.6570362580972
HSF2	1.24992775280238	4.32621312815199	16.9705352767345	6.9600756105275e-31	1.3923481400773e-29	59.6029375225261
TBC1D13	-0.79843531056526	4.92440940990056	-16.9525450874481	7.52159968671398e-31	1.49751468048339e-29	59.5182873247427
SMARCD2	-0.679575961393981	8.5448599381229	-17.0182555440088	5.66655046939287e-31	1.13903113041017e-29	59.495427730926
CNOT3	0.943942850114227	6.44210161533304	16.9840383465431	6.56650031299418e-31	1.31518743993431e-29	59.4391487976584
PHF15	-0.942196846360309	6.05596245852044	-16.9549994208294	7.44238462037979e-31	1.48350942063447e-29	59.4351550771514
PPAP2B	1.09507412025199	3.95100337738267	16.9124048205764	8.94455526045526e-31	1.77028097249531e-29	59.4064169186006
NR1D2	1.50954164503197	5.89912400390389	16.92474881212	8.48025175271048e-31	1.68236928009881e-29	59.3206949948714
TNFRSF12A	1.27179363214307	7.7135180348065	16.9637954610651	7.16532307459347e-31	1.43169489963562e-29	59.304421151362
ST8SIA4	-1.16289959618598	4.53281956330903	-16.9127667234905	8.93058516990185e-31	1.76961026518292e-29	59.3033748138144
SRP68	0.670978885907878	6.95714630908694	16.9514850238756	7.55607586210455e-31	1.50258992530127e-29	59.2675928326983
GCLC	0.866025188596785	6.46489134137479	16.9272240277983	8.39011128576385e-31	1.66646343400374e-29	59.2089582371427
CCNT2	1.19013976670038	6.1840903869911	16.8970995993981	9.55595174553392e-31	1.88905126468451e-29	59.0792708836267
TMED4	-0.98904932688167	4.61571058021518	-16.8404829827807	1.220699404274e-30	2.39331498676182e-29	59.0433923350515
FAM129A	3.65742035209192	3.18334967343605	16.7892104776984	1.52426023656219e-30	2.94702060072441e-29	59.0369895619774
ERBB3	-0.798184325622794	6.85031377385106	-16.8899537351523	9.85564908982669e-31	1.94599616739388e-29	59.0312594833535
ZBTB8A	1.14068283919902	4.12149678332957	16.8372213456256	1.23805512771568e-30	2.42166479016573e-29	59.0154672552972
FAM107B	1.08693995906188	5.86558592295604	16.8436921674414	1.20386186035992e-30	2.3630734451478e-29	58.9203659069458
OAT	-0.761007669689366	6.67562307442411	-16.8538380414019	1.15215236474753e-30	2.26422986463428e-29	58.904133251232
CABLES1	1.01797856031598	4.83409541990287	16.817038384034	1.35111753107755e-30	2.6305110116113e-29	58.9040186876868
PSME3	-0.646432036629318	7.2433986752176	-16.8645650752528	1.09991013604194e-30	2.16410554296064e-29	58.8891471727306
PAM	-0.850955533326365	5.69776988431607	-16.827490959095	1.2913225281646e-30	2.52290630385803e-29	58.8792074933018
SRSF3	0.847635136861378	8.8537905020091	16.8770967746424	1.04189064978509e-30	2.05478528620351e-29	58.8578019192032
ZCCHC7	1.34586203755392	4.68923235010675	16.8025989158685	1.43833382207329e-30	2.79056784690879e-29	58.8539044154836
METTL3	-0.876405991149996	5.55842004852143	-16.8170536931288	1.35102794606737e-30	2.6305110116113e-29	58.8203473482269
PLK2	0.697530034795422	8.56393687860043	16.8710350639086	1.06956013725399e-30	2.10686969793118e-29	58.8195112184582
CRY1	1.11048124534073	5.18033355925275	16.7931868219203	1.49821416477233e-30	2.90001547357089e-29	58.7947642368245
EXT1	1.12902637642055	4.43521941890412	16.7866068663378	1.54156105527806e-30	2.97702853215592e-29	58.791786136374
SNW1	0.759704172736787	6.72469376412423	16.8372749382679	1.23776795422575e-30	2.42166479016573e-29	58.7908158028845
DNAJC3	1.09521126857728	6.45664733779249	16.8272146110887	1.29286858925524e-30	2.52297949669833e-29	58.7846328873735
ATP5G1	-1.20128441149947	6.4567044989377	-16.8108765060584	1.38766534324743e-30	2.69852502331047e-29	58.7409056052871
DEGS1	-0.95371281895848	5.52887463871231	-16.776850885513	1.60816593567939e-30	3.1020723308307e-29	58.7009966783017
AGAP6	1.18229305633271	3.59350053664879	16.7365745187531	1.91524917292062e-30	3.6732370605418e-29	58.7000884314154
C9orf140	-1.3113343980193	6.66902871983791	-16.8042001831109	1.4283889601032e-30	2.77449209857908e-29	58.6991999236025
NDST1	-1.00778855986408	6.45830766881123	-16.7953786546155	1.48404914368351e-30	2.87592559431784e-29	58.6958368776669
KIAA0930	-1.19819803915296	5.01105197103267	-16.7532590825681	1.78145561899139e-30	3.42843081381036e-29	58.6495883758668
MPZL1	-1.00501356478814	5.11926547502284	-16.7414200522374	1.87538270530573e-30	3.60090704518174e-29	58.5711996781845
ARNTL	1.616373008294	3.5738262981658	16.689922969431	2.3455496444989e-30	4.44246571399769e-29	58.5365264351576
RNF146	1.2182706668939	4.15939658865005	16.7282784747952	1.98549584211542e-30	3.79490656726152e-29	58.5337945100321
OTUD7B	0.979337257134533	6.4491001927891	16.7681720588081	1.66984885633877e-30	3.21734473195964e-29	58.5155174365347
LIN37	1.67550905400476	3.45896682184954	16.6808991461068	2.4394060687001e-30	4.59939426075993e-29	58.4928480950289
NRBF2	1.22586133107366	4.65816017142814	16.7226742495756	2.03441203584271e-30	3.87953328248956e-29	58.4900027737165
LOC93622	-0.966079416587804	5.22360269152293	-16.7445013904044	1.85046670330444e-30	3.55715001678891e-29	58.4786098639237
ZNF317	0.940405464740204	5.29342913707984	16.7332110781901	1.94342239976143e-30	3.72300071175374e-29	58.4697745520791
NEK8	1.32693136164445	3.69084596746457	16.6854325284207	2.39179118253769e-30	4.51980968776953e-29	58.458781219162
INTS12	0.924339132648436	4.58596677077184	16.7101592714032	2.14807400337977e-30	4.09161613126689e-29	58.4536046060119
STRA6	1.51297159934278	3.61804846003332	16.6764579960545	2.48697756498794e-30	4.67853912225628e-29	58.4424672312951
ZNF75A	1.14534140069019	4.23456661213691	16.6871603988548	2.37389031359902e-30	4.49105674260521e-29	58.4171647471984
HSDL1	-0.963753958768218	5.59076994059287	-16.7305423921059	1.96607272171836e-30	3.76208240251921e-29	58.4085387181059
ZBTB42	-1.3602923567179	4.40954265276383	-16.6801382864151	2.44749052126612e-30	4.60944048171787e-29	58.4028679352485
PPP2R2C	-0.876934452693828	5.53970165759182	-16.7097600584505	2.15180306958475e-30	4.09405626117582e-29	58.3969899540699
GABARAPL1	2.64606021966956	2.73805509718253	16.6344582816678	2.98571491496462e-30	5.55429324114218e-29	58.3366234702313
IL6ST	1.40142513914971	6.17789003100429	16.7258949332814	2.00615407823613e-30	3.83001379045902e-29	58.334814680674
MYNN	1.03185323211613	4.99047211956877	16.7045503039906	2.2010693535162e-30	4.17828420751475e-29	58.3336119598129
TOB1	-0.934155403837583	7.27186238397556	-16.7060910062201	2.18638252886445e-30	4.15512061508284e-29	58.2294282027112
ATXN7L2	1.35548459581661	3.5181914300403	16.6258208872292	3.10016253083666e-30	5.74801753500137e-29	58.1966126532514
CLCN6	1.43497070711538	4.38614004906444	16.635882839634	2.96725199169153e-30	5.53225443802109e-29	58.1842243441536
RAB8A	-0.668489353389035	6.70732118860304	-16.6916738428291	2.32776437538969e-30	4.41377907188404e-29	58.1795023557097
RBM12	-0.96993574742847	6.1636483520479	-16.6843494292399	2.40308139982968e-30	4.53601956329025e-29	58.1717198749474
TMEM150C	-0.913819710244288	5.04427325230211	-16.6566180759232	2.7111639180187e-30	5.08312840414178e-29	58.1542243549932
BATF	1.5281940179415	4.42843552007291	16.6402541592511	2.91131201898669e-30	5.44008739726631e-29	58.1539511533825
LYSMD4	1.35773711556873	3.6347694799667	16.60068810258	3.45893301750146e-30	6.37786061573257e-29	58.12306374996
ZNF592	0.786587461105526	6.83835890754674	16.6710567147297	2.546094105385e-30	4.78436829420886e-29	58.0460050634408
STX1A	1.41069696945813	4.37818673689805	16.5940909700598	3.55984751616987e-30	6.54949283393013e-29	58.0433439595517
PAN2	0.828844096666897	6.2162176209322	16.6549220821333	2.73124748463141e-30	5.11504848073637e-29	58.0368003517572
SYVN1	0.998684873232136	6.13939769695708	16.6491805295991	2.80035608951343e-30	5.23860796879448e-29	58.0127469153846
BRAP	0.860071024757399	5.70033974588931	16.6345838732224	2.98408255281931e-30	5.55429324114218e-29	57.9998904459879
DCUN1D2	1.13199133525128	4.19826141499904	16.5780365446533	3.81798812534728e-30	7.00900476490756e-29	57.9590382315245
KHNYN	0.849257534664158	5.93602914502528	16.631603756934	3.02305966005268e-30	5.61128188176704e-29	57.9472725753582
AKT1	-0.873000268929106	8.26195157447052	-16.6568745242725	2.70814008234393e-30	5.08312840414178e-29	57.9384278226889
FNDC3A	1.25641867822524	6.57555388784741	16.6338263571561	2.9939419335821e-30	5.56340943302522e-29	57.9369779990588
NDEL1	0.829633533588853	5.98443233750605	16.6174667985573	3.21505702367065e-30	5.95444226620907e-29	57.919668196837
RHOB	0.882285911526776	7.97282296864467	16.6389204455037	2.92826613630374e-30	5.46566103387766e-29	57.8579617995038
NVL	0.714796593366382	5.86915092771097	16.6053480107374	3.38939181759854e-30	6.25653297544349e-29	57.8509972712987
RAB3GAP1	0.844308600540848	6.43124257941195	16.6117921489856	3.29553664721989e-30	6.09000606498403e-29	57.8216284752973
C17orf48	2.3102042970518	2.2560654916262	16.503553935422	5.28533422064251e-30	9.57659041235378e-29	57.8072040930611
ZRANB1	0.712678152618614	6.31330475531038	16.5955889564827	3.53667619081292e-30	6.51402782105234e-29	57.7576841849471
RASSF1	1.1710919661666	4.49104868860318	16.5319239366708	4.66916998579527e-30	8.53412009206995e-29	57.7228396886405
SIAH1	1.86404971488435	2.73056633560873	16.4806817158589	5.84124409692362e-30	1.05495643927593e-28	57.6936451178264
FLNA	-1.05854590249571	10.5615685601662	-16.615665636601	3.24038499577791e-30	5.99471224218914e-29	57.6597250488717
SPAG1	1.11152962417782	5.15422704524782	16.537779465391	4.5512867736956e-30	8.32775930014062e-29	57.6566782656544
TIFA	1.32014701740365	3.1081068548191	16.505159139015	5.2483810416777e-30	9.51994843178067e-29	57.6456610632307
C2orf18	0.863387866327422	6.41428867052663	16.5652306446071	4.0373465153756e-30	7.40357271087078e-29	57.6369572534014
FAM83D	-0.967591413572972	5.76664867759842	-16.5488570196067	4.33640557597862e-30	7.94326909667759e-29	57.6332309636464
MTHFD2	0.931981517539223	8.84962947346899	16.5888231757579	3.64255191393814e-30	6.69428991304412e-29	57.6035432663638
RRAGC	1.13289421027388	4.75400251011141	16.5088621044273	5.16412446027383e-30	9.38748016017604e-29	57.6023652227902
GTPBP1	1.0844197114258	5.26605378730596	16.5114884247383	5.10519221782137e-30	9.29044990760007e-29	57.5317179825165
PTK7	-1.13803943269995	5.4163199586932	-16.5016826382038	5.32874388629491e-30	9.64479575264027e-29	57.5170722399129
FILIP1L	2.63601234231423	1.42421844294577	16.4432124423019	6.88207567860154e-30	1.23892178308861e-28	57.5092402767114
AMMECR1L	0.770723896717524	6.15889270826687	16.5171026047453	4.98147538908031e-30	9.08508117851462e-29	57.450545635409
CCNA2	-0.970055541088218	5.48221964919826	-16.5072104105938	5.2015372566584e-30	9.44522357007113e-29	57.4281410268215
FAM20B	-0.843312654824032	6.49485814155596	-16.5141211427711	5.04679583062693e-30	9.19418447400923e-29	57.4158087659463
GLCE	-1.1649907998833	4.78542364696835	-16.4844596039892	5.7455207334846e-30	1.03879014861401e-28	57.387376622426
C7orf53	2.36751247418123	2.92084194703507	16.3937593064904	8.54729083226067e-30	1.51907430264322e-28	57.3279148418474
PGM2L1	2.00302150456336	2.94086461191577	16.3710131795835	9.44407575255406e-30	1.67179051118357e-28	57.1926839769729
RB1CC1	1.23932424402987	7.02420714720463	16.4606624008174	6.37594310319299e-30	1.15028341378424e-28	57.1572678721021
ROCK1P1	3.76679446173429	-0.427880686506242	16.517600278369	4.97065510970418e-30	9.07524411077431e-29	57.1522818978717
C20orf108	-0.793780299545258	5.71290314326827	-16.4324565805859	7.2140030690215e-30	1.2972794336163e-28	57.1309659975682
CLASRP	1.08584073312048	5.52322802982085	16.4320246767204	7.2276631883024e-30	1.29833984061406e-28	57.1267350742073
CPEB3	2.26251586538628	3.68027321421474	16.349504755284	1.03790797211033e-29	1.82908039257883e-28	57.0996819108203
ANP32A	-0.825127062658449	7.42246470932065	-16.4534849371624	6.57942356126458e-30	1.18571422024341e-28	57.0957102682503
CCT6P3	2.09577893289639	2.43296682557501	16.3367798090995	1.09755716261274e-29	1.93216273553004e-28	57.0820806056463
DDX43	1.13371237654822	3.80738846918721	16.3549098492636	1.0135688490522e-29	1.78996044683728e-28	57.0317069295343
NAMPT	1.02549337205527	6.73702207595148	16.4314256883118	7.24665091060021e-30	1.30035396812101e-28	57.0228986587747
AKAP8L	1.04724049968119	6.39009095223907	16.4124518118475	7.87482500852141e-30	1.40553440173439e-28	57.0086500429681
DNAJB5	2.113602067313	3.26439722128384	16.3179229079183	1.19235714732801e-29	2.09024957357585e-28	56.9973369787708
RNF10	0.570875289275032	7.60975377557664	16.426816027302	7.39446570351687e-30	1.32545599598731e-28	56.9575166731309
EMP2	-0.75065118025161	7.29322696189787	-16.4145158229303	7.80391520034272e-30	1.39436621592448e-28	56.9239437995098
NFKBIE	1.57106083784772	3.73592589417909	16.3361940546637	1.10038454171579e-29	1.93510316252942e-28	56.9154112824364
APP	-0.562570368359691	8.8654038719346	-16.4208641399849	7.58981956668688e-30	1.35901651427485e-28	56.8995571770387
RABGAP1	0.953201014978812	6.89971425378463	16.4062678728958	8.09118296288742e-30	1.44261134191183e-28	56.8940522823653
KBTBD2	0.854759594966702	6.50568561243074	16.396739266308	8.43633507096032e-30	1.50094965666745e-28	56.8833814132953
DGCR2	-0.951097700987682	6.26826613005342	-16.3876911204167	8.77779602838288e-30	1.55673235184173e-28	56.8817446806002
SPAG9	1.22731815217666	8.51969115069591	16.4181631905803	7.68017631185559e-30	1.37372479828313e-28	56.8773361838373
CCNK	0.626802974050059	6.93231206219604	16.3988343740906	8.35919494096469e-30	1.48880911813305e-28	56.8749369163403
CTSA	-0.882379410689184	6.94812640400617	-16.38804349838	8.76424111927512e-30	1.55597843395708e-28	56.8731840344292
ZNF181	1.63768993268756	2.88298767978381	16.3006650463227	1.28632803172404e-29	2.24556889379465e-28	56.8570685248213
C1QTNF6	-1.04253005885409	5.85808558917953	-16.3521869132824	1.02575755567675e-29	1.80957482712427e-28	56.7800278047945
SYNPO2	-1.31752553527069	5.70477138016374	-16.3564592981857	1.00669822467873e-29	1.77970624836438e-28	56.7422272977415
ZRSR2	1.27282917965506	3.52248992240778	16.2888657947485	1.35483378658317e-29	2.35532642898305e-28	56.7317775764801
AGPAT9	1.11627648080576	4.46689572032955	16.3001400838179	1.28930049009466e-29	2.2484109902339e-28	56.6675395235673
VAMP3	-0.786617901962696	5.95642348397361	-16.3205408422926	1.1787186001355e-29	2.0706817088935e-28	56.6244501275364
MAP1B	2.24246115536607	5.38473760063862	16.2998805789542	1.29077241890346e-29	2.24863311809807e-28	56.6153732112527
MMP15	-1.73435975932458	4.23148958167668	-16.251585776886	1.59637148193855e-29	2.75518231826009e-28	56.6130212321286
ASB13	-1.55779562991632	3.5211225909472	-16.2390139681088	1.68724398621836e-29	2.90004814239628e-28	56.6004063369641
CALB2	-1.13134841304416	5.36777152125608	-16.2940093659175	1.32453016120628e-29	2.30504083413254e-28	56.5556848332119
AFG3L1P	0.772428419974767	5.64592494840414	16.3047919284282	1.2631996507884e-29	2.20980658575159e-28	56.5387007428062
HSP90AB1	-0.493855154334712	12.2065673647244	-16.3709533333769	9.44655604561391e-30	1.67179051118357e-28	56.5170620675578
MRPL16	-1.13897632149652	4.60766777799799	-16.26642528872	1.49542340851381e-29	2.58897112670652e-28	56.5112183951721
LUC7L2	0.719885805183906	6.96970631719891	16.3120301297372	1.22364057632977e-29	2.14284450246483e-28	56.4692471348253
OSGIN1	1.66063639904178	5.88191996646322	16.2862255952487	1.37065873090431e-29	2.38036309612085e-28	56.4676166226356
DNAJB6	-0.782365301625843	7.80144613763983	-16.3030202182048	1.27307716718563e-29	2.22475888652167e-28	56.4619757716055
ZNF212	1.04571681625551	4.73444268745097	16.2483105000164	1.61956051512426e-29	2.79212044554612e-28	56.4615630644344
BMS1P4	1.82917588936331	2.83108729665291	16.1979683505504	2.02180496135928e-29	3.46086654798081e-28	56.4119036919804
CWC22	0.90918257540062	4.8486872824422	16.2590074731587	1.54505464541312e-29	2.67212966803403e-28	56.3934284217807
ARHGAP29	1.34293313996183	4.58698170228349	16.2480929478735	1.62111274373671e-29	2.79212044554612e-28	56.3872176542362
PTP4A1	0.974415540359093	9.46722900738722	16.3201155118746	1.18092369599679e-29	2.07237858256561e-28	56.3744045954182
NCK1	1.06312432684971	3.91836438167995	16.2321661575561	1.73891426521726e-29	2.98579077736072e-28	56.3598692737539
CAD	-0.866149279363079	6.79935492127865	-16.2757099428941	1.4355561318451e-29	2.49048140549559e-28	56.3197770386669
SDC4	0.603331506467806	7.92862480671931	16.2750119304093	1.43997181760495e-29	2.49555323084199e-28	56.2955400333287
RRP12	0.796076883944655	6.91011038418543	16.2583361267556	1.54962751393782e-29	2.67726968420414e-28	56.2463734722518
AHR	1.3081063316858	6.27736370736975	16.2471830449788	1.62762112144163e-29	2.80044605298249e-28	56.2042265273873
RANBP17	0.91054240959692	4.58555572083682	16.1892219672486	2.10131817751507e-29	3.59329705529264e-28	56.1543416760218
HTRA1	-1.45551544049782	3.69057591150556	-16.1384656894354	2.62900757633541e-29	4.4591808018898e-28	56.1438160218003
ZNF335	1.0119244979805	5.66699956797043	16.2109329537628	1.90947942148519e-29	3.27193994312687e-28	56.128628320853
CBLB	1.35577618043146	4.02030150071782	16.1463156577428	2.53941780775971e-29	4.31597798952982e-28	56.0718018518339
MARS	0.730343552318402	7.53403598710376	16.2291057186236	1.76251901550167e-29	3.02321723233332e-28	56.0684716761881
JMJD1C	1.47168259257497	6.84328872386418	16.182000881783	2.16933206493548e-29	3.70581301879275e-28	55.9418223012604
ERCC6	1.35590442346046	4.48288898977376	16.129428977867	2.73608821695026e-29	4.63610327662372e-28	55.8775622807078
BCOR	0.951987142526455	5.45138612834402	16.1501327862195	2.49697061953054e-29	4.24815225239357e-28	55.8663011437383
MUM1	-1.28735951628608	4.86648084237478	-16.093478313774	3.20738522139723e-29	5.39098597413541e-28	55.8282628186359
PCK2	1.26911311764265	6.71697944621812	16.1606674303918	2.38349136635839e-29	4.06750098071201e-28	55.8273756137939
PITPNA	-0.566844874108379	7.23986034943072	-16.1579784624267	2.4119539690798e-29	4.10769024224955e-28	55.8060443056341
PFKFB2	1.34955610512973	4.74748239128216	16.1088107579626	2.99713265109461e-29	5.05792597950618e-28	55.8008627186875
JUND	1.77940446528574	7.43316469477138	16.1603441356182	2.38689546884218e-29	4.06915798378355e-28	55.788271376169
GPR87	2.17786420550145	2.65467199176424	16.0274129583703	4.29708281482079e-29	7.16557146583067e-28	55.7266804108313
ZFAND1	1.18062626400449	5.98022829175515	16.1245084649678	2.79622882264237e-29	4.73321162245659e-28	55.7255288680136
EI24	-0.611477056301135	6.21423014598462	-16.1181301097425	2.87617258222494e-29	4.86361074470474e-28	55.6873046144118
ZNF624	1.61292039303031	2.28421520849388	16.0366553441739	4.12466956061558e-29	6.89120616700648e-28	55.6518941818476
SLC25A3	-0.706578115318001	8.64972501071166	-16.1418651802942	2.58982593781746e-29	4.39718263797556e-28	55.6503677438363
C20orf177	-1.1661133363571	5.95687823904113	-16.1059723223158	3.03498157698124e-29	5.11663627958007e-28	55.6446594566278
AMFR	-0.671622660275517	6.58390573512216	-16.1048216363588	3.0504620252155e-29	5.13755558003061e-28	55.627585939065
C9orf86	-1.00493460348762	7.40571898227747	-16.1177969363462	2.88041110396343e-29	4.86585811138226e-28	55.6227716076684
ATG14	1.08750977867221	5.31706686627491	16.0761607850921	3.4627732164255e-29	5.81439952525101e-28	55.6098652917207
UBE2C	-0.969752587461766	6.69494143592949	-16.0968172794593	3.1603684342901e-29	5.31730399346756e-28	55.5845845516866
CHAC1	4.27393214352226	3.60301126371288	15.9917516763616	5.03313356935982e-29	8.36720932544469e-28	55.502783365176
ZDHHC18	-0.902693155283764	5.10713313557406	-16.0381856475955	4.09680170596316e-29	6.85149117305279e-28	55.4901716347765
MAPT	-0.795939730907428	5.48531719468382	-16.046411516381	3.95021772813552e-29	6.61295708561946e-28	55.480776331172
BRD4	1.00333891114362	6.81666518610157	16.0710607025387	3.54181765485724e-29	5.94115932395512e-28	55.4347087709135
CTSC	-1.27639566953279	3.53260246898881	-15.978921465224	5.3279444915139e-29	8.84851476425805e-28	55.422026997534
ATF2	1.50732474539497	5.05737828476337	16.0273932740684	4.2974576538078e-29	7.16557146583067e-28	55.4135222635892
STMN3	-1.09599765039644	6.75213260089596	-16.0537012845926	3.82473174073436e-29	6.40929996313041e-28	55.4053237459045
LOC100506428	1.7293158977691	3.34891969265933	15.9490900654586	6.08238146517789e-29	1.00317305348753e-27	55.3533148880991
FASTKD1	-1.26987219133694	4.14075812339872	-15.9772844342594	5.36678960165873e-29	8.9041854462441e-28	55.2937460633674
MATN2	-1.41066297071753	3.52198409224977	-15.9451899322195	6.18865945829175e-29	1.0196959682805e-27	55.2903633554838
PLA2G4C	3.08700113106228	1.40186035619931	15.9715104563734	5.50609022628147e-29	9.12027837973097e-28	55.2239675463336
SLMAP	0.969238516978274	5.54394602407125	15.9970464188917	4.91630911312395e-29	8.18112971222736e-28	55.1921163829176
ULK1	1.03409808952997	7.49331475356307	16.0207692574915	4.4254831070659e-29	7.37169118352293e-28	55.1761459374859
ZSCAN21	1.54508841800973	2.51385747602345	15.9065584605411	7.34780207364672e-29	1.19653984303474e-27	55.1728549598953
ZNF131	0.890023066916484	5.39867246072593	15.9714347202812	5.50794137977056e-29	9.12027837973097e-28	55.08220344785
LGALS3BP	-2.31748223172532	5.51392395510667	-15.933172500005	6.52802993762442e-29	1.07034090859638e-27	55.0527484418746
METTL21D	1.13192295376067	4.53369976959027	15.9311022259568	6.58835770570243e-29	1.07917428276364e-27	55.0394431009065
PIP4K2B	-0.88302941595198	5.01105789878843	-15.9384345685639	6.37718352520465e-29	1.04869240192254e-27	55.0250200253674
JDP2	1.36098394018633	3.89194486273967	15.9172240222292	7.00751711253477e-29	1.14558862355847e-27	55.0248205815083
RPP38	1.04727009414804	4.06649493019719	15.9333283644647	6.52351061459369e-29	1.07034090859638e-27	55.0245580203449
ZNF529	1.660174397384	3.08904477979277	15.8836989040242	8.13422360238847e-29	1.3207451992849e-27	55.0177689340835
PATL1	0.922796527445334	5.55871672395601	15.9519642553473	6.00523750686934e-29	9.93388645547803e-28	54.9694433645283
CEP192	1.14429508056337	5.68617173133991	15.9504896200879	6.0446932822865e-29	9.98204291775493e-28	54.9401589440794
LETM1	-0.772920080318094	6.43660400620446	-15.9504302797106	6.04628645998908e-29	9.98204291775493e-28	54.9351948990561
PP7080	-0.999902013162385	5.38811444379684	-15.9165820850875	7.02754210235793e-29	1.147740372264e-27	54.8829309982629
ZNF700	1.15846872282262	4.28988873556766	15.8809803577489	8.23321630346532e-29	1.33422780483676e-27	54.7990575325889
GFPT1	1.10501356206036	7.3653618920997	15.9352394838872	6.46835262212717e-29	1.06263977654671e-27	54.7966838388885
LRP8	-0.891694049079265	6.4153142033819	-15.9198257283573	6.92694412614675e-29	1.13352459457611e-27	54.7787309687716
NMD3	0.91419211396828	8.10263277593099	15.9446742082247	6.20285205970531e-29	1.02102852211134e-27	54.7654162023917
CBX4	1.28688577442362	6.74108366463695	15.9110288274367	7.20319574452592e-29	1.17413494767497e-27	54.7499098825512
ARRDC2	0.967163468589579	5.26973208127485	15.8810703168217	8.22992123298331e-29	1.33422780483676e-27	54.747838047593
SPOP	0.773249801439437	6.20836675612073	15.9117644899823	7.17967465431768e-29	1.17144272115911e-27	54.7420462693062
MMD	1.40215064566339	2.9335719933352	15.8307277905992	1.02979835805403e-28	1.65918571677222e-27	54.7323517306227
VPS37C	0.741850285405156	5.67715146236372	15.8916686142695	7.85086437275809e-29	1.27597527473281e-27	54.7082934296881
CCDC88C	0.948993373992827	5.39963261268914	15.8607399989525	9.00939116725418e-29	1.45718624643287e-27	54.6164850428971
C1orf135	1.03959409981004	3.99191954326109	15.8229690629248	1.06602889737604e-28	1.71590637918353e-27	54.6027718609678
COPS7B	-0.905585694582462	4.58196688021969	-15.8159154744827	1.10007890744876e-28	1.76901150463202e-27	54.5987456378492
DAZAP2	-0.595802486487647	8.15338932302024	-15.8925241244453	7.82104369048024e-29	1.27236512334233e-27	54.5822816588386
VWA1	-1.83739801748433	4.82331078577239	-15.8086878456021	1.1361049105255e-28	1.81820272953382e-27	54.5687855750449
TOR1B	-0.662990711103346	5.705313907708	-15.8378052438163	9.97830711873045e-29	1.60923055210847e-27	54.5120452061265
YTHDF2	0.589408016973764	6.52232847702124	15.8569423810657	9.16302726504195e-29	1.48060355536774e-27	54.4899670070871
FAM13B	1.04307343816243	6.36612711929534	15.8509151648162	9.41229553219475e-29	1.51941342162572e-27	54.4803794986999
EFHD2	-1.29887615202535	5.45283197910843	-15.8096437012459	1.13127316207761e-28	1.81394174137929e-27	54.4664753364627
STK17B	1.27894643739767	4.6011395147513	15.7979724828555	1.19171240394982e-28	1.90355284084592e-27	54.4357830082994
H2AFZ	-0.758376271970677	8.967269612493	-15.8615954091472	8.97514403778013e-29	1.45305236096646e-27	54.3896992207752
AK4	-1.01464064368862	5.6135569913342	-15.808856419131	1.1352512835196e-28	1.81820272953382e-27	54.3811227786639
CDC37L1	1.1796726918772	3.94290068882626	15.7792965982512	1.29526025122017e-28	2.06107825322608e-27	54.3805635671101
DPY19L1	-1.00674537599949	4.88826099605774	-15.7865179117794	1.25418926454341e-28	1.9976248819261e-27	54.3299897801107
SYNJ2BP	-1.18799737311439	5.37007646854334	-15.7946125265786	1.20970690556128e-28	1.93045212677546e-27	54.3297285918843
ZNF211	1.40821350302052	3.16841014313406	15.7171604391944	1.70956773155299e-28	2.69724629646153e-27	54.3221407270496
PPM1B	0.778275257674036	6.14605421458304	15.8119657538358	1.11962139023928e-28	1.79870779350257e-27	54.3187749322637
C5orf34	1.36498575857951	3.24754279201779	15.7434546833776	1.52004371029324e-28	2.40503415429935e-27	54.2971708733098
EDEM1	1.01303217939028	6.51079358089727	15.8084275745911	1.13742414632567e-28	1.81857374982319e-27	54.2727587217661
FAM127C	-1.3743147171663	4.38465662595435	-15.7328836153868	1.59355559062465e-28	2.51896254230687e-27	54.2266335167443
C6orf211	-1.01082030575488	7.36031018031569	-15.8108303070969	1.12530375472099e-28	1.80610172686696e-27	54.2227399020811
SEPHS1	-0.653949610008777	6.51657750161483	-15.7930329892114	1.21826047741722e-28	1.94224863911587e-27	54.2063357382858
SCAPER	1.32802073903204	4.26645142354	15.7220811369467	1.67237497809256e-28	2.64105751969971e-27	54.1769605035969
DRD1	1.23468528117484	2.74621479866302	15.7045239682182	1.80893847098203e-28	2.84597243543777e-27	54.145208403724
LATS2	1.0255202873209	5.77404174195723	15.7547841699571	1.44504087925935e-28	2.29069797769985e-27	54.1337538173983
VASH1	-1.42970250249485	3.6980813532672	-15.6921804260494	1.9116169316864e-28	3.00468811706046e-27	54.1331426690771
TRIM24	0.766563054232477	6.1916210299953	15.7726410794631	1.33431104580045e-28	2.12119942300064e-27	54.1287629428192
EXTL3	-1.25940960537114	4.1080448074171	-15.6862965014759	1.9626063066542e-28	3.0819368894352e-27	54.0806167949274
ZXDB	1.25200507877059	3.74127672274268	15.7067845227151	1.79074445170446e-28	2.82000096142236e-27	54.0589899955611
MARK3	0.551960825717565	7.29644860353082	15.7695522404257	1.352835020339e-28	2.14860521179006e-27	54.0560508844679
BCL7B	0.889917781459299	6.05968814521704	15.7488817619848	1.48363897124944e-28	2.34965702227041e-27	54.0427098873648
SCRIB	-1.29217385567338	7.86865112206032	-15.7609925787144	1.40553147679804e-28	2.23018106432357e-27	54.0226853984283
CLCF1	1.44498515266716	3.527128311005	15.6629032292984	2.17923663384588e-28	3.40931276561632e-27	54.013980119222
FEM1C	1.22456269399917	5.23323881928208	15.7080528415491	1.78061717379333e-28	2.8066957223864e-27	53.9343066348947
MINPP1	-0.954090911701948	4.632247121227	-15.6669230980814	2.14036854814445e-28	3.35164078643893e-27	53.8481218444958
ATP13A2	-1.22196016102187	5.41094893756166	-15.6683105570545	2.12711577513257e-28	3.33400976788351e-27	53.8131197589858
EPB41L4B	-0.942055118552064	5.22900548610995	-15.6494682264928	2.31436816172892e-28	3.61058704633904e-27	53.7523695128688
GAS2L1	-1.61499655364154	4.04339360807552	-15.5955428785361	2.9471611549623e-28	4.55951185528118e-27	53.6898633210194
TMEM167B	0.972842481481766	5.59640216919028	15.6502297381731	2.30648808196562e-28	3.60165328504137e-27	53.6554962478
RFX1	1.3794823989929	4.62861158013481	15.6241083696565	2.59285611828166e-28	4.03001168421398e-27	53.6363979105301
PTPRF	-1.05372780644531	8.25509460155546	-15.6838265375799	1.98441650866657e-28	3.11326282278985e-27	53.6354637250779
STAT3	0.715279792504422	6.06455199240902	15.6536416207898	2.27151224558656e-28	3.55035241076539e-27	53.6136045306402
MANF	0.934388290619029	5.71160382898284	15.6483039357697	2.32646858182588e-28	3.62608206546655e-27	53.6039912380883
BEX2	2.84817299262903	2.56334497472085	15.5562178665628	3.516040282218e-28	5.4145725303696e-27	53.597162333606
TMEM168	-1.10117247022659	5.0359289750157	-15.6113455408847	2.74552841069118e-28	4.25938934512054e-27	53.5141509801276
AFTPH	0.918607036936367	5.76598477549589	15.624385978564	2.58963197414331e-28	4.02874466377421e-27	53.5030071231896
FAM179B	1.25547875936065	5.33935501788092	15.6136157993189	2.7177243433832e-28	4.22016916608549e-27	53.4839534086135
UHRF2	0.853542008253222	5.09810746123293	15.6094348815079	2.76915013779234e-28	4.29205439336786e-27	53.4741230447934
SOX9	1.30775945350542	3.73098096654928	15.5443136763905	3.70914088651148e-28	5.70144045827372e-27	53.427203196032
IGDCC3	-2.20660704489148	2.62025930195828	-15.5078689407525	4.36925803715101e-28	6.67929354783488e-27	53.4234090055396
SLC33A1	1.05615477145726	5.55081566542771	15.6005472677249	2.88174569673354e-28	4.46243657705294e-27	53.4184587598085
CCDC130	1.36295953373329	4.29354989857695	15.5558102656667	3.52248175968963e-28	5.41950183523914e-27	53.415084594452
LINS	1.06124554904105	4.9123086035667	15.5860172814404	3.07583404625281e-28	4.7497921135302e-27	53.3936899563003
SCAND3	1.67494256541519	2.86759539162881	15.5168228805758	4.1968586722004e-28	6.42749674302925e-27	53.3872686710257
INSR	0.992461696463155	5.23683720530654	15.5830019229045	3.11773244978898e-28	4.80561820186829e-27	53.3771087270614
PKM2	-0.692260539951397	11.1954919975134	-15.6357145881044	2.46144620206182e-28	3.83288885319198e-27	53.2681580570611
LOC100505783	2.28466179990071	2.60123017261685	15.4713821130546	5.14868509066858e-28	7.83499631085908e-27	53.2628064475601
MTMR4	0.747087783675916	7.46852985721993	15.591423826035	3.00212351905115e-28	4.64025080708054e-27	53.2054306352567
GIT2	-0.950006450570795	4.63453182530684	-15.516417423929	4.20451532992918e-28	6.4333315990609e-27	53.1775261436732
TPM3	-0.507890405144467	8.49138991515555	-15.583188143825	3.11512835174348e-28	4.80561820186829e-27	53.1628977210742
RAB33B	1.18703853410634	4.01200661921048	15.5072049477741	4.38232286827567e-28	6.69314773050615e-27	53.1383174766146
POFUT2	0.845054684587321	5.7830081776635	15.5236209691532	4.07055274063545e-28	6.23977305539756e-27	53.0993445237011
SUOX	-1.21118049583634	3.63859291070678	-15.4508032999524	5.64852935866464e-28	8.57223275810412e-27	53.0243968697174
TRERF1	-1.31381272322695	3.96149478365189	-15.450530949754	5.6554619877343e-28	8.57497246444863e-27	53.0051861585652
PPP1R2	0.83277756999173	7.20086688097884	15.5372678815294	3.8284236527014e-28	5.8793900062239e-27	52.9982832429575
SIK3	1.21691016475414	4.6755454596374	15.4726885148026	5.11849888941114e-28	7.79615441042914e-27	52.9830690410338
C12orf4	1.2003055424343	3.90478492574811	15.4549110616877	5.54499797562293e-28	8.42275623472461e-27	52.9388420586094
ERF	1.08263954281072	6.72839574017194	15.4986822626848	4.55354885923952e-28	6.94831670820453e-27	52.8900175237927
TOR1A	-0.692362799961795	5.54480274698314	-15.4674735243218	5.24007228794515e-28	7.96681535850861e-27	52.8396309548176
ATP5B	-0.601962628334034	10.0010824166319	-15.5266192092164	4.01606873547079e-28	6.16190215890033e-27	52.8239702301004
MGST2	-1.27428368476204	3.93813164040387	-15.399436826069	7.11992588712249e-28	1.07176994182031e-26	52.8043829256409
KIAA2013	-1.14326588177834	5.57690727662758	-15.4318642520686	6.15160389195515e-28	9.31035506688307e-27	52.701680561541
ATP2B1	1.05680974517458	7.87026955954155	15.4788704758215	4.97805336059021e-28	7.58914898837837e-27	52.6959362208017
ALDH18A1	-0.558489857291552	6.62955257920379	-15.4403332063523	5.92129946331904e-28	8.96991052758583e-27	52.6047958054566
TASP1	0.825293669107621	4.75880388058051	15.4041291776466	6.97084088311775e-28	1.0512204051331e-26	52.6029556529436
TRIAP1	-1.11661661249241	5.52501063526824	-15.3951518594144	7.25886840506902e-28	1.09170247487747e-26	52.5638433385973
PRPF39	1.08192269458899	5.80492279785372	15.4172646067349	6.5699917959768e-28	9.91665548699603e-27	52.5529592388836
CASC3	0.634340114863543	5.88581155741773	15.4026910918297	7.01619476502715e-28	1.05710667793076e-26	52.4926735926941
TFAP2C	0.59116881977162	7.03079446698842	15.422825839283	6.40734704593831e-28	9.6798981026443e-27	52.4907444847612
OVOL1	1.24017955958075	5.29803650258219	15.3736887194307	7.99698227440326e-28	1.19947561934637e-26	52.481773937432
TMEM14A	-1.42211327642174	4.216750534438	-15.3390913096807	9.34915589776875e-28	1.39354084879042e-26	52.4769394081541
PDIA4	0.585800963366463	8.16718425770082	15.4301337913497	6.19975975040222e-28	9.37475425549066e-27	52.4674146954765
MKL1	0.934746811819177	5.00269012922903	15.3746589424587	7.96204148582645e-28	1.19530683850055e-26	52.4640932915183
CNNM3	-0.734871104893878	6.12076331612831	-15.3776103796632	7.8566923716948e-28	1.18055097236499e-26	52.3761045577397
HEATR2	-0.869862318192971	5.91293450262047	-15.3595417339267	8.52434215176577e-28	1.27514399057362e-26	52.3085435641696
ARL6IP1	-0.748457775452701	8.4301061839726	-15.372013236518	8.05768533248749e-28	1.20749757616954e-26	52.2233507380956
LEPREL4	-1.56896734031513	4.08889311680683	-15.2649918018212	1.3070740381083e-27	1.92764605055761e-26	52.1997402230187
NCRNA00052	-0.896326336305473	8.27673631359526	-15.3697093681559	8.1419126750025e-28	1.21902728358766e-26	52.1960590934698
DUSP14	0.853916931932075	4.8074212973877	15.2962187966113	1.13484320426357e-27	1.67808291318338e-26	52.1599658395099
TUBA1A	-0.802919835308108	7.11735079934647	-15.3416125400469	9.24327838875241e-28	1.37898829414358e-26	52.1537103741222
TFG	0.616071420831553	7.35289928305611	15.3453000708016	9.09059129932686e-28	1.35742007937449e-26	52.1431014544792
CCNF	-0.903385305104581	5.4746434462604	-15.3071788159083	1.07996757398946e-27	1.60402999177617e-26	52.1160376988359
PPP1R13B	0.940137914563328	6.25294511761924	15.3195483162607	1.02123376266346e-27	1.51814341749188e-26	52.1153510786253
PDXK	-0.836306656196746	7.55898603304042	-15.3345329466403	9.54368867507386e-28	1.42127025291127e-26	52.0878126677612
TMSB4X	-1.0232133706909	9.27866316114611	-15.3523917476184	8.80404623808466e-28	1.31580758968479e-26	52.0822245319333
GOLM1	-0.711977639608794	5.69288622567819	-15.297114631327	1.13025445203263e-27	1.67277658900829e-26	52.0779755644078
KIAA1310	0.677159678050934	6.42800273101051	15.3221219399468	1.00942323852447e-27	1.50192119582591e-26	52.0750848037939
TGFB2	1.26023583702072	4.09502236635785	15.280401934071	1.21902075679314e-27	1.80096317461205e-26	52.0533763945464
GOSR2	0.642691787734885	6.2895273832144	15.3065874779992	1.08285902531642e-27	1.60689745691144e-26	52.0366427377077
ZKSCAN5	0.821936867078944	5.08868034185867	15.2703091165565	1.27599037854673e-27	1.88346540960419e-26	51.9968439835288
HCAR1	-1.91563247136934	2.92152270118206	-15.1727197881065	1.98577765013561e-27	2.88783873224939e-26	51.9169251874647
SHMT2	0.819154540197911	7.73571224256384	15.2992246871533	1.11951969886052e-27	1.65835672663803e-26	51.9075667931775
SLC1A4	1.19069008885994	5.25676281097074	15.2500587175378	1.39850431058363e-27	2.05704363150401e-26	51.8915087563829
LZTS2	-1.32213909031661	5.1207009625309	-15.230274294914	1.52962616410742e-27	2.24595855737775e-26	51.8825522051825
ARMCX5	1.14058689065118	4.04728999087428	15.2243342039343	1.57135831929425e-27	2.30521022209448e-26	51.8590912212835
ZNF217	1.05106537704889	8.52367354987428	15.2992530223546	1.119376245749e-27	1.65835672663803e-26	51.829248036955
LNX2	1.05200742503907	6.12976356194906	15.2566161221264	1.35758866100306e-27	1.99861908156824e-26	51.8077351621114
DNAJB11	0.745256928381568	6.99690561336563	15.2627245607838	1.32055835819898e-27	1.94581656233654e-26	51.7938129257193
MDM4	1.06323638288003	7.21555288984375	15.2386696951899	1.47253841574015e-27	2.16403624471338e-26	51.671712164998
POMT1	-0.967170656646054	5.17207098895381	-15.1902325486834	1.83409972553567e-27	2.67423572884556e-26	51.6691921755139
ZNF193	0.981564786195684	3.34361628860148	15.1471104949979	2.2305991778952e-27	3.23824137596523e-26	51.6196865138171
RAB31	-0.876078989127243	6.08225766522966	-15.2049592899718	1.71560642001121e-27	2.51021887736374e-26	51.6074469616593
C9orf91	0.871864376346974	4.59045027618975	15.1675661317554	2.03277199960055e-27	2.95361241714331e-26	51.5881267278406
BRPF1	0.743849530078561	6.1954628585131	15.2007536457786	1.74863741997581e-27	2.55407966914197e-26	51.5783734998715
ADD1	-0.546199833813145	6.54493376618557	-15.2017897715389	1.74044079558395e-27	2.54432970850927e-26	51.5568953122225
ATPAF1	-0.829675206528099	5.27071496439512	-15.1751892184056	1.96364864603112e-27	2.85814272900126e-26	51.5453615480675
KIAA0922	0.767732319014462	5.73775556236957	15.1838093178474	1.88832857101489e-27	2.7509065349872e-26	51.5419473367835
PNP	-0.670655317871797	7.16121744593254	-15.2052943587351	1.71300195353213e-27	2.50860286084687e-26	51.5345669129204
SHC1	0.681875408550726	6.6871353097754	15.1963337815027	1.78404069149015e-27	2.60351627613275e-26	51.5226651400102
LDLR	1.27762511644781	8.50263837961225	15.207323782708	1.69731216311975e-27	2.48780443610997e-26	51.4846212834911
SLC35D1	-1.1544904905127	3.85706670634482	-15.1165962990039	2.56229273695849e-27	3.70049945879911e-26	51.4154333456875
KIAA1161	-1.64941987535851	4.18273836219029	-15.0819370743438	2.99967958494696e-27	4.29876961256666e-26	51.3740226902415
MCPH1	1.04606755089149	3.63621707791338	15.1046529752744	2.70525086188451e-27	3.89686609941056e-26	51.3628317864427
GPC1	-1.35067898424452	5.84521412705082	-15.1243424431396	2.47366109723437e-27	3.58177560087858e-26	51.3609917160699
TBC1D17	1.08353497324862	5.18681493631049	15.115131892758	2.57940419285851e-27	3.72199790520843e-26	51.291375085392
C7orf40	1.43169495776223	4.06576129575513	15.0754904671878	3.08896443939052e-27	4.42293161681224e-26	51.2444771180656
MGP	-1.33555216396619	4.54803787503195	-15.0668384215044	3.21301112051647e-27	4.59661231646856e-26	51.2099880706034
BLCAP	-0.811354784152547	5.42188446017265	-15.0877033307972	2.9220189753232e-27	4.19466483633521e-26	51.1645306534291
AGRN	-1.22242107437702	7.97342415291112	-15.1276053381908	2.43725624384766e-27	3.53212074714976e-26	51.1442116791526
C10orf58	-0.716516725454032	7.37698826584933	-15.1218389970054	2.50196306257983e-27	3.61962199468729e-26	51.140822608593
KDM5B	0.811637980421676	7.50969739461414	15.1207935923012	2.51387777952819e-27	3.63371581545631e-26	51.1163788781557
BOD1	0.818034149759981	6.67240291269485	15.1100045209426	2.64022810656076e-27	3.80648059087261e-26	51.0857324032445
IMPDH1	-1.02142910338205	6.46841894584572	-15.0920164291012	2.8652546214705e-27	4.11671119325366e-26	51.0767746588202
RUNX1	0.85465919535584	6.49232726011067	15.0949928139858	2.82673077248014e-27	4.06835158682943e-26	51.0422310306924
ZZZ3	0.898427816461983	6.16464842755596	15.0921845952168	2.86306400891848e-27	4.11671119325366e-26	51.0418306623751
FAM76B	1.17671079109601	3.93170154157984	15.0383722765035	3.65762344232599e-27	5.21484181154815e-26	51.0310534341244
CTC1	1.11828964786294	4.34386812602201	15.0387295498585	3.65167635608328e-27	5.21080506647925e-26	50.9947288325186
HSBP1	-0.795823633838476	7.29132213222202	-15.0854736463522	2.95180587852229e-27	4.23379086727331e-26	50.9782773240401
USP25	1.08483580760143	4.45553428706375	15.0234647055473	3.91465339540197e-27	5.57180113912362e-26	50.9299665938248
ZNF805	1.50477249508615	3.22796186950783	14.9758967215853	4.86278123982721e-27	6.85131874093262e-26	50.9180399813959
SNX25	1.40925523601554	2.92341570585784	14.9767198370385	4.84455423783388e-27	6.83139334515463e-26	50.9139798586806
HIST1H2BN	3.20973372275827	1.51154619744524	14.9726647104478	4.93502031959979e-27	6.94724577651404e-26	50.8496125602523
ESCO1	1.1092244236024	5.62658832893757	15.0326677379163	3.7539104274486e-27	5.34756371283223e-26	50.8276766500958
HACL1	0.898071518709051	4.83603874877068	15.0076650858816	4.20693172762585e-27	5.97255740346474e-26	50.8156559185159
RNF111	1.19061221218996	5.19626130152162	15.0197133826707	3.98214524035999e-27	5.66304396256636e-26	50.788675052848
RCN2	-1.0184311891041	7.1483327689462	-15.0400803716155	3.62927868011943e-27	5.18326700651728e-26	50.7747947756595
DNAJC25	1.40545350052978	4.10579139264174	14.9660389846405	5.08650553322201e-27	7.14846374265587e-26	50.7672760359565
SLC39A11	-0.757843824411172	4.97723718526899	-14.9892315242308	4.57580772661237e-27	6.45794067518255e-26	50.7608423533437
KRT80	0.64615043834071	8.6496177789288	15.0566388556328	3.36569761539375e-27	4.81093392477309e-26	50.7487813701422
WDR77	-0.84740317867257	5.45407125873491	-14.9919893532943	4.51861707612978e-27	6.39334619130241e-26	50.6944838679908
SLU7	0.827659399624069	6.5170672437749	15.0065063094423	4.22921292469942e-27	5.9990972818213e-26	50.659458731589
PHF3	0.992328669260437	6.42062379904251	15.0144715772276	4.07841825700992e-27	5.79502692695275e-26	50.6553540201222
RNF115	0.652751439324087	6.20175566908386	14.9951460874171	4.45403603264655e-27	6.30730724893996e-26	50.6073322288439
BEST1	5.55728451592207	0.732025524788218	15.1286287615896	2.42594908638442e-27	3.51878339294822e-26	50.5928418403714
C18orf10	-0.747433906985283	5.51930211796378	-14.9684066856701	5.03184258274668e-27	7.07758918030743e-26	50.5915517682948
CDT1	1.10811679367134	6.28237707882779	14.9909892676375	4.53927284718412e-27	6.41714278075294e-26	50.5649650500581
PAWR	0.992249068415748	6.60306600600547	14.9892292647852	4.5758548792701e-27	6.45794067518255e-26	50.557341953371
GBF1	0.803247089591207	7.31005331935503	14.9988503547769	4.37943633054752e-27	6.20692315187091e-26	50.5489015980731
BACH1	1.50429602996906	5.05750105779527	14.943264736638	5.64378326777805e-27	7.92499003948952e-26	50.5291406701235
CD83	2.38726861884205	1.69368230948317	14.8523255275359	8.55332526936916e-27	1.18219679177628e-25	50.4774299406098
EHBP1L1	-0.863877087823116	5.83907575035715	-14.9343838739313	5.87738902984664e-27	8.23228259088403e-26	50.4525505687538
NFKBIL1	1.44614996130967	4.0840540460666	14.8952454469263	7.02846676782921e-27	9.80350944330072e-26	50.4181819702537
CHRNA5	-0.928161876685153	5.88084625628283	-14.9249298307015	6.13677191354838e-27	8.58839945457599e-26	50.3817242203388
HIST1H2AC	1.31002281986743	4.13318382291511	14.8611784152191	8.21368163030783e-27	1.13996358162048e-25	50.3495933936537
ELL2	1.45879625760292	4.13746014717942	14.8601230855416	8.25344677138934e-27	1.14453270153164e-25	50.3438238574979
FAM155B	-1.41126316589669	3.32959392899417	-14.8314342209163	9.41190690743832e-27	1.29444680197367e-25	50.2989605965794
KRTAP5-1	2.39148018035732	1.81187244096886	14.8116952974433	1.03026728425228e-26	1.40999918672955e-25	50.2917389186221
AURKA	-0.748125720272881	6.86782300198997	-14.9373731260397	5.79769217220621e-27	8.13427884966247e-26	50.2856682003105
ADAM15	-1.02869828718521	6.84571235320612	-14.9222791942964	6.21154073503299e-27	8.68576983718158e-26	50.2772626570586
PYROXD1	1.47718805017601	3.43284821610058	14.8410597070475	9.0060499918734e-27	1.24066869904523e-25	50.2669112141417
AKAP1	-0.603523172588491	7.27772795720735	-14.934751020585	5.86754142422732e-27	8.22537827148179e-26	50.2628233107822
EHD1	-1.10893648112317	6.36387943427329	-14.8955848509435	7.01756829412565e-27	9.79647847670763e-26	50.2618343303485
MSTO2P	1.73212690429679	2.07242993931472	14.7954493132002	1.10991090143783e-26	1.51651551598417e-25	50.2098798526218
SORT1	-0.752277601736822	7.0322960235684	-14.9094498020788	6.58658808562335e-27	9.20251454836799e-26	50.1904572190854
SLC41A2	1.25878524539604	3.67628135238462	14.8249539742795	9.69545875150112e-27	1.33125494384322e-25	50.1774255620385
TRIM4	0.902052551151773	4.50587004072818	14.8490354429636	8.6831206120497e-27	1.19716825322275e-25	50.1454692950586
KCTD2	-0.703795028514234	5.31508076920916	-14.8592165568106	8.28775962329362e-27	1.14833878989198e-25	50.1119058392201
LOC90784	-1.05170703656401	3.81436800709696	-14.8150525012581	1.01453962003978e-26	1.39075086930699e-25	50.1117212747493
PLAA	0.746409552692972	6.1961314729127	14.8867331443458	7.3074407678633e-27	1.01756569027266e-25	50.1095323113742
GLCCI1	0.941159313458159	4.708550881535	14.8507377117446	8.6157198764828e-27	1.18885560407837e-25	50.100465069016
METTL18	1.37250763517495	2.89113607135896	14.8136421998933	1.0211169024106e-26	1.39862072693815e-25	50.0889049248564
ZNF350	1.63165101612963	2.39182530804837	14.7735193654421	1.22733331666971e-26	1.66800644663604e-25	50.0871165731727
ZNF12	1.02833792367272	6.14830872012269	14.8704846426257	7.87125706855352e-27	1.09425522206558e-25	50.0562275413248
CD81	-1.04132958025001	6.90451563756784	-14.8767461645966	7.64897932402961e-27	1.06423902009211e-25	50.0544055238213
INSIG1	1.04058040276891	8.29926565363552	14.893266945595	7.09233741036956e-27	9.88435423758504e-26	50.045692005266
CDKN2B-AS1	1.71613332339862	2.6365975298169	14.7734425150577	1.22776604628616e-26	1.66800644663604e-25	50.0404395602049
THAP11	-1.14284406864869	4.83037293439816	-14.8253832659899	9.67641156633254e-27	1.32973136430029e-25	50.0218985993849
MYSM1	1.49935980109189	5.77510294220195	14.8514084510942	8.58930693308033e-27	1.1861896709235e-25	49.9999741618136
DNAJC12	1.09942995860954	3.89883102952775	14.8083551146805	1.04615858784899e-26	1.43057696019513e-25	49.9847336145808
DYRK1A	0.80219290518048	6.78295132721647	14.858795457024	8.30374736332166e-27	1.14960158033271e-25	49.9699405471974
GALNT10	-0.726252096191053	5.59917000247708	-14.8232622762059	9.77088529183161e-27	1.34051095669066e-25	49.9330887548795
MAP3K1	1.18890079773021	5.75662115643371	14.840094788581	9.0459289592132e-27	1.24513675649285e-25	49.9284992353412
TCP1	-0.547869392922485	8.46763496653647	-14.8642727451647	8.09819369327378e-27	1.12486869872351e-25	49.9147699628528
PPP1R15B	0.822569138746434	7.73642597028438	14.8524615467735	8.54800145531175e-27	1.18219679177628e-25	49.8474925389274
PHLDB3	1.27344078913951	4.01743206248479	14.7542655861644	1.34068919674154e-26	1.81552114383041e-25	49.811505020631
B3GALNT1	-0.913947778463249	5.32832180549795	-14.7776961721846	1.20404379826152e-26	1.63977430636202e-25	49.712431638914
ARID4A	1.3005774474777	6.15095727306166	14.7709873511361	1.24167165543176e-26	1.68416194366916e-25	49.6364866566579
ABCA5	1.22920411091365	6.53186886060452	14.7851981892971	1.16332350712853e-26	1.58690231102917e-25	49.6224117855925
SERPINH1	-1.59941745366378	9.03932703530522	-14.786719696417	1.15523536954421e-26	1.57715561798019e-25	49.6187620217796
TSTD2	1.36308506400239	4.23869446279306	14.720724954411	1.56389872084237e-26	2.10584880896681e-25	49.5931644657425
MEX3C	0.866125212781625	5.53849963606839	14.750652741006	1.36310507227846e-26	1.8443826236881e-25	49.5655803095092
ZNF669	1.15997134114943	3.83789989806106	14.6906540864663	1.79564555156125e-26	2.41207840998477e-25	49.544900671303
KIF1C	-0.671820668591681	7.90797503919896	-14.7779678256724	1.20254456715523e-26	1.63906726496366e-25	49.5388665044329
TRAM2	-1.03492138287703	5.51165014467168	-14.7369296252585	1.45174015014296e-26	1.96113911720443e-25	49.5292680268083
PLEKHM1P	1.15876714192947	4.40986019313415	14.7026464699241	1.69934634558858e-26	2.28455532826554e-25	49.4882915393944
HSPA1A	-1.24911333481265	9.30862539928997	-14.7639605081391	1.28235218045646e-26	1.73793013500436e-25	49.4646958721049
PPIA	-0.791509241040345	9.24110541315034	-14.7770243887439	1.20775938817556e-26	1.64349617639122e-25	49.4538010598037
SMAD2	0.708759298577648	5.78368791463549	14.7335084787837	1.47472524378008e-26	1.99058151549459e-25	49.4461892180388
TLR2	1.90972241901355	1.57568784366838	14.6238915120634	2.44133336688688e-26	3.24811927031155e-25	49.4361409343202
TOMM5	-0.897724686723913	6.01541417089183	-14.7288817097362	1.50639370713984e-26	2.03168777082313e-25	49.4296158802188
DTNA	0.683650987214971	6.18659951204756	14.7225008574832	1.55119346057906e-26	2.09042380618245e-25	49.3578071667805
PEBP1	-0.681027799804333	8.25287597522817	-14.7453775356051	1.39651387169124e-26	1.88805965967375e-25	49.3554522720742
LMO4	1.10478098980014	3.9837022648086	14.656165843835	2.10429519845736e-26	2.81537863192008e-25	49.3138838862219
ACTB	-0.860975160889724	11.6494374774781	-14.7710881368963	1.24109771727064e-26	1.68416194366916e-25	49.3033148255594
RYBP	1.06042407619331	6.66934960841198	14.7046402298014	1.68384755372536e-26	2.2655403450123e-25	49.2849905569515
ZNF434	0.946210557779684	4.32782642949577	14.6460074409331	2.20500057265281e-26	2.94070411300204e-25	49.2290900105484
CAP2	0.831871992559526	5.9678699224242	14.6821090585176	1.86759393726347e-26	2.50671276137996e-25	49.2208498386172
PPP1R9B	-0.862347189970585	6.19814652105331	-14.6793822908294	1.89115790733777e-26	2.53630511967256e-25	49.1731586033601
EPN3	-1.23901337831231	5.12730079282592	-14.6447310951698	2.2179917424964e-26	2.95567282083743e-25	49.1659462447999
CRYZ	-1.22422515158505	4.46341661007515	-14.5984899594508	2.7443926017695e-26	3.63398431290524e-25	49.1114915522244
USP37	1.38906040417575	6.21037025175917	14.6676047325219	1.99642029628372e-26	2.67318919415924e-25	49.0913960818631
C5orf51	1.32498790611508	5.74364400848237	14.6559650689358	2.10624006616514e-26	2.8157281268222e-25	49.0726022689689
RCOR3	1.01546688292309	4.59748219132515	14.6157206418368	2.53495534913894e-26	3.36465025865076e-25	49.0534259153197
CDK2AP2	1.15901320963508	6.20187962953767	14.6545553573936	2.11994667268595e-26	2.83178819121404e-25	49.0481948054397
SEC31A	0.77851775726967	7.40543108802831	14.6686389561451	1.98694549763145e-26	2.66263433512728e-25	49.0359605101463
KLHDC5	-0.90360488157349	4.74370147033036	-14.6229006977667	2.45249827143066e-26	3.26038005496076e-25	49.0226785778339
UNK	0.615172735961943	6.19170090410666	14.6471469705609	2.19346664453729e-26	2.92765651741753e-25	49.0105709514531
FOXRED2	-0.783612963155406	6.10559898071736	-14.6360197278647	2.30873921641803e-26	3.07415244071459e-25	48.9657963150615
CHIC2	1.47623103132176	2.8131449641373	14.5362066164636	3.65758666774832e-26	4.80514371024532e-25	48.9454512220705
RAB15	-0.556969851140768	6.68998617688831	-14.6181472091987	2.50678088141689e-26	3.32989701833328e-25	48.87367975145
SP4	1.54234549376274	3.41282747234332	14.5579866580282	3.30786699493073e-26	4.36283656334555e-25	48.8703455217973
VDAC3	-0.742785682786481	5.97053570355437	-14.6081447198899	2.62498394337823e-26	3.48138235281978e-25	48.8662944809697
HDHD1	-1.21413814319446	3.66006371030444	-14.5366864345989	3.64949537813409e-26	4.79828307420711e-25	48.8438477112053
GLT25D1	-0.816414153903673	5.72956491292621	-14.5931857494347	2.81230397614375e-26	3.71802147802594e-25	48.8376615401182
PJA2	1.04026406200753	6.48815187283961	14.6056213550428	2.65567877579832e-26	3.51930046326871e-25	48.7902756742768
TUBB6	-0.894348255174133	6.5055917022192	-14.5947765149018	2.79176138770268e-26	3.69378302594459e-25	48.7899746257419
RHOV	0.990109216584699	4.18024956653393	14.5467405375944	3.4840298326724e-26	4.59156145954398e-25	48.7234212736854
FBXO42	0.862210334702135	4.77441982060884	14.5448624098508	3.51435562499744e-26	4.62423945495336e-25	48.7063892643452
FUCA2	-0.553279695916824	6.98899018486192	-14.5875437806743	2.88639586538052e-26	3.81296085723726e-25	48.6963304970043
PLBD1	-0.941621921863755	4.29860302018317	-14.5128224662596	4.07458373841521e-26	5.31125007336367e-25	48.6680602164822
CNKSR1	0.968439250780058	4.21163669555004	14.5234879097337	3.87876938853778e-26	5.06785462921139e-25	48.6641811001527
ENTPD1	-0.827843547496286	4.70886282314448	-14.5299855359351	3.76414221692719e-26	4.94124917079202e-25	48.6084026419963
CERCAM	-1.05947655616108	5.47431615394437	-14.5261585489508	3.83123668111172e-26	5.01358390101036e-25	48.606325455544
NGLY1	0.838863108302715	5.04652763995805	14.5244401644029	3.86175327103486e-26	5.04956698239147e-25	48.5835270698011
LOC401397	-1.29411959444742	4.84938280156611	-14.5095552947861	4.13653460874372e-26	5.38780411188707e-25	48.5761662113027
ATF6	0.965803478885827	4.98736099430868	14.5220610139446	3.90440825308391e-26	5.09737108700822e-25	48.5548101156791
KIAA0586	1.04548647012317	5.05389246086195	14.5129464355132	4.07225154122197e-26	5.31125007336367e-25	48.5354556231959
DFFB	-1.90745431413225	2.38864383512366	-14.4242199469874	6.13763907685842e-26	7.87765739995244e-25	48.5253563819062
GNL2	0.594205624222312	6.4612478442944	14.5456053241158	3.5023283159158e-26	4.61204242168314e-25	48.5187609674728
C17orf59	1.38674735724901	3.04894457726617	14.4641889596054	5.10142318531701e-26	6.59321494213614e-25	48.5020617664553
RIMKLB	1.22210902968861	4.56144152502384	14.486680815613	4.59763676692866e-26	5.96978860948098e-25	48.4702523289652
NFE2L1	0.639509564438283	8.79368668156459	14.5614268381385	3.25578915495536e-26	4.29753889719601e-25	48.4597737097434
EGR2	4.9565783992339	0.960513806880349	14.5286423883024	3.78755453859011e-26	4.96808330222596e-25	48.4395361500459
LOC100505876	-1.04885678500871	4.7016673744476	-14.4692236263125	4.98403429122141e-26	6.44648023869969e-25	48.433733877326
GRN	-1.10585345187593	7.64997412731735	-14.5264970212668	3.82525443835381e-26	5.00967542889813e-25	48.4132838789072
STK38L	1.14701965294344	4.85735748005572	14.4833752782169	4.66841560473872e-26	6.05698856273471e-25	48.3870171350449
LOC338758	1.94555966624018	1.66817374233437	14.3934223907309	7.07846899441563e-26	9.0574074569707e-25	48.3840625354002
PLEKHF2	0.989558792260965	6.45449281537412	14.5093781468856	4.13992056322937e-26	5.38801801552125e-25	48.3837986648103
MGEA5	0.775592610266254	7.91460559460389	14.5282390272323	3.79461405090637e-26	4.97344242847634e-25	48.3520041111551
KIAA1217	0.880014466219516	5.73641575869674	14.478632081526	4.77189651776455e-26	6.18644940799181e-25	48.2977218390723
TGOLN2	-0.775764258169943	7.15191307441648	-14.5078941418415	4.16839510608807e-26	5.42085845678202e-25	48.2945464795153
ABCE1	-0.961098379321276	6.99811126334909	-14.5014165903869	4.29500810921995e-26	5.58117448473928e-25	48.2823292351554
C1orf112	0.889156022158851	4.58712261159337	14.4636617766236	5.11387474129602e-26	6.60420395161658e-25	48.2734787509135
MTO1	0.676679434633755	5.76421570180328	14.4704792982395	4.95518253745709e-26	6.41909161552536e-25	48.2278465874388
NOL8	0.881462908723869	6.05354774611425	14.4699193958788	4.96802668827018e-26	6.43074909710762e-25	48.1875610310513
RASGRP1	1.3929208901801	3.33270334272673	14.3915766413121	7.13925566622608e-26	9.12820426314717e-25	48.1590680964526
LYSMD3	1.35138036695819	5.69529340430787	14.4465317624204	5.53553868846897e-26	7.13223027934938e-25	48.1205054882307
PTPN3	-0.760338779647365	5.5354658404599	-14.4338114939784	5.87112681639985e-26	7.55297883672855e-25	48.0930007317811
ALKBH1	0.782652724271552	4.61891619975284	14.4089774423207	6.58642787232053e-26	8.44072181890334e-25	48.0559664375148
CD2BP2	-0.813575422166561	7.29517073737979	-14.4365999475887	5.79585225775789e-26	7.46188092061147e-25	48.0280293543635
PKI55	-1.76121008586675	2.68681790330861	-14.3137110343745	1.02441548201203e-25	1.29593982762248e-24	48.0083573623715
TOM1	1.17551208888981	4.55905102296071	14.3754595552436	7.69285515300415e-26	9.82101599838484e-25	48.0070844564115
COPG	0.652619528069954	7.68814792316545	14.4493869091725	5.46290413232704e-26	7.04950684483314e-25	47.9930097922566
SLC19A1	-1.20727793427039	5.80430757074384	-14.4064568867262	6.6637586166914e-26	8.5332847707157e-25	47.9897585245387
ARPC5	-0.797789715240204	6.57350587174047	-14.4314260080993	5.93630302400532e-26	7.63095555522406e-25	47.986102462115
ZMAT3	-1.20157366268908	4.52853809892403	-14.3689769248603	7.92751751901969e-26	1.01128758953536e-24	47.9801698311662
HMGCR	1.04423087591293	8.35253993627647	14.4482565393874	5.49154528099933e-26	7.08100256587763e-25	47.9755269627048
TEX261	-0.524635594228196	7.21302948008625	-14.4310305336761	5.94717826166875e-26	7.63906369033397e-25	47.955819640131
TYW1B	2.26830761352052	2.11123333797628	14.2933447697847	1.1260186912875e-25	1.41484121661098e-24	47.9238991463721
IGSF1	-1.00186617048307	5.61789926540715	-14.3880152901463	7.25803032921505e-26	9.27297931442265e-25	47.9057291382485
FOSL1	2.34090074204967	3.29180561096025	14.2879471825868	1.15460552125883e-25	1.44858385127777e-24	47.8996112540101
NSRP1	1.0201838790803	4.63889864684609	14.3555560566731	8.43646550469797e-26	1.07457310815361e-24	47.8601195255281
FAM173B	-1.17607615193356	4.61084610009345	-14.3347191794443	9.29254248672176e-26	1.18091550568339e-24	47.8514966933437
JHDM1D	1.7582795135295	4.67150614644581	14.3134663083296	1.025579917465e-25	1.29643224033897e-24	47.815817401362
TAF1A	1.2242407441864	3.05595015219674	14.3193153844173	9.981100835078e-26	1.26457523004428e-24	47.8152745395504
TRIM39	1.05683877403776	3.88305308108488	14.3200584570792	9.94673664725162e-26	1.26117682857192e-24	47.8030134445783
EIF1	0.820644311808664	9.3485305829146	14.4134066776517	6.45271819668172e-26	8.27571005531481e-25	47.7608552900813
POLD3	0.759104407380962	5.37918489606341	14.3616646461835	8.20086300230771e-26	1.04536000648319e-24	47.7023215231891
ING1	0.963644733465781	4.29817664606209	14.3055568297057	1.06393940823341e-25	1.34390654556613e-24	47.6978088457081
CEACAM6	-1.85834572620207	3.49691083847605	-14.2386259042801	1.45209027690525e-25	1.80287734157115e-24	47.6086625732101
ERC2	2.12264133233563	2.58818196690895	14.2261475209341	1.53887082165687e-25	1.90214897423426e-24	47.6034146323878
CSTF2	-0.590293925823116	5.37966617723225	-14.3233783839748	9.79465030692338e-26	1.24377928422921e-24	47.6026104281799
KIAA0247	0.855373285830134	5.5373785674788	14.3217396979456	9.86942428818031e-26	1.25232360998124e-24	47.5871582583651
SH3RF1	0.857895983600328	4.81804958847824	14.2999246284228	1.09213092232755e-25	1.37743571229305e-24	47.5861360950485
BCL6	1.14522932369872	3.93574613382583	14.2609758538177	1.30876778480136e-25	1.63342033082224e-24	47.5612714403443
RBM15	0.943863350038528	4.88358698947256	14.3004018265585	1.08971349837617e-25	1.37542404127118e-24	47.5461929973644
SLC9A1	0.753994495577838	6.99598658463686	14.3381900657522	9.1441053081125e-26	1.16293549180892e-24	47.5341872944911
MOSC1	-1.04807745980992	3.72016108418764	-14.2459240901921	1.40363330673013e-25	1.74660442126151e-24	47.5179932969478
ZBTB43	1.12812763286218	5.73205727508709	14.2971142332547	1.1064778125233e-25	1.39238035640629e-24	47.4947261956639
ARCN1	0.643214245123028	8.45751414248134	14.3502948300799	8.64483483077673e-26	1.10027562945137e-24	47.4929823723484
ZNF621	1.09336426713679	5.01283031662875	14.296415011915	1.11007663675841e-25	1.39585877241712e-24	47.4898569654023
KLF13	-1.025345472983	5.6455205243858	-14.2792343363479	1.20229863841347e-25	1.50728953739332e-24	47.4865533879447
MTHFR	1.04216822998685	4.80990430897259	14.272616815887	1.23984164444205e-25	1.55202931599168e-24	47.4856346702177
HIST2H2BE	1.049289687215	6.55361154601822	14.2985601620253	1.09907292545225e-25	1.3841035847337e-24	47.4082082049909
MUT	0.833031747502302	4.68549019656957	14.2664944111237	1.27562480238891e-25	1.59443566480958e-24	47.4006522038882
RAP1GAP	0.968778772927237	4.66629681578352	14.243820945667	1.41742814387666e-25	1.76245860804411e-24	47.3708604651086
GANAB	-0.557150492954365	8.9180986025663	-14.3191128654941	9.99048722209041e-26	1.26480627026677e-24	47.3467137510888
USP42	0.821384033845235	5.4609559549118	14.2661259948037	1.27781088586149e-25	1.59597529911483e-24	47.3286720945763
PHF21A	0.929421453776284	4.42886756841039	14.2389132455157	1.45015101403644e-25	1.80180724804944e-24	47.311198191529
SMAD4	0.770495006779476	5.02986274088026	14.2564192149211	1.33678542512965e-25	1.66466116529175e-24	47.2869771841421
WDR5	-0.631059685203848	6.34106655747517	-14.2713186447275	1.24734368950287e-25	1.56025249538115e-24	47.2464633588981
HSP90B1	0.752989613088307	10.1756265670718	14.2989976524225	1.09684228444282e-25	1.38233537038596e-24	47.1909507512561
FAM53C	0.809014713348399	7.2283258284205	14.2598194191411	1.31582201304947e-25	1.64099980210584e-24	47.1883623076349
THG1L	0.724790512231744	4.66850156126104	14.2208294351183	1.57742257484207e-25	1.94548784230522e-24	47.1826003338471
SMPDL3B	-1.62566440771289	3.19705317103903	-14.1394403691696	2.30454159578086e-25	2.80503301658217e-24	47.1698716277519
ACBD3	0.847271160572267	6.39420531773511	14.2580711949041	1.32655879447936e-25	1.65315717428263e-24	47.169818567361
TMBIM6	-0.443628439926986	10.0969532654542	-14.2916808527963	1.13475446282173e-25	1.42474726998728e-24	47.1662466966524
CUL4A	-0.595143201707567	5.97646131457591	-14.2370348190622	1.46287578300121e-25	1.81226366781856e-24	47.1653060087603
N4BP3	0.70591582106476	8.04852358241973	14.2756637487192	1.22241132729358e-25	1.53135633240883e-24	47.156021370587
STRN3	0.902554664873345	5.78474812672436	14.237031084823	1.46290119083655e-25	1.81226366781856e-24	47.1355708245811
SAMM50	-0.804879817258609	5.16347075228871	-14.2093646742727	1.66386847794448e-25	2.04908221098258e-24	47.1155436713927
DHX35	0.925243941793014	3.74586217814566	14.171039734048	1.98895243582318e-25	2.4386539982923e-24	47.0840705316495
GOT2	-0.548843259398928	6.79143282820664	-14.2354328827518	1.47381622068458e-25	1.82443393595329e-24	47.062261313836
FBXL12	1.14039718708319	3.59289466228506	14.1433435263369	2.26298382008907e-25	2.75846511714064e-24	47.0585622045385
DENND5A	0.756572704820409	5.43704737635107	14.1904294890094	1.81720000555389e-25	2.23462153624141e-24	47.0256882868353
CLPTM1	-0.822085501160974	7.30845115786053	-14.2255646858859	1.54304925487444e-25	1.9059051505554e-24	47.005258468094
SKP1	-0.802929782909328	8.44375521455257	-14.2381157354713	1.4555398273533e-25	1.80581958995969e-24	47.0033954093231
TRIM26	0.913955226058845	7.15230588866758	14.2187978333837	1.59240505811066e-25	1.96251895297294e-24	46.99484774952
ARHGAP12	0.894428981025349	6.42974152332915	14.2064411951758	1.68666403173777e-25	2.0756268776146e-24	46.9716032624875
RIT1	0.929427198985509	5.24427361328281	14.1696343280912	2.00201809831442e-25	2.45287550741468e-24	46.9684193545322
CTNNB1	-0.449802372547868	8.10837575274041	-14.2217109405679	1.57096589004457e-25	1.93895450517383e-24	46.9396616941705
PHB	-0.942906027576099	8.67347402756369	-14.2262884662414	1.53786207260597e-25	1.90214897423426e-24	46.9256456541021
GMPPA	0.989167992525287	5.26836918653907	14.1768459474777	1.93587613679349e-25	2.37880914854771e-24	46.9152910308396
ZDHHC3	-0.702211127202281	5.19965139030438	-14.1545376252401	2.1479291080123e-25	2.62779564026318e-24	46.891234196471
KCNJ3	-1.26851603284294	4.39243411525582	-14.1442042311189	2.25392157003042e-25	2.74942263582705e-24	46.869886220578
ANXA9	-1.00204521320467	4.37022024699707	-14.1164250082957	2.56567509044578e-25	3.10930074004458e-24	46.8591596010213
FAM161B	1.23843925338804	3.02194659420457	14.0902562463943	2.89893451213332e-25	3.50301884255185e-24	46.8139539343031
CDC20	-0.959094712956704	5.81125085555403	-14.1530121182977	2.16325556537413e-25	2.64461155521323e-24	46.7592103510011
RBBP7	-0.559711535630073	7.50194037803346	-14.173311993595	1.96800897948326e-25	2.41474557394557e-24	46.72960402711
P4HA2	-1.15781932081229	6.64601258243971	-14.1273091416402	2.43866838753065e-25	2.96397457217025e-24	46.7004662399395
ALG2	0.574866725345459	5.94856973581993	14.1418941932264	2.27832651659342e-25	2.77514440375152e-24	46.6883480174772
SPTBN2	-1.15261423425402	5.59991805841695	-14.1140123975768	2.59471640389608e-25	3.14221847492817e-24	46.6853430678003
USP6NL	0.997242469932711	5.39879554718165	14.1221131618408	2.49849185251399e-25	3.0344791388122e-24	46.6822698326846
DDX3X	-0.765620511298572	8.99928340437068	-14.1741263253196	1.96055735808414e-25	2.4073686678854e-24	46.67539356209
YTHDF1	0.40648422677001	7.65698120226089	14.1624410649088	2.0702553761479e-25	2.53462305349176e-24	46.6713425675787
PAPD4	0.824609816617461	5.34122902760903	14.1213355524319	2.50757084827951e-25	3.04329570875374e-24	46.6546827189227
MBNL3	-1.43660333960497	4.60665496154459	-14.0922353153512	2.87227606525789e-25	3.47331488903637e-24	46.6412413871319
C14orf101	1.02847210981247	4.5336116321523	14.0942346965595	2.84559425074594e-25	3.44353967072902e-24	46.6410615614676
PTTG1IP	-0.425120566451638	8.33775533888096	-14.1513214300343	2.1803700547023e-25	2.66358720196065e-24	46.6024101765476
GATA6	1.35879742072295	3.00008123100227	14.0172689922484	4.07704257236226e-25	4.87379985562448e-24	46.5344891213718
ZNF512B	-0.871839635407515	6.84656667537329	-14.1198343975897	2.52519154113805e-25	3.06245854488708e-24	46.5186675433049
TCP11L2	2.52350082270161	1.95561334390867	13.9910449921324	4.60919028786592e-25	5.47700976533045e-24	46.5102438733704
SORL1	-1.36552463412175	3.811216171802	-14.0255427727733	3.9223154977245e-25	4.69218915478859e-24	46.5044452319266
S1PR3	-0.956317808754757	5.23574053139686	-14.0605364254692	3.33053500499643e-25	4.00430391254927e-24	46.4826898692961
ENO1	-0.675330254860203	10.9195286013002	-14.1507842601341	2.18583616078843e-25	2.66831561700918e-24	46.4604373927067
XBP1	0.645804281363256	9.01451172394694	14.1324422924014	2.38098230876012e-25	2.89596713685122e-24	46.4524750960372
PIBF1	1.51895837095436	2.62711516322751	13.9909557496041	4.61111561204573e-25	5.47700976533045e-24	46.4354704424452
RELA	0.605834178676831	6.29892332391127	14.086283086873	2.95320710744915e-25	3.5660242357386e-24	46.3797211359835
SCAF4	0.632562395789371	5.97810960790718	14.0744319251009	3.12123607738918e-25	3.75806711002568e-24	46.3776206317561
HMGXB3	0.599590965793893	6.25995546056181	14.0860392579541	2.95657083875032e-25	3.56751015203899e-24	46.370329548935
PAQR4	-1.22206522932581	4.76176376255968	-14.0336848335219	3.77581453101027e-25	4.52340417024468e-24	46.3598529560171
LMX1B	-0.979121919419425	5.39397291004562	-14.045886122438	3.56650664927327e-25	4.28493227029067e-24	46.3549055359112
TOX4	0.463112116464836	6.94047330140866	14.0824788407744	3.00612947648206e-25	3.62469425844888e-24	46.354604264123
NDRG4	-1.22282892356733	3.74048752936697	-13.9911451293258	4.60703088357491e-25	5.47700976533045e-24	46.3470599374453
TRAFD1	0.595176883055069	6.20507786458967	14.0643341722797	3.27196921892424e-25	3.93672037534453e-24	46.3011044499519
DCTN4	0.793787969702979	7.14355106976632	14.0786566260191	3.06026212879818e-25	3.68730719322916e-24	46.2966101316224
FZD4	-1.60699181947302	2.54916694933389	-13.9438077597027	5.75020550587721e-25	6.76275927428203e-24	46.2738272810786
ANKZF1	0.755085655267161	5.19173730182175	14.0339764999757	3.77066984116095e-25	4.52047902677962e-24	46.2578775738041
PODXL2	-0.964617269346137	5.82102276968745	-14.0355201297543	3.74355894108731e-25	4.49119653735611e-24	46.2333548664304
ERO1LB	2.57580179320672	2.05962900698487	13.9279738570398	6.19308581680844e-25	7.26829243510907e-24	46.2261265401386
C16orf46	1.77685153265031	2.16544087482405	13.9206677485543	6.40884894282616e-25	7.50046114204511e-24	46.1978868490386
SLC30A7	1.16456826724795	4.50123490146217	14.003224456938	4.35386839479632e-25	5.18988560474509e-24	46.1892634742624
PCTP	-1.04790925060967	4.23619686771289	-13.9754560633873	4.95807411969826e-25	5.87243849701372e-24	46.1865448323254
GPC4	-0.945867151963209	4.39661262214225	-13.9847399242759	4.74722477323994e-25	5.63467616094143e-24	46.1843189763663
VOPP1	-1.06726357349075	3.93004473231304	-13.9588831992655	5.35814903531596e-25	6.32836754707797e-24	46.1756032513141
MTMR10	1.15922831021201	3.87945115253764	13.9781624834111	4.89565349844005e-25	5.80261581204191e-24	46.1703526349186
ELF4	0.688597320127012	6.4714403128305	14.0356774757883	3.74080648818776e-25	4.49111613126002e-24	46.1520490248911
MEIS2	1.07526712029611	3.10677734597368	13.9512630715237	5.55284189976159e-25	6.5490640290277e-24	46.1080637612375
ITCH	0.965291915481904	6.93375074026342	14.0317762854821	3.80965392160866e-25	4.5606766059401e-24	46.0995453588286
MORC3	0.999488053724149	5.41611944338157	13.9997509597417	4.42519973806393e-25	5.26740501205559e-24	46.0979707690103
NBPF1	1.12047487687435	6.09814331686685	14.0154570091688	4.11173911610334e-25	4.91176606983659e-24	46.086287800685
KIAA0664L3	1.37864016565064	2.66511556316731	13.9257864301196	6.25690747012905e-25	7.33804491798305e-24	46.0644854137631
ASAH1	-0.851154013971146	5.32974030201778	-13.9835104631009	4.77462125930646e-25	5.66317488940718e-24	46.0621608516697
NDUFC2	-1.37545422740859	3.95183491993755	-13.9379088420567	5.91135244953096e-25	6.94251814367667e-24	46.0612566910735
RET	-1.02270240930712	6.20179262202891	-14.0037821841948	4.34252315344493e-25	5.18005400985827e-24	46.0599957147143
TBL2	0.622359356769318	5.89197207347537	14.002587286884	4.36686612510957e-25	5.20167158663337e-24	46.0505418905831
ZNF14	1.09729818607248	3.49788471919119	13.9480699206067	5.63652622267335e-25	6.63839891183022e-24	46.0293751081704
NAA40	-0.682533966838089	4.82048226298398	-13.9668454667154	5.16204037925608e-25	6.10537222791221e-24	45.9533956383464
ZNF654	1.39729817925497	5.12790179426344	13.9496112438968	5.59597496701889e-25	6.59528437973389e-24	45.9214301597103
LOC643988	-1.84303605243997	4.78586603219106	-13.9203260675541	6.41912237553551e-25	7.50723095164027e-24	45.8917020752348
SERTAD2	1.09974579967633	5.54606232701982	13.9473234035825	5.65627267171295e-25	6.65696721757406e-24	45.8750766233136
CUL3	-0.727804383001065	6.7863731138364	-13.966177687736	5.17820670097513e-25	6.12016458424791e-24	45.8422320308228
PQLC3	-0.989000505884091	4.78084185880028	-13.922258965572	6.36122258716173e-25	7.44993603275159e-24	45.8411101854398
ABR	-0.736441967415552	6.90530862064035	-13.970654303984	5.07079706646423e-25	6.0016992313905e-24	45.8377989273557
PCDHGC3	-1.69388175987863	4.09172921466402	-13.8911351077108	7.36082014997039e-25	8.56066454715611e-24	45.8313320171764
SULF2	-0.528558786846975	10.0732937779421	-14.005777279417	4.30218184037026e-25	5.13559522472178e-24	45.8168240695858
BCL2L2	-0.793850825007113	4.91901074529905	-13.923193453867	6.3334186156457e-25	7.42257133343088e-24	45.791006140493
ZNF619	1.04110569121425	2.88270505512615	13.8732220483038	8.00624739515622e-25	9.29836676643004e-24	45.7478372982448
DCAF13	-0.720208252127237	7.1731724586828	-13.9568121901494	5.41037360805572e-25	6.38553904171657e-24	45.7474361226161
LIMD1	-0.947409885486085	4.669994093616	-13.8964893327832	7.17825003550045e-25	8.35996194942267e-24	45.7317549638838
ABCC5	-0.749834470405809	6.50405537473376	-13.939529192336	5.86664070097733e-25	6.89484884632079e-24	45.7209105976768
TYW5	1.09888292071255	4.57824384509556	13.8984245127904	7.11338940320324e-25	8.29019682084815e-24	45.6898287456606
ZKSCAN2	1.1796171921721	3.38821776967116	13.8782550150576	7.81936242746382e-25	9.08763149665775e-24	45.6744292478
FBXO38	0.82208818116207	5.03030070324262	13.9065627926552	6.84700724054965e-25	8.00205094975209e-24	45.6592745412887
SHB	1.00835318736612	5.51057837888022	13.9001696902285	7.05540231960667e-25	8.23409270014668e-24	45.6489596961777
NBAS	0.831546015019843	5.26200018826921	13.8923518246543	7.31892651385471e-25	8.51786548487865e-24	45.5907313576437
C11orf46	1.02026057433238	3.60178668024603	13.8472289590543	9.04534881599201e-25	1.04688175500796e-23	45.5387713555905
PRMT2	-0.632836190599025	6.48211157983645	-13.8990832022624	7.09144702768683e-25	8.27038773298706e-24	45.5342270643187
OGDH	-0.762895710749533	6.65469609956134	-13.905125829916	6.89330206126266e-25	8.0505295860724e-24	45.5297611820708
KLF11	1.01006392824749	4.71299190209244	13.8394184531066	9.38331681277488e-25	1.0829992434565e-23	45.52811634369
BNIP1	1.13870080896354	4.16452097427851	13.8447524681939	9.15116282502075e-25	1.05766445809017e-23	45.4581855569831
DSCC1	-0.862375572057483	5.65895836823666	-13.8700814975161	8.12513116537901e-25	9.42988852253981e-24	45.4276854099335
TTYH3	-1.21052586007153	5.7038548215233	-13.8459819699624	9.09847479708987e-25	1.05230216117933e-23	45.4272122178571
KIAA0090	-0.675723545226324	6.01801502801878	-13.8626753746335	8.41256027764929e-25	9.75670305710171e-24	45.3917557101327
CRTC2	0.721072214113804	5.91226146487968	13.8443809794005	9.16714254114275e-25	1.05877963990381e-23	45.3158042001411
BCAT2	-1.08681626475862	5.38021404997142	-13.8134654022279	1.06002063818528e-24	1.22008156593329e-23	45.247966902777
PSMB2	-0.640841379874038	6.98496599528806	-13.8489139377577	8.97405793761112e-25	1.03935003427014e-23	45.2436195571576
TSFM	-0.758757045259651	5.48546736962361	-13.823790737062	1.00981357873673e-24	1.16389540253571e-23	45.2302501489605
PALB2	0.737349016385061	4.21619340713579	13.7957621077591	1.152013097811e-24	1.32232443704812e-23	45.1885396422831
UQCR10	-1.05755758921018	5.79729508563084	-13.8045069638258	1.10561002596544e-24	1.27080564084165e-23	45.1631878015687
IMP3	-1.01653470658587	5.54859429173805	-13.812196158584	1.06636307773206e-24	1.22653755928411e-23	45.1612904878907
CALM2	-0.839087149853013	8.89394387982346	-13.8506167079588	8.90258801912292e-25	1.03178712426758e-23	45.1550363408647
ZMIZ1	-0.969855596906201	7.51201177907251	-13.8249277820581	1.00443287038639e-24	1.15849209133392e-23	45.1331083587542
TGFBI	0.756940590169571	5.63643999687925	13.8019784779581	1.11883051494032e-24	1.28511823707843e-23	45.1270873181432
NOMO3	-1.1514881430056	3.85882614905453	-13.7259156522129	1.60031720358759e-24	1.82562789309678e-23	45.0940667574339
PCNT	0.680722035526098	7.85537869813466	13.8230283310969	1.01343764237081e-24	1.16726798422929e-23	45.0672990863347
RIOK2	0.819121096771697	5.32329257859915	13.7864255362767	1.20371920494702e-24	1.38072702219026e-23	45.0631604774711
LOC113230	-1.48522304031007	3.77611971068103	-13.6982477630819	1.82313242465873e-24	2.06852555427358e-23	45.0285622433122
CD276	-0.815306867256657	7.17463095333264	-13.7827750767414	1.22456422208693e-24	1.40367457506386e-23	44.9725620531361
LGR4	-1.14871612154627	5.23642021714156	-13.7432012795662	1.47521851843025e-24	1.68752082778574e-23	44.9658459917241
PIF1	-1.38545142763779	3.28243429009725	-13.6855739510959	1.93536528196487e-24	2.19437620173427e-23	44.9212483293498
NSUN6	1.32231258517815	2.71838400882047	13.6613200788426	2.16987704785004e-24	2.45196106407055e-23	44.8561039591765
POLR2L	-1.45079697021718	5.67362406598123	-13.7136151431978	1.69578163876403e-24	1.93321418723174e-23	44.780475467643
CBLL1	0.864635580402341	6.12927175905475	13.7427699202304	1.47821744407094e-24	1.68979552526605e-23	44.7766846461258
ZNF622	0.7879906129322	5.98070081340362	13.7305193923774	1.56599307579381e-24	1.7889117622661e-23	44.7757530516644
WRB	-0.975306628044627	5.04386938278034	-13.6982996070502	1.82268701939908e-24	2.06852555427358e-23	44.7502502062686
GAS5	1.22155301489517	8.03420108179446	13.7537403580045	1.40381775832897e-24	1.60694375019122e-23	44.7337339119926
HYAL2	-1.17565844129276	3.54068997673634	-13.6629902160926	2.1528499080489e-24	2.43436523747192e-23	44.7290447572583
ZFX	0.976238133027041	5.20438872687319	13.7061490666204	1.75649656416464e-24	1.99970378074128e-23	44.71024781769
JAG2	-1.21693266975403	5.99396060560339	-13.6988813089285	1.81769695594527e-24	2.06516059043673e-23	44.7027852324338
SLC39A6	-0.672027468193084	10.4502144128769	-13.7711840974717	1.29318741384453e-24	1.48131961021479e-23	44.6888221801826
MEGF9	-0.963092737777817	5.74180467632366	-13.6993421365733	1.81375354732895e-24	2.0620811914024e-23	44.6805440671703
C3orf52	1.99458430531936	2.33380091909397	13.5929702390067	2.99619080398794e-24	3.34055300039295e-23	44.6589137275986
FLJ90757	-2.17722143235335	3.60262510937709	-13.5885808000648	3.05897987215521e-24	3.40601726910278e-23	44.6552272917652
TGDS	1.28443140198663	3.1475253693191	13.6435900318629	2.35919853205412e-24	2.65870864218821e-23	44.6522262334888
CREBZF	0.801739914810459	6.40057225325991	13.7261879531549	1.59826612906002e-24	1.82453261040271e-23	44.6411565102276
USP5	-0.681179590180651	7.28898173871667	-13.7072699627359	1.74724380861246e-24	1.99052489477076e-23	44.561236846694
LOC100129196	2.33606408949766	0.865361134539735	13.5792883005648	3.19630295520666e-24	3.55655160498178e-23	44.546337573392
EXOC8	0.96611322198878	5.28691874534287	13.6681639123702	2.1009513394371e-24	2.37728756432652e-23	44.5241426279368
MCM3	-0.640951934997608	7.3432593757179	-13.7058301758077	1.75913792599814e-24	2.00134848125122e-23	44.5110780195504
ERLIN2	-0.83340332793146	5.32119577026228	-13.654466522057	2.24117851743071e-24	2.52911400307093e-23	44.5100389840033
DLG3	-0.65713605521025	5.66800529757694	-13.6585721055999	2.1981878503861e-24	2.48227505805922e-23	44.4462873525101
AP3M1	-0.746734038003442	6.52620196276945	-13.6694456614347	2.08828933059031e-24	2.36455997053435e-23	44.4407069973942
ZNF572	1.07730568182554	3.1732754128536	13.6022162532664	2.86813526413267e-24	3.21062209888587e-23	44.4246518561238
USP53	1.20286119031785	5.57794715856829	13.6469458751083	2.32213307670054e-24	2.61870219654349e-23	44.4169355583433
SERTAD1	1.38760092809561	5.45539804975964	13.626153605503	2.56157484349107e-24	2.87901731737531e-23	44.4078948004288
CCNB1	-0.695863171039361	7.20924674371709	-13.6741416439608	2.04255082409818e-24	2.31433739716923e-23	44.4025619659528
SLC23A2	-1.20035413919574	4.16300244692155	-13.5909315487158	3.02519068890266e-24	3.37063884618308e-23	44.3734154169796
TMEM165	-0.844968457493193	5.65415432781606	-13.632831772005	2.4820806074934e-24	2.79237420726156e-23	44.3470587405923
ELF2	0.815602851404695	4.91798368072183	13.6226589270734	2.60418890217116e-24	2.92298357046379e-23	44.326900020014
PCMTD1	1.14856581428508	4.3750109778415	13.5982187782062	2.92281046015236e-24	3.2630895951661e-23	44.3259752052452
TCOF1	-0.566023017311127	7.19434874425548	-13.6426359604478	2.36984444352896e-24	2.66890764131841e-23	44.2384801691563
RIOK1	0.703966038248036	4.79327840856388	13.6001293595994	2.89654914776554e-24	3.23809411411972e-23	44.2030064694037
LIPA	-0.915022611830492	5.78375945557788	-13.5985928036032	2.91765063979438e-24	3.25950496325459e-23	44.1928576684819
ZNF845	1.03783950835721	4.28769701421099	13.5697961037796	3.34297695767774e-24	3.71481373024602e-23	44.1921262249287
SEL1L	1.03894616879218	7.47273144989167	13.6327690659749	2.48281538280193e-24	2.79237420726156e-23	44.184220731339
ATXN1	1.0482806153315	6.3451333757966	13.6069723974984	2.80442067330125e-24	3.14140196519023e-23	44.1730934462264
TERF2IP	0.52824964202167	6.91696627912909	13.621933517686	2.61312344127958e-24	2.93104469697918e-23	44.1713380363963
C17orf28	0.835026693367327	6.60508516117111	13.6077428111033	2.79423470392749e-24	3.13208989198951e-23	44.1320741935839
SCLT1	1.27216579876231	3.33002762229426	13.5201194707173	4.22843167667506e-24	4.6770033968726e-23	44.1313734657477
STIP1	-0.520499939788046	9.50524692810074	-13.6232186545098	2.59731598115617e-24	2.91722716379152e-23	44.0775658255745
UNC45A	-0.797481538111361	7.0537366584048	-13.6001700285133	2.89599273069687e-24	3.23809411411972e-23	44.0679417479456
ZNF674	1.72291337012963	2.63855359617534	13.4825626977615	5.05134266371624e-24	5.55415218329982e-23	44.0491231485984
LPXN	2.31612049492	1.29216456649906	13.4623170677304	5.55988099938018e-24	6.08928944555561e-23	44.035012766956
DERL1	-0.502002150922015	8.37679441186188	-13.5949403669264	2.96843166013117e-24	3.31181127978877e-23	43.9641341620679
CCDC150	1.49423809265115	2.5493217992254	13.4655226797918	5.47605918369479e-24	6.01275881695253e-23	43.9496668541809
SLC12A9	-0.954291695320572	6.18512239035404	-13.5546906168973	3.59046443040151e-24	3.98189171976359e-23	43.9463034958874
ZNF571	2.04751748814642	1.59365551738652	13.4369221879022	6.27114813189637e-24	6.81916003627015e-23	43.9433189820697
FAM136A	-0.671233105357668	6.88905390550421	-13.570320696064	3.3346971209129e-24	3.70807677195128e-23	43.9414450012614
IFFO2	-1.20271060831555	4.39055457438701	-13.4834214505239	5.03083690157727e-24	5.53524449618278e-23	43.9409957289349
ABTB2	0.930686863196883	6.24925487726627	13.5459111055164	3.74268514597475e-24	4.14795668530694e-23	43.9112425607962
FAM57A	-0.96295624278127	4.55218454800705	-13.4958866394777	4.74243393309615e-24	5.22759624569929e-23	43.9066153116713
LEPROTL1	-0.921540640590505	4.51672322422497	-13.5041758818752	4.55990407208997e-24	5.03033217029239e-23	43.8960985002683
LOC100505854	1.21914456089789	3.31691148566732	13.4654009793382	5.47921815177927e-24	6.01275881695253e-23	43.8930502946736
CS	-0.432534925180571	8.44847820376637	-13.5657582100105	3.40740397498836e-24	3.78389270104285e-23	43.8218083306058
POP1	-0.864839078551153	4.93006803315218	-13.495773653831	4.74497195705066e-24	5.22759624569929e-23	43.7933485595244
SHISA2	-1.10848419568601	4.29652836485117	-13.4624058794155	5.55754143540308e-24	6.08928944555561e-23	43.7389260405456
PGAM5	-0.674021624473908	6.96823676577466	-13.5274103830044	4.0850267466978e-24	4.52437002064729e-23	43.7373246838757
USP32	0.743057443147189	9.69881852717921	13.560845785334	3.48746960993979e-24	3.87023502034725e-23	43.7366146218544
UHRF1BP1	1.11198657677173	6.370212723718	13.5259731540834	4.11290352043291e-24	4.55223021017339e-23	43.7346822689817
DDX50	0.745969527506832	5.8599239739877	13.5165445407748	4.30058469409524e-24	4.75366678281882e-23	43.7317063203631
TMTC4	-1.50173228349948	2.98174652506095	-13.402167796713	7.39514805459024e-24	7.98943514631571e-23	43.6976287304655
ARAP2	1.44229519661121	4.16112846097201	13.4395036370785	6.19485466109059e-24	6.74058226103312e-23	43.674571138765
GTPBP3	-0.965657536559464	4.49145999096508	-13.4511004702768	5.86345823207912e-24	6.40499513215488e-23	43.6364221117267
HIVEP1	1.52081436071243	5.08990496097001	13.4553426568232	5.74673249793295e-24	6.28570008472405e-23	43.5955493017049
BRCC3	-0.865808090912489	4.78691297867671	-13.4479348177856	5.9521123539007e-24	6.48912170838561e-23	43.5701898081812
C10orf28	0.839708415355544	5.01743392275687	13.4646241501789	5.49942543321834e-24	6.03097645541925e-23	43.5620440679946
ADH5	-0.675391465034778	6.0461110599956	-13.4780120570709	5.16141542294084e-24	5.6714527945639e-23	43.5619536778368
FHL2	0.932873156336153	5.71095113597258	13.4491354095096	5.91833231685292e-24	6.45650291370177e-23	43.5523718744596
GPI	-0.622988357517071	8.82152349288825	-13.5097147157134	4.44188950203109e-24	4.90337689979987e-23	43.5311979380806
BTD	-1.47624997928915	3.04922389610487	-13.3611486637785	8.98516932781266e-24	9.63874097744316e-23	43.517032036587
CSPP1	0.914599011712978	5.13516345088343	13.4406657600823	6.16081379754281e-24	6.70790689779335e-23	43.4658053465713
VPS26B	-0.76430589749251	4.86717310252526	-13.4198706752859	6.79937325118522e-24	7.35528578608161e-23	43.4559526568231
SUPT16H	-0.58757718891496	8.55912447217095	-13.4911563742539	4.84986708295552e-24	5.33964299508545e-23	43.4512095437205
YWHAH	-0.59990241976642	6.90005933501894	-13.4596846827935	5.62967707886288e-24	6.16169630018998e-23	43.3959338226382
SLC26A2	-1.39071251244723	6.77387793201248	-13.4524830978988	5.82515520548594e-24	6.36731344160436e-23	43.3917928334089
AAK1	1.14490192698374	6.12427573149058	13.4341359330306	6.35455442862942e-24	6.89640287244636e-23	43.3760891008466
ZBTB17	1.09033528260554	4.51926520481044	13.4036063040469	7.34483728830774e-24	7.94021065350088e-23	43.3754896974215
RNF223	1.53071870067101	4.80921584590639	13.3967176792264	7.58892368459498e-24	8.18820385168816e-23	43.3639225923912
PLOD2	-0.964374477617732	6.50207951176295	-13.434383193253	6.34710786017204e-24	6.89404622572296e-23	43.3391014657363
WDR19	1.21020905727187	3.46382824418309	13.3452263213862	9.69122332447511e-24	1.0349681920723e-22	43.3270466766933
SLC5A5	4.32753864122507	-0.82675935764525	13.5103266810707	4.4290402506416e-24	4.89242200473779e-23	43.3097271213381
NTN4	1.10632010424254	3.55137726034477	13.3502958208231	9.46057406300403e-24	1.01098172926313e-22	43.307245846148
AKT2	-0.752555775166259	7.10163000167214	-13.4343448947595	6.34826069577455e-24	6.89404622572296e-23	43.2998713956532
PURB	-0.95522603600962	6.93704057061348	-13.4287402013495	6.51925813423698e-24	7.06140369410487e-23	43.2720781246633
DYNLL1	-0.77140928627291	7.46873458352603	-13.4287908743599	6.51769156763897e-24	7.06140369410487e-23	43.2563056708851
TMEM64	-0.89514039107816	7.60419634400704	-13.4407803831456	6.15746646365232e-24	6.70790689779335e-23	43.2456689394263
MAPK1IP1L	0.614355266905882	7.27315686787576	13.4293114119549	6.50162092455566e-24	7.05143374463482e-23	43.2175835838078
TRIM23	1.03117276914039	4.17029721273507	13.3708952190597	8.57871424442723e-24	9.21454187693006e-23	43.2043257137894
DGAT2	-1.73862850429153	2.50710092966355	-13.278577505045	1.33052349714721e-23	1.40300598778625e-22	43.1937341997361
TOPORS	0.842244418630497	4.90571801764616	13.3825636524295	8.11633142231403e-24	8.7291013959344e-23	43.1917118592935
NBR2	1.81821804486986	2.30212939787658	13.2754015547863	1.3507865138591e-23	1.422578945704e-22	43.1759964421453
RERE	0.832376076804538	6.09105966451616	13.3971111721124	7.57476397556372e-24	8.17820224191915e-23	43.1569110699255
FTH1	0.882011135521267	10.8881381620396	13.4506711551963	5.87540299234679e-24	6.41385376266369e-23	43.1515587106555
SMAD1	0.993966015063127	4.07689587973726	13.3280548755185	1.05152955137578e-23	1.11940039574848e-22	43.1316142167428
CDK7	0.822139893705303	5.93421669828692	13.3877772545575	7.91790789022114e-24	8.53215796108623e-23	43.1309381829973
HNRNPL	0.4843371176229	8.8625239163169	13.4273348723587	6.5628552468288e-24	7.10402531702038e-23	43.1289646841194
LAMB1	-0.646523331181881	6.06410924660997	-13.3841214006637	8.0565275530573e-24	8.67035822376643e-23	43.1259020340909
IRX3	-1.13408549058389	5.12487321143807	-13.3555507816968	9.22730637914391e-24	9.88580857686116e-23	43.0917327870452
GRB10	1.09435727317305	3.92111678391079	13.3039489572263	1.17923602092459e-23	1.24978093877964e-22	43.0860959450651
FABP5	-0.998525676039512	4.03559639619322	-13.322492948157	1.07970367974657e-23	1.14793161729699e-22	43.0821771845166
ZNF417	1.35805915714523	3.7747213438197	13.3031011113174	1.18400094742065e-23	1.25403621562147e-22	43.0677896198035
PIK3R2	-0.933876075960201	6.79772546449499	-13.3750655783652	8.41049252894152e-24	9.03965790835591e-23	43.0297785972449
LMO7	1.1113464017977	4.02826096408761	13.3135827543254	1.12642812224097e-23	1.19608786770527e-22	43.0291055670316
IRAK1	-0.734945891659969	8.07675011205607	-13.3883388110185	7.89682861662036e-24	8.51492983780522e-23	43.0029364080647
SAMD1	-1.34082824182383	5.45235174555099	-13.3298584595308	1.04255297238206e-23	1.11055133185462e-22	42.9965751075921
PARP11	1.48761455381184	3.07256826410496	13.2655056053098	1.41593401624431e-23	1.49025050268533e-22	42.9920740419827
DLX1	1.07011156640487	3.01790372877889	13.2838156408094	1.29776842871724e-23	1.37105996221523e-22	42.9670562282421
MDH1	-0.662410942815818	7.23478458503183	-13.3705783091374	8.59163496480965e-24	9.22249699303444e-23	42.96423596767
LNX1	1.18354305162982	3.04694907177489	13.2648650159396	1.42025837418572e-23	1.49386170125044e-22	42.9624387551133
SMURF1	0.69414120393004	6.9358845987722	13.3589967305469	9.07748676521672e-24	9.73153132445413e-23	42.9407627590086
CD46	-0.721466990468998	6.72203532664235	-13.3524466401024	9.36439130612799e-24	1.00134322380872e-22	42.9299562017533
GGH	-0.849442839298703	5.51657692867777	-13.3227497714342	1.07838618351939e-23	1.14726021203424e-22	42.8995979719827
PRPF38B	0.749170891368603	6.43510947495446	13.352496771763	9.36216121827025e-24	1.00134322380872e-22	42.8845826099979
MBTD1	0.952207802756307	6.29824193753811	13.3362121845262	1.01153891677518e-23	1.07888882934618e-22	42.8785271517167
AGPAT6	-0.510436940462895	6.10181812923138	-13.3327646550613	1.02825030663937e-23	1.09601390237328e-22	42.8690101242211
IWS1	0.603494836909894	6.02389683169355	13.3410845986257	9.88384899484501e-24	1.05486592590803e-22	42.8684798451363
CGREF1	-0.848850625984133	4.77509812976207	-13.2819313584928	1.30945685162888e-23	1.3816628635105e-22	42.8276457574387
DPH3P1	-1.22646212992058	3.06635397468459	-13.2189510695054	1.76741458568301e-23	1.84623619806138e-22	42.8099226797816
ERP44	0.675128369852111	6.23709525103154	13.3187166256763	1.09926388819969e-23	1.16798534093085e-22	42.7881009853534
KAT2A	-0.769344361611188	5.8590835821966	-13.3068236234789	1.16322322777443e-23	1.23359196330372e-22	42.7796850649272
XPOT	0.86130943979378	9.1336797238503	13.3525308922297	9.36064368748557e-24	1.00134322380872e-22	42.7636066551732
MAFK	1.10640121632944	6.07218346794894	13.2993544891485	1.20528981051251e-23	1.2749694364966e-22	42.7563321545954
C4orf34	1.01835193867649	5.25874128062407	13.2842443150887	1.29512398219185e-23	1.36913106688853e-22	42.7411722261545
PRMT6	-0.528818926662376	6.70457695712868	-13.3108264847185	1.1412892593714e-23	1.21109908462737e-22	42.6793500388703
PANK1	-1.03042028577528	3.64957353237167	-13.2328517294812	1.65415131921746e-23	1.7322496344767e-22	42.666639468449
C21orf33	-0.784747926918823	7.11669940203335	-13.3026960925345	1.18628399155992e-23	1.25565908068659e-22	42.6583406485303
IL6	6.10749819129301	-1.35313719583881	13.3851608696081	8.01686756310858e-24	8.63323201065215e-23	42.6143898798561
SLC39A10	-1.78870209888587	4.6909599946473	-13.1980825463186	1.95225346424793e-23	2.03423594617336e-22	42.6091854249608
SKIL	1.80443234346495	6.80962767617549	13.277267513291	1.33884416351358e-23	1.4108903459736e-22	42.5792322307769
CIAO1	-0.50641350431069	6.66255701133664	-13.2823488819987	1.30685781613359e-23	1.37979104274105e-22	42.5723655348985
VSIG10	-0.77968354268268	5.06265817163169	-13.2312475953532	1.66684052323023e-23	1.7444456139238e-22	42.5545539608376
PDGFA	-0.828218457786591	4.86708171486793	-13.2220014272607	1.74191068264581e-23	1.82073214103553e-22	42.5545276774768
LYPD3	-1.0509867628638	6.02702950220772	-13.2369752810583	1.62197631825473e-23	1.7006853884948e-22	42.5470869850976
SERPINE1	2.05464351577347	2.89863485033743	13.1417281025458	2.55440281631891e-23	2.62891278154569e-22	42.5417375195953
ZNF93	1.33117121136421	2.73610330269405	13.1639859198529	2.29698981419123e-23	2.37568692965579e-22	42.5163158680332
CDYL	0.540108751107671	6.1645562850102	13.2578065374399	1.46879502242039e-23	1.54297286149238e-22	42.4986172733226
U2AF1L4	1.26450433145989	3.23077250271808	13.1671283633514	2.26280972664319e-23	2.34178402650871e-22	42.4928996384313
TMEM41B	1.09705383610296	5.56291533965628	13.2384726669713	1.61044886263843e-23	1.68965789076318e-22	42.4882400767444
PCLO	1.61214844899804	2.97609884942749	13.1729981907248	2.20032670451683e-23	2.27853026664641e-22	42.4273115161057
CROT	-1.11024087408177	3.88172705535243	-13.1756424121524	2.17274868137765e-23	2.25276186902417e-22	42.4229285908819
LRRC37B	1.65759256689138	2.31559912743971	13.1166762326329	2.87897223994781e-23	2.95024091549554e-22	42.3990757989188
CORO1C	-0.559720934426578	7.05419300735463	-13.2416183656752	1.58649943170208e-23	1.66557542346425e-22	42.3935497937412
TPI1	-0.742663268406078	9.47040322818404	-13.2637775581919	1.42762976279271e-23	1.50067128554024e-22	42.3399176417871
TBK1	0.728250682018886	6.53920782872109	13.2288812515509	1.68573780721731e-23	1.76311939261427e-22	42.3049689810065
SEPT7P2	1.23175696695045	3.06231843710954	13.1271628402978	2.73834871452304e-23	2.81130410691733e-22	42.2969703275065
BCAP31	-0.726259601893594	8.09995290624481	-13.2362508035043	1.62758334790816e-23	1.7054952324822e-22	42.2947620666269
ADCY3	-0.936726563064758	5.15666466020086	-13.180846043512	2.11948707471254e-23	2.20026702901878e-22	42.278567193261
MED15	0.867155481148725	6.01560659270685	13.2080784995495	1.86141032313356e-23	1.94199789420372e-22	42.2725580189761
PIGU	-0.764662669355463	4.92201333052386	-13.1768670109589	2.16009458524723e-23	2.24103113174161e-22	42.2711449318323
CINP	-0.905813531027719	4.80534979974785	-13.1548422135529	2.39942440755643e-23	2.47398112157668e-22	42.2213862767992
ABHD2	-0.909132432066218	7.19942479321426	-13.2116192718949	1.83026067501213e-23	1.91069160604887e-22	42.2124423314843
GGA2	-0.493106371060883	6.7687346337235	-13.2014319452943	1.92132843682103e-23	2.0032603975932e-22	42.2032175666361
TBC1D25	0.938475316028835	3.71213814455568	13.127915544362	2.72852459085714e-23	2.80293889788051e-22	42.1897225848689
GGNBP2	0.647843561081087	5.76197957679384	13.1857066140055	2.07092218535212e-23	2.1538621037207e-22	42.186244415405
MIA3	0.797514937383992	6.45505987361134	13.1927595781585	2.00243269634538e-23	2.08522318889664e-22	42.1769636650003
ZNF791	1.10075863059085	4.89624429547182	13.1549614812842	2.39805917553285e-23	2.47398112157668e-22	42.165770973814
ZNF595	1.18500084227039	3.57889710167576	13.1205561843523	2.82611649759587e-23	2.89963020280941e-22	42.1626285237537
TMEM127	-0.638363545308551	6.32612294789282	-13.1873462834024	2.05479271016684e-23	2.13841650807904e-22	42.1542933598056
ZBTB49	1.2621379549517	2.4465452185556	13.0838091432434	3.36848445702195e-23	3.43293930891134e-22	42.1470419874764
STIL	0.911891622115288	5.96201692926777	13.1849477706182	2.07842994635115e-23	2.16032706170147e-22	42.1372054833537
ZFAT	1.00231636228179	3.75174019188626	13.1020130522082	3.08785273426807e-23	3.16235450875072e-22	42.1176354367084
LMNB2	-0.836969680867498	6.64803221172289	-13.1835174343667	2.09265567586417e-23	2.17376233063058e-22	42.1034884364428
RUFY1	0.572347362577222	6.0214684877103	13.1621853254064	2.31680798339385e-23	2.39470313438064e-22	42.0599580529804
KIAA0114	-0.826939964056666	6.00046723922922	-13.1491475625947	2.46552672220447e-23	2.53900670579727e-22	42.0260139813444
METTL22	0.917852750356865	3.80225865350495	13.092349100594	3.23377643398002e-23	3.30572598300011e-22	41.996499412473
ASF1B	-0.7607917766554	6.599448689336	-13.1579204078504	2.36443768352009e-23	2.44242469544101e-22	41.9822673888358
SEPN1	-0.816899205173796	5.46547538421449	-13.1299677502511	2.70191915106649e-23	2.77902188698869e-22	41.9798678634252
TICAM1	1.36448708547666	2.70419836135317	13.0539645511053	3.88510178322452e-23	3.94023300319266e-22	41.9787095585693
UBE2H	0.602237993390126	6.99962125479111	13.1565823897524	2.37958217058411e-23	2.45655137165732e-22	41.9784964162428
WDR62	0.743952977892389	6.50067091391038	13.1519305519952	2.4329968703249e-23	2.5070511188733e-22	41.9412360254525
YWHAQ	-0.49008574996124	8.99963570545702	-13.1751880563087	2.17746257633634e-23	2.25625056546772e-22	41.9397094427518
ZNF222	1.94207880227008	2.42746064166297	13.0034245069525	4.94803229399626e-23	4.98199229890388e-22	41.9015647989924
SPR	-0.882517345682929	6.61338943579593	-13.1292069770436	2.71175151819954e-23	2.78742055257339e-22	41.8994388700606
GYS1	-0.667837638507245	6.14260947677739	-13.1180543459863	2.86008572834471e-23	2.93268385780729e-22	41.8851731229519
VAV3	0.885620662574151	4.22798339582382	13.0909358706561	3.25568892501855e-23	3.3260929494203e-22	41.8683708403494
TANK	0.764432614975925	4.89696477899519	13.0884913604771	3.29394441780596e-23	3.36312127249004e-22	41.8022218469316
AKNA	1.21316564457354	3.91174876225668	13.0448077290823	4.05903892748847e-23	4.11414345595862e-22	41.7910766732918
CDS2	-0.692457010707928	5.18612222657041	-13.0694716213532	3.60744125987409e-23	3.66752873131515e-22	41.7579080308982
MRTO4	-0.678650661932967	6.34824176976519	-13.1015718520291	3.09436835194598e-23	3.167087901955e-22	41.7392627495503
IP6K2	0.68001707298267	5.62876858148979	13.0844485697549	3.35820584594392e-23	3.42455088826623e-22	41.7204529194655
UBE2J1	0.676717913691427	6.38597465633561	13.0989105533003	3.13396421472178e-23	3.20565244813499e-22	41.7144836349777
RNF168	0.675567827430031	6.0866241546472	13.0852584409874	3.34523259235544e-23	3.41340267690984e-22	41.6561768826526
C22orf29	-0.832686863518493	4.50193245682719	-13.0350997230878	4.2519982657196e-23	4.29929981837331e-22	41.6554021247818
CDK5R1	-1.4244159501055	2.8049030101877	-12.9538645763613	6.27388453912926e-23	6.26788799476689e-22	41.6294381728805
QRICH1	0.471162313735506	6.02592021863149	13.0739541626528	3.53095764667994e-23	3.59414094236612e-22	41.6251135207564
ZNF777	0.872610694319274	4.59919645625865	13.0318156101061	4.3193389037932e-23	4.36475068441314e-22	41.5948079093073
ATRN	-0.728737201531736	5.97213267802233	-13.0608268526041	3.75967497204792e-23	3.81765660185364e-22	41.5918066141654
TEP1	0.779589221057839	5.9726411807551	13.0644906099326	3.69438392505637e-23	3.75363771340479e-22	41.5842949473039
CBX1	-0.548115075290923	7.85181589264125	-13.0797776159118	3.43402196063672e-23	3.49759946831233e-22	41.5370969517741
CLK2	0.744501281819728	4.98783857814925	13.0392006322173	4.16938787379154e-23	4.21832079862612e-22	41.5130637001491
KIF16B	0.834175238496215	4.90559403803181	13.0252026624953	4.45820547614021e-23	4.496925716705e-22	41.507382624564
PDXDC2P	0.92760354449963	4.97240988817094	13.0180178586627	4.61416916020158e-23	4.65143851930146e-22	41.4992503503947
ATXN7	1.03224261642812	6.43897667729425	13.0564137142218	3.83986156604337e-23	3.89671388534643e-22	41.4977157322613
CEP290	1.05697155421733	4.83557881806535	13.0290898395032	4.3760436593476e-23	4.41938128979042e-22	41.4950981750603
EPCAM	-0.544320426847746	8.9149527350502	-13.0712514872889	3.57687496794057e-23	3.63866526544027e-22	41.4491346693122
STAG3L4	1.08973778762703	3.77499906303859	12.9634976448711	5.99083608243005e-23	6.00304030213062e-22	41.4316493381826
EIF4E2	-0.78461927148572	5.449251697386	-13.010852362807	4.77517301569491e-23	4.8108429828001e-22	41.422548058808
GATA2	-1.51752033842621	4.39752348777436	-12.9294652999629	7.05239374489229e-23	6.99135939475867e-22	41.394804054944
CPSF7	0.445740745738361	7.20374879750809	13.0414104674626	4.12554248834669e-23	4.17901711539128e-22	41.3797823603992
SLC35A4	-0.641502990302992	6.76891029458392	-13.0278554127967	4.40196911729486e-23	4.44288059852983e-22	41.3662870179527
ALAD	-0.773426012912042	4.84501239410676	-12.9762640874507	5.63538089146806e-23	5.65363587455979e-22	41.3573417355875
RICTOR	1.38948067527983	4.85281418795025	12.9975596809263	5.08894726194785e-23	5.12079145660745e-22	41.3528861998912
SLC43A1	2.3938895123319	1.60997768497946	12.8814792440157	8.8781299334432e-23	8.70837800627004e-22	41.3249713874869
ZSWIM4	1.59021165523754	3.33699522534536	12.910518739523	7.7232836274298e-23	7.62930864649356e-22	41.3133438447394
YWHAB	-0.473607328956598	8.87282646012746	-13.0393629473937	4.16615150717189e-23	4.21759793014181e-22	41.2886989293154
XRN1	1.35388687586314	5.32258570731613	12.988407168748	5.31695411482982e-23	5.33737938874034e-22	41.2824802132215
MBOAT1	0.76037903637111	4.68888028349131	12.9665893618278	5.90273911894865e-23	5.91830989360295e-22	41.266309860517
WBP4	0.895151737044244	4.38096701538907	12.9503888587549	6.37927703405651e-23	6.36177871899589e-22	41.2040561950539
BRD1	0.712111012821969	5.13071396419932	12.9627683032485	6.01181011702881e-23	6.02044984414311e-22	41.1885718345728
POP4	-0.834870433227958	5.37319674450884	-12.9527745719864	6.30674660443288e-23	6.29695702761406e-22	41.1642432213371
C2orf42	1.00221387697606	3.97944226346768	12.9091809868723	7.7730077783788e-23	7.67389504637586e-22	41.1610345920174
ERGIC1	-0.585786818488673	7.28640180039824	-12.9924449516866	5.21512667905463e-23	5.24460484549066e-22	41.1604069478482
PBK	-0.906815813466793	4.65003996862297	-12.9442294054848	6.57043455460706e-23	6.54460675945495e-22	41.155888520626
CNP	-0.758686230026352	5.40862912728057	-12.9473524215775	6.4728038927408e-23	6.45120216342057e-22	41.146946375355
LOC729737	1.38992625978748	3.50946848571902	12.8898787907851	8.52732254018282e-23	8.38887895070691e-22	41.1456888555446
SERTAD3	0.785193335122191	6.08400992785327	12.9577262296037	6.15883908922221e-23	6.15663030054706e-22	41.144518795353
ZNF280C	1.43333029114452	4.46720701433399	12.9346661655696	6.8786939393566e-23	6.8272568214718e-22	41.1343949457777
ZNF436	1.07752107787639	4.74438896135475	12.9268112948181	7.14272378716291e-23	7.07252294946788e-22	41.1299069938136
PLOD3	-0.768505466152694	8.06364960374755	-12.9884278365574	5.31642784832384e-23	5.33737938874034e-22	41.116193248839
CRY2	0.816099719853518	4.60526039374383	12.9352442073725	6.85965564174197e-23	6.81645163116415e-22	41.1155941853583
PM20D2	-1.04802884428207	4.60720411055749	-12.9288246715851	7.07409216101321e-23	7.00871547990432e-22	41.0581039062862
HENMT1	-0.832993248528716	5.25366458772405	-12.9346970353744	6.87767587595943e-23	6.8272568214718e-22	41.0553516341903
HSPBAP1	1.56739179243098	1.77730002526433	12.8238892003276	1.17071337020767e-22	1.13963972080053e-21	41.0170317329614
CCNI	0.533382766444633	7.4986155023831	12.9624684374734	6.02045488609259e-23	6.02549895362133e-22	40.9925035792931
ANKMY2	0.826123688027591	4.97012883350875	12.9017799866019	8.05397011160468e-23	7.93721839401748e-22	40.9877111202861
P2RY6	-1.33057392145279	3.49180433999236	-12.8505161149002	1.03012661366318e-22	1.00747587642708e-21	40.986785193902
LAMA5	-1.14709453400675	8.36790487948416	-12.96102278697	6.0623067728883e-23	6.06375708551339e-22	40.9722720065498
ZNF34	0.973164714129781	3.39495711523923	12.8474504976015	1.04540791240024e-22	1.02122674807136e-21	40.9654799932926
KIAA0174	0.404287460215006	7.48951513306439	12.9526083733306	6.3117724234549e-23	6.29821491705607e-22	40.9533308376186
C14orf167	-0.856092090809283	4.60192865894042	-12.900292649542	8.11165286913476e-23	7.98935704260364e-22	40.9478338331332
LRPAP1	-0.818978409906233	6.98012787851763	-12.9395316350186	6.72008783720539e-23	6.6896874398466e-22	40.9358632635912
C2CD4A	4.24333970450035	-0.838230454974793	12.8910230661586	8.4806217641656e-23	8.34784687368484e-22	40.9299620365862
ACTG1	-0.566554888234805	11.781669072289	-12.9908418456872	5.25531826200265e-23	5.2818475128445e-22	40.9212188999902
DRAM1	1.00020676690217	3.2994570786493	12.8568999018458	9.99021240657654e-23	9.78198549693127e-22	40.9127449223523
PUM1	0.710727217365188	6.61320523244173	12.9365980956767	6.81527107329452e-23	6.78040413026637e-22	40.9098058676915
LOC144438	0.810859355906528	5.85774262745301	12.9255176223317	7.187174787736e-23	7.11232610355603e-22	40.897323322649
ZNF189	1.18941244041522	3.6232423510435	12.8460201411237	1.05261555944469e-22	1.0276674031613e-21	40.8858231072036
SUMF1	-0.933309794289742	4.22862996949284	-12.8537106101344	1.01444151917671e-22	9.92716206361108e-22	40.8789288423652
SLFN5	1.75090759258078	3.19270369167599	12.8295777188902	1.13914307539871e-22	1.11019981311003e-21	40.8713665310726
ASB1	-0.750818436967443	5.2290767633216	-12.8827878447467	8.82253770040619e-23	8.66401177343471e-22	40.8636477440268
ERLEC1	0.787767996350182	5.61343179827363	12.9139464251007	7.59732997282791e-23	7.50932307716158e-22	40.852636640317
TMEM203	-0.913064074882414	4.28716173814934	-12.8780887578951	9.02380746940392e-23	8.84608183577439e-22	40.8506259371696
CHID1	-0.938127951509928	5.28885608108833	-12.8843008006104	8.75869964380383e-23	8.60637443260724e-22	40.8464974948117
ATP1B3	-0.640733601999566	6.92077092927149	-12.9156757991792	7.53456756274903e-23	7.4516917752463e-22	40.8374646023441
IVNS1ABP	0.618716874840047	7.45084884988259	12.930118176408	7.0303492571806e-23	6.97363944110844e-22	40.8237721705683
TMEM48	-0.710746049878153	6.0292879533948	-12.9043848554426	7.95393739737377e-23	7.84356393948756e-22	40.7974790483539
LPCAT4	-1.41537989525846	3.37484750296024	-12.8021705586738	1.29954605177151e-22	1.25991931419285e-21	40.7814393362361
NFATC2	2.04449410566056	3.33480405680828	12.8134562705113	1.2309160064815e-22	1.19615568230079e-21	40.7177500200041
LBR	-1.0031995440242	4.93519292721007	-12.8444345109323	1.06066398646433e-22	1.03492091654781e-21	40.7153334269131
TMEM201	-0.982090232832193	4.91970793236712	-12.8492607552455	1.03635694023418e-22	1.01297682457489e-21	40.7133979970743
C20orf11	-0.400735518025928	8.0367796629773	-12.9043767151291	7.95424805152529e-23	7.84356393948756e-22	40.6849853790718
SUFU	-1.14582246739851	3.3267407401049	-12.7884674111314	1.38806451067116e-22	1.34262526758036e-21	40.6569215451049
SLC25A23	-0.962770462169092	4.76165566329062	-12.8267335210932	1.15481953700466e-22	1.12482247739464e-21	40.6503328660867
B4GALT5	-0.719961335575038	6.13901832922429	-12.8675462934773	9.49230011698963e-23	9.29989614273782e-22	40.6429139873739
GEMIN6	-1.49454383593679	2.74790553326371	-12.7728949762984	1.4960334888936e-22	1.44205556589375e-21	40.6246204346385
LSS	-0.778819606646663	8.00695044601306	-12.8816663955255	8.87015781719199e-23	8.70566428020651e-22	40.5939143225244
FBXO9	-0.629537652400099	5.54841921731097	-12.8403702059979	1.0815771961333e-22	1.0547111969757e-21	40.5758827676795
TBC1D9	0.595678630552886	7.75291635078837	12.8871368727951	8.64028091293733e-23	8.49500634849876e-22	40.5704984034182
FBXO16	2.11085601247746	1.10268259024141	12.7192358173656	1.93694771307245e-22	1.85465412213587e-21	40.5526874707651
ZUFSP	1.01364569834034	4.35762751932568	12.8115790813852	1.24207376842175e-22	1.20629742758916e-21	40.5229546339503
CENPL	0.773130212763702	5.08205591474073	12.8234197723968	1.1733575366653e-22	1.14154924044156e-21	40.514738623198
MED26	0.814120233253893	4.98128420755523	12.7849467519771	1.41176881969125e-22	1.36397583711822e-21	40.4255550569516
FAM53B	-0.773465471866754	5.64491973568919	-12.8082782656781	1.26194029401732e-22	1.22416992326831e-21	40.4243854975817
SLC16A2	-1.18242059186861	4.06536676925081	-12.7268166353933	1.86750784244526e-22	1.789810954559e-21	40.3390258711217
SEC22A	0.755612963179234	4.45360155811931	12.7694204536602	1.52125215336743e-22	1.46551964360121e-21	40.3177763669472
ITGB1BP1	-0.720982529302825	5.77462187381665	-12.7880711000461	1.39071275068444e-22	1.34440925100847e-21	40.3143549995695
LSM14B	0.472758934645464	7.07057389452587	12.8150903454376	1.2212852650355e-22	1.18748690537522e-21	40.2843818642237
TBCD	-0.680160339417385	6.66604866513878	-12.7994237688295	1.31682324804331e-22	1.2759300116035e-21	40.25841311696
C14orf79	0.911996320817769	3.92331738925925	12.7350603921667	1.79482950613435e-22	1.72509934830982e-21	40.2534491439795
NAAA	-0.964734505868632	4.46097365579703	-12.7347220046938	1.79775611544725e-22	1.72691977453991e-21	40.2417127952327
NOP56	-0.640293706712101	7.76501818598893	-12.8088287196844	1.25860525666751e-22	1.22164331471315e-21	40.2346542514007
C1orf27	0.797176668302767	5.61495624854856	12.7792018294872	1.45132507157465e-22	1.39976704135031e-21	40.2338171295215
PRDX4	-0.783497199868106	6.38235268438208	-12.7834861804316	1.42172165075034e-22	1.37279866553976e-21	40.2309897741117
ZNF266	1.33650044836281	2.8972284403671	12.6707210279582	2.44706525120928e-22	2.32262878894575e-21	40.2174110579946
TET1	-2.86539206528535	1.56593191124868	-12.6578200888331	2.60411587142335e-22	2.46889080689819e-21	40.2138619368211
FDFT1	0.54777544370888	7.35234011998041	12.7986570365622	1.32168701680846e-22	1.27990119682134e-21	40.2107058542006
GLG1	-0.5166025540752	7.2178795839263	-12.7944220336035	1.34887865087896e-22	1.30547723132522e-21	40.1996142720736
POLR3H	-0.986461568367258	4.28951084698222	-12.7138975666815	1.98739615625008e-22	1.90144240944658e-21	40.1890227146048
TESK2	1.06300922839521	3.97116581227823	12.6949383259171	2.17747491474645e-22	2.07617391529188e-21	40.1782473324152
UQCC	-0.742591424782256	5.06164104352038	-12.7281468367636	1.85558365684101e-22	1.78042346970792e-21	40.1404272039765
ZNF77	1.3177270979485	3.12848777181991	12.6557756678346	2.62991671658589e-22	2.49193921632761e-21	40.1399135640395
SLC39A7	0.681802705404149	7.54671318821355	12.7817024289436	1.43397237341497e-22	1.3838288501438e-21	40.1268375247428
ZNF550	2.84063176813816	1.1868649280513	12.6399207555957	2.83892143136685e-22	2.68086516195252e-21	40.122564208321
ELOVL2	-0.780777497458208	6.88943468198251	-12.7684516491526	1.52835971116497e-22	1.47151916001859e-21	40.0965665725847
PRDM4	0.584090773652165	6.03435358362917	12.7528118769824	1.64782615579508e-22	1.58471792004122e-21	40.0829898986388
MSL2	0.769827068775147	5.09746143422325	12.7310505465413	1.82981917247308e-22	1.7567104386016e-21	40.0814114507524
IGFBP5	-2.50366147600398	4.29581632214337	-12.6555640150313	2.63260242103136e-22	2.49307151128701e-21	40.0506873260941
DIS3L	-0.657628093915488	5.20778320739319	-12.7276892610028	1.85967680389651e-22	1.78332768740626e-21	40.0395744865547
PGR	-1.10212818959201	5.26038455899292	-12.7191890713968	1.93738385037752e-22	1.85465412213587e-21	39.9988158051911
CERS2	-0.363346563934599	8.29860383256812	-12.7614978322483	1.5803641850371e-22	1.52071407540624e-21	39.9882371335527
NCEH1	-1.05436970834341	3.55919975358592	-12.6549637872211	2.64023382036506e-22	2.49888344152718e-21	39.9568652078952
FOXJ2	0.84406966048748	4.89181244391308	12.7068295866444	2.05622722601448e-22	1.96392599245381e-21	39.9568286345286
WDR45	0.9250257800302	4.77189408127547	12.6848501898793	2.28595112285701e-22	2.17340799196479e-21	39.9420545894311
CRTC3	0.755306526411741	5.85048151266024	12.7082454749614	2.04224954294411e-22	1.95169036321127e-21	39.8981115464567
ZNF555	1.43683957644328	2.50244231247388	12.5923246546838	3.57204115762409e-22	3.35611327641041e-21	39.8835248799007
VPS11	0.560500902302946	6.09604642294431	12.7100040580379	2.02502154525604e-22	1.93633278003785e-21	39.8799816318629
MICA	-0.871564599641023	5.37297634120052	-12.6688125972117	2.46968400730631e-22	2.34276774465064e-21	39.8664781519916
CTNND2	0.667206179195369	5.46814696540745	12.6859311356503	2.27407292968772e-22	2.16334446394184e-21	39.8417109489294
LFNG	-1.17126881573525	4.35135302518973	-12.6382781872564	2.86150609028882e-22	2.70066748611683e-21	39.8359197647175
DNMBP	0.795394600094276	5.61070575171225	12.6814833826045	2.32334870604311e-22	2.20770930453778e-21	39.7856031214367
TRAPPC6B	0.827677881621604	5.79204718499572	12.6895640501023	2.23460422825783e-22	2.12821874222004e-21	39.7750381771569
IFI30	-0.773751334513253	7.03316351715386	-12.6890652844676	2.23998190927511e-22	2.13212620664297e-21	39.7311185936839
GAB1	1.09816772997924	3.76463284900028	12.613446467636	3.22576496525583e-22	3.03588594704212e-21	39.7038068290735
TMF1	0.939940275054443	6.20072838051041	12.6777573469411	2.36545317418968e-22	2.2464417311271e-21	39.6966483784624
MMP19	1.51290683707035	2.43825443957424	12.5476775010407	4.43184026591405e-22	4.13605449816666e-21	39.6928582731815
DKC1	-0.492571480086412	7.29390422865692	-12.6927925692804	2.20010658841306e-22	2.09655741222906e-21	39.6877016395188
LARP6	1.60775048606938	2.39457580105659	12.5447347605492	4.4953211759677e-22	4.19062159124213e-21	39.6566207607162
KIAA0907	-0.765383202320796	5.76640808236478	-12.6484461826268	2.72454382481532e-22	2.57576432595881e-21	39.6519473626689
EIF3A	0.605168900623735	8.95067983318079	12.7009331060272	2.11547812325231e-22	2.01821198706626e-21	39.6380220789817
ALG1	-0.959134716698855	4.16249926337339	-12.5981688986274	3.47265487935075e-22	3.26456887027892e-21	39.6200933775824
EIF4G2	-0.566387725355259	10.0673311403398	-12.7027306156058	2.09723638471392e-22	2.00195098732623e-21	39.6045752067916
NCRNA00094	-1.09717968761908	3.69340169497169	-12.5675997792052	4.02511128184853e-22	3.77543247771368e-21	39.5892228017833
GTF3C2	-0.468411935698618	6.21584353906524	-12.6544654025891	2.64658724561653e-22	2.50347992622686e-21	39.5871118758007
CNNM4	-0.632649979732895	6.50036737152991	-12.6446380025852	2.77505135415849e-22	2.62203157327382e-21	39.5685897266066
RNF41	0.692034178081213	5.75281830328092	12.6353142308405	2.90271680465208e-22	2.73647327175881e-21	39.5334201141104
HNRPLL	0.606062810433848	5.66318105799225	12.6297809978198	2.98125219913743e-22	2.80892742413377e-21	39.5037008089313
ALDH1L2	2.71586183181917	1.6663329266132	12.4895736539067	5.86956910019469e-22	5.41437802711837e-21	39.4590417946804
ISG20	1.10483362371598	4.29683423423227	12.5647629187915	4.0806556032246e-22	3.82538589172243e-21	39.4473043315208
SLC46A1	-1.62002334478004	2.88368502328275	-12.4942951147141	5.73701078876269e-22	5.30087118404791e-21	39.4308402487242
ATXN7L3B	-0.578418683020977	7.35809121352165	-12.6373650242273	2.87413965720672e-22	2.71106100547801e-21	39.4087404852799
LIN52	1.03177554312196	4.42082915057614	12.571631710135	3.94747166942826e-22	3.70468665541628e-21	39.3998803141912
CDR2L	-0.964125557611137	4.68867369221752	-12.5479047084355	4.42697653285749e-22	4.13382219628747e-21	39.3223603904106
ELF1	0.77371706481672	6.65494909742551	12.6016424582311	3.41490455692621e-22	3.21208457874207e-21	39.2874895622173
SLC6A9	1.16293733409704	3.98393855401789	12.5141976805628	5.2104731223601e-22	4.83573543276084e-21	39.273233992345
GNA13	0.877997321440477	8.71232962940008	12.616512128102	3.1783874791366e-22	2.99298154285363e-21	39.2640526306831
ZNF430	0.944733416005726	4.94730398352912	12.5490822908535	4.40185425971992e-22	4.11265981226569e-21	39.25521916175
C3orf38	0.875119405253318	4.59187423899161	12.5504258584647	4.37336567648284e-22	4.08921567446468e-21	39.2324793159257
LAMC2	1.24318005939519	3.32430864683001	12.4804474641221	6.13457379701879e-22	5.64948304963339e-21	39.2274073385999
PPP2R1B	-0.826193510830429	5.11556761045775	-12.5462907441187	4.46164251642171e-22	4.16154542357149e-21	39.2263441024677
PRKAR1B	-0.93137671126364	5.89341311751655	-12.5608508603069	4.15851647499286e-22	3.89401061185781e-21	39.2107249808312
CDSN	-2.24899117757541	2.48718371820865	-12.4363839612337	7.59327131440304e-22	6.95073177132329e-21	39.2044028460216
TRAPPC4	-0.7880322855056	5.86328711176135	-12.5634401610485	4.10681699778808e-22	3.84775391994442e-21	39.204057139148
ZNF765	0.914365039089783	4.22341565708615	12.5306482834133	4.81207395913793e-22	4.47592463251517e-21	39.1898605258162
REPS1	0.607701458226679	5.4419953968344	12.5503808765756	4.3743164563605e-22	4.08921567446468e-21	39.1562300840722
ZNF408	0.968961881035582	4.39084973746782	12.510395580628	5.3071678640966e-22	4.92274405763459e-21	39.1432460691969
SFPQ	-0.482402179081426	8.58640506453771	-12.5868079708985	3.66847636013116e-22	3.44478375333147e-21	39.1223691683088
DAGLA	-1.33790479020347	3.75751620907797	-12.4598766686377	6.77680797727476e-22	6.22721629735951e-21	39.1084086977903
PSAT1	0.998180219117275	5.20356157244925	12.5197562448854	5.07228218165797e-22	4.71009701310649e-21	39.0963993102988
ANKRA2	1.00738262887086	2.84871154681705	12.455275779623	6.92945077218497e-22	6.36049037947428e-21	39.0856167949858
LIN54	0.914238309799082	5.70043383530086	12.5332695371792	4.7514800465866e-22	4.42448509460548e-21	39.0694205052347
SWAP70	0.962349263751206	4.24643980284852	12.4885905474227	5.89755500138882e-22	5.43419888943397e-21	39.0597556324719
SUPV3L1	0.681716055621886	5.28916807329548	12.5310205662019	4.80342108326081e-22	4.47036250397628e-21	39.0588211380422
LTBP1	-0.787036106979918	5.06444533257948	-12.5051246649061	5.44420493812444e-22	5.04146641114026e-21	39.0518758541299
RFT1	-0.868661514129727	4.08892704640918	-12.4792254410041	6.17095906492976e-22	5.67986347836463e-21	39.0436948737955
SP1	0.810871393669899	7.60760924317293	12.5564548088815	4.24779161833924e-22	3.97538147874121e-21	39.015305301253
C16orf45	0.963352057196431	3.4578093494305	12.4494520032576	7.12762539821971e-22	6.53521969077996e-21	38.9735800177219
CDC6	0.640062292445879	6.83796578638287	12.5366464902342	4.67454488287699e-22	4.35526956107158e-21	38.9719738888039
CYBASC3	-0.791542904326818	5.39320075368036	-12.4974263494183	5.65076097487515e-22	5.22406448556175e-21	38.9468984460314
EXT2	-0.628930980367023	5.26702413858899	-12.4903143836277	5.84857100238748e-22	5.40096639668295e-21	38.9320607164593
PCNA	-0.874390445157967	6.98449839496626	-12.5290248389426	4.84999057840784e-22	4.5086849601608e-21	38.9038071798731
SOX3	-1.93213845318396	2.27084667339098	-12.3728575344743	1.0330758262262e-21	9.3483531655528e-21	38.8897835757737
MAX	0.577305574831816	6.03803109715883	12.5008601581159	5.55767260309966e-22	5.14084715786719e-21	38.8702298843358
SLC10A7	1.08780589737636	2.89915128089518	12.412472365568	8.5258245246934e-22	7.76611597772181e-21	38.8700744504276
HIF1A	0.691136755137236	7.82168050200141	12.5241191711475	4.96639828277581e-22	4.61433582673014e-21	38.8608196137682
PAPSS1	-0.516064334090989	5.78656203175152	-12.4892672856898	5.8782760936103e-22	5.41942058376729e-21	38.8521900666981
TSEN54	-0.789188954852476	6.86802549190199	-12.5094000908233	5.33278137181122e-22	4.94376029169461e-21	38.8481217496224
TAOK3	0.673163134748608	5.74917247387595	12.4897134447319	5.86560054415358e-22	5.41370328368788e-21	38.8391374130667
ANKRD28	0.774353367830169	6.64756517498307	12.5023445366081	5.51791016414146e-22	5.10689150996689e-21	38.8110206742907
GRIK3	-1.12957685351734	3.89669194676335	-12.4243902664901	8.04747270547013e-22	7.33838241691835e-21	38.7860314630966
SPRYD4	-0.886757961274124	3.97065490078992	-12.4125651836831	8.52199089802168e-22	7.76611597772181e-21	38.7858319264916
ABCC2	1.87602613843562	2.00741849229129	12.3524351589192	1.14064131251339e-21	1.0261476767334e-20	38.7794691374187
GPR77	-2.35894143428163	2.56434607950853	-12.3467792636434	1.17237183399162e-21	1.05355972873057e-20	38.7765403702127
PIP5K1A	0.614293868755222	7.96176592513576	12.5078557677578	5.3727619544746e-22	4.97806487128161e-21	38.7757056507453
SPRY4	2.16858289575089	1.96300687608153	12.3466505857117	1.1731039561884e-21	1.05365148030584e-20	38.7723786615563
TXNDC16	1.12786491742663	4.59763619865411	12.4300588423341	7.82950063491543e-22	7.14741095078197e-21	38.7399853955922
PRPS2	-0.640699076357688	5.71795283096205	-12.468423289323	6.50216062961364e-22	5.98141553188441e-21	38.7328718063608
LOC401321	-1.04403084904996	3.9856122471659	-12.4027106521741	8.93882839183119e-22	8.12461771874918e-21	38.7086736728757
PTPN2	0.691894561865241	5.15000396639092	12.4538871511358	6.97619567172027e-22	6.39988460854908e-21	38.6975878978123
CPEB4	1.72161877492641	6.30698841494047	12.4482633294583	7.16876825022064e-22	6.56934138173644e-21	38.6775568388559
ERCC3	-0.61379085280826	5.93549098159827	-12.4591432470954	6.80091244132907e-22	6.24593408395318e-21	38.6564597527556
RBM33	0.793034099653143	6.48375812059085	12.4621713179107	6.70194513477312e-22	6.16181035920537e-21	38.6455244882572
IQSEC1	-0.828421467096447	5.70133464801741	-12.4367002405916	7.58164863675558e-22	6.94389330783682e-21	38.6258262230398
IFNGR1	0.716295057209163	5.45535014823063	12.4285168042804	7.88820244326391e-22	7.19707024883501e-21	38.5868017873749
BLNK	2.16824077528017	1.09088784415414	12.30341876158	1.4469799663948e-21	1.28925375375528e-20	38.5643150907089
ARHGAP10	0.606077557667104	5.04960388756496	12.4053442672854	8.82546498784674e-22	8.0303088387785e-21	38.5472306247768
DPF2	0.652842775082395	5.9988023619051	12.434584811641	7.65972783394579e-22	7.00347370359604e-21	38.5364910231748
PLEKHH2	2.00829520605526	2.57230749122459	12.3006194340268	1.46678208783614e-21	1.3048118955836e-20	38.5044462630321
CLK3	0.679658554029912	6.45405628094852	12.4313663314563	7.78007126020677e-22	7.10616667152911e-21	38.4868090083144
ALOXE3	2.04345166688684	3.29953266055531	12.2984930332613	1.48200561215071e-21	1.31765347462033e-20	38.4726025163583
TRIP11	0.977665612435755	6.58564784350305	12.4346384249249	7.65773906451068e-22	7.00347370359604e-21	38.4723032188766
HEXIM1	-0.662293284568676	6.03291130128041	-12.4118613408992	8.55110466395281e-22	7.7849033424032e-21	38.4616702357584
NAGA	-0.950849763206964	3.97051661707668	-12.3443538300857	1.18624898813679e-21	1.0648861018572e-20	38.4421528692463
AKAP10	0.808846856003983	5.28104539205326	12.3990479596226	9.09892272803906e-22	8.25666759108655e-21	38.4259209310109
TRIM47	1.74693487842938	1.91253953001251	12.2790347117794	1.62889329775803e-21	1.44364660899339e-20	38.4014095092636
LCA5	1.83208769438438	1.73425654211846	12.2726918417611	1.67986594941616e-21	1.48488785084756e-20	38.3859217313626
DEXI	-1.16624533014445	4.05787594190404	-12.318327640225	1.34594899799171e-21	1.20179663867663e-20	38.3683903789771
RAN	-0.531943036236493	9.30918477043376	-12.434484457062	7.66345185217697e-22	7.00347370359604e-21	38.3467052986813
C8orf55	-0.974765085332058	7.06714210769728	-12.4043242682597	8.86919836806938e-22	8.06571362194629e-21	38.3402842293667
BAIAP2L1	0.58215446775962	5.59387859369574	12.3664055353604	1.06591028228371e-21	9.61964778166361e-21	38.3225464953438
SENP8	1.05801921849582	2.28719248020125	12.3023560118718	1.45446593700297e-21	1.29523367041734e-20	38.3172423403531
EID1	-0.814902954829101	6.83220132274515	-12.3958330369358	9.24181589013502e-22	8.38178573463222e-21	38.2909820545307
CYB5B	-0.491851142694136	7.12258220334954	-12.392848618398	9.37647957651734e-22	8.49930864160846e-21	38.2723444226015
DNAJC5	-0.597583411565928	7.88174750833126	-12.3998012760754	9.06576220607271e-22	8.23104273259284e-21	38.2574846594138
TMEM104	-1.02479610491343	4.99567733220112	-12.3283462866932	1.28206536045039e-21	1.14720498064057e-20	38.2554035930231
BIRC2	0.848648080015663	4.52067817126229	12.3542893586321	1.13042772544198e-21	1.01750663510719e-20	38.2552693551017
ATF1	0.743543695775926	5.50314556759149	12.3652247762087	1.07203165290891e-21	9.66504440067312e-21	38.2539638297326
SF1	0.455767974086267	8.02865169716183	12.4015902976186	8.98749596546634e-22	8.16441512908523e-21	38.2447634928867
FAM193B	0.767291263471834	5.84585340200606	12.3685068640736	1.05510309075607e-21	9.52783158196792e-21	38.2360874761576
ZNF367	0.897789250092595	5.55164846477594	12.3727627253597	1.03355088514154e-21	9.3483531655528e-21	38.2346067926584
RHPN2	-0.553207684498891	6.41930357842765	-12.3644535386608	1.07604899543663e-21	9.69603631448399e-21	38.2064129813481
GRIPAP1	0.481696889126803	5.94142167370814	12.3614687827921	1.09173939839127e-21	9.83212153941602e-21	38.205476124551
ASXL1	0.616747349011938	6.52026547593204	12.3695351532029	1.04985472449313e-21	9.48555938002328e-21	38.1887992839964
BRAF	1.57326787564202	3.66135775731414	12.274974096036	1.66134342717964e-21	1.4700691786324e-20	38.1705299733645
EAPP	0.752298123234847	5.72507064838728	12.3497919039977	1.15536166682018e-21	1.03883164063982e-20	38.1669297619722
SEMA4C	-0.73005944890314	7.40635665679288	-12.3727823961497	1.03345230291881e-21	9.3483531655528e-21	38.1362478478215
RNF165	3.58906736025841	0.432553467298889	12.2614957622118	1.77377929735036e-21	1.56541873186741e-20	38.1341549342935
WDR48	0.712598864384137	4.60103833688346	12.3225764827565	1.31847509425845e-21	1.17915387574215e-20	38.1334133146212
AP2M1	-0.548342785066078	8.67992228811995	-12.3833559432408	9.81804923146007e-22	8.89474839365863e-21	38.1323166105502
CCND3	-0.714478810787825	5.9884165073758	-12.3436334996275	1.19040204112967e-21	1.06804097295346e-20	38.1306327140962
TRIP10	0.868312012753239	4.39316079787194	12.2886231909021	1.55476992889539e-21	1.38014714919568e-20	38.1058455059999
CREBBP	0.916021279505213	7.43844363884613	12.3663067371649	1.06642113054319e-21	9.61964778166361e-21	38.0960361759101
GPHN	0.588415685856546	5.313625121364	12.329121673968	1.27724991314277e-21	1.14350789868307e-20	38.0901840006318
CUTC	0.910150863579461	4.20175070082503	12.2927111061158	1.52420693056124e-21	1.35373535351599e-20	38.0679564664335
BCL9L	0.764774497841886	8.28330800294759	12.3712913318846	1.04095175460769e-21	9.41020386165353e-21	38.0673208710041
DUSP11	0.694487943180095	4.53643590321559	12.3099388329615	1.40189185559932e-21	1.24974623630294e-20	38.0650005383979
KIAA0146	0.516641377463009	6.21363318536625	12.3300561592716	1.27147052730132e-21	1.13894339039032e-20	38.0288621117692
RBBP4	-0.51374461157562	6.99750792392291	-12.3396573087543	1.21359075926881e-21	1.08767909206922e-20	38.0178747146647
NPNT	-0.567832092895427	7.23066268616307	-12.3434599836985	1.19140462378287e-21	1.06836734199167e-20	38.0077909412744
HIST1H1C	1.40857204100131	4.6144766669984	12.276578190214	1.64844758988898e-21	1.45943025374819e-20	37.9982357805867
ZNF197	1.39145420473355	2.7075680587141	12.2035080797371	2.35145879803524e-21	2.05786483193832e-20	37.970657655621
TAP1	1.5473190205768	3.16693184419428	12.2566796635153	1.81578143871076e-21	1.60079751085919e-20	37.9671830859666
NDNL2	0.984662401767241	3.59534707223012	12.2557210867989	1.8242597617626e-21	1.60679479607597e-20	37.9432613624274
ZW10	0.778967159131008	4.63558849714565	12.2824900717684	1.6017815364327e-21	1.42037085977203e-20	37.9309538896027
LIMA1	0.691425871544379	5.6581598543697	12.2982850628691	1.48350302135906e-21	1.31828398136073e-20	37.9264891857205
GIGYF1	0.620651598006006	6.86024438341345	12.3159642034105	1.36147947324673e-21	1.21501508594335e-20	37.8980974346904
TNF	7.87540215148763	-2.38341583362237	12.9355188737115	6.85062783063941e-23	6.81152793338962e-22	37.8865893628664
C8orf73	-1.1199593954567	4.91303896050672	-12.2602073690132	1.78491913097777e-21	1.574419174392e-20	37.8790613450988
BBS12	2.15018664236877	0.628077095614381	12.1623938786252	2.87227276464124e-21	2.4966678646497e-20	37.8749519207241
S100A10	-0.7448774341135	8.45677814703861	-12.3196715617964	1.33719734126292e-21	1.19525859622026e-20	37.8528033039411
QSOX2	-0.663377620441924	5.30065902828757	-12.2691972498447	1.70863019438001e-21	1.50951565614429e-20	37.8283166067478
HMGN2	-0.470969438471734	8.40567650510008	-12.3186574689806	1.34379583385782e-21	1.20051503875204e-20	37.8183386359183
TMEM135	0.970252577414774	4.37881070673212	12.2320183409561	2.04702601946662e-21	1.79991919818926e-20	37.8120754460332
FHOD1	-0.856998063909882	5.80322089414269	-12.255693348307	1.82450569107167e-21	1.60679479607597e-20	37.8110617638183
CGNL1	2.53306434002597	0.708285054999856	12.1689421297997	2.7821638216127e-21	2.424643447246e-20	37.8066962770033
EIF2A	0.618079684893186	7.38137171483184	12.3014624002563	1.46079058543215e-21	1.30017358971619e-20	37.7965020445427
CTTNBP2NL	1.13032581849286	3.96374718695785	12.229699432905	2.0702355353575e-21	1.81937042003778e-20	37.7928912242245
C8orf85	-0.921711756883346	3.66744902418615	-12.2127328744115	2.24828357940766e-21	1.97273318898288e-20	37.7901816511364
EIF2B2	0.51237423288701	6.0878088217671	12.2784389307455	1.6336143141693e-21	1.44706386600462e-20	37.783706605636
ZNF484	1.44409924620342	2.46071245600248	12.1868080945059	2.55048267267917e-21	2.22737713931522e-20	37.7717969806629
DHCR24	-0.446767743236373	9.07048411004847	-12.3101193763693	1.40066361954417e-21	1.24931724657369e-20	37.7595351864269
NPTN	-0.444190018765922	7.14596170852361	-12.2853472777374	1.57970551443722e-21	1.4015381975304e-20	37.7585588523173
RRNAD1	0.91999515113956	3.66350139980295	12.2117289667355	2.25928784917551e-21	1.98031079610122e-20	37.7469134580676
ITGA5	1.39407792553535	3.80200093223678	12.1624989761762	2.87080366172975e-21	2.4966678646497e-20	37.7451716039452
SLC37A4	-0.635413747713692	5.6861651015939	-12.2492858944154	1.88221520054484e-21	1.65674563231115e-20	37.6824363711091
ATP6V0E1	-0.681689492698976	7.58270077447317	-12.2667140131565	1.72936989865059e-21	1.52703179435229e-20	37.6466763266435
HELB	1.60242028586105	2.53752939387668	12.1377488423122	3.23846881076278e-21	2.80042153005154e-20	37.6116562937979
USP54	0.779780108319535	4.91563915825401	12.2264701761927	2.10299727049282e-21	1.84719151006943e-20	37.6115877116886
ZNF202	0.872017273018855	3.04521099892608	12.1699802476349	2.76814139789331e-21	2.4136807475687e-20	37.5881614663143
ELAVL1	-0.547855675404194	6.24608651299385	-12.2378416286256	1.98988669891287e-21	1.75059785126875e-20	37.5813118437997
LHX1	-1.75210702320905	2.53046701078459	-12.0971637989822	3.94648031692836e-21	3.38813844046766e-20	37.5569664829806
LOC652276	1.56235040925963	2.82576313506312	12.116094823507	3.59871817553979e-21	3.09912269658741e-20	37.5449419841498
CFL1	-0.682678319966813	10.0873016379161	-12.2740607411208	1.668731381917e-21	1.47582568118349e-20	37.5292068874318
VPS33A	-0.70946735365362	4.9196674589944	-12.1853594095867	2.56852484116045e-21	2.2419629145912e-20	37.491994091769
SLC25A4	-0.919450173823963	4.10372502896292	-12.1604571644547	2.8994805404241e-21	2.5190046418014e-20	37.4896947555689
ZXDC	0.741771871480971	5.58620778486359	12.2071087213541	2.31063345872805e-21	2.02425531502189e-20	37.4265542968677
SLC5A6	0.526917196207668	7.08916139027793	12.2259430145384	2.10839467184883e-21	1.85096023580051e-20	37.4240992122643
AGAP3	-0.787446188578915	6.37628626407631	-12.1970955810725	2.42596724337824e-21	2.12085081956391e-20	37.4150301757199
KIAA1609	-0.82783362240386	4.77077459560201	-12.1568052528818	2.95148988439785e-21	2.55887593710055e-20	37.412981782313
RNF19B	0.694961300744255	4.48151610863929	12.1586656563084	2.92487866363944e-21	2.53711985325239e-20	37.3880454739393
ARF4	0.797691000122612	7.52824067241335	12.2117587273225	2.2589608541407e-21	1.98031079610122e-20	37.3779514215465
GTF3C1	-0.561218916058962	7.30958820764322	-12.2061740042179	2.32116273611639e-21	2.0324149528173e-20	37.3568716221668
PTPRS	-0.885220422122665	5.97532912713261	-12.1667357003448	2.8122045213657e-21	2.44954731329792e-20	37.3043010692986
STEAP3	-0.828004179153507	4.89739750492909	-12.1434669880165	3.14953306052028e-21	2.72774681015749e-20	37.3003439131531
GULP1	1.12155045485512	5.51657488410145	12.1602441639576	2.90248860604598e-21	2.5190046418014e-20	37.2733252062037
REV1	0.623980972145156	5.72506963265133	12.1603506487006	2.9009844008908e-21	2.5190046418014e-20	37.2382212807909
BAG1	0.694960963556078	7.59382413039327	12.1875169444331	2.54170093793856e-21	2.22086763250181e-20	37.233767142206
NUMB	0.553695913177421	6.31555665469487	12.1664828827583	2.81566737479087e-21	2.45128689099441e-20	37.2302017628645
BEND3	-1.05588762719317	3.9450208812633	-12.0774239965244	4.34508006866407e-21	3.7131895282748e-20	37.2195752860617
PRKACA	-0.514110170850872	7.04077002122319	-12.1735586481508	2.72034740967332e-21	2.37324413559606e-20	37.2131692320828
NCKAP5L	0.894849854186891	4.56245889931273	12.1094417508862	3.71728313618983e-21	3.19629013725649e-20	37.1656082481995
LRIF1	1.13020871223353	5.46769695928258	12.1355700405758	3.27301564902556e-21	2.82737157615204e-20	37.152544662784
PDXP	-1.02668705204731	4.07421355492277	-12.0801779277442	4.28713370743831e-21	3.66741811371858e-20	37.1465936626222
RSF1	1.11469538547775	6.10472695310279	12.1415991701481	3.17831079494792e-21	2.74982254188872e-20	37.108581013982
GPATCH8	0.91100168846445	6.38745158645768	12.141791736555	3.17533173626563e-21	2.74866707853553e-20	37.0926139393881
CDK17	0.883779944302634	5.30064921524535	12.1109693154196	3.68971813820627e-21	3.1742204806256e-20	37.0721074758819
AHNAK	-1.14668743701059	9.23415872119459	-12.1634616946528	2.85738137723844e-21	2.48630833261892e-20	37.0689221985961
LSM3	-0.841823083953365	6.20414662819455	-12.1245245340296	3.45392632431705e-21	2.97903372088078e-20	37.0680539735402
RPL22L1	1.07873965729576	5.67785736559614	12.1247737094765	3.44973653752497e-21	2.97695530720163e-20	37.064357031485
ZNF329	1.02193412614077	3.79655865906476	12.0526918473891	4.90201261346922e-21	4.17207424670021e-20	37.062154540256
LOC285074	1.70058792722215	2.02251530650919	11.9898282063247	6.66200653774003e-21	5.6298836451321e-20	37.0453741720708
PRRC1	0.665266978492825	7.05396308266085	12.1435851143383	3.14772188897066e-21	2.72759071871219e-20	37.0438520667488
C3orf17	0.752002110026822	5.93828732395799	12.1211919779685	3.51045533830696e-21	3.02467053466489e-20	37.0251762592717
SCP2	-0.805805445026826	5.19437730838053	-12.0942210570669	4.00348874498859e-21	3.43355619339431e-20	37.0170049007902
FAM46A	1.04052740610936	7.12192462574512	12.1359774648712	3.26652757662041e-21	2.82322517785012e-20	36.9991764829199
SRPK1	-0.666702498803043	6.47943325309557	-12.1233490071708	3.47376132869393e-21	2.99459713716893e-20	36.9838036093704
CNOT10	0.612898697704772	5.27440763994079	12.1034605792576	3.82721731317681e-21	3.2891255059388e-20	36.9812453180042
BACE1	-0.6150220843537	5.86680254149229	-12.1015930956354	3.86220572921681e-21	3.31748991347827e-20	36.9651578246795
PARP8	1.22714031507271	3.11914226549586	12.018140860231	5.80206460660292e-21	4.91558908210877e-20	36.9624768751875
CIDECP	1.10469249907977	3.82103500934201	12.0326750612528	5.40482384348171e-21	4.58833877961361e-20	36.937901216033
SNX5	0.557552153393095	8.00270732256677	12.1350938472047	3.28061523666404e-21	2.83247337212026e-20	36.9374943062164
COX19	0.698325114168054	5.24135578641095	12.077882283919	4.33538285988742e-21	3.70679667427184e-20	36.9228323902828
RGS19	-1.14448505518011	4.51450047137818	-12.0507629584136	4.94834858852525e-21	4.20936835170378e-20	36.9097062981202
KIAA0889	-1.66180139459679	5.76259112190533	-12.0747701958918	4.40166314341714e-21	3.75962279931094e-20	36.8985999690303
LOC100129387	0.986921693136422	3.96805471361856	12.0393724663781	5.23107486809398e-21	4.44535041128067e-20	36.8821577887586
CDC123	-0.673843159206193	6.40857350879693	-12.0966629205113	3.95612575744537e-21	3.39467661198135e-20	36.865334561569
AKAP5	-2.07735245012789	1.70357648296409	-11.9486217309206	8.14730469239969e-21	6.85734895197244e-20	36.849976762865
ATPIF1	-0.725349602418239	6.25571603250305	-12.0824546568468	4.23981435031463e-21	3.62879504578617e-20	36.8382493440374
MTFR1	0.63620942108309	6.45864656803402	12.0884090063001	4.11852274340996e-21	3.5285949979912e-20	36.8270708298345
SERP1	0.527644163811129	8.51458877572485	12.111608440767	3.67824603927616e-21	3.165979761238e-20	36.8254480764416
CSGALNACT2	0.86874432385355	5.1673856200781	12.0573676616279	4.79148867870684e-21	4.08008435146096e-20	36.8245697927499
ZFAND6	0.603066962229981	6.85943508391009	12.0885152279778	4.11639089568418e-21	3.52857618346603e-20	36.8192384017808
HOOK2	0.75662830190484	6.44461870603474	12.0742079969461	4.4137446832307e-21	3.76801766627617e-20	36.7671369119653
CHMP1B	0.547791005407158	5.57736414324709	12.0577671503139	4.78216257907776e-21	4.07421736996925e-20	36.7522736272836
C1QBP	-0.659942529534893	7.61422268928336	-12.0865800015284	4.15540479090924e-21	3.55837120958352e-20	36.738519140169
KMO	5.21097763078995	-1.7444195300364	12.2014880408943	2.37467893730024e-21	2.07709887800258e-20	36.7354063909597
SNRK	0.959612838491714	3.95771970722384	12.0144500043351	5.90752383627508e-21	4.99986987033727e-20	36.7328235329854
ZNF254	1.0422313434052	4.9784399600587	12.0435594183061	5.12531267110576e-21	4.35768831273882e-20	36.7104323493279
PPIG	0.831835623691767	6.27385491571691	12.064643401984	4.62446120339225e-21	3.94186998804954e-20	36.6942163087744
CAP1	-0.396495390051173	7.81296112891581	-12.0731470259873	4.43663547059138e-21	3.78562712296787e-20	36.6733304773583
MAPKAPK3	-0.69520214533532	4.69413355144072	-12.0015740325391	6.29072230193353e-21	5.32149923002207e-20	36.6443784177693
CLIP1	0.759565411872144	7.55939946982018	12.0666455504455	4.57953225824726e-21	3.9055633598637e-20	36.6405335601397
KIAA0913	0.721567353477517	5.90490653705513	12.0351539458484	5.3398497570942e-21	4.5354823432018e-20	36.620423244341
ZNF282	0.697080027212831	5.42088046302119	12.0247567317594	5.61773420676898e-21	4.76183410410565e-20	36.6149590252083
TMEM132A	-0.937900442194651	7.01734356838262	-12.0307662416611	5.45539614750887e-21	4.62892162206689e-20	36.5400521941994
C20orf27	-0.986008071642864	6.63203662736083	-12.0265871407685	5.567781514936e-21	4.72188529694674e-20	36.5286921662438
SYK	-0.842923373234185	4.06984705338157	-11.9513224351227	8.04050354682001e-21	6.77086512170281e-20	36.478188546177
TBC1D23	0.842049078736374	5.54680023551665	11.995933533587	6.46635251230767e-21	5.46730431829289e-20	36.4601807584291
SAMD10	-1.46088595204985	3.58853743049538	-11.9022211482181	1.02214690323921e-20	8.53439081865832e-20	36.4495068834622
ADRA2C	-1.40443338054624	4.51121765600943	-11.9284167644602	8.99281721117917e-21	7.55758166028947e-20	36.4126443322722
SKI	-0.814761425694122	5.84470971495913	-11.9809991146759	6.95550323664039e-21	5.86901292278375e-20	36.387797710946
LUC7L	0.681039493151095	5.46915691997109	11.9832169225422	6.88058043220566e-21	5.80872423766822e-20	36.3513272552306
IARS	0.576526501612779	8.53186181069832	12.0160796233208	5.86072544277054e-21	4.96277328126048e-20	36.3481296451558
DBNDD1	-0.858535440087219	6.20387114675998	-11.9747071666147	7.17254619928329e-21	6.04605154419424e-20	36.3319225200299
IL6R	1.18942006170881	3.92623683264399	11.8782768168408	1.14913793165954e-20	9.57080815192938e-20	36.3053431334299
NUCB2	0.926662108367008	5.80176201494718	11.9641088214657	7.55361674867695e-21	6.36406481132863e-20	36.3008329753518
GPER	-1.29462266792325	4.44070908291764	-11.913233551385	9.68566048380778e-21	8.10725655311318e-20	36.2778200899927
NACC1	-0.78525596561146	7.4701379407077	-11.9865143128576	6.77068121962953e-21	5.71883195540829e-20	36.2637082741442
ABCD1	-1.12644876497775	3.95374346934992	-11.8951387604912	1.05816778034908e-20	8.82633314641294e-20	36.2636659130259
LOC100128822	1.35820963805943	2.57460722458481	11.8651180124548	1.22554876595578e-20	1.01818567122923e-19	36.2562700351801
LOC100129794	1.9814603122521	1.22479900407641	11.8195611750951	1.53169165845846e-20	1.26311692781357e-19	36.2314178308581
FBXL19	-0.949083440428182	5.22636536097276	-11.9295664838426	8.94242448036934e-21	7.51900990496214e-20	36.2217403966162
INPP5K	0.624720325480959	5.26609152641276	11.9266468985899	9.07094877008501e-21	7.61941472782027e-20	36.200436601381
UPP1	1.50775976982978	3.55574840934802	11.8446005304516	1.35498968760641e-20	1.12182413542226e-19	36.1663224514901
PLA2G15	-1.06148932572974	4.02716939343475	-11.8634198653643	1.23577407502105e-20	1.02617108394498e-19	36.164106290374
GNB4	-1.15953511317186	4.46610739862125	-11.8984194966283	1.04132633827034e-20	8.69019045969719e-20	36.1397997767365
PRR12	-1.05318324318883	5.2863603386366	-11.9096101793622	9.85877032077484e-21	8.24390374223192e-20	36.1003825087549
[truncated: 14,725 more rows]
