# Supplementary material for: The transcriptomic response of cells to a drug combination is more than the sum of the responses to the monotherapies
Source: eLife. 2020 Sep 18;9:e52707. doi: 10.7554/eLife.52707 (PMC7546737; doi:10.7554/eLife.52707)
Supplement: Source data 4. [file elife-52707-data4.zip › MCF7/limma_t0_M_24.txt]

1	logFC	AveExpr	t	P.Value	adj.P.Val	B
TACC2	1.59572257053227	6.91534907610325	29.4841060476898	2.04762865446345e-50	3.42445416172468e-46	104.292269867699
DUSP4	1.28442746470686	6.12907799082694	28.3565529534821	6.21853414114909e-49	5.19993824882887e-45	100.652528377761
RRM2	-1.0879956512267	8.46918250407167	-25.7692637524359	2.38361138789542e-45	1.32878389503877e-41	92.8814023431718
HMOX1	3.71197889898917	6.75584619051977	24.3019715210455	3.39891349485896e-43	1.42108573220053e-39	87.1063802173915
NEU1	1.32006452550217	7.01821897270495	23.273318479857	1.25354967433552e-41	4.19287295071743e-38	84.3491456088572
GINS1	-1.07401113165698	6.00348475754953	-22.0455153327005	1.07825265959815e-39	2.60918421202517e-36	79.9059799395778
NPC2	1.21568370445686	5.63179008034025	22.0420626850695	1.09210054318203e-39	2.60918421202517e-36	79.8646524409646
ORC1	-1.33286919246197	5.1846323732333	-21.6671964356036	4.40006624591311e-39	9.19833848708136e-36	78.2522276121496
MCM6	-1.0598525426982	7.29767108050462	-21.4285203903471	1.07745591514141e-38	1.80193727248249e-35	77.6792557732407
RFC5	-1.00169986240006	5.77464915640594	-21.4457437284239	1.00980608408437e-38	1.80193727248249e-35	77.6604149710818
MCM10	-1.53390874939944	5.93288640430284	-21.3696360707049	1.34521552654601e-38	2.04521676963231e-35	77.3688446979028
MCM4	-0.87766797359013	8.74522302397989	-21.0090423481254	5.28287068636143e-38	7.36256077989238e-35	76.1202062338465
CD55	1.09549130582795	6.76048435142546	20.0461948374946	2.19602519367809e-36	2.82510194915941e-33	72.3874237464725
ZWINT	-0.948517271802785	6.99433473587046	-19.9212719425906	3.59070679636739e-36	4.28935574731774e-33	71.9091592178467
MTHFD1	-0.682253099946653	8.23684255502739	-19.5552143887666	1.5333460996503e-35	1.70957867803678e-32	70.4804526898397
CDCA5	-0.884481855337577	7.02022871981987	-19.3269697862308	3.82238407659863e-35	3.99534695606472e-32	69.5520443708991
CDC6	-1.08873726026025	6.83796578638287	-19.2812281532537	4.59375445239739e-35	4.51917349775846e-32	69.3530155617382
MAGED1	0.868365971717962	6.12169042175384	19.2646698354202	4.91014977130485e-35	4.56207470973902e-32	69.3181874765408
EXO1	-1.41292278343283	5.45972727422791	-19.2475043723677	5.26135761324305e-35	4.63110235388825e-32	69.1436138753167
UNG	-0.968648612271573	6.80955489163731	-19.0719897610605	1.06851281379671e-34	8.93490414896807e-32	68.5454071642272
CDC45	-1.25146869525866	5.8356622187825	-19.0006524937578	1.4266184071049e-34	1.1361317257344e-31	68.1826942907901
CD44	0.875291046006966	6.09624291507758	18.8773526726112	2.35459613490749e-34	1.78992117091785e-31	67.7375708134812
MCM3	-0.898075186130702	7.3432593757179	-18.7117640304793	4.62858892650926e-34	3.36558787856265e-31	67.0913617525406
PNRC1	1.2600584217401	5.19933224060621	18.489568471135	1.15254014400145e-33	8.0312839034501e-31	66.0878755981381
FTH1	1.18979490006924	10.8881381620396	18.3760521279843	1.84122403395995e-33	1.23170522975785e-30	65.6799732875707
PSAP	0.819591805718664	9.71350771373971	17.9585950636313	1.04553809012541e-32	6.72522269971437e-30	63.9680076015222
DDIT4	1.53525489775561	7.79816807553139	17.9143837738651	1.25827608515766e-32	7.51550330292026e-30	63.8071937732711
SFXN3	0.947949484236963	4.61006417943757	17.9024605258304	1.32277786979669e-32	7.62832313602755e-30	63.6878906383508
RRAGD	1.71052778931187	3.73804306801649	17.9196015325317	1.23105485546547e-32	7.51550330292026e-30	63.113507764293
TIMELESS	-0.646652057037922	7.45215654472676	-17.5167439962664	6.73049499571973e-32	3.61471721461466e-29	62.1392685724697
E2F2	-1.30328100670164	4.25721772623301	-17.519030502506	6.66552638860923e-32	3.61471721461466e-29	61.9944011580766
CDC25A	-1.27730574007862	4.53893069053416	-17.5103198228089	6.91646441447436e-32	3.61471721461466e-29	61.9479150495649
ARF4	1.12100976258526	7.52824067241335	17.4375165478913	9.42301361480447e-32	4.77546908163606e-29	61.8046691843312
CTPS	-0.674343395363256	6.52130529647733	-17.3596964391619	1.31242138689724e-31	6.45556919837339e-29	61.4779388101066
FANCI	-0.877161515276835	8.04946192272722	-17.334502146093	1.46125886058367e-31	6.98231233840038e-29	61.3646336096164
PBXIP1	1.21003650274509	4.02271315273026	17.3050586563569	1.65689072060986e-31	7.69717789207759e-29	61.1815725323819
CDK2	-0.728410616562788	6.36332338174798	-17.2496927917777	2.09909052500055e-31	9.48788917300248e-29	61.0113569906064
TGFBI	1.00946027983874	5.63643999687925	17.2004091242098	2.59193753749943e-31	1.14072535203001e-28	60.7774420626443
ALAS1	-1.07639835473882	4.40124924860953	-17.1383710857665	3.38152270280153e-31	1.45006629952956e-28	60.3860534156418
ALDH3B2	1.1847647011061	5.45835384611878	17.0962439169173	4.05187271880488e-31	1.69408798373232e-28	60.35366590197
MYBL2	-1.12147107455608	8.26490540249353	-17.0538129409677	4.86255709569101e-31	1.98344889922772e-28	60.169862666268
LDHA	-0.688096122655171	8.3863213486298	-17.0272191632615	5.45205044824393e-31	2.17095456420075e-28	60.0418524728497
RRM1	-0.830418689781671	6.8620563887107	-17.0071910889787	5.94308053175772e-31	2.31144369332828e-28	59.9775737061421
CLCN7	1.13783724853386	6.49568832004912	16.8843644354825	1.00966461569127e-30	3.83764341655017e-28	59.451273052841
WDR76	-1.33303147305239	4.57617941049369	-16.8454119100609	1.19493535631589e-30	4.44091086645042e-28	59.1579598909833
ATAD2	-1.10181059355371	9.53649975900742	-16.8035331581866	1.43252315847375e-30	5.20815593528587e-28	59.0698227696746
MYLIP	0.827152516768546	6.59466243794412	16.7381780595115	1.90196251782084e-30	6.62675440584078e-28	58.8227275598375
TRIP13	-0.708202453170637	6.92683617992374	-16.710828890068	2.1418336678579e-30	7.31020944107255e-28	58.7000137364909
FAM114A1	1.55552911310558	2.99405022301398	16.7770097067262	1.60705878213472e-30	5.71839384519597e-28	58.6033317199479
TP53INP1	1.13881140404097	5.70289841115724	16.6834768507324	2.41221616388761e-30	8.06838062497127e-28	58.5844882501762
MASTL	-0.958393789517386	5.95898111263858	-16.5994621157079	3.47746626445882e-30	1.14033619229038e-27	58.2152977692447
RAD54L	-1.08265978961411	4.55451467445634	-16.5044150691303	5.26547772794233e-30	1.69345864465591e-27	57.7449020514522
CCNG2	1.15908207474411	4.84350507718494	16.3993370568643	8.34079243409041e-30	2.63191344656091e-27	57.34143600806
BRI3	1.31418563385586	4.69715541278718	16.3647995250215	9.70512920967949e-30	3.00571446116074e-27	57.1482676082803
GINS2	-1.23373129033306	5.72036131883381	-16.3516033197722	1.02838904132922e-29	3.1270506049436e-27	57.1383606329849
MCM7	-0.864833182413507	8.92644984183673	-16.2559455517282	1.56602179515603e-29	4.67681223253383e-27	56.6977999228272
CALB2	-1.06203153549807	5.36777152125608	-16.1910434203283	2.08450391132023e-29	6.11600761630167e-27	56.4452278277719
TFDP1	-0.6369678093463	6.44328660379813	-16.1196416719635	2.85702169190229e-29	8.2380742716162e-27	56.129637727499
TPP1	1.04403266854579	5.58243130947494	16.0387231288472	4.08705884187039e-29	1.15850800121085e-26	55.7715859256858
HEXA	0.705270217743092	7.41915673715552	15.9971556601213	4.91392774082415e-29	1.36967545895905e-26	55.571991854899
MSH6	-0.749418025681758	7.02283871172071	-15.9084056596349	7.28769845227241e-29	1.99802408058695e-26	55.1885819057052
DTL	-1.23992804448774	4.94311691747977	-15.871005950353	8.60692261982331e-29	2.32164796603105e-26	54.9745881152013
CLSPN	-1.24365957451642	5.79736446037063	-15.8300879440023	1.03273875378119e-28	2.74151157432327e-26	54.8575778086696
FEN1	-0.854326730962338	6.839869433912	-15.8000370772605	1.18078916797944e-28	3.08554969457627e-26	54.7146652833171
E2F8	-1.07405603556679	4.16675113350399	-15.7751028356503	1.31973066088388e-28	3.39556547271108e-26	54.5659645999468
CCNE2	-1.49298357021262	5.64938458053508	-15.7119040636848	1.75021772698607e-28	4.43494564638107e-26	54.3299964148295
CHAF1B	-1.06785476948565	4.68036403484148	-15.6465718110321	2.34458838368524e-28	5.85237255653015e-26	54.0065314854921
YPEL2	1.28738693943019	4.5576105459056	15.5047438667023	4.43109128132156e-28	1.08978780277679e-25	53.3722904377733
KLHL24	1.71350790089705	4.98928081901282	15.4885662309637	4.76554636625674e-28	1.15505793375765e-25	53.2735907398007
GDF15	1.70941615875352	6.51768134498928	15.4247330865899	6.35250529849759e-28	1.51770426588677e-25	53.0559169727648
NOLC1	-0.533482313026084	8.54306781735644	-15.3985592775991	7.14816133369518e-28	1.68374436823547e-25	52.8854604313298
BTG2	0.83085348410714	6.3572558223354	15.3347562681589	9.5340640130109e-28	2.21455120213325e-25	52.6411864381652
RET	-1.1333652407321	6.20179262202891	-15.3128938466272	1.05242010344057e-27	2.41105120684112e-25	52.5538332566221
NCAPG2	-0.78527999166442	7.58413702219708	-15.2755919524754	1.24584466135137e-27	2.81560893465409e-25	52.3566198366064
CHAF1A	-0.993790121028342	4.89135304869752	-15.2469810190659	1.41813351731998e-27	3.16224865915458e-25	52.2367748937679
GNS	0.891376537191391	7.60313130233743	15.2285759477193	1.54144277963363e-27	3.34793364241464e-25	52.1338825000063
SCD	0.934978752601959	11.0776131828379	15.23797993497	1.47714678350662e-27	3.2505003693901e-25	52.0835485347298
CTSA	0.750022921096166	6.94812640400617	15.1319404531042	2.38972068879908e-27	5.12380625634305e-25	51.7106598226011
ARMCX1	1.12664644932913	4.15789737217489	15.0820628722647	2.99796336628353e-27	6.34657459971211e-25	51.5026327792279
PCNA	-1.08373632013736	6.98449839496626	-15.0448197815582	3.55178284869993e-27	7.4250020452072e-25	51.3230836069435
POLA2	-0.92809436498594	5.71036706321497	-15.0308884600044	3.78446147887602e-27	7.81374491021267e-25	51.2854151808864
FTL	1.06491453091645	9.64335702188715	15.0097117651615	4.16786580430558e-27	8.50041313551299e-25	51.0998000844889
TPM3	-0.48286359389745	8.49138991515555	-14.8623372865425	8.17023695734697e-27	1.64625352861049e-24	50.460573239985
HS1BP3	1.15811982526901	4.06129864472253	14.8131479331924	1.02343217027768e-26	2.03760471615762e-24	50.2736864865868
DSCC1	-0.95135820730802	5.65895836823666	-14.7668216525344	1.26562879960919e-26	2.49016188760755e-24	50.0866501244544
FAM111B	-1.34811110861687	5.4965167502795	-14.7268781372199	1.52031877443099e-26	2.95648967250975e-24	49.9078252481904
MAP1LC3B	0.773468966217421	7.62558097053956	14.6529397456377	2.13576559873106e-26	4.10557975553773e-24	49.5492537994063
MELK	-0.794093378424031	5.7281265570078	-14.5268795878602	3.81850417024654e-26	7.1753554767644e-24	48.991929742574
MYO15B	1.25213502316842	3.9831389931128	14.533637302361	3.70122157385606e-26	7.03400336376918e-24	48.9849384305399
BRCA1	-1.11038100345576	6.38352003852539	-14.500848425729	4.30629651630271e-26	8.00205588207184e-24	48.868713208236
RAP1GAP	1.04048326720991	4.66629681578352	14.4874186350638	4.5819863140334e-26	8.42078451823018e-24	48.7791586153906
PABPC1	0.406906945167746	11.3472757092397	14.4793392269552	4.75632385352423e-26	8.64616957894992e-24	48.6098884177663
DHTKD1	-0.710104113425863	6.59864021468245	-14.4210170853425	6.22931723299136e-26	1.12020539144675e-23	48.4726895608935
FADS2	0.94198500769497	5.18996303595096	14.3818265433172	7.46917775342217e-26	1.32887796540673e-23	48.3273072891002
ASF1B	-0.868824721611422	6.599448689336	-14.3687026068059	7.93760467447127e-26	1.3973526376406e-23	48.2505035000032
CALCOCO1	1.00302021594944	3.78183786848304	14.3230116961218	9.81133281527867e-26	1.70921593752834e-23	48.0285115209531
MCMBP	-0.568179125034701	6.87255094490843	-14.3177798498755	1.00524919614437e-25	1.73317397487818e-23	47.9927937400124
RFC3	-0.850273733752049	6.02680742576856	-14.2979013167806	1.10244080272124e-25	1.88134897803164e-23	47.928988534174
BHLHE40	0.901590284940696	6.82896665127999	14.2410394272492	1.43588212347073e-25	2.42562551847722e-23	47.6737800216785
LETMD1	0.68241420287702	5.85532477209732	14.2331379356582	1.48963308763495e-25	2.49126237576069e-23	47.6350556043693
GNPDA1	0.636930759895318	6.09217817796005	14.2211907502944	1.57477286107223e-25	2.60757438896752e-23	47.5747758772689
UHRF1	-1.19158326885753	4.90569631909483	-14.1810380774538	1.89844197993004e-25	3.1127003600343e-23	47.407022897591
ZNF367	-1.16923753639192	5.55164846477594	-14.1757679232848	1.94562187271691e-25	3.14096558457622e-23	47.3815544193694
NASP	-0.69991548818863	6.9772749968085	-14.174928648117	1.95324336759105e-25	3.14096558457622e-23	47.3323633748528
MCM2	-0.865278313784695	7.14843263580109	-14.1530052487856	2.16332483004765e-25	3.44566137692542e-23	47.223167697971
NEAT1	1.10971617166483	9.32769474472601	14.1474725395502	2.21984102214644e-25	3.50232275984689e-23	47.1690182914981
BLM	-0.879831551798216	5.39932825669596	-14.0975935729665	2.80132963156382e-25	4.37845203348349e-23	47.0145206260586
PASK	-0.849546016716911	4.63085649253843	-14.0643258915022	3.27209578548941e-25	5.06690091819674e-23	46.8658052264096
WIPI1	0.926672978253478	5.36228497793697	14.0618818577816	3.3096672561007e-25	5.07806194413102e-23	46.8545926909241
WDHD1	-0.983964325673106	5.79854128681008	-14.0552746460717	3.41342365836835e-25	5.18964520568657e-23	46.8118526450027
UAP1L1	0.935952233727388	5.30103737398317	13.9591093065801	5.35247806452773e-25	7.99239670992516e-23	46.377505301199
PFKFB2	1.18916851291968	4.74748239128216	13.9441017072136	5.74229194317632e-25	8.49859207590095e-23	46.3098936583425
RFC2	-0.837320837103801	6.15631594803123	-13.9397213408167	5.86136117584033e-25	8.59871967585559e-23	46.27497794389
LRP1	1.46507591723259	1.77009203197475	13.9781991215272	4.89481392232259e-25	7.37485297629937e-23	46.2503278136009
RHOQ	1.11786792142769	5.72282217288846	13.8342448493098	9.61414388394247e-25	1.39814732447873e-22	45.7943867686927
PGAM1	-0.642534058646184	6.23801660208936	-13.8312428603065	9.75068956267975e-25	1.40578045039876e-22	45.7529090396049
UBR7	-0.596197751618337	6.82494749700567	-13.8243023350835	1.00738902578715e-24	1.43996359549268e-22	45.711144671854
TCF19	-0.894615326837584	5.00419389075613	-13.7592569994333	1.36783880929503e-24	1.9386217158178e-22	45.4522132914508
BDKRB2	1.20072374691844	3.96173119965721	13.7190300173721	1.65307098034545e-24	2.32318983826028e-22	45.1562031969281
PSMD11	-0.485298105515565	6.81526144024817	-13.6743887229622	2.04017236790643e-24	2.81982170916257e-22	45.013037702528
PSMD2	-0.515441536389851	9.02996279976836	-13.6788442168195	1.99775694374507e-24	2.78420726059938e-22	44.963558066422
TUBB	-0.537676858386968	10.4297180764044	-13.6668170692612	2.11433954059859e-24	2.89837823581728e-22	44.851782642058
GOLGA2	0.558164080017967	7.31801541552838	13.5916100814919	3.01550753667129e-24	4.1001095970155e-22	44.5972320678117
HELLS	-0.984794216442319	5.68202994835399	-13.5685584481581	3.36259330422114e-24	4.49888083358354e-22	44.5487548116393
PAICS	-0.568284492186161	8.36509181310262	-13.5739454856078	3.27804611328414e-24	4.42113251601322e-22	44.4798353420049
DHFR	-0.761610683864081	6.0507610907861	-13.4998431236925	4.65441351647528e-24	6.1778104483756e-22	44.2252081993593
LPIN1	0.98006453250931	6.13705125804514	13.4708809971743	5.33877290876933e-24	7.03036520679199e-22	44.0881450379713
LIG1	-0.75670700815849	6.9562911109389	-13.4202335822894	6.78767816637373e-24	8.86852575425268e-22	43.8099826165957
COPG	0.600093765039242	7.68814792316545	13.415799941178	6.93195284588449e-24	8.98682010810638e-22	43.7423178557176
MAGEH1	1.26980488990728	3.15625687385315	13.3948979114411	7.65475412287097e-24	9.84754676545339e-22	43.7196533347659
KDELR3	1.04698558825688	3.80052593006496	13.3838982372428	8.06506782259443e-24	1.02961980355015e-21	43.6944406871485
SLC39A8	-0.798412683111398	5.43917794409434	-13.3714115923647	8.55770302190937e-24	1.08423504044252e-21	43.5961739661868
EIF4B	0.417545890881753	9.67145157041585	13.3444662788886	9.72628705287736e-24	1.22302574941595e-21	43.3476570975478
FLCN	0.866735021627872	5.96977715283135	13.296352662621	1.22262383863322e-23	1.52590754308223e-21	43.2672872072914
MAGED2	0.680951611724219	6.24977744217637	13.2892241843413	1.26479757827873e-23	1.55532902199511e-21	43.1817658127672
SLC17A5	1.12461735337365	3.61549757210517	13.2934990088263	1.23933443536952e-23	1.53530585904592e-21	43.1722200982994
HBP1	0.840782867556453	6.10881226071028	13.2284645443788	1.68908779204253e-23	2.0469785676898e-21	42.9567976161705
SEC31A	0.691476195115285	7.40543108802831	13.2414059017946	1.58810567437727e-23	1.93864812396245e-21	42.9284344702504
RAD51	-0.991340964957527	4.68943389773065	-13.2108110975613	1.83732407755339e-23	2.21060488294985e-21	42.8802281176177
NUCB2	0.966547631262644	5.80176201494718	13.1823762122985	2.10407608409248e-23	2.51346917359733e-21	42.7048851695574
TMEM64	-0.868653756796864	7.60419634400704	-13.0970524557042	3.1619111014673e-23	3.75034051496022e-21	42.2287222696152
MGLL	0.735615855260508	5.968625065052	13.0775815996316	3.47025828579838e-23	4.08708447687973e-21	42.2271824889175
FANCD2	-0.707765073031873	5.94594572940496	-13.0050159218865	4.91047578016556e-23	5.70297201024228e-21	41.8717790726119
TRA2B	-0.460344877010545	8.20357597403313	-13.0077489751582	4.84664412161118e-23	5.66820113914862e-21	41.8176322733924
YIPF2	0.879577782916853	5.63061933669171	12.973597642759	5.70782911681395e-23	6.49372341153717e-21	41.7218124714534
ATG13	0.501031598341726	6.66488912292753	12.9787526198672	5.56860007653793e-23	6.42270811586347e-21	41.718458182222
GMPS	-0.546377807304626	7.17704966769988	-12.9769869964269	5.61589884879143e-23	6.43289673610876e-21	41.692182239691
PRSS8	1.02241546745122	6.27473831540239	12.9679821319334	5.86347908330077e-23	6.62573136412987e-21	41.6915115998784
GEMIN5	-0.633755632864304	5.94301462918895	-12.9590571574075	6.11968137353313e-23	6.86882894570255e-21	41.6097124293809
TUBA1A	0.652274713201924	7.11735079934647	12.9514844222248	6.34586626966598e-23	7.07521783292626e-21	41.558709097322
FBXO5	-0.873983831477529	5.02952666848988	-12.906366643034	7.87866902519699e-23	8.72601727002612e-21	41.4315576611758
YIPF5	0.77349955110047	5.97568277475636	12.854696559684	1.00964907909413e-22	1.10361903259937e-20	41.1478173138036
KIAA0101	-0.924910367805638	7.36563859099155	-12.8609795781999	9.79638605452822e-23	1.07786026563112e-20	41.1390369015173
KPNB1	-0.408943821934839	9.87907145925073	-12.8236899360633	1.17183504264442e-22	1.27258241903801e-20	40.8636648985555
E2F1	-1.06848256613117	6.09605952895253	-12.788902386556	1.3851637361627e-22	1.48496655920416e-20	40.8609393199772
FANCA	-0.769261120893815	6.03085785930834	-12.7902922781982	1.37593553694169e-22	1.48459005934276e-20	40.8529903756867
FANCG	-0.761483351974624	5.18711141595287	-12.7760152686696	1.47374389324887e-22	1.55992992852495e-20	40.8011335073957
CAPN2	0.7495542658721	5.42518551016857	12.769454873089	1.52100024946855e-22	1.59982441334038e-20	40.7855643382162
JPH1	-0.608303851167988	6.26305047837086	-12.7777755762692	1.46131671905027e-22	1.55662807703164e-20	40.7545596920677
DSN1	-0.753987738773882	5.06807143088216	-12.7532315251217	1.64450131752104e-22	1.71891500213886e-20	40.6989872886621
PRPF4	-0.465988398695507	6.24915890261258	-12.7419119004458	1.73659132176511e-22	1.80389771833539e-20	40.5912454488734
SLC29A1	-0.735115748324731	5.92457577416255	-12.7244276633392	1.88911659201707e-22	1.95022135091935e-20	40.5271774035769
ARSD	0.607683075778551	5.38763231637706	12.7122912475722	2.00283319051976e-22	2.05493142811365e-20	40.4734314546211
PRPS2	-0.676193300294281	5.71795283096205	-12.644812579928	2.77271551990511e-22	2.82749355822519e-20	40.1651663700274
BMF	1.0868442790562	3.93161958495479	12.6075689453521	3.31858995389376e-22	3.30357728505472e-20	40.0206656325544
LMNB1	-0.509381657838441	7.53408584336184	-12.628681510655	2.99710996687307e-22	3.03779800521123e-20	39.9789665614506
PPIF	-0.59976522572155	7.21639483110668	-12.6135502719408	3.22414920720653e-22	3.22878271504922e-20	39.9470145379816
HNRNPD	-0.702337908345742	7.72721710820428	-12.6148825716327	3.20348340346751e-22	3.22741303852956e-20	39.9440927926414
KLF6	0.960052951802749	7.1115296895036	12.5974637643607	3.48449743436167e-22	3.44820917705708e-20	39.9322375857493
PHGDH	1.05959266842327	6.05030267163241	12.5549159251833	4.27949597129123e-22	4.18539711250729e-20	39.7177224921588
CSE1L	-0.541729367409648	9.06587088157329	-12.5725751397471	3.92952297220572e-22	3.86572601100991e-20	39.6798607103956
PIK3R3	0.542417460538695	7.13435326416146	12.5433738857936	4.52498597264398e-22	4.39975961665686e-20	39.585462596118
PPM1G	-0.541282998994295	8.09854298888477	-12.524916447591	4.94729036756515e-22	4.78257133567397e-20	39.4925475448725
ASNS	1.10294941316201	7.81572324876419	12.5005210054501	5.56679787524811e-22	5.3505245784856e-20	39.4330742679048
CDCA4	-0.700718621306059	5.49911883196406	-12.4856776162748	5.98126589642726e-22	5.71603947724855e-20	39.404731685402
POLE2	-0.907834209312794	4.12388055002681	-12.4724302662078	6.37727113438202e-22	6.05985695746618e-20	39.3688888746079
RAB7L1	0.664016103411815	4.77957978672492	12.4678652299397	6.51974795960282e-22	6.16024095346879e-20	39.3239697326568
SHCBP1	-0.713726545820866	4.97380975477561	-12.441401526272	7.41097608152499e-22	6.96298674086652e-20	39.2151478230294
POLD3	-0.735733748435184	5.37918489606341	-12.4335940823242	7.6965721237398e-22	7.19092023449298e-20	39.1625549292905
SLC38A7	1.07523784902706	3.23047397848312	12.4315869125948	7.77176317199476e-22	7.22083151602446e-20	39.1306770472425
H1F0	-0.626238142311281	7.72711080413696	-12.3927977774523	9.37879061868598e-22	8.66579526557483e-20	38.850266894767
NCAPH	-0.612645916958504	5.566557379459	-12.3176404502139	1.35044619303986e-21	1.24092649079114e-19	38.5921916959063
CLN3	0.785396027279933	5.41162513698754	12.3156007342553	1.36388378838586e-21	1.24642581841339e-19	38.5914491911352
NSUN2	-0.407723667716512	7.34499913509004	-12.2710370640991	1.69342545219185e-21	1.53917648165524e-19	38.2771687399988
TCOF1	-0.513681526672567	7.19434874425548	-12.2671936531139	1.72534440519298e-21	1.55971134229445e-19	38.2707118825165
POLE	-0.752416407285436	7.46725894102723	-12.2640635797303	1.75178488884154e-21	1.57509948822505e-19	38.2654524611097
DNMT1	-0.570958793833154	7.9176775363645	-12.2373191158678	1.99494765323195e-21	1.78414462848402e-19	38.1051225817023
CREB3	0.696374227468627	5.15807030856176	12.1990751665635	2.40271651741104e-21	2.13739526793522e-19	38.0356839665505
GINS4	-0.80715107632782	4.28893022788638	-12.1751980183678	2.69872907614726e-21	2.3754497404993e-19	37.9523440194814
ALCAM	0.800234213847746	5.88230152208943	12.1890016144293	2.52340601952531e-21	2.23288054341488e-19	37.9456296998703
DUT	-0.861238695177226	6.15518573472016	-12.0842141860034	4.20360380317553e-21	3.66151406272435e-19	37.4550325203977
ZNF165	1.25137491644897	4.57965752817723	12.0523076729139	4.91120643731234e-21	4.24453530031908e-19	37.3455769141535
HNRNPA2B1	-0.553713418320765	10.6880274151437	-12.0988007746009	3.91512130519987e-21	3.42808841403993e-19	37.3333580392666
SAT1	0.957829493429014	5.89732516241368	12.044244796091	5.10820560304561e-21	4.38100669258127e-19	37.3237628534551
CALU	0.650082973348564	7.80667738807803	12.051786705438	4.92370155621802e-21	4.24453530031908e-19	37.2064189644058
SKP2	-0.787521108306443	3.7838978800719	-11.9934878898228	6.54402477041998e-21	5.56918538513882e-19	37.0645447509061
MCM5	-0.889797220915256	6.36645186296484	-11.9929819387003	6.56021000282437e-21	5.56918538513882e-19	37.0052944238825
TIPIN	-0.91905043798735	4.56857102498103	-11.9456441280684	8.26670672502786e-21	6.98244460956394e-19	36.829206531654
DYRK1B	1.03130513231162	3.9767890028409	11.9247096532898	9.15725042586533e-21	7.69577166443074e-19	36.7470265697929
SCPEP1	0.645279214483113	5.46857195163328	11.8770708384373	1.15593721079e-20	9.66594695662597e-19	36.4671641432503
EXOSC2	-0.613021653867001	5.36734431609077	-11.854697506782	1.28966009905555e-20	1.0730485321694e-18	36.3390231913296
MTHFR	0.853136582232165	4.80990430897259	11.8184189754948	1.54028205225715e-20	1.27487225584685e-18	36.2233495315363
HIST2H2BE	0.899784157176141	6.55361154601822	11.8106609996845	1.59992237362782e-20	1.31162263610547e-18	36.119739446001
AIF1L	-0.505345999084353	7.49692028893404	-11.817468002985	1.54747110701334e-20	1.27487225584685e-18	36.0815089311323
DNAJC9	-0.622557233962261	6.58738772745263	-11.8009052291313	1.67822096393546e-20	1.36910084882228e-18	36.0377565241966
LSS	0.682979211627043	8.00695044601306	11.7801290566388	1.85801938845266e-20	1.50842311905254e-18	35.8648040604816
DONSON	-0.700412690088181	5.12371795696601	-11.7334642426702	2.33551324193079e-20	1.88691417671742e-18	35.8093552268507
BTG1	0.715506039333775	5.49652482144106	11.7287928927231	2.3896259497195e-20	1.92135117226485e-18	35.7644752423754
CDCA7	-1.10750397217665	3.47518636879532	-11.7125059397806	2.58832318562743e-20	2.06129128363967e-18	35.7233693163306
RAD54B	-0.935022228908078	4.93942803484502	-11.7086209609503	2.63811777078576e-20	2.09098964922374e-18	35.6736584143585
COPA	0.597126704513618	7.24135662179762	11.7198574470004	2.49666279636312e-20	1.99780806729076e-18	35.6162465119635
ACSS2	0.854485339320086	4.80018641176269	11.6856140565528	2.95333747381411e-20	2.29728446102638e-18	35.5836513489323
GOLGA5	0.644957776419878	6.50316136362765	11.6884897400374	2.91195824775724e-20	2.27568176334075e-18	35.4932534225752
SF3B3	-0.371877704674539	8.48671373457307	-11.7042179339325	2.69571510391236e-20	2.12656317914294e-18	35.4707570933048
TPM4	-0.362643695927703	9.31761628583811	-11.702112918338	2.72369550506222e-20	2.13854852707327e-18	35.4488769010316
PSME3	-0.444718770248125	7.2433986752176	-11.6809926769342	3.0210754015033e-20	2.33909560253431e-18	35.415847982241
PDE4DIP	0.483512929056879	6.9796845788692	11.6597071605654	3.35375653080608e-20	2.58471079360373e-18	35.3208017698854
SAT2	0.987053934352407	3.90571542958012	11.6067556024171	4.34971880081618e-20	3.32167567236757e-18	35.2102202053597
LAMP1	0.509213657632682	7.33888421132596	11.6358822919302	3.76991523644169e-20	2.89211295478215e-18	35.1957878918075
CRELD1	0.857387091681791	4.36434247216151	11.5987533513696	4.52413322785753e-20	3.43916382284951e-18	35.169826317438
SNRPA1	-0.702665791068576	6.55768561677769	-11.5965954482754	4.57235559885629e-20	3.46009389299876e-18	35.047927003
TRIB3	0.90653082247976	7.80822936799348	11.578735863355	4.9917762386669e-20	3.76047143312906e-18	34.9553009533155
IGBP1	0.519863257533269	5.75416392489584	11.5607446472798	5.45332427785729e-20	4.08974866470338e-18	34.9001752175473
RASD1	1.42053711413696	5.29286842191389	11.5360540752374	6.15722888060346e-20	4.54045873470845e-18	34.865058445456
ESCO2	-1.05543629358945	4.35735948058761	-11.529233182271	6.36727933527556e-20	4.67045524575213e-18	34.8355135805982
INSIG1	0.815692690454838	8.29926565363552	11.5581310487629	5.52384484172469e-20	4.11993713123679e-18	34.8006911759605
GRN	0.817325832236487	7.64997412731735	11.5574324961165	5.54284773097511e-20	4.11993713123679e-18	34.7873759031807
HNRNPAB	-0.441932215604966	9.35696146064522	-11.5358667271965	6.16290440551793e-20	4.54045873470845e-18	34.6318165930914
HERPUD1	1.03351346024673	6.39996889195011	11.4895207273865	7.74111323541344e-20	5.62879903256758e-18	34.6136641465073
PA2G4	-0.429217484319926	8.81737844623634	-11.5199846859029	6.66361470152172e-20	4.86647564490171e-18	34.5779843652344
RPA1	-0.443065480966861	7.039790252446	-11.4835273274455	7.97284088606295e-20	5.77219874365873e-18	34.452562953042
POLA1	-0.761642908560293	5.66881264789193	-11.4455750716234	9.61066864873545e-20	6.92796648626947e-18	34.3593129866115
RABAC1	1.16129609164331	4.27558384224412	11.4350355153989	1.01226556800327e-19	7.26572075505864e-18	34.3544585935948
LAMB2	0.624465059224792	6.56813199042153	11.4234057533184	1.07194075397268e-19	7.66116973052956e-18	34.1755221406678
KANK2	-0.600341703674687	6.15835256199143	-11.4087029626485	1.15246068293012e-19	8.20159679205249e-18	34.1300438426463
C5orf41	1.60944563213669	4.81563713303347	11.3815966466752	1.31714743420182e-19	9.29450366649421e-18	34.1063732323043
ZFYVE1	0.719488086109869	5.08625321664799	11.3574158110551	1.48388461064659e-19	1.03836039322881e-17	33.9737643088447
SND1	0.413230449727267	8.11006845060991	11.3899780567685	1.26385031273688e-19	8.95620026703881e-18	33.9584672938681
ORC6	-0.722103809354778	4.88102101666394	-11.3290425408188	1.70672053926676e-19	1.17947083878915e-17	33.8584196724569
TK1	-0.891264280529019	7.19268244113472	-11.3574131369889	1.48390417353316e-19	1.03836039322881e-17	33.8566472340634
LOC100506190	0.728441778471169	4.68916858230929	11.3123749424303	1.85296546100624e-19	1.27004075286346e-17	33.7620293499037
RBBP7	-0.448662457148274	7.50194037803346	-11.3379055760042	1.63372690369504e-19	1.13843536405816e-17	33.7295552947874
XRCC6	-0.468334463726036	8.4301937435479	-11.3298943448285	1.69956552789951e-19	1.17939974641458e-17	33.6484375939549
PSMD1	-0.421799493508812	7.60190733939773	-11.3110923020653	1.86472713249915e-19	1.27288557403738e-17	33.6057247627077
IARS2	-0.473772813787275	6.96553155880434	-11.3145075006714	1.83357455133181e-19	1.26192184347626e-17	33.6024993113692
VAT1	0.56108966678775	6.99427718249724	11.3045936406674	1.92547960701562e-19	1.30901304665566e-17	33.5787031674252
DSCAM	0.699046786102204	7.29996502471082	11.2857379962487	2.11321938109525e-19	1.4308291874266e-17	33.4680658040911
MBTPS1	0.396189244656382	7.80558467755534	11.259870812355	2.40099555527907e-19	1.61912297042287e-17	33.314560282636
DDIT3	1.65845628352921	6.72634808064563	11.2098377051463	3.07390418683595e-19	2.05631894482578e-17	33.2853302983499
DNA2	-0.810551173880282	4.96550462999431	-11.2178192670287	2.95507724804963e-19	1.98476754603944e-17	33.2724916202595
OPTN	0.992186486676428	4.37171479272992	11.2071538607226	3.11492724158246e-19	2.06722393604067e-17	33.2717077202485
GINS3	-0.744476869635995	4.53941160111324	-11.208932973886	3.08767229426714e-19	2.05730005774198e-17	33.2678687863155
PRIM1	-0.765598556572787	5.2370298753404	-11.1900576851193	3.38944356681894e-19	2.23169504769606e-17	33.1439691445071
ACSL1	0.749172293167244	4.7832687167393	11.1629208909456	3.87585376946797e-19	2.52217036733783e-17	33.0202044171198
DEK	-0.741540913421925	7.7408360261398	-11.1934850057016	3.33253204468056e-19	2.20289588597778e-17	33.0143081931651
GPRIN1	-0.657224617038689	5.58510716325609	-11.1537833251044	4.05491833258902e-19	2.61831869475748e-17	32.9374028043076
SRSF7	-0.50373079214099	7.63560642719624	-11.1701660736796	3.7395247097453e-19	2.45254161748159e-17	32.9042351761782
HYOU1	0.499490051217983	9.2049344201938	11.1678643217388	3.78230643239147e-19	2.47090987403574e-17	32.8392375255609
TARDBP	-0.417145761301956	7.49775969058879	-11.1582264266874	3.9668361523078e-19	2.57137084539518e-17	32.8346534685529
CDKN2B	0.84375088167712	4.25497621084595	11.111986166166	4.98576336397629e-19	3.19470906126971e-17	32.7961256046235
ASS1	0.683119080628066	8.63241051672047	11.1354236071897	4.44017126597659e-19	2.85605477893048e-17	32.6764435140512
TOM1	0.95464847610266	4.55905102296071	11.0771331640634	5.92385492103289e-19	3.71050747937656e-17	32.637048529691
AKR1A1	0.712413272810877	5.55266241744566	11.0963209095413	5.38741776673698e-19	3.43889979888966e-17	32.6354124423149
SLBP	-0.623140488678338	6.60477268788022	-11.0894187005948	5.57453417741608e-19	3.54481025030823e-17	32.6083231895033
ABCA12	1.06384543209771	4.98300958901082	11.0820801658174	5.78063011700456e-19	3.66073698005992e-17	32.5837889340302
L2HGDH	-0.59034764272733	5.61626492453375	-11.0813824637457	5.80061767349844e-19	3.66073698005992e-17	32.5497789252097
ZWILCH	-0.628785365340918	6.76454655283463	-11.0780677187299	5.89652796961922e-19	3.70727570541022e-17	32.4846811390122
CHCHD3	-0.470473752329056	7.10419370527829	-11.0494941700206	6.79205770186502e-19	4.23844675395487e-17	32.3394450967373
IDH3A	-0.453817750982489	6.99980384423068	-11.0460039299152	6.91040232746624e-19	4.29626648790132e-17	32.3100781617516
BBC3	1.39091931572814	4.62839357349707	11.0006183487453	8.65132696703732e-19	5.31929383076221e-17	32.2558523093522
DDX11	-0.610317623846489	5.34661588728284	-11.0069753147366	8.38324568044572e-19	5.1734834228699e-17	32.2292511674398
SLC39A7	0.588145169745306	7.54671318821355	11.0110008779513	8.21780440089982e-19	5.09016891854254e-17	32.1271864287658
RAB8A	-0.430286242807433	6.70732118860304	-10.9853698950531	9.32992527704781e-19	5.71551905982958e-17	32.0230330090177
SEL1L3	1.05807410268768	4.04952041529627	10.9228909520024	1.27148445979403e-18	7.62161509161121e-17	31.8888052732731
C12orf23	0.843580188947951	5.64638951060232	10.9362870244881	1.18981589629917e-18	7.15772699629757e-17	31.8541055101744
KDELR2	0.499745271009886	8.42693283280035	10.9489620931361	1.11738807717251e-18	6.74628093957872e-17	31.7809487155265
CCT5	-0.410813243499103	9.8170032629112	-10.9595263819008	1.06040891907821e-18	6.44882864096871e-17	31.7717483572178
HNRNPU	-0.36357942209575	9.64390869422011	-10.9552678445421	1.08301867456804e-18	6.56246533096954e-17	31.7554410740767
LOC154822	1.26131633131788	1.72479183567731	10.8939644284589	1.46751039599628e-18	8.76522995094348e-17	31.613199089908
SUPT16H	-0.47172634364397	8.55912447217095	-10.8799185706213	1.57334684413045e-18	9.3307278798715e-17	31.4224524516276
SPNS1	0.82739460414802	5.83448014544274	10.8476950199191	1.84596759293179e-18	1.09088205032478e-16	31.3940409764569
ITGA3	0.599346193800213	6.46603076156152	10.8383626779217	1.93342478230603e-18	1.13854211476359e-16	31.3181496904423
TMEM45B	0.950165250487484	3.81065688597338	10.8050378666579	2.28101907356778e-18	1.33383786665551e-16	31.2746475795255
COPB2	0.44458633167854	7.35558305250535	10.8204067074944	2.11354881790555e-18	1.24024527826851e-16	31.1754100027822
RANBP1	-0.679561646258212	6.96002522513746	-10.7890895764269	2.46887658892411e-18	1.43865826038909e-16	31.0567639037474
TESK2	0.868612960376972	3.97116581227823	10.7428341156936	3.10609695003091e-18	1.78509846708993e-16	31.0104775771295
C11orf82	-0.731172345464678	5.53526473849685	-10.7560894028224	2.9082742561507e-18	1.67717167792636e-16	30.9894483668054
CDKN1A	0.618597031728415	8.02918651422638	10.7765943807904	2.62682840459599e-18	1.52538466105775e-16	30.9843483924798
SSRP1	-0.409103440364674	7.3508631354423	-10.7682978634122	2.73725910152231e-18	1.58401111466641e-16	30.9241864871684
CTNS	0.711725759119344	4.86487909607874	10.7326966403471	3.26644035999674e-18	1.86443510513943e-16	30.918689642849
H19	-1.71710577380426	4.08425791277037	-10.7212952212993	3.45670543192034e-18	1.96526267449713e-16	30.8989584888237
MAF	2.10405655928991	1.48343280762295	10.8917815700931	1.48347758744332e-18	8.8290673211395e-17	30.8728055855986
STX3	0.516376153970281	7.26471962093819	10.7414498260784	3.12751837048466e-18	1.79125401465703e-16	30.8556764083095
SLC6A9	1.13784401295933	3.98393855401789	10.7032071619004	3.78159717961622e-18	2.1171623860652e-16	30.8033728324539
PSMC3IP	-1.10486890560893	3.32537301069759	-10.7150785342973	3.56508588567803e-18	2.01427352540808e-16	30.7954631227423
ACSS1	1.16502120497576	2.55465431684355	10.7030171146458	3.78516834150619e-18	2.1171623860652e-16	30.7308236428225
DKC1	-0.417949054209725	7.29390422865692	-10.7207202160588	3.46658986472527e-18	1.96526267449713e-16	30.6890841143803
BLNK	2.21919523911956	1.09088784415414	10.9768304216719	9.73300066451857e-19	5.94068259537987e-17	30.6650124151576
EXT1	0.725674144675339	4.43521941890412	10.6799638506119	4.24440147958686e-18	2.35825150646547e-16	30.6638126048422
PRDX3	-0.465505999031079	7.27153338559189	-10.7131797196124	3.59886329966627e-18	2.02651144187268e-16	30.6426399769821
NEK8	0.851411275236413	3.69084596746457	10.6644940516335	4.58346676644466e-18	2.51324256400067e-16	30.6252839506751
GPX8	1.37424226744718	2.18506247550136	10.6801644557321	4.24017383201221e-18	2.35825150646547e-16	30.568713455243
SLC7A11	1.76821827012049	6.50262698686845	10.6698127897449	4.46393509590785e-18	2.46669507957294e-16	30.5656753010252
VEGFA	0.770530544636627	7.06037922764422	10.6695810254293	4.46907802625329e-18	2.46669507957294e-16	30.5405807742824
ALDH1B1	-0.585606299305908	4.11482585509358	-10.6429991605776	5.1001022487345e-18	2.78738921594235e-16	30.4268386393102
TUBA1B	-0.473418586928375	10.3159075627451	-10.6665209249512	4.53754191103295e-18	2.49624509605641e-16	30.300223712145
CLCN6	0.941666039214958	4.38614004906444	10.5865649383496	6.7515089586691e-18	3.66598168262279e-16	30.2319507500785
RBL1	-1.06037009239542	4.80910007060411	-10.573918753446	7.18964282467587e-18	3.89124875727765e-16	30.1480795818635
CBLB	0.8541768018356	4.02030150071782	10.5695156473597	7.34878324873771e-18	3.96455003393192e-16	30.1460432782483
SRSF2	-0.503911831196318	8.30247843592608	-10.6047543057147	6.16779715199747e-18	3.35994265700344e-16	30.0843591454485
PDIA5	0.742654412828929	4.20621605580222	10.5512937746365	8.04576791214342e-18	4.29895918730628e-16	30.0320026230395
MLF1IP	-0.762871472164734	5.95010403649735	-10.5537090178683	7.94970848552731e-18	4.26124758692176e-16	29.9785134410275
SLC39A13	0.870212432685664	4.11037389312281	10.5304163398423	8.92609292740506e-18	4.73904692437848e-16	29.9357514162722
MAP2	1.20833545206232	4.21132803655006	10.5045495490063	1.01517742054067e-17	5.35578144514897e-16	29.8459846818666
CCND1	-0.482800777816873	8.63108843422753	-10.5586763726972	7.75574137881015e-18	4.17064369193637e-16	29.8212823175932
XRCC5	-0.410797847019216	8.93006266288899	-10.5462940494632	8.24832793532217e-18	4.39315402516968e-16	29.7584050784791
GPR107	0.493823243876077	6.76948392611191	10.5077036334948	9.99372826982119e-18	5.28908580963575e-16	29.6479974759758
AGA	0.678473520134251	4.31127577043969	10.4442022591975	1.37073233435444e-17	7.18624688393217e-16	29.5100559452359
PLD3	0.701339853553545	6.61201449800395	10.4644114558174	1.2395790711972e-17	6.51909446122703e-16	29.461144154631
RUNX2	0.98549313106983	4.07969380970454	10.3936526087912	1.7629209993969e-17	9.10781176871428e-16	29.2922462498156
MAPK9	-0.383864315769392	6.78725467283402	-10.4291144868908	1.47763128319914e-17	7.72247049381948e-16	29.2790304496761
FIGNL1	-0.734702278543836	4.84680011897943	-10.4005237287888	1.70363450963816e-17	8.84831786931321e-16	29.2580799815068
QPRT	0.747159468249182	6.06808932193512	10.4033039489664	1.68021692146865e-17	8.75387781764538e-16	29.1865519726347
PGPEP1	0.612067975858864	5.42588814112395	10.3870204053619	1.82210470970891e-17	9.37627051236053e-16	29.173179547331
NCRNA00219	0.815878149270397	5.11807345253194	10.3698678192815	1.98456051316882e-17	1.01497828814176e-15	29.1168081870924
COPS3	-0.453662325997843	7.11750714760689	-10.3934740656197	1.76448876648136e-17	9.10781176871428e-16	29.1001299977124
CCND3	-0.620824634166942	5.9884165073758	-10.3652316656475	2.0309083758394e-17	1.02923974780418e-15	29.0412226303265
LIMA1	0.609353047895577	5.6581598543697	10.3589922544079	2.0949995106212e-17	1.05851274367459e-15	29.0262262797865
USP39	-0.437755714003236	6.57969651008036	-10.3714885444127	1.96860911387416e-17	1.00990855277397e-15	29.014924458256
EIF2S1	-0.487082904757286	7.98218316634072	-10.3692431351131	1.99074323748692e-17	1.01503627755278e-15	28.9307085021255
CCT6A	-0.441129612187812	8.7798903199244	-10.3663345934309	2.01978503842017e-17	1.0267138292565e-15	28.8814531891548
ATP6AP1	0.522985047938727	7.5896477321105	10.3538889749724	2.14892307082347e-17	1.08248763362807e-15	28.8613483857531
PNP	-0.45554828515704	7.16121744593254	-10.329636486039	2.42480509299702e-17	1.21450047211025e-15	28.7832066107585
GABARAP	0.589374599147522	7.12160892517302	10.297200344125	2.85000209925346e-17	1.42278910769895e-15	28.6075390396658
CCNE1	-0.740335462540202	4.03888730432402	-10.2500399389304	3.60486671353477e-17	1.77317032109281e-15	28.5970452123876
EEF2	0.56286433381438	12.0112983554467	10.3295776990566	2.42551517391069e-17	1.21450047211025e-15	28.5677968464483
FKBP11	0.751277501935438	4.82588022156043	10.2492332042762	3.61938701325358e-17	1.77509174221856e-15	28.538634710097
DDX46	-0.559830814332355	7.65829348500769	-10.2870674882669	2.99756110597728e-17	1.49200035524893e-15	28.5333831165129
NCAPD3	-0.675972271212503	5.64165936865589	-10.2522800081254	3.56485307411613e-17	1.75866084989729e-15	28.4672210684297
TYRO3	-0.803714280326252	3.98862422533903	-10.2204209139103	4.17821714820562e-17	2.0254059010606e-15	28.4560482481312
IRF2BP2	0.518521364051466	6.7465405455177	10.2618525033943	3.39881184989907e-17	1.68669820111905e-15	28.4482478022438
ANAPC7	-0.419197500721737	6.18574737576513	-10.2564213684401	3.49204442526448e-17	1.72783878603914e-15	28.4403759467798
RPS6KA2	0.746810564288801	4.16601155792581	10.2076719850934	4.45230953611913e-17	2.13353652384115e-15	28.3787274007696
ACAT2	-0.526508334987374	5.63602881946114	-10.2242313871709	4.0996218036439e-17	1.9988943161557e-15	28.3397007317093
UST	0.707431678922007	5.49061820597646	10.2161218937601	4.26870162107757e-17	2.05471360252227e-15	28.2828988505761
FTSJ3	-0.385645854305652	8.42904102660954	-10.2391631384211	3.80564039987247e-17	1.86098041074465e-15	28.2602342294735
LAMP2	0.430500694660839	7.80061359898487	10.2230182718316	4.12448176588681e-17	2.0051695654852e-15	28.1967559659622
NUP155	-0.701529368494856	6.48390225374461	-10.2049944359755	4.51212349207828e-17	2.14987901086943e-15	28.1886442131973
NOP56	-0.512626467130025	7.76501818598893	-10.215800985161	4.27553416454047e-17	2.05471360252227e-15	28.1780989103468
BMS1	-0.354370325202184	7.35231036446008	-10.2054230813619	4.50249415470377e-17	2.14987901086943e-15	28.1459376474083
SQSTM1	0.685583289190639	9.89584571507719	10.217948440552	4.23001979454218e-17	2.04459107063362e-15	28.1288454957537
E2F7	-1.00644194475332	4.9662162280399	-10.1644885735495	5.52161481349671e-17	2.60857305482822e-15	28.1244263592216
ARMCX3	0.702544932145431	6.30152197409971	10.1581491445516	5.69889812917014e-17	2.68474288203497e-15	27.9897968415526
SERBP1	-0.353891338095977	8.73601758771206	-10.183471664496	5.02308280332888e-17	2.38653513644523e-15	27.9635188612396
DDX43	0.726862972323028	3.80738846918721	10.0903314889308	7.99169328351158e-17	3.70230134275478e-15	27.819389586318
PARP2	-0.458730617927642	5.92601925527114	-10.1172378666301	6.98831575092885e-17	3.28293799490264e-15	27.8146946001869
LHFPL2	0.706547773426935	6.06432015976165	10.1104822259214	7.22772128649515e-17	3.37643605573589e-15	27.8145456806467
PKM2	-0.445255795732956	11.1954919975134	-10.165683039446	5.48883464047772e-17	2.60043259284276e-15	27.7827529453903
TATDN2	-0.35606161060917	6.75286634590381	-10.1111966230836	7.20202127144202e-17	3.37385444659934e-15	27.693081201724
CIRH1A	-0.418977290912995	6.44461826384541	-10.100115366249	7.61116090624029e-17	3.53580708322119e-15	27.6703353485209
PARP1	-0.41011970490033	7.64298698925072	-10.1092691152551	7.27157265888524e-17	3.38745908488013e-15	27.6347766963722
PLK4	-0.742534941962877	5.04338042662623	-10.0645759122215	9.08696248005451e-17	4.18651130899261e-15	27.5982779816466
WDR45	0.746760509420451	4.77189408127547	10.0558953118992	9.48898748704433e-17	4.34777607488573e-15	27.5951119892052
TYMS	-0.751606152628098	4.75146345051661	-10.0503802206154	9.75360591336291e-17	4.44466771921203e-15	27.5791276297881
MSH2	-0.565285951926833	6.37059422702856	-10.0771045257951	8.53658789700589e-17	3.94380928147863e-15	27.5461597409072
ABCF2	-0.356280717378868	6.61794501866691	-10.0623754768354	9.18722934512147e-17	4.22107757054427e-15	27.4638665185446
GRPEL1	-0.441591153364957	6.03397888097006	-10.0508478673272	9.7308841636829e-17	4.44466771921203e-15	27.4628617224732
MGP	-0.725690493614265	4.54803787503195	-10.0247138349144	1.10856186839116e-16	5.02427877695767e-15	27.3869086005627
C3orf37	-0.460602184986774	6.51462416955151	-10.0317783182205	1.07018143701229e-16	4.86350933494391e-15	27.329087220092
TMC4	0.679015799966869	5.09679297170527	9.99495975176762	1.2859221787436e-16	5.78111895626559e-15	27.239289179131
FAM136A	-0.492915863531079	6.88905390550421	-10.0169354760322	1.15241581584027e-16	5.20891948759804e-15	27.2357015587064
FOXI1	-1.43008485191175	2.18027610184999	-9.98257642449079	1.3678604411486e-16	6.11660374806662e-15	27.229152169646
HNRNPM	-0.383940025796017	8.18261239098624	-9.99604315881447	1.27899148416285e-16	5.76545918629096e-15	27.0568408588253
SH3BP1	-0.951523047919113	3.30847511855648	-9.93019435188387	1.77636381111143e-16	7.81787062553357e-15	27.0362941908419
CA12	-0.501098642931568	8.30245847554294	-9.99265869909013	1.30076722996067e-16	5.83217993401133e-15	27.0265683091447
HDAC5	0.82113176431594	4.9457181551372	9.91994654662326	1.86954707019781e-16	8.20637931810711e-15	26.9546203038398
SPC24	-0.983637334973345	2.89794642628695	-9.90605715717775	2.00369745112942e-16	8.72651983663759e-15	26.9185788661328
CTSL1	0.69179590536815	5.80076434926204	9.93882000490531	1.70154194585472e-16	7.52819775197734e-15	26.9006665702337
MRTO4	-0.506797015919762	6.34824176976519	-9.94147317136466	1.67916783617133e-16	7.44891323398655e-15	26.8786152234326
SRSF1	-0.434547984577073	8.80616712877644	-9.9602604098694	1.52893619042809e-16	6.81864769299185e-15	26.84225530497
ME1	0.537095463097172	7.38115810285174	9.93522723484398	1.73231589181866e-16	7.64412954479558e-15	26.8354748717004
SGMS1	0.516238430028958	5.59163674260125	9.9139479168245	1.92634562984617e-16	8.43356133862497e-15	26.830684391252
PDXDC1	0.375044298651046	7.52768612752152	9.94356774785924	1.66171241576706e-16	7.39108469183198e-15	26.8276773997955
TSPYL2	0.698605346060464	6.38540384366304	9.90504950358869	2.01379649635662e-16	8.74772275456316e-15	26.7979233542402
PPP1R15A	1.14853494697381	7.73047738173972	9.89733954403551	2.09277274368562e-16	9.06723610502545e-15	26.7948771248322
SURF4	0.390406812891678	8.5714851421643	9.91233468437043	1.94191308433044e-16	8.47951812593795e-15	26.6425968246387
TIMM8A	-0.561755489645606	4.62846479765655	-9.86284656762932	2.48580504043589e-16	1.06428825077998e-14	26.5987780751405
AKR1C2	1.5992368738489	3.47777373685442	9.82919187135933	2.94035589402172e-16	1.25125984660609e-14	26.5421308665618
FARSB	-0.463183589858557	6.50226529537963	-9.87302244464626	2.36273932340018e-16	1.02104528280477e-14	26.5390792486206
UMPS	-0.467394786948861	5.72626335828532	-9.86365853551805	2.47575408789152e-16	1.06428825077998e-14	26.5009622093963
HAT1	-0.542389689944315	6.84893852445026	-9.86264869245054	2.48826061979773e-16	1.06428825077998e-14	26.4830175414449
CENPN	-0.412909692913928	7.27453730537324	-9.86399188258519	2.47163952830674e-16	1.06428825077998e-14	26.4738398580686
TTI1	-0.500694669088799	5.75763330241319	-9.84860629517866	2.66886478547201e-16	1.1386248640876e-14	26.4579382298664
PPP2R5B	0.936327934307198	3.19140874052369	9.79536878044283	3.48097722908183e-16	1.47009755502941e-14	26.3776798777977
FAH	-0.693824914629082	4.95196025535512	-9.80889958438397	3.25369545818855e-16	1.37758994538596e-14	26.3442658001868
ERCC6L	-0.900629440049008	4.06977244451653	-9.78104649990043	3.73887753965142e-16	1.56322469932826e-14	26.2453162051641
GMNN	-0.797405651753849	5.38509485379755	-9.78800500914403	3.61127289704948e-16	1.51746050076019e-14	26.2175392365298
ZSCAN12P1	1.53927381647191	3.68751195985995	9.77002598863969	3.95026115348632e-16	1.64338725201257e-14	26.1865991937442
MXD4	0.735625646591409	5.6403464311719	9.79063875777191	3.564119896056e-16	1.50141917233351e-14	26.1812654424198
GBA	0.615880311827173	4.93551383622473	9.77799556873506	3.79623814285597e-16	1.58324904491579e-14	26.1463445798954
RNF43	0.501827299625789	5.8019603209555	9.78468466627511	3.67160842668309e-16	1.53894685032201e-14	26.1132978336781
TPI1	-0.54238099703168	9.47040322818404	-9.81239518658785	3.19743132497304e-16	1.35720409844795e-14	26.0995917834316
MCM8	-0.732794308247894	5.58065648259397	-9.73995174541532	4.58993190379999e-16	1.88604474592509e-14	25.9665709144142
WBP2	0.577919225890649	6.83470217058966	9.75280890100459	4.30467671003299e-16	1.78196567570772e-14	25.946545544894
FKBP5	-0.526520088398362	6.27318051267628	-9.74371822199035	4.50446297934335e-16	1.86006515719848e-14	25.9340141928487
FKBP4	-0.556156771334619	9.34824450160857	-9.76604477495679	4.02952895306114e-16	1.67220452136463e-14	25.9055618214466
RETSAT	0.49165104554269	5.10491011496869	9.72908144653952	4.84580486124872e-16	1.98144842297124e-14	25.8934311648382
BSDC1	0.407356132498581	6.38980004229096	9.72512147136628	4.94252163442778e-16	2.01606662961391e-14	25.8415021492381
SMC1A	-0.556647288793208	7.77455214345015	-9.74231991973188	4.53600590068586e-16	1.86847691337612e-14	25.8252690132841
CUL7	0.539828394098662	5.88171792808346	9.71454727439366	5.21034691114853e-16	2.12014213484302e-14	25.7647447998062
PERP	0.427094540110491	7.43167216163364	9.7295222720806	4.83515608581239e-16	1.98144842297124e-14	25.7644872988295
RMI1	-0.786241434830583	5.24067877643207	-9.69400988951366	5.77269559752587e-16	2.32632677525356e-14	25.7499318589239
NCBP1	-0.425997340032594	6.96798286461661	-9.7132095503715	5.24524732735779e-16	2.12916301705659e-14	25.7194930059708
MBOAT1	0.548270330116236	4.68888028349131	9.67941670520556	6.20879712595962e-16	2.49007009914985e-14	25.6928174881545
MMS22L	-0.835855346258586	5.04690814670541	-9.67797356601327	6.25367465310792e-16	2.50206829900902e-14	25.6809487381695
RFX5	0.436477389605185	5.34173778880487	9.69621013358573	5.70965566574399e-16	2.30648022593967e-14	25.6768880327724
NCL	-0.388933164887131	10.2783696372957	-9.71125250772761	5.29672702087065e-16	2.14485381833028e-14	25.5611822829527
NUP85	-0.504491398863543	6.03843711857227	-9.67009982710851	6.50430001608103e-16	2.58995032068903e-14	25.5536850984625
RRAGC	0.704949150168277	4.75400251011141	9.63542487306126	7.73309752859015e-16	3.03833190946016e-14	25.5510533383927
RFWD3	-0.52280808578197	7.05403156818072	-9.67728391306656	6.27523530059575e-16	2.50470250995617e-14	25.5360007984482
DHX15	-0.411757383346747	7.60084576720091	-9.68140382998716	6.1475297312551e-16	2.47142517369015e-14	25.5243190078883
YIPF3	0.509488969420383	6.21021105541564	9.6571322082641	6.9391471591295e-16	2.75653912326085e-14	25.4828482157347
RAD18	-0.556312590385911	5.87271310681873	-9.63526284602549	7.73935298630728e-16	3.03833190946016e-14	25.4571625412083
WDR5	-0.424760686694975	6.34106655747517	-9.65164964672364	7.13162938180623e-16	2.8196068506224e-14	25.4309706581076
TONSL	-0.740122314979364	6.53346575724565	-9.64789457595011	7.26653434814969e-16	2.86616793486923e-14	25.4201051187877
COL4A5	0.551240912286301	5.34856059351932	9.62560750216198	8.12140183384628e-16	3.18085068546242e-14	25.3478251766344
P4HB	0.482310956407966	10.3706265426246	9.65419401267354	7.04164649949774e-16	2.79062786866351e-14	25.2767005997938
FN3KRP	-0.591932559731889	5.13923857659787	-9.58900249725914	9.74910814412375e-16	3.8094412290263e-14	25.2445749519473
GSG2	-0.812306964770663	4.03908227002683	-9.56150848647529	1.11828027209842e-15	4.32919427559582e-14	25.2104207296862
METAP1	-0.37588837272117	6.35424150670766	-9.58173385805044	1.01092250478867e-15	3.93178324885713e-14	25.0952537223806
GAA	0.611926190152754	6.76181214216342	9.58475367145545	9.95802428869733e-16	3.88200462014392e-14	25.0770117612323
RMI2	-0.735218097000041	4.46884669969348	-9.53389543128624	1.28348935077315e-15	4.93450020743223e-14	25.0340006278582
FADS1	0.651180974484812	6.81549322181809	9.56709830734037	1.08751788695543e-15	4.21987219058992e-14	24.9783315203815
GOT2	-0.363561354601269	6.79143282820664	-9.53807538877646	1.25699583119451e-15	4.84377840573662e-14	24.8495712624616
YWHAQ	-0.349359567696194	8.99963570545702	-9.54912573663606	1.18955965226246e-15	4.59450245368069e-14	24.8087386437787
NR2C2AP	-0.651524930017853	5.26989449194635	-9.50354531922087	1.49335273706404e-15	5.70201624992214e-14	24.7959923416671
CTSB	0.409017415316392	6.77310398040357	9.51704026259944	1.39610684928303e-15	5.35515847417645e-14	24.7453340954451
BRIP1	-0.799452914938525	8.91579425013543	-9.50772767909806	1.46251134846862e-15	5.59703427729729e-14	24.6319834120619
ASAH1	0.524309267598742	5.32974030201778	9.47508565719138	1.72120398655689e-15	6.54213987981306e-14	24.6240758776285
TMPRSS13	0.886665454343033	3.97722101490346	9.42915218934778	2.1645028318099e-15	8.09824280966191e-14	24.5714841850313
MB	0.936737537163836	4.1598377841617	9.42853637677573	2.17116276827232e-15	8.10502815548803e-14	24.5655210935787
PDIA3	0.45048678634681	8.7433114772939	9.48727508811731	1.6196426943133e-15	6.17013768102405e-14	24.5095327087689
RRP1B	-0.374926456644649	6.70065163701951	-9.46444559368318	1.815045748695e-15	6.86760748895364e-14	24.4766140415101
FTSJ2	-0.494136268047111	5.72090240693057	-9.44963971074982	1.95419757888103e-15	7.37742670636714e-14	24.473448464581
C6orf211	-0.584204301746405	7.36031018031569	-9.46784483600434	1.78452258887065e-15	6.76742761366728e-14	24.4450294934552
THBS3	0.810317765839603	3.47255963059702	9.3908492180492	2.62024059298298e-15	9.65218142666243e-14	24.3980070826597
STARD7	-0.389794495112834	7.92112674946931	-9.44460300709058	2.00392546263073e-15	7.54347785931453e-14	24.3258747126027
NFS1	-0.476423142822708	4.88506480226679	-9.40239941358056	2.47353913406061e-15	9.19277077289546e-14	24.2789347845784
HSPA4	-0.423139696069395	8.84384494079825	-9.43634825615942	2.08817520306459e-15	7.83018881077405e-14	24.2762852323028
POP1	-0.563988232435822	4.93006803315218	-9.39357261828166	2.5848852467861e-15	9.56407541310857e-14	24.2639371387491
NUP205	-0.528251858973459	7.2541538499304	-9.42300748294448	2.23188199261442e-15	8.31313907449523e-14	24.2567185756729
ATP5B	-0.362999880286171	10.0010824166319	-9.44427536182351	2.00720380733973e-15	7.54347785931453e-14	24.2413952773906
POLQ	-0.892962341779601	5.90466355967894	-9.37894165808529	2.78058893142166e-15	1.02203448987024e-13	24.191390430869
GTPBP4	-0.388924342514814	7.55703967411149	-9.40038816882241	2.49848080885582e-15	9.26487650716291e-14	24.1357040596287
GPRC5A	0.462679522771853	6.8809151363981	9.39120145192999	2.61564080031558e-15	9.65218142666243e-14	24.1259111932221
HAUS2	-0.521076031456922	5.46801066240412	-9.35182311240192	3.18332116161261e-15	1.16494229993018e-13	24.0616115515652
LEPRE1	0.778328601671218	3.45738031472419	9.32104718482509	3.71141629527073e-15	1.35228161486073e-13	24.0363251278066
AFAP1L2	-0.989176581964879	1.88894878468763	-9.30945095499717	3.93237103529711e-15	1.42657208664444e-13	24.0018778545524
CALM1	-0.327963550865233	9.16678074714688	-9.36914887472659	2.91978155139717e-15	1.07084269003435e-13	23.9042179886709
NUP107	-0.439481536933143	6.69078537724798	-9.34093382360982	3.36098852074749e-15	1.22727449827469e-13	23.8853120571177
WDR19	0.807352669438563	3.46382824418309	9.28055929015657	4.54173765187787e-15	1.62995752124475e-13	23.8554154404864
TRIM16L	0.768448287647153	5.56977679120254	9.29490648629767	4.22817384794832e-15	1.52396507398896e-13	23.8146475995462
SRPK1	-0.504645567241456	6.47943325309557	-9.31839643423156	3.76080401079163e-15	1.36729752774955e-13	23.7722561833105
TTC17	0.540483359647182	5.95192944590232	9.30598428569259	4.00094224689437e-15	1.44517836149161e-13	23.7711754498273
OSBPL2	0.302448470217731	7.09270110579106	9.30689451385608	3.98282298040508e-15	1.44174743559079e-13	23.7136584795437
TUBG1	-0.603310757317407	6.23486462678759	-9.29246773050763	4.27990528254892e-15	1.53929324613652e-13	23.6806726531648
IL6R	1.21348821880727	3.92623683264399	9.2472796197327	5.36145007035526e-15	1.90371318421701e-13	23.615120973847
UBE2T	-0.584289741942189	5.84285336206609	-9.25416866080326	5.18043697124254e-15	1.8433537852566e-13	23.494395142488
JUN	0.864445473904632	7.6900384754173	9.24535752088869	5.41307230511187e-15	1.91797078878582e-13	23.4593764781446
FH	-0.417492643798458	6.18217856349225	-9.23626841490576	5.66398699851259e-15	1.99840756462288e-13	23.4104183450075
CCT2	-0.402378139224513	9.21614679939084	-9.2672442747296	4.85349151170984e-15	1.73439726585118e-13	23.4087784098667
ISOC1	-0.39885133303381	6.60255765383283	-9.23775694794363	5.62211275096006e-15	1.98782692699907e-13	23.353197322159
BEX2	1.93313022774906	2.56334497472085	9.27240685687411	4.73015601197588e-15	1.69394280822879e-13	23.2523462158348
EEF1A1	0.385448600205232	12.5747041597458	9.26574390189943	4.88993471321795e-15	1.74369441671337e-13	23.2502440269717
ICMT	-0.320187525594998	6.74517217962077	-9.20677366058449	6.5610574236046e-15	2.31004472320765e-13	23.2135531833144
CMBL	0.44995531650875	5.31800989874283	9.19584125929161	6.92848535260881e-15	2.43428548397121e-13	23.212294264616
UBE2N	-0.492449249270638	6.68122111797332	-9.18657072759064	7.2561183583951e-15	2.5387306156025e-13	23.124005920358
GLTSCR2	0.736578352504316	7.73628910204582	9.18943126582799	7.15340535216875e-15	2.50804090376667e-13	23.0796086952963
MAD2L1	-0.643692173584042	5.66309740108799	-9.15456547067557	8.51082499371458e-15	2.95914838242999e-13	23.0068279593555
C17orf103	1.27446261989599	2.59849383737056	9.11917266288268	1.01520829676329e-14	3.49348632820357e-13	22.9982053348611
RPL13A	0.609798523233355	7.92050749276547	9.17272563243511	7.77445810793653e-15	2.70875077910689e-13	22.9822675297165
RAB3IL1	1.19960757170602	2.49070925131703	9.10644130825615	1.08168128224272e-14	3.69939422581336e-13	22.9821091569764
CLGN	2.22305646691356	1.85927354492979	9.18503763317095	7.31177200083526e-15	2.55286168981146e-13	22.9802209900572
HAUS8	-0.65970001874041	4.6411588840262	-9.11257921465104	1.04910823882725e-14	3.60272816964001e-13	22.9741497559081
CHEK1	-0.594701564381336	4.77600852459494	-9.11985776522207	1.01174923076806e-14	3.48876167739484e-13	22.9665308172896
PFKFB3	-0.546677951927867	6.24497642160985	-9.13210631677898	9.51855563121895e-15	3.29582452125271e-13	22.9295930674277
SNHG8	0.734214586799345	5.76373642383929	9.12669721052702	9.77855824308225e-15	3.37885553837412e-13	22.9258743128347
GPRC5B	-1.05717461882518	2.45784380495831	-9.09594753574273	1.1397268358139e-14	3.88995746982689e-13	22.8941314231926
PRMT6	-0.352095409641305	6.70457695712868	-9.14401094295638	8.97039234692e-15	3.11246559356618e-13	22.8663770101609
NTN4	0.898430491354618	3.55137726034477	9.06354377377203	1.33933928256873e-14	4.5342328262509e-13	22.807534967926
VPS11	0.410635602853727	6.09604642294431	9.1086745279187	1.06971461600818e-14	3.66596459797559e-13	22.7982246383026
GEMIN4	-0.478361530466274	5.6027002266946	-9.09294879347365	1.15687848723205e-14	3.94045536058428e-13	22.6935944297296
SEZ6L2	0.594719028705906	5.44175146746878	9.07412977344596	1.27055841778186e-14	4.31010526957077e-13	22.6212977975483
LOC93622	-0.53705154945369	5.22360269152293	-9.05784583635621	1.37788733840677e-14	4.63657703169311e-13	22.5734144108374
GLE1	-0.322451639689591	6.65938836008222	-9.07443198504676	1.26864751666574e-14	4.31010526957077e-13	22.5640648270252
COG6	0.638002033107483	4.36143814986129	9.0457299622591	1.46357646483012e-14	4.91503068229296e-13	22.5452847833475
KDM4A	0.435082714400388	6.2623672990728	9.0601019265939	1.36249354577365e-14	4.59402057651584e-13	22.5212064970839
SLC2A10	0.819120291107874	2.69352770805146	9.00089596788088	1.82958563383731e-14	6.04703362456426e-13	22.4939331728651
CDK2AP1	-0.382457011167638	6.97555780155385	-9.06279811012175	1.34432199514167e-14	4.54190728217156e-13	22.4916390422842
RNASEH2A	-0.673669625332655	5.83501421477464	-9.04471640540561	1.47098154751343e-14	4.92999907827946e-13	22.4896189764172
PKMYT1	-0.868756241591292	5.99322757377394	-9.03418309243125	1.55018832203528e-14	5.18506989954362e-13	22.4847276812376
AKIRIN2	0.436200754094157	5.78005429414684	9.02708755822225	1.60593087255921e-14	5.36079599055495e-13	22.4273830665906
URB2	-0.511608316184947	4.90625582190586	-9.02623187442099	1.61278695770842e-14	5.3729579842063e-13	22.4107216916943
CENPO	-0.482838217608824	5.43901420701494	-9.00260792972888	1.81406084414688e-14	6.00759476386384e-13	22.3298384548418
RAB31	-0.510116498399306	6.08225766522966	-9.01361189704709	1.71736447591193e-14	5.69865148713314e-13	22.3125318712592
EXOSC9	-0.595755613361549	4.36707329030734	-8.97977956735591	2.03234641262968e-14	6.65146015749879e-13	22.2851157206621
IKBIP	0.711549143415159	3.92123986128532	8.97053941188814	2.12798581679831e-14	6.93731672517249e-13	22.2676185627816
CTNNAL1	-0.610590051912314	6.01549328447501	-8.98123493283718	2.01767902294505e-14	6.61640470190844e-13	22.2590321036887
COPB1	0.463607489466095	7.38689817627415	9.02109659856569	1.65455124702865e-14	5.50113619389803e-13	22.2489287859341
STRA6	1.25400426625254	3.61804846003332	8.96078780387269	2.23379595413594e-14	7.25398126931447e-13	22.2436648944662
WDR77	-0.47431995151851	5.45407125873491	-8.99648873325395	1.87016534050265e-14	6.16896354133458e-13	22.2420296968095
KHK	-0.845256834590273	2.99049057421238	-8.93978389277738	2.47987875529232e-14	7.99103897948145e-13	22.1981261821713
SOD2	-0.463779913331085	5.1916079026294	-8.97121075192877	2.12088829154472e-14	6.92768277105349e-13	22.1804252067343
DLC1	-0.663816064566132	4.97226967964939	-8.95360962238455	2.31502453682679e-14	7.47422207604079e-13	22.1046963226944
PLXNA4	-1.02523034907632	5.33591946422724	-8.95596150938532	2.28809081308502e-14	7.40637605685057e-13	22.1042873181806
FNIP1	0.923694375897395	7.0007693406014	8.96378940721046	2.20067920700483e-14	7.16034222917293e-13	22.0859637229686
C1orf85	0.677982803917229	3.35745719086563	8.92645583681559	2.6498821743653e-14	8.50607091825054e-13	22.0851778538631
NRM	-0.740804143708626	3.63262388160121	-8.91817737313604	2.76128368262788e-14	8.82304499737859e-13	22.0742082622194
TAGLN2	-0.438076498869123	7.95918396106464	-8.98508664727912	1.97936883297135e-14	6.50352934432473e-13	22.0663894897673
DCTPP1	-0.630077477381806	6.51191355485151	-8.95583060309234	2.2895816918152e-14	7.40637605685057e-13	21.9965216217418
RCBTB1	0.634335502161503	4.23358906666651	8.91756327913897	2.76973129850739e-14	8.82304499737859e-13	21.9876327078171
CEP78	-0.517588940612645	4.73799421147951	-8.92203405068796	2.70881519097642e-14	8.67858721338882e-13	21.9467013368291
ORAI3	0.89113293406564	2.72356994645567	8.8792583576423	3.35098346640953e-14	1.05939220212161e-12	21.9129283444608
ZNF185	-0.40712720641806	5.46808496552585	-8.91772680734176	2.76747925062921e-14	8.82304499737859e-13	21.8912577349802
NRP1	0.425232784521087	6.93797427135241	8.93830828778521	2.49815137098282e-14	8.03443914006092e-13	21.8697223403954
LAMC2	1.08185648993499	3.32430864683001	8.86795427504518	3.5447232232346e-14	1.11432239070254e-12	21.8301862637401
ATP8B2	0.842529803963335	3.40048938104224	8.86270583273055	3.63843760789138e-14	1.14163659576689e-12	21.8262143718992
ARPC5L	-0.502928307932666	6.17099878854252	-8.90314070473283	2.97572148709507e-14	9.46121029471064e-13	21.7741378983825
PIK3IP1	1.13481407297186	1.8555368086295	8.84802437491943	3.91392553697334e-14	1.22120318433474e-12	21.7167620262382
ATAD5	-1.03313732862454	4.01112027735638	-8.84366803204787	3.9996053375518e-14	1.24221196613603e-12	21.6994072332937
GPATCH4	-0.470608232911768	5.49721330184606	-8.87209609467946	3.47247225241255e-14	1.09366527211577e-12	21.6418516720887
WWOX	-0.546810863598686	5.26003377624065	-8.84484558292628	3.97626255151903e-14	1.2383429220038e-12	21.6043252243764
ZNF516	0.574915135394632	4.94894399472041	8.84347015353051	4.00354131635566e-14	1.24221196613603e-12	21.5887512197861
ECHS1	-0.531196848245099	7.5595972953467	-8.87954855471893	3.34615149168711e-14	1.05939220212161e-12	21.5535329229689
HSP90B1	0.46446833452392	10.1756265670718	8.89886825628279	3.03962879538581e-14	9.646062993175e-13	21.5391115713426
SLC25A15	-0.420196581337986	5.31552236697348	-8.83941339594651	4.08509126965212e-14	1.26516789617893e-12	21.4783138219881
FAF1	-0.366513300686678	6.01084641360369	-8.8304213998177	4.27180886457426e-14	1.31354952322167e-12	21.4433369354257
HSPA5	0.484244854909512	10.5527548020853	8.87488214899842	3.42470038277119e-14	1.0806545132352e-12	21.4404036342849
ORAI2	0.528382776651019	5.7988355752491	8.83037813849955	4.27272746132858e-14	1.31354952322167e-12	21.4341170384374
CITED2	0.482128618904405	5.89856687004644	8.83273246731457	4.22302183796949e-14	1.30305935826941e-12	21.4323459236268
C1QBP	-0.47753517319773	7.61422268928336	-8.84806770135675	3.91308266584107e-14	1.22120318433474e-12	21.3948491057689
XRCC2	-0.999686664978245	4.36833769516801	-8.78199531391448	5.43392238299655e-14	1.66136961486717e-12	21.36042700363
DYNLL2	-0.296670084163016	8.21833639619391	-8.83301851402372	4.21702214552994e-14	1.30305935826941e-12	21.3042654461356
SLC41A3	0.559853449720115	4.12003658580962	8.76975596049483	5.77453586149982e-14	1.75848116094989e-12	21.2825303984095
OXCT1	-0.47512236500118	5.36570133890687	-8.78820896436368	5.26874958180952e-14	1.61381992685316e-12	21.2468594339997
BEX5	2.21322643918147	0.94942491865129	8.98611910649028	1.96922371867562e-14	6.4829325730573e-13	21.2310474516191
PRR15	0.914253722902414	2.33867093870621	8.73752417684308	6.77693087177148e-14	2.02750253845271e-12	21.2225365364421
RAPGEFL1	-0.761430269272827	3.68036848656337	-8.74321370760292	6.58815715962237e-14	1.97810305812432e-12	21.2200958135594
C1orf112	-0.653709019435012	4.58712261159337	-8.75243571786116	6.29325933168266e-14	1.89527607745654e-12	21.2078528435415
NOL11	-0.496209001071052	7.63294480300249	-8.79347892094967	5.13259506582215e-14	1.5750003647855e-12	21.1063156649098
C6orf48	0.691519878115792	7.08450567528741	8.76945780140254	5.78309398781656e-14	1.75848116094989e-12	21.0788051695384
ANP32A	-0.418105706795472	7.42246470932065	-8.78073263026841	5.46811383062133e-14	1.66877254933049e-12	21.0508215114398
DDX56	-0.437007196321049	6.30761517168579	-8.75368771835608	6.25425218854316e-14	1.88801649099631e-12	21.0012907790372
PRKACA	-0.363003439574442	7.04077002122319	-8.75861323725435	6.10312079056594e-14	1.84572499279249e-12	20.9903530923792
HPS1	0.504805102962461	5.35932776748787	8.7279230568841	7.10780438052999e-14	2.12269500821399e-12	20.9766591356052
NFE2L1	0.387310958216366	8.79368668156459	8.76602079135952	5.88266580522085e-14	1.78551184984598e-12	20.9395378522028
CCT7	-0.379908010144174	8.89467578562357	-8.76066699845572	6.04118613105172e-14	1.83030429086429e-12	20.9056430872414
ACTG2	-1.66764932328009	3.31200748550181	-8.69634756054926	8.31388537550361e-14	2.46965220284054e-12	20.8979066944588
NAA15	-0.549372918806602	6.54542409864365	-8.7390188308365	6.72682309878331e-14	2.01611809147047e-12	20.8968307976014
SDHA	-0.460646092706256	8.20396736906472	-8.752189285936	6.30096567248167e-14	1.89527607745654e-12	20.8858221841273
MCOLN3	1.07786183296758	2.93074190674019	8.66728609929312	9.60352312213217e-14	2.81770738060594e-12	20.8587025727067
CHRNA5	-0.534256749714033	5.88084625628283	-8.69410542519618	8.40691274025794e-14	2.49285830971762e-12	20.7872129864415
GOLGA3	0.457766084212488	7.45671698605241	8.71908824446644	7.42648879964717e-14	2.21391441506772e-12	20.7784723930047
KIAA1370	0.648769966747318	7.10216389243496	8.70459998998256	7.98024732006901e-14	2.37476256549527e-12	20.7645813098438
H6PD	0.564371052655488	4.41833412581303	8.67652483209838	9.17326154938232e-14	2.70570769227284e-12	20.7634275649361
WDSUB1	0.739699300415768	3.34673460507396	8.63590617238707	1.12209180377001e-13	3.25231600108314e-12	20.7108517041394
YPEL5	0.549609168245552	5.7418497596113	8.66745105183672	9.5956672773978e-14	2.81770738060594e-12	20.708027736395
GADD45A	0.721575298047034	5.41162096556908	8.63718971071545	1.11497196071976e-13	3.23729011650646e-12	20.6931208963914
LETM1	-0.408940256432375	6.43660400620446	-8.67997840101152	9.01740877599781e-14	2.66443717967822e-12	20.6341471521363
CCDC86	-0.553594339880179	5.31485909358998	-8.65543870779374	1.01848588719007e-13	2.98303992598368e-12	20.5914356592038
EIF3L	0.29297458249588	7.71557666009257	8.68094327822484	8.97433980610175e-14	2.65640458260612e-12	20.5701970252744
HDAC1	-0.316555053606316	7.11462503375956	-8.66889516518775	9.52716470482037e-14	2.8051461711869e-12	20.5356147341031
LOC151162	-0.422762792645099	5.69774326684735	-8.6397943523816	1.10066210290538e-13	3.20687683083443e-12	20.4893455735005
ABCG2	0.390668563259601	6.45212908677705	8.64921315631697	1.05042744869838e-13	3.07121479930623e-12	20.4831687607547
EDA2R	1.01472022231252	3.5382757331444	8.57816291140162	1.49398629081319e-13	4.27832649444517e-12	20.4560108081528
RRP36	-0.485134929471308	5.82282512742459	-8.63521648421103	1.12593624606044e-13	3.25781276455272e-12	20.4548160685959
SREBF2	0.538419541242099	7.02017876465162	8.63779282518063	1.11164203755055e-13	3.23323503234704e-12	20.4102346776281
MIS18A	-0.558179869735321	4.69233717537318	-8.59610858416987	1.36684916817501e-13	3.92769510112696e-12	20.3676985473047
DIAPH1	-0.375616075423691	8.74519989167182	-8.64325233458186	1.08194666816615e-13	3.15784922834391e-12	20.3437843068645
FGFR3	-0.887655475911782	4.07282220460842	-8.5574339304548	1.65558605477555e-13	4.68494436210936e-12	20.3356513908652
C9orf150	0.715927535975063	4.31174225702065	8.5661558833439	1.58556910389244e-13	4.50970368937026e-12	20.2927666685404
POLE3	-0.381245221734493	7.4215260093374	-8.62054833944452	1.2108827864305e-13	3.4975481382148e-12	20.290636786883
KNTC1	-0.600312439425812	6.55391025238364	-8.59144036715776	1.39884400916276e-13	4.01273880089847e-12	20.2217609423313
ADIPOR2	-0.377556940995163	7.46796626190616	-8.59944457557443	1.34443322348495e-13	3.87660366026938e-12	20.2080000372862
PREP	-0.31432606539651	5.74248186230235	-8.57361396835449	1.52804526403991e-13	4.36092644979582e-12	20.1586683207987
LRR1	-0.621790755568879	5.24393461462507	-8.55890335654712	1.64357765032002e-13	4.65884620744949e-12	20.1519530076675
KIAA0319L	0.383290388575421	5.44956931773428	8.56715390725707	1.57774798561033e-13	4.49510346019542e-12	20.1479516738668
NAA50	-0.518962239013061	8.5427797614859	-8.59667029448708	1.36304886831803e-13	3.92351622611889e-12	20.1347885704812
EML3	-0.466422508544986	5.80532051824703	-8.55626939156392	1.6651649815043e-13	4.70409107274964e-12	20.0800859526585
SAE1	-0.310425755135311	8.08798758973043	-8.57519960196335	1.51608623896329e-13	4.33419252314907e-12	20.0452384947347
DNMT3B	-0.461208400852408	4.40797339945686	-8.53352141015028	1.86376652986228e-13	5.24741270124862e-12	20.0357818886095
TMEM39A	0.599509542544763	5.11649237460324	8.5227742741875	1.96564340396199e-13	5.49722747288633e-12	20.0174306340492
VRK1	-0.624435888160543	5.47095275631399	-8.52786987631705	1.91666567219919e-13	5.37824105735893e-12	20.0078738376673
FBXO32	1.23247393904388	3.56794980153143	8.49005677911786	2.31124687251377e-13	6.42081274018609e-12	19.986595249969
RAE1	-0.341086023503744	7.78683787446325	-8.56079920848431	1.62821265840296e-13	4.62312877744161e-12	19.9856928508855
C6orf1	0.827470886242837	4.22459401924266	8.48946971663879	2.31797205699485e-13	6.42881669671342e-12	19.9767982804717
VLDLR	0.699411039901842	4.00262879973685	8.48540996230345	2.36501622402361e-13	6.54843233949848e-12	19.9209362092283
KAZALD1	1.10433622342174	1.75573191641362	8.47239491347644	2.52234668758123e-13	6.96101089160207e-12	19.9207337402763
RAP2C	-0.561060465570576	6.92954014156843	-8.5416105630783	1.79057425428395e-13	5.04984212961968e-12	19.9098313786836
LIPA	0.519644231439863	5.78375945557788	8.52289257877386	1.96449225952794e-13	5.49722747288633e-12	19.8786679836833
KIF11	-0.499750723531257	6.87691715976098	-8.52841641055151	1.91148531550603e-13	5.37271939773492e-12	19.8589477195518
NRXN3	0.72234177978004	3.15636200052143	8.46642328578877	2.59798468671215e-13	7.15794001656904e-12	19.8431698237393
TRIM4	0.523287973915317	4.50587004072818	8.47445745597843	2.49673545570926e-13	6.9017196299639e-12	19.8182531218831
LDLR	0.725063003192806	8.50263837961225	8.51869254918795	2.00577461304734e-13	5.60009593131949e-12	19.7801864160651
IPO5	-0.33810652694799	7.16834019652753	-8.4913313793601	2.29671238891227e-13	6.39105124661709e-12	19.6624111955812
C14orf93	0.672568879864576	3.17520211461684	8.42080633004331	3.25551340495124e-13	8.88176283595506e-12	19.6539922026347
ZNF33B	0.560785227006267	4.85256198777153	8.4548409900628	2.7511943719071e-13	7.54278273373349e-12	19.6298576922411
KCNE4	0.993529778100627	4.764634949634	8.43525401474985	3.0310567907597e-13	8.28290747854006e-12	19.6222031206163
ICAM1	1.20040692693381	2.31956602951572	8.4025871802185	3.5623270117868e-13	9.62461339985823e-12	19.5839091803993
NOS3	2.87454544111989	0.98002263841356	8.85959598217952	3.6951285401691e-14	1.15725336527693e-12	19.5600525137729
CDK1	-0.571289686270073	6.71044490359801	-8.46479774427688	2.61896288479068e-13	7.20387093507226e-12	19.5593923532239
DNASE2	0.485013497805059	6.10412892718287	8.45563432833903	2.7404186737211e-13	7.52557666655365e-12	19.547263941186
GALE	-0.572825066429963	4.72511479520101	-8.40971787450602	3.43895427727044e-13	9.35171891594648e-12	19.4904413898869
SLCO4C1	1.40908412319673	2.37678338232461	8.38272072568041	3.9298105701365e-13	1.0566262375396e-11	19.4705511037472
TMEM87A	0.420058507316601	6.34962626060015	8.4361452134314	3.01772774758329e-13	8.25998017194485e-12	19.4574372556068
PRIM2	-0.592975722232723	4.71537752606535	-8.40467798066983	3.52570252500154e-13	9.55653955074973e-12	19.450980392484
BNIP3L	0.619518026972663	4.95756539904368	8.40608193844944	3.50132031181798e-13	9.50585728812402e-12	19.4489332042773
CCDC74A	-0.85871332496838	2.67271449920401	-8.36832504849301	4.21948371261484e-13	1.12726270942126e-11	19.445862982406
ALDH1L2	2.36354384215494	1.6663329266132	8.51740701884018	2.01858223091952e-13	5.62646153831635e-12	19.425903909402
HAUS5	-0.547489013219404	4.62481941163839	-8.39820586660409	3.64030887221837e-13	9.81943960951289e-12	19.4196514011296
ENPP1	0.658307921746993	4.85948156284416	8.40376767103685	3.54160203087082e-13	9.58410232431773e-12	19.4192482132247
YIF1A	0.684326087392716	5.97933125910563	8.41844915539502	3.29367460671691e-13	8.97124008513577e-12	19.3718838657228
SKA3	-0.583967529631307	4.81299704061227	-8.37886347115021	4.00542447594513e-13	1.07350511114914e-11	19.2914350695543
PI4K2A	0.443906256018307	6.12383947389819	8.37923279374983	3.99812229522533e-13	1.07326801389002e-11	19.2743280456746
MYO16	0.61405339273331	4.11942501431953	8.35839380456108	4.43163249978215e-13	1.17829287641267e-11	19.2681534514653
RUVBL1	-0.420013606519644	6.43990236237034	-8.3892139725245	3.80572298494056e-13	1.02491000322296e-11	19.190526957588
INSR	0.520788740043582	5.23683720530654	8.36616462339423	4.26475552318549e-13	1.13754021323372e-11	19.1777124125072
CKAP4	0.4646105007402	5.52332540201357	8.34602423580332	4.71079160739659e-13	1.24657086775476e-11	19.0622972700719
ISG20L2	-0.367640358400756	5.90193560326008	-8.34750116892848	4.6765595427614e-13	1.23947356249036e-11	19.0610253924293
AKT1	-0.434460143265438	8.26195157447052	-8.37212109996661	4.14109438588806e-13	1.10809060015347e-11	19.0283535274779
SGCG	0.448187418618616	5.82568626056248	8.33630252113123	4.94243610724878e-13	1.30374292519919e-11	19.0130716191056
DLD	-0.427345458979582	7.34903439944144	-8.36098345701067	4.37530946981056e-13	1.16516999320242e-11	18.9980455641514
DUSP10	1.60594096803097	2.65135397352581	8.34970843406754	4.62586154441709e-13	1.22798267410844e-11	18.972865364421
CENPK	-0.698046828457805	4.60474689520807	-8.28189963954313	6.46454001601056e-13	1.68751265210132e-11	18.8904410423876
DNAJA3	-0.351320856704302	6.88605911688041	-8.31911283090177	5.38014569377333e-13	1.41474145570228e-11	18.8404861489623
LMNB2	-0.515994294253805	6.64803221172289	-8.3181442757693	5.40592725116327e-13	1.41928928333524e-11	18.8328340912156
AP2M1	-0.363893502941849	8.67992228811995	-8.33639806912909	4.94010509443709e-13	1.30374292519919e-11	18.8298467785832
ANKRA2	0.691710551652163	2.84871154681705	8.23895887958245	7.98893204033937e-13	2.05865792669701e-11	18.814970668811
NUDCD1	-0.438908210710586	6.50792796365586	-8.30604264390382	5.73862547659e-13	1.50427543057196e-11	18.79032164102
OS9	0.310292952798093	8.3325802506111	8.32488187498941	5.22910060926624e-13	1.37718863920266e-11	18.7850195343947
STARD4	1.1342690986591	3.32095900860804	8.23125373755921	8.29813399356071e-13	2.12849682374707e-11	18.7784763738137
SESN2	0.792506408087856	6.73073296517458	8.27146063804957	6.80609106594715e-13	1.7726843815884e-11	18.7741700597764
ATF3	1.34121800149946	5.18042201633573	8.22147116946511	8.70793468604101e-13	2.21661338948782e-11	18.7418393369471
ELAVL1	-0.36118875677377	6.24608651299385	-8.271178406143	6.8155707806825e-13	1.7726843815884e-11	18.6397202607048
AHSA1	-0.365130983333462	8.50485570360405	-8.28654370208113	6.31813349376745e-13	1.65359099451904e-11	18.6173644593141
CHPF2	0.503383534207577	5.79002576755155	8.23944160175321	7.9699473556773e-13	2.05693517864733e-11	18.560127259709
THG1L	0.41764468295853	4.66850156126104	8.22612428607026	8.5105565316184e-13	2.16967297918881e-11	18.5499563202005
PNPLA8	0.604594114080701	6.42752123418809	8.23737546097255	8.05152216718638e-13	2.07159471883116e-11	18.5479678426099
ANXA1	1.25795588410482	3.22225492898781	8.19217807362044	1.00595668433467e-12	2.54133226417115e-11	18.5450675979606
EED	-0.47453454648677	5.40889822331406	-8.22987150519097	8.3548499907028e-13	2.13649099762253e-11	18.5339165463063
PSMC3	-0.498865855874701	8.25991226246683	-8.26564679453355	7.00404723776332e-13	1.81605714735432e-11	18.5305118019954
S100A14	0.554558164117191	7.43876344875828	8.25502014988877	7.38081624683518e-13	1.90783262615257e-11	18.5217767957773
AGXT2L2	0.518149758856077	4.68863506480676	8.20972415182806	9.2267491316044e-13	2.34155011345906e-11	18.5169788071053
CDK7	0.515087724711968	5.93421669828692	8.23491603713173	8.14970948850028e-13	2.09363658196127e-11	18.5033947029832
WBSCR16	-0.478448220054377	4.60397342242727	-8.2098331101394	9.22179820440465e-13	2.34155011345906e-11	18.5030314239535
GPI	-0.381405502384071	8.82152349288825	-8.26619788880184	6.98503944301355e-13	1.81394098827576e-11	18.4839808136064
PDSS1	-0.605210589760753	4.33123454971447	-8.19399030044814	9.97019296122102e-13	2.52256440368321e-11	18.463967971979
TMPO	-0.523996011683744	8.05075256678754	-8.25552484922597	7.36247370830325e-13	1.90603731110934e-11	18.4611549488337
MYO19	-0.461372499805219	6.36473226616884	-8.22901118392719	8.39034565096982e-13	2.1422922239209e-11	18.4533135761557
VEGFB	0.714532759496935	4.26831925411859	8.18887776922305	1.02243833702079e-12	2.57518957053249e-11	18.4280270020303
KRT18	-0.473396289889578	12.4951145073465	-8.28179354184342	6.46792400141681e-13	1.68751265210132e-11	18.402233957449
ZHX2	0.326189717323548	6.42587084609066	8.23050855337977	8.32866270239448e-13	2.13305597296853e-11	18.3954686081046
R3HDM2	0.403801102648888	5.97462671969409	8.2008719900528	9.63795322516292e-13	2.44219893541856e-11	18.3451543514629
SUMF1	0.489686410996701	4.22862996949284	8.17226177945431	1.1095944420671e-12	2.77382024650675e-11	18.3098011880871
RFC4	-0.646156260098018	4.85837216760403	-8.17320288263881	1.10446607226694e-12	2.76513332224435e-11	18.2993984284124
CAPN8	1.40051445335647	2.68604714284616	8.15156214513305	1.22858886228806e-12	3.05303419508254e-11	18.2945982046754
STT3A	0.325880189564571	6.94686623227382	8.19106676872794	1.01147675096876e-12	2.55142340621441e-11	18.1953496926677
WWC1	-0.357686614123819	6.78164152963549	-8.18066788796446	1.06461444945743e-12	2.67738527108663e-11	18.1872560645789
SPAG5	-0.299835591913957	6.7304239367738	-8.17822727342955	1.07748341598309e-12	2.70568057791309e-11	18.1422128189636
RAD51AP1	-0.841152065015105	4.18126304495812	-8.1065229083175	1.53323084857891e-12	3.77639951570453e-11	18.1189635300595
NAT10	-0.338833588788768	6.02194690774374	-8.16469193712343	1.15171693191149e-12	2.87053859452872e-11	18.1088213272526
ELAC2	-0.365796658277875	6.81938325219402	-8.17010159314658	1.12145586111395e-12	2.79928773451786e-11	18.0875486478956
CNNM1	0.659315957690379	3.19667451567565	8.0932419201132	1.63665802971274e-12	4.01341186054486e-11	18.0616111589272
TMEM214	0.33919210946359	6.57851948414562	8.15539473219217	1.20563646292928e-12	3.00045598304008e-11	18.04974396759
DEPTOR	0.50853525008484	3.89229605198809	8.10798655649298	1.52223842132281e-12	3.7604010868837e-11	18.0113937774318
PRKDC	-0.666075385668307	9.34062622607688	-8.17672146546813	1.08550046535247e-12	2.72172560458091e-11	18.0090270042973
IFT20	0.791299978645438	3.17711436924824	8.06507445206824	1.87957553447046e-12	4.54906240788479e-11	17.9778896796822
GDAP1	-0.409123454902437	7.61541455033792	-8.13992189136857	1.30100160488963e-12	3.22818261723652e-11	17.8941799560054
UNC119B	-0.402566522159497	6.14375587749934	-8.10663311406407	1.53240042641569e-12	3.77639951570453e-11	17.8552066087532
BLMH	-0.454466346728353	5.10127717164318	-8.07933338993326	1.75242522794246e-12	4.27223899593435e-11	17.8535145930367
MICA	0.505650994059806	5.37297634120052	8.0863364320322	1.69315108218724e-12	4.13980390328938e-11	17.8532023387337
UTP20	-0.590367381693865	6.50677921066467	-8.10978207509565	1.50886068290484e-12	3.73286776048824e-11	17.7963257964497
PGM2L1	1.00291829766254	2.94086461191577	8.022343128721	2.31828972471332e-12	5.55459560975725e-11	17.7830611983169
NOL10	-0.429843059123885	5.88435313988054	-8.08068929644722	1.7407896720573e-12	4.25006809861113e-11	17.7544541521424
CSTF2	-0.317233165378916	5.37966617723225	-8.07899304330055	1.75535801153327e-12	4.27315973579073e-11	17.7531421683843
TOPBP1	-0.503240018980427	6.25214942668344	-8.08648268749906	1.69193468898593e-12	4.13980390328938e-11	17.7361106529484
NKAIN1	-0.624796502887628	4.5481053880648	-8.03119196679042	2.21976995129877e-12	5.32617398357542e-11	17.6972285820153
TCP1	-0.293930438297281	8.46763496653647	-8.09517666233447	1.62116946816335e-12	3.98126845602992e-11	17.6844135103126
ISG20	0.735684886492296	4.29683423423227	8.01760760618808	2.372789064305e-12	5.66893204449098e-11	17.6668030967564
MORF4L2	0.390392209088306	9.25235499048998	8.09604970809466	1.61422818284697e-12	3.97005178381364e-11	17.6504715591886
PJA2	0.576473840802731	6.48815187283961	8.06566924648921	1.87409249822725e-12	4.54236564352935e-11	17.6179942525128
LYAR	-0.487658024229361	4.95589247244248	-8.04059543590107	2.11964005077753e-12	5.10055542578466e-11	17.6142734441455
HPRT1	-0.481875167308253	6.4755668773525	-8.0558651479018	1.9665372107244e-12	4.73895797005113e-11	17.6031447724642
HSP90AA1	-0.393796526579925	12.9413910624577	-8.11320380492531	1.48368995284153e-12	3.67603418834396e-11	17.5731594455541
TMEM164	-0.431828066240597	6.7415023422082	-8.06567945195444	1.87399855955376e-12	4.54236564352935e-11	17.5729996941853
DIAPH3	-0.566674429050347	4.9958812890293	-8.01122221914267	2.44830064154421e-12	5.83267520358767e-11	17.5307546494138
KLF11	0.605169706300012	4.71299190209244	7.98677210631364	2.76021985706773e-12	6.50167843515504e-11	17.5161005653229
PKIB	-0.510049190904178	5.58859179671093	-8.03394182740449	2.19001140896328e-12	5.26232051774452e-11	17.5077651396807
SMARCD2	-0.315388840143443	8.5448599381229	-8.06422184554457	1.88746304673729e-12	4.56155086613215e-11	17.5006461618731
ARF3	-0.309308802869847	8.18663045276772	-8.05606977043766	1.96456215852669e-12	4.73895797005113e-11	17.4753858116648
SCD5	-0.490485599317128	4.56937032534004	-8.00045060874148	2.58114192179392e-12	6.12298120568532e-11	17.4600679117757
MARS2	-0.501172424058125	3.72991524945803	-7.98748166661119	2.7506333937844e-12	6.48823594889285e-11	17.4548632782172
KIF12	-1.79134500078656	0.762185535569149	-8.07760838626112	1.76734013992902e-12	4.29607507269957e-11	17.45120076016
TTC27	-0.424620619289233	4.93955561000691	-7.98932831920212	2.72583940261974e-12	6.43883307477577e-11	17.3864444509224
UTP18	-0.34391977859033	7.09005259731115	-8.01885618641302	2.35829703045344e-12	5.64236903251837e-11	17.3559798871887
CYB5B	-0.313881870746148	7.12258220334954	-8.01600400938967	2.39153182742927e-12	5.70556038258589e-11	17.3504240569748
SPC25	-0.690260310702789	4.01090431781464	-7.9527837032889	3.26055229158162e-12	7.5840718392783e-11	17.3191270126912
FAM129A	2.30449803426259	3.18334967343605	7.96774200761947	3.03010711789398e-12	7.11734711231165e-11	17.3086790682334
POLR3D	0.533763036444727	4.21651702584547	7.96356418107226	3.09278720021936e-12	7.22399066151795e-11	17.3074194853916
EIF2C4	0.744776504292429	3.54886019521579	7.92812117725381	3.67918775599212e-12	8.46592966093873e-11	17.2969947411319
RAD51C	-0.394610202152117	7.70636586944622	-8.00671550232772	2.50303103735315e-12	5.95367032960077e-11	17.2682033401795
NCRNA00263	0.715137576351607	4.04512980841165	7.9225204083511	3.78147603889269e-12	8.68700621901667e-11	17.2519745595985
S100P	1.08620437107223	3.62096827262955	7.91479801647118	3.92716857111203e-12	8.960159233735e-11	17.2493680168454
NEDD9	0.59269340791451	5.50685095898442	7.95978471892185	3.15060155217206e-12	7.34876713508028e-11	17.2124481068
ATF4	0.482376458315294	8.53654337283652	7.99217945423833	2.68799496675797e-12	6.35841977709481e-11	17.1973137328544
ATP5A1	-0.300110310192427	8.05728225302529	-7.99450098753389	2.65756683344045e-12	6.29534670289775e-11	17.1723026306015
CALR	0.350447738232761	10.0989302397095	8.00645683920922	2.5062089883036e-12	5.95367032960077e-11	17.1698620263657
LMCD1	0.549230784004206	5.11226271712881	7.93914658395441	3.48580477981115e-12	8.0743212101886e-11	17.1677728292227
PLD6	0.639957207275465	4.08543571205625	7.91656512589794	3.89334462405181e-12	8.91949253323869e-11	17.1596566120785
SYTL5	-0.51743842971322	6.27327726214877	-7.96408697675481	3.08487358222797e-12	7.21558402645882e-11	17.1464768990895
TMCO3	0.538806138728304	5.21897340767022	7.92806617840171	3.68017870336191e-12	8.46592966093873e-11	17.1306501907829
AKAP1	-0.317433442126557	7.27772795720735	-7.96712866883108	3.03922925712873e-12	7.12876158432269e-11	17.0853024101174
SLC7A8	1.16010464305738	1.00622567988291	7.92126803660099	3.80473280508523e-12	8.72844326916945e-11	17.0714865659351
KIAA0913	0.47712982628092	5.90490653705513	7.93728940698388	3.51765579402068e-12	8.13682925300164e-11	17.0599717003015
DLST	-0.263598917935909	7.72026729465694	-7.95944398601992	3.15586629512161e-12	7.35079497487657e-11	17.058400893207
PSMD12	-0.491603020281721	8.6642897700559	-7.9663699777559	3.05055103495872e-12	7.14529628972683e-11	17.0396790580971
DCTN5	-0.313411823230134	6.95695627077685	-7.94681847452709	3.35724363473239e-12	7.78731519379536e-11	17.018237085931
UBQLN4	-0.325880059672777	5.9669418316818	-7.9284376448916	3.67349092607492e-12	8.46592966093873e-11	16.998857918909
ZNF277	0.579897564715829	4.6194588334913	7.89344592075829	4.35972740129136e-12	9.90653275260824e-11	16.9603494645836
HSPD1	-0.39188069495572	11.0907695448554	-7.96963586600065	3.00211154483091e-12	7.06150681796794e-11	16.9574221955209
SYNCRIP	-0.392974087475084	8.73631459068275	-7.95219897961962	3.26990633328064e-12	7.59526576635908e-11	16.9503982713286
TFPI	0.518475886884742	6.95960958877684	7.92854786537338	3.67150887553465e-12	8.46592966093873e-11	16.9387050532027
USP1	-0.573212857132986	6.73247743882803	-7.9160751198955	3.90269459218149e-12	8.92868185494435e-11	16.8955819475318
SNRPD3	-0.410675704437049	6.70476708890019	-7.91491216956292	3.92497477832342e-12	8.960159233735e-11	16.8723321960231
PRMT5	-0.275807685292445	7.55773295275767	-7.91355304177069	3.95117384654057e-12	9.00264733100062e-11	16.8229825284521
ZNF16	0.642097937223643	3.90986490177396	7.82871979350595	5.98242324356664e-12	1.32868587417541e-10	16.8140886872959
NUDC	-0.476171019303623	7.81231681290727	-7.90303808327813	4.15983322670804e-12	9.46517699094765e-11	16.8074030149984
KIAA0513	0.642537627439411	5.82949933495263	7.85693221561402	5.21203737799722e-12	1.17474545969846e-10	16.8040806663698
TEAD4	-0.562207420977288	4.3654679497433	-7.83618456221218	5.76819965480184e-12	1.28623161369208e-10	16.7655354429157
TP53INP2	0.76974196940167	3.91068928026686	7.80093488612846	6.85168775216851e-12	1.50180374793272e-10	16.7185616598805
PTPLAD1	-0.313295991209007	8.19235482136332	-7.89315672997347	4.36590010142061e-12	9.90709814059135e-11	16.6942240563006
AOX1	-1.61169187420543	1.59349115632367	-7.81964046109193	6.25367496579302e-12	1.38159128306371e-10	16.6896321190037
NFATC2IP	-0.294057917011702	6.27483003842737	-7.85471909407406	5.26872489074871e-12	1.18592402520702e-10	16.6401121144326
PGM3	0.494885273491585	6.38652846022921	7.85152718193411	5.35156538890853e-12	1.20077847641567e-10	16.6376734009226
MAP1B	1.26807784792817	5.38473760063862	7.80878177196806	6.59419508293428e-12	1.44916318747691e-10	16.6335780865995
NRBP1	-0.285386078668655	7.88984537354491	-7.87274170449396	4.8243601534294e-12	1.0917807740995e-10	16.6222350796665
C4orf34	0.602569209360635	5.25874128062407	7.83018348518602	5.93980355852022e-12	1.32097439777516e-10	16.616929746842
HMGB1	-0.44888484752183	8.78310513986692	-7.88398695893822	4.56620125805242e-12	1.03475812790879e-10	16.6158975121466
LSG1	-0.264255514403563	6.68114765000441	-7.85748236360041	5.1980401610348e-12	1.17317170921924e-10	16.6038026355723
EIF2AK3	0.650170926139274	6.65200598416381	7.83825203217912	5.71022895520012e-12	1.27500492719315e-10	16.5877623515255
SEC22B	0.39906503585791	6.49308569722661	7.85000470098394	5.39153390669021e-12	1.20706844786462e-10	16.5630694435906
PRSS23	-0.339714675290358	7.51479796878689	-7.86410664108348	5.03240883200325e-12	1.13732439603273e-10	16.538558487855
TSKU	0.569078938162599	6.67585422351375	7.85134781040971	5.3562589297183e-12	1.20077847641567e-10	16.5333472243357
IPO9	-0.381875234511466	6.33694277628325	-7.83461015540309	5.81273749058839e-12	1.29443704117976e-10	16.5137068329813
KARS	-0.270044431832273	8.09164943055218	-7.85328742193082	5.30572246316278e-12	1.19264653862815e-10	16.5053414366711
PPP2R2C	-0.390839941532869	5.53970165759182	-7.81368353577307	6.43825404394514e-12	1.41675474514393e-10	16.5023152628072
PLEKHA6	0.383754683584693	6.64507385984049	7.82531487872156	6.08274795890822e-12	1.3491760857398e-10	16.4850764329573
CORO1A	-0.815803525664135	3.23677873989942	-7.75093736674101	8.7440871251937e-12	1.88935546617234e-10	16.4650681859753
GOSR2	0.337379143258018	6.2895273832144	7.81731257732658	6.3251708289982e-12	1.39554296760113e-10	16.464830967761
ALDH3B1	0.644031012976153	3.69555538782202	7.76215656985333	8.27864805864763e-12	1.8004175569938e-10	16.4484910831896
KLC4	0.58966385568888	3.84025687538178	7.76587980414534	8.12969839610797e-12	1.77263462811616e-10	16.4412603429812
ELF3	0.400472575394238	7.03501215866335	7.82245748697101	6.1682304300799e-12	1.36451700678117e-10	16.4394108109654
POLR3K	-0.608290116768726	5.42544638045238	-7.79643715613309	7.00376297937863e-12	1.53312738307759e-10	16.415514516644
H2AFZ	-0.370049220727491	8.967269612493	-7.84269035249091	5.58773126172493e-12	1.24932109119101e-10	16.4148838690523
KDM5B	0.411408012511759	7.50969739461414	7.82307084649735	6.14978084898102e-12	1.36223754858753e-10	16.3844826331072
TTC37	0.510053597952627	5.77264824612302	7.80219262870948	6.80975231460483e-12	1.49457083608204e-10	16.3596822327853
GM2A	0.384402167810794	4.42176849917161	7.764545107764	8.18278452765729e-12	1.78188656823621e-10	16.2739338907328
YWHAE	-0.295159501163178	9.64473973749612	-7.8145975825812	6.40958369557705e-12	1.41230405434559e-10	16.242900606064
LOC100506994	-0.861176339671495	2.80135643366423	-7.69393115837907	1.15426469263211e-11	2.45862565772246e-10	16.235974433406
INPP5K	0.415899583584565	5.26609152641276	7.74317971098812	9.08104910288642e-12	1.95458771166889e-10	16.2303638531846
KIAA1524	-0.597033720314265	5.83875878658899	-7.74632434537943	8.94292971183118e-12	1.92982653549245e-10	16.1928051174873
TTF2	-0.428840560584731	6.34928208960455	-7.76138035046167	8.31004131163877e-12	1.80489780384217e-10	16.1443818475762
NOC2L	-0.408084376423027	7.42942424340508	-7.77085746338458	7.9347205422855e-12	1.73464400456448e-10	16.1406079837073
MYC	0.376266362509726	8.01379775868194	7.76942323345819	7.99041821597672e-12	1.74453987263701e-10	16.1399167157335
RUSC1	-0.484917966302724	5.98645394833679	-7.73845453963894	9.29258775135437e-12	1.99754804053535e-10	16.119358973576
HEXB	0.337770058858919	7.09893722104968	7.75367677405514	8.62809326990679e-12	1.86670416359536e-10	16.0837502610783
WSB1	0.413206803968789	6.22409119294748	7.73812799277781	9.30738647771771e-12	1.99816086589667e-10	16.0715986234683
SCARB2	0.373180980156081	7.73717720857359	7.75619845318439	8.52267183050295e-12	1.84628450379963e-10	16.0532000971751
AHRR	0.773175517614874	4.34020831906099	7.67614211618308	1.25862826177593e-11	2.6610997534691e-10	16.0473583150733
ADM2	1.75403464952493	3.04721541830355	7.69219521850267	1.16405807988054e-11	2.47366039744882e-10	16.046859105979
EIF4H	-0.23344606821763	8.2629804984702	-7.75636633144107	8.51569915899692e-12	1.84628450379963e-10	16.0371561660421
IL17RB	-0.61476353246418	3.475883618514	-7.65273725471698	1.41035427598505e-11	2.96316142105202e-10	16.0209341721754
PNN	-0.426858991290977	7.83184872020999	-7.74476932482511	9.01096659260711e-12	1.94200264555105e-10	16.0140832416624
LOC254559	-0.834048178574702	3.24157196161172	-7.63582812568887	1.53115613865824e-11	3.20088190786506e-10	15.954112067735
SPIN4	-0.601236970869352	3.92305617380524	-7.67820787797648	1.24604304252693e-11	2.63782580293928e-10	15.948913236218
SLC12A6	0.67150735986459	3.03389628634655	7.64748638791969	1.44681647153967e-11	3.03595466374271e-10	15.93474925789
SF3A3	-0.309766866802429	6.93934789605831	-7.7202835490953	1.01527324447608e-11	2.1768499667459e-10	15.9262508733986
WBP11	-0.285037974118741	6.85678652869932	-7.71927606101827	1.02026745118501e-11	2.18475708753114e-10	15.9254655105586
C16orf58	0.447259256976257	5.30966713741908	7.69370909391344	1.15551289582029e-11	2.45862565772246e-10	15.9160505844749
RPA2	-0.410552229322266	5.58277401266441	-7.69596649729496	1.14288651983584e-11	2.43796354052737e-10	15.9138433179167
CCNA2	-0.432643054468217	5.48221964919826	-7.70739575377245	1.08103416551329e-11	2.31192012583687e-10	15.9092443827655
CCDC137	-0.473716327486009	5.78932658433159	-7.69805568227945	1.13132331088792e-11	2.41637944460915e-10	15.8966071540873
POLD1	-0.646015172372863	6.32267490329553	-7.68424507003589	1.20997534976181e-11	2.56797306464677e-10	15.8264956518472
PNPLA7	1.07705102853344	2.10658532316808	7.60898254941978	1.74440898075219e-11	3.62403674460865e-10	15.8253643943898
NES	-0.96676333567654	3.13325033491875	-7.60720675768007	1.75951368599592e-11	3.65088174746847e-10	15.824067264747
SIL1	0.529435883708179	4.89280575313465	7.65666509209608	1.38367782829412e-11	2.91077081765923e-10	15.7779555951194
GRB10	0.639218508054888	3.92111678391079	7.60114608289595	1.81205081072025e-11	3.74132564919574e-10	15.7237431334132
IGF2R	0.56603779263913	7.22414636734182	7.68112410443656	1.22848924791579e-11	2.60396123981542e-10	15.7222457042325
STAT6	0.658091229818209	3.40342431009853	7.5967684703301	1.85096525615798e-11	3.80756985780887e-10	15.6938683173208
GPR56	0.468286118116217	6.31376459023722	7.6573951729328	1.37877495604631e-11	2.9041098696371e-10	15.6711521543572
DHRS11	-0.835686619175585	3.16466605453325	-7.56704847666961	2.13803774259573e-11	4.36587829147386e-10	15.6278425117378
EIF4EBP2	-0.406683630838551	7.94082207506381	-7.66882136706153	1.3042544590277e-11	2.75408479454283e-10	15.627416793253
POFUT2	0.424109031918163	5.7830081776635	7.62679214081901	1.59987186695824e-11	3.33619165872938e-10	15.6179333677833
SWAP70	0.60388832017874	4.24643980284852	7.591146793648	1.90215918027107e-11	3.90807249764783e-10	15.6017960120477
ZCWPW1	0.68357952185596	3.28188469257511	7.56602479046101	2.14867720345709e-11	4.38225335983127e-10	15.6000967037961
VDAC1	-0.243260355319117	8.64857654914743	-7.66854904780294	1.305983031372e-11	2.754257278268e-10	15.5972369555005
KLF9	0.584054444597776	4.30244567929376	7.6018761826299	1.80564023365122e-11	3.73731773113651e-10	15.5924487619926
POLR2D	-0.297295079283161	5.94949248735435	-7.63859693944955	1.51069344909037e-11	3.16601970458489e-10	15.5917445370876
DEGS1	-0.428260472712714	5.52887463871231	-7.59908758205897	1.83024735441932e-11	3.77423634467433e-10	15.5113443526733
STOM	0.340660970589461	6.61374965498926	7.62190678657992	1.63829120318851e-11	3.40780871668217e-10	15.4737471821398
CCT8	-0.321207040929437	8.27494871275217	-7.63674440623509	1.52435412278656e-11	3.19065060694399e-10	15.4520721741414
LOXL2	0.592700541507214	4.85515698709746	7.55162798306644	2.3040012212842e-11	4.6705595666372e-10	15.4296668022602
TOR3A	-0.416239102804855	6.29436687239036	-7.60575927845812	1.77192190909595e-11	3.67207211991581e-10	15.4146737825318
PRAF2	0.614798291424428	4.30511444090751	7.56131981740718	2.19825792124699e-11	4.47791296893235e-10	15.4121877949725
GRWD1	-0.448898872996144	5.92448624033336	-7.60132832242653	1.81044855706709e-11	3.74132564919574e-10	15.4031165516003
GABRP	-1.92692025601959	1.57755662300757	-7.63085067285526	1.56863684150312e-11	3.27514139042425e-10	15.3939167868711
DHX9	-0.288497311605198	8.95424224013951	-7.62542726891181	1.61051440852976e-11	3.3542021131073e-10	15.3697625429814
TBC1D17	0.567592570228707	5.18681493631049	7.56025746601713	2.2096093116302e-11	4.49069067937508e-10	15.3571865703518
DVL2	0.469386826647442	6.03267457614498	7.58442119909567	1.96525778059697e-11	4.03275719296978e-10	15.3544840481042
P2RY6	-0.706156124731912	3.49180433999236	-7.51741493523494	2.71933241778083e-11	5.45301143344923e-10	15.3172663569151
TPM1	-0.355868487444061	7.78721092294453	-7.59816967526115	1.83841981797394e-11	3.78642032460544e-10	15.2963108849672
KDM6B	0.709227553035399	7.18789582028028	7.56023023926016	2.20990099804215e-11	4.49069067937508e-10	15.2120076482778
LITAF	0.342411471132307	7.27925257888602	7.56927953369261	2.11503078144328e-11	4.32417784704858e-10	15.206363412685
DDX12	-0.640879888258445	3.82892888463344	-7.4905605346846	3.09675271532151e-11	6.16548719179011e-10	15.2005433407516
CLU	0.46343021811704	8.66636336964224	7.57549644023298	2.05221106153955e-11	4.20602669034159e-10	15.1865586651298
TNFRSF10B	0.390781447819403	6.47513920581161	7.5418776098084	2.41548255286979e-11	4.89062109130682e-10	15.1852152450362
STIP1	-0.28612197355455	9.50524692810074	-7.57321324304622	2.07506357474029e-11	4.24765767735087e-10	15.1201803592246
CIDEB	-0.394156720373192	5.17338405518609	-7.52574797265956	2.61178694177657e-11	5.27530492925983e-10	15.1129276823708
SWT1	1.08275211060457	2.178888566928	7.45844234696807	3.61702277322765e-11	7.12498101995987e-10	15.08528538483
MARCH8	1.00512764392444	2.02961003701481	7.44473203997991	3.86473853728678e-11	7.55068776840935e-10	15.0678637314955
CHAC2	-0.697149137239046	3.72207103943436	-7.46443060736511	3.51383872897056e-11	6.95448981104184e-10	15.0541453482617
HN1L	-0.232632690242678	8.28707223330949	-7.55388190517261	2.27896732356638e-11	4.62541863098593e-10	15.0539788747395
GYS1	-0.36037996779666	6.14260947677739	-7.51814990877328	2.70967259006982e-11	5.44016379307654e-10	15.015110938336
SYVN1	0.46066949119195	6.13939769695708	7.5162446541217	2.73478419447974e-11	5.47742884652445e-10	15.0086462275322
PNPT1	-0.484014822300077	6.20087749835042	-7.52008925893105	2.68434688367473e-11	5.39579534646348e-10	15.0005254300453
FAM21C	0.705618514603155	4.08079392167047	7.46342535649508	3.53095373133288e-11	6.97186188935196e-10	14.9905672757622
CCNI	0.30641874616672	7.4986155023831	7.52321768574734	2.64398796432431e-11	5.33390286071891e-10	14.9451111833839
SLC35D2	0.496184126654513	4.00727508348438	7.46346370249346	3.53029935105378e-11	6.97186188935196e-10	14.9408610262018
AMD1	-0.3972978264778	7.52030033171399	-7.52061755187056	2.67748883117164e-11	5.38848654783567e-10	14.9395147434346
PTCD3	-0.354181827942031	6.28864477002435	-7.51088495647749	2.80667287430587e-11	5.61468865429323e-10	14.9374658125946
MRPL16	-0.46574573974382	4.60766777799799	-7.48453266326733	3.18837717072155e-11	6.34035907290693e-10	14.9308786054771
SUMO3	-0.281561476249889	8.03282714582445	-7.52128950420629	2.66879100690688e-11	5.37745310837478e-10	14.9121338179016
GFRA1	-0.326218248226056	8.7630723594974	-7.53102187244905	2.54591721150238e-11	5.14847877208777e-10	14.893932700303
SEPT11	-0.470964038328081	6.06627039418605	-7.49185546030503	3.07741361709789e-11	6.14136445131511e-10	14.8898084223319
PDCD11	-0.308960835973791	6.63751552640649	-7.49916857648063	2.97042656802825e-11	5.9351749012789e-10	14.8622110102843
FAM54A	-0.748895688389361	3.8701549588197	-7.41468053423241	4.46820572458763e-11	8.63887543791949e-10	14.8410899287528
SMPDL3A	0.727373318202344	2.54868899052534	7.40053826381183	4.78371656346903e-11	9.15364711755791e-10	14.8346537567875
NHSL1	-0.507378279344926	4.4585685565951	-7.43505425600108	4.04967005464406e-11	7.89355267993792e-10	14.8270750272314
PPAT	-0.441473735756805	5.90015779189659	-7.47417726612001	3.35211029580003e-11	6.65803949963892e-10	14.8246614625525
MYB	-0.401408930307139	5.8700381528567	-7.47184679897	3.39009445424619e-11	6.72549699321629e-10	14.7937681153071
MNT	0.516405685873253	5.09078222795694	7.44545672203123	3.85123314456149e-11	7.53310211808729e-10	14.7896435505702
C20orf3	0.290806251163596	7.58888755794116	7.49161710236407	3.08096434743684e-11	6.14136445131511e-10	14.7869029512881
S1PR3	0.444093529439859	5.23574053139686	7.44842859291929	3.79633702073734e-11	7.43441924295214e-10	14.7536373237224
EME1	-0.525151520498635	3.5734703775148	-7.40362939696988	4.71291698023581e-11	9.05963489396135e-10	14.7386558048639
AKR1C3	1.16666392790217	1.15545809591303	7.40129227490212	4.76634983627774e-11	9.14162716603411e-10	14.7310651594588
TMEM48	-0.406633768503622	6.0292879533948	-7.46153041559051	3.56344172118659e-11	7.02771218692507e-10	14.727069229905
BMP7	-0.48424529189825	6.50272947978577	-7.45697889431228	3.64269386524834e-11	7.1586853351837e-10	14.7157353603519
CCHCR1	-0.593895761441277	3.98483661229807	-7.40128563202074	4.76650256444735e-11	9.14162716603411e-10	14.6959706466267
NUP50	-0.325674885921147	5.9527988334662	-7.44980118491404	3.77124569896855e-11	7.40261890487676e-10	14.6906400159852
NAT9	0.478719638286293	4.96283439967166	7.42672593932045	4.21583337602152e-11	8.1603700671972e-10	14.6896304098023
TMEM125	0.71757575758572	3.62086405551857	7.39229085193007	4.97782640073822e-11	9.49249358334617e-10	14.6724251927143
CDC7	-0.63245946483368	4.11853875980167	-7.40082503834813	4.77710404925527e-11	9.15146484762259e-10	14.6679255718727
FAM100B	0.705258544875363	4.68498883290866	7.38493604241358	5.15751423474648e-11	9.79887226767083e-10	14.656121967516
EIF2A	0.378070334048333	7.38137171483184	7.45789961022103	3.62652213487751e-11	7.13528896278723e-10	14.6498080657647
ALPK1	0.88610380513562	1.95162217210138	7.35383546723821	5.9913024293669e-11	1.12204414141917e-09	14.6323351630326
DNAJB9	0.72101067217702	6.3183972105024	7.41242784642944	4.51704223140412e-11	8.72321181039291e-10	14.628574484976
TOMM5	-0.441794336796321	6.01541417089183	-7.43404651185838	4.06942503178218e-11	7.9136121199448e-10	14.6167054163272
ERP44	0.378716679919819	6.23709525103154	7.43319652426685	4.08616186964663e-11	7.92772286635385e-10	14.6102070459647
POLDIP2	-0.309148787624028	7.17218660754319	-7.44860870372232	3.79303512284651e-11	7.43441924295214e-10	14.6088173761364
MKNK2	0.611092469465205	7.02638550019131	7.42915596351021	4.16666295670227e-11	8.0745389673104e-10	14.574228110235
DTX3	0.544350206977505	4.06558288137529	7.37012489012675	5.53914533819749e-11	1.04320570536053e-09	14.5617995536857
ENO1	-0.356595510349683	10.9195286013002	-7.47009578876599	3.41891510178385e-11	6.77463698604658e-10	14.5388214284362
GAS5	0.666844508950395	8.03420108179446	7.43949832961833	3.96368218977449e-11	7.7349616034759e-10	14.5336022443615
ARHGEF26	-0.585405213829052	4.90648300605277	-7.36925058675821	5.56252967419577e-11	1.04643134163386e-09	14.5067204413832
LOC100505783	1.05348543288601	2.60123017261685	7.32050226429733	7.03390477706279e-11	1.30271343844516e-09	14.4849531097848
DHCR7	0.42511757686426	8.35784832687593	7.43320772966547	4.08594078359402e-11	7.92772286635385e-10	14.4780670308848
HAUS7	-0.628065822805859	4.48295888803818	-7.36054518737886	5.80078009573411e-11	1.09002523956244e-09	14.4670655100783
GRB2	-0.213790805102237	8.66995505339167	-7.43466547663168	4.05728005154963e-11	7.89917946241165e-10	14.4633440508793
METTL7A	0.654441040113422	1.15046927648958	7.32622519789746	6.84289382955667e-11	1.27015045955056e-09	14.4632607664815
ATRIP	-0.566131789204586	3.62531871094096	-7.34425426309539	6.27417721275005e-11	1.16978082169489e-09	14.4599282918567
NUP62	-0.394815499550832	6.69305190622262	-7.40874473192357	4.59803363324297e-11	8.8693788330283e-10	14.4547516838663
PAQR4	-0.631116441101068	4.76176376255968	-7.3566869879595	5.90958607099728e-11	1.10922466275374e-09	14.4050066014299
EFTUD2	-0.302324703207179	6.97395837854957	-7.40530722902003	4.67492447668706e-11	8.99694326215356e-10	14.4018801408708
ARF6	-0.295366645948582	7.25380671598134	-7.40835765252121	4.60662877697361e-11	8.87572115968971e-10	14.4007940888449
XRCC3	-0.498025911791514	5.7538641358238	-7.3744476732033	5.42495371248535e-11	1.02400593552602e-09	14.3936922184244
FAM134A	0.339612336752912	6.63443986441711	7.39117437455389	5.00469774620887e-11	9.53286618537553e-10	14.3736085512564
IDH1	0.460927242238564	7.00137286045299	7.39845664688983	4.83198819174675e-11	9.23544805928831e-10	14.3654735650884
WLS	0.989979772642067	2.35768564331355	7.2901876604654	8.13750290306314e-11	1.49880615144084e-09	14.3482482970559
SSR2	0.435460651290614	7.12084491883786	7.39355387610007	4.94760064897761e-11	9.44562480062802e-10	14.3399420264827
ACTL6A	-0.333723376322463	6.5589143102422	-7.38475864753992	5.16192685231883e-11	9.79887226767083e-10	14.333926778812
IVNS1ABP	-0.362129825889458	7.45084884988259	-7.39088439466291	5.01170050641046e-11	9.53534462675866e-10	14.3288969087508
IL17RC	0.666035591816536	3.792600228408	7.32478439386394	6.89049209885681e-11	1.27756751509181e-09	14.3246122915007
EFNA3	0.698225228302846	3.60054700483845	7.29882755065927	7.80654108622302e-11	1.43943322079376e-09	14.3084186403091
GIGYF1	0.373166082977316	6.86024438341345	7.38018098896498	5.27709962921096e-11	1.00061467345719e-09	14.3027207428741
SUDS3	-0.327084638126317	6.25418785682938	-7.37076422835438	5.5221072486584e-11	1.04116935317433e-09	14.284837846736
C1orf51	1.18254841739303	3.10303162599022	7.27728620425993	8.65780250504024e-11	1.57383792493797e-09	14.2801043877444
PGAM5	-0.359899912691618	6.96823676577466	-7.37503961791509	5.40949982181873e-11	1.02224265559431e-09	14.2717274050155
FRMD4A	0.341224952342456	4.89903179988247	7.34916174980206	6.12767073497646e-11	1.14629938894571e-09	14.2487096415263
MND1	-0.86656237518012	3.10494555359708	-7.2709316913809	8.92607635069259e-11	1.61908569293908e-09	14.2200789172858
SLC25A19	-0.574601808608073	4.14155132831306	-7.28932608190569	8.17126077518744e-11	1.50336815406199e-09	14.1838046303202
SLC9A3R1	-0.502040534028586	9.1110023069425	-7.37961204681654	5.29159118980501e-11	1.00222617280067e-09	14.1712865819197
SEC13	0.439051468208025	7.14867729592282	7.35537978381208	5.94690848819403e-11	1.11497867215871e-09	14.1634467331347
NCRNA00188	0.410369948096065	9.60805890798032	7.37913220793368	5.30384390751302e-11	1.00341046956163e-09	14.1577492816742
PDHA1	-0.309290593324757	6.767172430213	-7.34802221701696	6.16138425251785e-11	1.15131832669395e-09	14.1495831038951
MVP	0.649930356554361	4.18628010072754	7.27859107914934	8.60371193799076e-11	1.56570705604959e-09	14.1246828490012
CNP	-0.405628943473575	5.40862912728057	-7.31099784812149	7.36289037641172e-11	1.360629598399e-09	14.1062404087748
PRRC1	0.402591035103482	7.05396308266085	7.33934618422343	6.42417897380906e-11	1.19641391044524e-09	14.0936318613282
ACTR3	-0.330600273512856	7.75747607184507	-7.34676598915412	6.19876367570442e-11	1.15701030929108e-09	14.091629269938
TMEM109	-0.425124158050895	6.29871698627068	-7.32720770740842	6.810623061066e-11	1.2655651119252e-09	14.088005451343
ST6GALNAC2	0.669247448958398	3.33995436113108	7.2420436738452	1.0253463788486e-10	1.85382625295827e-09	14.0692605742307
UCHL5	-0.45835608955819	6.20701962511792	-7.31956023862625	7.0658495897003e-11	1.30718217409456e-09	14.0673216008106
CDK18	0.463415631951522	4.18340417383338	7.28460426634278	8.35875152192314e-11	1.52611092197208e-09	14.0667063738277
SYTL1	0.66022136639598	4.55046302535568	7.28482430383796	8.34992032143277e-11	1.52611092197208e-09	14.0639322796298
UBA2	-0.346709033749184	7.71813876788369	-7.33611374146777	6.52490860930331e-11	1.21382170836472e-09	14.0464168354476
SUV39H2	-0.481552181163257	5.08823051896392	-7.28467277838615	8.35600079902714e-11	1.52611092197208e-09	14.0107001911796
ERLEC1	0.445041506589304	5.61343179827363	7.30737150087732	7.49239937151841e-11	1.38303407383304e-09	14.008749273715
PPP2R1B	-0.454620419364628	5.11556761045775	-7.28661827057856	8.27826418141882e-11	1.51687263962189e-09	14.0030011720977
MCU	-0.409515627047044	5.79098820702973	-7.28292033482618	8.42664372888554e-11	1.53682867744691e-09	13.9803939523767
NUP43	-0.388946203856682	5.31044317355698	-7.28655095558573	8.28094187978225e-11	1.51687263962189e-09	13.9602986219987
MID1	-1.18757991466944	0.460096109259133	-7.22873810321733	1.09290226220467e-10	1.96323280699364e-09	13.9482090918857
FAS	0.901867825210946	2.75711111398467	7.19723030049626	1.27100133371246e-10	2.2398552481567e-09	13.9134376774239
CERS4	0.586014064451577	3.79250977240498	7.21342944635746	1.17610696019523e-10	2.09916892233779e-09	13.8528034184123
ZC3H18	-0.310469178874526	6.61088063736415	-7.27442691669457	8.77751053813478e-11	1.59386630010604e-09	13.82015219999
WDR1	-0.312132382221843	8.13897861364509	-7.28854149451062	8.20212292672946e-11	1.50738795413872e-09	13.8092327392046
VIPR2	0.941265903442266	1.82090537127492	7.16841900895371	1.45891917743045e-10	2.55486537417245e-09	13.7873027670107
PDIA4	0.278288306732952	8.16718425770082	7.28702696464391	8.26202532835487e-11	1.51673009430743e-09	13.7835918972587
NIPAL3	0.479762938636052	3.85087737093113	7.20083347871686	1.24925779898165e-10	2.20654295008752e-09	13.7827310507721
SUN2	0.47862165888351	4.93409258436802	7.23596800761115	1.0556640284317e-10	1.90247038916936e-09	13.7668168129332
CARHSP1	-0.402443797578476	5.55682221601627	-7.22604067648649	1.1071269697465e-10	1.98239737066815e-09	13.7040047687392
GTPBP3	-0.488662527339118	4.49145999096508	-7.20802550692959	1.2069546484558e-10	2.14507008934908e-09	13.6939544558374
ZDHHC6	-0.431909600681993	5.29989684685288	-7.22748842785979	1.09946965674557e-10	1.97291100208292e-09	13.6871783000152
WARS	0.404565165404079	7.92809396458491	7.25286019190967	9.73494863064342e-11	1.76389253411572e-09	13.6615368927008
TOMM40	-0.494738761820363	7.44532750288925	-7.25149388678286	9.79898168289159e-11	1.77357326476925e-09	13.6592198194632
C15orf42	-0.582700627319173	6.5532288179871	-7.23364592243869	1.06748477254757e-10	1.91963605764361e-09	13.6500997186258
WDR81	0.492313883074026	5.52111251255703	7.2136308162774	1.1749727104764e-10	2.09916892233779e-09	13.6254843987974
IGFBP3	0.469567224018252	4.90329081735609	7.20019569358873	1.25307947781602e-10	2.21060139103324e-09	13.6173001323762
HSPA8	-0.244270740289041	11.9936459746859	-7.28023196762137	8.53616854654614e-11	1.55510765547318e-09	13.5990600565977
SOX4	0.359322664587477	6.64624701805417	7.23447454960274	1.06325158959046e-10	1.91408176365025e-09	13.5982809492567
SH3YL1	0.395137599610122	5.6763059308133	7.21036665344699	1.19349317799349e-10	2.1256634620621e-09	13.5916057700741
ZFYVE26	0.565530058096297	5.68075851470897	7.2089541624075	1.2015969959062e-10	2.13782001697184e-09	13.5798387569355
CBFB	-0.439873964372253	6.2470643586116	-7.20680944112912	1.21400629941629e-10	2.1553122453756e-09	13.5781240301217
CYTH2	0.350849143190429	7.01919179624827	7.22609194211513	1.10685491877311e-10	1.98239737066815e-09	13.5779182743122
SVIL	0.407223504682237	6.60805039527917	7.22037693696584	1.13759489480029e-10	2.03477401290267e-09	13.5514966165844
APBB3	0.57899958093331	3.93357593583026	7.15894225540575	1.52656235487567e-10	2.6677355091892e-09	13.5506333862139
CCT4	-0.297248230067735	8.84413307017082	-7.23715332801063	1.04968023488909e-10	1.89372731912462e-09	13.52642589855
MAP2K1	-0.286116608949044	6.48450715550572	-7.20385852450046	1.23128830122924e-10	2.18367609223307e-09	13.5190238672513
PGK1	-0.284187717244082	9.16465232936247	-7.23773875228651	1.04673729546436e-10	1.89045729258595e-09	13.5049765843169
SMC2	-0.529992003971747	5.93604092713083	-7.19696627849873	1.27260927038329e-10	2.24032815135685e-09	13.4975283001265
RFC1	-0.409887594192059	6.26481492896357	-7.20126155029721	1.24669923447441e-10	2.20632783040741e-09	13.4952777889152
HARS	-0.354472280540324	7.24520789991143	-7.20344403855185	1.23373520210381e-10	2.1856978305068e-09	13.4565542475238
PSMC1	-0.339915751474937	7.27531508986423	-7.20079975867685	1.24945956334183e-10	2.20654295008752e-09	13.4478507782158
PTPN21	0.57436623563702	4.1709382847638	7.12199766903892	1.821292587533e-10	3.14987561881096e-09	13.4476528389516
MCCC2	-0.306334557290964	7.53536169198387	-7.21098939589554	1.1899375932491e-10	2.12159022489317e-09	13.4364689437459
C1orf135	-0.547132704962708	3.99191954326109	-7.11535529027002	1.87997384265015e-10	3.23796936606397e-09	13.4234253742794
VAV2	-0.310469226336259	6.45162145386886	-7.18986300555923	1.31663508310134e-10	2.31539486117631e-09	13.4173445373159
CLDN1	0.574871249606815	4.14131437186706	7.12017069105112	1.83724923635165e-10	3.17091395549484e-09	13.4039221067607
DNAJC10	0.510763391818572	6.54443515325394	7.18232426158937	1.36501339638605e-10	2.39795000432356e-09	13.3615974952899
HDAC6	0.422368859059781	4.9206997498356	7.14362851691785	1.64250272965041e-10	2.86137663027848e-09	13.3498235943734
KIF26A	-0.688704554571168	4.59625599363293	-7.12612792698006	1.78572410438151e-10	3.09476164991464e-09	13.3382101357274
FKBP2	0.616663794491007	4.75651908164376	7.13335019272052	1.72517608794244e-10	2.99603789145892e-09	13.3303590023376
WDR3	-0.338256576602512	5.65497584333086	-7.16744586426094	1.46572601304621e-10	2.5641006111072e-09	13.3278683695418
SNHG7	0.618451180797787	6.34225597804457	7.15479824312508	1.55711053532505e-10	2.7154449001852e-09	13.3236802769317
ERCC1	0.453909495761646	4.4269063324583	7.12160189926564	1.82473749930687e-10	3.15257334074464e-09	13.3100855463122
ANKRD32	-0.63838937821709	3.92868553510739	-7.11199353330711	1.91038360509389e-10	3.28696043329117e-09	13.298315922762
EI24	-0.264705641684161	6.21423014598462	-7.15695683287817	1.54112327706044e-10	2.69037011331512e-09	13.2766956750656
PRR11	0.414831929592438	7.51245931439233	7.17756946923316	1.39642890400068e-10	2.45056421726205e-09	13.2472707735258
ABAT	-0.368839848533773	6.40002589974269	-7.14147179982675	1.65951796124313e-10	2.88500814800729e-09	13.2197854950407
EIF1	0.417773500958937	9.3485305829146	7.17315588906269	1.42623140366739e-10	2.50024046068484e-09	13.2180045264376
CRISPLD2	0.500931533766968	5.05799981764307	7.08638519641834	2.15861375581252e-10	3.683740454307e-09	13.1968747124932
IPO11	-0.466202170115324	5.5040152089334	-7.12388150506346	1.80498326631497e-10	3.12490063621651e-09	13.1860496032941
NOM1	-0.341246562209009	5.60386716437735	-7.11959997480231	1.84226217831113e-10	3.17628790413148e-09	13.1697632218766
BBS9	0.685726324259346	2.46322653112247	7.05284551991345	2.53266885756109e-10	4.27410231824942e-09	13.1349300116971
MAMLD1	-0.74102071218033	2.95985507935779	-7.02660979754211	2.86946870059166e-10	4.77978033353534e-09	13.1207055563964
PAFAH2	0.441576490677008	3.25300485432737	7.06153090457976	2.43004810475083e-10	4.10921380220959e-09	13.109031413032
RHOBTB1	0.453803285786192	3.91589085161884	7.07384261481071	2.29160779205167e-10	3.89876385699615e-09	13.0992459789392
TM9SF2	0.353104630709067	6.92618604765951	7.13155734576312	1.74001373049122e-10	3.01867112331278e-09	13.0915981328572
C1orf21	-0.408188000690782	5.28394041383748	-7.09225734601729	2.09900778495268e-10	3.58934623676366e-09	13.0913551574251
PPAPDC1B	0.468816575067935	4.6067998422164	7.06278433188121	2.41558289060817e-10	4.09718136536826e-09	13.0794321398223
KIAA0922	0.36486933509587	5.73775556236957	7.09490026854147	2.07271586107818e-10	3.54801433579033e-09	13.0717418122573
PTGES	-0.721327784922066	4.21725284929812	-7.04832525324116	2.58776551304506e-10	4.3582870533903e-09	13.0586239217984
HNRNPK	-0.226273996468269	9.87420237571892	-7.14269543096815	1.64984288829744e-10	2.87117299312034e-09	13.0215461807366
ERRFI1	0.549225644169082	6.55432031024979	7.07031437043966	2.33046188172408e-10	3.95681670151812e-09	13.0022114647001
ENOPH1	-0.323042823786185	6.41349613110086	-7.09798588720327	2.04243293020852e-10	3.50334854613407e-09	13.0006310012759
CASP2	-0.356653361828436	5.256814790949	-7.08153679445697	2.20909067950357e-10	3.76603797390598e-09	12.9954644755357
XPC	0.329758462335937	6.41597455597017	7.08915308266461	2.13031174188183e-10	3.6391556252535e-09	12.9796712504755
C20orf194	0.57496051056564	3.7643291070576	7.03154259014507	2.80292227339775e-10	4.68760721003039e-09	12.961377326333
GART	-0.286658764015849	6.6259837385485	-7.09572637894155	2.06456486210902e-10	3.53768265921222e-09	12.9540419901042
RRBP1	0.312463410508194	8.03318861079674	7.10445391331472	1.98037076027659e-10	3.40387673122977e-09	12.9454067523615
MARCKS	0.651481810743345	3.47989106476173	7.0288981807384	2.83840447042452e-10	4.73747269095606e-09	12.9251190173551
STRA13	-0.711613416720948	6.50664364406055	-7.07204706340731	2.3113000059981e-10	3.9282704573488e-09	12.9064215544299
SCO1	-0.38630459033197	5.03048838922527	-7.05973764142694	2.4508927552658e-10	4.14027580192579e-09	12.8926846560553
HADH	-0.35432380853524	5.41089726963272	-7.04864714970011	2.5838029870925e-10	4.35600011654586e-09	12.8718649002592
PBK	-0.457881998375502	4.65003996862297	-7.0476622035207	2.59594661018005e-10	4.36766711354639e-09	12.8708335319635
FUT8	0.291237086730241	7.00088483209045	7.07598517101884	2.26832747774217e-10	3.86308642950713e-09	12.833129447248
SALL4	0.906013881239943	2.65536037255265	6.95901781438157	3.95570693837276e-10	6.44787941884464e-09	12.8249267512442
MST4	-0.433342710320952	6.88852578623574	-7.06207033127067	2.4238123385103e-10	4.10697442241603e-09	12.7891958325865
C9orf7	0.676630428075861	5.62157754286197	7.01618454196259	3.01530803395946e-10	5.01771259302866e-09	12.7825879423667
ANXA4	0.33113080021207	5.66545008909151	7.03851497672176	2.71146221905539e-10	4.53918860375198e-09	12.7668610196307
DMD	-0.648516889707902	3.07283236004175	-6.96555137824023	3.83499465007817e-10	6.27558224343516e-09	12.7445046220814
LOC151534	1.39919125588374	1.0771563803937	6.99260539646085	3.37281528571148e-10	5.57381055713822e-09	12.7421782669617
IPO4	-0.348189740699777	7.68471462064834	-7.06180131169939	2.42692021599118e-10	4.10807830893082e-09	12.7333664423065
NUPR1	2.2319975831055	-0.28041334289451	7.10276850312275	1.99636014342764e-10	3.42783645161025e-09	12.7181582779137
MKRN1	0.24289291417033	6.93411440831194	7.03897717589995	2.70550498414628e-10	4.53375404357338e-09	12.6878165064311
TBC1D8B	1.33840638913104	0.430086014559172	6.99141308039589	3.391969082434e-10	5.59993000341819e-09	12.6876746203427
EZH2	-0.293279829999464	6.87885584924154	-7.02983799076202	2.82574356191523e-10	4.72105248046657e-09	12.685753532203
EIF4E	-0.40202309432375	5.27876870786435	-7.01036282615865	3.09992073175686e-10	5.14826954497535e-09	12.6773848224048
ATP5G3	-0.376146057324119	7.2949358482204	-7.04133538671092	2.67531165075083e-10	4.48765416721734e-09	12.6630794239267
SAFB	-0.298600225976307	6.68636350888845	-7.02769682506776	2.85467077757652e-10	4.75987179303985e-09	12.6563612352961
BCS1L	-0.456995949881926	4.9876267031728	-6.99731344154344	3.29822522085484e-10	5.46133847461152e-09	12.6528390871186
TMEM219	0.547029704494334	4.1064772809657	6.977539002049	3.62293101085916e-10	5.96944810104518e-09	12.6434637044443
ETF1	-0.292641963904456	8.8558183009287	-7.04665877542495	2.60837628403902e-10	4.38005168850387e-09	12.6398353499776
FLVCR2	0.437055337737059	4.90561404488624	6.97480517740755	3.67024607728929e-10	6.02366981320767e-09	12.6011468705255
DUSP1	0.536561617909601	5.4953577980922	6.94809506939964	4.1659766849089e-10	6.76425185227345e-09	12.5978973771327
EXD2	0.373174210628578	5.56115957155215	7.00500110254923	3.17992769945197e-10	5.2759038537336e-09	12.5896100618755
FOXN3	0.582687763931985	4.89481751865246	6.97669319757514	3.63750464022316e-10	5.98540870310073e-09	12.5852974416352
CAMLG	0.437785321851094	6.20047810164307	6.99470389400208	3.33936426566146e-10	5.52398891977471e-09	12.5768069297112
EIF4G2	-0.308866745253251	10.0673311403398	-7.04664514821639	2.60854549255552e-10	4.38005168850387e-09	12.5473393611801
LOC282997	0.607064647168071	2.17887957157796	6.90129715095997	5.19953415923138e-10	8.3292154481787e-09	12.5210290749839
BCCIP	-0.363621945259633	5.94358513204192	-6.9895154078168	3.42267654069995e-10	5.64505349769881e-09	12.5079609995713
STX5	0.421718943812685	5.97928525378897	6.9614146362271	3.91099283570515e-10	6.38852559239657e-09	12.4934095660689
TP73	-1.07889344899301	2.32144596125964	-6.88185388149057	5.70025326672639e-10	9.04469028773549e-09	12.477030032155
ERP29	0.360819804968098	7.32734582163913	6.9985690648156	3.27860993502444e-10	5.43423910340423e-09	12.4599358839979
ATXN10	-0.31702729913409	6.28225137903944	-6.97656170336181	3.63977556269639e-10	5.98540870310073e-09	12.4373470532634
FHOD1	-0.461582376841351	5.80322089414269	-6.9499197481628	4.13009550259939e-10	6.71903863671908e-09	12.417387762757
PWP2	-0.340959145036553	5.85111854713084	-6.96964625699206	3.7612071827358e-10	6.16092913481966e-09	12.4134211490907
SMC6	-0.498653014039024	5.98707695901737	-6.96117320970174	3.91547400873384e-10	6.38852559239657e-09	12.3946967521964
NAPA	0.393993477252795	6.83151133216405	6.96126578327338	3.91375512836388e-10	6.38852559239657e-09	12.3649809369576
XPO5	-0.302751709995248	7.05506275230538	-6.97553587798599	3.65754000415394e-10	6.00871306772794e-09	12.3615550309023
GPD2	-0.455767765976489	6.61229560588828	-6.96964405392732	3.76124650003042e-10	6.16092913481966e-09	12.3556798412981
KIAA0415	0.49401012843153	7.22889417836739	6.95725957488134	3.98882966348382e-10	6.49553917157775e-09	12.3479657244781
L1CAM	0.413891148236803	6.5219239232496	6.94834113636531	4.1611199709689e-10	6.76293201112575e-09	12.2967698128815
PSMA2	-0.474284805480887	6.85802834557897	-6.94507007131761	4.22614310546225e-10	6.84864508679754e-09	12.2594898763053
SNRNP25	-0.518372350133217	5.57658368414727	-6.92755598335531	4.59180225727773e-10	7.41248078674834e-09	12.249817934498
FANCB	-0.823331357617741	2.83219802068637	-6.84162373311053	6.89289803024769e-10	1.07434134816274e-08	12.2477571245823
TELO2	-0.53239591050881	6.2548050688092	-6.93516496916026	4.42924238781442e-10	7.17082765670943e-09	12.2468605762216
SKA1	-0.560512514295194	4.08580270526152	-6.86759511107411	6.09753884207482e-10	9.6021882857683e-09	12.243957751061
XPO6	-0.27253504437725	7.32744079304239	-6.94647774687237	4.19803844959329e-10	6.80969883908809e-09	12.2395976196411
NUP88	-0.293083060063657	6.33531433917184	-6.93045071554414	4.52927352775666e-10	7.32568379866561e-09	12.2218107569302
TSC1	0.432288769685441	6.11680651684933	6.91721397174452	4.82226532051303e-10	7.76203707605966e-09	12.2141646797658
NOC3L	-0.49883639898772	5.33203794348434	-6.90497364224556	5.10987538455519e-10	8.2013009530999e-09	12.1741736659375
NAGLU	0.559604669387134	4.4349557311431	6.88196087871922	5.69737115022092e-10	9.04469028773549e-09	12.1664387644124
EYA2	-1.09642784450943	1.68809902197157	-6.81968803296999	7.64408861485983e-10	1.17824643313287e-08	12.1646959703273
TMEM129	0.539147104588341	4.66984647593437	6.87686826533946	5.83616112075265e-10	9.22532689824832e-09	12.1645257479529
COX7A2L	0.382453627966028	6.98009201184998	6.92242038972071	4.70484721035538e-10	7.58764365920766e-09	12.1332958095807
ZMYND19	-0.466833900317321	5.00374230875144	-6.88284635823146	5.67357488337792e-10	9.01947398760574e-09	12.129271725175
SEC23A	0.380019172571154	6.13725933427378	6.91664550042129	4.83526030258732e-10	7.7754705096606e-09	12.1277520850716
VAV3	0.475620062704769	4.22798339582382	6.86987427591865	6.03224212586873e-10	9.50831454411203e-09	12.1240411976332
NET1	-0.29887242360952	7.15613768855321	-6.91898347557919	4.78203637455652e-10	7.70469906821612e-09	12.1140270474493
TACO1	-0.408095413051411	6.21473657985486	-6.91104859271246	4.96506962185156e-10	7.97654412640207e-09	12.1118140275686
KCNS3	-0.708546989831033	2.82195389327027	-6.80566598320064	8.16617471286019e-10	1.25179748760654e-08	12.1055420831571
SHMT1	-0.309703757147145	5.84405806497962	-6.90079498955363	5.21190074503847e-10	8.34103617799266e-09	12.104321055353
UBE2Z	-0.194610464325359	8.42376855782317	-6.92904727764711	4.55948293515473e-10	7.36741957560654e-09	12.0948121448295
ACSL4	0.75544416761921	3.40253796654576	6.81942950440442	7.65340864520311e-10	1.17859674201084e-08	12.0689398752038
CCNB1IP1	0.379545696002845	6.13841025892651	6.88364333122103	5.65224132266424e-10	8.99410883732034e-09	12.0360950739878
MRPL35	-0.386612915895791	5.38344463924323	-6.87907578733283	5.77559263070656e-10	9.13822243670166e-09	12.0253779368622
BRI3BP	-0.564494381437036	4.70975557181072	-6.86166203387592	6.27081935722974e-10	9.84724722350331e-09	12.0096467450115
SEH1L	-0.361899001044002	6.06232704470859	-6.87968987525615	5.75885467411468e-10	9.12036795169449e-09	11.999948333303
PILRB	0.35572419175444	6.9553094564451	6.88746102360098	5.55114528004038e-10	8.86698697835677e-09	11.9870626035299
PMPCA	-0.401849031908174	6.62878017165929	-6.88589102992926	5.59250149775371e-10	8.92452242828559e-09	11.9847751435273
CYCS	-0.406549938320246	8.2834048546803	-6.90310114611527	5.15534698739063e-10	8.26634928256192e-09	11.9823278623896
ICA1	0.468708015341747	5.12965418487781	6.850187269566	6.6199027336681e-10	1.03662222207739e-08	11.9760652826087
ERH	-0.38594878342469	7.2937426846494	-6.89100297618389	5.4589537384586e-10	8.72806331950111e-09	11.9689271167353
PAN2	0.346078572535437	6.2162176209322	6.87155544725776	5.98452185077846e-10	9.44199466343575e-09	11.9554089413773
TSEN54	-0.426466769571267	6.86802549190199	-6.88047011165637	5.73765736057949e-10	9.09541058751956e-09	11.9395385281477
PARP6	0.29646124271467	6.4645009741492	6.86208688185239	6.25825083813127e-10	9.83674690008527e-09	11.9196237249337
DBP	0.706350340583912	2.99002660961649	6.78727511298633	8.90477417808527e-10	1.35879054155381e-08	11.9074499314219
TAF9B	-0.446795171997528	5.34181368121693	-6.84831921302376	6.67852596891006e-10	1.04384736732759e-08	11.8976763090758
ERBB2	0.363071568173871	6.29299432476839	6.86445471485452	6.18865754190292e-10	9.73651069903898e-09	11.8966749737313
GLRX2	-0.527546407451003	4.70762492080643	-6.8118592611953	7.9313631394694e-10	1.22027706664661e-08	11.8843594771506
CCDC138	-0.611084691533686	3.35121796972981	-6.78317102600991	9.078418344112e-10	1.38024971260845e-08	11.8776969506525
DFFA	-0.395185610953201	5.25470202451184	-6.8430877926831	6.84544798694324e-10	1.06794097139588e-08	11.8725312090553
SF3B2	-0.256378479901606	8.35391675499261	-6.88391761313422	5.64491767338067e-10	8.99410883732034e-09	11.8717553880129
TUBGCP3	-0.448206556567826	4.62754824262061	-6.81087381694128	7.96827292198946e-10	1.22482901054551e-08	11.8689315590924
ALDH3A2	-0.31317001612396	6.09228694588556	-6.85483146662706	6.47635797012926e-10	1.01509475812973e-08	11.8584602067068
SEC61A1	0.253068703009706	9.06710080628817	6.88383840619894	5.64703162582356e-10	8.99410883732034e-09	11.8522124069256
PYCRL	-0.53754909770329	4.66315274645747	-6.82608522023075	7.4170141124461e-10	1.1485383705236e-08	11.8509516584082
IFT172	0.41478834998943	3.96829327572268	6.80906586852219	8.03643233403957e-10	1.2330393977475e-08	11.849829989404
GGA2	-0.25128509146917	6.7687346337235	-6.85659427850765	6.42268308869791e-10	1.00762619113869e-08	11.8490559805617
FOXO3	0.515840218714861	6.74892794370271	6.84904098662519	6.65581461664201e-10	1.04127075443144e-08	11.8425398110036
C6orf27	0.685122735008793	3.03721093095299	6.74499085406628	1.08632145686846e-09	1.62792473518532e-08	11.8101649711298
FASTKD2	-0.365393959104002	5.46614120634112	-6.83204820242175	7.21137254502533e-10	1.1187661822171e-08	11.7852189074148
MFGE8	0.584972712215361	4.05005976546664	6.77687439571298	9.35136653749295e-10	1.41788081571199e-08	11.7815051815401
CNPY2	0.460395898044486	6.41523285893259	6.84128708047623	6.90385488793059e-10	1.07504719875001e-08	11.7731697814799
RAB5B	0.278832225292399	7.05807629191811	6.84358827297847	6.82930176690535e-10	1.06641683239706e-08	11.7596783761759
TSC22D1	0.276556922108622	6.6636823389189	6.83617214632564	7.07246541038101e-10	1.10027824672755e-08	11.7491050204783
DHX33	-0.359830421558374	6.23658796130106	-6.82639910944092	7.40604586901366e-10	1.14790279067085e-08	11.728721436595
RRP15	-0.477075286172358	5.91442562057235	-6.82188975507382	7.56516992158662e-10	1.16931517346224e-08	11.7258012039664
SEPT8	-0.346676434868177	5.55832857071249	-6.81986470817933	7.63772588686938e-10	1.17824643313287e-08	11.7238372466736
EPHA4	0.45743234251446	6.04658292354693	6.821013291575	7.59648882274882e-10	1.17307182891645e-08	11.7221061775193
C1orf9	0.521608852185841	7.50916732736272	6.83413397697685	7.14078286877151e-10	1.1088435719344e-08	11.7142519247555
RNF185	0.441570876534601	5.21577618788868	6.76816189794186	9.74248132811595e-10	1.47051676652898e-08	11.6489718872318
BEST1	2.78749160217394	0.732025524788218	7.01252009968797	3.06829597003644e-10	5.10081330048602e-09	11.6309591773153
TRAP1	-0.382979150293578	7.67196880084562	-6.82201865716787	7.56057462631793e-10	1.16931517346224e-08	11.6280170532562
DUSP3	0.337975709562221	6.61964217285845	6.7952360068075	8.57726980493297e-10	1.31240860217474e-08	11.6246143247746
ABCD4	0.444585992860699	4.6214193889207	6.76391967079506	9.93873891707858e-10	1.49743666350651e-08	11.6182504625944
NCAPG	-0.414833906569962	5.65345760404857	-6.78609281100387	8.95445747126255e-10	1.36388293942983e-08	11.6133758765443
KRT8	-0.445042945558601	13.4074866100624	-6.87457826428524	5.8996574590852e-10	9.31689058977723e-09	11.6124482505867
NUCB1	0.421396043432187	7.6619737684796	6.8101126066354	7.9969004056513e-10	1.22810066468423e-08	11.6056597433937
DHDDS	0.347093242826825	5.58624410581678	6.77096478899552	9.61492123157247e-10	1.45388736597485e-08	11.5924056139983
TRMT6	-0.445525115773242	5.11665570909865	-6.76607900730859	9.8383576961277e-10	1.48364918043318e-08	11.5867610647001
DNAJB12	0.35425767820126	5.79697218356851	6.78234823238617	9.11363205652458e-10	1.38434498195565e-08	11.5846608163583
UCK2	-0.343030553419292	5.09382635205579	-6.7707594529579	9.62420972486797e-10	1.45397726683552e-08	11.5715037691276
ZER1	0.331283221575965	5.52343751360831	6.77199263766911	9.56855912583979e-10	1.44949803279479e-08	11.5491209037973
ARRDC3	0.667273739300035	5.74063066255581	6.75267910147821	1.04778837029089e-09	1.5729993451297e-08	11.5483449358617
COTL1	-0.398538241922231	6.3012920250834	-6.77822060584268	9.2923360782092e-10	1.41020897070754e-08	11.5362876912229
TMEM144	0.709472362196495	1.71076794040707	6.67557420470614	1.50421341926065e-09	2.19899171535972e-08	11.5258041766899
FMNL3	-0.697870864876427	4.04750853480677	-6.69190687868407	1.3934620798957e-09	2.05143132255068e-08	11.5096922915274
MTO1	-0.339468562227815	5.76421570180328	-6.7571555759507	1.02597895869701e-09	1.54302806701878e-08	11.5061511421866
CASP8AP2	-0.641467284964772	5.57471293680562	-6.75934581097835	1.01547243254799e-09	1.5286013467086e-08	11.4867804183167
LOC729737	0.767287383659878	3.50946848571902	6.68036129325478	1.47087978767897e-09	2.15591529966197e-08	11.4761128544967
FANCC	-0.381208652687414	5.07421278850042	-6.73287131721233	1.14993050938773e-09	1.71403189295904e-08	11.4706537554474
HNRNPF	-0.198958785409106	8.72827354609955	-6.79855887358606	8.44412375528398e-10	1.29321909966455e-08	11.4651973996127
SEC24D	0.365450333841664	6.71508660193227	6.7717600068821	9.57903274888686e-10	1.44977143613017e-08	11.450764842215
EPB41L1	-0.377114564947492	5.6910242979106	-6.74142670998607	1.10465736568968e-09	1.65392030293592e-08	11.4288791410498
NAV3	1.29033853876914	1.17122659871394	6.67904178956465	1.47999414829593e-09	2.16737496813496e-08	11.4247642102136
EIF3B	-0.268403512271329	8.968005934714	-6.79065171958617	8.7643784013841e-10	1.33981228870885e-08	11.4166658024051
EIF2B3	-0.413161677223407	4.92854946588319	-6.72636235738057	1.18559997671465e-09	1.76405462727543e-08	11.4082531388634
KIAA0146	-0.289672648609451	6.21363318536625	-6.74769460169782	1.07261312584903e-09	1.60882349028693e-08	11.4064529116624
MCOLN1	0.816121405054361	3.38349687925609	6.65591951237521	1.64908685570153e-09	2.39403893878059e-08	11.404425898869
RCN1	0.43474718737306	5.96460912733041	6.73933095991472	1.1155817135538e-09	1.66729120442125e-08	11.3767236651417
RPN2	0.241505010729835	8.97539690667134	6.78360149827233	9.06004880487698e-10	1.37871024761385e-08	11.3755301780201
SLC3A2	0.382781661284236	10.5994171297276	6.78939676256105	8.81630046521688e-10	1.34651880347294e-08	11.3622101908526
ZKSCAN5	0.376835896310653	5.08868034185867	6.70785896575783	1.2930903301684e-09	1.90702316417428e-08	11.350540081598
BAK1	-0.476159179721747	4.9430222449363	-6.71020592538532	1.2789397635396e-09	1.88948662592194e-08	11.3486534204092
CARD10	-0.649169268433494	3.24494191363462	-6.65114334925456	1.686326614649e-09	2.44174253709004e-08	11.3479732816689
NOP16	-0.468158427434466	5.45158831276768	-6.7264945025025	1.18486503888392e-09	1.76405462727543e-08	11.3409269738066
SLC35B3	0.441520904762292	4.34539839540896	6.69072008502345	1.40123036336224e-09	2.0592422317109e-08	11.3204425583336
CTSD	0.478277787151987	10.2749289319325	6.78632165554249	8.94481947990109e-10	1.36365689135703e-08	11.3011810624497
FBXO45	-0.384297934131522	6.44056047750177	-6.73651079555136	1.13045107555167e-09	1.68800569531483e-08	11.2972915071876
NETO2	-0.314526932725054	5.95173611883256	-6.72406588216772	1.19844432674488e-09	1.77841907014032e-08	11.2926238642294
SLC26A11	0.440553022695341	4.66177915381953	6.6733665097267	1.51983687683669e-09	2.21795392043777e-08	11.26938235415
IFI30	0.386072146825462	7.03316351715386	6.73961355679305	1.11410243008635e-09	1.66656968164259e-08	11.2599212736168
SLC25A6	0.480627083434772	8.7096129198252	6.755155172533	1.03566884045337e-09	1.55620176888968e-08	11.2542760749059
RDH10	-0.445356854484176	4.7202793840158	-6.67090154366459	1.5374707399851e-09	2.24173153055893e-08	11.2057261626602
MIA3	0.406327007547642	6.45505987361134	6.708714125068	1.28791645160887e-09	1.90106926184526e-08	11.1957991886479
ABCE1	-0.434697022193719	6.99811126334909	-6.72511915855041	1.19253627057631e-09	1.77122349814549e-08	11.1910747345388
LPCAT1	0.25589000817221	7.98981511790218	6.73381158168343	1.14486637308354e-09	1.70800581832731e-08	11.1858369201694
PARM1	0.654932972496772	2.63897227150227	6.60785753071593	2.06408529617529e-09	2.93785212708388e-08	11.1834875248933
SLC41A2	0.649137241205571	3.67628135238462	6.61479753872698	1.99832460976808e-09	2.8588520764552e-08	11.1820036370442
HIST3H2A	0.731924730593996	5.07468973585579	6.66526928807727	1.57852595556873e-09	2.29758643002015e-08	11.1804455834457
ITM2B	0.319919129863968	6.77127331261363	6.71689925452335	1.23941975026757e-09	1.83596597905003e-08	11.1787026179654
UQCRC2	-0.271319742286063	7.43820567606667	-6.72128485642403	1.21418327300675e-09	1.80017739873802e-08	11.1734367964261
IQCC	-0.620255954418708	2.88351232108226	-6.61149147997857	2.02938892535081e-09	2.89586180781289e-08	11.1671828836321
HSD17B14	2.16460752579371	-0.0244098468474792	6.83523259887572	7.10387734096692e-10	1.1041379614343e-08	11.1650108403064
PGRMC1	-0.27865798029448	7.38404404438623	-6.71306574934328	1.26190395385375e-09	1.86761785170355e-08	11.1417708928889
PCDHGB7	1.62604123507336	-0.672295157537035	6.72568668628495	1.1893648429375e-09	1.76808334518105e-08	11.1376853164745
RNF219	-0.564157710728204	3.39619798279504	-6.61835703314994	1.96540457197972e-09	2.81416319022165e-08	11.1091632155978
PSMB2	-0.313043943840223	6.98496599528806	-6.69719758097957	1.35934642870213e-09	2.00297001529642e-08	11.1034673531084
C20orf11	-0.20634790538571	8.0367796629773	-6.71158139841921	1.27071793001675e-09	1.8789997048276e-08	11.0946439052141
RAMP1	-0.746588538322171	3.98534995034743	-6.61939308469328	1.95592381397184e-09	2.80779998840043e-08	11.0794682872914
ARFGAP3	0.492175021735893	4.64348884344272	6.62717110733156	1.88617803735419e-09	2.71700615820082e-08	11.068941493241
NRCAM	0.451280840415533	7.19671013141666	6.69132403256477	1.39727182141283e-09	2.05523077759966e-08	11.0557891835944
DDX24	-0.206419415149722	7.90688043684919	-6.69043325366134	1.40311426854204e-09	2.06020044136058e-08	11.012536030722
COPS6	-0.346305444547168	6.73858825805676	-6.67869954622573	1.4823672769872e-09	2.16895103589973e-08	11.0089312833283
CLSTN3	0.658643431047734	2.2091739488201	6.56622849999333	2.50592792550366e-09	3.51292025365659e-08	11.0064874274414
AAGAB	-0.303353702772847	7.39068833909071	-6.68214335134102	1.458658460039e-09	2.13987755137651e-08	10.995343282646
KIAA0391	-0.316164279815742	5.20473822148508	-6.65544087682219	1.6527817988351e-09	2.39732201246472e-08	10.9912416440506
GFPT1	0.471087751171376	7.3653618920997	6.67366168501071	1.51773871398187e-09	2.21682639760985e-08	10.9804831292968
LAMC1	0.381322643239326	6.24272579191673	6.6594859878157	1.6218106732543e-09	2.35648668110382e-08	10.9751184328907
H2AFV	-0.29863298774698	6.90931579669872	-6.66789924236537	1.55922218085585e-09	2.27146618054297e-08	10.9507736450652
MFSD11	0.381978681740682	5.25902536417998	6.61914206374994	1.9582167102685e-09	2.80868064001119e-08	10.9464248870138
GDPD1	1.1951220239192	0.398810823484363	6.55911520531869	2.59026813281252e-09	3.61599701612326e-08	10.9369799915299
GRHL3	-1.02620886541543	0.937968600567044	-6.54602596653018	2.75286078229881e-09	3.82700280325564e-08	10.9076535320842
CACYBP	-0.42704503531704	8.1381518346533	-6.66080198949697	1.61185910280141e-09	2.34406362045658e-08	10.895679621379
ABCB10	-0.43054755864568	4.37050075571113	-6.60297164182614	2.11166117729311e-09	2.99283233297034e-08	10.8890107649592
RPS10	-0.836595922529294	1.95273806818401	-6.53367727378588	2.91548640429133e-09	4.02630839185534e-08	10.87905658335
SLC12A2	-0.399694307600603	7.18065397893693	-6.64970277998192	1.69772115599465e-09	2.45611493190784e-08	10.8623167960151
RRP9	-0.462399768514292	4.53028106622782	-6.59951105656998	2.14601274807618e-09	3.03894303122997e-08	10.8586956701513
HSPA14	-0.381940596911488	5.66677762438753	-6.60589174827361	2.08309810903638e-09	2.95987534201566e-08	10.8460763413799
CTAGE5	0.610619746270801	5.61528330541787	6.60648592614107	2.07733310171313e-09	2.95419377491925e-08	10.832581617044
SMC4	-0.453705124309722	8.02778856131519	-6.65414528640927	1.66282455948048e-09	2.40979878100101e-08	10.8312530029766
CGN	-0.344770150460061	6.14578671376536	-6.62516863270754	1.90389557372956e-09	2.73781165735625e-08	10.8284303221439
ATP2C2	0.470884625032554	4.47398742109369	6.58164104579663	2.33238881086756e-09	3.2889435474662e-08	10.8189543934611
ATP6V1H	0.30217423053626	6.30749764747114	6.620987836526	1.94141879278343e-09	2.78937181189949e-08	10.8148080621196
EMG1	-0.455551326750721	5.38530602214603	-6.60460099957969	2.09567616285066e-09	2.97269619571793e-08	10.8117414214224
USP7	-0.272799825839091	7.77797730349654	-6.64247939941763	1.75601476579062e-09	2.53825332265188e-08	10.7953731687179
ZNF581	0.537178653191346	4.30884131856545	6.57515541971653	2.40391670904975e-09	3.37841202034857e-08	10.785218665078
THBS1	-0.425934384344036	7.25997724538851	-6.63529552507807	1.81595233242604e-09	2.62262407664017e-08	10.776519098344
QSOX1	0.313378979005383	6.98889426087305	6.62860981771458	1.87354935110381e-09	2.70114132309139e-08	10.7604349750535
KIFC1	-0.349004369747529	6.24570977924549	-6.6081400991728	2.06136647223163e-09	2.93648150609896e-08	10.7395235143049
CD63	0.387348325073914	8.28695715004993	6.63409918111411	1.82612853064158e-09	2.63504517225623e-08	10.7277512985381
CPXM2	1.86135650597993	0.709674883741706	6.61851238058871	1.96398011895427e-09	2.81416319022165e-08	10.7261012971927
PVRL1	-0.436333694458796	5.02260466008418	-6.58085722054926	2.34092030363313e-09	3.29819302088967e-08	10.7211937824906
TSR1	-0.267287491746429	6.68458162611307	-6.61413218655064	2.00453834521437e-09	2.8652905372107e-08	10.7194203062349
C4orf14	0.307579787329511	5.37696193603212	6.59249661243344	2.21734590917528e-09	3.13730059095156e-08	10.7182636608668
KIAA0247	0.415074013887348	5.5373785674788	6.57574287317569	2.3973495328037e-09	3.37201628146417e-08	10.7069562734582
TIAL1	-0.272842903557242	7.17313689336805	-6.61049427804842	2.03885221424939e-09	2.9068852882444e-08	10.6796590071351
TIMP3	0.344251500019184	7.38139233667599	6.61183370481067	2.02615128782281e-09	2.89371085717751e-08	10.6705667942464
YWHAB	-0.239552046508573	8.87282646012746	-6.62692339964815	1.88836084099358e-09	2.71780952708921e-08	10.6653623027573
FGF18	-1.15791561239382	1.21968065926512	-6.50398226239856	3.3464548298802e-09	4.57613332583127e-08	10.6596520283733
ZNF226	0.552352034445123	3.29542724231132	6.51061617203629	3.24501997923116e-09	4.44833722398868e-08	10.6540059039717
ZNF292	0.86259372465075	6.86843242050528	6.57802217063798	2.37203664021111e-09	3.33922060361032e-08	10.6327503783127
LOC146880	0.413016558507264	5.28143959157587	6.55391264852581	2.65372426036449e-09	3.70149162054509e-08	10.6307195554925
SYTL4	-0.506916615907602	3.68194817646986	-6.51868089891362	3.12579257763352e-09	4.29899301548874e-08	10.6293399537282
BARD1	-0.80929679022513	3.93083137784376	-6.51740646976434	3.14434126856558e-09	4.31851747229035e-08	10.6102999710116
DSCR3	0.337908730417878	5.09309710089739	6.54563113515533	2.75791895778504e-09	3.83032597943995e-08	10.6055401078626
LOC100506710	0.490963222564677	5.95996495634951	6.57428291991581	2.41370327479631e-09	3.38931767990709e-08	10.6015731410567
FDFT1	0.284198810598275	7.35234011998041	6.59188805504534	2.22364402924795e-09	3.14355221852432e-08	10.5920594210329
LZTFL1	0.710312047876125	3.59746930515885	6.48023599550063	3.73589813286003e-09	5.05086179255871e-08	10.5775351241696
HDHD1	-0.48075243993672	3.66006371030444	-6.51735085124256	3.14515324159869e-09	4.31851747229035e-08	10.5678526103031
LRP2	-1.08780467901077	1.67058303551298	-6.46305061161374	4.04535552953309e-09	5.42973722920637e-08	10.5538077890998
FAM63A	0.366616264321099	3.6770584428586	6.53052144813601	2.95854821509843e-09	4.07904042450999e-08	10.5531594478539
MTA2	-0.257349602111555	7.60093414852825	-6.58623897920068	2.28295849958526e-09	3.22467888066419e-08	10.5518879428541
BEX4	1.53527925108653	1.39873456731818	6.52647114134407	3.01473768952411e-09	4.15308674790784e-08	10.547153963944
PLD1	1.08586174800281	1.24401426096446	6.44975397742306	4.30204634286796e-09	5.73743405407685e-08	10.5343239488087
GLB1	0.320789675962347	5.86825041055091	6.56427612404393	2.5288025129559e-09	3.54201785818044e-08	10.5297083387164
KIAA0195	0.369119101983753	6.54603250708026	6.57267438762424	2.43184906039107e-09	3.41193319513258e-08	10.5103314006053
BZW1	-0.320456170286864	8.44603001808009	-6.58327218162832	2.31473325816094e-09	3.26680160417583e-08	10.5067296769975
ZNF259	-0.345592782481424	5.5063777042378	-6.53983895878201	2.83318705323234e-09	3.92236922833259e-08	10.5061564013486
SLC37A3	0.464706727612866	3.80478222177897	6.49856642487045	3.43158310985962e-09	4.67457288470993e-08	10.5047171792677
SART3	-0.300562224022806	6.59732420777682	-6.55977240768774	2.58235964791538e-09	3.60796848385437e-08	10.4950688920032
SPATA18	0.762252867538306	2.76135911179132	6.44524263893386	4.3927421741204e-09	5.85372271872427e-08	10.4939120275959
SAMD11	-0.918211781653052	2.67414097477697	-6.44382901482049	4.42154840602664e-09	5.88741843490363e-08	10.4938266047131
SUCLG2	-0.381735321927141	5.65024556899229	-6.5454820041178	2.75983186153142e-09	3.83032597943995e-08	10.4921267587436
MEF2D	0.519136620548142	5.28492277923607	6.4985139830949	3.43241778427637e-09	4.67457288470993e-08	10.487687422082
TXNDC11	0.329879420017702	5.41548323399981	6.53338125899353	2.91949910707968e-09	4.02852335534658e-08	10.47885661575
MYO7A	1.35988102474935	0.412846174155588	6.48290971861799	3.68990286748096e-09	4.99271323266599e-08	10.4674922945898
TFAP2C	-0.25599980005554	7.03079446698842	-6.56086961348692	2.5692095156171e-09	3.59259698488131e-08	10.4590020051183
CENPM	-0.667301959939127	3.86404218558855	-6.4771207125487	3.79020439093218e-09	5.1201436376373e-08	10.4532357523317
SLC7A5	0.389084680097708	11.366060689734	6.6053289568444	2.08857317854743e-09	2.96513563990044e-08	10.4417685572955
CDYL	0.269527525180583	6.1645562850102	6.54033419776295	2.82667292089037e-09	3.91659303471172e-08	10.4408280089607
MBD2	-0.344835976780975	5.82246740743152	-6.53599329575152	2.88427860562342e-09	3.98979945413119e-08	10.4389006756913
ZNF251	0.42251351086316	4.51721813635287	6.48603089123442	3.63691775633152e-09	4.92899615533941e-08	10.415016479974
OLFM1	-0.312712315366375	6.45247500202781	-6.54317645741713	2.78957253088225e-09	3.8683922890941e-08	10.4080707594222
PPP6R1	-0.316510093767088	7.56032782993693	-6.55176605764926	2.68035211269333e-09	3.73551739439026e-08	10.4033200004853
NXPH3	-1.62944630924412	0.609335648924603	-6.5486315874178	2.71970942926038e-09	3.78406160523716e-08	10.4003786610293
PSMC6	-0.367174438258452	7.67385623268878	-6.5508629858289	2.69163324101799e-09	3.74811609681806e-08	10.3984797709006
GNPTG	0.482776010316488	4.8856491987331	6.49096565509601	3.55467520988779e-09	4.83320229350922e-08	10.3776979484966
RHCG	1.47727386675022	0.679671241654581	6.47323678156244	3.85900341775313e-09	5.20467525471801e-08	10.358460798977
PRRG4	-0.736782283370056	3.6143181175771	-6.42700148976497	4.77912188717429e-09	6.31826359218204e-08	10.3437620285101
TAPBP	0.362827098195144	6.40226889331227	6.52548802793367	3.02853463126109e-09	4.16865952042885e-08	10.3357311718724
NUP153	-0.458206169110731	7.71663648700299	-6.53580292741304	2.88683126583762e-09	3.99003025536103e-08	10.3329482799712
STXBP1	0.345713176489886	5.34729694318977	6.488760076123	3.59120363552008e-09	4.87890248581948e-08	10.3078069090659
RPL10	0.353553552557383	10.3021142448754	6.56362557542859	2.5364702818776e-09	3.54978485306452e-08	10.3037736551522
TOMM34	-0.325843438731283	6.05190210340164	-6.50094912478146	3.39387040795669e-09	4.62961571799899e-08	10.3010037691691
KIAA0430	0.464878332983711	5.67910589950262	6.50206808061186	3.37630151931487e-09	4.61045914439503e-08	10.3007029453437
GOLM1	0.282608238553299	5.69288622567819	6.50646000731441	3.30820775929591e-09	4.52753408890874e-08	10.2968862679276
CNTNAP2	-1.01133461525444	1.57712323488172	-6.39721276893153	5.48348757579102e-09	7.1589263245534e-08	10.2880510773686
NOP2	-0.306123857667672	6.17632602304561	-6.51384485122228	3.19675768340263e-09	4.38577321552302e-08	10.2876438861848
ZNF608	0.671235759200374	2.32421774443735	6.41332131710594	5.0907446169245e-09	6.67200572316703e-08	10.2725389031047
SH3BP5L	0.348580050398245	5.29460560107196	6.4846953057601	3.65949803166127e-09	4.95558259769256e-08	10.2697447388363
GABPB1	-0.334201982877868	6.57968601663427	-6.50201899386141	3.37707034912934e-09	4.61045914439503e-08	10.266576563863
RIMS4	-0.47615079803704	4.95655322941588	-6.47243364838357	3.87338314055756e-09	5.21565697606156e-08	10.2615968225493
CAPN9	1.14488321326447	1.14868980394414	6.39574981130133	5.52060427276729e-09	7.19614854698052e-08	10.2414822994172
FAM65A	-0.422590578521612	4.93234953983332	-6.46206606915239	4.06383178250183e-09	5.45016220774343e-08	10.1977555441263
UBE2L3	-0.324780834519309	6.36521741733171	-6.49158273477167	3.5445211396881e-09	4.82331745648038e-08	10.1962947627826
TMEM201	-0.48517853205753	4.91970793236712	-6.45212681062422	4.2550879392804e-09	5.67933684728854e-08	10.1812099445313
TUBGCP4	-0.469461429654379	4.4637921458948	-6.43078203587782	4.69637900182476e-09	6.22856799575871e-08	10.1349406715824
FBXO22	-0.322983382775382	5.69424821810446	-6.46842762721253	3.94590352844296e-09	5.30903383826871e-08	10.1306928382356
NUP54	-0.351638370425246	5.51364784565799	-6.45805828782849	4.13990750653104e-09	5.53886505113801e-08	10.126588166739
EIF3F	0.378133169058409	6.11170562118799	6.4735357682435	3.85366368575025e-09	5.20166840036216e-08	10.1212903452429
KLF2	1.4340419520726	3.62310599751825	6.35327001955683	6.71351466087828e-09	8.61018552059266e-08	10.1173209161992
PRKCH	0.454879795255803	4.05612609865028	6.41315876709466	5.09456547983993e-09	6.67200572316703e-08	10.099366089563
C12orf48	-0.509636763767194	4.12714677900466	-6.42469870584164	4.83022571574607e-09	6.37574545147097e-08	10.0941289157962
GLG1	0.252660536891157	7.2178795839263	6.48818341494446	3.60081521275711e-09	4.88798974173295e-08	10.0886562903584
MRPL11	-0.451675058083986	6.2824016905593	-6.46721893614422	3.96804655900584e-09	5.33453461839339e-08	10.081063241685
CD99L2	0.350107701567969	4.96369102959527	6.43430522093553	4.62054347805848e-09	6.13772590365766e-08	10.0672456388625
APEX2	-0.413339712888734	4.80340317143835	-6.43464674003662	4.61325701167761e-09	6.13291814493611e-08	10.0565172058304
RAI14	-0.415356230294762	4.77373987758074	-6.42800836648575	4.75694524291106e-09	6.2939202723453e-08	10.0489271192945
CPEB1	1.27824793618131	1.99619911014924	6.37345924482088	6.11780691564721e-09	7.88852759115528e-08	10.0481276656009
GPNMB	2.04183408763467	0.646666398785419	6.50967207484475	3.2592679215841e-09	4.46420939562429e-08	10.0349480591368
PSMA4	-0.421523322914254	8.77743756077005	-6.48793540891559	3.60495669950195e-09	4.88964280960832e-08	10.0283278200618
ERI1	-0.463268962305948	4.76249263190833	-6.41787045547316	4.98495411732498e-09	6.5526026235653e-08	10.0246385008441
DNAJC11	-0.321354399700286	5.57026347477615	-6.44183227184067	4.46255539963093e-09	5.93729327791787e-08	10.0232764475813
RBM17	-0.283233278263243	6.9574774779163	-6.46147316092404	4.0749986938072e-09	5.46075946756664e-08	10.012580772803
THOC4	-0.435647954139893	6.98527459642465	-6.45325849642705	4.23287056687676e-09	5.65725423697844e-08	9.99512382605196
MGST1	0.398401588339816	7.49639446145194	6.46506313092727	4.00784575675139e-09	5.38371184224178e-08	9.99418276484051
CCNA1	1.04190617577421	1.51574114096038	6.32804284164832	7.53888310493128e-09	9.5660304284424e-08	9.99083202279819
LOC100506686	0.574389793466089	3.10204266783841	6.36714757597373	6.29820229440863e-09	8.10239501320692e-08	9.98905369247511
SERINC1	0.362933727862172	7.55714135292819	6.45883661309042	4.12502405593571e-09	5.52337088162281e-08	9.97411045868263
BRCC3	-0.376984613416336	4.78691297867671	-6.41623111509151	5.02282443204117e-09	6.5883698667809e-08	9.95359851645119
SLC33A1	0.452904231857378	5.55081566542771	6.41775030398721	4.98772012664352e-09	6.5526026235653e-08	9.95342940591861
METTL11A	-0.44367421428031	4.99122266519405	-6.39479757543937	5.54489664238338e-09	7.22218469215106e-08	9.95195988417745
ZNF561	0.443382501969705	4.25690874391934	6.3910036398336	5.64273585249509e-09	7.33248752114435e-08	9.95015001183601
DARS2	-0.3153615341678	6.67019946308872	-6.45314158676173	4.23516043093578e-09	5.65725423697844e-08	9.9423416286337
SLC25A11	-0.377376795833611	5.80781081435804	-6.43342828029412	4.63930552400876e-09	6.15775758599385e-08	9.93983261389354
FAM117A	0.606732284582579	4.06986327858689	6.35847138819262	6.55477811352316e-09	8.42598840665344e-08	9.93566718859249
LPHN1	-0.376819908541165	6.45178878817301	-6.42882145333109	4.73911106826083e-09	6.2752884802529e-08	9.924051714943
C1orf106	-1.68028288183887	0.567369700250052	-6.38386236096081	5.83154441011603e-09	7.56021307866515e-08	9.92109749695457
EXOSC3	-0.392329426631087	4.39757736265478	-6.3957838277223	5.51973843124308e-09	7.19614854698052e-08	9.90962208744488
ACAD9	-0.296122335976487	5.71821170636111	-6.41797797662218	4.98248015579582e-09	6.5526026235653e-08	9.9077855229234
EIF2D	0.2977129136216	5.80368006593777	6.41673662043376	5.0111165781223e-09	6.57817218622586e-08	9.89294736915355
CTIF	0.521856015064363	3.59606020807827	6.33987639213144	7.13994472652363e-09	9.10125271390101e-08	9.89072605258177
MVD	0.54608139072239	7.0079521452471	6.42945402209363	4.72528205421161e-09	6.2619347919679e-08	9.87759589974053
VDAC3	-0.316666065372553	5.97053570355437	-6.41811525853006	4.9793231895187e-09	6.5526026235653e-08	9.87011073606692
ZDHHC11	0.743592817998157	1.89965691929892	6.2970109353734	8.69256683767953e-09	1.08976377656186e-07	9.84318665070017
TMEM86A	1.51978923401445	0.950369988013936	6.39166133934519	5.62565357333485e-09	7.31597436706469e-08	9.83877530318349
CIAO1	-0.242011310575804	6.66255701133664	-6.42108147528528	4.91159188508543e-09	6.47803333487135e-08	9.83591997394966
ATF5	-0.330121628632159	6.4443887740544	-6.41293701623546	5.09978247220744e-09	6.67361205517975e-08	9.82573083113509
CNNM2	0.580927379454491	3.77749601931137	6.33055148099938	7.45251322910736e-09	9.46361664719754e-08	9.8152933437595
LAS1L	-0.345928826813952	5.84645109538498	-6.39990253279894	5.41588755629636e-09	7.07619558527346e-08	9.80239963337401
TMEM136	0.684944073852179	2.02220134768444	6.28893093046312	9.02051245622501e-09	1.12833994254231e-07	9.7854195644504
KDM3A	0.394173674660511	6.19680587958183	6.37439443929196	6.09151551245253e-09	7.86068714739631e-08	9.77029655658905
SPG20	0.45814821522811	4.94569391506652	6.35477515066094	6.66719452565722e-09	8.55734161527946e-08	9.76282629960931
CHMP1B	0.289072832109621	5.57736414324709	6.38240791674954	5.87075638070576e-09	7.5992670054894e-08	9.75982497134061
PLIN5	-0.96563638196615	2.09088037622335	-6.27157422200906	9.76681723777604e-09	1.21389046181724e-07	9.75782343050068
TSNARE1	0.695220804543447	2.31194820162034	6.28447406237765	9.20659871909726e-09	1.14989661671533e-07	9.75182874830017
SRSF3	-0.331720327709384	8.8537905020091	-6.41969515721389	4.94313337665841e-09	6.51449665809576e-08	9.73903191819896
CHDH	-0.667682967346399	3.16477527920066	-6.2973026893026	8.68094808803793e-09	1.08912359958249e-07	9.73473834232564
EFR3B	-0.426017361678181	5.20196509402053	-6.35535199042462	6.64952614553613e-09	8.54121929784533e-08	9.69714087198165
POLR2G	-0.412585453427461	6.29554932424804	-6.38276917425413	5.86099260431703e-09	7.59250505922525e-08	9.68613205237029
PREX1	-0.397437355142982	7.95890203357896	-6.4019680735245	5.36453501399139e-09	7.01458042017138e-08	9.68306421591578
CENPW	-0.497533310164622	3.69497162160836	-6.31368885605746	8.05241495578457e-09	1.01560020905386e-07	9.67995748929402
SUMF2	0.282737569066323	6.61377448229731	6.38813855056133	5.71774972358921e-09	7.41843649164515e-08	9.67545187353473
NDUFS1	-0.255637911278185	6.82750974743609	-6.38879123285675	5.70057502514557e-09	7.40189570811603e-08	9.67177922965289
CYP1A1	0.704795072532918	6.56248199634734	6.35241126781176	6.74008478864573e-09	8.63102434956441e-08	9.67084125304531
DRG1	-0.331294060317727	5.94347731235394	-6.36770303125934	6.28211815658471e-09	8.09232735102699e-08	9.66511261476833
DCLRE1A	-0.465169247978396	4.78715017293638	-6.33936860410044	7.15662739431181e-09	9.11557018602214e-08	9.66336179205535
NAP1L4	-0.25098339403245	6.53311992726142	-6.37465644822703	6.08416960504402e-09	7.85727046137113e-08	9.64099427148734
TBRG4	-0.373775475171231	5.90537271963809	-6.36758482252485	6.28553768774459e-09	8.09232735102699e-08	9.64011543330328
MID1IP1	0.453347183472371	5.46547745600833	6.34980790207235	6.82127004617064e-09	8.72830300322553e-08	9.63386142986651
CDC25B	0.262593727399352	7.82455048868198	6.39341825386739	5.58027165446459e-09	7.26260413612964e-08	9.63295525644363
CNTD2	1.13594242586703	1.66762689603877	6.24684284590839	1.09365394040752e-08	1.33603130017351e-07	9.62915258400628
SLC35A2	0.364594035167109	5.51758033439493	6.34402163488118	7.00518672710282e-09	8.9499421561549e-08	9.62411867377926
TFE3	0.348629186532165	6.72470095457409	6.35289269376578	6.72517651355941e-09	8.61853272128487e-08	9.61613292420827
LOC100506548	0.358671269740308	5.49454171381929	6.34049304737217	7.1197369907764e-09	9.0824165853352e-08	9.60720711091941
TGM2	-0.524374488856301	4.92516365473346	-6.32097908030599	7.78742476385907e-09	9.85896228242083e-08	9.59810561430074
GLO1	-0.332036770669852	7.60220142894022	-6.37624518812212	6.03981329338792e-09	7.81205239896516e-08	9.57916516302156
AKD1	0.685898028422777	2.27607846563247	6.2485130172512	1.085336989044e-08	1.32781095865193e-07	9.57645636433
ITGAE	-0.592946853959384	3.97574323504108	-6.2921180493949	8.8897227145719e-09	1.11281229549776e-07	9.55787522318376
APH1B	0.49260046178074	2.80778267652886	6.26086711036175	1.02572508746777e-08	1.26692956889298e-07	9.53325795192739
HIATL1	-0.282684964364226	6.2881349208901	-6.34179223404669	7.07734736477653e-09	9.03523338385669e-08	9.51778002070258
FADS3	0.534194743147625	5.39121417142674	6.30540369879216	8.36438589018267e-09	1.05335835562813e-07	9.50893952853138
CUTA	0.438806317456335	6.16083014860627	6.33510327838252	7.29828636617508e-09	9.28186625003134e-08	9.50633005951168
C3orf14	-0.466311186161985	5.96537718209289	-6.33278563423013	7.37641639281225e-09	9.37410241287174e-08	9.49500501749076
NUFIP1	-0.4254978206479	4.25904775914365	-6.28265754813574	9.28352516349815e-09	1.1586393644354e-07	9.46886124333665
BOLA3	-0.471141996794695	4.96119153507336	-6.29926177091862	8.60332603174836e-09	1.08019537954174e-07	9.4624239366466
TMED3	0.367959059449829	7.21195477784369	6.3475550443802	6.89230348784749e-09	8.81245286932427e-08	9.45905846115232
AATF	-0.321991403462988	6.03059750861619	-6.31829801695534	7.88386192333895e-09	9.95843706993358e-08	9.45571236480787
C16orf59	-0.688501871622706	3.9472232695328	-6.25346872839856	1.06102455503315e-08	1.30092189577525e-07	9.44366678127895
PER3	0.506066481915757	4.45770638853322	6.26696340886741	9.97510993510617e-09	1.23703086583624e-07	9.44332828888571
KIAA1908	0.491329724765139	3.27965961051869	6.25547281814279	1.05134589984127e-08	1.29189631366242e-07	9.44110501843954
APOLD1	0.877294475479376	1.25248175846988	6.19820216368211	1.36547023532982e-08	1.64525390602709e-07	9.43402737654868
GCH1	-0.319681933087567	6.01599504181748	-6.30935747259859	8.21404938843233e-09	1.03520544063408e-07	9.42130536434501
CORO1C	-0.260747619506568	7.05419300735463	-6.32112627504174	7.78216405774506e-09	9.85896228242083e-08	9.38768326620132
DAZAP2	0.230473698898157	8.15338932302024	6.3389090752388	7.17175773946301e-09	9.12789013963313e-08	9.38544296618532
HIST1H3E	1.06857078676116	0.829559745687142	6.19265909792534	1.40039198066367e-08	1.68248243423989e-07	9.37896433088557
CDT1	-0.500440230339622	6.28237707882779	-6.30352262385938	8.43686121262922e-09	1.06088772120309e-07	9.37578294532746
LACTB	-0.402738349706108	4.58650120404955	-6.27150815326248	9.76977135617083e-09	1.21389046181724e-07	9.37523925182798
RPL4	0.295221365721989	11.6160255053863	6.37476802923708	6.08104388051048e-09	7.85727046137113e-08	9.37469046569825
GRAMD3	0.460111405528588	3.97659098573861	6.24532366752996	1.10127358052275e-08	1.34435761756661e-07	9.36653502909434
LARS2	-0.393971545481495	4.03295239911592	-6.26688849622376	9.97853003211449e-09	1.23703086583624e-07	9.36171805672235
PSMD14	-0.275582914695226	7.65591340982143	-6.32016024022152	7.81675406281344e-09	9.88860778717792e-08	9.35121580584905
INPP5F	-0.433377529660102	5.16322020583256	-6.27155834184303	9.76752720392704e-09	1.21389046181724e-07	9.34434137201182
KLF13	0.397634981827191	5.6455205243858	6.28597735714977	9.1434125761217e-09	1.14285823559835e-07	9.34331650646572
HK1	-0.250304715005147	7.32736660014957	-6.31615618429193	7.96174927666103e-09	1.00492298039909e-07	9.32592439231801
SARS	0.307809612926821	8.09179085661791	6.31986786894871	7.82725264076841e-09	9.89440462314519e-08	9.32533130300076
C5orf4	1.07793163227356	0.613171215393627	6.17982407757655	1.48467008340622e-08	1.77481218548146e-07	9.32183745180033
C1orf93	-0.421307811525164	4.96803013507743	-6.26673372815993	9.9855995508187e-09	1.23703086583624e-07	9.29474038421646
GRAMD1A	0.390014635787891	5.29174390203027	6.26686158395612	9.97975897988783e-09	1.23703086583624e-07	9.27985533536336
RPE	-0.357025609023338	5.61572678780462	-6.28196209214252	9.31314420677196e-09	1.16146922978415e-07	9.27791779239775
RNF138	-0.552641817899759	5.38121064064109	-6.25611262404925	1.04827437058716e-08	1.29001770225899e-07	9.27296038630097
C6orf106	-0.215924173541493	7.60235659503405	-6.301593913468	8.51181536461538e-09	1.06950864130599e-07	9.27069199517975
DSCAM-AS1	0.374694125315997	8.91590219087414	6.32705582096979	7.57313541479809e-09	9.60220748120418e-08	9.2651450818782
CNOT10	-0.331258488372673	5.27440763994079	-6.26212507194422	1.01983940615899e-08	1.26059085207708e-07	9.26204687222851
MAPRE1	-0.223361999125751	8.06349737179606	-6.30409341034516	8.41480431263315e-09	1.05891036361533e-07	9.25984474998797
ADCY3	-0.43362396796819	5.15666466020086	-6.25203490102075	1.06800304837204e-08	1.30851889970506e-07	9.2490168597607
PDAP1	-0.313840074812918	7.52369804726454	-6.29637165024311	8.71807928340762e-09	1.0921435051364e-07	9.23778294571909
HEMK1	0.535645538337299	2.91776274614574	6.19445889798698	1.38895761587669e-08	1.67114583941883e-07	9.22877829402494
ABCC2	1.32706954562579	2.00741849229129	6.17090985236466	1.5461266328832e-08	1.83776985133892e-07	9.227595971701
TLE1	0.34049676647244	5.83575462270936	6.26611713522699	1.00138134713448e-08	1.23960782009453e-07	9.22580347377513
PYCR1	0.392260616348476	6.55393232650609	6.27793683888821	9.48641812739662e-09	1.18219714428153e-07	9.21585804234664
CDKL2	1.12349382664662	1.09477089685971	6.15318617653512	1.67586294634245e-08	1.98351959763844e-07	9.20764257485047
COL6A3	1.17307399555227	-0.0860620628706884	6.1778967572632	1.49774995811277e-08	1.78786020450014e-07	9.20145796270293
HIP1	-0.405654615058644	5.28528012392007	-6.25376327251186	1.05959657730838e-08	1.3001242229571e-07	9.19569480614947
CHTF18	-0.530743984066345	5.88599892909293	-6.25772570486517	1.04056966456371e-08	1.28242351290814e-07	9.19143310394004
SYS1	0.361399679389112	4.8776680027604	6.23191648629714	1.17083002891329e-08	1.42303498572281e-07	9.17202324703554
TAF5	-0.470200622409513	3.53145423765623	-6.18394000244517	1.45711306419141e-08	1.7443635565882e-07	9.16854278253504
DCAF11	0.237077387283588	6.89392870946979	6.27260205597972	9.72097325914187e-09	1.21052536698353e-07	9.1530220979585
ATG14	0.434626653966689	5.31706686627491	6.22661609584477	1.19950832708802e-08	1.45577483760667e-07	9.15235280799833
RORC	1.67255918397907	-1.03281661158969	6.17774390352282	1.49879215899856e-08	1.78786020450014e-07	9.12315629307498
CAST	0.311869355664399	7.14501785278049	6.25873117382707	1.03579544589335e-08	1.27748104993513e-07	9.11296312389648
FAM174B	0.353480900202182	6.04707050955593	6.25073275476531	1.07437986916323e-08	1.31536815021127e-07	9.11143643998802
CSPG5	-0.890206473240629	2.40904999889135	-6.11882282772859	1.95871619333911e-08	2.28275746462741e-07	9.09836857330954
C17orf53	-0.576823847292457	3.64486001246268	-6.15000899962153	1.70022847440932e-08	2.00951385201565e-07	9.09421809188292
DENR	-0.371876109444328	7.15049510126292	-6.25889601199917	1.03501481758578e-08	1.27746035493022e-07	9.07448602291114
PSMC2	-0.273212313018888	8.01705575472156	-6.26512896210178	1.00591941988413e-08	1.24430446583891e-07	9.06951740677816
RNF13	0.323991673247353	5.47063899932704	6.22837167244194	1.18993368386205e-08	1.44520340805439e-07	9.06334734495752
CRABP2	-0.386537451878932	7.60983600706283	-6.25747768579937	1.04175065557862e-08	1.28293357613378e-07	9.06074363803171
WDR34	-0.469856197113996	7.65596775764721	-6.25575025950279	1.05001289261114e-08	1.29120703059035e-07	9.04863064406078
DPAGT1	0.319654629851289	6.101933877599	6.23814818989572	1.13797692235241e-08	1.38511834420827e-07	9.03836156848181
C18orf55	-0.453605451512316	3.6517569203603	-6.17698960601252	1.50394565751786e-08	1.792728950558e-07	9.03312216920416
HSPC159	0.592045349027656	2.98060507714623	6.12581853464734	1.89755607890536e-08	2.22231987840429e-07	9.02614336933376
AFG3L2	-0.249614373976682	6.61138523632066	-6.24009751051675	1.12788821493127e-08	1.3738384928267e-07	9.02487192157079
PFKP	-0.306756229340772	8.2358687161517	-6.25419787788962	1.05749303156295e-08	1.29849584874146e-07	9.01196334994581
C19orf54	0.491564631752124	4.01708924045533	6.16241673451366	1.60701056061925e-08	1.90532193042856e-07	9.01073218358657
PRX	0.657361418132388	2.69678638049966	6.11859516285853	1.96073886268182e-08	2.28326425070008e-07	9.00895744255416
LRRC45	-0.56822991002898	4.9448451437746	-6.19965424088238	1.35646489962542e-08	1.63676183126519e-07	9.0030951501062
PARP8	0.632328614993831	3.11914226549586	6.12770238383265	1.88141073069841e-08	2.20495536511564e-07	8.99562688410757
ATP9A	0.368166983212257	8.31036647434388	6.24801675328141	1.08780169710493e-08	1.32985347824436e-07	8.98501917386105
ZNF862	0.55812844855116	3.09594221615369	6.11992186626743	1.94898076855504e-08	2.27299542352262e-07	8.9842732735526
PGM2	-0.317928056733788	5.62856307349519	-6.21430067266698	1.26884469546111e-08	1.53546734347985e-07	8.97705238983757
ASAP2	-0.366933153885666	6.44389663453711	-6.21814656909788	1.24677805577297e-08	1.51095044961936e-07	8.975850848817
GFM1	-0.289143389284858	6.27904193204025	-6.22367761259442	1.21570469133192e-08	1.47436151253336e-07	8.97551844771393
LTBP4	0.540959800589189	5.51133443203955	6.18848956805663	1.42723938813127e-08	1.70982460795898e-07	8.95379798743076
CDK5RAP2	-0.269437818778873	6.26084176132657	-6.2159109698682	1.25955878614984e-08	1.52533389859304e-07	8.94487678575141
C1orf144	-0.210192327346479	7.43033917565231	-6.23307425429229	1.1646563918236e-08	1.41656098158966e-07	8.94173500961141
CTNNBL1	-0.297637139031684	5.84812622779904	-6.20392939615162	1.33029039980111e-08	1.60633766399088e-07	8.93757282462837
PTPRF	0.400328905421016	8.25509460155546	6.24354827467333	1.11024468379995e-08	1.35333324284769e-07	8.92923410586958
ST6GAL1	0.692942260381536	2.41360212686159	6.10574821411887	2.07827471839606e-08	2.40533331421839e-07	8.92703213232381
TMEM154	0.62268122137699	1.99309617464361	6.09775722987602	2.15485833269779e-08	2.48708424817376e-07	8.91816951277432
SYNGR3	0.728293909689497	3.27264586894811	6.09133815174833	2.21838570432199e-08	2.55864017372972e-07	8.9041705019637
NSUN7	0.687849241418588	2.20125975173888	6.08722261688933	2.26008294537831e-08	2.59956170416141e-07	8.90233313584454
NLN	-0.313362171718179	6.26961414777045	-6.20976259353226	1.29537871460354e-08	1.56644350130366e-07	8.89678589623603
CKS1B	-0.428351041534476	5.30995473728767	-6.16779688997826	1.56817356860578e-08	1.86132964949347e-07	8.88544718268803
HDLBP	0.215299147847162	9.75426119787939	6.24476384587517	1.10409462575074e-08	1.34681827287056e-07	8.88492336059798
PCMT1	-0.294116463741227	6.97849550236662	-6.20872722036678	1.30150876711592e-08	1.57271912003227e-07	8.86994570984245
DMC1	-1.46556530012845	0.808634063897834	-6.13232612396569	1.84235520735035e-08	2.16677556172485e-07	8.86981095683713
C8orf83	0.43402944357859	6.04060668338295	6.19294865101167	1.39854616624251e-08	1.68147275947086e-07	8.84145577072047
ZNF841	0.601469069824006	4.24869717652603	6.1207337968372	1.94181922950247e-08	2.26780620071224e-07	8.8369844162438
TMEM55B	0.361947916324546	5.97362798219308	6.17126796250932	1.54361007364845e-08	1.8360835612871e-07	8.83206097512079
KIAA0141	0.28915126279072	5.59271637163895	6.17484655469775	1.51868290744636e-08	1.80771907075679e-07	8.83162433484616
C2CD4C	-1.16360545000541	1.21245377056731	-6.08394329173538	2.29386001124034e-08	2.63478810631755e-07	8.83086187410545
ZNF333	0.726180366782572	2.00054545489831	6.06356982671285	2.51513327419895e-08	2.87120060598657e-07	8.82787846430385
KLHDC5	-0.373233873433824	4.74370147033036	-6.16219177083984	1.60865496637475e-08	1.90532193042856e-07	8.81764982970566
TMEM59	0.345990275042276	6.60560013549707	6.18970755363507	1.4193447879424e-08	1.70158582319346e-07	8.79529391408826
AAMP	-0.305505267242837	7.36101824857234	-6.19697976458893	1.37309686717573e-08	1.65325212430864e-07	8.79417080058163
TAF15	-0.327125786724046	6.93217830968995	-6.19090902251832	1.41159943882111e-08	1.69351427653115e-07	8.78645265702192
TMEM97	-0.239101680792147	6.90322733202814	-6.17908715751005	1.48965788177168e-08	1.77950274391068e-07	8.78594334053452
LTBR	0.36050775627038	6.40379064632307	6.18178054925069	1.47150758396078e-08	1.7603356819857e-07	8.77856396287385
PCGF6	-0.469805609768417	4.21632903365567	-6.11105014872859	2.02894912024038e-08	2.35150000602218e-07	8.76530873922377
HMGCL	0.421497532304381	4.00384474219153	6.12005289368577	1.94782329744632e-08	2.27299542352262e-07	8.76213910616345
ATP2B1	0.43476798158726	7.87026955954155	6.19165450919826	1.40681457946931e-08	1.68898542907715e-07	8.74721537097786
HNRNPL	-0.231709764853576	8.8625239163169	-6.19820938803435	1.36542528651047e-08	1.64525390602709e-07	8.74088793757581
GBP2	0.610140903882515	2.74233510026137	6.0614992541072	2.53876554266526e-08	2.89422733030224e-07	8.73925903733197
KLHDC4	-0.332452699428828	5.29131736266537	-6.1469017864981	1.72439513938761e-08	2.03550691886957e-07	8.7364302208844
SYF2	0.446223154731459	4.99577011605482	6.1315654898385	1.84872471453338e-08	2.17121293018653e-07	8.73370411098182
GRSF1	-0.274183587244372	7.10479073584567	-6.17597292460364	1.51091946687087e-08	1.79975905726129e-07	8.70829887416675
UBE2K	-0.354456798068916	6.80174065759342	-6.168010849934	1.56664837011988e-08	1.86084001007705e-07	8.70384922624084
DDX19A	-0.266610298462691	5.43069330746878	-6.14389924944481	1.74806927205006e-08	2.0616862133826e-07	8.68686070809827
PRMT2	0.26712829490998	6.48211157983645	6.16234203776868	1.60755638382253e-08	1.90532193042856e-07	8.67724936458241
GPR137B	0.397375433633416	3.74802050383118	6.0910839753155	2.22093882640465e-08	2.5598194991586e-07	8.67356603886247
CFLAR	0.375145356298588	5.25539768947127	6.12405131324406	1.912825988783e-08	2.23707005848999e-07	8.65593861001345
FNIP2	0.82713238438016	3.43736267479405	6.03521263942839	2.8584907174683e-08	3.21488895487154e-07	8.65447910499037
ZFYVE21	-0.330407554127917	5.97934366244299	-6.1468685873816	1.72465516864278e-08	2.03550691886957e-07	8.64952894306412
ICK	0.4029161302347	5.13053910820782	6.12423202649844	1.91125896921627e-08	2.23680160959922e-07	8.63105447533767
RNFT1	0.457934859416514	6.72540781486655	6.12796562022802	1.87916549768914e-08	2.20386842800513e-07	8.61334287349619
NCAPH2	-0.449936136331968	5.5670285524583	-6.10292744264899	2.10499696034985e-08	2.4345760141695e-07	8.61188662835399
PIGX	-0.331605559022996	5.42886317100015	-6.11831319611068	1.96324682642114e-08	2.28326425070008e-07	8.59522031142515
SFXN1	-0.240050196804966	7.55726500630619	-6.15297729896232	1.67745418594194e-08	1.98399885471662e-07	8.55497421661054
LTV1	-0.399806925289901	5.22853483858171	-6.11841392692675	1.96235050963433e-08	2.28326425070008e-07	8.55394769440462
TCFL5	-0.255248802377086	5.74981858799924	-6.11462616409975	1.99633370014658e-08	2.31691081202299e-07	8.54633690257518
AIFM1	-0.272369856456571	6.43386970924766	-6.13175071258193	1.84717167331812e-08	2.17091349715898e-07	8.54282014229388
COG3	0.352929165011329	6.30664353123723	6.1159829376753	1.98409479550601e-08	2.30430565000296e-07	8.53986569129368
JMY	0.554115757271878	5.91802935277766	6.10229691635283	2.11101632273657e-08	2.43985051703154e-07	8.53610468129489
BCL2L12	-0.44739511598327	5.41684344463569	-6.08942333073297	2.23769087953995e-08	2.57557758220414e-07	8.53033125672585
PTP4A2	-0.273861544320132	7.60881061099092	-6.1370885051251	1.80296416057388e-08	2.12343469165053e-07	8.52758630056813
PUS7	-0.313812872951484	6.17105250787834	-6.12321030014176	1.92013534524826e-08	2.24404916239916e-07	8.52609470669447
POLR3G	-0.593376607332552	3.44515867072819	-6.04184747271781	2.77423365002656e-08	3.13912608680948e-07	8.52137066414512
KIF1C	-0.276441757956448	7.90797503919896	-6.13636346678426	1.80890714078484e-08	2.12893476583291e-07	8.50866882747909
SEMA6A	0.54300244905872	2.89241047526276	6.0365755805566	2.84097923315529e-08	3.1994671412952e-07	8.50685252385341
SOX9	0.538918947648834	3.73098096654928	6.02653610356381	2.97248877838854e-08	3.33413161165459e-07	8.49421166417028
RCC2	-0.206592892479364	8.28841298766162	-6.14238216831418	1.76015257059224e-08	2.07447438975226e-07	8.48845866000795
TNFRSF10C	0.972416134372182	1.87903922684827	5.97462559239873	3.75421676935442e-08	4.13334570445578e-07	8.48091749752145
BAZ1B	-0.34334596535593	7.72531707171352	-6.13075117752256	1.85556777872558e-08	2.17772038816889e-07	8.47117015442685
BOP1	-0.503548179049968	4.18645333416842	-6.04563732201845	2.72720840404383e-08	3.0880049660954e-07	8.45923025884257
EIF1AX	-0.354537041725538	6.4127075837988	-6.10194553617427	2.11437815491059e-08	2.44204836068541e-07	8.44438746890731
RAD1	-0.327191346596727	5.67386643560726	-6.08465538147477	2.28648346107656e-08	2.62812023388621e-07	8.43649332464949
PYGM	2.05895868687093	1.07518313113155	6.06547406587562	2.49359081799307e-08	2.85244957866731e-07	8.42329372096203
ADI1	-0.296975514434627	7.00021445000915	-6.11266008777629	2.01420101727836e-08	2.33602620062159e-07	8.4167567374998
NEIL3	-0.502830634307102	2.91121902110841	-6.00487698473712	3.27696616171357e-08	3.65116469610245e-07	8.40926253730306
C5orf32	0.386496871691201	4.94288231985785	6.05023701427917	2.67118829294897e-08	3.03001108041526e-07	8.39627112952597
C1orf43	0.232988633695472	7.64912858693609	6.11056948101016	2.03337294805308e-08	2.35499509579222e-07	8.3923632265694
TBC1D30	-0.26980456957663	5.83875122914942	-6.07497553702229	2.38878864824997e-08	2.7381837802147e-07	8.38464303334633
CEBPG	0.4010311020539	6.83050828518834	6.07773853152272	2.35913554721471e-08	2.7060482093017e-07	8.38097415689393
YPEL1	0.843017525180773	1.46664342948165	5.94942515051377	4.20351939505284e-08	4.57382292536524e-07	8.3744675965015
CS	-0.193477464006683	8.44847820376637	-6.11697180270999	1.97522126505662e-08	2.29559419296782e-07	8.37353844476788
CIAPIN1	-0.302721418504368	5.21334662929582	-6.0625418049204	2.52683928001337e-08	2.88259618819533e-07	8.36727423935919
FZD8	-0.719394847254144	2.38720120587665	-5.96152810721106	3.98149106607366e-08	4.35490232760078e-07	8.36411879365875
RALGDS	0.37090231133086	5.85036135276094	6.07851539614642	2.35086358038112e-08	2.69841060523636e-07	8.357796005685
ENDOD1	-0.343754531142572	4.91108499302651	-6.06023440407196	2.55330927003024e-08	2.90882453896361e-07	8.33523126604189
PRSS22	0.575500895149805	4.2905442660984	5.99093179299672	3.48904666809515e-08	3.86941753827741e-07	8.32986818605648
AVIL	0.839018398230871	1.4702467186778	5.93774238940843	4.42938170368586e-08	4.79462651213219e-07	8.32342814835536
KIAA1683	1.38980402089576	2.97071222917776	5.94649817925396	4.25901871049264e-08	4.6251836957324e-07	8.31238904249418
HAUS4	0.327566670237574	5.41596569885332	6.05646836496155	2.59710038769861e-08	2.95468754312052e-07	8.30069063470022
NR1D1	0.916302022719128	2.21432050219991	5.93153104386819	4.55428595762809e-08	4.90352187437959e-07	8.29901163012724
WDR13	0.445234487421629	5.16071109457336	6.03993853020576	2.79822177956881e-08	3.15985557336318e-07	8.29394883661678
THAP8	0.734036276921382	2.5796006855454	5.9479129368365	4.23210353026137e-08	4.59906984060988e-07	8.29252027521138
NIP7	-0.341459570548589	5.76610453486652	-6.05368667318682	2.62991989062534e-08	2.98593212836512e-07	8.26802810833423
ORMDL3	0.358326919634615	4.26544134575146	6.02254961799821	3.02635595246102e-08	3.38773607422745e-07	8.2669102750039
CALM3	-0.265687460078881	7.97963853395084	-6.09068468507333	2.22495541905746e-08	2.56268281186756e-07	8.26092183817605
KIAA0355	0.549548141467617	4.01133618270962	5.97522189754954	3.7441791345215e-08	4.12501000301302e-07	8.24471259038698
KIAA1549	0.423119595935518	4.72434932361905	6.01230057543219	3.16929821266066e-08	3.53827391912797e-07	8.23023882552238
GMPPA	0.413675913533501	5.26836918653907	6.03723309757727	2.83256907999237e-08	3.19217555888089e-07	8.22854870668887
BDH1	-0.326546110781441	5.18169447453544	-6.03857167389766	2.81552335748861e-08	3.17510536956436e-07	8.22755106953532
TSEN34	-0.454225088630765	6.97863411082043	-6.05724658619932	2.5879910784e-08	2.94632830464e-07	8.22723273725392
QARS	0.299568820775024	6.54931786120262	6.06367796144474	2.51390506211887e-08	2.87120060598657e-07	8.22655173749729
PIGU	-0.344869703360488	4.92201333052386	-6.01444232968694	3.1388881187739e-08	3.50900834882184e-07	8.21500903969328
SNRPB	-0.41436672679148	7.75697469504983	-6.06835854278988	2.4613048211077e-08	2.81937409782228e-07	8.20264586883999
MRPL19	-0.396663752276663	6.0701090730076	-6.05373316348591	2.62936803697711e-08	2.98593212836512e-07	8.20034639898372
SDCBP	0.346324568877576	6.56038943911884	6.04089673482914	2.78615537193268e-08	3.14835557028393e-07	8.197053721514
NIPA2	-0.290354766272677	6.57668574834286	-6.04795111200865	2.69888536581554e-08	3.05800534267609e-07	8.19208251213847
MLPH	0.282301143314395	7.90632538671403	6.06817677789691	2.46332710306146e-08	2.81975923830252e-07	8.18674451376435
NDUFA9	-0.313125615030549	5.36363589172701	-6.02811300383238	2.95144262862428e-08	3.31401569526125e-07	8.18421235766556
AP3M2	-0.412096765890291	3.80401777990663	-5.97846207576351	3.69009715075701e-08	4.07616808119288e-07	8.17816038348164
NINL	0.38284790251302	4.89813747363302	6.00530635350842	3.27064184652152e-08	3.64654761608173e-07	8.17010718968607
CAPZB	-0.289316904531386	7.21348834047698	-6.05440642043531	2.6213890534572e-08	2.98029303399172e-07	8.16914925239579
TES	0.532757414464788	5.93738087172614	5.9794248205439	3.67417665644181e-08	4.06126440200482e-07	8.14042696968196
HCAR1	0.489187410647826	2.92152270118206	5.96068189434695	3.99663210046088e-08	4.36860622536652e-07	8.13922765041525
EPHX1	-0.403195811085508	5.23360648735217	-5.99591377657907	3.41177213969503e-08	3.79378173299599e-07	8.13662208720005
PLCD1	0.858856437118117	1.5161354163578	5.89238066929228	5.42525711229162e-08	5.76059456164653e-07	8.13356719820561
BAZ1A	-0.368522926490206	7.6229220275315	-6.05013926946316	2.67236686415481e-08	3.03001108041526e-07	8.12952681558349
PYGL	-0.415199448858777	4.3063666416344	-5.9782000616949	3.69444170861594e-08	4.07827347425036e-07	8.12844732018057
ODC1	-0.299555227429948	6.8973706332747	-6.0385984581179	2.81518331454508e-08	3.17510536956436e-07	8.12201272633326
UBE2D2	-0.256874031955808	7.23683140828516	-6.04090971578653	2.78599225867742e-08	3.14835557028393e-07	8.11741664220389
GPR153	-0.676738579481079	3.54544494043925	-5.93445109638124	4.49514059041761e-08	4.85324281692344e-07	8.1156300703896
OTUD6B	-0.483503485166717	5.38067329528238	-6.01145008990461	3.18145430795813e-08	3.54947577360185e-07	8.10680215540369
HAUS1	-0.552090317841985	4.46851658540698	-5.97345127357549	3.77406165704636e-08	4.14973091074578e-07	8.10492865818598
CHAC1	1.79505243056686	3.60301126371288	5.89143979665257	5.44808846635286e-08	5.77766845347401e-07	8.09683622734871
EIF4G1	-0.216420709868562	9.70823782006748	-6.06361849457311	2.51458042348976e-08	2.87120060598657e-07	8.07718411544712
PDE12	-0.414725361613766	4.62844932709985	-5.98275595134626	3.61961122621394e-08	4.00624607195247e-07	8.07327739823979
MR1	0.446861028212288	3.58100835649052	5.94790667727629	4.23222224629192e-08	4.59906984060988e-07	8.06179402091379
RASGRP1	-0.628690210416062	3.33270334272673	-5.92332307400616	4.72467028460601e-08	5.06508883588147e-07	8.05878524792394
PSMD7	-0.279501706051144	7.98793999546306	-6.03642837714153	2.84286544604441e-08	3.1994671412952e-07	8.05660327736549
NUDT21	-0.320255049077149	6.67330366064522	-6.02412017254144	3.00502010218377e-08	3.36610557193044e-07	8.05472363726444
ZDHHC7	0.253689022729361	6.58952859629132	6.01367010800845	3.14981937980107e-08	3.51887637326608e-07	8.03499100203665
DDX23	-0.251801523520684	7.07871594119148	-6.02593232776897	2.98058616391147e-08	3.34097339177316e-07	8.02734226220064
B4GALT4	0.354528776889612	4.4463672430347	5.95741621530023	4.05559719646876e-08	4.42727203092321e-07	8.01456284603556
ZBTB4	0.30160061817982	5.93437042870985	5.99786335624725	3.38199354497117e-08	3.76567643449387e-07	8.00192509734748
ZNF263	0.318902929664927	5.54161663871086	5.96854473818485	3.85810066551034e-08	4.23656438148358e-07	7.98148138521471
BTD	0.435320543036351	3.04922389610487	5.92734568959119	4.64039762465288e-08	4.98113028720762e-07	7.95610961385467
NAF1	-0.411459698198481	4.10415209016557	-5.92839087119378	4.61874458080968e-08	4.96425992091652e-07	7.95459441892923
CTNNA1	-0.169621621683955	9.67448531254551	-6.03185715124492	2.90205740849469e-08	3.26169409271943e-07	7.94908404200447
NR1D2	0.513535390568703	5.89912400390389	5.97026415464261	3.82844294995562e-08	4.20675952004321e-07	7.94904734533931
MEGF8	0.434128754565075	4.10071366756471	5.95701541880545	4.06289271834362e-08	4.43196036189821e-07	7.94155934186339
COL7A1	0.784634069258105	2.94271706930627	5.86915451808042	6.0173671780024e-08	6.34517330926306e-07	7.9331546233793
DPY19L3	0.438019620142949	5.74356142361968	5.97717180774995	3.71154030397732e-08	4.09174687170183e-07	7.92666248399573
LOC92249	0.466720175003632	3.67826099919435	5.89901131347801	5.26700464278009e-08	5.60696280368264e-07	7.90301762228602
IPPK	-0.333889691753883	4.90239570993382	-5.93354100111122	4.51349292514772e-08	4.86677341587172e-07	7.90217732258066
CFL1	-0.332001986272598	10.0873016379161	-6.02802801527212	2.95257317982496e-08	3.31401569526125e-07	7.89853540867815
HNRNPC	-0.238275225485607	9.49450399850496	-6.02017257837457	3.0589319203272e-08	3.42191153415064e-07	7.88958666717679
NUP188	-0.32198040455877	7.42209549334546	-5.99636339650023	3.40488165751779e-08	3.78863877846491e-07	7.88763282643612
HMGCS1	0.424667450885735	8.60651286618243	5.99421021805492	3.43800417926317e-08	3.81787396374484e-07	7.88190733680314
HNRNPR	-0.290557394240437	7.36994626233016	-5.99504055320506	3.42519364947584e-08	3.80617532184943e-07	7.87698187652431
HAUS6	-0.403795306168053	5.20339595460247	-5.95025316327277	4.18794874800537e-08	4.55984732172147e-07	7.87636397814293
PITHD1	-0.334304892802212	6.09058161481001	-5.95217031315882	4.15211461754426e-08	4.52377621262608e-07	7.87330252331148
PTDSS1	-0.198950710039434	7.31614614131706	-5.98370313458564	3.60424215574434e-08	3.99452258533256e-07	7.86323601503102
MTERFD1	-0.452153500170323	4.00916127861987	-5.91914170784157	4.81386503741055e-08	5.15410236143752e-07	7.85625709135874
MATN2	-0.477393188258327	3.52198409224977	-5.8797598920704	5.73950742698157e-08	6.06747927995195e-07	7.84849217250768
LARP4B	-0.306891870884513	7.39438084542075	-5.98181452485032	3.63495081982991e-08	4.0205633274362e-07	7.84561243682876
TXNIP	0.422127500729263	4.83387758930209	5.96699365487195	3.88504882568639e-08	4.26056108595273e-07	7.84220837706679
CCNG1	0.359368216366796	7.32963972737212	5.98280871181133	3.61875343630594e-08	4.00624607195247e-07	7.8388547474261
TGIF1	0.312300593043338	5.50480380211522	5.93221599373667	4.54034398425835e-08	4.89257170056293e-07	7.83752916292863
TCEB3	-0.237826398797299	6.14385835806823	-5.96834799395849	3.86150863679368e-08	4.23752430720062e-07	7.83471823906911
LOC730091	0.665963895767497	2.78743578833782	5.84384213103434	6.7351415170879e-08	7.01797549730705e-07	7.8333223089655
RAB39B	0.704213386107162	3.86021553302682	5.84890759584037	6.58506684254544e-08	6.87874190348095e-07	7.82987044189614
GPC6	-0.624033367158388	2.86199553457458	-5.83875693210444	6.88918284940247e-08	7.14288245340403e-07	7.81281825310892
KIAA1467	-0.268382961751671	5.88642277267532	-5.9659405286783	3.90345112261499e-08	4.27793686596416e-07	7.81102029382387
CBX3	-0.411306852849265	9.04802823171856	-5.99371904583462	3.44560424994178e-08	3.82377474957043e-07	7.80133588995841
PFN2	-0.247389067985056	8.11051919013887	-5.97436611147779	3.75859289271326e-08	4.13544128537741e-07	7.78211273617266
NCS1	-0.330698862153964	5.86554187983117	-5.93714216843839	4.44130290997492e-08	4.80131544062188e-07	7.77485128111574
ATP5C1	-0.323970573893943	7.95485549892809	-5.97760678734532	3.70429764242993e-08	4.08645605356188e-07	7.77382917556549
DCLRE1B	-0.521677581572771	6.69316907318902	-5.94481638077532	4.29123348126954e-08	4.65412378344694e-07	7.76971871760612
B7H6	1.32417536706808	1.88104196573665	5.81750551731569	7.571297157059e-08	7.80174822271439e-07	7.76966938050683
FLJ23867	0.297564099979043	4.79088682512788	5.92717680325481	4.64390580825717e-08	4.98169857198799e-07	7.76079226429654
SNX8	0.363072406956762	5.98024001615395	5.93142884079746	4.55636988327307e-08	4.90352187437959e-07	7.7603662123959
TCEAL1	0.457273034797941	4.27879905411123	5.90371692624759	5.15746074735834e-08	5.50787825918396e-07	7.74579550185867
HMGCR	0.443636855359539	8.35253993627647	5.96468292997802	3.92553880767451e-08	4.29932619643409e-07	7.74303862653814
SASS6	-0.573402061744545	3.26110977701408	-5.86021399747721	6.26185390959923e-08	6.58222783055546e-07	7.73625616951305
HOOK2	0.36801340524131	6.44461870603474	5.94341072024329	4.31834274462087e-08	4.68049021782498e-07	7.73213655974931
EIF4A3	-0.287105603560625	7.52306652915208	-5.95688924612325	4.06519205641704e-08	4.43196036189821e-07	7.72708092782796
ZNF432	0.934172219882366	2.230327106766	5.795107572215	8.36208633623897e-08	8.53770035941761e-07	7.72333075016151
TACC3	-0.303560965946612	6.62707989160337	-5.94500924197525	4.28752709394196e-08	4.65312155217945e-07	7.72137500473306
RXRB	0.373761674506862	4.95648858394394	5.90282662927681	5.17801295467597e-08	5.52629793580095e-07	7.71800940396494
RNMTL1	-0.38032226482436	4.87915413507709	-5.90181028112138	5.20157352571847e-08	5.54436683518902e-07	7.71379105467807
DNAJC4	0.485891579709999	3.43604021097183	5.85224404352186	6.48801936189709e-08	6.78584339014177e-07	7.71088127434437
DNAJC2	-0.371482617265532	7.14283602969486	-5.93751813903585	4.43383193201783e-08	4.79633927755926e-07	7.68351766728788
FOXRED1	-0.367851087030349	4.43533000862212	-5.87712098253386	5.80744363717266e-08	6.13541929172935e-07	7.67466060503415
RENBP	3.12605673547219	-1.61546127087352	6.42478716557696	4.82825266788139e-09	6.37574545147097e-08	7.66917743175223
PDGFB	-0.407932363121308	4.24139838540757	-5.87658468505455	5.82134650744678e-08	6.14622468374621e-07	7.65221910374796
ANLN	-0.459288259920326	7.64250688648649	-5.93516765939442	4.48074258319223e-08	4.84082293031698e-07	7.64624432774491
PQLC2	0.566119761107622	4.27865063750356	5.84032165928841	6.84141861543853e-08	7.10656333935369e-07	7.64174577394787
EIF5A	-0.319154568334588	9.52121741303319	-5.96318152172395	3.95206978210873e-08	4.32555072225042e-07	7.63799732346238
MSL3P1	0.401275492251792	3.62658539298992	5.8639774320161	6.15777096983848e-08	6.48096675264812e-07	7.63281262041391
RAB5C	-0.262692469954842	7.01888598353265	-5.92797573480358	4.62733303839989e-08	4.97029657894668e-07	7.62779389060438
MBNL2	0.474153222274698	5.24355390412766	5.87302417364314	5.91448231859967e-08	6.24061844140447e-07	7.62185832953016
HN1	-0.327235146359521	7.50060514726547	-5.9337659909995	4.50894908899836e-08	4.86501061705862e-07	7.61160020341074
FAM82A2	-0.270983922904184	5.73248725237969	-5.89995589782743	5.24483318806406e-08	5.58691657561677e-07	7.60261099588062
HEATR3	-0.363798743877035	4.01439965234837	-5.86168715284889	6.22090728273539e-08	6.54329895575262e-07	7.6012311568008
CAPZA1	-0.285723230435874	7.46303356569129	-5.92918714505661	4.60231492446744e-08	4.9497823020446e-07	7.59342589052636
EHBP1L1	-0.306647844836306	5.83907575035715	-5.90181147893786	5.20154569643577e-08	5.54436683518902e-07	7.59155417183375
DERA	-0.357392017903489	4.13274549542443	-5.84537064197945	6.68950540803994e-08	6.97911967835683e-07	7.59082895601713
NCRNA00052	-0.342499046895181	8.27673631359526	-5.93784101050306	4.42742596904901e-08	4.79462651213219e-07	7.58088799954868
DTNA	0.284909666043967	6.18659951204756	5.89866830662618	5.27507856304995e-08	5.61198561631344e-07	7.57763505655626
CRTAP	0.210115042596875	6.69046623295725	5.91321936367454	4.94303923833908e-08	5.28902035969179e-07	7.57513573073327
KIFAP3	0.511047902952309	3.79301358072228	5.84031362726814	6.84166296416175e-08	7.10656333935369e-07	7.57163370433526
RDH11	0.281019721976577	7.3816073804582	5.91955049494847	4.80507242714873e-08	5.14798406608811e-07	7.56883076717641
COPS8	-0.245183436809954	5.91585628886262	-5.89337183871206	5.40130706296692e-08	5.74262297018809e-07	7.55847414296024
MRPL49	-0.276598226839698	6.65984267215368	-5.90417208929107	5.1469844886647e-08	5.50020246571428e-07	7.54511758981498
CDC25C	0.408322768462376	3.78739860352912	5.83020999011539	7.15592864922798e-08	7.40567764416391e-07	7.5065381137798
DHX37	-0.356045038014265	5.63471954045759	-5.88299853083166	5.65719952908532e-08	5.98803828635588e-07	7.49853726462381
PRPF19	-0.291643758037865	7.81262139243232	-5.90724155934399	5.07688071065688e-08	5.42875658599908e-07	7.48548570455257
PHLDB3	0.509208554186089	4.01743206248479	5.80727515467254	7.92292713524994e-08	8.13401064517619e-07	7.48177815886494
TMEM106A	0.906498195922187	0.918555717012114	5.73604627355537	1.08575491479898e-07	1.09058049219809e-06	7.47861233184295
CCDC15	-0.814453456450817	1.67401314283337	-5.73657391063369	1.08323039789142e-07	1.08869862826539e-06	7.47606130430327
RAB23	-0.420522388480683	4.00756349539094	-5.82389087127091	7.35965007880585e-08	7.60709443250612e-07	7.4752686105866
RIBC2	-1.07053016588727	1.71203157818557	-5.7350407047485	1.09058214545525e-07	1.0947716566983e-06	7.47404786185937
ZNF783	0.355593518694287	4.65682434102487	5.84168764205527	6.79998751888683e-08	7.07232532747907e-07	7.46710746203609
KIAA0930	-0.375169484565897	5.01105197103267	-5.85175654067502	6.50211113999226e-08	6.79633166907691e-07	7.45593463396138
VGLL4	0.351385799609861	5.40541038367469	5.85943327070003	6.28366170586376e-08	6.59685865466827e-07	7.45096807495687
IFI44	-0.399510751367084	5.74471430784175	-5.88333443797055	5.64872942238032e-08	5.9828594591443e-07	7.44649646947876
CPOX	-0.385698585878043	3.45253525867076	-5.81362106305187	7.70296574145999e-08	7.92277976999857e-07	7.44284647447887
ZNF323	0.562505920586652	2.54704920582382	5.74862347164944	1.02712283463141e-07	1.03479531845637e-06	7.44184222464819
ZNF836	0.762878885336001	1.40848392872691	5.72839544193421	1.12301702093776e-07	1.12597941595702e-06	7.43438435166105
MFN2	-0.239581620472625	7.00279544107133	-5.88370577012031	5.63938057012551e-08	5.97674275378828e-07	7.43342635920892
DPP3	-0.285889496473813	7.43077687117908	-5.89224841104379	5.42846081525558e-08	5.76059456164653e-07	7.43234364888644
EFHD2	-0.437234840526044	5.45283197910843	-5.84831988324299	6.60230894543863e-08	6.892447865388e-07	7.42818053532283
MAFG	0.446147090652173	6.70722584074029	5.84492891760672	6.7026624532702e-08	6.98848671249942e-07	7.42124254484055
ZNFX1-AS1	0.498770650438266	8.1288046619063	5.89224497688184	5.42854402604337e-08	5.76059456164653e-07	7.4185548765814
WDR90	-0.483954966413437	6.35773830965658	-5.85777221701274	6.33030822647401e-08	6.63749685138253e-07	7.40232049247552
MT2A	0.635909045229538	7.21193164564443	5.84018244213715	6.84565507037718e-08	7.10656333935369e-07	7.40015998850433
E2F3	-0.335770007620422	5.94542104533873	-5.85600214587488	6.38039107939703e-08	6.68163183543118e-07	7.39954533306486
DIMT1L	-0.30984501092583	5.05186913977341	-5.83983816535458	6.85614268456584e-08	7.11303537572451e-07	7.38941551385418
RRP7A	-0.358035875619588	5.61356512098849	-5.84275567411847	6.76776541921521e-08	7.04757838548911e-07	7.38447802545559
WDR62	-0.35424312436992	6.50067091391038	-5.85556866488378	6.39271538591389e-08	6.69034869299273e-07	7.37895131825927
SLC25A17	-0.382683391902428	5.24168233479785	-5.82130297689226	7.44471727139367e-08	7.69026878608942e-07	7.36771947300258
ULK1	0.38374355602169	7.49331475356307	5.86720866314581	6.06976594815875e-08	6.39236559930774e-07	7.35092006058735
ARL1	0.374542741142474	6.01515774942117	5.85781417578702	6.32912573755473e-08	6.63749685138253e-07	7.35047024531122
INPP5A	-0.342093774179181	4.50327280082342	-5.80203856444306	8.1090779311288e-08	8.30981736030625e-07	7.33265450988498
CYFIP2	0.400042743568002	4.01106079899527	5.79728158342598	8.28190238083714e-08	8.46099788742336e-07	7.33101653928065
MRFAP1	-0.244840660794246	8.30685138581827	-5.88218232629445	5.67783273063417e-08	6.00607682398013e-07	7.32818580238157
CEP152	-0.466069294898769	4.39071257715089	-5.78812662903868	8.62475841508318e-08	8.78443725541115e-07	7.32502582724739
PAQR6	0.664744339844981	2.6380297747709	5.70882605061345	1.22413766115157e-07	1.22369863987441e-06	7.31249503009014
OIP5	-0.455089977843558	3.5150077184315	-5.76665915887114	9.48437703189145e-08	9.61313463523349e-07	7.30659082366284
KHSRP	-0.24805180791338	7.33271962429999	-5.85620253928414	6.37470159173033e-08	6.67985647995602e-07	7.29857628028777
HPDL	-0.579778412312213	3.60679520328962	-5.78255340719097	8.84026930535384e-08	8.98751756004484e-07	7.28710899345235
HTR7P1	-0.494311867906507	1.76428885168397	-5.72825092891768	1.12373280091167e-07	1.1260220109315e-06	7.28610137363218
SEMA3B	0.474090403701528	6.31052722240473	5.8341969126759	7.03025835710404e-08	7.28463697423841e-07	7.2741260455768
MANBA	0.387459742804107	4.04847148912522	5.7806787487462	8.91394330167445e-08	9.05141395125705e-07	7.26503994418952
SC5DL	0.385829189307756	5.95621961994831	5.81394142879376	7.69202189064392e-08	7.91639225225408e-07	7.25640408878572
TAF1D	0.53254280618914	5.33949267427108	5.79237668116478	8.4638917221352e-08	8.62584553083419e-07	7.25346384414028
TERT	-1.07829992968371	1.89831362693757	-5.68092851865608	1.38391692488994e-07	1.37031537311186e-06	7.24995132530379
TMED10	0.218890494380728	8.69322563766877	5.86862850555887	6.03148781249864e-08	6.35605558766397e-07	7.24941794173394
C9orf114	-0.344258022313388	5.10475154253601	-5.80958971912545	7.84199365450199e-08	8.05586620871568e-07	7.24836396467512
C21orf59	-0.330945713171145	5.37597691668205	-5.81477112814425	7.66374996427508e-08	7.8921523646882e-07	7.24249216799534
MRPL39	-0.41508755226821	4.51717972034771	-5.79406507120395	8.40080708129201e-08	8.56677424558095e-07	7.23997737744111
DLAT	-0.318946343222446	5.52575244720246	-5.82053995250549	7.46998282421839e-08	7.71160449087829e-07	7.23413397434338
SNX30	0.384612584840372	5.6693785140862	5.80503848953395	8.00191665244943e-08	8.21006466843952e-07	7.22430889929361
HLA-DMA	1.14994248881675	0.99316582007855	5.68035333427861	1.38741790925731e-07	1.37296906002481e-06	7.22006296455272
BRCA2	-0.727447135729715	6.28244620883368	-5.81163555902254	7.77113376936363e-08	7.9879804031246e-07	7.21960083863582
KAT5	0.303768803881111	5.06538790009227	5.78221543948801	8.85350705309838e-08	8.99550740923556e-07	7.21844806990391
SLC38A2	0.44210617473413	9.49740242822239	5.85969213711118	6.27642260653046e-08	6.5933977180663e-07	7.21737002223348
TMEM184B	0.370981765417801	5.12395054783242	5.79775934065435	8.2643828438898e-08	8.4482603105876e-07	7.2151080820447
MAF1	0.369407610461379	7.08389458649363	5.83026189015904	7.15427862330502e-08	7.40567764416391e-07	7.18572463553709
CD3EAP	-0.464257914026896	3.28983670677087	-5.73658978612055	1.08315452993852e-07	1.08869862826539e-06	7.17486152824266
SMC3	-0.344377633909132	6.64488355256542	-5.8189914026973	7.52151843811561e-08	7.75523269784497e-07	7.15362597991352
TH1L	-0.19081621074567	8.84779086840564	-5.84195626830569	6.79186900011598e-08	7.06827735892593e-07	7.14332203261511
MRPS16	-0.250677494711261	6.91624752425523	-5.81991860670503	7.49061932400105e-08	7.72813803668066e-07	7.13902918541016
MRE11A	-0.445051925710695	4.44370890427632	-5.75080060767288	1.01729433872113e-07	1.02674897530309e-06	7.12843503360771
MT1F	1.23214662510241	3.917475381179	5.65339024918548	1.56166659308761e-07	1.52822189015782e-06	7.12600364174115
CARD8	0.409108697526623	4.06442816933116	5.75546218947586	9.96559753212899e-08	1.00825561480536e-06	7.12007983710289
P4HA2	0.42601010316957	6.64601258243971	5.79784901924762	8.26109835962819e-08	8.4482603105876e-07	7.11976842197662
HSPA6	2.37928633805211	4.58931929883194	5.67130984402105	1.44362011674738e-07	1.42353200663226e-06	7.10823984236071
C2orf18	0.309546533281519	6.41428867052663	5.794516327733	8.38402485081668e-08	8.55487685204748e-07	7.10465641486345
GTPBP2	0.457562979034761	5.83644564331733	5.77373336657955	9.19219353514479e-08	9.32829154622339e-07	7.09745731912467
APP	0.19419615946145	8.8654038719346	5.82723360049744	7.25118384996089e-08	7.49961649392368e-07	7.0895240316871
GLUD1	-0.215387765521893	6.81277059655267	-5.8013540002716	8.1337284650191e-08	8.32997396503242e-07	7.08872541349995
TJP2	0.240731785797466	6.92441369816398	5.80070465037303	8.15717903554952e-08	8.34887773503857e-07	7.08190767089554
ASGR1	4.3022123595334	-1.49589997656806	6.4725455420529	3.87137656713064e-09	5.21565697606156e-08	7.0519326515794
NAGPA	0.534534993111427	3.24183016178925	5.68589071571948	1.35407149011268e-07	1.34394608905902e-06	7.0496310889131
FAM21B	0.692411840510388	2.25307533417151	5.64213557850883	1.64059936710165e-07	1.59241925800394e-06	7.04902227296826
CRCP	-0.223830272444818	6.45032470836586	-5.78320210930186	8.81491498621224e-08	8.96719210641201e-07	7.04399176879368
ANTXR1	0.488987115942304	2.88258015800495	5.69545225276831	1.29833464354888e-07	1.29477332013783e-06	7.03470154759612
UBQLN1	-0.232561199440751	8.43630710521782	-5.80236876379941	8.09721402254159e-08	8.30274722949023e-07	7.02133014775203
ZNF490	0.478432118484752	3.73119685942915	5.6905807125444	1.32644467917647e-07	1.32145396229164e-06	7.02008840170202
FAM8A1	0.382427464856025	4.97814989530836	5.75292545303126	1.0077910355743e-07	1.01900225386606e-06	7.00824859570655
ATP6V1C1	0.354910747357051	7.56354704981343	5.78677866818117	8.67640437684222e-08	8.83166079113264e-07	7.0069154140466
PEA15	-0.316618197087003	6.23329816051976	-5.75018434755929	1.02006697706393e-07	1.02892642487438e-06	6.99889848973851
UGT1A6	1.1286195134523	1.25627599637906	5.61973777923999	1.809509841231e-07	1.74371971148605e-06	6.98124744850432
SRSF4	-0.265352231310359	6.10312001468459	-5.7519234386811	1.01226159372579e-07	1.02290410232448e-06	6.95974784393352
COL11A2	0.766257734657326	1.66852036547478	5.61366890877721	1.85814326890729e-07	1.78595333501182e-06	6.95923445330088
SLC36A1	0.425605783883239	5.12029155534131	5.72524244170859	1.13873618279747e-07	1.14037268988653e-06	6.9361149791021
AKAP5	-0.706596567576285	1.70357648296409	-5.63309700321355	1.70681385476275e-07	1.65189553860256e-06	6.93473105378677
EDC4	-0.301377897546133	6.64200468463503	-5.76336290664114	9.62361969634529e-08	9.74835952766073e-07	6.90842045577399
EDIL3	0.876676579036866	2.51645863849875	5.6073732017096	1.90994974823003e-07	1.83048708248705e-06	6.90516107029551
PITPNA	-0.202962092717883	7.23986034943072	-5.76134616809702	9.70980072678959e-08	9.82970383503808e-07	6.90442668137393
PLA2G6	0.602564990820338	3.10683290557915	5.61726604217113	1.82916466062599e-07	1.76012369299822e-06	6.87215128874638
CBX1	-0.233218251186639	7.85181589264125	-5.77235918722431	9.2482497656729e-08	9.37948629964303e-07	6.86684501509569
CYP24A1	-1.14047344846312	1.6123003668346	-5.58738677888127	2.08398568325495e-07	1.97576964664148e-06	6.86439913332135
SLC43A1	1.22067657996046	1.60997768497946	5.590564815078	2.05530721208685e-07	1.9518999327053e-06	6.85517880222075
ABCC5	0.297237946753006	6.50405537473376	5.74517293472992	1.04289142714422e-07	1.05004914073209e-06	6.85021375197867
TMEM66	0.235951775510125	7.32478704235801	5.75105471195772	1.01615324628625e-07	1.0262165996915e-06	6.84624814262663
ACOT9	0.367567547620771	4.59993113307551	5.68321401019646	1.37009130185712e-07	1.35742932063143e-06	6.83556272569339
CGREF1	0.339346039762168	4.77509812976207	5.68641046402857	1.35098224456924e-07	1.34167619110308e-06	6.79928223170784
CMAS	-0.353191760305725	5.17797502903587	-5.70001279321105	1.27254980426954e-07	1.27057450308082e-06	6.79359590825125
SREBF1	0.391060800179103	7.92284884067703	5.74946513576168	1.02331219964065e-07	1.0315776508011e-06	6.77991115619628
SMOX	-0.468115490583505	4.73469829982891	-5.66390467969482	1.49130025031945e-07	1.46447255145344e-06	6.77833933142443
ZFP64	0.350514378373844	4.14791326369587	5.6839431865302	1.36570890314311e-07	1.35388948999202e-06	6.7696657885957
TMEM150A	0.419064680164078	3.28440517490378	5.6421444727419	1.64053546849751e-07	1.59241925800394e-06	6.76315967458911
VPS4A	-0.249386685582338	6.70831660014159	-5.72210452708025	1.15459467664545e-07	1.15556202107831e-06	6.75448008453769
BCAT1	1.70804314952579	-0.195249082735411	5.63710433083245	1.677139567944e-07	1.62505690233461e-06	6.75158403718826
C14orf28	0.603572628057636	2.77299429767157	5.58771634315868	2.08099355728956e-07	1.97405197119176e-06	6.74960377927887
ETNK2	-0.5595833425548	3.81666876704431	-5.61856129946794	1.81883901600294e-07	1.75119537729609e-06	6.74362170419613
LOC647946	-1.00115956289151	1.71500400752173	-5.55793008762599	2.36918611891375e-07	2.21973493852737e-06	6.74040658373839
HM13	0.276901563529684	8.05030996666073	5.73231091657386	1.10379305225423e-07	1.10736862662866e-06	6.72342640864603
HDGF	-0.23083508281524	8.3658765610417	-5.73832474757428	1.07489464264224e-07	1.08162081850474e-06	6.70945926576705
GLDN	0.63380149471052	2.39014268190814	5.56408809964443	2.30656266994953e-07	2.16956997144184e-06	6.70893523679547
DTYMK	-0.431084187667109	5.79577666027466	-5.68856222224727	1.33826624133132e-07	1.33221217976339e-06	6.68111646813327
PRNP	0.344743340671434	6.66236760372295	5.67356479147617	1.42940065205621e-07	1.41034197669546e-06	6.65356238333114
APOD	0.389307203083806	6.0054088277236	5.67956070537907	1.39225667067184e-07	1.37612887472316e-06	6.64641422995108
GEN1	-0.468076039778667	5.99797336394005	-5.68011240040549	1.38888698863444e-07	1.37361005310008e-06	6.64368848925308
HNRPDL	-0.28106535249937	7.83858154181736	-5.69966018272068	1.27452535802121e-07	1.2717877140541e-06	6.62888549558651
PPP2CA	-0.231232527144439	8.24439244529558	-5.7122485089724	1.20582942402127e-07	1.20611789996003e-06	6.6284461355079
AURKB	-0.397517471763299	5.87467469681572	-5.67727348739376	1.40631254078859e-07	1.38838081063449e-06	6.62731088333618
ULBP1	1.44161599126284	3.02515929318583	5.53143688913432	2.65816936161431e-07	2.46836337610426e-06	6.62715548870905
ATP5F1	-0.274956622147133	7.247802172371	-5.70537383275557	1.24288163842894e-07	1.24169369898958e-06	6.6251356188591
MEA1	-0.451917664444903	5.96236614409971	-5.67867379336987	1.39769064866373e-07	1.38068389889263e-06	6.62344126608164
ZNF805	0.588095391655611	3.22796186950783	5.57624085635429	2.18770305060852e-07	2.06590320826521e-06	6.62295405966754
PPIC	0.283019886968979	6.28364414670399	5.68678926875684	1.34873509158452e-07	1.34024038453116e-06	6.62200077028759
UBAC1	-0.376885361190796	5.61543063920828	-5.66584362872679	1.47866843653137e-07	1.45428370294811e-06	6.62137339526376
IP6K2	0.298249624151413	5.62876858148979	5.6674878634506	1.46803898028871e-07	1.44505496800167e-06	6.61997058951664
HAS3	-0.999346800818469	1.32361827710222	-5.52993016128842	2.67560484325248e-07	2.48317510535818e-06	6.60432421146771
UBE2V2	-0.396153398347578	6.68172077043642	-5.69054224975644	1.32666898032029e-07	1.32145396229164e-06	6.60240876140446
SV2A	1.79427516176468	-0.757581926622616	5.64755273610226	1.60212999501999e-07	1.5596054736155e-06	6.60017633889042
AMFR	0.223365767208333	6.58390573512216	5.68738906700192	1.34518446170879e-07	1.33750683338988e-06	6.59013028042891
TMEM150C	0.291122700979745	5.04427325230211	5.66241279807208	1.50109158530424e-07	1.47152729616812e-06	6.58818038899548
FAM175A	0.486155671430082	3.45633054510368	5.59911128110949	1.98009123427334e-07	1.8933702574035e-06	6.57067560601186
PARP11	0.618922277415586	3.07256826410496	5.56118384779832	2.3358922841041e-07	2.19222573284832e-06	6.56931163238798
PSME2	-0.382560619447357	6.91708701349395	-5.68555046017637	1.35609763453552e-07	1.34515876868161e-06	6.56887808193813
C7orf49	-0.35410504191056	4.22114793115494	-5.62196324306999	1.79199075901707e-07	1.72833064900816e-06	6.56330090491193
GLA	-0.320179893222678	6.44184010006067	-5.66816675360619	1.46367208630398e-07	1.44160494530905e-06	6.55903430163548
PTPMT1	-0.329735133077494	5.74389617195722	-5.65830664296273	1.52836768581294e-07	1.49651177854424e-06	6.55540005837986
AMDHD2	0.542681277571855	4.58310439764777	5.61967178134001	1.81003194160475e-07	1.74371971148605e-06	6.5481973127761
CTDSPL	-0.463522826190071	3.42270567847382	-5.56689262581535	2.27858312568109e-07	2.14566577668302e-06	6.54496213053894
C7orf68	0.322869513253031	4.56621751933632	5.6323984185647	1.71203936582227e-07	1.65599458380634e-06	6.53792330620978
MUC20	1.40774836502456	0.623909025137143	5.55660507240225	2.38287719434584e-07	2.23131232912877e-06	6.53416395351795
C17orf39	0.404060113435691	3.56337911019175	5.59233512461423	2.03950030220985e-07	1.94019357532182e-06	6.53076140960695
PEPD	0.360540946769105	4.80260829650028	5.63050586974192	1.72627491696312e-07	1.66783487644663e-06	6.52894633518948
PCK2	0.455734743162435	6.71697944621812	5.66576884860133	1.47915365864311e-07	1.45428370294811e-06	6.52039939817987
CBFA2T3	-0.339344977091205	5.74981133419748	-5.65128106959195	1.57616950921146e-07	1.53971138271334e-06	6.51978551699572
CCDC34	-0.413036584668467	4.08620820076051	-5.60976632151094	1.89009222827063e-07	1.81353427570843e-06	6.51753016436276
U2AF2	-0.285302930662843	8.35233102226127	-5.68790718467687	1.34212474741604e-07	1.33525843401463e-06	6.51051097909655
GPD1L	-0.277482830757721	6.51239164915513	-5.66869560717051	1.46027912784987e-07	1.43911067378675e-06	6.50046030958652
TMEM45A	2.03954960345073	-0.637980928740205	5.59369231857361	2.02746288808448e-07	1.93314078337086e-06	6.49277433690864
MAP3K4	-0.417138140427534	4.16181360869133	-5.59595885914761	2.00751540223064e-07	1.91740077595118e-06	6.4852694723733
LOC284749	1.29999315279941	-0.039933959383108	5.51963493969696	2.79777594847242e-07	2.58794275233699e-06	6.48257902325641
JRKL	0.522245095301908	2.02656053161321	5.52739968690844	2.70513949939262e-07	2.50780227205334e-06	6.47209572650008
PFAS	-0.315657039320882	5.73148861176771	-5.64937220063989	1.58940900029457e-07	1.55083291253946e-06	6.47174137179369
MMAB	0.356682334894474	5.52440050978241	5.62989325133831	1.73090780916771e-07	1.67134539263977e-06	6.47138522378724
LOC100128191	-0.552933190385767	2.37751823435716	-5.51983679719012	2.79532879412707e-07	2.58711005827233e-06	6.47052995460394
WDR43	-0.308908334052983	6.92341434819325	-5.66375032939076	1.49231034812089e-07	1.46447255145344e-06	6.46875317260471
TFAM	-0.393987656413319	5.7434103658196	-5.64368929300268	1.62947403865539e-07	1.58437929200423e-06	6.46300301798059
HS6ST2	0.718310653685872	1.85089105801048	5.50338452414972	3.00182911847046e-07	2.7629383696918e-06	6.45860293896661
STRADA	-0.209348884663741	5.77021417939664	-5.63640464772465	1.68228398317366e-07	1.62909770321924e-06	6.45470742951529
TRIM2	0.865390055135453	2.38817659403773	5.4958584692534	3.10120800902608e-07	2.83568084980602e-06	6.45460079979291
PLEKHG4	0.482487854943189	3.02540965191554	5.5520221736853	2.43083223117685e-07	2.2736710421813e-06	6.4534883462347
IMMT	-0.183191721438878	7.46207264884817	-5.663731602734	1.4924329446143e-07	1.46447255145344e-06	6.45192462706084
CUL1	-0.22691805197185	6.6407319205598	-5.64765609285503	1.60140469453488e-07	1.5596054736155e-06	6.44640822459739
TECPR1	0.530937317552395	3.74166321293992	5.56313232347898	2.31617481258412e-07	2.17616334638522e-06	6.4378610744754
PSMG1	-0.33141439197447	6.46878230669017	-5.64474816679472	1.6219344714079e-07	1.57796579987351e-06	6.43756513037671
HJURP	-0.334534292887074	5.26193072498475	-5.62376703824577	1.77791333008043e-07	1.71574278893625e-06	6.43329858390167
GGT7	0.456306501350471	3.42173339884781	5.54833551818732	2.4700948892579e-07	2.3078137948575e-06	6.41744434692405
EBNA1BP2	-0.318244630988972	6.87736051760932	-5.64791271770918	1.59960523676217e-07	1.55896258622439e-06	6.41341247255507
PDXDC2P	0.425402148757681	4.97240988817094	5.57826958385207	2.16845520802722e-07	2.04888389260154e-06	6.38244426202938
ELP2	-0.215714777911157	7.35783619628385	-5.65142855239564	1.57515111854058e-07	1.53961585660272e-06	6.37888285864246
OXA1L	0.248709635998445	7.20048529177671	5.64823957164002	1.5973162053661e-07	1.55763942965263e-06	6.37818944561455
NUP93	-0.281466929204577	5.27801403466811	-5.60917026869852	1.89501909891271e-07	1.81721900287937e-06	6.37446476000346
PIGT	0.278902501960867	6.97530384076647	5.64352487204674	1.63064785748685e-07	1.58459934739164e-06	6.37283296815049
SETD3	-0.224260112292472	6.89857206919472	-5.6316109741351	1.71794838736536e-07	1.66074964336985e-06	6.36378935916699
GCOM1	-1.108591828016	0.939759641049948	-5.47054755794929	3.45967038370351e-07	3.1258523769345e-06	6.3521628334132
SCAND3	0.6219010430072	2.86759539162881	5.50356504651651	2.99948413624241e-07	2.76230025850871e-06	6.34438576860374
VCP	-0.202582426840209	9.48783807709923	-5.66174349308856	1.50550476939549e-07	1.47498897266375e-06	6.3424519095698
MBD6	0.357719415616624	6.68676939051791	5.61372056152751	1.85772398188495e-07	1.78595333501182e-06	6.34127641161176
C14orf169	-0.348176509241497	4.136359232241	-5.58144939343373	2.13862009084658e-07	2.0222502690536e-06	6.339201180219
CLPB	-0.329305359383698	4.9410216705075	-5.59190041706629	2.04337067688199e-07	1.94277039227825e-06	6.33910208649627
LY6E	-0.47274471787373	7.9261735776559	-5.64123311157293	1.64709565264042e-07	1.59779743009039e-06	6.33628920665423
C21orf58	-0.386748384191804	4.4287465514767	-5.5629470325002	2.31804280643622e-07	2.17669555838514e-06	6.32156776710629
TMEM57	0.335748858071269	5.62966247294595	5.58590968493847	2.09744820685253e-07	1.98628107652331e-06	6.3169512027944
CPSF3	-0.25291143454903	5.92875691022717	-5.60983589656799	1.889517952639e-07	1.81353427570843e-06	6.31632134087765
PLA2G16	0.403007446258544	4.33059279366818	5.5610343519005	2.33741188030659e-07	2.19242155279009e-06	6.31603078429102
CRIPT	0.529465775980615	3.82574501507306	5.54865618865075	2.46665521763582e-07	2.30588830965576e-06	6.30870508050477
BRIX1	-0.396003059179773	5.6415543316847	-5.60165172623738	1.9582586703857e-07	1.87463755028794e-06	6.29946887903309
IRX3	-0.432264897313253	5.12487321143807	-5.59534283555418	2.01291779793234e-07	1.92146331350573e-06	6.29743921626256
OXNAD1	-0.350734410317151	3.97431990398626	-5.54186628383499	2.54050043647135e-07	2.36566421489682e-06	6.29474886764652
PSMD6	-0.278979066354962	10.743744538565	-5.66364203727641	1.49301943328636e-07	1.46447255145344e-06	6.29469724799491
ZNF821	0.785834524983828	2.1055978501146	5.4524640728899	3.74033373413498e-07	3.3576672769551e-06	6.29103476370234
VPS28	0.439710983569915	5.72920434771172	5.59298421291998	2.03373459460886e-07	1.93691215035528e-06	6.28335721013278
CYTH3	0.393317408806842	4.34084456202662	5.54318139419363	2.52603035509659e-07	2.35481224407109e-06	6.28122433877111
SUCLA2	-0.336586782807196	5.17470021989875	-5.5864614514052	2.09240934553361e-07	1.98263194870845e-06	6.28079402311196
HSPA9	-0.195467112427261	10.1733356491746	-5.65176029720928	1.57286273140748e-07	1.53827814737186e-06	6.27773667086163
MTUS1	0.356568074619059	5.50154408535682	5.5950998278388	2.01505284497384e-07	1.9224040946573e-06	6.27500188382103
ABCB9	-0.447822519234068	4.3412934616279	-5.5398521205038	2.5628198735747e-07	2.38379307929162e-06	6.26218127885511
EML2	0.44731523393237	4.53558707448137	5.55347103666889	2.41557003985442e-07	2.2606599522398e-06	6.254081584994
LYPD3	0.426546006995215	6.02702950220772	5.56818040244468	2.2658473275614e-07	2.13728317575503e-06	6.25384628533276
RGAG4	0.451753300370909	3.70991942728295	5.50187746776315	3.02147600659918e-07	2.77796397660059e-06	6.25321275616182
COG4	-0.263319603468363	6.30543794935272	-5.60126568622132	1.96156100999399e-07	1.87672461848624e-06	6.25310817056974
ELF4	-0.296089928542851	6.4714403128305	-5.58459959629264	2.1094599831054e-07	1.99652567953903e-06	6.24390902535393
ELOVL4	0.695090996759671	2.70324504761805	5.454690557779	3.7046090043586e-07	3.32917146635643e-06	6.2323776785945
PAFAH1B1	-0.219912486038246	7.65184450993045	-5.6112754224083	1.8776743891231e-07	1.80368905707609e-06	6.23202299808786
SHPK	-0.286831760391096	5.22228770430165	-5.57277759859901	2.22094918329072e-07	2.09611479353013e-06	6.21397467086404
LGR6	1.93163620768314	0.108031786585717	5.64005550692076	1.65561046215026e-07	1.60512634023194e-06	6.1979672713198
NUP160	-0.339216417108445	7.57598424766416	-5.60317436116847	1.94528655551589e-07	1.86328593095348e-06	6.19765694088756
PGBD5	-0.552355092221467	3.64240791077555	-5.47072793214202	3.45697757562729e-07	3.12510772836707e-06	6.19223867584297
DRAM1	0.473546002749745	3.2994570786493	5.48209592293927	3.29134543854918e-07	2.98505754415925e-06	6.18545891167428
SULT2B1	-0.459677202531196	5.63964157678339	-5.55812550842803	2.36717342063851e-07	2.21909239275552e-06	6.16499936717731
PRPF4B	-0.33906717358788	6.7157916565465	-5.59269765898109	2.03627801541705e-07	1.93823070744648e-06	6.16276510017473
PSMD3	-0.300098540321665	7.20236564419597	-5.58829335849205	2.07576496084006e-07	1.97020960301301e-06	6.15856293710719
NBR1	0.282409347305044	6.38796962162294	5.58140239929349	2.13905807579276e-07	2.0222502690536e-06	6.15587261922455
LOC100289019	0.482033597667776	3.23214127924139	5.46364217161954	3.56432098899187e-07	3.21017293022333e-06	6.14415976829082
PSMD5	-0.298408789296556	5.81611199680719	-5.56719403857419	2.27559594724308e-07	2.144060091363e-06	6.13848023125899
SC4MOL	0.440124840625955	7.0304553009857	5.56732354433607	2.27431364878088e-07	2.14405983439748e-06	6.13102603794654
GSPT1	-0.215311258659234	8.24364031095539	-5.59829321323573	1.98717240714629e-07	1.89905550497798e-06	6.12477982703709
DDX27	-0.212582072933036	7.89114861068305	-5.59141208434768	2.04772709269701e-07	1.94580613058323e-06	6.12402966999639
MAP4K2	-0.540654755609212	2.8204075526621	-5.46362970118582	3.56451275497771e-07	3.21017293022333e-06	6.11026546868536
NHLRC3	0.38846893951315	3.48053609857022	5.50731910241176	2.95112397454736e-07	2.72076060365656e-06	6.10529412089908
TMEM70	-0.355011250663372	5.28148760874128	-5.54123069735498	2.54752286183486e-07	2.3708832688551e-06	6.10216044685337
CCDC149	0.413422238536126	4.09097082016285	5.48622191375025	3.23317425535377e-07	2.93707801447781e-06	6.09672327624063
ACTR2	-0.369641535382282	8.59604841858591	-5.59349949572757	2.0291688414333e-07	1.9336649404063e-06	6.079142741135
VPS39	0.257241857043764	5.60929781969566	5.54273255543466	2.53095979299112e-07	2.35809312412164e-06	6.07401254779043
JHDM1D	0.637466517685744	4.67150614644581	5.47240357849452	3.43205980006226e-07	3.10593983204769e-06	6.05164978798761
BAG1	0.323620779271732	7.59382413039327	5.56507627153889	2.29666586707733e-07	2.161476643838e-06	6.04034865956826
GUSBP11	0.520023064000163	3.30376287071426	5.42299428385724	4.24620743662439e-07	3.75932097247783e-06	6.03005785557389
GOLGB1	0.423911732373836	8.00530447578421	5.56323158509246	2.31517472324765e-07	2.17616334638522e-06	6.00392211481771
VTA1	-0.285910678938483	6.25857846284479	-5.54318623795139	2.52597720919711e-07	2.35481224407109e-06	5.99923040309632
RAB17	0.351954499910899	5.32610727535266	5.51642650427347	2.8369555693168e-07	2.62128425089802e-06	5.99015098547855
MRPL45	0.305327381018436	4.79978686563977	5.50013268409513	3.04437952273129e-07	2.79441290549715e-06	5.98505354813049
DCK	-0.45741786956637	4.7729595306172	-5.49936384078179	3.05452595179187e-07	2.80218826208268e-06	5.9815749232305
NDUFAB1	-0.401579915869271	6.28077408192193	-5.53738862417781	2.59038001577782e-07	2.40808868170474e-06	5.97812412134134
CENPH	-0.423670224761926	5.04212973570161	-5.4975398684533	3.07872970662132e-07	2.81975222418044e-06	5.97394805665455
UBXN6	0.429740148930773	4.96128191643948	5.49146075907289	3.16076351252584e-07	2.88225785078965e-06	5.97133980354658
CEP128	-0.482531123469715	3.86223730868788	-5.44286755116888	3.89821466008204e-07	3.4862963623108e-06	5.96928601093863
ZFPL1	0.424317132283695	4.64515391618937	5.48493036639728	3.25127422562865e-07	2.95031525498717e-06	5.96809265631815
FANCM	-0.484923058055092	4.53801294307375	-5.48794720311509	3.20914974843034e-07	2.91842416491294e-06	5.96642589471257
TSPAN31	0.316007599904681	4.68892075031764	5.49211002184159	3.15190092839901e-07	2.87888537010077e-06	5.95927958384366
PPIL1	-0.306752104760159	5.62471423935062	-5.52098034096738	2.78150497789162e-07	2.57574137598336e-06	5.9584333254992
RBL2	0.325388876428943	5.15278361148702	5.51121386907463	2.90175911696897e-07	2.67820195762633e-06	5.9559998656705
C3orf26	-0.330906667485666	5.5397831312178	-5.50424526286505	2.99066425854648e-07	2.75569526500999e-06	5.95554462689371
UNC50	0.404780647952767	3.84268454256574	5.46545173401477	3.53660106704692e-07	3.1901896572434e-06	5.94475355313504
RHOU	0.319443963266707	5.50103275114036	5.49836331127289	3.06777959328865e-07	2.81280405253067e-06	5.94343724419673
CENPQ	-0.518938980307051	3.91936309192661	-5.43701162369654	3.99774383969556e-07	3.5695818459727e-06	5.93338052847962
TINF2	0.309937229935514	5.38461246226632	5.50226133497373	3.01645975276323e-07	2.77487749753642e-06	5.92964223784886
RB1CC1	0.417698001258143	7.02420714720463	5.5276201893855	2.7025532225256e-07	2.50679423702264e-06	5.91962084470876
SERPINB1	0.325571654602604	5.16737633485782	5.49677426665176	3.08894501637188e-07	2.82601293510959e-06	5.91580318979761
FAR2	1.02106513125193	0.519950717472521	5.35287796561508	5.73453276049326e-07	4.95117841437735e-06	5.90597346795689
SNRNP40	-0.325454925411256	5.17617985928904	-5.49195977620528	3.15394964687152e-07	2.8791841645349e-06	5.89595757015201
MUC1	0.505653909908458	3.86474489842433	5.43265114676528	4.07346862061151e-07	3.62172723078719e-06	5.89162311953566
ANKMY2	0.356779235405372	4.97012883350875	5.45882373425065	3.63917493522008e-07	3.27388712300272e-06	5.88615601160921
GLCE	-0.369393345346015	4.78542364696835	-5.49786915618741	3.07434626071648e-07	2.81728037612178e-06	5.88573994205905
EIF3H	0.24121135901644	8.52260618521378	5.54516056561991	2.50440587143546e-07	2.33725914028385e-06	5.8814875918797
PRMT3	-0.387067564884829	5.63088600036819	-5.4775424541899	3.35673443769147e-07	3.04106320346437e-06	5.87515912388835
SNRPE	-0.410319218257551	6.95119375105161	-5.52431951015655	2.74152165819378e-07	2.54012233859462e-06	5.87268956666723
SLC35C2	0.328617288332252	5.58702493591953	5.48978198615948	3.18379252521409e-07	2.89693940107075e-06	5.86638943402872
MRS2	-0.297366088391563	5.3170271385131	-5.49023269764074	3.17759367172285e-07	2.89287297582433e-06	5.86358148965958
MOBP	3.27265277893841	-3.69736513310032	5.95792181689608	4.0464123454116e-08	4.42013063779645e-07	5.86095215788655
FABP5	-0.40993639926708	4.03559639619322	-5.43516978343472	4.02955983181952e-07	3.59223660060499e-06	5.8602782912623
RHOBTB3	-0.35421061007106	8.47215413584687	-5.54582995877013	2.49713322836668e-07	2.33177309386959e-06	5.85647500994544
RNASEH1	-0.267526582428141	5.38553056071146	-5.47950357872622	3.32841755860803e-07	3.01704364499516e-06	5.8556489064655
KLHDC2	0.311184606062104	5.69426121274669	5.49064847472041	3.17188577848475e-07	2.88924933329951e-06	5.85541362721879
PLEKHM1P	0.474476430731408	4.40986019313415	5.42999209463156	4.12033392719869e-07	3.65950422721566e-06	5.8545302346266
NPC1L1	2.38551920678501	-1.47046957959049	5.65063379011731	1.58064671905195e-07	1.54318363861207e-06	5.85268523018523
TM9SF1	0.237646247836822	6.59118116775053	5.51156911810828	2.89729695172607e-07	2.67556014470827e-06	5.85046223186439
FLRT3	0.684507232962777	2.75808937023739	5.36616628846788	5.41788375135185e-07	4.70939126079045e-06	5.84078854510371
PRKCD	-0.29255101083153	5.48182143872023	-5.48575016213473	3.23977398759374e-07	2.9414755791812e-06	5.84044268424206
TTLL5	-0.298293344344121	6.13366329529775	-5.4916917682322	3.15760738942632e-07	2.88095068089284e-06	5.83716551104757
DNAJA1	-0.276550196425559	9.61681679901245	-5.53305210261302	2.63960223604924e-07	2.45248376642708e-06	5.81357511018556
APOE	1.10472633212603	1.7393179151958	5.32422643448307	6.48014817621261e-07	5.53493350863022e-06	5.80115798838361
PPP3CA	-0.287857923612783	6.26315314203053	-5.49346516448917	3.13348132480896e-07	2.86362522820247e-06	5.80032467330805
ZBTB22	0.420138870672216	3.66587226227286	5.42059539734099	4.29021837696305e-07	3.79025948950502e-06	5.79033132145663
UNC13D	0.465169207162941	4.6796671924199	5.42321477885477	4.24218440787996e-07	3.75774851892926e-06	5.77719890520906
DIS3L	-0.269988698755159	5.20778320739319	-5.47225577167307	3.43425067145041e-07	3.10624165653524e-06	5.77450046873158
CLTA	0.323217312240777	7.00489582057583	5.49707671366327	3.08490554753528e-07	2.82386208959935e-06	5.77144154710768
RNF168	-0.303137477605683	6.0866241546472	-5.4686516853026	3.48809851972602e-07	3.14983583390378e-06	5.75865496064954
ESR1	-0.346329358043186	7.43343341406204	-5.5100728774658	2.91613635062014e-07	2.68998700098021e-06	5.75795644673071
ESRP2	-0.284294232264065	6.16609645880334	-5.49110333006722	3.16565291922595e-07	2.88514329270489e-06	5.75499616651478
HDAC3	-0.260445432963612	5.86721614765218	-5.47491732981316	3.395008683041e-07	3.07407283244059e-06	5.75293883456835
KAZN	-0.383294329525841	4.17848490180852	-5.4084951249237	4.51911546456035e-07	3.97777300154248e-06	5.75277173837509
DHRS7	0.328318725769909	5.31471237965089	5.46447360323221	3.55155830273977e-07	3.20195477385552e-06	5.74700272931224
SPPL3	0.255661606916243	5.56277043825345	5.45828893671326	3.64757732576627e-07	3.27968189226426e-06	5.73577550540791
C1orf151	-0.385267539551633	5.13954047128009	-5.44893131495995	3.79771184325119e-07	3.40187106944472e-06	5.72914875709442
ALPK3	0.738866107536132	2.0694278722916	5.31379533775513	6.77450379490229e-07	5.76239182934789e-06	5.72111459726725
NAP1L1	0.313303747125509	9.70243611408688	5.51821085760431	2.81510012885006e-07	2.60252816776608e-06	5.70603555122229
MAOB	-0.500977824105822	3.84564122146316	-5.35999669075994	5.56271209334691e-07	4.82024855176859e-06	5.69718140497142
CA8	-0.349025161578095	4.392737592188	-5.43197502426675	4.08533541327958e-07	3.63034800487182e-06	5.69352533079032
CALM2	-0.330793113667198	8.89394387982346	-5.5005723233207	3.03859245650777e-07	2.79063263276419e-06	5.68239647104898
COMMD10	-0.390148167344076	5.0652776626981	-5.43472380710088	4.03730086003867e-07	3.59530455715052e-06	5.68065404782424
TDRKH	0.26776358469052	5.75439704144728	5.45403561755744	3.71508289877384e-07	3.33679089146583e-06	5.66786901045981
PSMA7	-0.354799870144948	9.42332112289132	-5.50108857920297	3.03181063349467e-07	2.78593412277829e-06	5.66565193366501
RERG	-0.309765624866055	5.41567838506433	-5.45018540629042	3.77724518056929e-07	3.38748679291312e-06	5.66408869247306
SIRT2	0.368545065318139	5.03230571146516	5.41578627432177	4.37979827541032e-07	3.86124124185357e-06	5.66266633738438
USP40	0.333187219763301	4.89789792133583	5.42459228418485	4.21713559538741e-07	3.73753978257864e-06	5.65419426398376
UBAC2	0.301860814402436	4.81531840077173	5.42088390377563	4.28490177857173e-07	3.78756328461066e-06	5.64010836359415
CREG1	0.274032067995787	5.98209032955618	5.44701951916299	3.82912140967867e-07	3.42817058112773e-06	5.63319529417884
GATAD1	0.253173460576509	5.63700698578649	5.44484430179893	3.86516840029955e-07	3.45859156375654e-06	5.6233974331919
YWHAG	-0.286383585271096	9.44887194602258	-5.48655671873573	3.22849838133244e-07	2.9344242896415e-06	5.62151150524166
CDK20	0.450921044787733	3.12382316979636	5.35058090844515	5.79107595657928e-07	4.99741766242683e-06	5.62056490468016
MTHFD1L	-0.283281888835819	6.01721332227849	-5.4335773740498	4.05726697114086e-07	3.6092411077319e-06	5.61642158431719
GNAI1	-0.918163955671206	1.216390852208	-5.27702132833961	7.92032545457367e-07	6.66295386832445e-06	5.6138498137434
NSFL1C	-0.286992166889605	6.32773581624871	-5.43608792285236	4.01366898830946e-07	3.58188901603455e-06	5.61099789725426
TTC7A	-0.299850360949139	5.25366543884195	-5.41983990075167	4.30417130335275e-07	3.80057871580103e-06	5.60393103908428
MAX	0.254330349907911	6.03803109715883	5.43493074780546	4.03370707978259e-07	3.59401796495919e-06	5.59698652320209
APEH	-0.286457013588519	6.38890778962354	-5.45016343811035	3.77760276774873e-07	3.38748679291312e-06	5.59500832241108
PHTF1	-0.271615208444347	5.76237690961868	-5.4210251636044	4.28230099533604e-07	3.78726609444738e-06	5.59381313373545
CEACAM6	0.576454033608469	3.49691083847605	5.34030336083412	6.0508167204751e-07	5.20009552072074e-06	5.59129088282126
KSR1	0.61690627545788	4.22191232030983	5.36401004682914	5.46807592752292e-07	4.74562022895139e-06	5.58141207233301
WNK2	-0.568021293056376	3.77602792511623	-5.35440164208696	5.6973251549254e-07	4.92159431255023e-06	5.56874663052649
LAMTOR3	0.432109275578107	4.87245052166138	5.39022563479431	4.88754337816904e-07	4.27730379154888e-06	5.56664323239839
IRS2	0.442825754784645	4.59334795482459	5.37320769535098	5.2570973506075e-07	4.5743858528387e-06	5.56663872789332
ADCY1	-0.428402820096655	5.64394485720561	-5.43447159192786	4.04168512812489e-07	3.59729335192979e-06	5.56218617185186
RGL2	0.266478423013571	6.4058248241269	5.43933449858297	3.95796914521321e-07	3.53595491370437e-06	5.56000373536625
KHNYN	0.281427455263934	5.93602914502528	5.42874488746866	4.1424972847486e-07	3.67723591242758e-06	5.55767293198618
GULP1	0.504249612250521	5.51657488410145	5.41153811502803	4.4604510136749e-07	3.92820340983144e-06	5.55527736821193
HNRNPA3	-0.245170450471745	8.69538744198308	-5.46796100896104	3.49851181957468e-07	3.15753435890809e-06	5.55226869855163
PDP1	0.476188913219275	4.59322370481625	5.36463042863079	5.45358846336722e-07	4.73550433340361e-06	5.54844819265739
ACVR2B	0.394222898927685	3.68956191094176	5.37472150610442	5.22314539608271e-07	4.54957727104621e-06	5.54244682323499
SEC24A	0.417787074377769	6.88569705192431	5.44038472666142	3.94011354669612e-07	3.52188449785922e-06	5.54062588272533
WDR82	-0.251969149765313	6.38225436892523	-5.43526175138134	4.02796530863054e-07	3.59223660060499e-06	5.53342418509212
TTLL12	-0.35967705996842	5.9543712706818	-5.42199271638417	4.26452856474329e-07	3.77354368871782e-06	5.53133393916179
FAM120A	-0.190665146106854	8.42761204565352	-5.46084780740814	3.60754538849506e-07	3.24717917530632e-06	5.52763187568127
EPAS1	0.454161661542308	5.21024414180528	5.34713912783371	5.8768197167293e-07	5.06096462114216e-06	5.52216082968173
SCAMP5	-0.285129403161219	5.50800635801834	-5.41243343633082	4.44333296543727e-07	3.91518970042007e-06	5.51928221518022
C14orf132	0.381986334175573	4.05565240400939	5.36871284968044	5.35918647986682e-07	4.66079223553265e-06	5.502148350729
SLC16A13	0.565022979991856	1.95430622080894	5.29541989123563	7.3251750215973e-07	6.20284693980725e-06	5.49730275946058
RPIA	-0.369144025686323	4.42777017236619	-5.37701231305977	5.17217467819302e-07	4.51223001137715e-06	5.48898253139355
CAND1	-0.303281473519382	7.99711854722279	-5.44898310311524	3.79686451844286e-07	3.40187106944472e-06	5.48464115558284
OBFC1	0.383291233502146	4.77934100944476	5.37701857856537	5.17203593991368e-07	4.51223001137715e-06	5.47851033237033
ACOT7	-0.379868829879397	5.81688070966144	-5.39893293656666	4.70842121695655e-07	4.13569519077633e-06	5.47426231884713
EPS15L1	-0.252981287340054	6.17091598653785	-5.4037247451364	4.61260538387547e-07	4.05792806101701e-06	5.45985386545616
COPS4	-0.281456013675975	5.49074548058013	-5.39388261396816	4.81151554359505e-07	4.21960073157229e-06	5.45781875993265
THOP1	-0.426359921970265	5.45843863622551	-5.3880429602682	4.93347992926983e-07	4.31073763516764e-06	5.45593281621531
SYAP1	-0.25211428009693	7.0990628248636	-5.41807436750999	4.33695166057689e-07	3.82548415461435e-06	5.43739755139857
PSMA5	-0.331247223139203	7.64593377444828	-5.42552366098516	4.20028141518749e-07	3.72457616052999e-06	5.43654375382267
SRPR	0.210955469802308	7.1701218275951	5.41867539017693	4.32576521734067e-07	3.81763047465991e-06	5.4341902656962
AP1S3	-0.44071905281368	4.55094824751239	-5.34490565575278	5.93312476136498e-07	5.10682339212908e-06	5.4260897417338
PLA2G4C	1.09105612325929	1.40186035619931	5.23788153471742	9.34797282288526e-07	7.73172588970985e-06	5.41847547828018
RTF1	-0.241334870694719	6.2059545659541	-5.40125552216453	4.66173844107138e-07	4.09684254800199e-06	5.41304189998918
TMEM135	0.410844299457323	4.37881070673212	5.33920417760073	6.07926174578623e-07	5.22185790634458e-06	5.4095725890241
ATRN	0.286383622453886	5.97213267802233	5.39345910271265	4.82026061786149e-07	4.22505443255323e-06	5.38986782298779
ABCB7	0.321965701464382	4.01766654453615	5.32860834698125	6.36026123571779e-07	5.43808838988468e-06	5.37429133348576
C20orf96	0.526673994704777	1.95902396803016	5.24504324645286	9.0691730258439e-07	7.51972482321336e-06	5.36833889302553
PHB	-0.351749495822057	8.67347402756369	-5.42683147240709	4.17672659500318e-07	3.70565387664897e-06	5.36610056919992
FGF13	0.832345634778047	1.92024040496565	5.21447419649422	1.03188977198433e-06	8.46362165113582e-06	5.36578548207063
SMPD4	-0.273102886688984	6.7601230812507	-5.39728292507828	4.74186339711684e-07	4.16069902693505e-06	5.36494448645517
SPIRE2	0.421797237899914	4.1277941984141	5.3136928308743	6.77746037331218e-07	5.76239182934789e-06	5.35533525818383
DCLK1	0.352881925575531	4.83029596366669	5.35609221835622	5.65631841036354e-07	4.88869607725684e-06	5.35323096868854
MRPL12	-0.466234339580643	6.26793776370924	-5.38874129868806	4.91873690745588e-07	4.30235125733745e-06	5.35028427927948
MYBBP1A	-0.302449003358176	6.64946499983702	-5.39787779207656	4.72977999984373e-07	4.15227510327488e-06	5.34134536798006
NBEAL2	-0.399291645195949	6.86375704371298	-5.39264217798883	4.83717326230361e-07	4.23543903867883e-06	5.33694666310419
SLC27A3	-0.427628502813856	5.12202744124664	-5.35679955861733	5.6392469564632e-07	4.8764615356717e-06	5.33311580475841
TMEM106C	-0.273368734499551	6.53227997645971	-5.38611622882852	4.9743809759222e-07	4.34420613270616e-06	5.33159969742621
TNFRSF11B	0.546155836888385	2.91929869028472	5.27904062350732	7.85276342805345e-07	6.61610154008897e-06	5.33114898361599
EIF3I	-0.267813000522481	7.97836598564318	-5.40311453774193	4.62470002127317e-07	4.06642918800066e-06	5.32419170948976
ZBTB9	-0.273189839184827	4.52789890907697	-5.34956553013935	5.81624355563607e-07	5.0165475618596e-06	5.32227842386857
ATPAF1	-0.277533272541246	5.27071496439512	-5.3601496471425	5.55907612790839e-07	4.81959508362571e-06	5.31716880969241
HDAC2	-0.270205045388828	7.01460670582668	-5.39305247082458	4.82867179424377e-07	4.23020990502529e-06	5.31351452662407
NHP2L1	-0.313660493768556	6.40621396780652	-5.3739761196062	5.23983611471673e-07	4.56173967634162e-06	5.31129240643921
SEC11C	0.443795075953382	5.16136853698232	5.33802153924312	6.11001258365509e-07	5.24557753845214e-06	5.3093683058821
CD109	0.652524851436928	3.34827918524174	5.25488229328117	8.69936221131224e-07	7.24181849785893e-06	5.30161323738042
HUNK	-0.595609223972875	3.59910370022762	-5.23540747715332	9.44621916216848e-07	7.8014108280546e-06	5.29515582348283
ITGA6	0.509761062805141	3.84851934393236	5.27682940879123	7.92677624177504e-07	6.66502794708124e-06	5.28578189855637
CERCAM	0.341145290434095	5.47431615394437	5.35688283590883	5.63724040402509e-07	4.8764615356717e-06	5.27663750994193
LRSAM1	0.296743543342181	4.94988742343342	5.33695339176614	6.13791722614349e-07	5.26683056388013e-06	5.27323817258791
PATL1	-0.334849845623756	5.55871672395601	-5.34053569556175	6.04482098126396e-07	5.19761368075365e-06	5.27172584625054
BCL6	0.430989189814937	3.93574613382583	5.27085762380197	8.13008660788268e-07	6.8154169639213e-06	5.25788960070543
SLC13A3	0.908441265204136	1.15703779625177	5.18637959908947	1.16148931018964e-06	9.46625108363136e-06	5.24057651697742
HINT3	0.368677577674195	5.43746506415852	5.34061422398578	6.04279575474868e-07	5.19761368075365e-06	5.23174889545635
KLF3	0.359029915851528	5.2233000364952	5.31596769995519	6.71214281285809e-07	5.71977798431866e-06	5.22925142667526
LRPPRC	-0.236958896423701	8.47160249384469	-5.38854704814929	4.92283350557344e-07	4.30368361459541e-06	5.22221016925623
LMO7	0.469174374315758	4.02826096408761	5.27241070878636	8.07672623166051e-07	6.77671124465128e-06	5.2202616520108
EFEMP1	-0.358321600928647	5.01225914639074	-5.29195222104396	7.43389614745001e-07	6.28536295095824e-06	5.21250031200085
MAP4K4	0.242769969397667	6.60966090479284	5.35888828290092	5.58912998011167e-07	4.84063230385229e-06	5.21229614325602
CAP1	-0.173066220147657	7.81296112891581	-5.37639663455753	5.18582554760591e-07	4.52178031585825e-06	5.20700053889854
SELT	-0.291894467234807	7.12230934055577	-5.36576658193643	5.42715379301759e-07	4.71499844334682e-06	5.2034340864871
TSC22D3	0.324272797354783	6.02488184372022	5.32953322638798	6.33523577006334e-07	5.42223556901429e-06	5.20055496679706
ACYP1	-0.591635242390535	2.77723813978185	-5.21640530331878	1.02352014828356e-06	8.40698537195325e-06	5.19110055606065
ANXA6	0.356003657763645	4.95710089976588	5.31591463113243	6.71365952117767e-07	5.71977798431866e-06	5.18949068051929
DYNC1I2	0.255345736227987	6.13055504247428	5.3473390548088	5.87180520282868e-07	5.05925142772317e-06	5.18580385104826
PNO1	-0.268983583345414	5.37154395269287	-5.3311441231302	6.29187783458532e-07	5.38788350771147e-06	5.18117797204019
ERV3-1	0.527771845642651	3.41986319453207	5.24768371331815	8.96844633275527e-07	7.4472838365938e-06	5.17410386967844
ARHGEF10	0.368958687415681	4.20285923673789	5.27231914564091	8.07986260573706e-07	6.77671124465128e-06	5.17115288390832
SHISA9	-0.444168117309315	3.35020673770489	-5.24783077422081	8.96286862104455e-07	7.44634946936657e-06	5.17105739536754
PADI2	-0.411384767038853	4.49275914071386	-5.27596222990097	7.95598791091466e-07	6.68622823226818e-06	5.16713216469735
GOLPH3L	0.47726132998762	6.4418847860992	5.32931029882045	6.34125893625675e-07	5.42461454986996e-06	5.1576033665316
EIF5B	-0.349624680642164	7.86787649347857	-5.36207489975437	5.51350888344801e-07	4.78256859786227e-06	5.14789753815626
MRPL15	-0.299110160369231	6.09636036644537	-5.33576073148284	6.16922205004343e-07	5.28826599512692e-06	5.13875431796866
PIGW	-0.406093764587312	4.33249336408021	-5.28026831230675	7.81196296761396e-07	6.5850437837891e-06	5.13770093515898
PHF20L1	0.381854411192205	6.52298771220911	5.33601230594855	6.16260577468615e-07	5.28530353722314e-06	5.1288122079549
HHAT	0.649473536829607	1.52729168785548	5.16591515360658	1.26576774317635e-06	1.02165539270663e-05	5.12672764208709
KIAA0020	-0.308836862975557	5.45711405694675	-5.31458886083939	6.7516590714173e-07	5.7462975221569e-06	5.11590331064413
EIF1AD	-0.302646489443847	6.43120715503031	-5.30958932028907	6.89685914485938e-07	5.85795187093084e-06	5.1145082002357
TMUB2	0.361717497759311	4.39481490808767	5.26734325447478	8.25210784454134e-07	6.90041257960547e-06	5.10302176986819
TBL2	0.236458056174174	5.89197207347537	5.31514973902934	6.73555743510689e-07	5.73551234952788e-06	5.09972389464731
RRP1	-0.366886930466518	6.40345258804906	-5.32524195605113	6.45216870783459e-07	5.51385127592364e-06	5.09869841372624
C3orf47	0.877917785334149	0.985897961685736	5.14708118953389	1.3697824586965e-06	1.10135778073271e-05	5.09868001281979
SGOL1	-0.39151386326081	4.59663546447615	-5.27378713531753	8.02972177330451e-07	6.74480496919862e-06	5.09046208260748
COASY	-0.318319409551338	5.1711784634987	-5.3046572607347	7.04309079576095e-07	5.97608576703735e-06	5.08757085840543
PRC1	-0.191570303494849	8.17883707332906	-5.34797789650811	5.85581000042186e-07	5.04807043541522e-06	5.07299881473327
TUBB2C	-0.355431551981573	8.86018168826057	-5.35730712456836	5.62702808434231e-07	4.87093259226401e-06	5.07216659246115
PPP5C	-0.311267329921296	6.09528058952803	-5.31665636914741	6.69249100311628e-07	5.70755836492181e-06	5.06677995333217
TMCO6	-0.373715981440054	3.57173838293624	-5.23685100666281	9.38877375854113e-07	7.7577990285495e-06	5.06441407038289
C14orf80	-0.484503402241702	5.17603995475517	-5.29462997078011	7.34980361685954e-07	6.22055241337849e-06	5.06311769717488
MTCH2	-0.201501895718247	7.28054030559639	-5.33479444269968	6.19469961558707e-07	5.30738505999376e-06	5.05983283430597
TMTC1	-0.478711418005928	4.13221768461863	-5.24738188862307	8.97990454091137e-07	7.45309794254103e-06	5.05947875614113
NFIL3	0.408628278970509	5.16866681969889	5.23754747586324	9.36117994765974e-07	7.73882221674056e-06	5.04888333991126
MAP3K8	0.344318778743777	4.93944866183709	5.26375507315572	8.37853888033605e-07	6.99214991191318e-06	5.04372782849357
PLEKHM3	0.68795781709446	2.81406795066939	5.18278906961351	1.17915744032434e-06	9.59155108559545e-06	5.03823827292006
CTSL2	-0.525254240719194	2.95370376184395	-5.18096756031961	1.18822074677767e-06	9.66057548328137e-06	5.03318098237692
KIF15	-0.381657402648255	4.41758004192283	-5.25915932295775	8.54324109639456e-07	7.11894190812669e-06	5.01227451006599
OSBP2	0.416105373646957	3.33430866021354	5.19480436526097	1.12104216860593e-06	9.15891999402321e-06	5.01185215050497
SAFB2	-0.240554167986381	5.99792962947341	-5.29614302312743	7.30269957978333e-07	6.18694770882961e-06	5.00911639726104
[truncated: 14,725 more rows]
