# Supplementary material for: The transcriptomic response of cells to a drug combination is more than the sum of the responses to the monotherapies
Source: eLife. 2020 Sep 18;9:e52707. doi: 10.7554/eLife.52707 (PMC7546737; doi:10.7554/eLife.52707)
Supplement: Source data 4. [file elife-52707-data4.zip › MCF7/limma_t0_MW_9.txt]

1	logFC	AveExpr	t	P.Value	adj.P.Val	B
UBC	3.81038569296574	10.845093444045	78.4622509923389	5.08919131508578e-90	8.51116355534946e-86	195.616344285211
C17orf91	4.59300231768919	6.22040122393268	74.5632929551437	6.80907206354608e-88	5.69374605953724e-84	190.118010833478
DNAJB1	4.50262529270309	9.70935114870328	71.0516171603451	6.95548603194579e-86	3.87745161327538e-82	186.140558993754
MAP1LC3B	3.34524064794517	7.62558097053956	66.9025357390991	2.20404457789627e-83	9.21511038018429e-80	180.308029776515
DNAJA4	5.01796046007557	7.65985678493217	66.1980817836237	6.0611353929172e-83	2.02732856622294e-79	179.349858677721
PPP1R15A	6.09992792398945	7.73047738173972	64.3072125893424	9.64456215030134e-82	2.68826095669399e-78	176.48711105686
FOS	4.52566934438181	6.70296140946639	63.8931205824128	1.7863068680227e-81	4.26774229440167e-78	175.66787201405
HSPH1	3.6706920245638	10.3379439314484	61.5353871284442	6.43072277769005e-80	1.3443425966761e-76	172.463182708421
IER5	4.32004080785266	7.83467038761343	61.0359023585927	1.39711802236061e-79	2.59615575621765e-76	171.631691358937
SDC4	2.19398913878585	7.92862480671931	60.4107309833874	3.72141653932257e-79	6.22369702036306e-76	170.673155196512
ZFAND2A	5.84698542229481	6.89223470843203	59.7945477192273	9.86671481225763e-79	1.5000994410927e-75	169.629582835662
BAG3	4.87686761377307	8.79206796542452	58.2753464445848	1.13799497846604e-77	1.58598566832218e-74	167.284017978936
HSPA1A	4.29628377295822	9.30862539928997	58.2144496573543	1.2567608213911e-77	1.61677445976498e-74	167.191022160619
HSPA1B	4.34108922878139	8.83758207858262	57.6866289847975	2.98346673348034e-77	3.56396411790894e-74	166.324924889048
NXF1	2.20132342614669	7.46721710303826	57.2157282059114	6.49300535848759e-77	7.23926810768976e-74	165.524793762718
TNFRSF10B	2.84109252057629	6.47513920581161	56.8531374195332	1.18653913623272e-76	1.16727532437388e-73	164.852519547079
SAT1	4.09317390069034	5.89732516241368	56.9057986204774	1.08681728667528e-76	1.13599576889733e-73	164.756559509002
GADD45A	4.14771368579562	5.41162096556908	56.8032961560025	1.28942675808034e-76	1.19802072789642e-73	164.459970105666
MXD1	3.91199640001124	6.88739720859648	56.4627485376374	2.28011329284201e-76	2.00697972155209e-73	164.226308645819
PRNP	3.10225248030969	6.66236760372295	55.5194383003076	1.12486067653562e-75	9.40608497719082e-73	162.647237506707
JMJD6	3.24344085560994	6.14538139994074	55.3367982691036	1.53666779009184e-75	1.22377295816648e-72	162.310298126134
HSPB8	2.65840539332686	8.67105303983863	54.6587902045909	4.93423495988419e-75	3.75091570314106e-72	161.220675321291
CDKN1A	2.99460032615672	8.02918651422638	54.5350701901236	6.11370748244072e-75	4.44546277984081e-72	161.000982776476
MCL1	3.05973210040981	10.2091383836117	54.207054741216	1.08158064071523e-74	7.53681443138397e-72	160.434237266715
SIK1	2.68953822631672	7.20892170867376	53.0602225202018	8.15535605788019e-74	5.45560698847953e-71	158.402867927898
VEGFA	3.59811187551534	7.06037922764422	52.8612194447177	1.16276482973261e-73	7.4792611586339e-71	158.028309513356
PARD6B	3.98565122682805	9.35984265063281	52.4569334120189	2.39952024644049e-73	1.48628061486929e-70	157.336979178984
LMNB1	-2.30595659078713	7.53408584336184	-52.0571156267178	4.93753903951638e-73	2.94912153203114e-70	156.610894869639
HEATR6	-2.16969390523498	7.84462438321741	-51.8357466045115	7.3788724403101e-73	4.11839891337344e-70	156.207733501047
H1F0	-2.94150666719963	7.72711080413696	-51.8350887997045	7.38770434113867e-73	4.11839891337344e-70	156.200420190228
SLC25A25	2.44969216772416	6.24587187674517	51.6248650729422	1.08355139016385e-72	5.84558498358073e-70	155.793340825185
HSPA8	1.64439201649594	11.9936459746859	51.1125995465094	2.77225350476544e-72	1.44884898792804e-69	154.84857007107
RTN4	1.63528177866697	8.20824084217759	51.0320144452591	3.21631699152285e-72	1.62999046564328e-69	154.746391718172
TSPYL2	3.44006383758957	6.38540384366304	50.9545920338005	3.71057742617989e-72	1.82516755515978e-69	154.54606562689
PRMT6	-2.39772488003631	6.70457695712868	-50.9008887936689	4.0978488206919e-72	1.95806924792147e-69	154.449412760647
KIAA0513	3.60122297627105	5.82949933495263	50.6114586487751	7.0088642772485e-72	3.25600683813066e-69	153.917105073584
DNAJB6	2.22374958913964	7.80144613763983	50.4227034968651	9.96157414228327e-72	4.50263151231204e-69	153.617048612779
RAB7A	1.55303771979582	8.60384147926901	49.4997364063481	5.65725054046539e-71	2.48978573786166e-68	151.878295882391
VPS37B	3.38612852143567	5.05825952820964	49.1591412605355	1.08202948968875e-70	4.63996440655247e-68	151.074375289363
SESN2	4.33795917320484	6.73073296517458	49.0313722588149	1.38151157880458e-70	5.77609991098196e-68	150.953535352832
STX3	2.21689407800157	7.26471962093819	48.6235197664003	3.02553048779295e-70	1.20473742566308e-67	150.205500931095
KIF20A	-3.07286399499907	5.81745294395838	-48.6404877894923	2.92809664729822e-70	1.19437776413208e-67	150.180182866746
DNAJA1	2.24879743833581	9.61681679901245	47.9797255224931	1.05581506846759e-69	4.10638400117487e-67	148.92869191994
MRPL18	2.7400251599814	6.42466694507529	47.812692443996	1.46389133448413e-69	5.56411788134377e-67	148.628618187647
TES	3.5951766391255	5.93738087172614	47.7233216180794	1.74433821358578e-69	6.48273606311301e-67	148.422249653909
KLF10	2.97703864240929	7.44018767785237	47.2031652125136	4.86732675213232e-69	1.7695907087535e-66	147.430809202009
HBP1	2.8640415284578	6.10881226071028	46.3552637975634	2.65153316654184e-68	9.4349448249459e-66	145.714234266668
SERPINH1	4.24240933961729	9.03932703530522	46.2351000014163	3.37929872594614e-68	1.17740399776507e-65	145.463814242664
CCDC9	3.03408501047796	5.80123188275644	46.051973080424	4.89585246989545e-68	1.67098442258228e-65	145.09717962492
EGR1	5.70263473990223	7.31746040913881	45.8795172244115	6.9499794943308e-68	2.32462914126377e-65	144.723697866737
ZNF473	3.20560419470661	6.17128838010622	45.8174444824733	7.88636919721146e-68	2.58611055792479e-65	144.641123680838
AURKA	-2.44442648472644	6.86782300198997	-45.8076106714749	8.04599554806764e-68	2.58771595280545e-65	144.628201880712
HSPA6	7.69878452651808	4.58931929883194	45.4705980143971	1.60273570616595e-67	5.05738716036215e-65	143.573561478076
DEDD2	4.00105214308908	6.41955434437307	44.6800166170577	8.22118071301449e-67	2.54613011563804e-64	142.305154021207
STIP1	1.59907808525469	9.50524692810074	44.3222811251274	1.73778826975972e-66	5.28414018608391e-64	141.508524013051
RNFT1	3.0856370910468	6.72540781486655	44.2932616155067	1.84701387515454e-66	5.51597500858653e-64	141.496931538332
MT2A	4.34914641523794	7.21193164564443	44.22809180938	2.11825966620002e-66	6.21504818553142e-64	141.360806391373
FAM53C	2.44347991142933	7.2283258284205	44.0727392780264	2.93872190910448e-66	8.4736526220454e-64	141.027484190046
NUCB1	2.64262482316481	7.6619737684796	43.9558506863936	3.76213918073007e-66	1.06640704505982e-63	140.772694770707
DUSP5	4.01401912534196	4.47402428634682	43.9201890538344	4.05709599886698e-66	1.13084789141752e-63	140.481877282597
CSRNP1	4.20145888029095	5.15068521785139	43.7854112578541	5.39910549603271e-66	1.48003587274193e-63	140.271495867888
TRIB1	3.63865097134626	7.1775657704366	43.6534067817144	7.14841652230892e-66	1.89762091935071e-63	140.143878304485
IL6R	4.33981223962545	3.92623683264399	43.7778183947451	5.48685865283423e-66	1.48003587274193e-63	139.92710652157
HERPUD1	3.69952885360693	6.39996889195011	43.5198723367202	9.50276325924591e-66	2.4831908241817e-63	139.849235151551
STX5	2.51048241991871	5.97928525378897	43.4875555035814	1.01817792773574e-65	2.61969348668499e-63	139.787289796563
HSP90AB1	1.25942174957262	12.2065673647244	43.2304057805811	1.76623421571329e-65	4.47553045811955e-63	139.117900344772
C16orf72	2.14852514345145	7.06883648947183	43.0542942175243	2.58003255428706e-65	6.44006931908906e-63	138.855602398254
NAB2	3.5749880402301	6.74429635336419	42.9422662849058	3.28572821182569e-65	8.08095861979013e-63	138.621349734435
DDIT3	5.645753106918	6.72634808064563	42.9202577958444	3.44579715863237e-65	8.35181328709677e-63	138.520979314581
HSPA5	2.26605856143612	10.5527548020853	42.7916527767722	4.55192056940928e-65	1.08751885146858e-62	138.22034403614
ETS2	2.06442611454356	6.36117609938898	42.7411042229748	5.07932782486173e-65	1.19643209215475e-62	138.186599665082
CLK1	3.47879468531782	7.00246078561596	42.5775685887603	7.24749325592124e-65	1.68343162794482e-62	137.827720291431
TFE3	2.19623941649868	6.72470095457409	42.4665310374354	9.23238819361133e-65	2.11510219383501e-62	137.585996717148
AKAP17A	3.05433592256001	6.15632656702606	42.2282982382123	1.55489000665181e-64	3.51405141503309e-62	137.069081949928
IARS2	-1.97226576159779	6.96553155880434	-41.9757416280948	2.70988943262572e-64	6.04269211616434e-62	136.509611271589
APP	1.37840605975147	8.8654038719346	41.9079246987925	3.1474186995887e-64	6.92597767525283e-62	136.310856273354
EIF1AD	2.20258679090801	6.43120715503031	41.8421454385104	3.6399417705622e-64	7.90576443777691e-62	136.215111832838
IFRD1	2.58901274132579	7.38493088016067	41.5909909191749	6.35318848213007e-64	1.3621887714762e-61	135.645190510102
MAFG	2.90084171253532	6.70722584074029	41.5619475704604	6.7771770232002e-64	1.43470263969621e-61	135.596627010176
NCAPD2	-1.98650791943693	6.83603590534476	-41.5201735899798	7.43763733278853e-64	1.54887202412353e-61	135.500055968928
MYO10	2.7804822688042	5.94259595832245	41.51632206594	7.50171214745311e-64	1.54887202412353e-61	135.497420535573
PMEPA1	2.2269665905716	7.04533868046243	41.3711568342832	1.03704493885557e-63	2.11506579968544e-61	135.157074559352
KDM3A	2.45057235233198	6.19680587958183	41.3146886323058	1.17658557634857e-63	2.37074905769319e-61	135.047835589638
ZC3H12A	4.31273780051414	5.32240791917296	41.1583737978438	1.67009789056216e-63	3.32508537163829e-61	134.658305915893
SNIP1	2.45310160915734	5.15271615888027	41.033808592492	2.20969606441969e-63	4.34764199780645e-61	134.403209876035
MT1X	5.21247236521218	5.90502223325212	40.9331449528768	2.772254003493e-63	5.39106697144384e-61	134.109170777308
SF3B3	-1.37088789316325	8.48671373457307	-40.7787936453454	3.92904894127145e-63	7.55280626365789e-61	133.799925973243
USPL1	4.15719357307611	6.33987128627438	40.7385880725753	4.30350409279278e-63	8.17861391453028e-61	133.749708656073
PHF13	2.1852686506322	5.63553052157035	40.2445256871197	1.32585436586166e-62	2.49141442861464e-60	132.628047642573
SPSB1	2.75587897653176	4.81058564964061	40.187960829611	1.50932657379876e-62	2.80466418002339e-60	132.478065063272
CCNA2	-2.89048434107472	5.48221964919826	-40.1339434490235	1.70844609864731e-62	3.13978599492061e-60	132.357963316237
GADD45B	3.048715595622	5.51505952483269	40.1205468976142	1.76180704942889e-62	3.20265881463573e-60	132.34090293562
ATP6V1G1	2.2657753853747	7.82261612554127	40.0726911692439	1.96655151175234e-62	3.53640940672538e-60	132.194477754601
MEF2D	2.94704776619426	5.28492277923607	40.0029585395692	2.3087136673113e-62	4.10754546511852e-60	132.05800379457
HMOX1	5.44106401455029	6.75584619051977	39.824051602667	3.4881585304486e-62	6.14062771191814e-60	131.641174792622
SERTAD3	2.3343695251512	6.08400992785327	39.6984123686068	4.66537085600712e-62	8.07309652509787e-60	131.369621112053
PI4K2A	2.00086367932855	6.12383947389819	39.6968372216035	4.68243460257411e-62	8.07309652509787e-60	131.366991776125
STK10	1.87495376346861	6.01085645498563	39.4872592544787	7.61958553365434e-62	1.30030559657995e-59	130.874758256784
ANKLE2	1.42383986935555	6.9967190703404	39.3985327127369	9.37029844364503e-62	1.56784647622116e-59	130.647114291459
EIF5	1.87631195505544	9.97274882645205	39.3983255278674	9.37482944403944e-62	1.56784647622116e-59	130.563164610813
GEMIN5	-2.5303745387994	5.94301462918895	-39.1898957070305	1.52641325482988e-61	2.52749854195792e-59	130.181587148409
MICB	3.72500306498197	5.17514329826187	39.1101295645687	1.84058524093865e-61	2.9885385989765e-59	129.998116042001
STC2	2.04579414025768	8.15963986627405	39.069919344148	2.02295684264839e-61	3.25307021504343e-59	129.854125028737
PIM1	3.65667296354213	4.25635696778527	39.1308999470428	1.75297735402109e-61	2.87419541849497e-59	129.799944831098
UMPS	-2.38425890102168	5.72626335828532	-38.8630944531076	3.29322261357184e-61	5.24531952279767e-59	129.40939517337
VCL	2.16919775462013	7.3146997792152	38.6983009180621	4.86359475877442e-61	7.67346780620221e-59	128.97840797227
OTUD5	2.19023777481138	6.08311652434137	38.5464407180987	6.97534783032184e-61	1.07934701026586e-58	128.663820500138
MORC4	2.55257169775715	5.20734580627586	38.542877083724	7.03472997602122e-61	1.07934701026586e-58	128.662313744989
AZIN1	2.53810185004262	9.65199339190434	38.552275629218	6.87920913305577e-61	1.0752139583292e-58	128.569035526622
STK40	3.05518221919076	6.58507542584907	38.4666761463222	8.43415587078882e-61	1.27074615119885e-58	128.465141013503
FKBP4	2.08611010838021	9.34824450160857	38.4797568276448	8.17534423809481e-61	1.24294960943543e-58	128.403560023226
PXN	1.69510043904221	7.72764029444019	38.4362359872861	9.06892915745032e-61	1.35418545740356e-58	128.348190347262
FHL2	2.68567895123348	5.71095113597258	38.3903780973414	1.01175085360963e-60	1.49739126334225e-58	128.298827910481
PNPLA8	2.66664778700964	6.42752123418809	38.3736239540342	1.05304396434804e-60	1.5448339701541e-58	128.244610136483
PAK1	2.58101623924951	4.41516151120314	38.2766818432736	1.32769934172082e-60	1.93082119921209e-58	127.997643403577
AEN	1.71332166830472	7.40668228714742	38.2729899163913	1.33948364676972e-60	1.9311659059118e-58	127.982290531461
KIAA1467	-2.15191044003639	5.88642277267532	-38.2255165897381	1.50076885566133e-60	2.14520156769915e-58	127.905329314409
FUBP1	-1.61531363146543	7.09185198545167	-38.2099933639114	1.55765391498261e-60	2.20764441306519e-58	127.844833853803
DUSP1	2.62981709196901	5.4953577980922	38.163116073385	1.74300066937964e-60	2.44957505837858e-58	127.742793754347
C20orf111	2.23096534454908	6.43378349403498	38.0474444200442	2.30146401689511e-60	3.20747368487948e-58	127.468965622548
INTS3	-1.76137454609688	6.2585639365588	-38.0129688849154	2.50059008787111e-60	3.45618749004598e-58	127.39095371781
BHLHE40	2.32645825483311	6.82896665127999	37.951388466306	2.90058484389696e-60	3.9761787646994e-58	127.230360928819
YTHDC1	1.57776769592175	7.2461261700118	37.8836388473289	3.41578350488363e-60	4.64435474273771e-58	127.0343457071
ARF6	-1.64177374630658	7.25380671598134	-37.7521677741687	4.69456460497297e-60	6.33160471399742e-58	126.735761393647
TRIM26	2.3910160313926	7.15230588866758	37.428941817316	1.03020547549255e-59	1.37833250977099e-57	125.936468649334
LEO1	-2.53042459993237	6.09344048592923	-37.2955398084854	1.4274026306956e-59	1.89459377744074e-57	125.655550792536
CSTF1	-1.98451275534611	5.78059363327777	-37.2097403553851	1.76143371082238e-59	2.31954467557429e-57	125.445487389343
SPRED2	2.25896220987897	6.18700431150024	37.1803645096597	1.89310319291044e-59	2.47345764048705e-57	125.35886907049
MAP3K14	2.98351046950492	5.93432447964536	37.1367740462128	2.1070337172969e-59	2.73163037892041e-57	125.260900048837
DUSP3	1.77114078180555	6.61964217285845	37.087427844343	2.37884151922495e-59	3.06028812057832e-57	125.110804170928
UBB	2.23232808785299	10.3065917317109	36.8906947108256	3.86414035303708e-59	4.89574873213577e-57	124.504836414602
ZHX2	-1.75785639642008	6.42587084609066	-36.8251051721445	4.54476506352049e-59	5.71478578363283e-57	124.492893709471
KLHL21	2.55206987144652	6.12074249085	36.7575699313756	5.37246902032621e-59	6.70516208178623e-57	124.311297525155
HBEGF	5.28313351567399	3.73757462923029	36.9392058026989	3.42776059391942e-59	4.37602047119911e-57	124.207204771025
TRIB3	2.74003317356456	7.80822936799348	36.687032191616	6.40015486363638e-59	7.92860666218184e-57	124.096350845982
RBM14	2.38060798927398	7.3102521493805	36.644415046719	7.11506989084838e-59	8.74944329812855e-57	123.976605324929
ITGA5	3.69113061548116	3.80200093223678	36.6324438762173	7.33002980377309e-59	8.94798674732126e-57	123.854030190637
HJURP	-2.75251547541423	5.26193072498475	-36.2576930088569	1.86906363913636e-58	2.24879282740406e-56	123.075787284215
NR2F2	-2.22308804551608	6.03322532752457	-36.2108647657367	2.10221337474653e-58	2.51124403423293e-56	122.968827667003
GINS1	-1.98449442136228	6.00348475754953	-36.0933390673938	2.82524425387541e-58	3.3510202058023e-56	122.667866669621
SLBP	1.85983339658423	6.60477268788022	36.0187762608778	3.40950763115035e-58	4.01553560727876e-56	122.443401559578
FOSL1	6.65411164217067	3.29180561096025	36.4901730796168	1.0447479205045e-58	1.26611334945777e-56	122.226616064525
ZFAND3	1.55671662593391	6.50130552472739	35.8836767917668	4.79709037962913e-58	5.61024751810613e-56	122.107320783215
TARS2	-2.96146634008644	5.42959396772546	-35.8396315855798	5.3632265319897e-58	6.22879170284692e-56	122.004078818836
PLK1	-2.5818253938921	5.46930024210235	-35.7761954155482	6.29932280610106e-58	7.21574483624891e-56	121.872011059768
SFXN1	-1.51721333276037	7.55726500630619	-35.7944315308821	6.01447818999978e-58	6.93697470686595e-56	121.854797185163
DFNB31	3.25588129394054	4.98474938845129	35.7271580485003	7.13470424764311e-58	8.11706080527778e-56	121.749591708884
NCRNA00201	4.17454715123387	4.91844219444141	35.7151746233944	7.35532557822329e-58	8.31151790339232e-56	121.719633653178
DNAJB9	3.4310897470259	6.3183972105024	35.6961714851057	7.71939384568792e-58	8.66437199162985e-56	121.666132866789
BCL2	-2.80710528133017	5.85471034630259	-35.6576584655466	8.51402138248263e-58	9.42970156295626e-56	121.573876236018
YKT6	1.51894947304623	7.19490619110533	35.6867373548801	7.90684006684901e-58	8.81559955186552e-56	121.573650067054
ZFP36	2.77348928913124	5.86929075058073	35.5913188578303	1.00814598964523e-57	1.10922589018598e-55	121.401852876469
EPHA2	2.55724127678947	6.00704891373219	35.5044779752507	1.25825730717194e-57	1.37536569968258e-55	121.152598641115
ASNS	2.94989852270622	7.81572324876419	35.4814088306674	1.334661149645e-57	1.44940734199111e-55	121.046718860692
PCDH1	2.4726362881644	5.18765022408441	35.4502252110188	1.44544148828902e-57	1.53971741720672e-55	121.04496972521
TPD52L2	1.27791464033105	9.07026353119499	35.4575416811272	1.41864329882035e-57	1.52085836727381e-55	120.924034212236
VANGL1	-2.52072145808361	5.58619610547376	-35.284150543506	2.21242138419593e-57	2.34180602717043e-55	120.619629165393
ELL2	3.43664474184005	4.13746014717942	35.2058240612503	2.70592837342962e-57	2.81080410666068e-55	120.36937467126
ICMT	-1.2890131771073	6.74517217962077	-35.2020777057919	2.73214110941819e-57	2.82051406875986e-55	120.357075904595
LOC283624	4.27464180189549	4.97776380664974	35.1654114819753	3.00262071946538e-57	3.0807257001435e-55	120.306593481194
HSPD1	1.66588767253691	11.0907695448554	35.2443706016667	2.45052879124027e-57	2.57752474872342e-55	120.298882316033
RAGE	3.40570213811502	3.65203643386363	35.2177323467927	2.6242816103147e-57	2.74303035318144e-55	120.279266730273
UBE2B	2.45651194262044	6.84805985928007	35.1629709689854	3.0215554496429e-57	3.08124959389194e-55	120.244558875397
RNF114	1.17599918490626	8.5965685655864	35.1116535059987	3.44885271130946e-57	3.4956734996327e-55	120.05386773684
BAIAP2L1	1.62561068203773	5.59387859369574	35.0676793314117	3.86327723058319e-57	3.89213544604056e-55	120.050618094972
LOC147804	3.44068499288422	4.73925526218779	35.0409430459032	4.13946929478592e-57	4.12074312416665e-55	119.995046902749
ATXN7L3B	-1.74626960481666	7.35809121352165	-35.0467435210751	4.07790303222561e-57	4.08376349167312e-55	119.94585916247
RABGEF1	2.03763750713306	5.88654567599332	35.0306543648275	4.2509910177286e-57	4.20672034204101e-55	119.942636897254
CCDC84	3.08318956862763	4.8243065118648	34.992984005437	4.68583506192876e-57	4.58280149565477e-55	119.869876231198
YWHAG	1.75845401684717	9.44887194602258	34.999841102302	4.60346513974967e-57	4.5287265292455e-55	119.727233436958
MAFF	6.24121723824657	3.55005147507574	35.4706390002214	1.37191749581811e-57	1.48025472258465e-55	119.620618028148
TRIP13	-1.55490137165605	6.92683617992374	-34.8944256476743	6.04830788717677e-57	5.88092448285723e-55	119.556251905265
CTCF	-1.57103300161381	6.59581948611356	-34.833126141341	7.09106073449903e-57	6.85496530195154e-55	119.420869693532
BCL10	2.47139201954715	5.00470492733472	34.7690852723454	8.37507113924636e-57	8.04969481222736e-55	119.29125716625
DKK1	-3.02812220672653	6.41450477589382	-34.6900240738855	1.02890329967575e-56	9.83278787644412e-55	119.085935272838
LOC284454	3.72718956357233	4.08158548463672	34.6561252451009	1.12396683401581e-56	1.06802393932275e-54	118.926887472336
KDM6B	3.16835663104651	7.18789582028028	34.6485756109109	1.14631836367263e-56	1.08310894429723e-54	118.912216142756
DENND5A	1.84609000181015	5.43704737635107	34.609793920332	1.26841023302635e-56	1.19173554702993e-54	118.866310950142
LOC100128338	-1.94660583337027	6.44541154959426	-34.5831097226023	1.3599642232603e-56	1.27061685306174e-54	118.77652342343
CAD	-2.06393608215542	6.79935492127865	-34.547938482168	1.49091334335752e-56	1.38522415301728e-54	118.674477961522
DDIT4	2.96306705607375	7.79816807553139	34.5055447085681	1.66579671318924e-56	1.53915934979983e-54	118.533649473669
IL4R	2.68423438110827	3.96943917364284	34.4827482720514	1.76825575531178e-56	1.62485215669418e-54	118.513329628193
TSPYL5	-1.84452769200422	6.31818720587716	-34.4225633484063	2.07040212050966e-56	1.89209863734446e-54	118.365620643419
KIF23	-2.03958430842235	7.00670045513379	-34.4016052776627	2.18743700326947e-56	1.98819002405862e-54	118.264961477446
PEA15	1.73377355354965	6.23329816051976	34.3777339101478	2.32890107041532e-56	2.0828097059693e-54	118.217352648583
TP53INP2	3.40140324709089	3.91068928026686	34.3942271240267	2.23020915578222e-56	2.00704408080814e-54	118.160785863729
CTNNA1	0.960147279165101	9.67448531254551	34.3938901823052	2.23218248642857e-56	2.00704408080814e-54	118.137804246143
PTGES3	2.02770067586512	10.1325666744171	34.3746149401102	2.34805426420546e-56	2.08876912311554e-54	118.057111348579
PATZ1	-2.2707262574557	5.48783334293799	-34.279602927294	3.01437920655115e-56	2.65328830791376e-54	118.012892335485
TBC1D9	-1.75564527679954	7.75291635078837	-34.2831857219396	2.98608546852651e-56	2.64229065479563e-54	117.934543147574
MAGEF1	-2.93592957523104	5.02894836281411	-34.2613197380202	3.16303403017066e-56	2.76955922097246e-54	117.897212836967
SLC39A14	1.70241894463005	6.34528114217807	34.2129175417921	3.593314582329e-56	3.11370948574457e-54	117.782072168511
MORF4L2	1.61677081191888	9.25235499048998	34.2357958388867	3.38302407321385e-56	2.94675492710565e-54	117.72989459971
SNRPA	2.10261434203378	7.08013302582142	34.1505724508145	4.23585221736979e-56	3.65156662285012e-54	117.596205165138
ZNF761	2.95781122580694	6.40608484460987	34.0809473311428	5.09166433851244e-56	4.34454053047357e-54	117.428514653092
NECAP2	1.92458853546761	5.53944140407605	34.0522557950934	5.49330201755261e-56	4.6398981283611e-54	117.385758838848
TRA2B	1.1691481840213	8.20357597403313	34.0825806051885	5.06971370245336e-56	4.34454053047357e-54	117.360245311939
RSRC2	2.07424843243074	7.26264497055346	34.0607393794692	5.37132313975908e-56	4.55989889285944e-54	117.351185479309
ATG16L1	1.4391378776468	5.91666001766437	34.0178787359212	6.01689241806434e-56	5.05660848239739e-54	117.278835581514
TUBB	-1.36617814777398	10.4297180764044	-34.0080974470496	6.17487787068672e-56	5.16343287546824e-54	117.095287164361
RYBP	2.40507136523515	6.66934960841198	33.9135693934965	7.9350712183028e-56	6.60229507735801e-54	116.973495188364
SFMBT1	2.00808256329946	5.0492979590026	33.7867471659429	1.11195916530193e-55	9.20614112896509e-54	116.697897698388
NUDC	1.92922985208134	7.81231681290727	33.7843354525331	1.11912854870235e-55	9.21985509778228e-54	116.576221842288
MIDN	2.4092637882025	7.32255438856202	33.700320346895	1.40028955842211e-55	1.14796287132605e-53	116.376653059224
WDR37	1.46084332226426	5.93147661887449	33.6737082102939	1.50346290864582e-55	1.22581639014694e-53	116.365345403889
TCEB3	-1.55921544474414	6.14385835806823	-33.6447219160844	1.62459627300605e-55	1.3062378879689e-53	116.306789138339
FNBP4	1.59948686590806	7.36923738425112	33.6721057774463	1.5099149507909e-55	1.22581639014694e-53	116.301401087986
IVD	-1.53100034277423	6.16211062861071	-33.6193537137591	1.73867210112295e-55	1.38464534377048e-53	116.2319627549
TOP2A	-2.59081226745659	7.71246456677013	-33.6474247040222	1.61289656028886e-55	1.30309575238023e-53	116.223761717456
SNX3	1.43918367345399	7.54798487332864	33.6275588551758	1.70091682952142e-55	1.36105899793858e-53	116.165841368665
TMEM159	2.19349980517811	4.46897593340211	33.5448168082153	2.12286119936395e-55	1.6746571084039e-53	116.06364322739
PIP5K1A	1.63941912109861	7.96176592513576	33.5835787171606	1.91342820854859e-55	1.5165958938278e-53	116.034300020664
GEMIN4	-2.33046884507299	5.6027002266946	-33.5315669412635	2.19963836671933e-55	1.72707756079878e-53	116.028739756281
HLA-A	2.27281364495722	6.20126595258188	33.5201866911481	2.26781629744356e-55	1.77228783917973e-53	115.944606508021
FASTKD2	-2.33953456242278	5.46614120634112	-33.3888426879221	3.22761811435742e-55	2.51063652765179e-53	115.646020272177
HSD17B7	3.61732222851566	4.381094666947	33.3400378978086	3.68099308666338e-55	2.83690914199808e-53	115.475996088355
KCMF1	1.37519188035974	6.89472621982433	33.3498716596951	3.58473974432821e-55	2.77551793908079e-53	115.455193243281
ESPL1	-2.29052029060585	5.89644998544105	-33.2978062706647	4.12492898949874e-55	3.16446387249435e-53	115.377306511081
JOSD1	1.45119021224793	6.37289351410987	33.2474439718001	4.72560631992348e-55	3.598099996929e-53	115.198723755068
SERP1	1.44353303822639	8.51458877572485	33.246848776412	4.73320975439117e-55	3.598099996929e-53	115.11220821019
PRSS23	-1.59388058236357	7.51479796878689	-33.1801120161916	5.66904577116352e-55	4.29000549669406e-53	114.980122537464
SDCBP	1.84493531600574	6.56038943911884	33.1698671399421	5.82840818740345e-55	4.39073416784393e-53	114.976474115499
FAM83G	3.12182625787245	5.92678586782077	33.1445687876694	6.24157919878556e-55	4.68090450764527e-53	114.956079015461
ZMYM5	2.46226180086952	5.37768604896849	33.1123399213748	6.81106689713913e-55	5.06259034612244e-53	114.889346473246
CCNB1	-1.72147885925969	7.20924674371709	-33.1407103669122	6.30714325297668e-55	4.70895820369562e-53	114.873507785761
PPM1D	1.5438415705486	8.86931357002667	33.0921359037768	7.19454086158361e-55	5.32396023757187e-53	114.68341144357
TUFT1	1.42152599048468	6.85772928098336	33.0020488134456	9.18795219163394e-55	6.71001364423083e-53	114.513008716052
PLK2	-1.48369581522105	8.56393687860043	-33.0085449377338	9.02716673050174e-55	6.6215059824961e-53	114.481870833977
ERRFI1	2.34340643848298	6.55432031024979	32.9677898409054	1.00849769882849e-54	7.2983406132131e-53	114.456715007426
MKNK2	2.64576045992222	7.02638550019131	32.9682859876864	1.00713749375718e-54	7.2983406132131e-53	114.415130285578
CLU	1.92323986922046	8.66636336964224	32.9663534078325	1.01244619843664e-54	7.2983406132131e-53	114.337768970888
ISOC1	-1.57580077229098	6.60255765383283	-32.8960543087232	1.22602970128337e-54	8.80005181298845e-53	114.246982686401
POGK	-1.97070472099508	6.10432731781591	-32.8364753812231	1.44234702470725e-54	1.02646006983847e-52	114.130460835584
TCP1	1.16227170662079	8.46763496653647	32.8805377439245	1.27899669596225e-54	9.14100031763792e-53	114.103657864989
C7orf53	5.244403587739	2.92084194703507	33.0124314569732	8.93233241033611e-55	6.58080736698067e-53	113.881837312806
ZNF410	1.34700744781213	6.63252422262764	32.7209910455764	1.97770444433664e-54	1.40148852233415e-52	113.748966018838
NFIL3	2.34697674111258	5.16866681969889	32.5851740496909	2.87017003603161e-54	2.0168371295207e-52	113.462831675116
ELOVL5	1.82891374350064	8.83050399386075	32.5624769773673	3.05486948635968e-54	2.13764172761001e-52	113.21605007174
PRR13	1.59928002885717	7.60896470127923	32.5433650844484	3.21967180607165e-54	2.24357463686426e-52	113.214211112351
SMURF1	1.69005498005977	6.9358845987722	32.5241137540399	3.39475409199635e-54	2.35576213421357e-52	113.193275049664
AMIGO2	-2.56041379079417	4.88248939908602	-32.4846819211437	3.78396496030024e-54	2.60423991753338e-52	113.171298128687
FAM102A	1.52327477088156	7.83060391766275	32.5221320988189	3.41331331014084e-54	2.35885338011552e-52	113.15315963767
PLAUR	4.52005022421364	2.52076719031073	32.6418740820336	2.456487606259e-54	1.73343032603694e-52	113.012459124218
JHDM1D	3.65209560495081	4.67150614644581	32.4071219923713	4.68603212506967e-54	3.19874290855776e-52	112.974379590121
CYLD	3.34557523146175	3.98480340412766	32.4152598351957	4.58198435073395e-54	3.14053714269158e-52	112.963988905631
WBP2	1.92080545942718	6.83470217058966	32.2791337636034	6.67487718724954e-54	4.53783114144558e-52	112.527327028467
GATA3	-1.99358141318185	8.8585694612958	-32.2655061218223	6.93157299875045e-54	4.67433979157672e-52	112.423336241987
RBM12	-2.11375838217092	6.1636483520479	-32.2072241683585	8.14678481486632e-54	5.44987316975297e-52	112.383960131119
DNAJB5	4.00477002477232	3.26439722128384	32.2691517844166	6.86194109806693e-54	4.64611752729034e-52	112.368042530467
KLHL25	2.77076200729566	5.35644968361588	32.1969687997726	8.38188334245881e-54	5.5848054589355e-52	112.363969298161
TAF7	1.45058286157672	8.41777406796868	32.2225232653443	7.80837044525906e-54	5.24446535447842e-52	112.2975644196
ARHGAP11A	-2.87503797462224	5.98473631103206	-32.1175625579795	1.04500548618407e-53	6.90777539562943e-52	112.143925188058
ULBP2	3.73580306466042	3.07382504766307	32.1645401690781	9.17132684478183e-54	6.08655833937029e-52	112.102127398047
KIAA1370	2.31906897597348	7.10216389243496	32.0854449889057	1.14265046072948e-53	7.52349854537002e-52	111.97097482551
GFRA1	-1.46635013683452	8.7630723594974	-32.0703616330649	1.19163622974234e-53	7.81526443380818e-52	111.864964820784
SPATA2	1.69178790798921	6.15744549492513	32.031479730369	1.32791590936019e-53	8.67502565161714e-52	111.863125968685
CHORDC1	2.27519207877444	6.49101414277378	31.9715725366559	1.56934964923651e-53	1.02123749158877e-51	111.651552977439
CD2BP2	1.68556628287867	7.29517073737979	31.9209938625423	1.80742138023431e-53	1.17160136290847e-51	111.489361885638
YPEL5	2.0026495096959	5.7418497596113	31.8702429981897	2.0829976688925e-53	1.34502135191344e-51	111.456771588196
GTF3C2	-1.30284077025801	6.21584353906524	-31.8652358878406	2.11238740763027e-53	1.35875257712341e-51	111.418904523752
MAP2K3	2.05436254706432	6.22149018862219	31.8382863032099	2.27791264569514e-53	1.45960962017646e-51	111.314754740656
ZBTB43	2.51353437362297	5.73205727508709	31.7959929908738	2.56448790918269e-53	1.63696548828898e-51	111.235039523353
PLEKHA6	1.5497802004441	6.64507385984049	31.7929502898652	2.58645705712657e-53	1.64471132408307e-51	111.172239147575
KCTD5	1.61631785523921	6.66709474526224	31.7860059248246	2.63731148027907e-53	1.67069686349194e-51	111.146972414516
ELAC2	-1.58321490804493	6.81938325219402	-31.7442040608276	2.96548546670463e-53	1.8715010922705e-51	111.046373086972
ABHD3	2.42299915739237	5.45873201339997	31.6533085124442	3.82860624257193e-53	2.38028292939677e-51	110.817238913243
SPAG5	-1.22433700345428	6.7304239367738	-31.6669653330344	3.68429808772433e-53	2.30772289210119e-51	110.810627348349
RRM2	-1.3405981604906	8.46918250407167	-31.6795440371484	3.5562420430158e-53	2.23588691456377e-51	110.773834048867
DNAJC7	1.44587841042297	6.70994357068624	31.6570719032575	3.78827928473702e-53	2.36399935663963e-51	110.772148728397
SMURF2	1.96830161963037	6.477942415966	31.6422884522608	3.94920220827474e-53	2.44616510115506e-51	110.750216729992
CBX4	2.54297215114243	6.74108366463695	31.5627558932564	4.94115504857874e-53	3.04929435544025e-51	110.517197798848
LATS2	2.05939917600918	5.77404174195723	31.5309507646483	5.40509091987448e-53	3.31116265728868e-51	110.477801423505
AKAP1	-1.36152248932837	7.27772795720735	-31.5478407188385	5.15349372081126e-53	3.16864077157528e-51	110.468497023287
GZF1	1.60062337427211	6.16746116026674	31.4978607789752	5.93453056367481e-53	3.62222953090867e-51	110.364760433736
KIAA0415	2.16461941463854	7.22889417836739	31.48078626963	6.22789389722047e-53	3.787465364986e-51	110.272428094946
IRS1	-1.92779041832339	7.1920280968264	-31.4700340923988	6.42009866132805e-53	3.89020760913226e-51	110.263900548177
OVOL1	2.52452699005513	5.29803650258219	31.4327542344308	7.13409842611188e-53	4.27636781642634e-51	110.226488020342
NAT10	-1.50528490724877	6.02194690774374	-31.4310266777421	7.16906372005285e-53	4.28197934479156e-51	110.202635772362
ME1	1.64401312471612	7.38115810285174	31.4509922470603	6.7753005775888e-53	4.09061829818033e-51	110.167629550661
MYC	1.53019005578733	8.01379775868194	31.4493557594831	6.80673771029575e-53	4.09481588010741e-51	110.155048478452
NR4A1	4.42812963495058	5.57460740685181	31.2980072568599	1.04531113729723e-52	6.22127525272555e-51	109.873429982716
CALCOCO2	1.40719643713652	6.78997461024697	31.2618498012076	1.15841461421103e-52	6.86997376172528e-51	109.646407324909
RUSC2	2.31378874425212	4.35076949986825	31.2120027207108	1.33488848720583e-52	7.86080107747544e-51	109.631109579901
ARID3B	3.86331058175833	4.39100698485396	31.1756252607113	1.48059583348533e-52	8.65786178993308e-51	109.526908945611
SLC38A2	2.29252858122587	9.49740242822239	31.2493504350501	1.20032304755094e-52	7.09335782588053e-51	109.505523309982
STX6	1.28555850739254	6.87595809617351	31.19963054128	1.38274481100352e-52	8.11404358569221e-51	109.46757360311
SRSF1	-1.42253169380976	8.80616712877644	-31.0972428703742	1.85150973774984e-52	1.07890762557938e-50	109.107205695028
ZNF331	1.588264649237	5.61077708740662	31.0322292316287	2.22950368042382e-52	1.29466040109055e-50	109.071040606752
LHFPL2	2.03718539123726	6.06432015976165	30.9966171795716	2.46866139305847e-52	1.42365148750034e-50	108.950357608827
ATXN7L3	1.49787138974632	6.40371953744931	31.0021533977859	2.42984859428246e-52	1.40611722805467e-50	108.92360201133
C16orf88	-2.78550479273932	4.31303628989895	-30.9265472500986	3.0175565726753e-52	1.73421361241999e-50	108.715690582285
PIP4K2C	1.15321265421199	7.01245278458541	30.9017552381073	3.23999885503494e-52	1.84934269118103e-50	108.606216524981
PRR11	-1.93816610110779	7.51245931439233	-30.8845563875084	3.40396852496808e-52	1.93632549699205e-50	108.539704276281
ALDH1B1	-3.3492967630973	4.11482585509358	-30.905970913483	3.20103879427961e-52	1.83336208203877e-50	108.534595656055
WDR3	-1.80968240959803	5.65497584333086	-30.8198217884268	4.09990108512506e-52	2.3242964660214e-50	108.485820526762
RP9P	4.03202300024563	3.01290106646334	30.8156810318888	4.14902156801309e-52	2.3441971859274e-50	108.341469348983
NDRG1	1.95844948141188	4.92172582393983	30.7556577686953	4.93157722550941e-52	2.75838453242206e-50	108.315333205806
KIAA0907	1.75560600578748	5.76640808236478	30.7652630941305	4.79699639039009e-52	2.70117736137656e-50	108.264363424466
DAG1	-1.69799437134005	6.73914512981625	-30.7579345498264	4.89933645281253e-52	2.74954707506164e-50	108.237883428936
ATF3	4.29154745846413	5.18042201633573	30.6830972461785	6.07938104944263e-52	3.36587942377994e-50	108.079636787496
CDC6	1.62096104889407	6.83796578638287	30.702803585481	5.74330914405691e-52	3.20170340417359e-50	108.049650898531
UBAP1	1.35325806433588	5.95128342001884	30.6663080923545	6.38132309721816e-52	3.51056735124594e-50	107.997019816559
GATAD2A	1.4627828947727	7.59687202381238	30.6968848864191	5.84222807514357e-52	3.2460273198904e-50	107.992514895801
LOC93622	-2.20678609430665	5.22360269152293	-30.6357078950569	6.97113442636916e-52	3.80997556034634e-50	107.972512183006
CACYBP	1.85453193092255	8.1381518346533	30.6820270066211	6.09819101533917e-52	3.36587942377994e-50	107.909830840888
UBE2D3	1.34288275720261	8.18873705349795	30.6560864073316	6.57252072641387e-52	3.60389628290313e-50	107.844110742307
JPH1	-1.60260642060301	6.26305047837086	-30.6010278672366	7.70642044469073e-52	4.19811646635204e-50	107.797928079039
IGSF3	-1.86244982335996	5.8661127774805	-30.5636068222267	8.58793996102903e-52	4.65751012568053e-50	107.717644709796
LRRFIP2	1.41575881420282	5.53663830374299	30.5486886783519	8.96712821834967e-52	4.8066106514e-50	107.666873982155
PPM1E	2.72158845631889	6.25267488242941	30.5619293350652	8.62975784779697e-52	4.65751012568053e-50	107.658771104241
EHD1	2.01122864834983	6.36387943427329	30.5611206809714	8.64999004270818e-52	4.65751012568053e-50	107.649605514735
PTPN1	1.18303802282454	8.13011315368175	30.5606766589849	8.66111964294813e-52	4.65751012568053e-50	107.56998034887
UBE2T	-2.27074015148675	5.84285336206609	-30.4879601315043	1.0693405828163e-51	5.71362680735458e-50	107.516358430372
ATP6V1C1	1.81617694782577	7.56354704981343	30.4848349012407	1.0790817287467e-51	5.74731300368149e-50	107.374111695449
HSPA4L	3.30195204260892	6.18105800431187	30.457052518607	1.16971214635158e-51	6.19511756260221e-50	107.339494381034
TGOLN2	-1.75848271732646	7.15191307441648	-30.4269459734179	1.27662389607077e-51	6.7350971728352e-50	107.252246824678
NEAT1	2.34422100449883	9.32769474472601	30.4568007829663	1.17056753754024e-51	6.19511756260221e-50	107.246733792672
KDM1A	-1.25090272646503	6.66648144044669	-30.41577879128	1.31874193134704e-51	6.93542140246788e-50	107.240168259929
CKAP2	-2.15885421642412	6.2742623298305	-30.3686938333039	1.51231938018627e-51	7.92853583518345e-50	107.127371555282
DNAJB4	4.06605254775375	4.68788398282454	30.3075494901577	1.80717618238899e-51	9.41533161192317e-50	107.030370980376
BBC3	3.79004812883911	4.62839357349707	30.3094589774421	1.79714363040078e-51	9.3923218983821e-50	107.020543433373
TRAF3	1.56848473175381	6.29270560375123	30.2145837859347	2.37060330809626e-51	1.23124129579509e-49	106.645462154788
EIF2AK3	2.40793178424083	6.65200598416381	30.2056957561738	2.43300025605048e-51	1.25973672700273e-49	106.620764203059
RIT1	1.98000100595168	5.24427361328281	30.1121239455503	3.19958641470311e-51	1.6414074601072e-49	106.429132870853
CRY1	1.94530713418705	5.18033355925275	30.0981904106388	3.33297587655402e-51	1.70460821282842e-49	106.376503427866
SLC3A2	1.677875408297	10.5994171297276	30.1800974893548	2.62212818068171e-51	1.35347134857163e-49	106.373236990544
LOC440944	2.41240584018521	5.24147644460346	30.0856029240914	3.45829939562791e-51	1.7633109479415e-49	106.340370542446
YY1	1.29445681127502	7.74003554407063	30.1186961435968	3.13855175948913e-51	1.61505045002142e-49	106.290065489966
SERTAD2	2.3753646311116	5.54606232701982	30.0265939285945	4.11229248585951e-51	2.09039451469649e-49	106.154299750753
RBM24	2.64336912232829	3.99414698370701	29.9925343309295	4.54522715892828e-51	2.30346603048232e-49	106.102239351314
FBXL20	2.57710836962248	4.18747512850111	29.9180870886731	5.65866860138468e-51	2.84190911980653e-49	105.893488593436
AMOTL2	1.53370426914917	6.53606103651251	29.9558190984012	5.06362207085376e-51	2.55072335882404e-49	105.88656698617
CHD2	2.19587427935785	8.27233738318604	29.9809376328521	4.7029027392657e-51	2.37617357738609e-49	105.874720805735
RNF43	-1.86976675969403	5.8019603209555	-29.9107090191652	5.78302827754546e-51	2.88339365817943e-49	105.832232740841
NCOA5	-1.31001693618627	5.95491214796502	-29.9005367870444	5.95902060800264e-51	2.94848108426734e-49	105.77311073889
ZSWIM6	2.35797999287611	6.25705567903331	29.9101247309311	5.79299371650496e-51	2.88339365817943e-49	105.768022351282
FOSL2	2.37913324389984	7.29169908383506	29.9128421300307	5.74679323705661e-51	2.87752605079446e-49	105.733083779658
PRKCA	1.94906807815738	5.39076568654577	29.880888026049	6.31442329437532e-51	3.11511549189183e-49	105.704620022783
AZI2	2.17069545367078	5.87323128721534	29.855054406445	6.81446914791911e-51	3.35191711852351e-49	105.622477105374
BRD2	1.05038886523594	9.33574667072424	29.9077779009694	5.83319542143291e-51	2.89478813733068e-49	105.617212497947
ZFP62	-2.23836250652646	5.10861255286615	-29.788025011719	8.30650751897959e-51	4.06193075284838e-49	105.508084125564
RNF26	-2.36100017029403	5.15903092943668	-29.7701456630485	8.75751064954052e-51	4.26998857442903e-49	105.451086506922
RELT	2.43193496049803	5.04485782771521	29.7660519359805	8.86420422249165e-51	4.30944626212065e-49	105.417741782567
ANKMY2	1.85274345378962	4.97012883350875	29.7620242997356	8.97045547407105e-51	4.34846079270621e-49	105.397792339235
ZC3H11A	1.17952914545168	8.21428128822859	29.8130837199375	7.71355417979835e-51	3.78303460712456e-49	105.371832973188
NDEL1	1.51886137886275	5.98443233750605	29.7533719875072	9.20307504017957e-51	4.44833025930529e-49	105.314820668621
CORO1C	1.19834600216007	7.05419300735463	29.6807928780857	1.14104192642979e-50	5.49246784078468e-49	105.019977108354
LASP1	1.09229698995461	7.67559208872058	29.6802453909835	1.14289572386574e-50	5.49246784078468e-49	104.994273877709
MBD6	1.84464188526591	6.68676939051791	29.6517870965095	1.24356089554414e-50	5.94208926202289e-49	104.974112270419
FXR1	1.46945898916333	7.71544633407064	29.6591097326257	1.21683367014155e-50	5.8310390542829e-49	104.925122033668
NOL11	-1.81291047184575	7.63294480300249	-29.6068582618749	1.42102798112864e-50	6.77073275110977e-49	104.806072453726
PHF1	1.77397420061561	5.47884563925387	29.5729721607125	1.57161182357248e-50	7.44578927405839e-49	104.800143539948
LMNA	1.85176028917868	7.79646867083952	29.6027325340349	1.43855434978351e-50	6.83476788232369e-49	104.759399220037
DNAJB2	2.47082501165394	6.43803462702827	29.5267603396455	1.80328207132419e-50	8.51923428271915e-49	104.60472081925
DAGLB	1.62813597613429	5.65656858871749	29.4749622849501	2.10421454362501e-50	9.88507978302941e-49	104.499151623961
PPME1	1.58284729221467	6.25077707339023	29.4804029916139	2.07035752412335e-50	9.75342513617999e-49	104.459756489315
MAP7D1	1.90503039483558	6.10102926028063	29.3960024940803	2.66345294904567e-50	1.24771952716638e-48	104.231366900352
METTL13	-1.7251671966342	5.8357622102	-29.2934063156154	3.62049890774463e-50	1.68660790342956e-48	103.984004856327
DCUN1D3	3.34300171604377	3.72981848959359	29.2208768394848	4.50033918514708e-50	2.07910697603314e-48	103.808575106172
KIAA0174	0.917663569080545	7.48951513306439	29.2594047008996	4.00899612207236e-50	1.86240142070939e-48	103.750062952896
STARD7	-1.27518787973425	7.92112674946931	-29.2528881945995	4.08812587088243e-50	1.89390074971296e-48	103.724414186184
SLC5A10	3.03996770215406	4.04434784924464	29.1685594792668	5.26635223787089e-50	2.41962842928991e-48	103.663650206163
PKNOX1	1.83320384850425	5.48048323289609	29.2039009382973	4.73570930738649e-50	2.18181824949674e-48	103.661478617807
HSP90AA1	1.38724482857498	12.9413910624577	29.3034360423808	3.51332558230926e-50	1.64125298990336e-48	103.654856756976
ZNF295	2.92963419215333	6.42766817643158	29.1447745799089	5.65688212698686e-50	2.59193689566379e-48	103.477315833551
USP30	1.87900546901347	4.02405733036505	29.0885399229587	6.70053893993945e-50	3.02864360085263e-48	103.425464922568
DARS2	-1.60410946305467	6.67019946308872	-29.115042205561	6.18644550458708e-50	2.81913118852083e-48	103.375988494616
NCAPH	-1.574873419067	5.566557379459	-29.090166290509	6.6677837269432e-50	3.02200582789696e-48	103.372840753549
URB2	-2.34022102358059	4.90625582190586	-29.0673880786222	7.14162791678173e-50	3.21066089463058e-48	103.363909473158
SPIRE1	1.64973319167653	6.07691686645815	29.0985200225819	6.50206754611078e-50	2.95490700111839e-48	103.343158998553
ETF1	1.18702499174231	8.8558183009287	29.1229305796692	6.04125250486853e-50	2.76048925932845e-48	103.27523492703
LITAF	1.29485887495116	7.27925257888602	29.0714818340937	7.05402992450502e-50	3.17982739777417e-48	103.188224891543
FNIP1	2.76908768620424	7.0007693406014	29.0277247097057	8.04932110600255e-50	3.59938091381783e-48	103.081664786525
NAA16	2.443482708941	5.5562210056561	28.98588244728	9.1334948656456e-50	4.06246191843237e-48	103.039373076283
OSBPL2	0.952118206943211	7.09270110579106	28.9997341727239	8.75916999464112e-50	3.90635623974342e-48	102.990592769949
ZBTB9	-2.14122196095042	4.52789890907697	-28.9342331595502	1.06773585534798e-49	4.72402498540729e-48	102.959246684383
EGR3	2.39721421435487	4.86247048957442	28.9359145804747	1.06231726562274e-49	4.71251828919755e-48	102.945638173468
SNAI1	4.86456156811692	2.99637033650272	29.041368431654	7.72464579224914e-50	3.46345780776339e-48	102.766413398405
BRD8	-1.21928247528633	6.24906115220017	-28.8963003837393	1.19767529407146e-49	5.28493974091057e-48	102.739064713347
DNAJC14	-1.3864716608165	5.84385301595599	-28.8696406135252	1.29844426140822e-49	5.69952278944647e-48	102.698871510237
SETD8	1.13707604122802	6.32380107707798	28.8899509155068	1.2209353087436e-49	5.37340055353365e-48	102.683201784404
DLD	-1.58820022846768	7.34903439944144	-28.8433863372851	1.40604430929586e-49	6.15567670907434e-48	102.51326038598
ALOXE3	5.03086376227227	3.29953266055531	28.8348758750531	1.44282032940361e-49	6.30018986656551e-48	102.408137294483
RRP1B	-1.24848554338088	6.70065163701951	-28.7570974154532	1.8273152808237e-49	7.95833873867071e-48	102.28572409291
C5orf41	3.81777581791148	4.81563713303347	28.6941292977635	2.21329166788058e-49	9.58940151648572e-48	102.235651949875
SPTSSB	-1.98710350680858	8.69099426422077	-28.7546710170235	1.84084742151081e-49	7.99644994216799e-48	102.190180528907
FER1L4	2.62635136225387	5.46837949356021	28.6858810548997	2.26960913215847e-49	9.78271730057172e-48	102.159745083704
TMEM185B	-1.32856663638187	6.16088150644227	-28.6909416976142	2.23488689329546e-49	9.65794532389488e-48	102.133021922868
F11R	0.968258750925433	7.50430516468715	28.6575090156205	2.47460681522126e-49	1.06389008683189e-47	101.912425320232
ST8SIA4	-2.7455023951049	4.53281956330903	-28.5577364360798	3.35587244809897e-49	1.42320818849869e-47	101.816632438613
NPC1	2.45696278951174	6.80927077703324	28.6085265040799	2.87350466580591e-49	1.23221774438303e-47	101.808438249999
CPEB3	3.85924238468302	3.68027321421474	28.5571942602598	3.36144005295972e-49	1.42320818849869e-47	101.792326920733
SERTAD1	3.03581563513736	5.45539804975964	28.5581829714209	3.35129396379114e-49	1.42320818849869e-47	101.781572797906
FBXO5	-2.50097591029592	5.02952666848988	-28.5344682598075	3.60339320442086e-49	1.50657869876836e-47	101.747499237011
ARID5B	2.0164920699261	6.25411291576095	28.5631913563915	3.30037098990378e-49	1.40804603150895e-47	101.700207024764
KIAA0226	1.37618243104874	6.0613265729274	28.5452361713112	3.48663584045291e-49	1.46877828200842e-47	101.652198648529
CPEB4	3.8700920203396	6.30698841494047	28.538617984339	3.55793723807577e-49	1.49504880325576e-47	101.648831760354
DDX23	-1.29138688180189	7.07871594119148	-28.5504719326998	3.43125085022901e-49	1.44909694998056e-47	101.633073581907
SDC3	1.7706585900767	5.40564362840751	28.5239655348505	3.7210758452535e-49	1.55190205576109e-47	101.621007983449
YARS	1.25736794412979	7.61691073457606	28.534782512164	3.59993047791833e-49	1.50657869876836e-47	101.542758350353
SH3BP2	1.69663551979802	6.14612145530408	28.4686668426087	4.40778834868262e-49	1.83372767023304e-47	101.431531130537
HCFC1R1	2.0984465038018	4.61353253023999	28.4337258559141	4.90629200315969e-49	2.03101058071393e-47	101.411844461318
DCUN1D2	2.02378379681571	4.19826141499904	28.4201473628393	5.11503597773436e-49	2.09666327675562e-47	101.395371278071
GEM	6.32512680054672	3.48719152573039	28.5725560696306	3.2072399567573e-49	1.37181281424064e-47	101.386349981167
ADAM17	1.96366090287797	6.22474546346199	28.4572130078479	4.56530105412163e-49	1.89454329600819e-47	101.376031547883
ELL	1.98669669092464	5.28431657852036	28.425201733845	5.03630727913812e-49	2.07456164867749e-47	101.352116014885
GTSE1	-2.31645849877817	4.27573123689413	-28.3792071818224	5.80027496653323e-49	2.3717310156553e-47	101.273790826449
COG2	-2.24469409892229	4.98700966558031	-28.3754204341131	5.86815948174531e-49	2.38781263193938e-47	101.261430092695
TXNIP	-4.75994832821191	4.83387758930209	-28.4316821479991	4.93715194277104e-49	2.03873898989884e-47	101.237791661373
MCU	1.46575896918058	5.79098820702973	28.377628113789	5.82848585775143e-49	2.37745359719597e-47	101.131487279642
PRR15L	-3.10722653207798	4.15669579772605	-28.3184725287957	6.99135805337391e-49	2.83794835156858e-47	101.043880971674
WASF1	2.10671227693568	4.06747764756595	28.3030948722183	7.33027970925968e-49	2.96831956071813e-47	101.036061755024
SH3KBP1	1.7225801161408	4.95510558532694	28.2795775306897	7.88095387490169e-49	3.18360078753275e-47	100.913035036605
AKAP8L	1.81373123089337	6.39009095223907	28.2618486120302	8.3235319528754e-49	3.35428309349128e-47	100.776614924505
FOSB	6.99180503600367	3.51542458263948	28.4227389533948	5.0745145184616e-49	2.08516414758604e-47	100.775637238588
PTGFRN	-1.68230763003509	5.05538912584792	-28.2205020594797	9.45567207978389e-49	3.79224603986345e-47	100.763039831824
ENGASE	3.99126533282444	5.02638530531169	28.2067230451242	9.86651716504561e-49	3.94755103034026e-47	100.698112270655
ZBED5	-2.77066981450697	4.39100257826557	-28.1988466067946	1.01094102568386e-48	4.03507821325462e-47	100.674348930018
EPAS1	2.017213606635	5.21024414180528	28.1654484336858	1.12082278712584e-48	4.45240862040204e-47	100.563059924196
CARS	1.57676877085381	5.99171312796993	28.1660837061453	1.11862418147474e-48	4.45240862040204e-47	100.500647694577
TMEM150C	-1.75820582384676	5.04427325230211	-28.1373399511851	1.22259620475606e-48	4.83373497123886e-47	100.493477899637
VPS33B	-1.87942017031019	4.8829707625448	-28.1173791228424	1.30048638056297e-48	5.12955995956016e-47	100.463394235015
ALDH18A1	-1.09881399631245	6.62955257920379	-28.158581388458	1.14486898423411e-48	4.53715376595528e-47	100.45010465756
CSRP2	4.51658824194518	2.03592486968443	28.2532688957671	8.54663525018227e-49	3.43591172894347e-47	100.425580266233
C9orf7	2.52593909946023	5.62157754286197	28.0939938071856	1.39813548871962e-48	5.48883049609084e-47	100.302233273233
RLF	2.19219859689594	5.97421325445703	28.0901635776942	1.41482024211535e-48	5.54132405834594e-47	100.267663189395
MKS1	-2.17524192977868	4.44844225067739	-28.047999030295	1.61232556203522e-48	6.27082155801792e-47	100.253606083284
ARHGAP21	1.80976010545185	6.51639693985972	28.0972391415483	1.38415402879437e-48	5.44672752413107e-47	100.230668588802
BLM	-2.07959658149889	5.39932825669596	-28.0516576238275	1.59413759805625e-48	6.21453547549948e-47	100.227321514277
CYTH1	1.46423199120183	5.13530455808604	28.0454018887672	1.62536367116727e-48	6.30686358157806e-47	100.171977176476
ESRP2	-1.70790470884624	6.16609645880334	-28.0408796797787	1.64832037536409e-48	6.38113656425674e-47	100.129234460084
CTNNAL1	1.6678923689858	6.01549328447501	28.035122609631	1.67801980582066e-48	6.48110929158076e-47	100.078758482495
MBTPS1	-1.0549085457881	7.80558467755534	-28.059848547622	1.55416497577909e-48	6.072863330591e-47	100.073937304926
IMP3	-2.81116257337555	5.54859429173805	-27.9850072736385	1.9604735488057e-48	7.55459899313974e-47	100.046844065515
MOBKL2C	2.45110930354319	3.60419556258614	27.9242989344925	2.36773273562133e-48	9.08210143819521e-47	99.8619441427449
FBXO32	3.5229008623949	3.56794980153143	27.9143955747015	2.44184402085591e-48	9.34494265555931e-47	99.7507225205618
PSME4	1.41757174253327	7.93060708745304	27.9563510508641	2.14307250195e-48	8.23925161439352e-47	99.727134624987
TSFM	-1.83485455835275	5.48546736962361	-27.8574370106977	2.91591096279349e-48	1.11337203063375e-46	99.6166302555219
PCDH10	-3.14892285545277	3.8927787130444	-27.8091954448836	3.38948621474718e-48	1.28764456749424e-46	99.4452572193573
GLCE	-2.58620503454252	4.78542364696835	-27.7787072738086	3.7280866499048e-48	1.41060002563366e-46	99.4107004042435
MAPRE1	0.962203875024698	8.06349737179606	27.8516048752051	2.96941695839175e-48	1.13121934424017e-46	99.388381832579
PIM2	2.13151505392814	4.39130425918353	27.7626926472116	3.91941559846034e-48	1.47964574421334e-46	99.3317691861902
MT1F	5.69687388234886	3.917475381179	27.8086344639342	3.39542725582971e-48	1.28764456749424e-46	99.2340423679662
RRS1	-2.25550100433334	5.67198306238433	-27.7178491160214	4.5095750093007e-48	1.69098951694047e-46	99.1926620049495
HSPA12A	2.01334401982485	4.31092339411542	27.6934564216382	4.86745772003158e-48	1.81703935066536e-46	99.1242905205046
LYPD3	1.93030298930719	6.02702950220772	27.7299161470162	4.34246715584604e-48	1.63198698234538e-46	99.1235722239589
PARP1	-1.18485159628897	7.64298698925072	-27.7490957752389	4.08961921771816e-48	1.54042323867384e-46	99.1014600360911
CDK1	-1.9695211260408	6.71044490359801	-27.7122600596136	4.58915802017441e-48	1.71698162705586e-46	99.0388717495993
INTS5	-2.67955112969918	4.46359879775323	-27.6427566669577	5.70572615453731e-48	2.12522414718223e-46	98.9610071248353
CYR61	2.96762104456304	3.93787813596911	27.6289654756069	5.95798576211909e-48	2.21425230857066e-46	98.9399563089527
NAA40	-1.6099020421925	4.82048226298398	-27.5887123027174	6.76052332756882e-48	2.50139363120046e-46	98.7934706842365
CDCA4	-1.81348643281728	5.49911883196406	-27.5910916599291	6.71018653520958e-48	2.48827404910965e-46	98.7849132721621
CHMP7	-1.46785624655878	5.06014184010945	-27.5407386258348	7.86082931333384e-48	2.88932987771858e-46	98.641872371843
ANKFY1	-1.74181933630351	6.43613337409827	-27.5572423391169	7.46327531304902e-48	2.75531603389474e-46	98.5941808534514
ATP5A1	-1.08842000292263	8.05728225302529	-27.5564368176548	7.48219995111884e-48	2.75621832560598e-46	98.4732268318621
DSE	3.16460637287083	2.91740037318943	27.4915465300393	9.17722675437295e-48	3.35842320000292e-46	98.4646081072812
SEPHS1	-1.20793219312532	6.51657750161483	-27.4957424380696	9.05674704548886e-48	3.3216017015078e-46	98.3731017694144
TIPARP	2.6796968270801	6.20178252492669	27.4729935519877	9.7296366906067e-48	3.54506413973217e-46	98.3571498692105
PVT1	1.67918156535682	6.47447278254972	27.4390172066925	1.08297701817492e-47	3.92878690931831e-46	98.2225647364016
TARS	1.31138942381873	8.24948070504023	27.4785934927841	9.55945411764332e-48	3.49066180487919e-46	98.2140887942718
P4HA1	1.84842467012825	6.25435272595389	27.4419429598873	1.07302874797425e-47	3.90115930024377e-46	98.1927875463243
MAP3K12	2.53239582325034	4.05999004046435	27.363378090265	1.37514759164506e-47	4.94579963928431e-46	98.1135717039195
FRMD4A	-1.64054275265047	4.89903179988247	-27.355405433433	1.4102488657614e-47	5.05951366272092e-46	98.0626390756242
TNFRSF12A	2.0965403216589	7.7135180348065	27.4153109897448	1.16709366708799e-47	4.22477802778777e-46	98.0468557074576
RHBDD2	2.00096628016819	6.6076234257322	27.385853664976	1.28086579415342e-47	4.61663783220296e-46	98.0016917163529
SPAG9	2.03339196157247	8.51969115069591	27.4000200254021	1.22481818744306e-47	4.42415969045308e-46	97.9424714651681
C10orf2	-2.00544510472245	5.01253274646526	-27.2874523882895	1.74861910605545e-47	6.23537439865062e-46	97.8671301999702
FAM102B	-1.9375212868911	8.44299714775629	-27.3548303123792	1.41281564248426e-47	5.05951366272092e-46	97.824124519149
ZNF697	3.79192254608495	3.57992203113564	27.2511955636923	1.96156422980174e-47	6.97982982536262e-46	97.7517636420842
ERF	1.9423409599838	6.72839574017194	27.2983379886017	1.68935618703125e-47	6.03692155382705e-46	97.7271626650236
CCT6P1	2.38023269051219	3.91847941886556	27.2276547247627	2.11365331811127e-47	7.47330615054817e-46	97.6869168356048
TTF2	-1.66681552452219	6.34928208960455	-27.248659746292	1.97740207301423e-47	7.02124676626113e-46	97.6089017949356
PGM3	1.70081910135306	6.38652846022921	27.2277128722868	2.1132633526559e-47	7.47330615054817e-46	97.5204637227393
TSC22D2	1.81173339204131	6.65892648416831	27.224126060183	2.13745464793595e-47	7.54151720086094e-46	97.4965119289601
HDAC5	2.20724537798835	4.9457181551372	27.1614089657668	2.60863733773986e-47	9.12695624191663e-46	97.4473396825103
KIAA1279	-1.70987702853536	5.53699962827944	-27.1630137534334	2.59536248986197e-47	9.09954764789343e-46	97.4036113057546
MAVS	-1.4113119169795	7.42158692710207	-27.1943405984447	2.3494495929625e-47	8.27204105109577e-46	97.3600004511759
CPT2	-2.49795581796138	4.10236336514052	-27.1191601681493	2.98388162640996e-47	1.03532025560332e-45	97.316137086106
C6orf211	-1.8242856185394	7.36031018031569	-27.1795915644917	2.4621551868328e-47	8.65064776146885e-46	97.3139276293554
ARPC5	-1.60990064871626	6.57350587174047	-27.1447468046466	2.75058205044875e-47	9.58348629410518e-46	97.2584197724578
TMEM97	1.02086899303303	6.90322733202814	27.1523160657679	2.68515835671385e-47	9.37507063834708e-46	97.2403560467703
CREBZF	-1.93015590256502	6.40057225325991	-27.1207544616132	2.9687782627503e-47	1.03222136520241e-45	97.2285329192683
CRISPLD1	-3.02956034234733	4.18609057840886	-27.0275647156064	3.99542937678328e-47	1.37772290509945e-45	97.0466251562652
AARS2	-1.94702351277782	4.55778452254022	-27.0210769485992	4.07902153231528e-47	1.39504204716648e-45	97.0295483278356
PWP2	-1.58190704263235	5.85111854713084	-27.0397050602303	3.84362015331586e-47	1.33086342534274e-45	97.0053236663342
COBL	1.51526573314163	5.14899854914715	27.035064256926	3.90095180878753e-47	1.34792392665625e-45	96.9778371148365
KIF2C	-1.35227203422667	5.87410960552938	-27.0219738555571	4.06736097953683e-47	1.39390461110192e-45	96.9043533521096
ABTB2	1.84337733373909	6.24925487726627	27.0263036233175	4.01154158744526e-47	1.38043254132582e-45	96.8901099193916
SLC6A14	-1.75037279081649	6.59289653066167	-27.0256238357256	4.020253996575e-47	1.3805898940189e-45	96.8793331113176
KIAA0391	-1.60043785561358	5.20473822148508	-26.936923228603	5.33764467172172e-47	1.81436523353403e-45	96.7140815580028
PSRC1	-2.25702485987115	3.99460625154709	-26.9191626675053	5.64981916610922e-47	1.91270396222694e-45	96.7056654340687
CAMTA1	1.48162179986619	5.40860868095648	26.9330596831278	5.40403842845234e-47	1.83320768108391e-45	96.6434369217422
NEDD4L	1.5541944903443	5.39657279606342	26.9138957860324	5.74588896248849e-47	1.94129791936682e-45	96.5928312346863
AHDC1	2.48682679887302	5.19796688569927	26.9055142247119	5.90218192242539e-47	1.99008246916618e-45	96.5696478464065
SERBP1	-0.971823214943047	8.73601758771206	-26.945379029825	5.19519153742614e-47	1.76953937417342e-45	96.4976885543087
HSPA4	1.17575646549314	8.84384494079825	26.9491173894697	5.13344083754801e-47	1.75207478708475e-45	96.4840202811002
KIF11	-1.66534842804152	6.87691715976098	-26.8931204327163	6.14118860548947e-47	2.06650378748905e-45	96.4246215075534
ERCC3	-1.50229862042179	5.93549098159827	-26.8096231366971	8.02705549763325e-47	2.69567221169515e-45	96.2450027039424
PNPO	-1.05190717995266	6.73192620088704	-26.7773320571261	8.90448630284186e-47	2.98434126109674e-45	96.0720807600982
RAI2	3.79764958080755	2.49121336842014	26.7750488074871	8.97007420248299e-47	3.00031041924651e-45	95.9572377680487
SRXN1	1.40056777100647	7.38395025271885	26.7568963303118	9.50916268264932e-47	3.17427618172909e-45	95.9493839317384
UBE2H	1.2035564455781	6.99962125479111	26.7263246360706	1.04920193967298e-46	3.49538909145239e-45	95.861131427436
KRI1	-1.6086671494373	5.26551773339153	-26.6547530488138	1.32132448207009e-46	4.39320688631017e-45	95.8134808249814
HSDL1	-1.77841483578342	5.59076994059287	-26.6182863750335	1.48633321290749e-46	4.922264683696e-45	95.653483867749
FAM83D	-1.58803951864522	5.76664867759842	-26.6263160785153	1.44829915725706e-46	4.80582442578712e-45	95.6236599985565
PRSS8	2.12753356743444	6.27473831540239	26.5891619174117	1.63294402349296e-46	5.39710589899135e-45	95.4809740945193
SPHK1	2.661083383155	5.19976702210234	26.5221462424609	2.02818998910374e-46	6.67705696412814e-45	95.3505289315642
SEMA7A	3.1151278776085	3.49678053315631	26.4867350529004	2.27469874682243e-46	7.4738824836657e-45	95.3161634046855
EZR	0.801957790975763	8.16263350951487	26.5589615866386	1.80041058661342e-46	5.93886916183883e-45	95.2647102842113
HUNK	2.20541473715443	3.59910370022762	26.4440980432746	2.6119883863027e-46	8.54851150147286e-45	95.1669559698273
AAK1	2.22246407599143	6.12427573149058	26.4473133072085	2.5848806978166e-46	8.4763813314284e-45	95.0116318152047
C14orf169	-2.96554250536808	4.136359232241	-26.3714361767412	3.3072953770092e-46	1.07819118684409e-44	94.8815236646017
PPP1R3D	-3.19388627840289	4.11804415707143	-26.3498300923224	3.54807843515006e-46	1.15443703792703e-44	94.7985992398436
MKI67	-2.19099585085608	8.60821405145354	-26.4056925797313	2.95884339228836e-46	9.66478454934189e-45	94.7499022866461
GPR89A	1.90435151104374	4.0681620461924	26.3108799087256	4.02773721608908e-46	1.3003837297659e-44	94.7255241464218
PPP2CB	1.14932601240103	6.0253940905605	26.3479659810221	3.56966365086031e-46	1.15920494945607e-44	94.6831198361578
C1orf52	1.91265370572596	4.96612374176476	26.311369368075	4.02132104124381e-46	1.3003837297659e-44	94.671013567513
GRB10	2.19932444482815	3.92111678391079	26.2875553821964	4.34577189587802e-46	1.39766709974354e-44	94.6706873621351
CENPF	-2.60245123849342	6.1175578189544	-26.3153265624655	3.96982459328443e-46	1.28665400190095e-44	94.6226180695236
MAFK	2.17667689060226	6.07218346794894	26.3051325029449	4.10385537277884e-46	1.32240611280064e-44	94.5684920564904
ARHGAP26	2.16673538632414	3.91408310998741	26.1906313750795	5.96291010356353e-46	1.90312420938924e-44	94.3353278222755
TROAP	-1.73794912725216	5.50946870171262	-26.1960187828768	5.85883772774716e-46	1.87348378888802e-44	94.2620134886243
FAM111A	-2.30205148693737	4.70355572744352	-26.1608654701976	6.5724735043406e-46	2.0778458768732e-44	94.2503343025326
TMEM19	-2.99448006204146	3.53673570560947	-26.165309270174	6.47762646592141e-46	2.0556323532461e-44	94.2290541826737
TRIM16	1.16582401499777	6.93425615572594	26.2083878819484	5.62677397647159e-46	1.80272352456917e-44	94.187239832468
FAM117A	2.51957525810572	4.06986327858689	26.1332853561553	7.19329257537151e-46	2.26982311378327e-44	94.1626695966102
WHAMM	1.25212205113404	5.47808293282616	26.1662698950681	6.45730537949964e-46	2.05307937579376e-44	94.1551476346738
RAB3IP	1.49828446843452	6.0141065971979	26.1707672178905	6.363020838119e-46	2.02695543803242e-44	94.1013549935505
SGMS2	2.51970850091896	4.26413602527668	26.0935098270231	8.19434959957556e-46	2.57598313352071e-44	93.9881387036636
PGF	6.50629990156759	2.09179710814936	26.2448422669252	4.99535403282379e-46	1.60349905652486e-44	93.9686511119949
BCAS2	1.36581752869476	8.31544222196583	26.1632854038193	6.52065078388116e-46	2.06536673692478e-44	93.9552075577073
SRSF5	1.57218384629234	7.61341204794608	26.1248141648113	7.39560750487962e-46	2.32926817159335e-44	93.8817373829304
KIF22	-1.48905632715222	6.86567963425466	-26.0785051636979	8.60751457280615e-46	2.70078937552739e-44	93.7913555909488
MEF2A	1.88114134855602	6.44753232767533	26.0753318150202	8.69755307956986e-46	2.72393029405855e-44	93.7777705483755
IFI44	-2.24578723394021	5.74471430784175	-26.0174664607377	1.05166770600954e-45	3.28136020807901e-44	93.6931560580576
CDC20	-1.87025787576469	5.81125085555403	-26.0291074726495	1.01221866440621e-45	3.16417662495879e-44	93.6801094764784
PDCD7	-1.45253271117009	4.98968290523386	-25.9767410093187	1.20229582171634e-45	3.72355468933037e-44	93.6063938309773
MYBBP1A	-1.70455864088223	6.64946499983702	-26.0078322850518	1.0854866733426e-45	3.38057339385132e-44	93.5979052015092
POFUT2	1.43688432135598	5.7830081776635	25.9901569234147	1.15041222559247e-45	3.57611413769675e-44	93.558121919075
SKP2	-2.52231486146716	3.7838978800719	-25.9200879792724	1.44875000340578e-45	4.4702758407672e-44	93.4696438299073
SEMA4C	-1.63726858354065	7.40635665679288	-25.9831882942305	1.17707388744313e-45	3.65220476690146e-44	93.440787385229
MARK3	0.920092944988209	7.29644860353082	25.972758225755	1.2181482871486e-45	3.76567688618727e-44	93.3814620949419
TBX3	3.24218760756128	4.71689793940831	25.9019982477007	1.53772817546307e-45	4.71870935898061e-44	93.3762343243905
THNSL1	-3.38256088740984	3.96572506525649	-25.9112575688396	1.49151607293474e-45	4.59375963236843e-44	93.3401133011202
PGBD5	2.24653572479316	3.64240791077555	25.8344322477973	1.92169864022928e-45	5.85400511096437e-44	93.1816617425256
TMEM64	-1.86742058767146	7.60419634400704	-25.9072198750889	1.51149291368634e-45	4.64672931773719e-44	93.1769921909554
THOC6	1.85999266166975	5.55206224421253	25.8444052258133	1.85945004593772e-45	5.69323451585792e-44	93.08001472954
AHCYL2	1.55847124151724	5.51123942134129	25.8439715909557	1.86211389630129e-45	5.69323451585792e-44	93.0695083552372
SYNPO2	-2.36064225041926	5.70477138016374	-25.8366364629256	1.90776198179684e-45	5.82215536196539e-44	93.0636288014553
DUSP14	1.50302771199931	4.8074212973877	25.8046366718946	2.12048542678797e-45	6.43611583985516e-44	93.0181011631517
RND1	4.41219367656805	3.32648936926284	25.7925342580592	2.20703942912306e-45	6.6745980854709e-44	92.8950802607964
RIOK3	1.45915289757722	6.51400172432763	25.8040804965705	2.12438697645229e-45	6.43627677430942e-44	92.8819844613092
NPLOC4	1.18185610693628	8.17867565927953	25.8303443220643	1.94781794675159e-45	5.92278315299521e-44	92.8653133587271
LIF	3.19855041565594	3.48109776012961	25.7388717804319	2.63586954494004e-45	7.92846803409663e-44	92.8371199438775
INCENP	-1.58819250704986	5.94577499150899	-25.7703144839108	2.37533962166298e-45	7.17061007810318e-44	92.831126109798
LTV1	-2.36600385557554	5.22853483858171	-25.7324722197323	2.69232935379789e-45	8.06926812059425e-44	92.8261047172254
GPSM2	-1.71730763790178	4.66131659604327	-25.721282554788	2.79399748091376e-45	8.35900069245111e-44	92.7525246788689
FHOD1	1.62682677333285	5.80322089414269	25.7445486217315	2.58678616898917e-45	7.79484898922071e-44	92.7211674441572
SLC6A8	1.83828024035532	4.91254033630892	25.7173822606596	2.83033818399398e-45	8.44062029196111e-44	92.7063034904542
PEX11B	-2.24554771138583	4.51829503180979	-25.6691605976854	3.32107941817137e-45	9.81302688860388e-44	92.641778768688
TXLNA	1.05750616097613	7.00944894442058	25.7347579714414	2.67202471004997e-45	8.02279017071376e-44	92.6073311892799
WDR45L	0.868704440684714	6.93273853775608	25.7172719534628	2.83137286760953e-45	8.44062029196111e-44	92.564951744737
SHC1	1.16187844036793	6.6871353097754	25.709671851793	2.90358855023441e-45	8.64050087439862e-44	92.5508591571772
CEBPZ	-1.78712757958797	6.05331387811805	-25.6743508991218	3.2643774912086e-45	9.66255737397745e-44	92.5508151831592
PNMA1	-1.05143604923335	6.82061972451353	-25.6984417951536	3.01371168093132e-45	8.95227604829402e-44	92.5212952708226
KLHL15	3.11496075694806	4.21521050031973	25.6357768903267	3.71030783967522e-45	1.08671082855917e-43	92.5196421126294
SIKE1	-1.6979727658395	6.89004775519202	-25.6877350101428	3.12262575419511e-45	9.25936048105657e-44	92.4923913198664
POFUT1	-1.35321130224425	5.71496897807028	-25.6521793929446	3.51362933672597e-45	1.03272297060466e-43	92.4645135880623
SERPINE1	4.04917991654616	2.89863485033743	25.652192618953	3.51347506658025e-45	1.03272297060466e-43	92.40112833896
PFKFB3	1.48026101780848	6.24497642160985	25.6446844438615	3.60215992823923e-45	1.05688636210303e-43	92.360884300701
C6orf106	0.860712238934563	7.60235659503405	25.6551827971522	3.47877198586411e-45	1.02608435082172e-43	92.3038617706806
RMND5B	-1.47694822619016	6.93258682165149	-25.6008403054838	4.16705710197057e-45	1.21835424778594e-43	92.2036207212256
PRPF4B	-1.74211827423749	6.7157916565465	-25.5909940133925	4.30574781606396e-45	1.25670726833951e-43	92.1874132257999
CLDN15	2.90286961463947	3.05322504562683	25.515851733792	5.52963531361841e-45	1.61110837952882e-43	92.0984337723043
E2F8	-2.37851860334632	4.16675113350399	-25.4998428876114	5.83276261842881e-45	1.69647168748876e-43	92.0834363312967
PXMP4	-1.84143658583099	4.22271198366834	-25.4882440268847	6.06281093920806e-45	1.76032031505756e-43	92.0405259273056
COL1A1	3.04770569168	3.5588227672271	25.4841953279733	6.14524883294925e-45	1.77808203256476e-43	92.027457307431
PHAX	-1.40580147111058	5.99160294082077	-25.4809953922103	6.21120389165179e-45	1.79406172511199e-43	91.8866301973178
INSIG1	1.79259967926764	8.29926565363552	25.4856989523335	6.11450149577188e-45	1.77225169870518e-43	91.7263150341826
C15orf23	-1.75870327151114	4.88330018436232	-25.4049800113512	8.0064463983419e-45	2.30068401315928e-43	91.6805307969696
NUDT19	-2.2260303214361	4.4377960455381	-25.3702334626604	8.99337551788782e-45	2.57102926771207e-43	91.6505559810332
PI4KB	0.997716770472588	7.61115600738703	25.4537810599068	6.80179374232362e-45	1.96126204390724e-43	91.6362598338079
KLHDC5	-2.02414619665827	4.74370147033036	-25.3534318104766	9.51375651224784e-45	2.71052919779954e-43	91.5681689751955
THRAP3	-1.08056581058531	7.46026804646792	-25.4105932535955	7.85758647514795e-45	2.2617947712629e-43	91.5297029217633
HSD17B7P2	4.12264977297661	3.7190281721565	25.3529114096762	9.53035058273153e-45	2.71063916914289e-43	91.5253332630785
PIK3R3	-1.20558094578206	7.13435326416146	-25.3913659930238	8.3794089560796e-45	2.40372616434777e-43	91.4749751581504
ZFAND5	1.18397037660641	7.3783348637856	25.3901653183712	8.41313145124765e-45	2.40926730121003e-43	91.4467462859342
LRP11	-1.14207665442302	5.81283699318415	-25.3427897164628	9.85897216070772e-45	2.79460085450298e-43	91.4055686771258
UGDH	1.17890893809415	7.27819462632599	25.3629371798646	9.21573384602404e-45	2.63010124301888e-43	91.3498355478702
UBE2O	1.45310541115997	6.86682134214454	25.3436417871559	9.83087268733671e-45	2.79136697492393e-43	91.3113828909297
MTCH1	1.39109651887946	7.9373870977252	25.3359914762256	1.00860851783603e-44	2.85414024573431e-43	91.2196793659183
TMEM48	-1.53408719369664	6.0292879533948	-25.2815034345874	1.21079341035827e-44	3.41472327062929e-43	91.1850518304567
TMEM203	-2.75659818916867	4.28716173814934	-25.2316399394485	1.43150776944583e-44	4.01014002281609e-43	91.1847054475491
C16orf53	-1.84040369316055	5.6574931876578	-25.257424351506	1.31272901811766e-44	3.69597308063969e-43	91.16648475444
SCO1	-1.78109676344414	5.03048838922527	-25.2396490635369	1.39349566762066e-44	3.91677673030048e-43	91.1628442835125
DKC1	-1.05182251549378	7.29390422865692	-25.2972527852611	1.14847705236838e-44	3.24444767294068e-43	91.1537122418994
DENND2C	3.75457360713881	3.27858958828125	25.2153919932406	1.51186667688537e-44	4.22817028498846e-43	91.1279432289537
SLC39A10	2.3002938780737	4.6909599946473	25.2382717639218	1.39995922100896e-44	3.92834194834796e-43	91.0504789055739
ARAP2	2.74054424924632	4.16112846097201	25.195191104616	1.61815360710725e-44	4.51033348754361e-43	91.0397075801262
RXRA	-1.33871636005839	6.64091515171787	-25.2074947878955	1.55255289314385e-44	4.33470694239362e-43	90.8945611617591
NFYA	-1.55581022765232	5.74578385712089	-25.1722196748844	1.7482113678106e-44	4.86473991934517e-43	90.8563262511062
MAPK14	-1.49040067386028	5.75579584032965	-25.1374198124896	1.965617971053e-44	5.46063039001501e-43	90.7215778160395
RAB3D	-1.78599415577737	5.92681046521122	-25.1039409749403	2.20049724609147e-44	6.09289999066783e-43	90.6143032580902
TCTN3	-1.34108910006011	5.67462738198567	-25.1029597043847	2.20779318786645e-44	6.10299723535181e-43	90.6123316721691
NSUN2	-0.889685104752888	7.34499913509004	-25.1245856678299	2.05251320586087e-44	5.69257559781381e-43	90.5622952893098
BUB1B	-1.68109029528608	5.57212879944281	-25.0776247279629	2.40485216502443e-44	6.63675703100143e-43	90.5256474900401
POLR2D	-1.08143137619446	5.94949248735435	-25.0725343153678	2.44653833808576e-44	6.740676633632e-43	90.4887243774207
SNHG1	1.7146766561982	7.67239125657485	25.0537419860766	2.60684534931255e-44	7.17053974044458e-43	90.2964225660585
TNKS1BP1	1.42204729379592	6.34177662112063	25.0323325502537	2.80243525481298e-44	7.69588295591005e-43	90.2929704221294
TSPYL4	1.33862511682825	5.95264664965326	25.010344489985	3.01873934739707e-44	8.2762945648965e-43	90.2357896533334
CXCR7	-2.05914939789975	5.6958442201875	-24.9756158539835	3.39521995919998e-44	9.26291331120072e-43	90.2343671776945
GNL1	1.35532052784879	6.14946125262005	25.0015062221076	3.11036031187666e-44	8.49961860389302e-43	90.2094083990337
TAX1BP1	1.37306662668891	7.69976966717735	25.0082550216557	3.04015086645173e-44	8.3213556612993e-43	90.1273188619505
PER1	1.85177146551447	5.39870026442163	24.9331130582964	3.92109210481804e-44	1.06455104482105e-42	90.0795511875887
RFX5	-1.43112748991916	5.34173778880487	-24.9241790420852	4.04168614190141e-44	1.0955131124337e-42	90.057333168076
SH3BGR	3.52336470347418	3.12078081763602	24.8726733064282	4.81363617427723e-44	1.29011620799058e-42	89.9520585112676
MED26	1.61179713531038	4.98128420755523	24.8861482732224	4.59835364737978e-44	1.23587698556993e-42	89.933819450456
SS18L1	1.17636922105685	7.04079053803401	24.9398836237966	3.83212378805327e-44	1.04208842652688e-42	89.9220542943837
WDR5	-1.20278951354631	6.34106655747517	-24.9137875484211	4.18666908051931e-44	1.13297497900655e-42	89.9127547683385
CHD4	-1.00276661076731	8.42000325701304	-24.9461590574098	3.75148062801412e-44	1.02182022838613e-42	89.8853486645018
CCNB2	-1.58781294995032	5.58944335452471	-24.8902920833454	4.53412270705104e-44	1.22107356123545e-42	89.8830485957541
PANK2	1.56772155938248	5.00566720439522	24.8694768970188	4.86617820604826e-44	1.30211142908722e-42	89.8548160397427
ARMCX3	1.72141368409626	6.30152197409971	24.8983846749484	4.41128115402659e-44	1.18990751645066e-42	89.8485011443868
KIF4A	-1.39907952238253	5.85465384270597	-24.8857950616308	4.60387085631466e-44	1.23587698556993e-42	89.8288059197544
KAT7	1.20478009484907	6.78772194119572	24.9021539291514	4.35521702812476e-44	1.17668254569238e-42	89.8212009994342
AGPAT5	-1.77760388450118	5.12464618326814	-24.8387590610104	5.40156751924321e-44	1.4407626027404e-42	89.7900837423175
UCK2	-1.56852654873333	5.09382635205579	-24.8211842253933	5.73421869936034e-44	1.52462756006522e-42	89.7454094510469
RNF185	1.56965918732274	5.21577618788868	24.8205037478663	5.7475062021411e-44	1.52573482102552e-42	89.6772514548507
TMEM66	1.01057956250662	7.32478704235801	24.84210288578	5.34051550525311e-44	1.42675369504557e-42	89.5730193204025
MCM3	-1.27158708430382	7.3432593757179	-24.8304316034926	5.55668902318354e-44	1.47977814050512e-42	89.5683737615512
PSAT1	2.0813448857545	5.20356157244925	24.7802220435939	6.59202886330722e-44	1.74438434667642e-42	89.5609968123297
LYST	2.70739432162963	3.93692072545227	24.7548962863088	7.18602569684084e-44	1.89856388236913e-42	89.5322431113418
HSPE1	1.86693333457609	6.60915666135536	24.8145002032227	5.86608981139732e-44	1.55474621245339e-42	89.5038860025643
KLHL24	2.70590396587605	4.98928081901282	24.7499452190883	7.30831357258881e-44	1.92782706921097e-42	89.4967213197905
CCDC120	1.76724580935071	5.01838315834593	24.7492761046695	7.32500045703947e-44	1.92918594714217e-42	89.4501625353127
PFAS	-1.62772938351299	5.73148861176771	-24.7481820515634	7.35236761607178e-44	1.93334899388655e-42	89.4130369332858
KIAA0895	2.69742429336989	4.12689809536623	24.7175521950588	8.16188772808852e-44	2.1261590399463e-42	89.4088170391437
PURA	-1.80982510518215	5.29946391269619	-24.7271082169458	7.90011796882165e-44	2.06763024899176e-42	89.3870796570673
SNX9	1.18459765677498	5.23882056930451	24.7383275107838	7.60356942338717e-44	1.99313628584212e-42	89.3806534572063
CDCA3	-2.17001491274414	4.15184000389501	-24.6979924931858	8.72529889410929e-44	2.26235501868347e-42	89.3730146479085
EXOSC10	-1.09060058599937	6.05105674113971	-24.7409178110906	7.53671328666176e-44	1.97871260606171e-42	89.3550705319737
RASSF1	1.76393064373783	4.49104868860318	24.7046350313471	8.52969389971079e-44	2.21507144066403e-42	89.336488528249
MCMBP	-1.05712506664194	6.87255094490843	-24.7227023448647	8.01973995176467e-44	2.09565829614551e-42	89.2294473415875
PIF1	-3.17192738262645	3.28243429009725	-24.6565283329831	1.00528718047739e-43	2.60254223007801e-42	89.2204182535004
RBM4	1.03469723206509	6.33642798675766	24.7081497636641	8.42798982679711e-44	2.19206379258717e-42	89.1925119519993
TOX4	0.813883807494896	6.94047330140866	24.7178314504487	8.15411531960509e-44	2.1261590399463e-42	89.175892496235
C20orf177	-2.07745710027896	5.95687823904113	-24.6276934309237	1.10945443585442e-43	2.86777681379124e-42	89.0082784523543
C14orf135	-2.11785612198135	4.82617177898395	-24.5976370699793	1.22964966221224e-43	3.16379399243655e-42	89.0008030450516
ZMYM3	-1.75956015377086	4.781226718806	-24.5937548806273	1.2461039447907e-43	3.19629484243554e-42	88.9671557877656
LRRC8A	1.68391207909803	6.19215348883171	24.6227184187913	1.12849842771164e-43	2.90801351387512e-42	88.9029205021616
ARRDC2	1.51463933104576	5.26973208127485	24.595053980191	1.24057326029045e-43	3.18699649847887e-42	88.8909283640294
FEM1A	-3.13908885048646	4.20572809812362	-24.5590012660774	1.40366312285522e-43	3.57848507113274e-42	88.86051131293
SETD5	1.61994865977973	8.28030808659045	24.6245673696268	1.12138257643996e-43	2.89413614326881e-42	88.7869336395033
SYNJ2BP	-2.12966909318738	5.37007646854334	-24.5501597596904	1.44685930514101e-43	3.68299467567401e-42	88.7855118995409
RBM15B	-1.5789337691932	5.36503644085418	-24.5366827159841	1.51529713346106e-43	3.84189006727674e-42	88.7439921968578
MLF1	2.15386041714337	4.61242468865032	24.5283713940584	1.55912135146452e-43	3.93878330542185e-42	88.7363338747899
FEN1	-1.41057471373182	6.839869433912	-24.5703876268164	1.34994385445285e-43	3.45205826022469e-42	88.7112771386756
AKIRIN1	1.15719285431638	6.43052620451594	24.5688178609124	1.35722474609394e-43	3.46537811506488e-42	88.6983709126803
TMEM168	-2.06971653532292	5.0359289750157	-24.5096405985567	1.66263146182126e-43	4.19394397699829e-42	88.6680264098993
PBK	-1.9820405953811	4.65003996862297	-24.5049997960347	1.68933180222777e-43	4.25487726814114e-42	88.6675156015532
ST13	0.910072242363893	7.76029882398676	24.5741083206212	1.33284347181764e-43	3.41354888555563e-42	88.6333387837375
FMNL3	2.12395744044793	4.04750853480677	24.4865253364489	1.79998089375078e-43	4.51995202208529e-42	88.6154506993512
COG3	1.41480312318868	6.30664353123723	24.5286058452696	1.55786777735979e-43	3.93878330542185e-42	88.5783979961255
IWS1	-1.29502562400875	6.02389683169355	-24.4948688207441	1.74913167116083e-43	4.39886888248026e-42	88.526050643897
GDAP1	-1.30827575460345	7.61541455033792	-24.5373706041604	1.5117261631468e-43	3.84189006727674e-42	88.5225589244968
TPX2	-1.19617938575843	7.80228233822554	-24.5365142768129	1.51617283209917e-43	3.84189006727674e-42	88.5000401583058
SLC17A5	2.06611207867175	3.61549757210517	24.4357888501043	2.14295983686373e-43	5.34908362861328e-42	88.4847258352389
PPP1R13B	1.51965609154976	6.25294511761924	24.4510266867316	2.03354151776126e-43	5.09879285502837e-42	88.3114753080771
MTRF1	2.10773546875628	3.28599872122711	24.3622428399734	2.76067384215899e-43	6.86025398755824e-42	88.2322672219506
EDA2R	2.60309641186412	3.5382757331444	24.3530748028236	2.84934017076382e-43	7.07008383024541e-42	88.2071785803923
LDLR	2.04462699027922	8.50263837961225	24.442231764099	2.09598853401564e-43	5.24723674306407e-42	88.1657211359311
ANKAR	4.39752966245023	1.9192539874932	24.4418115436654	2.09902019918074e-43	5.24723674306407e-42	88.1499238297512
SDHA	-1.34890106767921	8.20396736906472	-24.4055288170443	2.37817770717907e-43	5.92736869968149e-42	88.0471785482682
ZNF212	1.59467691398984	4.73444268745097	24.3195448796558	3.19880178692229e-43	7.90203265649753e-42	88.0064059183383
VMP1	1.08090360657139	9.31950109052612	24.3952271648939	2.46406194780864e-43	6.13228750225472e-42	87.9513638239149
RAPGEF2	1.95509933254145	5.39327795397791	24.3260572436695	3.12769901899823e-43	7.7378163304329e-42	87.9378246276334
CDAN1	-1.77703285239331	4.16868585050288	-24.2758366270924	3.72012068763491e-43	9.16278326656939e-42	87.9235829283651
JMJD1C	2.20192824521282	6.84328872386418	24.331157395193	3.07312957643294e-43	7.61407689426141e-42	87.8500715822091
MAT2B	-1.52817161347387	5.62937861011364	-24.2647232913459	3.8658271507156e-43	9.49369945206575e-42	87.7634041639685
ANKRD50	-2.11405198092762	6.90734822406679	-24.2700949224133	3.79469483755804e-43	9.33271712695892e-42	87.686956721081
ADIPOR2	1.04151638213097	7.46796626190616	24.2950121203389	3.48161006820378e-43	8.58797150156932e-42	87.6806168992524
HSPA14	1.32502530288221	5.66677762438753	24.2542125136696	4.00892763967188e-43	9.83069000672618e-42	87.6675595815465
AHCTF1	1.67278549088415	7.38769551340807	24.2496891379459	4.07214503114786e-43	9.97109128856761e-42	87.5187817672711
TTC5	-2.80514590963668	3.41591422292995	-24.1660560969193	5.4402787379092e-43	1.32628602934101e-41	87.4897319158415
GOT1	1.20641254525263	6.89533309893308	24.2265120267874	4.41219004377402e-43	1.07879336684323e-41	87.479697977642
TRPV3	3.50937939864272	2.72892811198053	24.1350155714364	6.05885664573097e-43	1.47493913454447e-41	87.4191760318397
HMGCS1	1.66288103146046	8.60651286618243	24.2219395709633	4.48258572548401e-43	1.09440530909481e-41	87.3938856925845
CENPBD1	-2.49207977725466	3.86213691734717	-24.0805637193836	7.32046684945716e-43	1.77431141435249e-41	87.2483866441824
NUP133	-1.14903486108167	5.96121212751974	-24.1256356573315	6.2593913035053e-43	1.52154157209045e-41	87.2181497119443
KIAA1683	4.45951682208945	2.97071222917776	24.0832922728053	7.25135586972049e-43	1.76011140152693e-41	87.0526701719521
EFNA1	2.10678707818462	5.65652920779477	24.0387920750164	8.46539321135366e-43	2.04884567390273e-41	86.9628218591996
MAD2L1	-1.98154919112415	5.66309740108799	-24.0278332658097	8.79461056069088e-43	2.12544894533229e-41	86.9309883219301
CCDC99	-1.81301313693314	5.30355428214087	-24.0172019330348	9.12632878427527e-43	2.20243466938268e-41	86.9133533584786
ZNF274	1.63032668305326	4.49182173425522	23.9900583801322	1.00316595492026e-42	2.41048095259863e-41	86.884497084325
CWC25	1.64102798565797	4.42434922387427	23.971308013569	1.07094535273515e-42	2.55864143987752e-41	86.8211359589618
PHF8	1.63802079872115	6.08387395299281	24.0158945953467	9.16798219689048e-43	2.20929876456479e-41	86.7869858434256
CLN8	1.31193401232481	5.5671226272807	23.9883282151402	1.00923473378353e-42	2.41811485498506e-41	86.7543040544689
SQRDL	2.01716118250895	4.16535006793869	23.9382290609104	1.20198454635461e-42	2.85539624335718e-41	86.7123968733358
TXNL4B	1.17141124852215	5.52016717910127	23.9736316119393	1.06230132051906e-42	2.54162049847794e-41	86.7104840915705
HMGB3	-1.3133047462522	6.88906522595635	-23.9889030329475	1.00721438919864e-42	2.41673650573286e-41	86.6664453362597
HMGN2	-0.939960207715499	8.40567650510008	-23.9981957365416	9.75112994156808e-43	2.34644456320553e-41	86.6094407354958
DENND5B	2.21635838178902	4.75141329344435	23.9031489640389	1.35867989523252e-42	3.21394095726573e-41	86.5374005665405
ABCF1	-0.959423986755051	6.97104387965803	-23.9457189488636	1.17096399946792e-42	2.78962990414551e-41	86.5278161431808
ZNF227	2.14867705121365	4.55277220437063	23.8852937658059	1.44619123480849e-42	3.40649326914609e-41	86.5271971842121
SURF4	0.943777542846918	8.5714851421643	23.9616219560747	1.10774946085057e-42	2.64279628862553e-41	86.4690506101204
GRHL1	1.29917665713634	5.83160566853736	23.9189054607623	1.28589906666501e-42	3.05040794197242e-41	86.4681682656885
NOP14	-0.98684224399242	6.12441546707497	-23.9042794102933	1.35332261410427e-42	3.20580274763169e-41	86.4529476135029
NUP85	-1.39852420587597	6.03843711857227	-23.8964709496748	1.39076684309919e-42	3.28519557683486e-41	86.4386269331754
ARHGEF26	1.78109149297538	4.90648300605277	23.8795361717826	1.47560541267122e-42	3.46759306869097e-41	86.4385217305496
OPA3	-1.35886907702777	5.25915480248083	-23.8687666485369	1.53225410487763e-42	3.59402772089389e-41	86.4217717463994
ARPP19	-1.59600526835744	8.54021066618756	-23.9417175963367	1.18743442969172e-42	2.82484401168767e-41	86.4175508987725
UPP1	3.26452392674712	3.55574840934802	23.8357720631408	1.71983702555008e-42	4.01151386545321e-41	86.408395404456
BAHD1	1.22555591847468	6.0367747920429	23.8944383149233	1.40068427703424e-42	3.30395540890278e-41	86.3783539428962
HSPA1L	4.63098539932553	2.40146108599216	23.847757907692	1.64915467865999e-42	3.86280992239631e-41	86.3698824169985
FADD	-2.74897788636342	4.88321823771336	-23.8161382912586	1.8422851309967e-42	4.29113879258898e-41	86.3376148274868
PMAIP1	2.57046424629444	3.6131509531064	23.8115520084296	1.87213274479695e-42	4.35459638720225e-41	86.3262363149039
PWP1	-1.23300824256596	6.0524726264437	-23.8428906747007	1.67749723721372e-42	3.92370123009261e-41	86.2444452796071
TFG	0.972053812663662	7.35289928305611	23.8794059988123	1.47627736480984e-42	3.46759306869097e-41	86.2439780635066
NFS1	-1.45359422920319	4.88506480226679	-23.8072965608101	1.9002633496515e-42	4.40776758107789e-41	86.2122529643016
RRAGC	1.68106490008117	4.75400251011141	23.8022802898269	1.93397135697519e-42	4.47974196316525e-41	86.2042939311869
C7orf60	2.87787628555229	4.99139854126231	23.8110816583031	1.87522123320985e-42	4.35572220891688e-41	86.1801850667358
DUSP2	4.44561866278863	3.81190515506254	23.7665183055156	2.19241838265848e-42	5.03653915268961e-41	86.1727709225352
RMND5A	1.28695780865147	6.95778279543749	23.8422230917803	1.68142278751862e-42	3.92739032101417e-41	86.1334506577947
CCNL1	1.37088097302805	6.92425604820124	23.7995274142198	1.95272556623461e-42	4.51692702208957e-41	86.0129589248621
BASP1	-1.20378314661698	7.53448677943674	-23.7897300241835	2.02097178137949e-42	4.66833315908711e-41	85.939219060247
PRMT3	1.55837750819313	5.63088600036819	23.7545995904019	2.28607869861662e-42	5.24449659199785e-41	85.9087728032062
GPAM	-2.46367180131364	4.19476729610882	-23.6869424016346	2.89963790787135e-42	6.61576321572176e-41	85.8737167668431
EIF4A2	1.13393044362322	8.40691795017628	23.7812899353887	2.08168945184867e-42	4.78936684646694e-41	85.8534924391146
ATF4	1.41497038235447	8.53654337283652	23.7812529028873	2.08195987645388e-42	4.78936684646694e-41	85.8495305473137
SLC7A1	1.70707188180479	8.42370404573242	23.7827584646836	2.07099423066533e-42	4.77728379498578e-41	85.8468852096117
NR1D2	2.06722155401149	5.89912400390389	23.7125150706064	2.65028424217474e-42	6.06338627443644e-41	85.7824157685644
MPZL3	2.90019571709802	3.76701602578403	23.6379659577656	3.44522511769977e-42	7.80748008407522e-41	85.6999505172746
TULP3	1.50080748629496	5.60455577328972	23.6812428664414	2.95836280372201e-42	6.74055306940693e-41	85.6754017521211
BYSL	-2.18038309650177	4.79260143478262	-23.6301472764328	3.54144684612263e-42	8.01450027801824e-41	85.6656927385812
CCDC88A	2.50291891368013	2.93939938797373	23.6214602736595	3.65153711620524e-42	8.25247388262384e-41	85.6447697108281
RACGAP1	-1.18687729486027	7.1665148058812	-23.7061021980022	2.71070698656806e-42	6.19315077095139e-41	85.6392461312546
RBM39	0.927765444960642	8.49383738115439	23.7228359252613	2.55587847969574e-42	5.85541256088104e-41	85.6377203079999
PDP1	1.98373034424931	4.59322370481625	23.6379597591522	3.44530034803128e-42	7.80748008407522e-41	85.6138111213769
DLAT	-1.54870245839858	5.52575244720246	-23.6450422683829	3.36041386746836e-42	7.63580998906804e-41	85.6021130509122
MARCH5	1.11135067507585	6.49063308931462	23.6726032448795	3.04967628754145e-42	6.93915458950247e-41	85.557951257565
ARG2	1.93599559888347	4.45172608040199	23.6193879183019	3.6783060185741e-42	8.3017530168196e-41	85.5514013900276
ULBP1	4.74541799962083	3.02515929318583	23.6050813035128	3.86858586750654e-42	8.70770256368498e-41	85.4832254386487
OLFM2	2.439327960318	2.93816048155572	23.5680442908484	4.40861220437785e-42	9.89659469879399e-41	85.4703668826424
GPR137C	2.24245361419486	3.55345952921702	23.5554531805084	4.60902258372123e-42	1.03326130951949e-40	85.4004513794327
OXTR	2.27173591759431	3.23973268991765	23.5345133871893	4.96287757781475e-42	1.10518195221536e-40	85.3597116491094
ZCCHC8	1.19784059407954	6.2093422356505	23.6000998230983	3.93714507700308e-42	8.85010944459671e-41	85.3453131210389
CEBPG	1.48956282116614	6.83050828518834	23.6084419797434	3.82301480397101e-42	8.61672501099881e-41	85.3400182414696
OSBPL1A	1.79163795402171	4.97606689719498	23.5457369393459	4.76993520619158e-42	1.06505202120625e-40	85.2596033583105
MRPS6	1.57201336507846	5.51773987487171	23.5427103519439	4.82120741453393e-42	1.07506497067554e-40	85.1578873125561
DYRK1A	1.27096673270523	6.78295132721647	23.5474111465512	4.74180970906405e-42	1.06018750767897e-40	85.1015368110248
GATAD2B	1.43407597698926	6.16612692807188	23.5282614192054	5.07374809933986e-42	1.12687069340451e-40	85.0875573273641
ZFAND6	1.1691914737485	6.85943508391009	23.5283566609314	5.07204051436069e-42	1.12687069340451e-40	85.0323146423088
TXNRD1	1.17819566622639	8.70475445202849	23.5493259936609	4.70984659098484e-42	1.05445079501513e-40	85.0087332921093
GFPT1	1.64675495240649	7.3653618920997	23.5115820608877	5.38191304900976e-42	1.19372830015437e-40	84.9400073817144
C14orf167	-1.95629965891573	4.60192865894042	-23.3955200140584	8.1185928118688e-42	1.78887149124761e-40	84.8257581066689
TP53	-0.986976882617612	6.90017374161109	-23.4561091759628	6.54931723308431e-42	1.44881985986907e-40	84.8098259328176
IDS	0.995122192897248	7.86335909299443	23.4656253130373	6.33227971215471e-42	1.40266285968312e-40	84.7423543991745
NRP1	-1.20970485619968	6.93797427135241	-23.4300446607785	7.18298447986711e-42	1.58689871124567e-40	84.70742708396
B4GALNT3	3.03056328205098	2.94537404382442	23.3432047191866	9.77604343798407e-42	2.1343936090972e-40	84.6780018099194
TRAK1	1.42333366292836	4.78295709143911	23.3745942338561	8.74456095373433e-42	1.91921308911093e-40	84.6674498084481
SLC25A15	-1.29464351232544	5.31552236697348	-23.3732242472331	8.7872009769688e-42	1.92474627067071e-40	84.6401011860116
MARS2	-2.51959213538154	3.72991524945803	-23.337713073332	9.96873053159647e-42	2.17362515528578e-40	84.6394635033839
PTCD3	-1.21713614277673	6.28864477002435	-23.3782885782875	8.63061371971055e-42	1.89669361167463e-40	84.5600944739635
RANGAP1	1.57054787323115	7.71914518767947	23.412993427339	7.63063791554622e-42	1.68357240764637e-40	84.5551139649675
XPO5	-1.09114716751673	7.05506275230538	-23.3902255820451	8.27256629990573e-42	1.82039998420557e-40	84.5487289418325
TMX1	-1.71047423307248	6.64035044800814	-23.3730451833	8.79278970815847e-42	1.92474627067071e-40	84.5279862495411
CAMLG	1.45244387061832	6.20047810164307	23.3552575160888	9.3662056700121e-42	2.0475872369318e-40	84.4763519604214
TMCO3	1.53961710330984	5.21897340767022	23.3304665024694	1.02288679913853e-41	2.22454601154653e-40	84.4699429174333
NUMB	1.05512111166968	6.31555665469487	23.3357615458299	1.00381229291708e-41	2.18590583160746e-40	84.3690602638899
DEPDC1B	-2.12537257715388	4.49785985292425	-23.2699987098294	1.26845897054533e-41	2.75145367359275e-40	84.35072572792
LCMT2	-2.74629463395244	3.75982623379	-23.2537244491384	1.34417601348878e-41	2.90815001935141e-40	84.3204500304805
SF3B2	-0.908824311158043	8.35391675499261	-23.3138859614231	1.0850126758633e-41	2.35659116768023e-40	84.2014617513193
SHPK	-1.45474989765383	5.22228770430165	-23.2290236736426	1.46790163843146e-41	3.16763703240358e-40	84.1616902388531
ANAPC7	-1.04256834839545	6.18574737576513	-23.2594780726737	1.31689960102023e-41	2.85282758127751e-40	84.1463071119648
BAIAP2	1.52279002480033	6.22364885424888	23.2506130586018	1.35916292464388e-41	2.93677529092303e-40	84.0790870220798
ACRC	4.25141765237746	2.06861432598525	23.2219094076183	1.50562304597029e-41	3.24485049237206e-40	84.0156124107666
SH3RF1	1.4092017460546	4.81804958847824	23.191885579509	1.67589242999525e-41	3.60252249347565e-40	84.0046363353294
ZNF799	2.23929903299276	3.51939873139466	23.1279552868556	2.1060222370852e-41	4.50974595301062e-40	83.8975588026711
GATA2	1.86510587764445	4.39752348777436	23.1388288309402	2.02569601217279e-41	4.34330001379201e-40	83.8226020669905
DSCAM-AS1	-1.48639705016807	8.91590219087414	-23.211013479453	1.56529982600653e-41	3.36912153026167e-40	83.815954194756
ARID4A	2.00944359095539	6.15095727306166	23.1629938097709	1.85806634750049e-41	3.98899892112943e-40	83.7787598877449
ZBTB5	1.23886542490632	5.59405603989726	23.1273124500463	2.1108704142889e-41	4.5143474179754e-40	83.7045212079079
NUMBL	1.71029507783121	4.94581569502748	23.1106347078021	2.2406627740746e-41	4.77969951959486e-40	83.6973486592073
NFKB1	-1.39443820778375	5.20171368164666	-23.0837371816544	2.46716925324712e-41	5.23615971970874e-40	83.6452895205734
AFG3L2	-0.998962442523801	6.61138523632066	-23.0953701626093	2.36650211447696e-41	5.02889216804482e-40	83.5294203607148
ADCY7	2.84766417098721	2.95255139754783	23.0160769279162	3.1445045497667e-41	6.62326122044058e-40	83.5202368018896
SENP5	1.35364711548637	6.51027706434417	23.099344885106	2.33306430680299e-41	4.96414344363526e-40	83.5115704583152
ZNF425	2.97412115488609	2.8282071791279	23.0181476177658	3.12122294200475e-41	6.59082480834437e-40	83.4760891815786
GNA13	1.60377195947863	8.71232962940008	23.11691876315	2.19083874706224e-41	4.67938533919143e-40	83.4571281398486
C2orf42	1.78523592990926	3.97944226346768	23.0022377307883	3.30466592519169e-41	6.95185319910766e-40	83.4155339887496
KCNK1	1.42550074948634	5.33115680705028	23.0258340538186	3.03631096039255e-41	6.42775500020316e-40	83.361737523175
HSP90B1	1.21121491954432	10.1756265670718	23.1089451312077	2.25425267657627e-41	4.80256328191868e-40	83.3616735339978
AP4B1	1.99520538759752	6.59918364442524	23.0455810391211	2.82868922009704e-41	5.99581730252254e-40	83.3298322793961
SLC35D1	-2.40941840452357	3.85706670634482	-22.9568652314831	3.88979240247499e-41	8.09115524116813e-40	83.3063986511514
CCRN4L	2.60175474165903	4.71854127501256	22.9755426540994	3.6372288343575e-41	7.62268358719234e-40	83.3006034043629
HIF1AN	-1.27716002264986	5.9860865791625	-23.0193118198465	3.10820975962115e-41	6.57164349177044e-40	83.3000514523981
FURIN	1.51858787534332	5.91731207930634	23.0161457407491	3.14372805323747e-41	6.62326122044058e-40	83.2741487896239
RRAGD	2.11332548989215	3.73804306801649	22.9495628998554	3.99328176279528e-41	8.29610486968798e-40	83.2730672184162
TIMM8A	-1.6318727279899	4.62846479765655	-22.9637617852155	3.7945376685473e-41	7.91684991143053e-40	83.2636464056281
ENTPD1	-1.5748349705813	4.70886282314448	-22.9381231422618	4.16101852845261e-41	8.63385531883888e-40	83.1541857034688
RPL7L1	-1.51362807411875	5.92858574261188	-22.9689946620166	3.7238338467074e-41	7.78467465654183e-40	83.1443184400346
CLIP2	3.33378990028065	2.88362105814901	22.913629631262	4.54444567766698e-41	9.38287771769168e-40	83.1429586608726
USP10	-0.804047122545106	7.06648276851704	-22.9976050934432	3.36009734930946e-41	7.05958141581047e-40	83.132931494548
CCNF	-1.39436115430203	5.4746434462604	-22.9599658313027	3.84667235195576e-41	8.01142570536839e-40	83.1025339737865
DBR1	-2.95561796504369	3.49596380162148	-22.9249020825375	4.36374667025219e-41	9.0320914991705e-40	83.0693644453817
MTMR4	-1.21524708681736	7.46852985721993	-22.976617945651	3.62320222555502e-41	7.60281480805297e-40	83.046234356834
TRMT12	-1.4055946097434	5.5186409453195	-22.9162144497373	4.50235497899351e-41	9.30746411232231e-40	83.0102525745655
RCOR1	1.4229963691475	7.33759347540111	22.9700297323989	3.71000668454353e-41	7.76547581881177e-40	82.9826339170827
SH3D21	1.84145282874299	4.49225841047951	22.8954093151993	4.8526172274914e-41	9.9821857949036e-40	82.9728474690248
BZW1	1.09134748222044	8.44603001808009	22.9636158962549	3.79652812064535e-41	7.91684991143053e-40	82.9098051718397
DNAAF2	-2.33451777067523	4.47034952167136	-22.8446151473286	5.82769326402158e-41	1.19439144788599e-39	82.8979110075241
CSRP2BP	-1.97351760779476	4.08780438253035	-22.8412877631052	5.89807254047013e-41	1.20586020986336e-39	82.8860252866662
CACNB1	2.3650167261131	3.11512888330648	22.8370830297285	5.98823635615521e-41	1.22279932625568e-39	82.8784528856324
NOL6	-1.22564480674493	6.16014971751033	-22.8975694514266	4.8150071683088e-41	9.91701722694537e-40	82.8759035414442
KLF13	1.41348917252229	5.6455205243858	22.9013833343131	4.74931990492842e-41	9.7937886670805e-40	82.8502632778574
TMEM2	1.44493358605932	7.15589074241024	22.9265881835141	4.33734819732825e-41	8.98857636333552e-40	82.8489316799022
ZNF251	1.57242479245688	4.51721813635287	22.8428040159784	5.86589579632648e-41	1.20074958748793e-39	82.8151859040105
MOCS3	-1.90338047608044	4.65299512582891	-22.8062862374376	6.69241744576872e-41	1.35830084178442e-39	82.7432262289383
NDC80	-1.90870799511647	4.74315470263987	-22.82722039982	6.2052169114909e-41	1.26402006854779e-39	82.7315142484182
SMC3	-1.49292499907134	6.64488355256542	-22.8664773957708	5.3858641227917e-41	1.10519253484133e-39	82.7087218483905
MAP2K1	0.890604487634083	6.48450715550572	22.8703247033258	5.3116807039291e-41	1.09130894462543e-39	82.6853992772145
SLC26A11	1.46888837387105	4.66177915381953	22.8162830859873	6.45512660410053e-41	1.31173192377858e-39	82.6778315799635
NOP2	-1.22214683599035	6.17632602304561	-22.8362513516688	6.00623435029893e-41	1.2249788204195e-39	82.6488466753569
SYNM	2.31527015214646	4.57188479613868	22.7964694470592	6.93399447348926e-41	1.4056257402986e-39	82.6125932900741
ICOSLG	1.84490296297109	5.4823191347562	22.819422844186	6.38236435793443e-41	1.29852386279921e-39	82.5859971982592
KLF4	1.57421438148261	4.91206510458347	22.7486078700515	8.24391529511498e-41	1.66511158690221e-39	82.4455892468208
KLF6	1.60318723064502	7.1115296895036	22.7588279230995	7.9446973348308e-41	1.60661569803761e-39	82.2812198940859
DNAJC3	1.51269970351714	6.45664733779249	22.7393797250262	8.52384622525493e-41	1.71957544356048e-39	82.2248379689542
CKAP5	-1.50718501913441	8.24560914721192	-22.7672838764094	7.70542174813797e-41	1.56011468905399e-39	82.2211470004673
LPCAT1	-0.914439087961214	7.98981511790218	-22.7355004084441	8.64436668730365e-41	1.74178781299357e-39	82.1332084237039
STX1A	1.9754045470505	4.37818673689805	22.6414245615806	1.21568753063857e-40	2.43486925298196e-39	82.1038141537628
ZMYND8	-1.11670159307934	6.64717400229024	-22.6934822458699	1.00652319722095e-40	2.0256430746478e-39	82.0732688975943
DLGAP5	-1.70021430371868	5.76555141353828	-22.6783956823472	1.06309967849046e-40	2.13436722966079e-39	82.0555837376401
ARL4A	-2.20205627928297	5.18361733021358	-22.6129836814719	1.34795324040486e-40	2.68690941508115e-39	82.0047224391272
B3GALNT1	-1.57034600334045	5.32832180549795	-22.6331879076134	1.25258632144344e-40	2.50577196648566e-39	81.9840427842825
ANAPC5	-0.847441079144511	7.38334839209261	-22.6860801227604	1.03389233466556e-40	2.07822300540225e-39	81.978038735672
GABARAPL1	3.72627050854909	2.73805509718253	22.6306181843517	1.26432780024734e-40	2.52623872536875e-39	81.9702703431551
SELK	1.91351602370872	5.00840449855564	22.6231789942925	1.29894814977651e-40	2.59231609270434e-39	81.9483404847039
DGKE	1.94387983259518	6.24282021972757	22.6489466270567	1.18294807931299e-40	2.37213713170629e-39	81.8985139535105
GRWD1	-1.57068355336796	5.92448624033336	-22.6088850631924	1.36817533044903e-40	2.72397193171781e-39	81.8543256322538
ZNF639	-2.25297516256127	4.79033837144753	-22.5452179884649	1.72464841649083e-40	3.40531524408414e-39	81.7954659656998
FAM40A	-2.03357776430541	4.52380416241723	-22.5433596980779	1.73635512711319e-40	3.42438716342465e-39	81.7938856842573
FOXRED2	-1.31577035714057	6.10559898071736	-22.5792952547026	1.52353785381879e-40	3.01909991749166e-39	81.6942123617728
NOTCH1	2.35098073036402	6.54490725631639	22.5968959939619	1.42910152279853e-40	2.84188987720363e-39	81.6886838542671
NAPA	1.26851700705814	6.83151133216405	22.5792784598051	1.52363090789462e-40	3.01909991749166e-39	81.6229157602019
MRPS16	-1.04671543211773	6.91624752425523	-22.5752638154286	1.54603973551735e-40	3.05987793334819e-39	81.615530276225
GARS	1.11947031780118	8.05850279096622	22.5923659151907	1.45282834239569e-40	2.88564147247334e-39	81.5947564880666
PRKD2	1.61469060130252	5.93997643722983	22.5487523686428	1.70260196869006e-40	3.36575831257358e-39	81.5480909552493
ACHE	3.73739523863862	2.79625871926519	22.4708998846397	2.2611387350572e-40	4.43841363909584e-39	81.5136463048279
BRPF1	1.12856997231407	6.1954628585131	22.4888297402266	2.11799345175152e-40	4.16721441024617e-39	81.3404045185862
HARS2	-1.07896950055769	6.1950710523576	-22.4786540942303	2.19807199918945e-40	4.31968932014623e-39	81.3242106670344
SLC20A1	0.833214345408851	7.16096130707977	22.5020433053435	2.01837995698521e-40	3.9758994582592e-39	81.3190116656875
MBOAT2	1.42968252360657	4.56783407020297	22.4430816411651	2.50279026639265e-40	4.90699465593795e-39	81.282847196744
SPIN4	-2.67038766082803	3.92305617380524	-22.3901955105325	3.03641792413624e-40	5.92544379967963e-39	81.259909128186
SLC12A7	1.5588817757622	6.53382389047839	22.4365318297172	2.5633774704918e-40	5.01989751949706e-39	81.1095070353537
EEF2K	-1.42801899039033	5.39004872071908	-22.3920220957054	3.01620100422033e-40	5.89286747600243e-39	81.1030780552544
HECA	1.71702631515636	5.00548681262752	22.3783061912025	3.17139203297218e-40	6.18162708151827e-39	81.064495147396
HMGB2	-1.55393381148246	7.27354210485023	-22.427366255991	2.65065232178878e-40	5.18473794498193e-39	81.0416798451628
MTF1	1.63159530640131	5.77195664019767	22.37524164805	3.20715261773327e-40	6.23679306732223e-39	80.9474139445715
GNL3L	-1.44000520349775	6.23133358001061	-22.3726780717841	3.23737949429118e-40	6.28826186556628e-39	80.9330985872449
EID1	-1.57812941505206	6.83220132274515	-22.377334186687	3.18269074022559e-40	6.19642839808298e-39	80.9056945140921
TOR1A	-1.08326441446509	5.54480274698314	-22.3464592537627	3.56351177452956e-40	6.89770496727226e-39	80.8991710554267
RNF220	-1.55671647151935	4.93467194671289	-22.305430823301	4.14166193900667e-40	7.99828571223413e-39	80.8628968604392
PSEN1	0.964888739917257	6.82298316835372	22.3690932387675	3.28013023434474e-40	6.36390928528786e-39	80.8334144223278
ADO	-1.35563009841161	5.03007161729773	-22.2944930501609	4.31117586449645e-40	8.31604442420283e-39	80.7911505731517
RC3H1	1.83237069215251	6.40594676653663	22.3499314028112	3.51848757130999e-40	6.81844567121534e-39	80.7891035775625
CCDC43	-1.90989807414061	4.75978001637399	-22.2518644574247	5.0413561731687e-40	9.69099317701993e-39	80.6842645615475
BAMBI	-1.27444914301212	7.30745841788473	-22.323778299608	3.87226206108892e-40	7.48667175834116e-39	80.6713950616355
MRPL16	-1.8438768376894	4.60766777799799	-22.2304021144765	5.45497088774133e-40	1.04620336154342e-38	80.6001479749192
MBD1	1.00078648317878	5.7623391564597	22.2763079778666	4.60863930149446e-40	8.87959489380107e-39	80.5875475030891
NEURL1B	-1.52006184683966	4.82966545014701	-22.2572974398431	4.94176527465567e-40	9.51048129497599e-39	80.5803856266382
ANKRD42	2.58375468101517	3.72682695125886	22.1856423325316	6.43105671659488e-40	1.22358353274554e-38	80.4685307776361
PALB2	-1.84006733038977	4.21619340713579	-22.1717641619657	6.76812137117475e-40	1.28333403414429e-38	80.4541833738931
UBTD1	2.17513283870427	3.74704610363313	22.1768338049448	6.64297575981926e-40	1.26246734780929e-38	80.4517858338902
UBIAD1	-1.6796940917664	4.61249133123114	-22.1723034442094	6.75469682627016e-40	1.28224233510263e-38	80.4197560413956
GPD2	-1.59530281136032	6.61229560588828	-22.2392038919434	5.28135951761477e-40	1.01406953585063e-38	80.4047241592496
PGPEP1	1.32552744671671	5.42588814112395	22.2042238712059	6.00609644171756e-40	1.14795379304325e-38	80.3582885082238
FBXO21	-1.29671599947807	5.94089758256349	-22.1976188889266	6.15380864769813e-40	1.17484355963588e-38	80.3218375980375
AHNAK2	2.48142523010715	3.10914222034678	22.1318440594242	7.84037717572472e-40	1.47826908553349e-38	80.3151356801388
ECT2	-1.69227631391841	6.53742018848149	-22.2155073807956	5.76197533845911e-40	1.10255464027906e-38	80.309193668633
PUS7	-1.28844267055729	6.17105250787834	-22.1951846492209	6.20916645253682e-40	1.18406043047008e-38	80.2985712900792
FANCF	-3.39109788480178	3.46324363470904	-22.1670948203167	6.8854875880196e-40	1.30410978960407e-38	80.2707278379344
P4HA2	1.55518715982982	6.64601258243971	22.2162062983166	5.74718736562378e-40	1.10098466784298e-38	80.2683586717498
BTBD9	1.469360309323	4.3793126061075	22.153048856242	7.25105881454674e-40	1.3686987315404e-38	80.2596978285424
HIST1H2AC	2.04461220607874	4.13318382291511	22.120191511495	8.18454696952065e-40	1.54142301259306e-38	80.2386631149877
TMEM30B	-1.16760767194044	6.37332884166765	-22.1645985506214	6.94907214895787e-40	1.31466383053361e-38	80.1761062867863
CAST	1.08320344792991	7.14501785278049	22.1893591604776	6.34369307137538e-40	1.20833625200093e-38	80.1530510947233
PTK2	0.870511110445499	7.56201686438247	22.1635777215561	6.97524478517202e-40	1.31812422358437e-38	80.0348674431404
FAM129A	4.93984971479756	3.18334967343605	22.0625342414302	1.01253674144529e-39	1.89202954904258e-38	80.01347728461
KIAA1949	1.17331822400235	5.35395362941306	22.1087227842844	8.53816316919399e-40	1.60621193297638e-38	80.0104552406461
NXT2	1.78810988911273	4.55964224170849	22.0929199959428	9.05079498443577e-40	1.69882710796525e-38	80.0086642018892
UBQLN2	-1.43233605717592	5.13530812112549	-22.0756158254027	9.64781004259604e-40	1.80683062880601e-38	79.9830746964676
RAB11FIP5	3.10282626342155	2.24320004553972	22.0295744008258	1.14370307758158e-39	2.13236234888232e-38	79.8673983876155
UBR2	1.55207416508317	6.60141317499687	22.105023313456	8.65548419331823e-40	1.62645300729274e-38	79.865389629105
NKRF	1.24726570888243	6.12214882722389	22.0925189012802	9.06420244714995e-40	1.69943634222125e-38	79.8583688567279
PHLDA3	1.76770931320207	6.10035128560476	22.0650119256509	1.00331221604151e-39	1.87688965336446e-38	79.7795167281268
NAIF1	1.85564609673931	3.97815202648618	21.9888127095689	1.3298770734141e-39	2.47395597060928e-38	79.7469731492972
SIX4	2.34351266495834	6.01766894805944	22.0233935142632	1.17014552460421e-39	2.17923315740321e-38	79.615370730446
FNIP2	2.74036186650088	3.43736267479405	21.9360135553761	1.61723393685104e-39	2.99851666961163e-38	79.5848120902581
ARF4	1.43683519860387	7.52824067241335	22.0300052767086	1.1418823675148e-39	2.13134382972294e-38	79.5515327631149
LOC100216546	2.70326165482688	4.9905240869775	21.9335741854567	1.63192965538891e-39	3.0224132399473e-38	79.4014299835125
SUPT16H	-0.985948446639997	8.55912447217095	-21.9823617440375	1.36202385089995e-39	2.53094298693898e-38	79.3211250899621
CAMSAP1	1.13546192556026	6.81536870301302	21.9504224362722	1.5331102366689e-39	2.84569762464491e-38	79.2894264513334
EXOSC2	-1.31866517347326	5.36734431609077	-21.8987134006665	1.85727546123137e-39	3.43216296283243e-38	79.2671837128284
STX7	-1.9520298352113	4.38197338703001	-21.8546990217929	2.18718968198932e-39	4.01080704403393e-38	79.2421364873076
EMP2	-1.03913717130212	7.29322696189787	-21.922278480829	1.70175441270877e-39	3.14824566351123e-38	79.1745818347138
NUP93	-1.28089009167721	5.27801403466811	-21.8682858595728	2.07948661189935e-39	3.82588933964848e-38	79.1722818666372
LPIN1	1.60337979392144	6.13705125804514	21.8933076955604	1.89492680725373e-39	3.49401939630776e-38	79.1698575202519
ELF4	1.10900213750415	6.4714403128305	21.8966433289458	1.87160380689085e-39	3.45482362764267e-38	79.1186165629389
TPP1	1.43555224499516	5.58243130947494	21.8498313186731	2.22712987142659e-39	4.07957502406773e-38	79.0362517272748
LAMC2	2.1952969814916	3.32430864683001	21.7849502151852	2.83537021378105e-39	5.15981843909404e-38	79.0253720801165
WARS	1.2160199686616	7.92809396458491	21.8891627260708	1.92431749453074e-39	3.54430460115993e-38	79.0038289674031
EFNA3	2.05527281603452	3.60054700483845	21.7811866543309	2.87540477555102e-39	5.22698581155601e-38	78.9817312598453
SEPW1	1.52847414736978	6.51279178891458	21.8582587636919	2.15843932159151e-39	3.96678452904356e-38	78.9619054885116
TCF19	-1.49723444859678	5.00419389075613	-21.7968338136227	2.71261022789676e-39	4.94179667225985e-38	78.9162064161532
SORBS1	3.02087244160385	1.79828579333058	21.7524055946923	3.20101780967455e-39	5.81257566221468e-38	78.9031887889481
HEATR2	-1.37052836673037	5.91293450262047	-21.8051679133263	2.62972704526231e-39	4.79602563849149e-38	78.8731963203197
DNAJB11	1.07032845604776	6.99690561336563	21.8426605679433	2.2873104600199e-39	4.18522758570819e-38	78.8726515520903
SC4MOL	1.70066030289176	7.0304553009857	21.812593974472	2.5580273286995e-39	4.67035469925441e-38	78.7946731236071
NUCKS1	-1.24187651908956	9.82212021101813	-21.8563726444448	2.17362484165031e-39	3.99030755782215e-38	78.789270003266
SAMD4B	1.3734231734211	7.10170880201613	21.8166220178493	2.51996376476056e-39	4.60588786905526e-38	78.7658966453006
RELB	3.30179089593159	3.64715081169715	21.6856649930742	4.10658720173926e-39	7.37685975960123e-38	78.6673302537049
CDKN2AIP	1.63588234447454	4.64731006199635	21.6953672211974	3.96040083469496e-39	7.12190790961704e-38	78.5867528425579
RSAD1	-1.32533379453177	5.50301827863441	-21.7169000580554	3.65442144706186e-39	6.60005877760934e-38	78.5816724100843
LMAN2L	1.19077013376547	5.13664284612867	21.7240169371683	3.55862303039585e-39	6.4339904389557e-38	78.5691470826414
ABHD15	-1.70695433648515	3.84903941280019	-21.6575603241545	4.56149545859131e-39	8.16771413806008e-38	78.5327723752052
SERINC4	4.07505284396248	2.28809141663781	21.7029815192084	3.84935680685973e-39	6.92967096210141e-38	78.5270311501252
CECR2	2.73008897714447	2.87448429930002	21.637528743345	4.91644432522408e-39	8.78446740331704e-38	78.487152351407
DOLK	-2.54351160631258	3.91094122627287	-21.6311497850673	5.03522326130667e-39	8.98709432466305e-38	78.4642628062965
CDC42SE1	-0.708058768022651	7.60652502966232	-21.7307736411662	3.47001621834535e-39	6.28738366582965e-38	78.4371336528278
CD59	1.00902620007625	6.39186167417558	21.7097888621684	3.75274072970482e-39	6.77031671667566e-38	78.4237236662582
C7orf68	-1.76444207464409	4.56621751933632	-21.6276021583358	5.10252918707042e-39	9.08782727631158e-38	78.4090062345072
CD55	1.21442595519894	6.76048435142546	21.7061684576146	3.80381652227755e-39	6.85506762053552e-38	78.4035270563366
EIF1	1.25289586432719	9.3485305829146	21.7441596663808	3.30098567601471e-39	5.98760134985575e-38	78.3919838296992
SGK1	2.79472069330439	2.48940250612863	21.6200496766706	5.24885217389257e-39	9.33848976129566e-38	78.3853593745684
BAZ2A	2.02576377109432	8.05185219577192	21.7292281501971	3.49008543312147e-39	6.31690354800038e-38	78.3849389461534
SAMD8	1.7856956847679	5.51162066046042	21.6628219713389	4.47262323930841e-39	8.01716517193931e-38	78.3201831227883
LYPD6	-1.83052441687027	3.87956511578535	-21.5956400764277	5.75133753400286e-39	1.02107610317053e-37	78.298736176574
MFSD5	-2.11166128589818	4.36227507684208	-21.592452262776	5.82044668364853e-39	1.0311562535735e-37	78.2813159409177
WDR36	-1.82612773311555	5.5940050922268	-21.6296917943125	5.06277539664824e-39	9.02663707180651e-38	78.2794559135691
SOCS3	1.83906798201675	3.95414021495709	21.6024849105005	5.60572914536754e-39	9.96282829193695e-38	78.2696455826278
PAK1IP1	-1.93549917758787	4.74442874892802	-21.5915901762226	5.83927940551612e-39	1.0333979764852e-37	78.2422636584469
TMPO	-1.41716643516193	8.05075256678754	-21.6853290503682	4.11174526603852e-39	7.37820041086139e-38	78.2318294958141
GABARAPL2	1.25830963781245	6.43357056070026	21.6484038487409	4.72042014550839e-39	8.44324133834035e-38	78.1821625053618
ATL2	-1.6422392729888	6.0082617690437	-21.5737084832271	6.24407122702141e-39	1.10037773657225e-37	77.99713257655
LOC100499177	1.73963156223245	5.47044019313164	21.5604598734719	6.56212860798182e-39	1.15157438446892e-37	77.9814037178294
RGS3	-2.06239973379798	4.13064965480069	-21.5138286344029	7.81732946554502e-39	1.36897401028037e-37	77.9743364581209
ERBB3	-1.06312784119723	6.85031377385106	-21.5880294503473	5.91771840473647e-39	1.04617254334897e-37	77.9529814194755
PDCD4	-1.24389474393492	7.07097770314287	-21.5772042304244	6.16277160794882e-39	1.08719612206051e-37	77.9027324706291
GALNT6	-0.897363316392583	6.41830539979134	-21.5646407919331	6.46003229332013e-39	1.13484853018367e-37	77.8940807722631
ASAP1	1.39546829384446	7.13559131245031	21.56750944997	6.39090857640687e-39	1.1238859624798e-37	77.8357727461473
LYAR	-1.57459488986749	4.95589247244248	-21.4994369705604	8.25163712262151e-39	1.44201023237954e-37	77.8310821641873
C5AR1	4.19615292895733	1.49008371404036	21.5823646483534	6.04470330180849e-39	1.06749332649889e-37	77.823457591392
PAPD5	1.41459308842503	5.34130422391183	21.5287657160339	7.39090615698422e-39	1.29565528898746e-37	77.8210977403967
C1orf51	3.5455735749793	3.10303162599022	21.4731691746003	9.10805643399194e-39	1.58175634270074e-37	77.8184858224446
ACSL3	1.09956862052873	8.15169099903447	21.569248241231	6.34937378401022e-39	1.11775712803986e-37	77.7772177342228
KLHL9	-3.09652951149667	4.16583091222029	-21.4400154638508	1.0318165970654e-38	1.78265503815308e-37	77.7491450641324
ZNF394	1.45352176022776	5.1974585255003	21.474789875688	9.05271219463468e-39	1.57377919691341e-37	77.7093108055636
ULBP3	4.94406425280565	1.07491449265786	21.594090676271	5.78482330473737e-39	1.02593197188152e-37	77.6989584762842
GPD1L	-1.15997807166741	6.51239164915513	-21.5084102949231	7.9780705025928e-39	1.39566162223182e-37	77.681334842828
CBFB	1.22383689034612	6.2470643586116	21.4949023430803	8.39346024229644e-39	1.46526335169275e-37	77.6010796487124
MEX3B	1.66583972152841	5.01910550738762	21.4496575820204	9.950401006534e-39	1.72089458565951e-37	77.557555300758
FAM32A	1.15930768108464	6.87321034343708	21.4824949586981	8.79419772463336e-39	1.53362004949706e-37	77.5278996218608
CIT	-1.6744273050385	5.68466838926239	-21.4497403047265	9.94730368820337e-39	1.72089458565951e-37	77.5204072310559
ELP2	-0.875597543539246	7.35783619628385	-21.4790479666907	8.90891545182886e-39	1.55200731267069e-37	77.5056017234977
CLCF1	2.25073776876587	3.527128311005	21.3735359750858	1.32556935985193e-38	2.27372533068345e-37	77.4935849559009
ZNF512B	-1.4223680180093	6.84656667537329	-21.4505289992234	9.91782201203916e-39	1.71881508113309e-37	77.4482824184275
HMGCR	1.57547421389299	8.35253993627647	21.4760025347095	9.01152374859748e-39	1.56824894039068e-37	77.432936830773
CMIP	1.19445222394877	5.45387756311431	21.41353432471	1.14002652292686e-38	1.9635225097249e-37	77.3844489355499
STC1	-1.50042554605933	5.67482290013966	-21.402725937717	1.18741673370343e-38	2.04094115667587e-37	77.3804054149403
CENPI	-2.17815784565646	3.99283539150963	-21.3547142676993	1.42313483842362e-38	2.43358967666633e-37	77.3695225007178
RRBP1	0.950478283854645	8.03318861079674	21.4526065886788	9.84058192332936e-39	1.70719805068216e-37	77.3576296217564
MYADM	1.12593940570446	6.35003951405345	21.4210230811281	1.10831402171643e-38	1.91284248701605e-37	77.3219273914062
KCNJ3	-2.46862601683854	4.39243411525582	-21.3373918372699	1.51931700040959e-38	2.59276097090307e-37	77.3069349768528
SPG20	1.52033805252654	4.94569391506652	21.3759438279487	1.31358423314125e-38	2.25548077156614e-37	77.3041524797846
PRPF4	-0.841034192875155	6.24915890261258	-21.4040885890548	1.18133434101787e-38	2.03257567069782e-37	77.3034038980578
ENDOD1	-1.47608374245225	4.91108499302651	-21.3632588040981	1.37797619151483e-38	2.3611960888211e-37	77.3015258350534
UTP15	-2.12715884484703	4.4763113139691	-21.3314033944101	1.55407047684756e-38	2.64936540823635e-37	77.3005441001372
SLC7A2	-1.76694792680049	8.72812458512862	-21.4155704645614	1.13131465143797e-38	1.95052641553079e-37	77.2012361553604
YARS2	-2.17019336595	4.05237776896321	-21.2972493706599	1.76817340891647e-38	3.00823317301313e-37	77.1973403956057
PRSS22	1.90918127852678	4.2905442660984	21.2925378451325	1.79995677089462e-38	3.05919482077659e-37	77.1026260681257
PCGF5	1.80415999350035	5.65856711936342	21.343099778972	1.4869207989929e-38	2.54006776735008e-37	77.0852583168192
TSHZ1	2.14947907821833	3.94634875130999	21.2850917546675	1.85136580749132e-38	3.14337479842486e-37	77.0607222460088
TIMELESS	-0.809247463574726	7.45215654472676	-21.3604785648828	1.39250920178298e-38	2.38365648829258e-37	77.0440488701428
BUD31	1.51889583520797	6.14762266155461	21.3179915651715	1.63484076565109e-38	2.78422372349785e-37	76.959139859064
ARHGAP10	1.04332186396705	5.04960388756496	21.2770839900708	1.90830615566486e-38	3.23348653975067e-37	76.9159746274412
ZNF503	2.20955729204041	3.42243459405491	21.2240807560585	2.33242261645024e-38	3.93616910570271e-37	76.9106314198236
ZSCAN12P1	2.62455142467095	3.68751195985995	21.2035303993342	2.52138097734592e-38	4.23369231577643e-37	76.825062814035
PCNA	-1.66660665703044	6.98449839496626	-21.281072564575	1.87972748601392e-38	3.18829234037492e-37	76.8122212823796
HIST1H4H	2.50869688545324	3.31182974068753	21.1832452902049	2.7230389862471e-38	4.55856896956922e-37	76.7829002049357
WIPF1	-1.21164567456746	5.3569262305969	-21.2308221154456	2.27359883106259e-38	3.84465792221343e-37	76.7638280575955
NFE2L3	1.75444460007074	4.66702106985142	21.2172993913482	2.39314374868224e-38	4.03050715538387e-37	76.729759058392
TMEM41B	1.79302176190753	5.56291533965628	21.2394547651962	2.20045000433252e-38	3.72472933931751e-37	76.7259156073799
WDR75	-1.34483808172758	5.9980542409801	-21.2210986648545	2.35893092822601e-38	3.97689121407781e-37	76.6535390360989
C9orf25	1.4192847714958	5.43788231189545	21.2113013976094	2.44817744956533e-38	4.11816363293689e-37	76.6390235721068
CUL2	-1.433403613336	5.78194350161247	-21.2032293309663	2.5242610526798e-38	4.23427701554835e-37	76.6079947683073
NAA15	-1.48652214096334	6.54542409864365	-21.2110926819021	2.45011529225796e-38	4.11816363293689e-37	76.5612368257627
DROSHA	-1.06945904477041	6.25796287661037	-21.1863457386064	2.6911951546953e-38	4.50977432536314e-37	76.4812508738532
ETV5	3.95339487176115	1.88453392499071	21.1581024525443	2.99571197735647e-38	5.01002871093097e-37	76.4805349894445
KCTD7	1.9660717199707	3.49414559330975	21.1158984555697	3.51675375964954e-38	5.84634094198597e-37	76.4781992390694
SLC30A1	3.16576592151595	5.6169025225889	21.1384201448493	3.22825006888733e-38	5.37206508975837e-37	76.4401074438519
USP32	1.16334127905271	9.69881852717921	21.2254647168904	2.32022257237116e-38	3.91953558589245e-37	76.4023359971727
TACSTD2	-1.3695110126351	5.95613205094542	-21.148363635288	3.10858224968435e-38	5.17808063184472e-37	76.3874531155306
ATP6V0A1	1.22258991716113	5.82785405225047	21.1535242651382	3.04824802317007e-38	5.08771456481998e-37	76.3465529806768
SPPL2A	-1.03298751530406	6.9074306974699	-21.1561784188271	3.0176787238627e-38	5.04172417361437e-37	76.3082682459234
CEP55	-1.3671102466033	6.34114841170723	-21.1493031428718	3.09750928891531e-38	5.16478019419936e-37	76.3049399638736
ARC	6.12039391837592	4.0042190707178	21.0475344111305	4.56185969147286e-38	7.54624544809022e-37	76.2675130438577
ZNF711	2.19223567152945	3.21709195987998	21.0462548422225	4.58415394259353e-38	7.57563147588283e-37	76.2479180115342
GGA3	-1.4982679908962	5.44277251990578	-21.0788910924612	4.04839322306806e-38	6.70349784778121e-37	76.2023237257331
DSCC1	-1.46090391927934	5.65895836823666	-21.0879131373338	3.91174724882762e-38	6.48365321995967e-37	76.1656817549599
C9orf3	1.86097658860465	3.9251588041393	21.0364178561329	4.75925491181362e-38	7.84948512279792e-37	76.1535068352302
RNF149	1.12530222868184	5.94249774711901	21.0953352465528	3.80282538801191e-38	6.31563572880946e-37	76.1349585830518
FLJ90757	1.88401132986062	3.60262510937709	21.0290486810078	4.89483243952964e-38	8.05720253136749e-37	76.1093532868263
DHTKD1	-1.10131236991407	6.59864021468245	-21.0888580799331	3.89770704813522e-38	6.46679093978308e-37	76.0635804217929
METTL17	-1.34028866291746	5.28718437429502	-20.9914760307272	5.64908317825173e-38	9.27137066467928e-37	75.8731919383735
C6orf48	1.66848732029258	7.08450567528741	21.0395060001746	4.70357094649324e-38	7.76530311047907e-37	75.8592577621502
NEU1	1.23698025783218	7.01821897270495	21.0318925636206	4.84205555176764e-38	7.97818098992728e-37	75.8294880846648
SLC1A4	1.74322602860898	5.25676281097074	20.9767662803405	5.97536659275355e-38	9.78766218385998e-37	75.7757911837469
RTN4RL1	-1.90293805493374	4.87012414618453	-20.9479957093808	6.66950501094625e-38	1.08820294442015e-36	75.7588351791979
RNF19A	1.54773343125609	6.27694976876051	21.0036543007271	5.39257877104639e-38	8.86779620127628e-37	75.7583400913563
FAM20B	-1.12209144206981	6.49485814155596	-21.0019382494729	5.42799992320208e-38	8.91727610173198e-37	75.7515853114864
TSKU	-1.89036770134226	6.67585422351375	-20.9761023286862	5.99053412881648e-38	9.80290535913179e-37	75.7206771684978
NBN	-1.33660028544917	6.92057807757651	-20.9905250089097	5.66962443006483e-38	9.29596068317688e-37	75.675958733278
SPTY2D1	1.42533076930865	6.07387486308442	20.9592376564374	6.38908602490294e-38	1.04346752617653e-36	75.6031804508343
FTSJ2	-1.25321378513052	5.72090240693057	-20.9357731067995	6.98848511144751e-38	1.13913669594394e-36	75.5936617208519
MKL2	-2.04878113144052	6.22486110224701	-20.9328258117996	7.06767660664284e-38	1.15092330642157e-36	75.5581435544309
C1orf144	-0.738325831484068	7.43033917565231	-20.9703756985676	6.1229767273096e-38	1.00098399596799e-36	75.5575615774854
TPST2	2.07417994951766	3.35097079048294	20.8591531964628	9.3701054873688e-38	1.51699558732581e-36	75.5031939928554
EXPH5	2.51655733460083	3.43366485095726	20.8583597520485	9.39863847723038e-38	1.52014342256481e-36	75.4969323724913
ZFYVE9	1.63750447835048	4.05787176322319	20.8679219615707	9.06052737913384e-38	1.46972124043292e-36	75.4668541163559
ABHD16B	2.77366840619139	4.339732522253	20.8564689116426	9.46698838590655e-38	1.52971897358359e-36	75.4060096286308
HEATR1	-1.92559890654996	6.02576605344135	-20.8865800003287	8.43567790191625e-38	1.37102310234837e-36	75.383908011286
SNX30	1.38118255986705	5.6693785140862	20.8927962327856	8.23729468887927e-38	1.34008284413246e-36	75.3770572628106
IPO8	-1.55383665749745	5.16234630245566	-20.8512904673224	9.65675447995959e-38	1.55887608033633e-36	75.3217128476368
MEST	-0.996769883670233	6.6680476367913	-20.8723812120351	8.9070706635604e-38	1.44623155123674e-36	75.2409686423167
TBRG4	-1.39583822676349	5.90537271963809	-20.8439117311267	9.93379526380247e-38	1.60050859337025e-36	75.2202436892886
YY1AP1	0.950239411022002	5.81444452404521	20.8403710602902	1.0069563562089e-37	1.62082176142808e-36	75.1820751836776
ZNF222	3.45019789670097	2.42746064166297	20.8059399587242	1.14914260828706e-37	1.84436285806073e-36	75.180248471762
NUP50	-0.977504124867259	5.9527988334662	-20.8374696755309	1.01822115102606e-37	1.63737793555383e-36	75.1593756879738
GOLPH3L	1.81926766164543	6.4418847860992	20.8455101953113	9.8731075804973e-38	1.59226471722504e-36	75.136060183157
MAT2A	1.15145134365975	8.13497013508879	20.8600997359306	9.33618124292472e-38	1.51296797583985e-36	75.0585472589844
HMGXB3	-1.02508821485088	6.25995546056181	-20.8042718360036	1.15652388488808e-37	1.85443005281575e-36	75.044675084025
MLH3	-1.8927340493212	4.46751291565911	-20.7407740530051	1.47607303870622e-37	2.35327411814326e-36	75.0134772796241
NUP43	-1.23343070171173	5.31044317355698	-20.7742246859117	1.29797410706416e-37	2.07725540349675e-36	74.9833855013085
CD276	1.17167236927066	7.17463095333264	20.8207465436954	1.08567114762448e-37	1.74416563620286e-36	74.9811665707455
APTX	1.08239578917607	5.26716393426418	20.773180485196	1.30319178280534e-37	2.08361179499393e-36	74.9525232928986
ACLY	-0.830298502728675	8.29079337750006	-20.783856870301	1.25082584237905e-37	2.00371756589533e-36	74.794458468672
EXOSC3	-1.6491976253425	4.39757736265478	-20.6810867838839	1.85733673289619e-37	2.93592623071416e-36	74.7790427719648
FTSJD1	-1.88603363325767	5.42496338941817	-20.7003613294237	1.72444087191162e-37	2.73620010833491e-36	74.7658799324772
RRAGA	-1.74115537605159	5.00165503738385	-20.6860940454856	1.82185036312672e-37	2.88255680917041e-36	74.7480764152843
MDM4	1.46014245200108	7.21555288984375	20.7512167095561	1.41797622824258e-37	2.26496986066179e-36	74.7147464870227
SEPT8	-1.20150740531827	5.55832857071249	-20.6982839292568	1.73829089630659e-37	2.75556179619255e-36	74.6677277136628
HIBCH	1.49771104950934	4.88448316190255	20.6937494136012	1.76891325822775e-37	2.80144936842811e-36	74.6598844427162
PELP1	-1.19635024549048	6.4264402387841	-20.7021740074216	1.71244664625257e-37	2.71974907045849e-36	74.6252753418685
HYOU1	0.934363369552974	9.2049344201938	20.7494832228704	1.42745830288327e-37	2.27794013906678e-36	74.6136434393742
ARHGAP5	2.13238189377679	7.16533623783207	20.7207021962264	1.59456727264086e-37	2.53734948312518e-36	74.5818960555922
AARS	1.00783160334693	8.92408223154677	20.7345241766718	1.51198542062022e-37	2.4082327785193e-36	74.5667070418043
N4BP3	-1.08862602508627	8.04852358241973	-20.712185770728	1.64769894574788e-37	2.61940277268893e-36	74.5329796793298
HOTAIRM1	3.53157657963047	1.95076983618813	20.6302851738914	2.25924031460734e-37	3.56112488421236e-36	74.5316585055947
DNMT3B	-1.29074526799448	4.40797339945686	-20.6227966695587	2.3254862626993e-37	3.65520979862623e-36	74.4730808651631
VDR	1.50295511821193	4.85563605422955	20.599242539259	2.54689590535386e-37	3.99571173744258e-36	74.3594111873134
SH2B3	2.15271754202193	3.21496390269789	20.5505903948616	3.0738674237825e-37	4.79994013028371e-36	74.3496569400839
PCF11	1.23491992987359	7.04757745321562	20.6408330107416	2.16914340652623e-37	3.4223353142212e-36	74.2844646140848
EFTUD1	1.01101507271125	6.42941911247628	20.623773347614	2.31673640128411e-37	3.64488236830437e-36	74.2773259170633
CLPB	-1.46520087327511	4.9410216705075	-20.5676413195703	2.87771212987493e-37	4.50204468288385e-36	74.2753139539677
SQSTM1	1.37267110240114	9.89584571507719	20.661612948067	2.00209958700695e-37	3.16176709094469e-36	74.2473628668857
SPRYD3	-1.48623930412721	5.55953868100769	-20.5615460967642	2.94633977301913e-37	4.60510152934317e-36	74.1961176440831
RB1CC1	1.53916108745752	7.02420714720463	20.6058220045865	2.48299225465919e-37	3.89911384665919e-36	74.1582802423034
CSE1L	-0.907174473652351	9.06587088157329	-20.6283276095649	2.27637176555681e-37	3.58474966169229e-36	74.1411858244338
KCNK2	-1.12543692540139	6.11438909513099	-20.5714443060085	2.83571186893688e-37	4.44049113259366e-36	74.1368732827815
PLK3	2.38750901064425	2.92695390155255	20.4869004231631	3.93357597632926e-37	6.10251619927e-36	74.1231932795507
SLC26A10	1.36939382552985	4.36412220708606	20.5327582981997	3.2934488495308e-37	5.13323751719973e-36	74.1191080638639
COG8	-2.39245104348996	3.6956455660919	-20.4834767254543	3.98612415669119e-37	6.17258707375032e-36	74.1122540897623
SKA3	-1.65083511766937	4.81299704061227	-20.5228060552561	3.42280529229458e-37	5.32492983333344e-36	74.0946616074305
EAF1	1.11928763219439	7.14650894669207	20.584572690339	2.69541190806618e-37	4.22474871138696e-36	74.0614979021495
CSGALNACT2	1.52659492731856	5.1673856200781	20.5321054010502	3.30178194607153e-37	5.14143400987898e-36	74.0495887345372
PPAPDC2	-3.85630601693483	2.95072915487275	-20.5408924109202	3.19139085151437e-37	4.97880789185879e-36	74.0177160151363
NEIL3	-2.49536088807951	2.91121902110841	-20.4454907571782	4.61886229669603e-37	7.09980267003166e-36	73.956972023612
POLD3	-1.37360912631502	5.37918489606341	-20.4849538591923	3.96336633088073e-37	6.1430341536283e-36	73.9085636079633
ZNF10	2.28267825203112	3.83154458244615	20.4340882249186	4.8278765041265e-37	7.3939017083344e-36	73.8586620014983
LPIN3	-1.41609036358493	5.03071743522109	-20.461540732332	4.34001363421413e-37	6.69579225263811e-36	73.8411986707624
PELI1	2.48325040822009	3.35339622750447	20.4167590448087	5.16393340424484e-37	7.9013378090202e-36	73.8295213819559
CDC5L	-1.36359530714307	6.24108119548661	-20.4731903757616	4.14829825589623e-37	6.41184288647029e-36	73.7508328274778
GPBP1	1.16552030558669	7.30618719798919	20.5001224346674	3.73711059341621e-37	5.8031046949204e-36	73.7224093866574
MRPL35	-1.33319898081387	5.38344463924323	-20.4448787424246	4.62984563835112e-37	7.1101504550766e-36	73.7177911679468
NLN	-1.13685956172677	6.26961414777045	-20.4586663642685	4.38867454750521e-37	6.76462609515918e-36	73.6728149918805
SPATS2	0.957583481946397	6.32241171021782	20.4656408130416	4.27154181120357e-37	6.59623871196385e-36	73.6622157740636
PIAS3	-0.896664271761737	6.15438540270609	-20.4438957891402	4.64754103707764e-37	7.13077764257674e-36	73.6325889366892
CEP95	1.14211528360198	6.92846822411002	20.4551340624371	4.44922762006087e-37	6.84534339631076e-36	73.5963386353399
TOP1	1.04982799952156	8.97123687510408	20.4801012804093	4.03862440757352e-37	6.24809940723955e-36	73.5523662297588
SARS	0.999809425173405	8.09179085661791	20.4559353811244	4.43541744632426e-37	6.83037950021427e-36	73.5272162629927
NIF3L1	-1.38950894608792	4.84199746930476	-20.374529131596	6.0850403732894e-37	9.26832561046375e-36	73.523704896896
MCCC2	-0.917794206589864	7.53536169198387	-20.4380118566526	4.75489977727446e-37	7.28881245418314e-36	73.485420396394
NAPB	1.50251215668785	4.79732661030956	20.3681053584941	6.23899559647691e-37	9.49417309876978e-36	73.4479896878127
ZNF22	-2.51022162481568	4.36126254887644	-20.3138980912102	7.70492000540667e-37	1.16718371531179e-35	73.4383350490599
TSC22D3	1.23288055647581	6.02488184372022	20.3940616417944	5.64003391005428e-37	8.61405727047925e-36	73.4360762631402
STK19	1.84203981044677	3.61101426838231	20.3152321045777	7.66497535584622e-37	1.16218538396348e-35	73.41941664138
ZBTB1	1.28691317922873	6.55732838748259	20.4037939434679	5.43069651125666e-37	8.30191667771996e-36	73.4084931607445
CAMKK2	-0.996555200833787	5.84129098194555	-20.3751042418111	6.07144515209833e-37	9.25604819723724e-36	73.3937141506143
GPT2	1.56785591445039	5.26200505932701	20.3619927136573	6.38913860096265e-37	9.71381399659085e-36	73.3898646391183
NAALAD2	6.46943494850616	0.938421821144471	20.5220284453703	3.43312560544479e-37	5.33602161946641e-36	73.3632193371637
RANBP9	0.809048476682446	6.75306802567028	20.3800275849025	5.95630625533457e-37	9.08880162538462e-36	73.3001476919571
EFTUD2	-0.880896240663506	6.97395837854957	-20.3561945487888	6.53492181562789e-37	9.92643346453776e-36	73.2084443003937
WDR89	-1.91916005406539	4.8275621205987	-20.263456019191	9.37976929075948e-37	1.41832967105481e-35	73.1531487702359
IER2	1.71092760247689	7.16835375609479	20.333814876024	7.12976517380715e-37	1.08201626830082e-35	73.1236502026868
SERPINB8	2.65307871738651	2.76783549343584	20.2162657292185	1.1277914675618e-36	1.69767637295261e-35	73.0712671070396
HLTF	-1.51172258305744	6.80670064866546	-20.3096662597275	7.83302843481089e-37	1.18551644835998e-35	73.0438822772489
ST3GAL5	2.33154430092784	2.67002370352706	20.187081135827	1.26411030083116e-36	1.89435310672943e-35	72.9599950158235
MED22	-1.24069940611142	5.3247359166319	-20.2330907875126	1.05603802283317e-36	1.59253200124995e-35	72.909974703055
KIF15	-1.72958606557413	4.41758004192283	-20.1934249967405	1.23313086818412e-36	1.84958570757948e-35	72.8470254815673
EYA3	1.31361737099882	5.43835097876898	20.2339587301671	1.05246388929241e-36	1.59000958306471e-35	72.8267228048468
C5orf43	-1.43954915021184	6.25141944383729	-20.2334988562787	1.05435610006694e-36	1.59143063335014e-35	72.8173839921874
KLF3	1.33175221631627	5.2233000364952	20.2196278518764	1.11307052103302e-36	1.67702625168974e-35	72.8120023315963
WDR12	-1.16765055745686	5.27024151286484	-20.200421338455	1.19985144601356e-36	1.80452478265564e-35	72.7768320396888
MEX3A	-1.75480351580021	3.77985653759825	-20.1445570170413	1.49303952055553e-36	2.22545391637885e-35	72.7392259238822
IKBKAP	-1.03738651080313	6.16608683079779	-20.1953635080453	1.22381788357167e-36	1.83726483706037e-35	72.6373885532716
POLR3A	-1.06411932725433	5.64434231666091	-20.1742972757852	1.32894263513659e-36	1.98616949329975e-35	72.6373368251395
RAP2C	-1.42778275469359	6.92954014156843	-20.1986839342517	1.20803029675315e-36	1.8151930532704e-35	72.5996483762641
GOLPH3	-0.929906845996654	6.57144478204751	-20.1753397145924	1.3235327482185e-36	1.97985345985744e-35	72.5474050118277
TTC33	1.93701111041184	3.30669451143254	20.0854461389666	1.8823908081178e-36	2.78101624337121e-35	72.5119968902819
DEPDC1	-2.18884710279535	4.71520292477103	-20.1196329708896	1.64620235436028e-36	2.44720783771745e-35	72.5088486749417
MBNL2	1.55924038710903	5.24355390412766	20.1384434012494	1.52922546139227e-36	2.27736123030493e-35	72.503387593752
CXCL12	-1.15180169758877	6.62471432582455	-20.160236953979	1.40412630923895e-36	2.09666146390287e-35	72.4771945395483
PCBP1	-0.862812496200904	8.41368122347923	-20.1859503988419	1.26971392079602e-36	1.9010470556305e-35	72.4628844834168
STAT2	2.09047841936469	6.25723977256287	20.158159696487	1.41559168249568e-36	2.11189610152165e-35	72.4557762983653
TUBB2A	1.48520051188372	4.21846319067234	20.0896760774581	1.85140789584394e-36	2.73766097701982e-35	72.4140844952067
DAPK3	1.68527847174106	5.51664349121404	20.1206427334448	1.63969974978904e-36	2.43970984123415e-35	72.4020795983568
MAP1B	2.93245639692615	5.38473760063862	20.1018983979662	1.76474072395058e-36	2.61181627144686e-35	72.3964974828673
AHI1	1.60255740516216	5.12348595093648	20.1093705521803	1.71378223580345e-36	2.5408948680476e-35	72.3734565631988
POLR3B	-1.79639829137075	4.01245764589296	-20.045963771487	2.19801953459036e-36	3.23304122220661e-35	72.3498782679955
TRMT5	-1.55846296452894	4.7194195898873	-20.0544620418451	2.12585771112702e-36	3.1351714603958e-35	72.3392455939405
SAMD4A	2.07719035800314	4.1188008354356	20.0408971445409	2.24221159856657e-36	3.29514470777042e-35	72.3241298452376
FAM100B	1.72597082620239	4.68498883290866	20.066594605561	2.02695247671661e-36	2.99194644489043e-35	72.308931330857
TOB2	1.29719533923519	6.11490189206337	20.1096546893307	1.71187402175991e-36	2.54031775864354e-35	72.2726404361624
FYN	2.67688268846298	2.00367648368103	20.015287628097	2.47967030006849e-36	3.62817201210371e-35	72.2698407086631
FNDC3A	1.53177739069165	6.57555388784741	20.1107095073763	1.70480876387781e-36	2.53208008588744e-35	72.2546363028932
ABCE1	-1.41553460831775	6.99811126334909	-20.1066262527343	1.73232315792299e-36	2.56610916679398e-35	72.2370363585718
METTL14	-1.86383973417591	3.90265465300848	-20.0084406158794	2.54734699437438e-36	3.72393628792982e-35	72.2293697687626
NES	2.13487674814491	3.13325033491875	19.9989831128914	2.64389877706406e-36	3.8583388435968e-35	72.1757334400316
POLR1B	-1.38582548729931	5.64900739588353	-20.0527546795802	2.14016131948148e-36	3.15290598850803e-35	72.1665956304914
CSTF2	-0.88224239699875	5.37966617723225	-20.0525772349001	2.14165343395427e-36	3.15290598850803e-35	72.1602710672026
TRUB2	-1.36413585313333	5.54687148066469	-20.0349776716176	2.29497800937347e-36	3.36972890507128e-35	72.1326146919437
RNF157	2.78036738817698	2.16270070610623	19.9445077885088	3.27641447901507e-36	4.75648921415347e-35	71.9956096611736
BEX2	4.05451602849653	2.56334497472085	19.9869835720807	2.7717302611482e-36	4.03432697018647e-35	71.9907670456772
ALDH5A1	-1.26116933949441	5.03617592831211	-19.9944946821523	2.6910035312347e-36	3.92365676167124e-35	71.9807102093386
C10orf26	-1.2860200668855	5.45827224900059	-20.0009484533174	2.62353553750929e-36	3.83196579295243e-35	71.9694018242968
SUGT1	1.16613211801706	6.13463039388324	20.0342331974926	2.3017022782894e-36	3.37663762299228e-35	71.96579901522
ZNF77	2.17474676022686	3.12848777181991	19.9284211158623	3.49089778505778e-36	5.05469909587068e-35	71.9508052468181
TRPS1	-1.69779194770884	6.7369860728774	-20.0211279034756	2.42337787754843e-36	3.55202205294653e-35	71.9413877587302
SYPL1	-1.28235115123895	7.00172799110351	-19.9914990843768	2.7229111702126e-36	3.96672181277312e-35	71.7809799427506
DDX19A	-0.986900392685354	5.43069330746878	-19.9493914730806	3.21396605657608e-36	4.66988430323009e-35	71.7706997349075
RHOQ	1.62874308338808	5.72282217288846	19.9608964494784	3.07154951048508e-36	4.46683426203065e-35	71.764897127414
MTHFD2	1.14414865354358	8.84962947346899	20.0185601756229	2.447966938976e-36	3.58492111098377e-35	71.763377457633
ATF2	1.87965365463011	5.05737828476337	19.9355395255509	3.39429563710453e-36	4.92334780875422e-35	71.7046521466245
ITGA6	1.83953355987579	3.84851934393236	19.8965406420344	3.95869879424789e-36	5.70735160646567e-35	71.7010504239944
BDKRB2	1.75479827223361	3.96173119965721	19.8782655292909	4.25484857649036e-36	6.11323776574096e-35	71.6812341852913
FOXN2	2.00638181416495	5.58610146744435	19.9263614589671	3.51936230097557e-36	5.09150649840099e-35	71.6186576067915
TMC7	1.60966939917615	3.15996122701493	19.851313009916	4.7328712083964e-36	6.77675839804977e-35	71.6126854769184
YLPM1	-1.41241775502183	6.48466446726377	-19.9304709095645	3.462799911523e-36	5.01835924786053e-35	71.586963642406
CHP	0.809486759848541	6.50432153657051	19.9195170189499	3.61564367462007e-36	5.2262769934612e-35	71.511041842568
JAG1	1.2096561606658	4.93408118501558	19.8732117809392	4.3406180290538e-36	6.23111552943312e-35	71.4818693856519
MTPAP	-1.47393666142891	5.13540138813546	-19.8509701526085	4.73928852372023e-36	6.78014211041037e-35	71.4802317298993
C15orf44	-0.959361369711417	5.85020389605411	-19.8877167190915	4.09900443572116e-36	5.89438952562345e-35	71.4773416355634
SHMT1	-0.974881130750089	5.84405806497962	-19.8911259538346	4.04421102545665e-36	5.82060113508925e-35	71.477315135263
CENPB	-1.33772734231795	7.20816565036469	-19.9113540187307	3.73395105523275e-36	5.39262499548468e-35	71.4581278175485
CHAC1	5.70684962731628	3.60301126371288	19.8391368501763	4.96623194239805e-36	7.09267830953587e-35	71.4345192568911
YWHAH	-0.92190593688459	6.90005933501894	-19.9004602233335	3.89793722439838e-36	5.62459897677641e-35	71.409705539786
NPY1R	-1.46571236308998	6.34622103429305	-19.866009006861	4.46587999078662e-36	6.40543541731694e-35	71.356970022079
KDM2A	0.901582796777472	8.38949262813076	19.8948085825828	3.98585251737994e-36	5.74155017232232e-35	71.2935282520649
TRIM45	-1.85904026142537	3.29120713053933	-19.7575336020827	6.85982752595181e-36	9.70590148426549e-35	71.2793581017851
CIDEB	-1.20738238458448	5.17338405518609	-19.8093145687205	5.58797694178387e-36	7.94671142639401e-35	71.2500152615712
SMOX	1.69669161575701	4.73469829982891	19.7920523871701	5.98312830408596e-36	8.48700913973991e-35	71.2359531800918
CHPF2	1.24384375208644	5.79002576755155	19.8260944033761	5.2290774584658e-36	7.4616972197425e-35	71.2257945206308
DLG3	-1.01658917774102	5.66800529757694	-19.8157345770756	5.44781815994422e-36	7.76058866327999e-35	71.1895438906666
ZWINT	-0.952953822568603	6.99433473587046	-19.8406135983516	4.93732267241845e-36	7.05741746782275e-35	71.1620774130149
ZNF263	1.07199378397401	5.54161663871086	19.7966405225999	5.87543161432999e-36	8.34131734448681e-35	71.1403238980944
GPN1	0.885847408693897	6.02167675371047	19.8195692588625	5.36579657230771e-36	7.65026273446497e-35	71.1395755392161
HSBP1L1	1.88152094733173	3.29826137097172	19.7221750531013	7.89237777605803e-36	1.11011039467447e-34	71.1066876386923
RAD21	-1.04014619280843	9.2047374530579	-19.8537668969644	4.68719630779563e-36	6.7171097730569e-35	71.0942586627498
HIST1H2BK	1.37807882742064	6.8692401322211	19.8140917425743	5.48334292943919e-36	7.80454699165456e-35	71.0720650288673
KIAA0040	1.70036186924396	4.46679643417325	19.744712571755	7.21748721274323e-36	1.01860975650563e-34	71.0717759443885
TFDP1	-0.80841317513574	6.44328660379813	-19.8050839584881	5.6823185810274e-36	8.07400985124064e-35	71.0650592609864
FLJ43663	3.49085177477733	1.85939094048972	19.7330445555209	7.55929576527996e-36	1.06505191557323e-34	71.0336400878747
ABHD4	1.43571570570582	5.63082817987983	19.7725837390208	6.46269656310156e-36	9.15950316282293e-35	71.0276510706079
FAS	2.44121713832311	2.75711111398467	19.6944497783956	8.810541237174e-36	1.23613667492029e-34	71.0276202843173
RBM28	-1.05152870896896	5.5431918332777	-19.7523687401807	7.00170868816713e-36	9.89827355037254e-35	70.9754030287835
HIVEP1	2.26837460336926	5.08990496097001	19.735073652997	7.49870375115939e-36	1.0574057464957e-34	70.9323755242558
C2orf69	-1.87206444597165	5.09576290852358	-19.7157691389694	8.09556594988311e-36	1.13773315080542e-34	70.9180320456292
GLG1	-0.825579116384925	7.2178795839263	-19.7684523810436	6.56934598615256e-36	9.30277241934085e-35	70.8711868884293
UTP20	-1.60777567788277	6.50677921066467	-19.7491436900088	7.09179840655155e-36	1.00171652492541e-34	70.8508089269381
OSBP	1.06871553537237	6.48658979409687	19.723798814051	7.84169545710866e-36	1.10391005744684e-34	70.7345930228021
KIAA0020	-1.35058276289699	5.45711405694675	-19.6646843070787	9.9165248069713e-36	1.38897789674864e-34	70.6642893306254
NOP58	1.0634604106568	7.90491842758256	19.714447172722	8.13814899672619e-36	1.14275737885179e-34	70.6044449871515
TOM1L1	1.03560837106433	6.44013590747597	19.6830805345537	9.21750529397667e-36	1.29215053257725e-34	70.5771546209402
USP2	2.48880082803771	2.1780826726314	19.5711160019417	1.43914941528453e-35	2.00569456843488e-34	70.529582630743
APEX2	-1.61251766874691	4.80340317143835	-19.5888870285751	1.34075818354804e-35	1.87168947092299e-34	70.4636755400073
DOT1L	1.53200703664121	6.19982461663379	19.6385023884723	1.10045450978132e-35	1.53879608876111e-34	70.4133598382564
AP3B2	2.17745051185623	3.18784909839729	19.5385938297646	1.63845193177065e-35	2.27586961021033e-34	70.3926464688774
LOC100190939	3.35476151378116	1.95275960654982	19.5556914247917	1.53043183186907e-35	2.13113588311227e-34	70.3474151438558
MAPK8IP2	2.71188528786755	2.78618890198873	19.5187318163534	1.773625519283e-35	2.4534419507435e-34	70.334316631591
TSPAN17	0.985280420610433	6.3790716472138	19.6191692636716	1.18845026888374e-35	1.66045466138778e-34	70.3152423207571
ARF3	-0.780983762156442	8.18663045276772	-19.6404705848601	1.09187275479115e-35	1.52807363607759e-34	70.2937203751022
C2orf68	-1.53251526490552	4.6548696481035	-19.4993545195582	1.91632922384687e-35	2.64428134815305e-34	70.1117758722984
NGFR	2.80499277914416	2.44631929993237	19.4587470386301	2.25405660188605e-35	3.09497886781136e-34	70.0965637043235
EPHB4	-1.12140969650939	7.24045292911959	-19.5728657870206	1.42914691981189e-35	1.99341560358082e-34	70.0925609031804
ENO2	0.969490577354248	5.90942740079228	19.5501249695848	1.56478820763285e-35	2.17716455777469e-34	70.0838309415517
ELMO2	1.00363270529995	5.6646228651449	19.5389376940195	1.63620548745025e-35	2.27463845154763e-34	70.0530605504914
SLC22A5	0.896597557313012	5.57176155799238	19.5282417824619	1.70755627784866e-35	2.3659628161343e-34	70.0445206753443
SPRY4	4.09796924690336	1.96300687608153	19.4974084542521	1.93128559048252e-35	2.66272219416568e-34	70.0339693753051
METRNL	1.92715348049441	6.53680402504205	19.5380663820613	1.64190375694226e-35	2.27877165403338e-34	69.9764426189534
KDM6A	1.30182062231189	5.76318743269998	19.513192769692	1.81328837956557e-35	2.5062342859384e-34	69.9660625453881
C6orf64	-1.80093639466741	3.71972026284854	-19.4268965569308	2.56046374557399e-35	3.50705943333164e-34	69.9337877102382
DLL1	2.12361995534217	2.63244697790554	19.4189338677506	2.64341669984341e-35	3.61771693029306e-34	69.9328593733394
FHDC1	1.31112004243128	4.42444679770896	19.4666182895275	2.18420533674243e-35	3.00647325528234e-34	69.9049374130862
ZFP36L1	0.898759235950829	7.3820901280373	19.529039068723	1.70213120188054e-35	2.36040151080018e-34	69.901850823404
SNRNP40	-1.35887589421238	5.17617985928904	-19.4659389104337	2.19014731962529e-35	3.01217300768202e-34	69.8972293767159
PRDX3	-0.892991899553401	7.27153338559189	-19.5212505016604	1.75588050258052e-35	2.43090608651959e-34	69.8701880195882
KLHL13	-2.3290247280585	2.70281798162897	-19.4027682923797	2.82025057740567e-35	3.85657159906234e-34	69.8607864415953
ARPM1	4.05133271123912	2.5932433303221	19.4005904773651	2.84496772969868e-35	3.88719283590529e-34	69.849974910738
CTDSP2	0.944060122874939	7.03859871961167	19.5067552071093	1.86050970057005e-35	2.5693777235618e-34	69.8167520447976
SLC44A1	-1.20089550684188	6.62818885041445	-19.467583966376	2.17578728090768e-35	2.99735308780066e-34	69.7060393890489
STK24	0.803537306696384	5.9360193343222	19.4515798196095	2.31961666775256e-35	3.18238467198472e-34	69.6803333509507
RAB3A	2.35822366545914	2.83598768072042	19.3559027221752	3.40325815268299e-35	4.63108945040443e-34	69.6701641450925
IQGAP3	-1.43538521209258	5.69944024089751	-19.4313060583616	2.51566045880991e-35	3.44851684533909e-34	69.6659211266559
VASN	1.71409382569066	4.82206514379635	19.3982661323909	2.87158879244319e-35	3.92036334406694e-34	69.5924305494636
PRPF8	-1.10733507882751	9.08181889535798	-19.4641432413961	2.2059311349611e-35	3.03138802802707e-34	69.5466828152872
GPATCH1	-1.60615929907018	4.02653401876029	-19.3325430014329	3.73779040303258e-35	5.06160378140217e-34	69.5429755891992
MOGS	-1.45997252277588	5.80607782341495	-19.3752941985139	3.14857658207073e-35	4.29150731528532e-34	69.4714972344752
LYRM2	-1.13640606062073	5.91829196237125	-19.3833961523859	3.04793922385376e-35	4.15772720878713e-34	69.4546696758353
BCL2L2	-1.20792295965443	4.91901074529905	-19.3409184107318	3.61419689014451e-35	4.91014043791851e-34	69.3928431458814
WWTR1	1.17535669171115	4.57899390364186	19.3399512496512	3.62825608940704e-35	4.92523984084768e-34	69.3765557925911
C5orf32	1.27528005617008	4.94288231985785	19.334412631361	3.70983662491209e-35	5.02782072244975e-34	69.3520116156733
C19orf26	3.73503134445487	3.12297038383394	19.2691629916129	4.8221849399854e-35	6.48803064652581e-34	69.340685924408
IFNGR2	1.52797283282279	3.71304896011338	19.287777337768	4.47435621356668e-35	6.02974482801685e-34	69.3140679482221
RAB8A	-0.80295083550312	6.70732118860304	-19.3680835213347	3.24095630063059e-35	4.41382354818778e-34	69.3052036023825
CEP78	-1.28813710768682	4.73799421147951	-19.3145092824431	4.01856262680419e-35	5.424248698198e-34	69.3022687317028
POLR1A	-1.74165552674932	6.0362024112708	-19.3365085372523	3.67875002311027e-35	4.98973360798834e-34	69.2779553889977
ZNF516	1.28328001809872	4.94894399472041	19.31877064094	3.95035557023616e-35	5.34080408703553e-34	69.2707392460925
LIG3	-1.57760333095692	4.19466655370709	-19.272051040125	4.76648415613009e-35	6.41825129042831e-34	69.2668740376691
AGGF1	-1.23831996244485	5.64309859580954	-19.3175694801491	3.96946235744309e-35	5.36230116848774e-34	69.2243063257755
MICU1	0.894310378496448	5.8790124012366	19.3281529888845	3.80426485288283e-35	5.14745351129551e-34	69.1896305380368
SYTL2	-1.28286823375739	8.68384586484311	-19.3514737055917	3.46428174505743e-35	4.71029657758866e-34	69.1247484903639
MSL3P1	-2.28563007545526	3.62658539298992	-19.2112085675581	6.08961978370673e-35	8.14742410101691e-34	69.1081681765083
FAM122B	-1.13373367286464	6.33810650355035	-19.3091141825676	4.10662132117468e-35	5.53863991736495e-34	69.0911025158916
TTC28-AS1	2.01858249899141	2.81108299235938	19.1944253635534	6.51587722987281e-35	8.69638008190552e-34	69.0244033285552
TTI1	-1.0924490047417	5.75763330241319	-19.2653885047131	4.89597214696812e-35	6.57672595870642e-34	69.0039854600613
TSC1	1.18833322778545	6.11680651684933	19.2684876883173	4.8353036104238e-35	6.50045157401348e-34	68.937215753315
C9orf100	-2.67755966987828	2.36744256780786	-19.1684058583276	7.23695018164876e-35	9.61324502286687e-34	68.902584352771
PANK4	-1.66261371713403	4.14913277640579	-19.1753397500342	7.03727937807084e-35	9.36288467134898e-34	68.8921790607943
PARD6G	2.14746814704325	2.82989977727469	19.1599636451786	7.48777859112711e-35	9.92278994912914e-34	68.8687806927789
DIS3L	-1.11025333389119	5.20778320739319	-19.2145766658347	6.00752227839776e-35	8.04401942225173e-34	68.8495900456398
SF3A1	-0.817430837509094	6.80701185759114	-19.2494947504304	5.21936997969769e-35	6.99989924141653e-34	68.8290690201769
RUNDC1	-1.35485052852319	4.60975506841224	-19.1668402189696	7.28281920849189e-35	9.66649749546178e-34	68.791485282527
LOC100507062	2.00893212335679	3.58556872952299	19.1542825310992	7.66148456330373e-35	1.01449459886533e-33	68.7892752548899
CPOX	-1.69239866679873	3.45253525867076	-19.1365804868349	8.22921930550375e-35	1.08623096815505e-33	68.7550693848773
UBE2D1	1.40946700885094	4.83998344996405	19.1916858079317	6.58825684216639e-35	8.77944282297934e-34	68.7504929570104
FOXO3	1.45995962958302	6.74892794370271	19.2235737677331	5.79364380118847e-35	7.7638540810157e-34	68.7195446985224
ZSWIM4	2.40739498463325	3.33699522534536	19.1183338877131	8.8588417390507e-35	1.16291420128637e-33	68.7011136719188
HDLBP	0.67071178084786	9.75426119787939	19.263402065875	4.93526075765465e-35	6.62418145353262e-34	68.695158345234
PDCD11	-0.860722287614443	6.63751552640649	-19.2064380184522	6.20784047399063e-35	8.29895476315102e-34	68.6632591292312
ATP2C1	1.04050693698623	6.66731297686491	19.1942409174621	6.52072507935274e-35	8.69638008190552e-34	68.5709217902818
PKP2	-1.63569990516524	3.69906955807334	-19.0890277919008	9.9733094262823e-35	1.3030752097277e-33	68.5698641030102
EIF2B1	-0.997408433450441	5.85528016361001	-19.1637721747821	7.37355588746671e-35	9.77917118651811e-34	68.5686476026929
CASP2	-1.12842090192217	5.256814790949	-19.1401304847153	8.11206333724124e-35	1.07245966207132e-33	68.5581585309405
KPNA4	1.05563878175784	7.42720414100168	19.2006724159225	6.35381088728415e-35	8.48731096477157e-34	68.554284319779
CHKA	0.892159779954802	5.9599809994682	19.169334356315	7.20988529769813e-35	9.58490633693987e-34	68.5496944817268
PRICKLE2	1.21634029383228	6.71688334057554	19.1787982262678	6.93977198159541e-35	9.24050530415618e-34	68.5137887199105
DPY19L4	-1.50948930514249	6.08317392779011	-19.1484435259258	7.84425092365104e-35	1.03787383265142e-33	68.4784638372477
KIAA0494	-1.17679298299061	6.17898938852866	-19.1351553991587	8.27672781884248e-35	1.09164034733692e-33	68.4207787970134
MRPL19	-1.42884071858807	6.0701090730076	-19.1286033178504	8.49873753859306e-35	1.11915658736559e-33	68.4064976158359
POLA2	-1.24370908655592	5.71036706321497	-19.117537063448	8.88741747051593e-35	1.16575035119144e-33	68.3941192294551
ESF1	-1.84056121135011	5.50541500023546	-19.0943908545001	9.75928855455105e-35	1.276109005366e-33	68.3881987801431
ASNSD1	-1.16951236270535	5.67031085932067	-19.1024756541906	9.44536496547495e-35	1.23602725886231e-33	68.3516967410506
FUT8	-0.842320685578541	7.00088483209045	-19.1370188909137	8.21465945250495e-35	1.08516559781748e-33	68.3474986535554
PLEKHF2	1.31155576247692	6.45449281537412	19.129268813025	8.47591688363981e-35	1.11703100048851e-33	68.3422955086978
ZNF292	2.42976270211782	6.86843242050528	19.1274255950392	8.53927494252882e-35	1.12361002469592e-33	68.3371954596052
PLAC2	1.22015832769938	4.51540839942067	19.0745141929614	1.05765162409996e-34	1.38080919293113e-33	68.334479151444
OCLN	1.23993048835108	5.61897091964328	19.1090342982167	9.19818848629142e-35	1.20462415226889e-33	68.3180403470418
APEX1	-0.902446693127108	7.5145030522683	-19.126507887608	8.57099758098963e-35	1.12689751214206e-33	68.275680615684
TCOF1	-0.839644857271298	7.19434874425548	-19.1147116199249	8.98949420689716e-35	1.17821552598862e-33	68.2462985874415
WDR26	1.16200670633333	7.78288071462741	19.1201662245501	8.79348112527725e-35	1.15524099245198e-33	68.2053623092999
LOC401588	2.08829739258269	2.65141615082101	18.9841097352397	1.5256545357148e-34	1.97484879684941e-33	68.1943040001564
C7orf49	-1.57588891420575	4.22114793115494	-18.9849380720953	1.5205346563969e-34	1.96974605682275e-33	68.1037404122749
ZBTB42	-1.80917974360878	4.40954265276383	-18.9829441163843	1.53288855793972e-34	1.98267813170795e-33	68.0867039676609
COX15	-0.962475789959226	5.5510635800972	-19.0361181998118	1.23556816132753e-34	1.61057224708041e-33	68.0794054533449
RGS16	-1.29419650915862	6.0707768827831	-19.0305775889902	1.26362173095499e-34	1.64457664034951e-33	68.0370026186582
ZFYVE1	1.20876956419821	5.08625321664799	19.0082440316058	1.38336389748319e-34	1.79344014120223e-33	68.0104059072046
ESR1	-1.2742258181954	7.43343341406204	-19.0571988167804	1.13444661027938e-34	1.47991303512577e-33	67.9809407143964
FOXO1	2.00496130757032	3.64737883653893	18.9470055585116	1.77372938511669e-34	2.28793011153832e-33	67.9599202588777
FANCD2	-1.07345892077432	5.94594572940496	-19.0192174540473	1.32316446076462e-34	1.7207311385558e-33	67.9545501617543
KDM5A	1.59368766976086	6.3579441976349	19.0340561650635	1.2459347212202e-34	1.62282027084787e-33	67.9418654391495
PPP5C	-1.23276039779894	6.09528058952803	-19.0125310390215	1.35952396498467e-34	1.76527009242264e-33	67.9387964896039
C2orf29	-1.03492820029336	6.05318670238769	-19.0122645828277	1.36099358259382e-34	1.76580734486416e-33	67.9307093503416
SPC25	-1.90996343123437	4.01090431781464	-18.9262245754586	1.93003784158462e-34	2.48483085932727e-33	67.8400840752443
KIAA1522	0.910741949518273	7.90563550538039	19.0186876421686	1.32600939468342e-34	1.72309099585746e-33	67.7930204992538
RG9MTD1	-1.86826363714217	4.87575608714673	-18.9211952212105	1.96990886288795e-34	2.53421198637985e-33	67.7832303747864
DHX37	-1.35098220416093	5.63471954045759	-18.9469175929656	1.77436340269386e-34	2.28793011153832e-33	67.7349224506904
ZNF146	-1.22164669655073	7.09779199075344	-18.9764403248409	1.57389122798254e-34	2.0341388637388e-33	67.7031224366415
NFATC1	2.25332307497373	2.96991869472497	18.8550459207637	2.57853163295471e-34	3.29689319797666e-33	67.6579853025513
RNF216	0.713547057524166	6.79280833678202	18.9617957035849	1.67030925350455e-34	2.1570850930973e-33	67.638283970105
KRT16	2.83795366834055	2.3369330673701	18.8427855047419	2.71062868538381e-34	3.4631439369258e-33	67.6211514888492
INPP5K	0.994860321173711	5.26609152641276	18.9189600637459	1.98789380115486e-34	2.55538323831775e-33	67.615048084246
RASAL2	1.9975560341488	4.20763128104999	18.8880033653977	2.25469088266584e-34	2.8938948827094e-33	67.613345704939
MED29	0.799757495716957	6.44563771724156	18.946608863799	1.77659039636608e-34	2.28903680961682e-33	67.5947183124615
TRERF1	-1.7147404626763	3.96149478365189	-18.8171271026689	3.00957093114479e-34	3.83628538509646e-33	67.4090585769077
SLC25A44	0.855902143261866	5.80640047222915	18.8861910342551	2.27138423602214e-34	2.91308511987993e-33	67.4063221643555
THUMPD3	1.01753308583905	6.68266370324284	18.896993714269	2.17369035247655e-34	2.7920735372364e-33	67.374993303395
MAP3K9	2.1050322995194	5.40103454426469	18.8632989290943	2.49328239685084e-34	3.19522259041636e-33	67.3648292301109
ZNF622	1.120133178891	5.98070081340362	18.8627861926287	2.4984949901438e-34	3.19945101188093e-33	67.3132473754932
PLEKHG4B	2.77675179237642	1.82651490616517	18.7717414731361	3.62208029050684e-34	4.59951942129358e-33	67.3066818149215
AXIN2	2.49660752893123	2.05566052811846	18.7616181622051	3.7750132137764e-34	4.78282734751489e-33	67.2884322470552
SCML1	1.45896184581016	4.74985003949804	18.8172957925988	3.0075008600112e-34	3.83628538509646e-33	67.2760481473932
ETNK1	1.66146666799937	6.01568338169056	18.8596118337057	2.53101153066493e-34	3.2386103166672e-33	67.259815456435
XPNPEP3	1.17923186952111	5.14961171196435	18.8378671631341	2.76551756114048e-34	3.53057371698576e-33	67.2528694004516
JRK	-1.32690409877208	5.07276671929655	-18.808696382612	3.11487779423359e-34	3.96749552404894e-33	67.2220964466489
CLK2	-1.45717720932174	4.98783857814925	-18.7693095771903	3.6582396082646e-34	4.64191192781617e-33	67.1488241494848
ACBD5	-1.21450944439032	5.67696546372413	-18.8059384665581	3.15012621114812e-34	4.00933871805488e-33	67.1451063147898
PPP4R1L	1.31619193200336	4.47616486810607	18.7739465157966	3.5896053368921e-34	4.56174465457321e-33	67.1391773259591
LONP2	-1.30467218951935	5.24538308447658	-18.7830680101229	3.45835452089245e-34	4.39829057090534e-33	67.106168065863
DDX20	-1.65464617507736	4.44330296245784	-18.7432590385617	4.06915916015064e-34	5.13992581528394e-33	67.0939540075919
CROCCP3	2.68682087437865	2.17079906382536	18.7085406406939	4.69004789911654e-34	5.89747075675376e-33	67.0767176972942
HPS6	-4.527587654558	3.34199510115506	-18.7672065056462	3.68980283244629e-34	4.67841262849369e-33	67.0600963343934
C2orf44	1.73927305051562	4.62554940813733	18.760287378615	3.79559542715318e-34	4.80526403661694e-33	67.0095517545557
DUSP8	1.85426248263646	4.82636977027783	18.7379395106851	4.15862616589176e-34	5.2489708678018e-33	66.981324221514
TMPRSS2	1.63668652708931	3.36873840416803	18.6989058526926	4.87869587471528e-34	6.12547370936474e-33	66.9771894579566
PRKX	-1.4045771712468	4.36427127179871	-18.7020992321876	4.81533768488688e-34	6.05046637430866e-33	66.8791392276888
PPIL2	-1.13258659487578	5.18576941173766	-18.7196986326467	4.48073736019483e-34	5.63851404152734e-33	66.868327235626
TNFSF9	3.13048775143371	2.00851173642848	18.6969684079451	4.91754437588475e-34	6.16961831525106e-33	66.8391674314649
FAM107B	1.2259391620464	5.86558592295604	18.7435388266897	4.06450755781632e-34	5.137930793418e-33	66.8262717070212
NUP107	-0.914981294588697	6.69078537724798	-18.7555830798564	3.86926370319455e-34	4.89482346234687e-33	66.8016119944953
ZBTB24	-1.77927151069438	4.46330496750989	-18.6657047912383	5.58932394329049e-34	6.98623719189762e-33	66.7965390268275
WDR82	-0.94550102941258	6.38225436892523	-18.7331219891677	4.24135923322574e-34	5.3453271903894e-33	66.7570682022968
CARD8	-1.69380239766106	4.06442816933116	-18.6577484422498	5.77457854478332e-34	7.20701877484749e-33	66.741235593165
KIF3B	-1.10995687332433	6.39927239232461	-18.7259781193019	4.36710646142637e-34	5.49966027566977e-33	66.7229197438098
NUP37	-1.37411533490511	4.72982033255202	-18.6662897897849	5.57594156255725e-34	6.97472301362808e-33	66.6900529576027
BMP4	2.34156070949124	2.61684111499536	18.6185688269317	6.78115478636514e-34	8.43182398863721e-33	66.6732234387626
LRRC8E	1.41934298802872	4.1876182372923	18.6483815615613	6.00062123969969e-34	7.47797240035302e-33	66.6461408364899
ARHGAP19	-1.48318036346412	4.11546292758022	-18.6373398511826	6.27855854814439e-34	7.81269443148563e-33	66.6452775978042
CERS6	1.35722724542151	7.60168492198361	18.735525891236	4.19987090440573e-34	5.29703175002123e-33	66.6302658371492
BNIP3L	1.43504907746125	4.95756539904368	18.6408252265427	6.18945303537769e-34	7.70755119610249e-33	66.5281482028617
DUS2L	-1.92694163359659	3.57201796654509	-18.5741842537697	8.1368839468242e-34	1.00875646498657e-32	66.4924768381802
DDX18	-1.11953866913104	6.98914265000298	-18.6792887530059	5.28676429967075e-34	6.61795255596509e-33	66.4868695581784
LOC647979	-1.1116762525453	8.55827463476249	-18.6944460098438	4.96858941128972e-34	6.22898720497821e-33	66.4488977653752
CBX1	-0.792168136722229	7.85181589264125	-18.6882761820211	5.09570771119194e-34	6.38356672374337e-33	66.4451024479377
GART	-0.807215380322768	6.6259837385485	-18.6569454615997	5.79361535812124e-34	7.22538577548245e-33	66.4124863259362
NPNT	-0.889569827976961	7.23066268616307	-18.6646010320497	5.61466163417494e-34	7.01266625615696e-33	66.3931515250969
EME1	-1.69286126570448	3.5734703775148	-18.5450104011265	9.17369511252466e-34	1.13476980075342e-32	66.3637096622502
TSSK3	3.94687067879838	1.36870546852506	18.6145979445386	6.89256535472254e-34	8.56398684935956e-33	66.3500053757753
PPARG	2.13638484131054	2.51808023458422	18.5278627719557	9.84420720267527e-34	1.21411888832995e-32	66.3390311843634
MRPS30	-1.22881910575192	5.04137921848672	-18.5747869564276	8.11675729620962e-34	1.0070077820609e-32	66.2911893336988
C1GALT1C1	-1.56844216291461	4.57382274953506	-18.5570556232023	8.73038717348069e-34	1.08153329695771e-32	66.2515248905105
PDZRN3	1.75959573722047	3.42699824223195	18.5178463219265	1.0258498642566e-33	1.26428247087895e-32	66.1931671811968
MTHFR	1.37111339872017	4.80990430897259	18.5303075780698	9.74567244382824e-34	1.20285332804859e-32	66.0857891897327
NEDD9	-1.80750394617793	5.50685095898442	-18.4902433148247	1.14934037022256e-33	1.41231214927274e-32	65.9960520585834
MAP3K8	1.25599210286757	4.93944866183709	18.5068220520941	1.07348134821608e-33	1.32103767973257e-32	65.9828532613136
DIEXF	-1.83659926504348	4.01779797010959	-18.4412670559876	1.40649770620143e-33	1.7232430504405e-32	65.930556225766
ATIC	-0.847628034846202	7.46809081448698	-18.5526375905722	8.89042401286813e-34	1.10054368017177e-32	65.9214122852721
ADAM9	0.990221448663163	6.45437901013212	18.5408177610097	9.33326332758573e-34	1.15280277614877e-32	65.9189484816613
C2orf55	2.91441666506944	1.72439072644019	18.4342495264247	1.44781929488127e-33	1.76868735482794e-32	65.9068671717034
TTK	-1.35476007334131	5.63863171048076	-18.5113115812987	1.05382066852678e-33	1.29779800150529e-32	65.902348533633
KIAA1462	2.56362799824212	2.06053460221033	18.4006519806539	1.66325131728269e-33	2.02299745674442e-32	65.8146380739886
SHB	1.37010339746265	5.51057837888022	18.475855324009	1.21954087646852e-33	1.49747442129659e-32	65.7796969885849
WRAP73	-1.94459308883965	3.81123244707462	-18.3946192356717	1.70522483752023e-33	2.07254216443956e-32	65.7408042746645
SELRC1	-1.21145619635584	4.87121352270971	-18.4280867365346	1.48511545131421e-33	1.81292487648021e-32	65.7370705117766
PCDHB16	-2.30782372181588	3.1904084246288	-18.3767931939964	1.83559210422055e-33	2.22613795148546e-32	65.720462442087
PTRF	2.14964285303235	2.28144075355889	18.3764727068092	1.83802559977806e-33	2.22747392251365e-32	65.715579012426
TUBA4A	2.16160971000557	3.03833415829327	18.3675113594007	1.90740206113693e-33	2.30820492550319e-32	65.6147766874436
CLPX	-0.960831455550551	6.24736414820491	-18.4461045658266	1.37870650718095e-33	1.69167187278755e-32	65.5868289484201
HSPB1	1.7917810767655	9.38502091054657	18.5015353159757	1.09710752517217e-33	1.3491195772779e-32	65.5851119482129
GPR3	5.08733278870239	0.488488090500028	18.609732098087	7.03160346792351e-34	8.73025511488884e-33	65.56497948095
LANCL1	-1.46429637221151	5.08102965984459	-18.4091874651207	1.60563617122453e-33	1.9557654280815e-32	65.562428559027
GNPTAB	-1.29635657477742	5.87542754765043	-18.4277526087661	1.48716497436271e-33	1.81410262809934e-32	65.5423956974744
MTMR3	1.00952347359406	6.04672671378461	18.4356101107235	1.43971324325203e-33	1.76007048831484e-32	65.5415133123802
LPHN1	1.08809270698377	6.45178878817301	18.4390099571878	1.41965700958304e-33	1.73809252037093e-32	65.5157957832601
SMARCA5	-1.08722272872458	7.28584963020418	-18.4427586686572	1.3978688286466e-33	1.71392656087139e-32	65.4747874229379
SLC44A2	-0.826720556216443	7.28847618818177	-18.4370379216665	1.43125582597315e-33	1.75101115095647e-32	65.4420947932623
TRIP10	1.31745450912344	4.39316079787194	18.3595828787788	1.97097902911567e-33	2.37997496627656e-32	65.4405879005592
CMTM4	-1.12525937506921	6.08699983494303	-18.4071323431788	1.61932196173391e-33	1.9710000355195e-32	65.4208908785333
RECQL5	-1.04778068652216	5.78379456296915	-18.3819200225412	1.79710178842069e-33	2.18103993538081e-32	65.3786614757067
PPP3R1	1.0802447709332	7.11510323386217	18.417313940223	1.5526507003678e-33	1.89260425021509e-32	65.3603359859165
SLC24A6	2.0589775142393	3.06612945137963	18.30166813099	2.50496822575854e-33	3.01016292417026e-32	65.3479426823585
ETV3	2.55959327554622	3.74005556195577	18.3046865159536	2.47383767249536e-33	2.97643606005845e-32	65.3149756698064
ADM2	4.02743496706369	3.04721541830355	18.2886184041453	2.64416463877614e-33	3.17223883923186e-32	65.2928167431487
AGPAT3	-0.841588732049635	6.69446436768674	-18.3877551791343	1.75428175449539e-33	2.13061786943943e-32	65.2887019136318
NEDD1	-1.48046292454358	5.1680090931998	-18.3363498278211	2.16984580425225e-33	2.61821798198518e-32	65.2534632887216
RND3	1.20058650007796	6.2953687090789	18.3636152449849	1.9383818829884e-33	2.3423048129406e-32	65.2360863948938
GRB7	1.94877116543259	3.72160351000575	18.2673068989871	2.8884434952683e-33	3.46033875464663e-32	65.192767890261
SERPINB9	3.8111202274104	1.02175147269841	18.3121519648381	2.39850508748359e-33	2.88995670627346e-32	65.151723018301
DDB1	-0.641016723051395	8.40806938392209	-18.3717861629607	1.87398456686716e-33	2.26940752326477e-32	65.1105683353564
SOCS2	1.89993332058948	3.57953149599024	18.2413193228361	3.21731009646259e-33	3.837824112214e-32	65.0829134640283
ARAP1	-1.24028897831827	5.68088699390967	-18.3060480522244	2.45992309515912e-33	2.9618253307013e-32	65.0779239312011
URB1	-1.31889119449325	5.89593537352429	-18.301619860809	2.50546926001256e-33	3.01016292417026e-32	65.0477476208099
TBC1D24	-1.36142819436769	4.5177806450595	-18.2638729865734	2.92987842336553e-33	3.50746505027667e-32	65.0397330688985
RIOK1	-1.22004542759563	4.79327840856388	-18.258791194367	2.99229862331132e-33	3.57962819572664e-32	65.0206782780306
PM20D2	-1.87362116194812	4.60720411055749	-18.2465910320149	3.14767901327856e-33	3.76281514067696e-32	65.0020352077845
SMU1	-0.855327664097385	6.01335751529116	-18.2963997484595	2.56025301380215e-33	3.0737739700522e-32	64.9858059158699
TUBA1B	-0.827246317997496	10.3159075627451	-18.3652736351316	1.92513376652151e-33	2.32797809915443e-32	64.9794205476359
CAND1	-1.07130768262026	7.99711854722279	-18.3133582637952	2.38655123795004e-33	2.87762674141864e-32	64.8930397494816
YAF2	1.4570813710171	4.40126391732332	18.2227156268993	3.47567374721342e-33	4.13422245721176e-32	64.8632908448786
EFNB1	1.86848417048004	3.58289113898643	18.1968090519175	3.87066032386274e-33	4.59098746498443e-32	64.8587932092845
NOL9	-1.14229991784056	4.94902957717781	-18.2168264782288	3.56174004665074e-33	4.23358497087327e-32	64.8101209867753
CKAP2L	-1.93403729628747	4.11433546505071	-18.1817121585635	4.1213825468056e-33	4.88490444456249e-32	64.784711889677
ORC5	-1.36221118482963	4.95855158602421	-18.2082644598348	3.69071322978452e-33	4.38377045844576e-32	64.7758553948192
PPP2R5D	-0.984064001394254	5.44205571298069	-18.2357527848519	3.29252053722043e-33	3.92474080288485e-32	64.7704067312033
MRFAP1	-0.799134284685599	8.30685138581827	-18.282995701188	2.70651741009609e-33	3.24471664275606e-32	64.7508451538043
HIST2H2BE	1.41448193755521	6.55361154601822	18.2451890063094	3.16604805465365e-33	3.78207054757341e-32	64.748009427471
RAB11FIP1	1.11026107547661	6.25244372444938	18.2343795428883	3.31134542225355e-33	3.94436900582396e-32	64.6694292305464
PNPT1	-1.29223555031635	6.20087749835042	-18.2232523077061	3.46793540177208e-33	4.12795385474991e-32	64.6688108168107
RPA1	-0.732301403428711	7.039790252446	-18.2426321082974	3.19982647678219e-33	3.81969293345505e-32	64.6481479669579
ZFP64	-1.61446018582342	4.14791326369587	-18.122625587677	5.27041852804136e-33	6.21597175338249e-32	64.5653841057953
BDH1	-1.19803706442795	5.18169447453544	-18.1567123141742	4.57307393418589e-33	5.40495324913956e-32	64.5375744775028
TMCC3	3.11768410135191	1.37957144892377	18.0987891663244	5.82082757300088e-33	6.84100634791755e-32	64.4856805149748
SH2D5	3.67196109081927	1.53604736302231	18.1785620290688	4.17572745116444e-33	4.94480144849367e-32	64.4709444335964
MIR21	5.33869968826314	1.67711411106925	18.2043079914492	3.75189036630195e-33	4.45327285209609e-32	64.4148269080668
AURKB	-1.35015033714253	5.87467469681572	-18.1567801653575	4.5717828599153e-33	5.40495324913956e-32	64.4085186719262
HCAR1	-2.90178681243319	2.92152270118206	-18.0631076823933	6.7549145205003e-33	7.88340477605353e-32	64.4021912112341
AGL	-2.0539771635543	4.33094552163542	-18.0837410209518	6.19776584447121e-33	7.26359046832071e-32	64.3652122899622
RBM8A	-0.901890947435377	7.5436132251581	-18.178440931533	4.17783092963499e-33	4.94480144849367e-32	64.3637963871793
FIGNL1	-1.50557403521672	4.84680011897943	-18.0983579836913	5.8312999818411e-33	6.84850146743754e-32	64.3379670863562
EPB41L1	1.01622642961734	5.6910242979106	18.1388011026201	4.9270619540482e-33	5.81511532247721e-32	64.3331491405268
FOXM1	-0.951910081693914	6.39309708288805	-18.1426294779505	4.84915015330309e-33	5.7272024833221e-32	64.2823520974786
C13orf15	7.55267169432398	0.554684192769863	18.5432624276933	9.23988468472309e-34	1.14211257551596e-32	64.1993701585658
MYD88	-1.44276106987814	4.97061804629953	-18.0676854963889	6.62709956548865e-33	7.75046245686938e-32	64.173802490113
TRIM29	3.62102087184192	1.29012680024644	18.0642268440193	6.72343944347686e-33	7.85215092546836e-32	64.15414071116
AIFM1	-0.860507957558925	6.43386970924766	-18.1067724746259	5.63031800330627e-33	6.63108720333057e-32	64.1379788084063
SLC9A1	0.974116893445507	6.99598658463686	18.1189868842855	5.35092043575117e-33	6.30646887720243e-32	64.1369906125483
GNPDA1	0.826373446047048	6.09217817796005	18.100732214852	5.77387003223381e-33	6.79059088741759e-32	64.1334435038782
RFC3	-1.13526256053982	6.02680742576856	-18.0941783402621	5.93380247057638e-33	6.96399386090663e-32	64.1332674620637
FAM46C	1.39753160931924	4.75801050615648	18.0669555289116	6.64731618894695e-33	7.76867337134513e-32	64.1235743349736
MED24	-1.13217851790813	4.99269040922736	-18.0549607724737	6.98855391759777e-33	8.14470910926168e-32	64.1224620057177
KIF3A	-1.91842998386884	4.51091220511192	-18.033624270675	7.63976591932156e-33	8.88507964080207e-32	64.1173954804199
CREM	1.11614005173361	4.75965648454658	18.0525636584541	7.05883662495946e-33	8.22089023090682e-32	64.0803998264001
ABCB10	-1.36998327850908	4.37050075571113	-18.0298773266532	7.76028245375933e-33	9.01896898934476e-32	64.0797413981378
FAM63A	-1.47224443351402	3.6770584428586	-17.9940665729304	9.01326168849532e-33	1.04100682650826e-31	64.0541268308533
KIAA0922	0.921376323607472	5.73775556236957	18.0751045731808	6.42510683547415e-33	7.52475397174157e-32	64.0537496119127
C12orf44	1.30902650397269	6.3847631006826	18.0863983155591	6.12945999018732e-33	7.18857565749598e-32	64.0504952884399
C1orf9	1.37012145683792	7.50916732736272	18.1058721959513	5.65148374510892e-33	6.65133104526401e-32	64.0419606957177
PQLC1	1.69349820481665	4.42858290541973	18.0069492253992	8.54061267172463e-33	9.89835109646034e-32	63.945639495441
WDR43	-1.07743659459096	6.92341434819325	-18.0594367634254	6.85920028539905e-33	7.99953037468715e-32	63.9324018684464
CDK2	-0.785876526595622	6.36332338174798	-18.0496224682793	7.14604496286723e-33	8.31666360187833e-32	63.9002134019577
FANCI	-0.912392652684077	8.04946192272722	-18.0680543568792	6.61690745121497e-33	7.74395802758006e-32	63.8552039647049
NCAPG	-1.12330707245339	5.65345760404857	-18.0230827689453	7.9837285031945e-33	9.27221357551561e-32	63.8405568828285
COMMD2	-1.59301547369412	4.75090042887861	-17.9664676674952	1.01164472906835e-32	1.16440099442114e-31	63.7932089793779
NDUFS2	-1.05726439391095	5.46576191971257	-17.9923441721446	9.07842038363837e-33	1.04780885090385e-31	63.7762200390155
FASTKD3	-2.36262125149428	3.35042053768727	-17.906754776274	1.2991719790159e-32	1.48715620650663e-31	63.7751839107572
PDHB	-1.20886131603714	4.85284230283458	-17.9666913666219	1.01069799352815e-32	1.16411248235294e-31	63.7740759421906
TIMM44	1.17209238830318	5.70938183537735	18.0014648475192	8.73869775564763e-33	1.01069143337103e-31	63.762516307489
NUSAP1	-1.00092589648246	6.54581562256101	-18.020400131986	8.07372411890313e-33	9.37022638199417e-32	63.7410404587032
SHISA2	-1.63379545921044	4.29652836485117	-17.9246896529121	1.20508117519678e-32	1.3822892711928e-31	63.6766405047153
CNNM4	0.858229487956711	6.50036737152991	18.0025160694259	8.70037443524472e-33	1.00695544674763e-31	63.6619938187718
GABPA	1.59245139690529	5.31237380509844	17.969981364762	9.96876747876044e-33	1.14898461278284e-31	63.6529605949411
GTPBP1	1.22212477540232	5.26605378730596	17.9515788950609	1.07670720288422e-32	1.23758427910898e-31	63.6152518452026
GCN1L1	-0.910571454924735	8.1291308554995	-18.0051372493134	8.60555238374364e-33	9.96670762228037e-32	63.6005068654965
RHPN1	1.62321674304522	7.64870878645411	17.9962500285739	8.93133778314443e-33	1.03225772691989e-31	63.5801226107997
GATAD1	-0.953154582363994	5.63700698578649	-17.9473667753055	1.09586729833125e-32	1.25874208085796e-31	63.5725285999401
SKIL	2.41902152963546	6.80962767617549	17.9747909505222	9.77013526500019e-33	1.12686718739216e-31	63.5506748388554
ZNF436	1.50115803799735	4.74438896135475	17.9142404095074	1.25903251929837e-32	1.44318436276531e-31	63.5220438544618
DDX28	-3.63816741753648	3.13860981729376	-17.875962924474	1.47830542642008e-32	1.68184897628908e-31	63.4981537690125
MLYCD	-1.93592711749081	3.71235292712208	-17.8461600188188	1.67536535053184e-32	1.90215954665951e-31	63.4867649708537
BBS2	-1.56593537443318	3.60542275488877	-17.8513610059548	1.63916269414889e-32	1.86232044136861e-31	63.4827784885895
SRSF8	-1.3347474880172	4.6696022167232	-17.8810461196984	1.44710441718789e-32	1.64747272110621e-31	63.4788883410135
NFAT5	2.1630809839613	7.1277107649095	17.9628990812969	1.02686899076523e-32	1.18111121056105e-31	63.4579048974187
ENPP4	-2.29495104898968	3.41623619595774	-17.8375744906715	1.73689758602445e-32	1.96668078731705e-31	63.4568913027508
C18orf55	-1.87240379431179	3.6517569203603	-17.8367947792423	1.74259727471772e-32	1.97179951436936e-31	63.4283436174849
DHX57	-1.17822524208513	4.93326144457999	-17.8827361935108	1.4368782277143e-32	1.63694492372574e-31	63.4072228758471
MRPL46	-1.71662600407415	4.91558621106829	-17.8611565374801	1.57310390081151e-32	1.78848331999808e-31	63.3742844331585
TBC1D20	0.886483350270552	5.74804865415092	17.902896986744	1.32035901115383e-32	1.51037510961263e-31	63.3399558571467
SPTBN1	-1.00822067833703	7.9482966255927	-17.9376647398246	1.14131682847384e-32	1.31004685239509e-31	63.325344816885
C1orf131	-1.66891347831422	4.19537927460718	-17.8187391975054	1.87998429988913e-32	2.12438225887472e-31	63.2832578447089
RNF4	0.733623037317855	6.75602752632838	17.9090457838724	1.28675213071816e-32	1.47394812562538e-31	63.2663264067768
PALLD	0.867061173255876	6.56826671395479	17.8977518686721	1.34915869239576e-32	1.5412110636357e-31	63.2446735796017
PANX1	-1.86833605953267	3.69873796472568	-17.7923948596816	2.10026036665233e-32	2.36530332470664e-31	63.2366778655061
DNAJC9	-0.989110356927588	6.58738772745263	-17.8922284231749	1.38078072447596e-32	1.57518259455225e-31	63.2347519081031
ZNF211	1.59026678724531	3.16841014313406	17.7807822255571	2.20544456161628e-32	2.47708897571999e-31	63.1978334031903
CTDSP1	-1.38471631768674	5.30302192980947	-17.8393031770569	1.72432776126744e-32	1.95509542233469e-31	63.1975187367862
TUBGCP5	-1.4684097577216	4.67922892474168	-17.8158305324123	1.90311545729446e-32	2.14761827987804e-31	63.1892242017555
LAMP1	0.798756102914245	7.33888421132596	17.8956855638456	1.36090210243282e-32	1.55356496662707e-31	63.1719061928237
FASTKD1	-1.64366517886887	4.14075812339872	-17.796915654798	2.06069173032029e-32	2.32230515484343e-31	63.1606581070634
HNRNPF	-0.540059399396132	8.72827354609955	-17.9002292358826	1.33521354734374e-32	1.5263234016252e-31	63.127507841035
SUV39H1	-1.471477054312	4.07399152740078	-17.7812966641694	2.20067450086121e-32	2.47339249680127e-31	63.1078214740055
DHX16	-1.18806048079774	5.80399052362303	-17.8409741779972	1.71226447151232e-32	1.94273480471995e-31	63.1078151765659
SNX33	-1.66283201576015	4.54198416784507	-17.7845044141557	2.17116457651182e-32	2.44350985044305e-31	63.087214864586
PTTG1IP	0.530927450396518	8.33775533888096	17.8832171733599	1.43398127220541e-32	1.63475820016109e-31	63.0581481164317
P2RY2	-1.51606794552197	4.51173080635961	-17.7770883905212	2.2400023483714e-32	2.51252845567829e-31	63.0136930958815
TMEM9B	-1.36560089318286	4.45038019939574	-17.7645211967146	2.36171184412281e-32	2.64727003224598e-31	62.9969912368044
ALOX12P2	1.86045247856701	4.603024621712	17.7792288016424	2.21991176101733e-32	2.49166471753381e-31	62.9901469773968
ARNTL	1.72995686379761	3.5738262981658	17.7424796302698	2.59149077888323e-32	2.8970649589601e-31	62.9608415497457
ADCY6	-1.31221803991616	5.0833044932419	-17.7822362775898	2.19198886983303e-32	2.46528728036904e-31	62.9565017849961
RAB39B	1.93288627713867	3.86021553302682	17.7146483746914	2.91408483039511e-32	3.24901031356852e-31	62.8690798295407
DSN1	-1.17472649104487	5.06807143088216	-17.7617094397152	2.38984228200408e-32	2.67700752339158e-31	62.8656295668721
AHSA1	0.767419410768493	8.50485570360405	17.8390045355634	1.7264927127332e-32	1.95622385689363e-31	62.8524953277554
KCTD3	-0.83296148139353	7.9191399635575	-17.8221389319358	1.85330653080846e-32	2.09565236113865e-31	62.8446538513881
LOC100506599	1.70029294022794	3.08905556878285	17.7069840720148	3.00982476097848e-32	3.35128557274328e-31	62.8271391079841
SCRN1	-0.941970928419853	7.34542308444588	-17.8097169260846	1.95267266983725e-32	2.20205648889805e-31	62.8267716904391
DPM1	1.14972518497187	7.56602075516037	17.816496390226	1.89779505141531e-32	2.14306039431936e-31	62.8134116791304
PMP22	-1.63675371331034	3.57363474001402	-17.6906326935899	3.22480529510566e-32	3.57874212046098e-31	62.7822183437493
ALAS1	-1.26937803657272	4.40124924860953	-17.6984920840339	3.11960858379714e-32	3.46660026281882e-31	62.7420583491726
WDR96	6.32925666236106	-0.107223290916696	18.0171721585812	8.18337000571969e-33	9.49089320219529e-32	62.7165771374387
ERCC6L	-2.00259338343852	4.06977244451653	-17.688769566001	3.25026243368128e-32	3.6046013886529e-31	62.7075553974525
PODNL1	2.40962254538539	2.4332339156511	17.6520795967817	3.79495318275488e-32	4.19753948600481e-31	62.7028333837237
PARP4	-1.3914578617809	6.20922585528723	-17.7520260880154	2.48932807565174e-32	2.78471723994647e-31	62.6904201312934
FAM174B	-1.17613257955078	6.04707050955593	-17.7369938866641	2.65209706232077e-32	2.96283709220124e-31	62.6892307743956
SMARCE1	-0.875408581365007	6.44572415145924	-17.7565882588686	2.44194749038609e-32	2.73354282658748e-31	62.6762092319823
FSTL3	1.41185526199293	5.34146303318137	17.7183103639495	2.86942919294013e-32	3.20135649251039e-31	62.6150334113518
MSH2	-1.06666553749703	6.37059422702856	-17.7114483321609	2.95368003876742e-32	3.29096235631887e-31	62.4870805052666
RAP1GAP2	-1.14056360065551	4.87164584302911	-17.6552871788575	3.74387110075623e-32	4.14377897346441e-31	62.4819267122368
SWT1	2.45194283383447	2.178888566928	17.5955992140338	4.81874521917751e-32	5.30188783194241e-31	62.4714604098371
SLX4	-1.78513587613567	3.63508011267108	-17.6100047618454	4.53378759484548e-32	5.00152135463033e-31	62.4268516807458
EIF2B5	-0.80315268144459	6.05701592655702	-17.6869606058995	3.27517309203562e-32	3.62982072837666e-31	62.424317710128
LRRC58	-1.63426200109776	7.02243905661762	-17.7033904143816	3.05580033270251e-32	3.39795244442266e-31	62.416886902401
KPNA5	3.21722276880081	3.19628260808349	17.5920488876647	4.89170303161951e-32	5.37862205790958e-31	62.4166460198027
HIF1A	0.990013514781659	7.82168050200141	17.7230523453607	2.81262607939879e-32	3.1400773399109e-31	62.4154509798582
TERF2IP	0.702648359744384	6.91696627912909	17.7035589645563	3.05362825536605e-32	3.39779633684244e-31	62.3883065985073
YTHDF1	0.518125580639164	7.65698120226089	17.6918893289923	3.20774854453266e-32	3.56217706897505e-31	62.2932088993882
LPIN2	1.04790976747148	5.53314388175899	17.6490745351379	3.84344675849986e-32	4.24836771904506e-31	62.2828090161671
SMG8	-1.0849959689174	6.5202627445985	-17.6572177114428	3.71346094730442e-32	4.11284244256418e-31	62.2721570381553
RNF39	3.34889998713234	1.24727421387758	17.596610099193	4.79817306088349e-32	5.28272852338482e-31	62.2652462529491
GAB2	1.27627361386908	5.11564808388513	17.6133341030705	4.47038089517362e-32	4.9348283888372e-31	62.2317504659075
TWISTNB	-1.81705958924115	3.96940647724225	-17.5606193694289	5.58808840632812e-32	6.13223034825666e-31	62.2235658344778
ASH2L	-1.1773644916963	4.82824392966052	-17.5814179280471	5.11688656914471e-32	5.62252371763313e-31	62.1415914083606
IL11	4.14073075339991	0.86582857831102	17.6000383570332	4.72906214214466e-32	5.21006819929033e-31	62.122675922331
NUDT21	-0.99024166905696	6.67330366064522	-17.6216625618439	4.31564999007401e-32	4.76716845667092e-31	62.0708070146678
HLA-E	0.922565736934533	6.75293681099558	17.6060743104907	4.60980920991025e-32	5.08203356799862e-31	61.9856718909134
HENMT1	-1.24927654100409	5.25366458772405	-17.5504465882874	5.83423676619077e-32	6.39395646643345e-31	61.9523772542306
SNRPD1	-1.29625299047352	5.86617615806505	-17.5550758430936	5.72089808804977e-32	6.27385571308487e-31	61.8927698169863
APC2	2.25135798929246	2.81186055241801	17.4634688707087	8.43878912733925e-32	9.20015054534691e-31	61.8831635515433
CPSF2	-1.07663185017605	6.68307773950429	-17.5700951093394	5.36822069823051e-32	5.89482094269251e-31	61.8602889651118
PLIN3	1.03132920194156	5.12996652478807	17.5281078246275	6.41377399352969e-32	7.01989242590252e-31	61.7910547116093
TSHZ3	4.6767048561785	0.679067698370333	17.5344193728822	6.24439252264623e-32	6.83897973469126e-31	61.7739999703071
ANK1	3.66177182993078	1.30388068158591	17.4457228379662	9.09989664560837e-32	9.88867261216077e-31	61.755640971585
PP7080	-1.21971769361097	5.38811444379684	-17.4962643238048	7.34159874589359e-32	8.02489525662251e-31	61.7215251815124
MTL5	-1.25160477600183	4.67089582850408	-17.4631783808491	8.44921171660855e-32	9.20551249176295e-31	61.6636439860761
BRIX1	-1.46059525589639	5.6415543316847	-17.4869253214563	7.63853216295746e-32	8.33856474499351e-31	61.6602966893027
CENPA	-1.39896309456862	4.48820864807092	-17.4591177964239	8.59626734163768e-32	9.34746261518522e-31	61.6263763903022
CDK5RAP2	-0.794846721834677	6.26084176132657	-17.5045376695914	7.08826994465503e-32	7.75305602056317e-31	61.600278518877
MRPL44	-1.71966092040877	4.35751387422822	-17.4183440208152	1.02236832894169e-31	1.10810680059759e-30	61.5660234013958
GFM1	-0.864754848992843	6.27904193204025	-17.4883865836184	7.59128536235058e-32	8.29240080992496e-31	61.5406405197655
HYAL2	-2.22057689474119	3.54068997673634	-17.3797285910224	1.20504557316258e-31	1.29769363590284e-30	61.5378448068522
AVPI1	1.43856697106478	5.07343721949648	17.4382379089469	9.39415318392064e-32	1.01951861030428e-30	61.4819551469173
KCNN4	1.72402983031778	3.92265707385004	17.3963316266546	1.1227835526544e-31	1.21222931792074e-30	61.4728576517483
TTC14	-1.8079633714031	4.45603977673877	-17.4043907877288	1.08491582607313e-31	1.17210156816841e-30	61.468255746945
KIF18B	-1.8121822617728	4.33111745231674	-17.4069254169769	1.07327420657637e-31	1.16027393864145e-30	61.4635235714759
ALDH3A2	-0.861569309217231	6.09228694588556	-17.4611267777801	8.52319193027689e-32	9.28006913033534e-31	61.4350638495457
SUOX	-1.54249011859563	3.63859291070678	-17.3698899898851	1.25662935711191e-31	1.3523725462252e-30	61.4139226513233
POLG	-1.02471987588042	6.67263461649087	-17.4593084707618	8.58930466932223e-32	9.34596820362687e-31	61.3932895757977
DDX47	-1.01007009722228	5.54468005370695	-17.4256925257269	9.90900481725215e-32	1.07469647576994e-30	61.3916826795822
NTAN1	1.0546023709613	4.65812826670432	17.4177435862391	1.024983566057e-31	1.11022183670578e-30	61.3890729894102
DCLRE1A	-1.48950584041911	4.78715017293638	-17.3898730064413	1.15408952610435e-31	1.24362069810368e-30	61.348421203814
OGT	1.03810372219166	7.63751474337117	17.4704319425904	8.19279637939506e-32	8.93779038806282e-31	61.3466065322695
EHMT1	-0.90397676637616	6.31521667348796	-17.4397406208585	9.33431775753591e-32	1.01368266348721e-30	61.3394798262639
SPC24	-2.6059275784072	2.89794642628695	-17.3131552985488	1.60060380379048e-31	1.71483010983934e-30	61.2802065331649
PTPRA	-0.719665454429989	5.66876376628055	-17.3951526278193	1.12843385580283e-31	1.21754372931913e-30	61.2085997597892
SMARCAD1	-2.01608178121703	4.67641610480435	-17.3351700558649	1.45710180269839e-31	1.56409310323028e-30	61.202361041123
ZYX	1.12937351849927	6.65092186325384	17.4171268168385	1.0276769651042e-31	1.11241874203253e-30	61.1971797700788
BIRC5	-0.967652070433685	6.29821784897138	-17.4100636096921	1.05903453386459e-31	1.14562053973812e-30	61.1859700082384
PPP2R3A	1.92413224014515	3.69544404168985	17.3197654490155	1.5560811704028e-31	1.66926885784583e-30	61.1600542159373
SMARCC2	-0.815699285493724	6.62720021094615	-17.3902782972359	1.15209941784861e-31	1.24227663856223e-30	61.0943166377667
GLOD4	-0.951003489165756	5.73258210822829	-17.3599393834905	1.31106309893249e-31	1.41004625508341e-30	61.0814632044611
COL5A3	3.79693260008094	1.51464635167508	17.2723549299255	1.90527953775783e-31	2.03213616004222e-30	61.0447280127347
C5orf15	-1.18908425706495	5.88388028722034	-17.353622910954	1.3468425634475e-31	1.44759608168997e-30	61.0141507315427
SLC15A4	-1.30860218070497	4.40659499504521	-17.2875988947579	1.785147384901e-31	1.90522047639339e-30	60.9645490591796
INTS8	-1.01638121254556	6.32010815301697	-17.3480557467649	1.37919207597753e-31	1.4814135053724e-30	60.9314062288016
SLC22A4	1.37154839921067	3.54552668627184	17.2524509201422	2.07447957926306e-31	2.20837660621232e-30	60.8873929552199
ZFP161	-2.60115119768067	3.09635376308799	-17.2166937626811	2.41737941384207e-31	2.55390103077036e-30	60.8703057189317
MRPL15	-1.08527781064541	6.09636036644537	-17.315258539363	1.58630001106901e-31	1.7005949605845e-30	60.8452857587085
TRIM59	-1.60054074837543	4.21786949677878	-17.2509940209143	2.08744315709668e-31	2.21935151680133e-30	60.8082586192212
E2F2	-1.75199661068124	4.25721772623301	-17.2130861857022	2.45500001321565e-31	2.59200885233702e-30	60.7666790068082
MAGED1	-0.922471163509325	6.12169042175384	-17.2952567133666	1.72770706138641e-31	1.84627302841063e-30	60.7600782398877
DDX59	-1.27313698443469	4.45488254150661	-17.2309002219966	2.27478957049327e-31	2.40934647098983e-30	60.7452436304661
PPP1R9B	-1.07657681892671	6.19814652105331	-17.2975982961961	1.71051745471359e-31	1.82907250080755e-30	60.7411306320956
CD83	2.99908201827731	1.69368230948317	17.1721675591603	2.92530854660592e-31	3.07304397823099e-30	60.6741768871088
MAPKAPK2	0.643009639265669	7.21500319429538	17.3018795292444	1.67953285020231e-31	1.79708940414482e-30	60.656825382954
CREB3L2	1.26395201482907	5.85566346937409	17.2715961379044	1.91146763628735e-31	2.0374368865054e-30	60.6527187128901
A4GALT	-1.69194565239847	4.51185951912789	-17.2072338153582	2.51728794901413e-31	2.65274881281111e-30	60.651857708531
RAD54L	-1.24526623087483	4.55451467445634	-17.2234990216343	2.34798561504186e-31	2.4837262129007e-30	60.6493796435904
UNC45A	-1.050502597512	7.0537366584048	-17.2917242190556	1.75396891097442e-31	1.87314023417217e-30	60.6414310545768
CPT1A	-0.677392166491548	7.74061021052156	-17.302931205125	1.6720084071892e-31	1.79018364928503e-30	60.6310776599253
C9orf64	-1.43054773640082	4.40624268181464	-17.2107248200387	2.47994353819941e-31	2.61669247525848e-30	60.6283246996019
PIGA	1.29974360186047	4.77883763565424	17.2296523737285	2.2869674651378e-31	2.42071163841548e-30	60.61627749902
TMC6	1.49042793688503	4.83711598329635	17.2320184683871	2.26393195955772e-31	2.39936616550338e-30	60.6019213140002
THADA	-0.993954376318805	5.61594142806665	-17.2352677864464	2.2326779064388e-31	2.36774288568691e-30	60.5500848678442
CDC123	-1.02536566730851	6.40857350879693	-17.2433087911914	2.15718919774929e-31	2.29059251702598e-30	60.4928405715596
CDK17	1.27835140399854	5.30064921524535	17.2176938651144	2.40705327368841e-31	2.54459917504203e-30	60.4702800016094
ZNF430	1.32624719669857	4.94730398352912	17.2022486170637	2.57160013083246e-31	2.70827711511599e-30	60.4588987929166
NFKBIB	1.22451509707939	5.41454238349698	17.2084315433727	2.50441207868207e-31	2.64084411121557e-30	60.4499124786225
DLEU2	2.29085961779333	2.3228452801753	17.1178571629549	3.69272534787016e-31	3.85985420410784e-30	60.4311009764135
RHEBL1	3.57400000447958	1.1899085314852	17.1886194517409	2.72618559148263e-31	2.86746715924248e-30	60.4241801134124
ANKRD10	1.48013695447716	4.02282578137825	17.1625625218211	3.04826798020115e-31	3.20020299440578e-30	60.4145006345038
ADAR	-1.29264002279261	7.7771958254672	-17.2498144161365	2.09799909233172e-31	2.22915735833263e-30	60.4130554834193
PAIP2	1.02007515065604	7.22398610518397	17.2409248764688	2.17929730668367e-31	2.3125995023463e-30	60.384446939115
ATP9A	1.00739922927291	8.31036647434388	17.2520760608839	2.0778073337827e-31	2.21051207698358e-30	60.3690768938177
VMA21	-1.22721784733362	5.41911201736349	-17.1810818685386	2.81566304923856e-31	2.95972022850193e-30	60.3430725877947
RABIF	-0.808179550197236	5.77071802092671	-17.1897356444706	2.71318103416898e-31	2.8555846202292e-30	60.3272221017451
PGGT1B	-1.90860986666267	4.69146988759158	-17.1385681369654	3.37866511679518e-31	3.53818380797011e-30	60.324874246351
ACPL2	1.88312307043958	2.56961420653593	17.0966946026799	4.04403588418118e-31	4.21386019483153e-30	60.3198642591849
KIAA0226L	4.56447648574343	0.47108788023435	17.2547199618771	2.05445075942117e-31	2.18844805736048e-30	60.2997333304094
KDM4C	1.06219004265556	4.8207029648249	17.1568637580562	3.12366750651e-31	3.27730334873734e-30	60.2954805413389
ARMC8	-1.17332714168847	5.0359726475894	-17.1530075515218	3.17575104996276e-31	3.32985959621173e-30	60.2799674413928
MAK16	-1.83439164319441	4.32333226174361	-17.0963805431282	4.04949535429184e-31	4.21692156321151e-30	60.2214994484735
LOC400027	-1.66837439523393	3.35166459263235	-17.0590473323787	4.7543147541353e-31	4.92329163765689e-30	60.171112214395
ZBTB46	1.14297283717174	4.74399275514296	17.1178551693512	3.69275695202855e-31	3.85985420410784e-30	60.1109420412579
LOC100128191	-2.33520222160121	2.37751823435716	-17.0373895718005	5.21855251977935e-31	5.39400941537638e-30	60.1018037261339
SUDS3	-0.817842861125094	6.25418785682938	-17.1481286821006	3.24290214871102e-31	3.39813881798515e-30	60.0857699966416
LOC493754	1.45452303713543	4.00119447236721	17.0639954980908	4.65422258139542e-31	4.82262815683129e-30	60.0541462771474
UVRAG	0.927117398070185	5.78379693961943	17.1155057125218	3.73019230514504e-31	3.89654816435013e-30	59.9927910045839
CRISPLD2	1.11757496052618	5.05799981764307	17.0783122595616	4.37640969169049e-31	4.54602954557961e-30	59.9402147361028
TYW3	1.16277934608724	5.27232509732744	17.0957264626425	4.06088942970177e-31	4.22615524718933e-30	59.9309195020154
ABCC1	0.877263830934204	6.53809043563341	17.1048471248315	3.90487998187458e-31	4.0764802008034e-30	59.8686993737136
MTR	-1.23472424673883	6.00828168285008	-17.0834629013269	4.28059921553087e-31	4.4492691908352e-30	59.8587060812687
UBQLN1	0.670498005944031	8.43630710521782	17.1314636348621	3.4832456850289e-31	3.6454193264345e-30	59.8424025882611
RFWD3	-0.970145318027283	7.05403156818072	-17.1021567690727	3.95026054317853e-31	4.12128242820447e-30	59.828480553042
ATP6V1D	0.985905212997576	6.12448192645986	17.0911995176563	4.14063862446294e-31	4.30647017136307e-30	59.8284720835288
EXOC2	-1.02430017292753	5.02130767694873	-17.0495972326277	4.95153556712591e-31	5.12118001389077e-30	59.8193774291734
KCNK13	3.05996223002033	0.578691972333688	16.9985348595568	6.16886538076995e-31	6.34100212833415e-30	59.810722288411
IGF2BP2	3.22027591682369	1.35774346763297	16.9841353260293	6.56375623753188e-31	6.73449443659406e-30	59.8007122780195
KYNU	-0.953270002012329	7.56202136624953	-17.0986919294803	4.00948826782994e-31	4.18046644583466e-30	59.7826571518745
SPECC1	0.679560857307833	6.20317410398099	17.0685547106014	4.56387709409576e-31	4.73488092566113e-30	59.74226864969
RBM33	1.11345196509176	6.48375812059085	17.0712648318448	4.51101216939976e-31	4.68294025580643e-30	59.718184987347
MRPS27	-0.814221490214853	6.30344814855565	-17.0574376359198	4.7873409256166e-31	4.95442386386213e-30	59.6959062205429
HEATR3	-1.34051638974468	4.01439965234837	-16.9756954734533	6.80694159837564e-31	6.97117521685451e-30	59.6708502874752
NUDT12	-2.12074280774291	3.9561979746326	-16.9542414794707	7.46675756886594e-31	7.60963154062852e-30	59.6473756522973
SLC35E3	-1.38556864950818	3.92600568629105	-16.960945390465	7.25393949667167e-31	7.41533521652427e-30	59.6421747451462
PRPF3	0.696576022985663	7.398790160737	17.0680511568926	4.573768158437e-31	4.74220078621825e-30	59.6367303868731
TRIM65	-1.22910382231695	4.9865493757166	-16.9852327522469	6.53278443830784e-31	6.71095128662532e-30	59.5973937431362
RFC5	-0.836545191491443	5.77464915640594	-17.021923208244	5.57777447067363e-31	5.75661996817616e-30	59.592478508303
STXBP1	0.874953997301768	5.34729694318977	17.0218432674953	5.57969443220136e-31	5.75661996817616e-30	59.5897798376477
RPP14	-1.46247808887041	4.16256876843934	-16.9476955743367	7.68062535546664e-31	7.81806320418893e-30	59.5811123041955
TSR1	-0.741862795779707	6.68458162611307	-17.0335002399389	5.30663293369642e-31	5.48166332199746e-30	59.5698197260202
THUMPD1	-1.25248405405958	5.77851949993096	-17.0070348204873	5.94708188742187e-31	6.12432250524897e-30	59.5659068205704
C12orf43	-1.61573029745839	3.78333743169741	-16.9239441562934	8.50976458898697e-31	8.62529109007382e-30	59.5267503263091
SH3BP4	0.868767269739316	6.36225326389235	17.0187648009113	5.65413933383226e-31	5.82982899007464e-30	59.5264686013732
HCG11	-2.58240184536731	3.28907816803171	-16.8994545805211	9.45920769629872e-31	9.55288584015096e-30	59.5161998231087
COASY	-1.20825304192754	5.1711784634987	-16.9757594112387	6.80506561159878e-31	6.97117521685451e-30	59.4991781185964
TACO1	-1.1025209851538	6.21473657985486	-17.0030314670633	6.05052039630367e-31	6.22317977292635e-30	59.4712828599917
CHST15	0.78845487154767	6.32529612251123	17.0093404949921	5.88831786012501e-31	6.06754330823973e-30	59.4541104469946
PHF16	1.20388196838703	5.3472419534554	16.984982001839	6.53984817590066e-31	6.71408354166744e-30	59.4479424159541
DIMT1L	-1.06284876374579	5.05186913977341	-16.9562107602202	7.403598048568e-31	7.55908264739018e-30	59.4375552066186
ST6GALNAC6	1.53176098991695	3.38681852569879	16.9077700563482	9.12542273013064e-31	9.23252085533604e-30	59.4351107196442
PHF19	-1.10447949617826	5.52140512517691	-16.9784672821769	6.72609050802943e-31	6.89682021191197e-30	59.4181655337092
CLSTN1	-0.835102445237422	6.91152862302526	-17.0065653197838	5.95912008092595e-31	6.13294302974804e-30	59.4140810174205
NFIB	-1.20704683746201	5.49559576992737	-16.9599810969538	7.28417115768663e-31	7.44169080275817e-30	59.3949423664052
CNOT7	-1.09455758497347	5.8379108435187	-16.9699339017224	6.97814622205658e-31	7.14213692886623e-30	59.3679481813617
VRK3	1.04236844171566	5.00260363704112	16.9533119878254	7.49675675715271e-31	7.63555176654214e-30	59.3621668125632
RPE	-1.08073295494746	5.61572678780462	-16.9621829519401	7.21532560674278e-31	7.38037342184503e-30	59.3604581875128
SIRPA	3.46817835838507	0.753124863025402	16.8923058155386	9.75597234887185e-31	9.83477284885671e-30	59.3295629867378
TM2D2	0.910767630345562	4.92664328998717	16.9430193862457	7.83717282444693e-31	7.97255950827557e-30	59.3128113825868
ZIC2	1.54778565158202	3.14186371403556	16.870748602234	1.07088588554465e-30	1.07242488322447e-29	59.2927367575852
PRKAG2	1.15356527016369	4.41008786867615	16.9167716995333	8.7774449706821e-31	8.8912168194844e-30	59.2864193342126
SESN3	2.52280245376865	3.36564767950512	16.8856346976219	1.00413596787524e-30	1.01041936984028e-29	59.2831751689804
HIST1H2BJ	2.80892015319911	2.44799596448047	16.8421402268719	1.21197498857731e-30	1.20865054913339e-29	59.2695878516042
OSBPL6	2.60087297743632	1.86653560221512	16.8371373506715	1.23850534542802e-30	1.23437207371503e-29	59.2456585187965
COG1	-1.00365177535665	4.94342374082878	-16.9010572781518	9.3939323958686e-31	9.49269639809706e-30	59.2374335940235
F2RL1	1.19408423092464	4.80826762433009	16.9058598571009	9.20103394691288e-31	9.30339127739849e-30	59.201671448182
DHDDS	0.870158012521343	5.58624410581678	16.9256066705579	8.44890105890417e-31	8.57241629469865e-30	59.1944287235983
TFEB	4.58286214074093	0.572545184054693	16.9417694483839	7.8795591956847e-31	8.01080534885294e-30	59.1840500702596
MBTPS2	-1.47135350283098	4.62706981508797	-16.8804772039357	1.02677440780031e-30	1.03010049166481e-29	59.1606086156068
RTF1	-0.824910009541431	6.2059545659541	-16.927345921751	8.3856972538529e-31	8.52019446375674e-30	59.1532629758044
CBX5	-1.40797289029826	7.49717301415914	-16.9556587604757	7.42124754122872e-31	7.57247979740751e-30	59.1493931888084
RCC2	-0.592106172474188	8.28841298766162	-16.9553512767675	7.4310973079704e-31	7.57790679137177e-30	59.1057684577672
MELK	-0.93084151872907	5.7281265570078	-16.9125625128433	8.93846535810429e-31	9.04884350175158e-30	59.1031837795925
RBL2	-1.18241593078071	5.15278361148702	-16.8827290308432	1.01682765147652e-30	1.02073383213045e-29	59.100329336978
GEMIN2	-1.71453946163069	3.86407960661112	-16.8233874513094	1.31447270172691e-30	1.30464341030747e-29	59.0676097673136
PPWD1	-1.10166494922521	4.54147613867456	-16.8551536289458	1.14561317617448e-30	1.14451820539678e-29	59.0417668663803
DNHD1	2.18572166685333	3.43539379440954	16.8136201472962	1.37127069553674e-30	1.3602094372572e-29	59.040985381137
FGFR1	1.31475728437509	4.82968868357853	16.8687348634398	1.08025230728305e-30	1.08051074084938e-29	59.0164030583731
CELSR2	-1.36084224195163	7.77183815370962	-16.9255087913676	8.45247217768362e-31	8.57241629469865e-30	59.014646477673
WDR77	-1.00232150892795	5.45407125873491	-16.8721702596634	1.06432266542067e-30	1.06649084820223e-29	58.9825872413324
MIA3	1.03461433779474	6.45505987361134	16.8983676849558	9.50373488282126e-31	9.59206168861212e-30	58.9708270292022
HIST1H2BO	4.48451856641669	0.870765794074285	16.8960566084405	9.59911615616528e-31	9.68248604316696e-30	58.9648334962738
UBR5	1.24354925989448	8.87619448443903	16.9269027768203	8.40175565755369e-31	8.53132735986205e-30	58.9306488481916
ATG14	1.17719572217263	5.31706686627491	16.8540561158658	1.15106582296187e-30	1.14927909392324e-29	58.9195779463574
NUF2	-1.89464472302639	3.81441562310864	-16.7845618275669	1.5552887213266e-30	1.5400028759897e-29	58.8702098992793
MBNL1	-1.12639129887949	7.06375401252895	-16.8833734165327	1.01399916844749e-30	1.01850583141837e-29	58.8641601561074
UBE2E2	1.43583838773608	3.47215092437875	16.7818739880345	1.57351866149351e-30	1.55621088674261e-29	58.858419123128
HNRNPR	-0.864710202770343	7.36994626233016	-16.8850655806659	1.0066091953475e-30	1.01229898875475e-29	58.857327778679
LSM14B	-0.664929616887997	7.07057389452587	-16.8790136880248	1.03329150815838e-30	1.0360172171727e-29	58.8556626085855
B3GNT1	-3.12760346081065	2.36445574107963	-16.754441120014	1.77234171115087e-30	1.74767940903816e-29	58.8355557506448
C8orf83	-1.33744350595521	6.04060668338295	-16.8462015082902	1.19085921524577e-30	1.18830128375717e-29	58.8301301862305
BUB3	-0.798069979485432	7.72877791604802	-16.8837486734996	1.01235565699717e-30	1.0174661062272e-29	58.8234637916547
DNTTIP2	1.00213913799256	6.25344134451659	16.8593767377927	1.12487343297988e-30	1.12447001154546e-29	58.8204001047017
MBOAT7	1.3238334305153	7.90453215489587	16.8886616077601	9.91084272286114e-31	9.97886415997169e-30	58.8193134104106
PPIL1	-1.04504591799618	5.62471423935062	-16.8329715488067	1.26104233008258e-30	1.25459083452118e-29	58.8020816680645
MCM3AP	-0.710087948200385	7.19904591247064	-16.8688270166939	1.07982188315622e-30	1.08051074084938e-29	58.7949570236995
SURF6	-1.02004500194829	5.659974519654	-16.8245997923767	1.30759005530031e-30	1.29858290290038e-29	58.7930860856577
NIPAL1	2.55459023995804	3.31693231413343	16.7535089783131	1.77952491346631e-30	1.75372861831529e-29	58.7690921662682
NHLRC3	-1.73702902710121	3.48053609857022	-16.7413469360745	1.87597801429143e-30	1.84335230969506e-29	58.7504135767648
AFF1	1.58766004473169	5.68294809212349	16.8331100866665	1.2602862442058e-30	1.25458494929154e-29	58.7442749749805
CPEB1	2.68207606356388	1.99619911014924	16.7189482826756	2.06760366128373e-30	2.02807059421168e-29	58.7203746957415
CDKL3	5.15719189264074	1.15619834559463	16.8314090956232	1.26960127847561e-30	1.26235504050096e-29	58.670066689377
SCYL1	0.922737823534515	7.13204877664268	16.828750127951	1.28430149032475e-30	1.27621260393293e-29	58.6258925228447
TBC1D15	1.12493699611491	5.48706992044039	16.786157154425	1.54456932126526e-30	1.53029486545262e-29	58.6157208555124
CYP51A1	0.95416624044534	8.22199649178182	16.8362765447055	1.24312882558325e-30	1.23824219648924e-29	58.5858887469465
NEK2	-1.33757324296836	4.07492157973945	-16.7421827368114	1.86918428416315e-30	1.83883752754968e-29	58.5767285754005
C9orf114	-1.17681140996249	5.10475154253601	-16.756300198998	1.75810245877934e-30	1.73466109266228e-29	58.5634669459722
C2orf67	1.7920546799174	4.26442179058151	16.7413911727905	1.87561781792338e-30	1.84335230969506e-29	58.537975186593
RERG	-1.07488805515534	5.41567838506433	-16.7631085574691	1.70693126704305e-30	1.68616175487466e-29	58.5095922627523
RNF10	0.591318586480633	7.60975377557664	16.805660758381	1.41937826150811e-30	1.40709437139666e-29	58.48076698457
CIAO1	-0.676839289393944	6.66255701133664	-16.7821800450305	1.57143206128685e-30	1.55506685165452e-29	58.4711599779887
FAM110A	-2.21921749446393	3.78387910923139	-16.6689530282726	2.5694997555384e-30	2.504214097414e-29	58.4662762539167
RILP	2.31320089377426	2.13486517018157	16.6556215313328	2.72294668480425e-30	2.64759071841083e-29	58.4642367316805
DNAJC25	1.67312953947879	4.10579139264174	16.7053471985333	2.1934605561108e-30	2.14774205740029e-29	58.4590891416668
XPO7	-0.904686802361571	6.11682987364792	-16.764282283819	1.69826236330323e-30	1.67858982056048e-29	58.4342173580756
MTFMT	-1.21876532403214	4.17949531909742	-16.6905005748739	2.33966729223497e-30	2.28688461691045e-29	58.4235479311713
GIPR	5.09710625232275	0.300058944952396	16.8904152148225	9.83601192606106e-31	9.90948575008706e-30	58.4069915133362
METTL1	-1.68255259249409	4.533020593793	-16.6811901358888	2.4363212921702e-30	2.37857777526296e-29	58.3830669111065
UQCRFS1	-1.07027760748525	6.58417489616339	-16.7507233970473	1.80116610345322e-30	1.77401071343649e-29	58.3429551961601
GABPB1	0.832264933640467	6.57968601663427	16.757508359073	1.74891059217753e-30	1.72661043350514e-29	58.3387647005293
FYCO1	-1.50419859594035	4.56661146555968	-16.673280837807	2.52158183786727e-30	2.45894662720071e-29	58.329729566476
ABCD3	-1.04824851503058	5.69504497332792	-16.719069335822	2.06651677580637e-30	2.02807059421168e-29	58.2799315635281
LYRM7	-1.66080112407326	4.32823686221581	-16.6598560271544	2.67323276230798e-30	2.60076467230009e-29	58.279614417389
PAFAH2	-1.39979945116296	3.25300485432737	-16.6299565735068	3.04482277939086e-30	2.95712056692989e-29	58.2653376598384
MAPK8IP1	1.30082691568284	4.41435700831314	16.6797350343707	2.45178617342345e-30	2.39227957784911e-29	58.2645294353605
MARS	-0.814215785314599	7.53403598710376	-16.7457523310275	1.84044683234602e-30	1.81163230277545e-29	58.2596335537151
CAMKK1	1.44496730863719	3.11298590751455	16.6326139217049	3.00979057083769e-30	2.92479590393315e-29	58.2534445375516
ARMC1	-1.06189476424054	6.35407233498483	-16.7199806862397	2.05835258662561e-30	2.02136750785242e-29	58.216984392535
MANSC1	-2.04290366388587	3.29667765863001	-16.5870072104601	3.67150869733318e-30	3.53292931266974e-29	58.1442914044308
TACC3	-0.882636281200332	6.62707989160337	-16.7101799355891	2.14788115548058e-30	2.10557822064814e-29	58.1403035114072
DDX56	-0.915706299779438	6.30761517168579	-16.6919792239386	2.32467626565346e-30	2.27356057700518e-29	58.1269990661995
SNAP47	-1.35450139958982	4.3711609291377	-16.620468535961	3.17328856965793e-30	3.07474380295245e-29	58.093137165805
RCC1	-0.658186602328758	7.47584311957934	-16.7066117986067	2.18144039131007e-30	2.13722373194315e-29	58.0714818011509
ZNF485	-2.54990411158398	2.94127242141222	-16.5649166175616	4.04288213109119e-30	3.8813525120763e-29	58.0678769908483
EIF2AK1	-0.543823595849735	8.00889644573702	-16.7047230865634	2.19941736216112e-30	2.15231456786323e-29	58.029949322813
POLR2B	-0.853962401571446	6.99156746800968	-16.6868301934436	2.37730081090904e-30	2.3223118435539e-29	58.0203044322219
LOC646851	2.21645715809293	2.5564765216485	16.5574654086203	4.1764960846951e-30	4.0027347003118e-29	58.0181613822024
DTWD2	-1.86502664289587	4.30523617900564	-16.5951379222662	3.54363690935689e-30	3.41381242350718e-29	58.0180258687154
FZD1	-1.9466534000339	3.38905029196522	-16.5612997157955	4.10719375722944e-30	3.938572729123e-29	58.0166120477082
C17orf58	-1.27890682311477	5.02655737805336	-16.6167288755756	3.22540952171593e-30	3.1180201642299e-29	57.9936726747522
SDAD1	-1.2977318422714	5.43452705715602	-16.6280037816558	3.07082812969106e-30	2.98064594549932e-29	57.9792329681803
SLU7	0.940509046219875	6.5170672437749	16.6671693617411	2.5895144762838e-30	2.5222504427123e-29	57.9648112834645
MYEF2	-1.37134969229005	5.06031457887335	-16.6233095512713	3.13425977708625e-30	3.0404501457071e-29	57.9617112372694
ERO1LB	3.20686753722102	2.05962900698487	16.5445217502848	4.41925695047047e-30	4.22570916178777e-29	57.9610175363105
NOP16	-1.35885009091791	5.45158831276768	-16.6209476840911	3.16667207976546e-30	3.07011152823175e-29	57.9479066170738
SHCBP1	-0.995033430084877	4.97380975477561	-16.6195672600639	3.18577189660113e-30	3.08326673603919e-29	57.9312758723588
GEMIN6	-3.56653354197391	2.74790553326371	-16.5404994092683	4.4975525905267e-30	4.29076266537185e-29	57.9249127259885
FASTKD5	-1.17392150497337	4.5714312755012	-16.587575203931	3.66242684179913e-30	3.52621914232865e-29	57.9152221599062
PASK	-1.10402797370054	4.63085649253843	-16.595742904076	3.53430350129933e-30	3.4067833864974e-29	57.9060914181468
RFT1	-1.2654020895966	4.08892704640918	-16.574897940836	3.87061510309046e-30	3.72023948184396e-29	57.9015566554173
CHST10	-1.54774902213567	3.61420701572722	-16.5431447251787	4.44590533575543e-30	4.24633471360216e-29	57.9006397313819
TAB1	-1.56382153253888	3.50737664240685	-16.5387666802439	4.5317094187423e-30	4.31842212644138e-29	57.884288079362
DLST	0.545033661077168	7.72026729465694	16.6640394455756	2.62501572804762e-30	2.55534127100515e-29	57.8499073280042
SPAG4	3.37705311834361	2.10792757281798	16.5086767658139	5.16830906783038e-30	4.91386019615664e-29	57.8051516029648
GNL3	-1.12672619856729	6.43580240233139	-16.6107455159859	3.31060036645646e-30	3.19852573822172e-29	57.7802063765408
WDR47	1.44085997530241	5.346608176403	16.6002249972273	3.46592206766572e-30	3.34279588579247e-29	57.7613967191801
SUGP2	-0.8287339246898	6.54591623882319	-16.6171647900102	3.21928992410288e-30	3.11390426204145e-29	57.7534591805226
ARID4B	1.3662544767349	6.60412853295851	16.6201231303908	3.17806685789628e-30	3.07759062718341e-29	57.738399424733
PTRH2	-1.34865412264271	5.89854028627132	-16.5756570200627	3.85782056494274e-30	3.7100742454343e-29	57.7256522417026
GRHL2	-0.694839147402394	6.68022964022593	-16.6099540695313	3.32203731006914e-30	3.20772240032311e-29	57.7007481007204
FKBP15	-0.902572693650043	5.43530793808536	-16.5639531187726	4.05991425589381e-30	3.89546792975146e-29	57.6734599603572
GNPAT	-0.997847572616044	5.11151188550375	-16.5522066398842	4.27346315877274e-30	4.08950054169534e-29	57.6388379488943
NUP205	-0.971425403109722	7.2541538499304	-16.6034640462641	3.41733568205137e-30	3.29783738872632e-29	57.6329760523765
TXNDC16	1.51060860192173	4.59763619865411	16.5356771850477	4.59326104786202e-30	4.37458415515059e-29	57.6097722909776
TXNDC15	-0.921649065331379	5.14201830365395	-16.5394744626301	4.51772565601377e-30	4.30755096186855e-29	57.5952979121942
FANCG	-1.10479766498083	5.18711141595287	-16.5415583479339	4.47680572401435e-30	4.2734074730831e-29	57.5950788082344
SLC38A10	-1.18651604062845	6.39038564165009	-16.5669065682673	4.00793237754112e-30	3.85000925226868e-29	57.5876783460862
MET	-1.31657291479793	4.7460986140661	-16.5223129664206	4.86935867869197e-30	4.63226135053723e-29	57.5416918968856
PYGM	4.7454690596386	1.07518313113155	16.5011190022529	5.34188910493718e-30	5.07312625729526e-29	57.5350146555613
CNOT8	-0.841082997906584	6.03196789626188	-16.5432845559049	4.44319194882004e-30	4.24616812297522e-29	57.4931245508041
MARVELD1	-1.37088095558072	4.83799172205415	-16.4980077644278	5.41503957812799e-30	5.13967774714032e-29	57.4772007344765
ARHGAP12	1.06482181511101	6.42974152332915	16.5521583311897	4.27436435474974e-30	4.08950054169534e-29	57.4710821377616
C20orf29	-1.35841299724846	4.52513500633811	-16.4756740396826	5.97060669324592e-30	5.64776167069258e-29	57.4653340759097
SERINC5	1.10925592642645	6.62586389664445	16.555903014416	4.20507169505297e-30	4.02781323184799e-29	57.449184151503
B7H6	3.47502989097943	1.88104196573665	16.427598078883	7.36917610062696e-30	6.9354024258236e-29	57.4285444720047
PLK4	-1.36487756145138	5.04338042662623	-16.4906196474306	5.5928131257546e-30	5.30239267092516e-29	57.413168846086
BRD4	1.06237573146228	6.81666518610157	16.5345901177337	4.61511813738548e-30	4.39289901705378e-29	57.3625784958315
C5orf62	1.28981437835825	3.26745305911526	16.4380952290824	7.03803175804048e-30	6.63495169794075e-29	57.3560759394718
C12orf32	-1.05714697891363	5.04363772737955	-16.4805603329616	5.84434615022928e-30	5.5377249301096e-29	57.3514148298572
PFKFB4	1.82356685687434	3.03173890299121	16.4196618179882	7.62990878116578e-30	7.17674884455661e-29	57.3424180401959
C7orf30	-2.14554987989548	3.1219260274903	-16.3939590447369	8.53980806542106e-30	8.02809162934805e-29	57.3147917858424
CLASP1	1.04596483908438	6.47429742939684	16.5038198640668	5.27919426089172e-30	5.01643436472461e-29	57.2263620518534
CYB5D1	-0.943325005023343	5.10415776385948	-16.4494797881559	6.69579795464949e-30	6.32301101036465e-29	57.2165098103527
AGK	-0.981927885294878	4.79882512377531	-16.441295047311	6.9400999496556e-30	6.54631875679866e-29	57.1964993419623
ADAT1	-1.426787447528	5.2583278592598	-16.4359432410094	7.10467548988171e-30	6.69400523339616e-29	57.1323591815225
FBXO11	0.939149297041928	6.44319543736159	16.4784655697393	5.89814179301789e-30	5.58237257195423e-29	57.1269652969984
C1orf174	-1.43005544849041	4.17783395511038	-16.3839344188264	8.92362328033885e-30	8.37948768896052e-29	57.1169092248537
PANK1	-1.74095998524506	3.64957353237167	-16.3649510911422	9.6986758546754e-30	9.07670145459381e-29	57.111881537232
MRC2	1.66309906326396	3.77431941566124	16.3884709862711	8.74782524124587e-30	8.21902411992112e-29	57.092508537422
ESYT2	0.759150626052984	7.77928574877636	16.4912152918828	5.57826546033436e-30	5.29160020185092e-29	57.0912082130557
SLC39A7	0.900208973609515	7.54671318821355	16.4788424636158	5.88842613441723e-30	5.57633288063384e-29	57.0735617628659
ACSL4	1.86365546201553	3.40253796654576	16.3704498041949	9.46745051894435e-30	8.87520417482205e-29	57.0585742797135
AMMECR1L	0.788576173593209	6.15889270826687	16.4465707146106	6.78162164711268e-30	6.40044246198152e-29	57.023263945262
PLOD1	0.913071903926689	6.62929116265628	16.4556192513687	6.518242281108e-30	6.15881829995764e-29	57.0124416346601
COPA	0.85219944540029	7.24135662179762	16.4572453701005	6.47201334459744e-30	6.11859531797895e-29	56.9875031860264
FLJ42627	2.33733912813525	2.87001550616752	16.3206495829558	1.17815550730881e-29	1.09402957824722e-28	56.982336214312
KLF11	1.23345077361844	4.71299190209244	16.3698529529092	9.49227775215971e-30	8.89349317238762e-29	56.9523509472921
PODXL	-1.00030784571871	6.59558465271205	-16.4294210366403	7.31056365958228e-30	6.88411411277331e-29	56.9456617111234
GSG2	-1.64721319522735	4.03908227002683	-16.3340730912267	1.11068369866789e-29	1.03482307390093e-28	56.9224453430164
GFOD2	-1.08671506364872	4.4297916845962	-16.3384319721236	1.08962167184945e-29	1.01689915401843e-28	56.8434657782598
RAP2B	-0.974038155110169	5.22729941655336	-16.3544112757899	1.01578966438019e-29	9.50115567510867e-29	56.8227147002011
GPATCH4	-0.97989725898643	5.49721330184606	-16.3708650954537	9.45021421384853e-30	8.86401472307363e-29	56.8068678483055
PRR24	2.22958028784475	4.21814488484242	16.3233426080175	1.16429624624705e-29	1.08176057901309e-28	56.7899254322811
C11orf95	1.47706478473121	3.30164696645861	16.292729849487	1.33200415311268e-29	1.23278569212266e-28	56.6909129491283
LAMB1	-0.803000974097751	6.06410924660997	-16.3659032928105	9.6582318738187e-30	9.04391208609988e-29	56.6789617180892
EIF2AK4	-1.06589009416158	4.9329422696295	-16.3184071979683	1.18982224095576e-29	1.10425011974163e-28	56.6677302430951
PEAK1	1.60862719672119	6.555182931307	16.3749948018467	9.28052367116341e-30	8.70973500990667e-29	56.647716105423
BTG3	1.71178894586548	3.05181267214706	16.2607141630091	1.53349060604838e-29	1.4130080934189e-28	56.6269382391851
TSEN15	0.967024772844377	5.72054121211285	16.3490088720205	1.04017018564894e-29	9.72375974555221e-29	56.6235821201404
ERN1	2.97313601882777	5.72509399850033	16.3266800086313	1.14734826671895e-29	1.06719980047874e-28	56.6160670239876
LARS2	-1.28951785605475	4.03295239911592	-16.2818556239973	1.39726156848006e-29	1.2917524859735e-28	56.6136332508879
KDSR	1.10532347481607	4.88579102209338	16.3142405760834	1.21181013430218e-29	1.12340979412803e-28	56.6065634866887
METTL3	-0.914623347469194	5.55842004852143	-16.3273966647652	1.14374145486834e-29	1.06443695554914e-28	56.5999321286286
RARA	1.16405006034886	5.84652387451635	16.3393859962791	1.08506573447857e-29	1.01321269365827e-28	56.5855390935802
GDF15	1.81310069270613	6.51768134498928	16.3353479097701	1.10448174957046e-29	1.02961832663413e-28	56.5732839165635
TBC1D2	1.48521463662927	3.09430140246105	16.2439750358293	1.65077800230876e-29	1.5160687155745e-28	56.553406607831
CMTM6	-1.13841129988478	6.29526731247474	-16.3354807946193	1.10383727877707e-29	1.02959144730997e-28	56.5396406975616
RRP15	-1.29557753374911	5.91442562057235	-16.3160194292603	1.20237325854118e-29	1.11527955495523e-28	56.5255263390265
TRIM36	1.90256657501602	4.0318703001119	16.2663546724426	1.49588824085807e-29	1.37988058136295e-28	56.5198577620117
IFNGR1	0.969924005019616	5.45535014823063	16.3063100398379	1.2547973685594e-29	1.1619729342075e-28	56.4829748953382
HSP90AB3P	2.05999548734376	1.36046914251358	16.1946068884119	2.05199927964963e-29	1.86917382015202e-28	56.4570096479702
SNHG4	1.632180690087	3.98917436760832	16.2522773313461	1.59151815164435e-29	1.46486238679692e-28	56.4272675305551
MGAT2	-0.947114594689955	5.63254673569304	-16.2779966817726	1.42118526723924e-29	1.31314377951984e-28	56.3906521313592
BRI3BP	-1.62632145173857	4.70975557181072	-16.2493353507417	1.61226833181767e-29	1.48314497146968e-28	56.3827814664134
MARCH6	0.938199875634766	8.0725854640092	16.3333689265085	1.11412445306745e-29	1.03745085484967e-28	56.3808557948217
GMEB2	1.00012498950299	5.97096288018866	16.2919037666613	1.33685205627084e-29	1.23658815205053e-28	56.3795003663176
ATPAF1	-0.935956816320595	5.27071496439512	-16.2722788688943	1.45739335889534e-29	1.34511294338662e-28	56.3711208089764
MMGT1	-1.11525986363659	5.83352546181643	-16.2759460021546	1.43406588717621e-29	1.32431352275731e-28	56.330966120815
DNMT1	-0.780632976586078	7.9176775363645	-16.3103194008004	1.23287624858195e-29	1.14230594910163e-28	56.3041825537953
SLC35B4	-1.35203248905941	3.9369337884526	-16.2012324383597	1.99291327321323e-29	1.81929484613635e-28	56.2891162770731
MUM1L1	6.41045807128058	0.711414663719014	16.3235333402143	1.16332091628025e-29	1.08145519754702e-28	56.2845800683057
USP13	-1.04439617366209	5.6789503506341	-16.2583209419744	1.54973110230053e-29	1.42718628606135e-28	56.2666891228057
ETAA1	-2.94130715578998	2.91667234338207	-16.1552515261601	2.44116788473305e-29	2.21399629632731e-28	56.2568415860975
ZNF34	1.27555943139506	3.39495711523923	16.1746820574907	2.24052826230535e-29	2.03644536189101e-28	56.2380324206389
RANBP6	-1.33268299147246	4.16235686138574	-16.1874843292639	2.11748595080134e-29	1.92775367671212e-28	56.2002251292797
DNA2	-1.29266059593016	4.96550462999431	-16.2135124064325	1.88789144003414e-29	1.72530581656453e-28	56.1729602539418
NSMCE4A	-1.16475414872085	5.21314556294795	-16.2132936119565	1.8897130031231e-29	1.7260273219132e-28	56.1701155555172
ABCB1	7.02788388062238	-0.343223156359822	16.3464781395175	1.05179289037923e-29	9.82691860262695e-29	56.1664519917778
KIAA1543	1.26282623655	5.59394778036657	16.2400607033452	1.67948313613653e-29	1.54073921934982e-28	56.1628274673547
CRIM1	1.00733060510714	5.58421201848345	16.2374007766199	1.69927548072306e-29	1.55718811723904e-28	56.1514658406284
DHX33	-0.930951663732967	6.23658796130106	-16.2429992624491	1.65788714281846e-29	1.52176205139934e-28	56.1484563684458
KIN	1.16582134620118	4.45039225502746	16.1953773546646	2.04503872027836e-29	1.86484337829527e-28	56.1364141908572
IFNAR1	-1.01171581667599	5.70685658059171	-16.2256579443319	1.78949780851944e-29	1.6380712287728e-28	56.1284828272888
CHRNA5	0.942960264839015	5.88084625628283	16.2448077979187	1.64473506360267e-29	1.51134885734566e-28	56.1280091565177
KIF21A	1.23979712120563	6.52274710976442	16.2485396397448	1.61792722698874e-29	1.48753243233423e-28	56.0982493339972
DCAF5	0.754612745425912	6.31001827104362	16.2305125446652	1.75162856763826e-29	1.60428456545357e-28	56.0676687570672
TMED10	-0.636875910628669	8.69322563766877	-16.2610614650136	1.53114807633713e-29	1.41162736651941e-28	56.0445893843947
TYSND1	-1.36654434458195	5.21820424564861	-16.1809893883201	2.17903442983657e-29	1.98162978817764e-28	56.0196313174662
ERMP1	-0.965822821484799	6.69181601897313	-16.2220505743946	1.81817054795793e-29	1.66340723435713e-28	56.0029501533539
TCHP	-1.24006281339322	4.31482230887805	-16.1319856541731	2.70535512542604e-29	2.44696371647512e-28	55.9582536872863
FAM46A	1.42224326159084	7.12192462574512	16.2164097489871	1.86393574619172e-29	1.70434452811976e-28	55.9202817072713
ACTL6A	-0.774954098523482	6.5589143102422	-16.2005704809233	1.99873872648158e-29	1.82361737379585e-28	55.9139849859192
PLEKHO2	1.57522473832265	3.7030997790889	16.1154312635248	2.91068775385627e-29	2.6241693798109e-28	55.8957866648381
IPO9	-0.835203358079194	6.33694277628325	-16.1872921073525	2.11928214484922e-29	1.92833920513919e-28	55.877334054147
CHRNA3	2.54328151766104	2.19829116421832	16.067928395321	3.59126184441057e-29	3.22211711834348e-28	55.8667653072208
EN2	2.65652106895505	2.14312627039645	16.0579371096214	3.7536671900041e-29	3.36241725150662e-28	55.8598980649087
SFN	1.24392342711211	6.65151654838457	16.1946042759816	2.05202292142975e-29	1.86917382015202e-28	55.8580723536928
P4HB	0.819323506241309	10.3706265426246	16.2389600640536	1.68764462505979e-29	1.54737767047697e-28	55.8488725395947
ZSWIM1	-1.56092349634057	4.02636541443166	-16.0819155004681	3.37571238750781e-29	3.03034964941925e-28	55.8361513860512
CASP6	-1.37330256951428	3.56886141538712	-16.0838637430643	3.34674009921956e-29	3.00595496344511e-28	55.82513352153
FGFR3	1.34220191212789	4.07282220460842	16.1219137143548	2.82847697512104e-29	2.55418190777129e-28	55.8072373599317
ARL1	-1.20989259715939	6.01515774942117	-16.1490018599214	2.50947174549063e-29	2.27471032366316e-28	55.7867685996161
TMEM70	-1.14680303928989	5.28148760874128	-16.1346848375592	2.67328592342451e-29	2.4192658973675e-28	55.7839757024702
DNAJA3	-0.720446361561632	6.88605911688041	-16.1733961795765	2.2532778122729e-29	2.04692113701532e-28	55.7795691724363
RPIA	-1.40189188866161	4.42777017236619	-16.093285970644	3.21011499787027e-29	2.88479114585612e-28	55.7690168136388
KCND1	3.27110182075775	1.54940204081987	16.0447989832279	3.97853088076825e-29	3.56002945157668e-28	55.7559572929505
HNRNPUL2	-1.05604663601834	5.60041303880741	-16.138836159699	2.62470882675052e-29	2.37659071026397e-28	55.750021995995
NAP1L4	-0.669122318230105	6.53311992726142	-16.1625981486695	2.36326352777861e-29	2.14450457073084e-28	55.7482089800765
MTERFD1	-1.6770672707272	4.00916127861987	-16.0651579209852	3.63557311582517e-29	3.26012465356891e-28	55.7350708288442
ARFIP2	0.96124918478774	6.00782276751224	16.1431320455662	2.57537516893124e-29	2.33318387460488e-28	55.7258947913701
RNASEL	-2.26659628403459	3.3990554383132	-16.0340008734122	4.17346253477569e-29	3.72847155083272e-28	55.7101986001662
ZNF365	2.36830049703521	1.97761558264995	16.0205842797312	4.42911283044889e-29	3.95053242540945e-28	55.6977073013211
PLEKHH2	2.52171732056128	2.57230749122459	16.0235087311442	4.37207696140788e-29	3.9017404003514e-28	55.6806047846644
SEC23A	-1.00696849814531	6.13725933427378	-16.1249015495242	2.79137585779814e-29	2.52204051030881e-28	55.6413665704648
SBDSP1	0.957200113479117	5.90663461951134	16.1161549859905	2.90139146685398e-29	2.61719907722038e-28	55.5892907054051
PAIP1	-0.971835691558707	5.79790807651291	-16.1034283120071	3.06931316125113e-29	2.76271223405619e-28	55.5779165099758
PHF23	1.03109179893838	5.84695349273671	16.0989966001504	3.13005563154269e-29	2.81587145680043e-28	55.5252912536089
GOT2	-0.643967670688786	6.79143282820664	-16.1182286954799	2.87491961103559e-29	2.59471967484939e-28	55.5235922853513
DHDH	5.1044109888131	-0.121210364284088	16.1686221988805	2.30125425459092e-29	2.08936895514541e-28	55.4961289070096
MRPS23	-1.12217173671414	7.00639133585102	-16.1052195219292	3.04510020888022e-29	2.74239396302169e-28	55.4703285423848
SGK494	-2.12410425037789	3.34112786090377	-15.9809309307844	5.28064849831549e-29	4.68755655444948e-28	55.4631503726321
SLC6A6	1.0265758263443	7.03464887144035	16.098580270578	3.13582378251276e-29	2.81954392143781e-28	55.4177859155981
BPNT1	-1.08008771411415	4.73782363862647	-16.031530771893	4.21938822446955e-29	3.76748791596523e-28	55.4106864269556
C5orf54	-3.79580599187065	1.99029183063755	-16.0131879561652	4.57672884738966e-29	4.07567695653593e-28	55.382172254059
MRPL39	-1.41392443781036	4.51717972034771	-16.0143697563645	4.55281427024006e-29	4.05654053572162e-28	55.3807555231729
DPY19L1	-1.08875795284655	4.88826099605774	-16.0374310166605	4.11052028022528e-29	3.67616797681752e-28	55.3664006020211
XRCC5	-0.642269228299375	8.93006266288899	-16.1103658148012	2.97659864844718e-29	2.6821463252495e-28	55.3521989159209
RPP38	-1.62875247706272	4.06649493019719	-15.9654355143644	5.65658251767038e-29	5.01062955643641e-28	55.3403696051463
PTCH1	2.06136233656732	2.35372591796905	15.9400445896317	6.33173403648301e-29	5.58501687901593e-28	55.3007745642442
LMNB2	-1.06997686214712	6.64803221172289	-16.0604707498704	3.71179694095282e-29	3.3266930353963e-28	55.2905302485821
HEG1	1.67051009467123	2.89263086819461	15.9568260426873	5.87698067295789e-29	5.19760046401627e-28	55.2904369132499
TMED4	-1.02552025472058	4.61571058021518	-15.9970047157734	4.9172185143748e-29	4.3742320443832e-28	55.2805613600531
JMY	1.46215925522859	5.91802935277766	16.0356131461728	4.14375782359196e-29	3.70391265856504e-28	55.2614221598142
OGDH	-0.921174854735129	6.65469609956134	-16.0534515359568	3.82896380560402e-29	3.42802947992086e-28	55.2591322930212
HYLS1	-1.53019875871797	3.47560211100157	-15.9410580149274	6.30329323981299e-29	5.56441631703784e-28	55.2502493192813
CA8	-1.21813554324324	4.392737592188	-15.9913380077585	5.04237767537276e-29	4.47842401714998e-28	55.2457574454238
ADM	4.82260435853873	0.451843120421157	16.1303244133075	2.72528465729738e-29	2.46365733019683e-28	55.2270797377252
USP6NL	1.15561690577174	5.39879554718165	16.0150501215145	4.53910367463577e-29	4.04648026943543e-28	55.203244422301
BTBD10	-1.16317388302221	4.68813100840541	-15.971782524034	5.49944546882985e-29	4.87660265221158e-28	55.1689102549582
KIAA1217	0.989406278418614	5.73641575869674	16.0062901686497	4.71885472880027e-29	4.20000673147716e-28	55.114797178039
ZFP1	-1.13805113089921	4.88217917084118	-15.9630973748412	5.7156016132215e-29	5.06022876545878e-28	55.1069146182965
DPF1	1.91967572470575	2.17825932367395	15.8899744905295	7.91025485429672e-29	6.92623571640096e-28	55.0806396314482
SLCO4A1	1.31516866379859	5.75165218506243	15.9949969898625	4.96120095808149e-29	4.41101142067809e-28	55.0632089320272
GOPC	-1.19560665177209	5.37942569591999	-15.9731761270155	5.46553558002497e-29	4.84910435227255e-28	55.0555326317317
ZNF432	2.58610545379474	2.230327106766	15.8746032122491	8.47021709774993e-29	7.40490908221484e-28	55.0546313079061
RDX	-1.30839164596872	6.24007927122384	-15.9921664478523	5.02388194127962e-29	4.46436777821256e-28	55.0409982717941
LMLN	1.47003337623861	3.49298654537362	15.924422866631	6.78684625792733e-29	5.97385351671456e-28	55.0366662998051
ZNF572	-2.35171051598442	3.1732754128536	-15.8675458924921	8.74050877354229e-29	7.62924158291864e-28	55.0208062380557
HMGXB4	-1.51400456509986	4.62583779341967	-15.9234567065192	6.81605138316533e-29	5.99640417317501e-28	55.0185619019093
ZNF276	-1.21428826392402	4.80661798559601	-15.9332773908735	6.52498825807583e-29	5.74941536501897e-28	55.0110486721373
SGOL2	-1.46554947829363	5.14890680739003	-15.9690772026755	5.56587846915743e-29	4.9328962118807e-28	55.0059993907091
TMEM177	-3.26006913221933	2.18490351577655	-15.9164825979163	7.03065071765558e-29	6.1786969312702e-28	54.9941315814939
LIFR	1.85659720014582	3.65416802725591	15.9014490532525	7.5166616428465e-29	6.59887922913201e-28	54.9269629803915
RELL2	2.22282057966997	2.94759294363089	15.8517459395337	9.37753571645579e-29	8.1639722707968e-28	54.9100988960144
GK5	-1.61913450592394	4.43657502171567	-15.901225010139	7.52415472285789e-29	6.60199179355065e-28	54.8944416254645
GTF2E1	-1.227281083794	4.36765628236331	-15.8865077790179	8.03319959731081e-29	7.03020565491502e-28	54.8546597106957
SLC39A8	-1.05137903386783	5.43917794409434	-15.9381096245462	6.38639615497817e-29	5.63026300979731e-28	54.8300373863921
POLR1C	-1.21433336800832	5.09199688425494	-15.900691173853	7.54203908664994e-29	6.61421403697607e-28	54.8261798191013
CTPS	-0.638171545746756	6.52130529647733	-15.9514149782091	6.01990374587787e-29	5.3183766638173e-28	54.8109964438161
BCL2L15	3.14964040265789	2.03490898417802	15.8111938182481	1.12348140502089e-28	9.70511519502547e-28	54.7742715837871
CSRNP2	1.08098831820562	5.9041558622079	15.9306021511202	6.60301382009477e-29	5.81510285030358e-28	54.7540492568233
TARDBP	-0.61503162631502	7.49775969058879	-15.9583336163028	5.83777267369498e-29	5.16565662406745e-28	54.7506819581827
URGCP	-1.27810126578285	4.24923284042271	-15.8521656033027	9.36002602213951e-29	8.15297266636777e-28	54.7390781469802
WIBG	-1.61224485227116	4.83073917552497	-15.866465205759	8.78265813064426e-29	7.66203310260275e-28	54.7267375031552
FAM43A	1.8451249670478	3.1591437026077	15.8225292169512	1.06812082994889e-28	9.24599004144161e-28	54.706077950489
PIK3C2B	-1.02213226172375	5.59098538026407	-15.9027876529921	7.47204863497363e-29	6.56315868546738e-28	54.7009892253383
CSNK1A1	0.593186630696842	8.27021578098232	15.952932673714	5.9794673182636e-29	5.2854445787865e-28	54.6828257272138
TOX2	1.90320366024912	2.38921913769681	15.7972271438092	1.19568073359135e-28	1.03128234082423e-27	54.6826116249594
FAM127C	-1.60172186560548	4.38465662595435	-15.8290365708357	1.0375886666456e-28	8.99100148237356e-28	54.6421424957424
PDS5B	0.999654496205509	6.29945109836577	15.9168308389175	7.01977549412352e-29	6.17238303699904e-28	54.6420829714906
IARS	0.771304296009621	8.53186181069832	15.9409952129484	6.30505197368255e-29	5.56441631703784e-28	54.6193403951461
PDE12	-1.30820835148559	4.62844932709985	-15.8408802795127	9.84254314826151e-29	8.55099696683249e-28	54.5922388632875
LOC253039	-1.31340746289059	4.62945342384573	-15.8334503521502	1.01738080390881e-28	8.82503971191439e-28	54.5727809068913
IDH3A	-0.674250367245111	6.99980384423068	-15.8982762358218	7.6234793694482e-29	6.67863116682303e-28	54.5230368870998
HLA-F-AS1	4.4940611409229	0.224770558450697	15.8604685312499	9.02028709136231e-29	7.86114024575004e-28	54.5147003779421
CHD7	1.13172889377021	7.22723631364631	15.9004792497918	7.54915073646652e-29	6.61698097047516e-28	54.506513623168
BTN2A2	2.09795122255325	2.29171838797528	15.7488678357669	1.48373125620453e-28	1.26925429814653e-27	54.4898574260882
BMP5	-1.94040604547717	3.42384976346866	-15.768475996638	1.35934994029088e-28	1.16583427699614e-27	54.489290985859
C6orf145	3.76454109754632	0.736217407297817	15.821270543272	1.07413000776615e-28	9.29319723221988e-28	54.4738959894235
PHF12	-0.957572655673254	5.43731971700432	-15.8418317690527	9.80091228267837e-29	8.51925452263581e-28	54.472898406146
NDUFS3	-1.0818361923914	6.25431651039693	-15.8661966627607	8.79316363922053e-29	7.66719857676351e-28	54.4722968710107
YPEL2	1.42597355742232	4.5576105459056	15.8114631348055	1.12213318597352e-28	9.69847824404197e-28	54.4619004162387
LOC100131096	2.61720372842995	1.6730081663109	15.7411253284122	1.53594343655783e-28	1.31324734320006e-27	54.4553743295171
SPAG1	1.07172712471616	5.15422704524782	15.842733603681	9.76161756608856e-29	8.48951077354472e-28	54.4533949172145
HDHD1	-1.59602140007146	3.66006371030444	-15.762818052161	1.3941225626469e-28	1.19443164639891e-27	54.4270486862839
TIMP3	-0.871849725329429	7.38139233667599	-15.8725634571165	8.54746273845559e-29	7.46853536248335e-28	54.4067430242039
FAM59A	1.56591162395531	3.70330010708734	15.7721851612144	1.33702907691559e-28	1.14845784706401e-27	54.3897897541007
KIAA0528	-1.30186554716235	4.73617663816191	-15.8017416758723	1.17184654781675e-28	1.01124673197561e-27	54.3808076584097
SPTAN1	0.755527234006138	8.40198309763078	15.8834907930984	8.14175919879133e-29	7.12148435358714e-28	54.3632494113326
LOC401397	-1.50159704700526	4.84938280156611	-15.7962418359373	1.20094712063367e-28	1.03529070337513e-27	54.3527495522993
COQ9	-1.16796702870853	4.58513079141823	-15.7840115312492	1.26829357832458e-28	1.09109782941874e-27	54.3490903056045
SLC35B2	-0.855370274362953	6.212066058356	-15.8346962081552	1.01174883782496e-28	8.78074082189132e-28	54.3307906974241
ZKSCAN5	0.873722419070779	5.08868034185867	15.8133808731325	1.11257980062583e-28	9.62088137831766e-28	54.3305016172112
MLL3	1.85785925249706	7.84880243488388	15.8704443556088	8.62846419877946e-29	7.53537520941972e-28	54.3274526832563
PPM1F	-1.61997875809487	3.81266194448018	-15.736286113589	1.56951205032094e-28	1.34057811693399e-27	54.3076791413539
SLC5A3	2.21358307553627	6.10300102856055	15.8430500982515	9.74786488765552e-29	8.48196110203699e-28	54.2997008691223
KIFC1	-0.847277831678477	6.24570977924549	-15.8353085503598	1.00899221912439e-28	8.76136338143109e-28	54.2927006331563
TNFRSF11B	-3.7590060633505	2.91929869028472	-15.7242702222745	1.65609165673744e-28	1.41164510026896e-27	54.2900362663316
GEMIN7	-1.92060264387159	3.77799459036022	-15.7193270415161	1.69309013800701e-28	1.44171280387114e-27	54.2709287466722
PCYOX1L	-1.30229954426603	4.39532493303107	-15.7540016861154	1.45009916208955e-28	1.24111864824901e-27	54.2398210032604
ATP6V0D1	0.898139500804064	6.98907235629793	15.8314830363323	1.02633848809809e-28	8.89812590718115e-28	54.2282434295054
JKAMP	-0.971286368356544	5.56365059796269	-15.7862296059665	1.2558035990035e-28	1.08090887234867e-27	54.1986233685443
STK36	-0.98822617710833	5.14141000060703	-15.7708677518434	1.34491437951436e-28	1.15404556608508e-27	54.1926089998617
GRIP1	1.26840486001396	4.01233867931719	15.7403499153164	1.54127330020273e-28	1.31713105123099e-27	54.1812124561415
ZMYM2	0.92477677458887	7.55966543379536	15.8283498784453	1.04076869931449e-28	9.01388696392314e-28	54.1649759102909
GPR87	2.4324497975674	2.65467199176424	15.6748834908557	2.06544562079723e-28	1.75164871005136e-27	54.1618717082463
AIM1	-1.16845144660326	5.30150106426174	-15.7738547795689	1.32710244645827e-28	1.14110340948936e-27	54.1575097913279
HIVEP3	1.65485518984666	3.68126559487548	15.7163227547485	1.71598172024496e-28	1.46046199945937e-27	54.1553059861507
ERAL1	-0.923153053095801	5.7589927369385	-15.7723404976521	1.33610238816718e-28	1.14825161046803e-27	54.099010724603
HPS3	-1.00782389128313	5.43729814496925	-15.7573158626987	1.42879635876888e-28	1.22351204833849e-27	54.0801582438051
MICA	0.973165004208738	5.37297634120052	15.7659920661668	1.37450691304965e-28	1.1782292985055e-27	54.077931798499
KPNA6	-0.790895543231168	6.49080876009733	-15.7709109421957	1.34465512486431e-28	1.15404556608508e-27	54.0140269181075
C15orf39	-1.22454698333921	5.55523690732691	-15.7299105638472	1.61486772778562e-28	1.37720794897943e-27	54.0072370814099
ZNF692	-1.4072474407789	4.76224762472622	-15.7077070075605	1.78337286195818e-28	1.51627492340562e-27	53.9943179232636
IL17RA	0.937530487885811	5.25852525261865	15.7359310726041	1.57200377156729e-28	1.34202098395566e-27	53.9485897770197
MEX3C	0.943056027062127	5.53849963606839	15.7337372714789	1.58748867331407e-28	1.35454900880125e-27	53.9109827357844
DDX5	0.707926574485231	10.6663508200944	15.8022623441869	1.16912864324318e-28	1.00942216982958e-27	53.894434095918
FTL	1.14902681095512	9.64335702188715	15.7875520171299	1.2484160727666e-28	1.07510352219097e-27	53.886457382425
TRAF3IP2-AS1	1.99074222928592	2.34589417576228	15.6117614804696	2.74041302922896e-28	2.31117839136788e-27	53.8793636466322
TMBIM6	0.485475485868694	10.0969532654542	15.7887738136199	1.24162949395924e-28	1.06980997717539e-27	53.8527071023227
ABHD10	-1.9447747802789	3.55795584521966	-15.6196434265926	2.64527031882813e-28	2.23206361312218e-27	53.8174171010653
PCIF1	-1.2236448686323	4.79255685226584	-15.6617646171007	2.19037439671822e-28	1.85477576763116e-27	53.8134962393033
SS18	-0.762926574678853	6.29422048315841	-15.7225011547376	1.66923827010964e-28	1.42212637948618e-27	53.8011457091838
C16orf46	2.1884645176359	2.16544087482405	15.5891546207117	3.03284196188454e-28	2.54880648093251e-27	53.7883260285164
CSTF2T	-1.06987945247406	4.76289094094297	-15.6576106602098	2.23149579900431e-28	1.88673082621578e-27	53.7611982223171
STK38	-0.732869733406583	6.21808512207383	-15.7119719437761	1.7496866284024e-28	1.48839059885054e-27	53.7597294657879
IRF2BP1	-2.16538245597494	4.22653367998959	-15.6090535962848	2.77388843711615e-28	2.33823136201263e-27	53.7437046456526
MFAP1	-1.10100099082297	4.92860460851467	-15.6603544308452	2.20424809982414e-28	1.86463557012943e-27	53.7339986232169
ISCA2	-1.45603412716032	3.72469505363064	-15.6079467809379	2.78768929341078e-28	2.348680893854e-27	53.7153651553738
GPR155	2.75500890362011	1.497270774576	15.5705760365859	3.29653753002898e-28	2.7634733660253e-27	53.7065080192716
RUVBL1	-0.851948030519435	6.43990236237034	-15.7018510549092	1.83069151841851e-28	1.5557156988837e-27	53.7063942115806
C8orf85	-1.47855002281484	3.66744902418615	-15.5995705622681	2.89439704669883e-28	2.43490423586475e-27	53.6977301888153
CATSPERG	2.93821672697453	1.53159602704957	15.5697816761163	3.30831299054382e-28	2.77195523315906e-27	53.6577208992506
C9orf78	-0.755947745724074	6.16682571846093	-15.683244895831	1.9895878845307e-28	1.68902882136504e-27	53.6576578172354
HERC4	0.940693157726799	6.48018856882359	15.6979389374872	1.86300511505279e-28	1.58237163758978e-27	53.6416844648276
LOC283174	1.74957751509406	2.11447007741442	15.5660366944994	3.36440062744193e-28	2.81753811183469e-27	53.6177448834093
KIAA0090	-0.797903033098041	6.01801502801878	-15.6715504379479	2.09648960399004e-28	1.77707512098983e-27	53.6118937445373
PSMD5	-0.919663017371599	5.81611199680719	-15.6638201707878	2.17030866480809e-28	1.83871540578777e-27	53.6011703348053
NARF	0.845323830922673	5.60439250895016	15.6605558129966	2.20226146155497e-28	1.86389780784643e-27	53.5746238042286
FAM122A	-2.27163335606371	2.72913465381052	-15.5275423962412	3.9994407887391e-28	3.33599240652732e-27	53.513849513348
ERGIC2	-1.19508956787999	5.19941268609822	-15.6020677331889	2.86216161533637e-28	2.41021101988346e-27	53.4375195713863
SHROOM3	-1.1275455129725	5.27600487408539	-15.6014497477847	2.87010525945633e-28	2.41568396372157e-27	53.4262345691724
ALKBH2	-1.76710508617988	4.24069651593976	-15.5402605470275	3.77729442282249e-28	3.15541817818598e-27	53.405870585835
PCYT1A	1.05318598746614	6.36236449965616	15.6359272531514	2.45910190892238e-28	2.07707173357666e-27	53.3934641332833
CBL	1.58513864588009	6.63259100370006	15.6383526791901	2.43252384609384e-28	2.05566087933671e-27	53.3585440865544
EDC4	-0.884633319694132	6.64200468463503	-15.6261729632279	2.56897431253965e-28	2.16877972755745e-27	53.3526455454305
LOC729082	-0.926875291567326	5.33361302462014	-15.5884811496039	3.04201952114514e-28	2.55523528235215e-27	53.3254497239731
LAS1L	-0.936543585796837	5.84645109538498	-15.5956579687191	2.94564008179372e-28	2.47676645188125e-27	53.3086433882994
HOMER1	1.6311759802567	4.88238209947785	15.5710070604394	3.29016576718186e-28	2.75951515999746e-27	53.2838655534075
DRD1	-2.51580341017996	2.74621479866302	-15.476640945131	5.02825251240758e-28	4.17125471316986e-27	53.280343413859
LOC100505876	-1.18179534337629	4.7016673744476	-15.544802134816	3.70101142103263e-28	3.09478575026748e-27	53.2569345244315
F3	2.1007960242782	2.28286445267891	15.476155118779	5.03925857914413e-28	4.17831236874598e-27	53.2494015068984
[truncated: 14,725 more rows]
