# Supplementary material for: The transcriptomic response of cells to a drug combination is more than the sum of the responses to the monotherapies
Source: eLife. 2020 Sep 18;9:e52707. doi: 10.7554/eLife.52707 (PMC7546737; doi:10.7554/eLife.52707)
Supplement: Source data 4. [file elife-52707-data4.zip › MCF7/limma_t0_TM_0.txt]

1	logFC	AveExpr	t	P.Value	adj.P.Val	B
BCAN	2.62741654356708	0.507570191046241	12.5051562937183	5.44337212439626e-22	5.08349672965893e-18	39.0630711846824
FOS	-0.798859099398101	6.70296140946639	-12.1519610837322	3.02192667782573e-21	1.68462339199858e-17	37.480856808965
VIM	5.01959630528411	-2.15652778317328	12.4823184318878	6.07928334089802e-22	5.08349672965893e-18	36.192864594747
ETS1	4.52618071724776	-5.25101351476275	10.992635379426	9.0001825081096e-19	3.76297630664062e-15	23.9649688720749
MSN	5.82725826773587	-4.80747915561243	10.1785265888933	5.14843688547679e-17	1.72204916945428e-13	22.5988315781989
NCAN	5.79606283233771	-3.33345247008791	8.47501560596688	2.48984941783455e-13	5.20503020798312e-10	16.309162320068
LDHB	6.18634608352843	-4.53803022632634	8.54064754021181	1.7991353242079e-13	4.29839130886471e-10	16.0347647687047
GSTP1	3.92963327894677	-5.25447745510334	8.57150268274256	1.54411496465398e-13	4.29839130886471e-10	15.4697054986937
COL20A1	3.66128595797159	-1.12128030056422	7.65346130058977	1.40539867217713e-11	2.13671703577185e-08	15.0485942112726
THY1	5.08837830613323	-4.65812214890561	7.84848031807041	5.43184987908539e-12	9.14898338189459e-09	13.8399683217664
CRYAB	5.28315033163781	-2.63077246987461	7.84702678823347	5.47057126398863e-12	9.14898338189459e-09	13.358253515998
LAMA4	4.21753899110461	-4.7167360029803	7.41516561485878	4.45775836725484e-11	5.73473468722845e-08	12.9380042742159
AGAP2	0.870503162282116	1.28457678445317	6.88581069802746	5.5946257600059e-10	5.84778257564617e-07	12.2932172328538
TCF4	4.25850480322489	-5.16248411722284	7.58583500141759	1.95182327592132e-11	2.72019103887568e-08	12.1582186464362
PEG10	3.3639769072427	-1.49615685557799	6.90356701437896	5.14399654608837e-10	5.74861578814601e-07	11.8615768285175
ATXN2	0.530117141362306	5.69179943522802	6.90307365697166	5.15601750910011e-10	5.74861578814601e-07	11.825913993287
JUN	0.566076209026391	7.6900384754173	6.27609068770958	9.56694925002691e-09	9.3550110391394e-06	8.74305161945401
MYH9	0.288074985635904	9.51044568756664	6.2115071410234	1.28511425950204e-08	1.13117109873221e-05	8.26027931485248
PLP1	4.5184238542434	-3.70806160689476	6.26492089366273	1.00687753351177e-08	9.3550110391394e-06	8.17397952307013
PLAT	1.92200481761987	-1.31835442577379	5.71683368119448	1.18172228296592e-07	8.98323793651e-05	7.3856119879822
SOCS3	-0.582776314863946	3.95414021495709	-5.83860018232604	6.8939857625332e-08	5.49023894726692e-05	7.33104896014932
SOX10	4.14720589947641	-3.93676891785218	5.88556271258085	5.59285711860799e-08	4.67674712258e-05	6.79141288022164
FLJ22184	0.53585088852278	3.87967128425889	5.69812546678521	1.28315898025821e-07	9.33023947210361e-05	6.52848875431697
CRMP1	3.70362611165362	-4.35190137600798	5.67747780049251	1.40505130830375e-07	9.7908658666966e-05	6.30072194567782
MAP3K8	-0.373987195319553	4.93944866183709	-5.66502379528696	1.48399659535624e-07	9.9273436242951e-05	6.27870590274352
NT5DC3	0.340971224159595	4.87361987314964	5.64092534505444	1.64931683662469e-07	0.000106089133752736	6.16198476586739
VCAN	3.89694594641071	-2.90263320327041	5.587389197895	2.08396370557275e-07	0.000129082255599995	5.88587411050701
ATP1B2	3.86776751133544	-1.77306247214685	5.49443860996613	3.12031504963611e-07	0.000179945341000394	5.5591584195108
PRDM1	-0.602626201071949	0.877325767900967	-5.30925386215032	6.90671036460016e-07	0.000385026080458577	5.24140967919215
PRRC2A	0.284663745434488	8.39279346703817	5.49517712045208	3.11036256164406e-07	0.000179945341000394	5.19570792226577
SPARC	1.70993129715923	-1.13627560361871	5.09608378781541	1.69511190070959e-06	0.000787473650762978	4.90399533438004
ANGPTL2	4.24042973884822	-3.88276010733285	5.22208685455383	9.99278536653851e-07	0.000506422249909061	4.38350005796638
TOB1	-0.28130249619325	7.27186238397556	-5.28873520189623	7.53616893088757e-07	0.000406564158710205	4.37900610008945
MYLIP	-0.261263149402746	6.59466243794412	-5.23902437903955	9.30292768836861e-07	0.000486194258313364	4.27306023024797
BCHE	2.88897177364654	-4.91095352002222	5.11944362281192	1.53767699562195e-06	0.000734746002136612	4.14618985578945
ZNF398	0.294188448384765	5.07050675511272	5.15540771423395	1.32280689931271e-06	0.000650665370120758	4.14000397978708
CALD1	2.09175250698493	-1.9474680746508	4.87875891341808	4.15103489403125e-06	0.00157777062654042	4.05095426215057
MAST3	0.367295713070176	4.14150263195612	5.04539711859758	2.09271183776367e-06	0.00092101349407262	3.77063811491976
TNC	3.27778014557423	-3.98053672957372	4.88845086238678	3.99027120380231e-06	0.00157777062654042	3.75508177124706
LAPTM4A	-0.226873965736592	7.78139173730267	-5.08620586383594	1.76631993129003e-06	0.000798376608943094	3.53826202991861
C16orf72	0.284899881024502	7.06883648947183	5.01068923382956	2.41599967342671e-06	0.00103603021893303	3.41565723460566
JPH1	0.237890753155702	6.26305047837086	5.00429399548818	2.4806625569391e-06	0.00103716501505624	3.27645830865281
NES	0.625573445573525	3.13325033491875	4.80679322551278	5.55843475075601e-06	0.00202085353851399	3.23049684009258
IL20	-0.512761708305747	1.19951673500705	-4.88117811282439	4.11032641459715e-06	0.00157777062654042	3.22086125391477
SYT11	3.38514411085721	-2.0899071941234	4.76773721387485	6.50630230518475e-06	0.00223233366996864	3.07433786326648
MEF2C	3.46784267932454	-4.59195801835953	4.85277263797796	4.61380584108562e-06	0.0017146953085848	2.89842175549269
SLIT1	1.20660382994472	0.164548593267006	4.5368624825371	1.62618162596201e-05	0.00424941586134199	2.77674991836282
ATXN2L	0.231328921460261	8.0395155461045	4.89004404990052	3.96443085904105e-06	0.00157777062654042	2.76089497970689
PDCD7	0.241272549289293	4.98968290523386	4.74314496608716	7.18181686598319e-06	0.00240217410533406	2.47806944786052
TXNIP	-0.377657997734618	4.83387758930209	-4.76643152283624	6.54056145829127e-06	0.00223233366996864	2.46807734820272
BRD2	0.173444054544968	9.33574667072424	4.77941523937501	6.2075423463799e-06	0.00220882847235867	2.2696078094125
KCNJ10	3.80157985345171	-3.78076170731207	4.61728174940729	1.18537806153908e-05	0.00341797632778958	2.24470166250252
PEX11A	-0.341621829289761	3.59210308313408	-4.6328718021077	1.11449826691273e-05	0.00326997702032429	2.1750610234004
ZNF526	0.385815852247134	4.17043248515249	4.60082609924833	1.26492771865275e-05	0.00352577519445809	2.15876533576689
BAALC	3.01605369299535	-3.24825751321343	4.40898376156197	2.67081774267093e-05	0.00620371610117063	2.10208102136329
MECP2	0.276873070391991	6.20899532172072	4.67775813211148	9.32608392217977e-06	0.00299217680280616	2.09314843216221
PRPS1	-0.267646461202281	5.26881254283371	-4.64251034829867	1.07275059803654e-05	0.0032036930359934	2.06867677963448
LHFPL3	3.30578683136019	-3.39817538068214	4.51222952124714	1.79040890199674e-05	0.00453678764802932	2.06249516875151
C15orf39	0.292207269588903	5.55523690732691	4.67357811713284	9.48250242458302e-06	0.00299217680280616	2.0306670259616
NAT8L	-0.360827759146385	4.21563875125356	-4.61259050131662	1.20754851823057e-05	0.00342288837608273	2.02130701610578
C4orf48	0.926629645109338	3.7821054768082	4.56003512477756	1.48505985781156e-05	0.00400582920355491	2.01258939036544
FAM120AOS	-0.218067507303349	5.82224434492812	-4.65120954386969	1.03637611262513e-05	0.0031513371104623	2.00196820826567
GLTSCR1	0.44514960372123	5.07277760806711	4.59118393539507	1.31391746512653e-05	0.00360228781750427	1.92915877271373
NCRNA00052	-0.268979428865689	8.27673631359526	-4.68759754800879	8.9677026484936e-06	0.00294070311947857	1.90162248676741
MYC	-0.214559176209271	8.01379775868194	-4.66668059943648	9.74619098136772e-06	0.00301843144393322	1.8422381963897
SNORA71C	1.25915850912596	-0.980338879203126	4.24589662320399	4.96778414092724e-05	0.00883842786945395	1.81124794336135
CEP250	0.244217229797394	5.5343734042157	4.54846812647467	1.55395342339675e-05	0.00412512969093449	1.64824373664902
C1orf226	0.33190180702354	4.45595842770565	4.47931311239575	2.03507860907138e-05	0.00493255864610286	1.53347280444923
CDKN2A	1.57035081230293	-1.37377311869969	4.16160501747655	6.80876114055509e-05	0.0104467634233618	1.52978627368201
CDH2	2.48691668099391	-2.93886111059912	4.19205504396306	6.07859512031901e-05	0.00977484853771299	1.4819921531981
PDF	0.836568957151596	2.10302114363062	4.32017262006223	3.7511272007322e-05	0.00739931722932325	1.38050888667718
KIAA1543	0.359056585592636	5.59394778036657	4.45900729080818	2.20181335788907e-05	0.00518635585877983	1.3249536817214
NPTN	-0.161984585017168	7.14596170852361	-4.50345294965253	1.85271097517613e-05	0.00462458781326054	1.30892126761707
ZNF557	0.392516032895779	3.3746034924902	4.3048924492534	3.97523764828992e-05	0.00764159476206903	1.26652460875431
PRDX1	-0.220785826325132	9.32447542691457	-4.52481109801411	1.70461892830253e-05	0.00438585337798946	1.23687939561795
ZNF628	0.599330902581313	2.8442689141895	4.29610392371316	4.10992371548293e-05	0.00779079167388685	1.19296164249576
ATP6V0E1	-0.243482112424947	7.58270077447317	-4.4806103457115	2.02485213150588e-05	0.00493255864610286	1.18350057477878
CNOT4	0.317713369109937	5.07432998761044	4.36965259141727	3.1059372840177e-05	0.00677829218551562	1.16736051051882
CNN3	1.75986691086796	-2.48735198380628	4.04545806040865	0.000104462119313789	0.0131355224316076	1.14570079331769
GAS7	2.97674340674682	-3.44706263684004	4.11098148264129	8.21271082861815e-05	0.0116903553316063	1.13034208362267
PRSS23	-0.197229158997507	7.51479796878689	-4.47039020381988	2.10678569058166e-05	0.00503341198418397	1.09831895465313
MCAM	1.04958665334495	-0.426303681529449	4.05361116462907	0.000101394802495997	0.0131355224316076	1.09165911280764
TTYH1	1.65936513212056	-1.08918285979327	4.01935319928987	0.000114892584833265	0.0141284087408201	1.06012390840851
DHRS7	-0.288342548562819	5.31471237965089	-4.38135111213215	2.96983471899169e-05	0.00663618896565151	1.05899766722883
IRX2	0.259070843569908	6.10342162157957	4.36840222005915	3.12083531622042e-05	0.00677829218551562	0.955796270674865
SLC7A5P1	1.1433945141777	1.14984939782107	4.02243626302718	0.000113610655286443	0.0140742562889665	0.952831592172457
FAM65A	0.283055844963374	4.93234953983332	4.34598535306	3.39992254733225e-05	0.00709725008124991	0.925922173488805
SCARF2	0.91362249227958	0.249033087002963	4.01564434125975	0.000116453075356278	0.0141791047908634	0.882828053634872
PPM1D	0.215187030244879	8.86931357002667	4.40351995246317	2.72753749589321e-05	0.00624867631250933	0.87760799987853
POM121C	0.255052824872597	5.85446977730006	4.32739930885801	3.64942523423752e-05	0.00739931722932325	0.793228305583614
KIAA0226	0.219329870701754	6.0613265729274	4.32299736993066	3.7110531284203e-05	0.00739931722932325	0.784137379262241
FOXK1	0.288319955135997	6.11598624365109	4.31950111097943	3.7607149276039e-05	0.00739931722932325	0.752057187804008
LRRC26	0.993486393108835	2.45061633367008	4.15173570254031	7.06299209036912e-05	0.0107383163381212	0.750074950235139
RPL23A	-0.267025503241952	8.53873611415669	-4.38080594099199	2.97604743137924e-05	0.00663618896565151	0.749270684994718
KLF4	-0.278247775138015	4.91206510458347	-4.27503038427902	4.45102735995119e-05	0.00818010786459601	0.747856414293357
KIAA0664L3	0.553488392146078	2.66511556316731	4.11618582783353	8.05646312149475e-05	0.0116778804823037	0.742516216886619
RGS16	-0.251412398447275	6.0707768827831	-4.34354472864972	3.43172219738833e-05	0.00709725008124991	0.736135526110726
SCAF4	0.213828538101281	5.97810960790718	4.28505527210817	4.2854929137054e-05	0.00796339816542323	0.681148915146686
PSMD14	-0.187583229391919	7.65591340982143	-4.34310829674889	3.43743875018681e-05	0.00709725008124991	0.673314265075371
KLHDC8A	2.83704298452913	-3.05733748404311	3.97848572617072	0.000133249433498896	0.0151596158220104	0.635692077686045
PRDM6	0.457900702821997	2.4602101219123	4.07768898144051	9.28320857702851e-05	0.0125170028198975	0.611498925578537
ZNF620	0.378996281396575	2.42132850612561	4.10616414145375	8.35992808465411e-05	0.0116903553316063	0.592865696482039
MSL2	0.289496683252391	5.09746143422325	4.22609274347044	5.35151606459828e-05	0.00921144386424783	0.592813104183133
C20orf24	1.07807579641231	4.87928111340923	4.22109165607285	5.45283988615484e-05	0.00921144386424783	0.585361428704235
LOC284454	-0.851768286062345	4.08158548463672	-3.98655391930002	0.00012941631284154	0.0151596158220104	0.583277891735466
ATP5B	-0.16731678597106	10.0010824166319	-4.34358915611401	3.43114078373993e-05	0.00709725008124991	0.523713057071937
ELF3	-0.212628872124721	7.03501215866335	-4.29379568932988	4.14602044352984e-05	0.00779079167388685	0.515106490420287
ILF2	-0.179846927878199	8.38520566285941	-4.31080079929554	3.88709237711431e-05	0.0075590387110302	0.502636076758066
ALG2	-0.182921092564501	5.94856973581993	-4.24932899240414	4.90402713918032e-05	0.0088188118145862	0.499949243898253
SLC9A8	0.259791688212873	5.37410308284502	4.21110277819077	5.66076972161537e-05	0.00945830763047807	0.489549862426497
NXT2	-0.418753006246621	4.55964224170849	-4.1291625679443	7.67919557795481e-05	0.0113652094553731	0.441922129351288
LOC150776	0.249832333602152	5.59165854879744	4.22344901820015	5.40485107751231e-05	0.00921144386424783	0.433054331776209
ZNF592	0.215867416671665	6.83835890754674	4.25440346625652	4.81120849226358e-05	0.00874594030702349	0.431746068127962
MYO18A	0.26659217110331	5.86261174811141	4.22919954132787	5.28948593676648e-05	0.00921144386424783	0.383792586911365
PPRC1	0.208783190050503	6.65524630667359	4.22231126764425	5.42796131749707e-05	0.00921144386424783	0.299632155588771
LOC645781	0.853518171487494	0.943478196051946	3.87690972015834	0.000191812089783193	0.0190271272530937	0.286939995873865
TSC22D2	0.292511987965399	6.65892648416831	4.18432680418652	6.25644041101814e-05	0.00977875789101564	0.244160685450321
DBNDD2	1.26424706558521	0.282185643871616	3.77847577758942	0.000271465372000098	0.0238946677964718	0.184186588752837
KIF1A	0.413328525720715	3.33661033085008	4.05066526323537	0.000102492999006604	0.0131355224316076	0.167367456382366
DAZAP2	-0.156191342635167	8.15338932302024	-4.20869193437046	5.71208485217822e-05	0.00945830763047807	0.158312644551343
AGPS	2.88238075588069	-4.20972666351702	3.85089085027089	0.000210371162711134	0.020026125277228	0.152060418267373
SGK1	-0.491111009963687	2.48940250612863	-3.93524671783936	0.000155713604355976	0.016693296918265	0.149296759037723
RUNDC1	0.233861433636824	4.60975506841224	4.10524832023701	8.38820042927978e-05	0.0116903553316063	0.1134797015519
GLT25D2	2.80379380414222	-2.20573013642421	3.77289147445953	0.000276820036527932	0.0242384203711683	0.110295773978543
GHITM	-0.166998579140278	8.83292014886978	-4.1942577857139	6.02880133627043e-05	0.00977484853771299	0.071257824527958
MGST2	-0.295282499418289	3.93813164040387	-4.04849591938281	0.000103308981925369	0.0131355224316076	0.0499580182517452
C1GALT1C1	-0.285705303427627	4.57382274953506	-4.10100928418732	8.52026320148717e-05	0.0117762712216257	0.0419828860241509
GNG2	2.66052180932089	-4.44327683023753	3.78885553584081	0.000261773275527792	0.0232866822336532	0.021918003332897
TRIM9	1.55153398773915	-1.21567675362665	3.68609184693161	0.000374124437498318	0.0291016608963808	0.0216884541676912
RAB1A	-0.156129360936484	7.93040092267258	-4.16542912672437	6.7126357344897e-05	0.0103946407429265	0.0194933745533117
RAN	-0.178366124667127	9.30918477043376	-4.18819163490548	6.16688519376308e-05	0.00977875789101564	0.00471269314792089
PACS1	0.209604805442188	6.76073102940552	4.13207864181321	7.59678236090461e-05	0.0113436239467651	-0.022061243150211
OAT	-0.183678760874285	6.67562307442411	-4.1228429095098	7.86075553624744e-05	0.0115318662796669	-0.0499911640570696
CMIP	0.235573648357082	5.45387756311431	4.07121911183768	9.50622392738188e-05	0.0125170028198975	-0.0599459150499424
DKC1	-0.158754748245145	7.29390422865692	-4.14552025205525	7.22775317665446e-05	0.0108898147861594	-0.0602389119606732
SF3A1	0.165813388268235	6.80701185759114	4.11472799289741	8.09994101857946e-05	0.0116778804823037	-0.101861002212238
HSPA8	-0.140791877860051	11.9936459746859	-4.18622934501861	6.21219995155352e-05	0.00977875789101564	-0.115080106124472
EEF1A1	-0.176942444686357	12.5747041597458	-4.19852817501336	5.93338234647599e-05	0.00972842023161416	-0.116642881492558
RREB1	0.288324966786175	5.89834306758192	4.06910788512875	9.5801026126936e-05	0.0125170028198975	-0.123980729708483
C5orf25	0.310994796385817	3.44140142845406	3.93650713544794	0.000155010382621845	0.016693296918265	-0.142950486705825
TRAF6	0.310702330169983	4.23574329964297	3.9676979092778	0.000138544603331904	0.0155504694370655	-0.162336585915987
CNIH4	-0.275073392030148	5.09163362028119	-4.03175274843875	0.000109819591387325	0.0137061406444897	-0.173017938123458
ANKRD11	0.267211729656287	7.31202657725285	4.09493062496209	8.71312357246554e-05	0.0119441211988454	-0.186136213236187
MYH14	0.236293835419925	8.08314021849899	4.10848594200319	8.28866085056407e-05	0.0116903553316063	-0.203553369354948
MDH1	-0.200325746137572	7.23478458503183	-4.08722327511219	8.96368458870956e-05	0.0121876960212666	-0.23767202067274
TMEM50A	-0.22200602042192	5.86557298674134	-4.04643585240546	0.000104089621045226	0.0131355224316076	-0.238791122587444
MB21D1	0.582324334530531	3.03344462828764	3.81690490858071	0.0002372028865259	0.0217965993091162	-0.256426136115093
ZNF528	2.05159680907276	-1.58560989425485	3.60252312898243	0.000497850977554609	0.0331773882759901	-0.285508205479496
CTNNB1	-0.128273413800379	8.10837575274041	-4.07065641235098	9.52586104508893e-05	0.0125170028198975	-0.333057799619534
ZNF629	0.181999788010226	5.63905159075656	4.01184294947305	0.000118073548780613	0.0142062016532875	-0.354219200925566
ZNF276	0.248726765293704	4.80661798559601	3.97901685102758	0.000132993797340124	0.0151596158220104	-0.370217315655835
PLEC	0.338526414916318	8.66422064119126	4.07038522261887	9.53533892159161e-05	0.0125170028198975	-0.375038061319166
GRPEL1	-0.175694721101676	6.03397888097006	-4.00508576494278	0.000121007467184618	0.014455206294254	-0.39978476297574
UBAP2	0.213572918332764	6.57748535849325	4.01435451592822	0.000117000505927957	0.0141791047908634	-0.410306489181315
FRAT2	-0.258693716254827	4.13779920121514	-3.92121673995035	0.00016374998380107	0.0172236146483591	-0.421569292007262
SCG3	2.158403520106	-3.10717425557409	3.54165139836953	0.000611380705157271	0.0374248283322213	-0.438521562655612
SNORD26	0.52457494381838	0.318669956706685	3.70409884326977	0.000351591495319478	0.0285437678044804	-0.445388420649822
GPN1	-0.185789530645885	6.02167675371047	-3.96377369244505	0.000140520251629805	0.0156152217146258	-0.501960774936624
POU6F1	1.45073851345075	-0.927054784679481	3.50603991601597	0.000688716386358477	0.0405566649487999	-0.509651342278039
ZNF142	0.288724259489332	5.64333513599344	3.96285055036633	0.000140988906894792	0.0156152217146258	-0.511011322875496
KIAA1949	0.227829810489755	5.35395362941306	3.91415363417106	0.000167944198253064	0.0174453339849953	-0.517129440299845
PRR12	0.335522832834872	5.2863603386366	3.94885771324938	0.000148278348122617	0.0162078895032853	-0.528768250371622
SOX3	-0.450458203945196	2.27084667339098	-3.76958889448413	0.000280033941869683	0.0242657390871947	-0.52988502085459
SNORD25	0.687300456121398	0.524069011401716	3.63051291066383	0.000452632598709987	0.0314100729494848	-0.543569558235422
GPX1	2.11858312174335	-4.07863199152101	3.49566582212397	0.000712926842304532	0.0416887710164371	-0.556511087096972
ZNF579	0.514102329372549	3.70470316797061	3.83101999608115	0.000225685343683648	0.0209686760431407	-0.583522763172319
PSMC1	-0.185451553037258	7.27531508986423	-3.98403363421645	0.000130602199195531	0.0151596158220104	-0.587601104335844
SPESP1	-0.435711814873699	2.38207499331746	-3.7391799213819	0.000311341963142519	0.0261652411637964	-0.599020006585684
SEC11A	-0.185759607813729	8.49907918890319	-3.99800846261936	0.000124155148690106	0.0147260333808038	-0.610331853560413
MTF1	0.324433790912344	5.77195664019767	3.89344122486572	0.000180843404872209	0.0184416164822123	-0.613379301322603
EI24	-0.14781758828658	6.21423014598462	-3.9559935964324	0.000144517085001357	0.0159006824313335	-0.617982493696433
APH1A	-0.147672512776114	7.76335300060856	-3.98554143878479	0.000129891478561772	0.0151596158220104	-0.624501251572852
SMARCA1	1.92529842916833	-2.67359500751981	3.46357006076779	0.000793013949578396	0.0436142412541949	-0.627809862194789
C17orf63	0.275192461975206	4.74746875162807	3.87623403047121	0.000192273648993832	0.0190271272530937	-0.632580400424531
DBI	-0.263889754486556	7.46975124629459	-3.97486537322071	0.000135004512393611	0.015255509900478	-0.640384118930029
NCOR2	0.318350328210543	7.71701104692565	3.98066980295612	0.000132201212366098	0.0151596158220104	-0.643681064890657
PER2	0.308499696751224	4.84305961593661	3.87142752743465	0.000195587653384778	0.0192412230306296	-0.649034590120552
CNTNAP1	0.791235753763165	0.614987638106858	3.53815669536477	0.000618590520011215	0.0374829994806796	-0.650803031156394
ZBTB49	0.482852322066765	2.4465452185556	3.67103190213381	0.00039401550744368	0.0298760038225358	-0.662685839663085
SHC3	1.1384652452223	-0.53857420645982	3.47815607741954	0.0007556203915104	0.0428257760919805	-0.668817383564006
ATP10B	2.20757217415026	-4.53203812152804	3.48435883883696	0.000740227868856204	0.0425414806829936	-0.702624527477516
POLR2G	-0.25811640804548	6.29554932424804	-3.930512172811	0.00015838246860568	0.0168712637258688	-0.708176355323895
SRGAP2	0.205563407998778	6.0888857876521	3.89880880716247	0.000177412645129251	0.0182027550744883	-0.717828424538935
TCHH	0.296577187930589	3.58666408587459	3.79652679484491	0.000254822884945309	0.0227896145873013	-0.742872249412845
ZXDC	0.263439067490328	5.58620778486359	3.8837915932335	0.000187170954834416	0.0188569099316311	-0.745186505981008
SGK494	0.343359290393478	3.34112786090377	3.8068616835815	0.00024573655950203	0.0221873232598075	-0.748850750747977
HADHB	-0.16417360183531	6.53928111455522	-3.9164456513443	0.000166572032651081	0.0174109417128543	-0.751882000156486
FBXO24	-1.62430171856458	-1.54303135758747	-3.41812300762792	0.000921015727578962	0.0472519665336	-0.755991518880977
N4BP3	0.201649993399014	8.04852358241973	3.94525665528162	0.000150211784995075	0.0163126096899847	-0.77150900135364
PELP1	0.202278895705524	6.4264402387841	3.92163641416699	0.00016350394822517	0.0172236146483591	-0.7739637877434
AKAP17A	0.320202110997185	6.15632656702606	3.83579468944696	0.000221911420864158	0.0208777244272132	-0.802016012320714
SUMF1	-0.245668180875296	4.22862996949284	-3.8103043286704	0.000242778948479611	0.022181666465128	-0.837721513423993
COL17A1	2.76047414482192	-2.75405190215378	3.42723099703441	0.000893899696860468	0.0467452051466656	-0.84153842075847
PHYH	-0.364976659631367	3.12312388653554	-3.70870835864631	0.000346034062428858	0.0283651777494867	-0.84706172936335
ACSBG1	1.11330604182938	-0.64300441962579	3.39425776612665	0.000995782746611038	0.049039497963205	-0.857314122881735
LSM5	-0.274457410103738	5.54937301326402	-3.86021691207565	0.000203530255003925	0.0195622987625612	-0.860051874401021
TNS1	0.386991682406459	2.53423530045637	3.69650951699365	0.000360926590844306	0.0288810349534937	-0.893396983949726
FAM131B	2.55975096103072	-2.89935414098218	3.39389067351	0.000996976160457409	0.049039497963205	-0.91439088804548
EHBP1L1	0.198415290143333	5.83907575035715	3.86043767956347	0.000203370915842586	0.0195622987625612	-0.919205912921954
FUCA1	-0.253147081285983	4.0617197913237	-3.77136213537852	0.000278303925111532	0.0242414314769024	-0.922386397658252
UQCRC2	-0.157728614656478	7.43820567606667	-3.88750810820288	0.000184709304189864	0.0187216872925532	-0.935868376510874
JAGN1	-0.236195555064274	5.46142223984443	-3.83541451227241	0.000222209695530013	0.0208777244272132	-0.942679800356308
TF	2.73378452731722	-3.39644481504239	3.42199884934671	0.000909383432316153	0.0470852276224623	-0.953545798631092
SERPINE2	0.778617834354765	0.789978500106656	3.47619908601064	0.000760539075539237	0.0428257760919805	-0.955763086648238
EVI2A	1.8041192440953	-2.43717074088631	3.3430947019795	0.00117571459550945	0.0541292454839812	-0.960668212740813
CNBP	-0.176139245342913	8.97419885832853	-3.90039524010286	0.000176410611112585	0.0182027550744883	-0.972875271353493
DNAJC22	0.322309500533689	3.47110982826327	3.69024294511771	0.000368811550782629	0.0290939026013952	-0.976469950550925
PSMD10	-0.212121253484715	6.16871284046992	-3.8290115233647	0.000227291050767933	0.0210011907902923	-0.976570354111557
SDC4	-0.146933045369665	7.92862480671931	-3.86097974939596	0.000202980180941964	0.0195622987625612	-1.00336304961547
STK11IP	0.211773883622007	5.39465744460638	3.8056776665695	0.000246761667443446	0.0221873232598075	-1.01849930717007
PRRC2B	0.232555820269196	8.40916947722773	3.87688710994959	0.000191827517557813	0.0190271272530937	-1.02584789401255
NUP214	0.278204060083255	6.39400705375282	3.83227614934064	0.000224686592121443	0.0209686760431407	-1.02592158991858
WHAMM	0.200561483729174	5.47808293282616	3.75480667910904	0.000294859328442001	0.0250316112125077	-1.04326163377867
IARS2	-0.162697750750956	6.96553155880434	-3.85038167379356	0.000210750899832106	0.020026125277228	-1.07789539564863
LDHA	-0.156284155202298	8.3863213486298	-3.86183330339604	0.000202366372982781	0.0195622987625612	-1.09606470942819
ZKSCAN2	0.37981362096265	3.38821776967116	3.66311667004085	0.000404868093594547	0.0303140409510895	-1.11253843712733
ZNF865	0.431048095262169	3.92342360711154	3.65817629162767	0.000411784918930495	0.0304044605677029	-1.17674674737558
CASZ1	0.308454049424531	5.28093266681095	3.71803508919748	0.000335043506718611	0.0277389485463468	-1.2169493591522
ZNF746	0.24249596086118	4.74777326949805	3.67045453858978	0.000394797706576203	0.0298760038225358	-1.22788405383273
MRPL36	-0.260464331054671	5.27250227759595	-3.74938495915703	0.00030048166964343	0.025380077995539	-1.23570968076573
NCRNA00169	0.925268952942478	0.919547349317128	3.30022283935268	0.00134953744431797	0.0580758206746596	-1.24277024550656
NIPSNAP1	-0.159260273247748	6.41369729316043	-3.7677304791139	0.000281858035262722	0.0242979060914111	-1.273844657492
LOC100505624	2.58413554901572	-2.96169058524732	3.26486767800582	0.00151070173486602	0.061026511627776	-1.28404277946013
CDR2	0.182655745671162	5.46570733320829	3.69889831575529	0.000357963213161394	0.0287816191197652	-1.2882198502819
SGK223	0.330073310088903	4.37552879906659	3.66228552260069	0.00040602398786439	0.0303140409510895	-1.30069667358369
NHSL1	0.25709087239909	4.4585685565951	3.65189801864874	0.000420736644892415	0.0305930419529598	-1.3065686884455
ARHGDIB	-0.627709482118403	0.448439159475457	-3.36809134036447	0.00108429904376864	0.0510811752337656	-1.30866426787256
UBC	-0.196320505835146	10.845093444045	-3.80882453055038	0.000244046079262351	0.022181666465128	-1.31948902724052
ZNF652	0.250343957259031	6.26598741837782	3.73458271597312	0.000316355329985578	0.0264536326933941	-1.32715354025402
BCL9L	0.240197381682673	8.28330800294759	3.78098504012388	0.000269091525480746	0.0238110405933333	-1.34256654185508
TIMM23	-0.256129939127644	5.02669187965465	-3.69270073165521	0.000365699728644501	0.0289856031367329	-1.34722685365382
C1orf43	-0.145786881206073	7.64912858693609	-3.75833277816672	0.00029125659907467	0.0249793608355117	-1.36741735715869
ST5	0.554744453662044	1.46389417871353	3.40818119708428	0.000951496695559088	0.0481199294666134	-1.3759619191756
CAP1	-0.121615033711063	7.81296112891581	-3.75571220549081	0.000293930099538313	0.0250316112125077	-1.40378748841709
GPM6B	0.774819427552193	1.03941686571835	3.32365254880464	0.0012517642443172	0.0559746128929437	-1.41690630075708
CDK5RAP2	0.167253464160662	6.26084176132657	3.7073228899124	0.000347695613408561	0.0283651777494867	-1.42093249357586
MID1	0.632122383109981	0.460096109259133	3.32186676017239	0.00125897606850666	0.056146975385881	-1.43892450420575
PCSK1N	0.560767499691129	5.41572666383555	3.66332657536219	0.000404576667865676	0.0303140409510895	-1.45745570856889
SNORD12C	0.959129317635712	-1.83522059412227	3.26255598326636	0.00152184298816233	0.0613284388771732	-1.45882603191502
TBC1D24	0.23128130087157	4.5177806450595	3.64567323273904	0.000429794049328231	0.0309578559978903	-1.46404374679993
NCRNA00202	2.30113226139245	-2.45081310090831	3.16120428564901	0.00209304152015127	0.0743185273524625	-1.47732038056824
ZBTB3	0.591104142731487	2.3828265964696	3.35974211520204	0.00111406369369448	0.0520435788082303	-1.48440442987349
ZNF296	0.597494624305863	2.86148585043369	3.41810173693382	0.00092107995036795	0.0472519665336	-1.48483730434536
GBF1	0.209616335679275	7.31005331935503	3.70981689449118	0.000344710062330185	0.0283651777494867	-1.48559806061083
ZNF250	0.293297790427462	3.99647501663474	3.51034562672392	0.000678897595765256	0.0401197292988627	-1.50431410649188
RETSAT	0.216687515354768	5.10491011496869	3.61117984454746	0.000483427938975299	0.0327321815847081	-1.5091987860197
ZFPM1	0.451352712378441	3.50380178499959	3.56009904346376	0.000574619390138304	0.0362639044553698	-1.50942638719276
SHROOM2	0.329852010726104	3.83697365577378	3.5332619544032	0.000628823845871784	0.0379655234597824	-1.51054797582335
ATP5A1	-0.141197456520144	8.05728225302529	-3.73096069984371	0.000320359171512068	0.0266551581311832	-1.52112298853621
SPARCL1	1.33709668108854	-1.88169006521153	3.14469020154064	0.00220317997890852	0.0766028731128194	-1.52573506537155
LOC100507300	2.64505392580681	-3.3157643936852	3.1704466648028	0.00203366060979171	0.0728864561151583	-1.52607171074113
EIF2B1	-0.173235018723617	5.85528016361001	-3.67793400592055	0.000384777817903167	0.0295184597551035	-1.52622609297633
C2orf61	2.7723427526011	-3.19290582300104	3.21090301046453	0.00179174391151163	0.0682576883282927	-1.52645814469389
ATPIF1	-0.217360434754077	6.25571603250305	-3.67516502825033	0.000388458824403618	0.0296647734215804	-1.53936318329906
PPL	0.252581562970704	6.58824410705934	3.67796728134655	0.000384733784343525	0.0295184597551035	-1.54929548621076
ASAH1	-0.211320468017222	5.32974030201778	-3.63638833204305	0.000443648241711619	0.0314100729494848	-1.56674883239442
MICAL3	0.262995967185546	5.49448671547542	3.63319927210068	0.000448503584205127	0.0314100729494848	-1.56706275425695
SF3A3	-0.148173707035395	6.93934789605831	-3.68888203925531	0.00037054539907302	0.0290939026013952	-1.56868261964059
ZNF44	0.372646400401528	3.48056619114085	3.47876501493162	0.000754096021882579	0.0428257760919805	-1.56997834569448
KDM6B	0.373091588719573	7.18789582028028	3.64142012669956	0.000436088509215192	0.0311672830261319	-1.57040064773534
ARID5B	0.270577058883947	6.25411291576095	3.64485559234913	0.000430997404319452	0.0309578559978903	-1.570672940796
DOT1L	0.298368912420703	6.19982461663379	3.64464549383472	0.000431307130322198	0.0309578559978903	-1.57275385808116
C8orf82	0.387229926089541	5.17623335176614	3.61887222634746	0.000470944432811749	0.0321472436503824	-1.57317106656965
ARPC2	-0.155339985696185	8.02782309475371	-3.70100865205804	0.000355364509049782	0.0287107055524085	-1.58687345261457
FGF11	0.390584665979323	2.03135412569246	3.39485660753033	0.000993838801786594	0.049039497963205	-1.6050362929498
ZBTB40	0.244194543759551	6.18122886377875	3.6236784453174	0.000463300350946574	0.03188574102564	-1.6151356770066
GATAD2B	0.245882026847778	6.16612692807188	3.60666946906441	0.000490892617079521	0.0329706350523611	-1.61783414786128
UBE2Z	-0.104779012343204	8.42376855782317	-3.69399995334684	0.000364064860605872	0.0289856031367329	-1.6268615949037
GJC1	2.24565676075668	-2.29728141346567	3.10811197702162	0.00246661013741365	0.0815063691857429	-1.63171889286568
SAFB2	0.168832792719318	5.99792962947341	3.63155618013677	0.000451024804030453	0.0314100729494848	-1.64532793677448
PFN2	-0.150058083893196	8.11051919013887	-3.68348665045408	0.000377495776983164	0.0292279600660483	-1.6547658486023
AIFM1	-0.164381312246113	6.43386970924766	-3.65201930713491	0.000420561974072846	0.0305930419529598	-1.65714556333914
GABARAP	-0.215018708295751	7.12160892517302	-3.65650585584182	0.00041414887313438	0.0304044605677029	-1.65861344755504
RNF130	-0.155458481381976	6.2593132856505	-3.63807536458503	0.000441099922788577	0.0313912983349624	-1.66429339140184
SNORD72	2.15208327723594	-4.06100510959925	3.09000376987827	0.00260758840574814	0.0837030873277004	-1.67242656646166
SRD5A3	-0.2101896748173	4.47777610314217	-3.55636728319008	0.00058188292431798	0.0363020523593826	-1.68110337730244
HTT	0.253032606308768	7.18232661952729	3.65883686981847	0.000410853622382574	0.0304044605677029	-1.6860958847856
HNRNPF	-0.10746333852067	8.72827354609955	-3.68747405084724	0.000372347373974808	0.0290987732820313	-1.68635399126877
CDAN1	0.212755721185076	4.16868585050288	3.54902030003794	0.000596437539984726	0.0369437830322391	-1.68756647074224
PTPN23	0.254967197892344	5.7121382099114	3.59668505719093	0.000507806834696597	0.0334067094648699	-1.68849924423967
NT5C1B	2.3583179685633	-4.76205780380995	3.14823426345378	0.0021790983875857	0.0759234196541318	-1.69038044291621
NFIB	0.233883709982434	5.49559576992737	3.59847839413723	0.000504728719219488	0.0334067094648699	-1.6938316500933
DLGAP4	0.197085337240281	5.71146212767599	3.59577803549157	0.000509370420565763	0.0334067094648699	-1.6984186987611
SAP130	0.213761639765043	6.20989664743881	3.60247129162084	0.000497938558794159	0.0331773882759901	-1.72078270040013
VDAC3	-0.181686121334605	5.97053570355437	-3.61373719486617	0.000479243402531709	0.0325807587965053	-1.72984781108838
ACPT	1.27817750116638	-1.11117141866415	3.06828425727563	0.00278653859580567	0.0872697967720112	-1.73962135033246
TRAPPC9	0.207320792407333	5.44742439221129	3.59030687396018	0.000518899050810144	0.0337668004892951	-1.74110466629265
REEP5	-0.170612076716226	7.97896660035099	-3.65625350068833	0.000414507116086837	0.0304044605677029	-1.74117116928344
RDH14	0.852663740413592	0.44987971862843	3.22410092665621	0.00171882267111726	0.0665407184068637	-1.75542728397821
CASP2	0.184775776208081	5.256814790949	3.56766000897845	0.000560164624304116	0.0356205063759013	-1.79751664437939
EHD2	0.410547498769924	2.29561370972031	3.33239566608417	0.00121701118499229	0.0550089055616514	-1.81218366263764
CTU1	0.522941335713711	2.68748980894	3.36254716122057	0.00110397928926258	0.0517169457524574	-1.81433677898573
MIR5047	-0.277533766410806	6.1313391332758	-3.54464758025675	0.000605262660721022	0.0372147527128616	-1.82413492246158
LAPTM4B	-0.124198378909636	8.22756308215179	-3.63365066650567	0.000447813290196063	0.0314100729494848	-1.82495854174525
LOC100127888	1.24757825301087	0.233341479121669	3.03480326983647	0.00308481887965233	0.0933419920446705	-1.83161562581938
C20orf3	-0.140979396777466	7.58888755794116	-3.62134034854261	0.000467004192312377	0.0320089266894762	-1.83521697212955
RHOA	-0.133318021668979	8.41644261722628	-3.63061648007457	0.000452472744218567	0.0314100729494848	-1.84230468796283
SRCAP	0.322253437595177	7.61305927519756	3.60708552126376	0.00049019950725507	0.0329706350523611	-1.85001158321464
PRKAG1	-0.165292731521156	5.89069663120846	-3.55533548711663	0.000583906486765961	0.0363020523593826	-1.85696486003328
EP400	0.254785409150667	7.16285600916235	3.59748475830875	0.000506432024824728	0.0334067094648699	-1.85924519235228
LOC100129794	-0.593869077304018	1.22479900407641	-3.22112702911375	0.00173500802441626	0.0670121806012414	-1.86159394163468
MYL12B	-0.207430255130813	8.86694258385909	-3.62751738374689	0.000457279275841003	0.0316013992114254	-1.87702998994665
CITED4	0.531474361868505	1.1812141544587	3.29670199751036	0.00136483399148046	0.0580758206746596	-1.88208936937905
PPIC	-0.180177325239553	6.28364414670399	-3.57205350709811	0.000551923964077672	0.0352304441802862	-1.8843789722069
ZMAT2	-0.18486913870248	6.96175502249068	-3.58216203002337	0.000533397187364331	0.0344422183840968	-1.8956084505929
NCKAP5L	0.286801719277076	4.56245889931273	3.45087037045299	0.000826985096564746	0.0449042167368468	-1.90226478175922
MRPL3	-0.159703876276447	6.66839344348267	-3.58300681178444	0.00053187581570173	0.0344422183840968	-1.90386182750913
MTCH2	-0.136991086760577	7.28054030559639	-3.59158818105899	0.000516652504033216	0.0337519393650449	-1.90632628839108
CXCR4	-0.394656989608308	3.32903424644855	-3.37031278427817	0.00107650639561668	0.0510278779026812	-1.90786045941419
KIAA0114	-0.215760996236822	6.00046723922922	-3.5565079368746	0.000581607587747409	0.0363020523593826	-1.9086287453677
CBLL1	0.258036925447112	6.12927175905475	3.52266805581642	0.0006515224312921	0.0391944645357161	-1.91192809082441
HIVEP3	0.348529461931356	3.68126559487548	3.40704302243727	0.000955046168139235	0.0481199294666134	-1.91603972215674
NDUFA10	-0.154849136484491	6.98776289840959	-3.57963673449783	0.000537969590060542	0.0346038593237404	-1.91979070518608
CTHRC1	1.16967546865891	-0.55634439743498	2.98423580780247	0.00359174835550348	0.101565452353714	-1.93938689429492
SETD1B	0.266174114121723	6.60713592051012	3.54078781040264	0.000613154924840268	0.0374248283322213	-1.96029429771373
GCC1	0.225907968366272	4.92904940620223	3.44283280067006	0.000849188623659022	0.0456270204355116	-1.96153088792257
TIAF1	1.68230574043612	-1.99580083186339	2.95065429618565	0.00396978733927545	0.107223734510112	-1.96749853698445
ARPC1A	-0.155298935992731	7.43159212131734	-3.57555429114248	0.000545439936950663	0.0349499521285934	-1.96789348476138
AEN	0.165014295864483	7.40668228714742	3.54750122010143	0.000599489504858223	0.0369958025064536	-1.9684817846612
PCMT1	-0.169603570529352	6.97849550236662	-3.56273963955497	0.000569531586674968	0.0360789630892127	-1.97068345814778
POLM	0.282810839801261	3.47396734503215	3.39018259754584	0.00100910668511996	0.0492631252842854	-1.97237278834414
MIR548F1	-1.41746460494896	-5.17573241870388	-2.96902306282192	0.00375868489197512	0.104245847650733	-2.00639628652095
FOXP1	0.245518003431015	4.74287999494995	3.45618908637065	0.000812594209666019	0.0442665327767247	-2.00777660981406
VPS53	0.181820635843247	6.02298251014887	3.514942935434	0.00066855976461549	0.0397900124677205	-2.00853458690816
BPNT1	-0.207111893959126	4.73782363862647	-3.46755999040885	0.000782615448048602	0.0433392740171021	-2.02373836623307
CCDC158	2.02407825907665	-2.47005577189949	2.92531806845182	0.00427892535986062	0.112694090894975	-2.02803427915945
CCNY	-0.14191909760274	6.19680484193085	-3.51919124159342	0.000659138991077583	0.0393694303099339	-2.03095172438637
JPH4	2.31440407165998	-3.62377494611953	2.96239951707138	0.0038335817843397	0.105275569394577	-2.03278117593803
C12orf41	0.167112650573054	5.72047573967223	3.47431668149926	0.000765298762046585	0.0428938438134359	-2.03578083286607
DTX1	1.27685168083116	-1.6330212232589	2.93812182914534	0.00412003227347744	0.110069360609643	-2.03792409160486
PTRH2	-0.238527563712871	5.89854028627132	-3.51328332761225	0.000672274416120542	0.0398692104085104	-2.0476421992191
PHF12	0.188363725806648	5.43731971700432	3.49203908249668	0.000721578502744529	0.0419811090910504	-2.05525839476425
BRD1	0.209579274625424	5.13071396419932	3.44190952924124	0.000851774774956931	0.0456270204355116	-2.06818312258287
EIF3H	-0.157603105162424	8.52260618521378	-3.55775235606506	0.000579176934630829	0.0363020523593826	-2.07308213668018
AKT3	2.50167703056412	-3.41284062360337	2.91878806090301	0.00436211688140801	0.113809739040043	-2.07591524520454
MIAT	0.877054125978089	0.0474084799082285	2.99424530418461	0.00348567322679932	0.100334593881225	-2.07844453932982
NDUFA12	-0.222278243509171	5.38651212148135	-3.46593150056079	0.000786843979331156	0.0434296327073738	-2.08282564928767
TSPAN12	1.3960895619461	-1.44458003090019	2.90548313355911	0.00453624513657876	0.116034201878297	-2.09729662485439
UFC1	-0.202443459857286	5.52067002088774	-3.46812122047592	0.000781163128906919	0.0433392740171021	-2.10212771849006
SNORA48	0.506150495928332	0.415915820068711	3.1429305432375	0.00221522849747104	0.0767000291486682	-2.10440668913865
PLEKHG3	0.217648062005472	5.2877566326056	3.47357655628852	0.000767177858701547	0.0428938438134359	-2.10472460957275
IL1RAPL2	-1.80160837443384	-2.23505343539528	-2.88901944674782	0.00476055831342072	0.119551530162774	-2.11467187868293
TNKS1BP1	0.204167074411684	6.34177662112063	3.479557427114	0.000752116696347008	0.0428257760919805	-2.12454864495557
FLG	2.83793750208307	-3.73143017783527	2.90943147010632	0.00448391549181665	0.115445767217717	-2.12749438163859
C14orf109	-0.206225502756637	4.9139632345002	-3.44686756169813	0.000837973476303728	0.045207317476463	-2.1286831140672
EVPL	0.218566251626271	5.99401716026416	3.48615758126757	0.00073581978878008	0.0424339660260623	-2.14061946950585
C7orf68	-0.198355666171271	4.56621751933632	-3.43872532504803	0.000860750972706711	0.0456379797215909	-2.14129371979381
PDHB	-0.197795321185172	4.85284230283458	-3.44113930662672	0.000853937897411811	0.0456270204355116	-2.14151852698162
IFT46	-0.203034644112643	5.07802652846826	-3.42986756549932	0.000886191522269553	0.0466058711271573	-2.15350798956792
CYTH4	2.11823528760772	-3.99171408665408	2.93548654798801	0.00415228456283498	0.110473876537769	-2.1551079827574
FOXC1	-0.286207714820165	3.07472443214213	-3.37255156215101	0.001068706178508	0.0509393508785404	-2.15926519433664
NKX2-2	2.10593830823788	-3.32078232962051	2.86747237415991	0.00506953290823613	0.122598183187848	-2.16721492235639
TMC8	-1.66747485266606	-1.3066585102262	-2.8641390926033	0.00511894220105712	0.123178689741697	-2.171413180153
ZNF516	0.255145186788085	4.94894399472041	3.37015294187567	0.00107706534917762	0.0510278779026812	-2.17212325280392
TXNDC5	0.917586998817452	1.10681422471049	3.0334332048969	0.00309763247935853	0.0933419920446705	-2.17784089898672
NSA2	-0.204722586370842	6.89285507286983	-3.4898329968447	0.00072688950655586	0.0420640142132879	-2.18686901724876
C1orf101	1.95493328065624	-2.67555489470907	2.85804028918176	0.00521049047123252	0.124658684855429	-2.1980052658918
PEG3	2.90230767420445	-3.66428671062568	2.89637923403649	0.00465905221004469	0.118057559334526	-2.2002684193445
MAPKBP1	0.297091260821879	4.19653494133712	3.30643462539959	0.0013229407813764	0.0574671730590622	-2.20814342666415
AKNAD1	-2.42203482228622	-2.85120666133245	-2.8876170668195	0.00478012893437354	0.119551530162774	-2.22107928390701
PTMA	-0.162868194363533	9.88301883756675	-3.5395220533601	0.000615764182997432	0.0374474188961784	-2.22403839281244
NAA20	-0.180438558598769	6.73390872284611	-3.47669703779395	0.000759284672912698	0.0428257760919805	-2.23294642303656
GDNF	-2.15164983099541	-2.4916608287446	-2.84766634283104	0.00536966925683824	0.126289902650281	-2.23681310082308
ZBTB25	0.369367036949466	2.78297762823149	3.2267630314569	0.00170445393884994	0.0661569225541394	-2.24659305618734
EIF2B2	-0.149288263308866	6.0878088217671	-3.43893283961151	0.000860163291520186	0.0456379797215909	-2.24728730612386
TMEM106C	-0.177374808712678	6.53227997645971	-3.46265980263536	0.000795404423734121	0.0436142412541949	-2.2509632278201
AMPD2	0.201253792191519	4.82362622664552	3.41365211222801	0.000934607759131416	0.0477993277177792	-2.25314584026172
ANXA2	-0.163872365663684	8.84583289471465	-3.50113793289429	0.00070005802283637	0.0410798960488261	-2.27659729843638
LLPH	-0.21725912543562	5.55351113717159	-3.42609977820955	0.000897226193020788	0.0467452051466656	-2.27689509417554
OAZ2	-0.172734917762951	5.67385101671636	-3.40717167835857	0.000954644322830213	0.0481199294666134	-2.27774286383307
RERE	0.226502211289143	6.09105966451616	3.42678634365784	0.00089520587106959	0.0467452051466656	-2.27792093886833
ZNF462	0.4833439180923	2.50595598155705	3.16951940231597	0.00203954652481373	0.0728864561151583	-2.28309681915275
RUNX2	0.343707771052439	4.07969380970454	3.29593087970798	0.00136820577289021	0.0580758206746596	-2.28568401599241
RPS4X	-0.17100327183813	10.2174858877054	-3.51975411135699	0.000657900251097018	0.0393694303099339	-2.29337447164296
FH	-0.152817238492251	6.18217856349225	-3.43816853113274	0.000862329681417288	0.0456379797215909	-2.30565264545103
ABHD14A	-0.553485935139469	1.04047816451342	-3.03379879086088	0.00309420850717428	0.0933419920446705	-2.31186626997297
DDIT4L	-1.78485139331107	-1.93801355193702	-2.80118065835203	0.0061391495585864	0.134584440609932	-2.31655017483262
LOC219731	1.63219717507766	-1.7024977920985	2.80194860385361	0.00612565791436901	0.134584440609932	-2.32217627330201
LOC80054	-0.796008564757499	-0.514279041386137	-2.91031065422583	0.0044723389998061	0.115424996038206	-2.3243237753902
MED4	-0.211390127528079	4.90009296062218	-3.38038769237774	0.00104182008330041	0.0506494159102209	-2.33253888564643
KIAA0182	0.159331966400902	8.55770659538401	3.4824050204411	0.000745044195343334	0.0426716408319244	-2.33429250781123
LAPTM5	-1.2412287459781	-2.01802868089286	-2.81095642198646	0.00596941591179961	0.133657044792987	-2.33692040076933
FGF2	1.92095733716097	-4.49838340310875	2.80600544092053	0.006054834287979	0.134120594214783	-2.33764651540133
TMSB4X	-0.225836500597168	9.27866316114611	-3.49146932929623	0.000722946628690655	0.0419811090910504	-2.35558076940408
DDX1	-0.155461630777289	7.57814837760242	-3.45680359129864	0.000810946827027819	0.0442665327767247	-2.3557399484143
CD59	-0.163554985405993	6.39186167417558	-3.40697365708678	0.000955262890631167	0.0481199294666134	-2.35597261135767
POGZ	0.195038050514721	7.18567957456833	3.43618973391647	0.000867962362723737	0.0457911752498163	-2.35617170088026
VMP1	-0.15838655322832	9.31950109052612	-3.47268691861386	0.000769442307105403	0.0428938438134359	-2.3562626389085
MAST2	0.182045002145238	6.063499614704	3.40329867664693	0.000966811221856341	0.0485554080310074	-2.35909207412981
SNCAIP	-1.89902909295346	-2.45748965272346	-2.78162312426216	0.00649203576456547	0.13791857747894	-2.35951761778341
MIRLET7I	2.35555932402195	-3.21543426557436	2.82411240590773	0.00574776792324609	0.131498865592842	-2.36919746009594
SOX8	0.945199359629701	-0.640190812894883	2.85439303409733	0.00526595415954657	0.125096331483319	-2.37106989642598
ITGB1BP1	-0.185021720034383	5.77462187381665	-3.39713728960777	0.000986467921773634	0.0489545683197099	-2.37925222076101
NPEPL1	0.475798992319585	1.69556573034174	3.09490869347281	0.00256868087411102	0.0830358978828275	-2.38112192010911
C20orf94	0.563672415884874	2.33680204712162	3.10690298282352	0.00247579738976067	0.0815063691857429	-2.39205041897264
ZNF721	0.257349357784332	5.40704198748163	3.35301804192626	0.00113859058616662	0.0530411948831492	-2.39700203591705
AUTS2	0.261128643874807	3.74977410500246	3.26975294870877	0.00148740758409802	0.0606717181376957	-2.39933759011257
CLEC18B	-2.03883131897346	-2.80337327208024	-2.75601993416416	0.00698200138253105	0.140962123999472	-2.4208125188047
SPRYD4	-0.208618003702352	3.97065490078992	-3.29653492278802	0.00136556387956469	0.0580758206746596	-2.4223981952394
HCG4	-1.63702556258872	-1.76662767501526	-2.7541324478697	0.00701942406270082	0.140981808835302	-2.42402921206454
SNORA28	1.41596055469832	-2.18824265683107	2.76968191323043	0.00671650800783577	0.139363374594349	-2.42505098852627
GLIS2	0.228770394139202	4.8418097925155	3.29827622066798	0.00135797470560136	0.0580758206746596	-2.43054551763444
E2F7	0.328404949992916	4.9662162280399	3.31938379372192	0.00126906815964794	0.0561478727564872	-2.43358222115917
PNCK	2.51912567263693	-3.21969980564419	2.78796726372118	0.00637558515556673	0.136980055404767	-2.43507959763929
C1orf55	0.303949737541719	5.56005813321422	3.29006487481651	0.00139411194554405	0.0585268751073385	-2.43534171620273
SNORD38B	1.19086573574419	-1.15595399326739	2.77876029345051	0.00654521821235149	0.13791857747894	-2.43855336083386
AAGAB	-0.156225169628843	7.39068833909071	-3.42216216567465	0.000908896330549301	0.0470852276224623	-2.44138735081089
FAM162A	-0.227164637891575	4.71516447481633	-3.32775382252114	0.00123534779426081	0.0555375175032737	-2.44271506252621
SNORD124	2.02040836356857	-3.91486550686437	2.77039454772267	0.00670291556821405	0.139254111755046	-2.4477523815327
ZNF574	0.317636894171708	5.27668616686641	3.2900721932594	0.0013940793406885	0.0585268751073385	-2.45514452321517
ENHO	1.24641072257561	-2.11787459460262	2.74658522315536	0.0071708956079696	0.142543946519102	-2.47427495893765
PDHA1	-0.143023364805368	6.767172430213	-3.40136025090181	0.000972955328045903	0.048631914031295	-2.47444257582828
CNOT3	0.201505850503825	6.44210161533304	3.372436720375	0.0010691050082736	0.0509393508785404	-2.47928280328459
MORC2	0.132820426125175	6.40223222674042	3.37535290077213	0.00105902068481944	0.0508938561290813	-2.48262880665821
SNRPD3	-0.175275380622724	6.70476708890019	-3.40007218685507	0.000977058306297245	0.048631914031295	-2.4844201806546
COX7C	-0.225325029079	7.8935619466804	-3.41869449580332	0.000919291804785115	0.0472519665336	-2.48464139410474
C5orf45	0.330477813825028	3.13035601788099	3.17481238727028	0.00200616068560925	0.0726434587506817	-2.48675028278369
CUL9	0.225101284704411	5.347791491473	3.3412655998374	0.00118268018554013	0.0541292454839812	-2.49221014291871
FAM83F	0.8754220108104	-0.740532465694854	2.81830735307618	0.00584462401319639	0.132446466120185	-2.49228940936245
DACT3	1.22437954223635	-0.973320521992067	2.73850648316203	0.00733633072016232	0.143511323248016	-2.4978813971644
TMEM69	-0.246921942966244	4.00405786756327	-3.27474932494088	0.00146393153768037	0.0601542777301389	-2.49906585592258
SNORD15A	-1.18887755928981	-1.31187334884603	-2.75987694766316	0.00690609460914982	0.140469914123198	-2.50210772224023
E2F6	-0.173541202359891	5.61187630113256	-3.34862056103567	0.0011549040798673	0.0535030909465393	-2.50341838205207
KSR1	0.371111981614688	4.22191232030983	3.25527046707618	0.00155746042530954	0.0623133209398964	-2.50384044862466
RBFOX3	2.06135039208983	-0.961208194632597	2.71584126473946	0.00781919278477553	0.148938701745542	-2.50578473529402
BNC1	1.33977950399459	-1.49643428962206	2.72972535559469	0.00752008657883742	0.145554243087598	-2.5080332420491
SEC1	1.07546932985393	-1.30626064055767	2.77861562668279	0.00654791619937085	0.13791857747894	-2.50928245720155
UBN1	0.177764436854299	7.0266364249627	3.37696052808104	0.00105349968965748	0.0508374357219953	-2.51553718616923
SHROOM3	0.208148137926084	5.27600487408539	3.34076241460454	0.00118460319583456	0.0541292454839812	-2.51635501297757
ZNF828	0.251674840149872	4.8977825856617	3.29235833565857	0.00138392907701567	0.0585268751073385	-2.51682356989444
RPS24	-0.219994507705897	10.1010999405053	-3.44745036951193	0.000836365062642102	0.045207317476463	-2.51713718186944
KDM2A	0.158975781553486	8.38949262813076	3.40062148322373	0.000975306601076612	0.048631914031295	-2.52711930778175
EIF2D	-0.159259580189643	5.80368006593777	-3.34317566191376	0.00117540717504233	0.0541292454839812	-2.53310980580916
MLL2	0.393736461540175	7.69276112307923	3.39256920385316	0.0010012833832438	0.0491069305025492	-2.5341938983874
ATP5F1	-0.16538914535007	7.247802172371	-3.38980203094872	0.00101035948173343	0.0492631252842854	-2.53944997590993
CCT8	-0.143628904026381	8.27494871275217	-3.40866093245658	0.000950004329087991	0.0481199294666134	-2.54239277259539
ZFHX3	0.311086365468377	6.36787133234463	3.36303710017022	0.00110222672868795	0.0517169457524574	-2.54360018033816
LOC100289211	2.01769389062242	-1.11804179719941	2.69910812929293	0.00819403646655772	0.150440977058383	-2.54371140094355
SETD4	0.200780105749052	4.32430794256682	3.25142912382113	0.00157655233385661	0.0626276988869784	-2.54411753828627
ANKRD9	0.539001457925798	3.50527122467368	3.18855784906003	0.00192182370278706	0.0707967012413694	-2.55092825346022
HOXD8	1.44505038570738	-1.91949673174193	2.7057996917338	0.00804221978048195	0.14994212219485	-2.55383988901132
TEKT5	-1.42264249159975	-2.23204432630025	-2.70801121923923	0.00799261015658996	0.149501128913227	-2.55517829344322
NPB	0.648572836346387	1.4061278584305	2.96649566504743	0.00378710310938316	0.104860119869742	-2.5579322550357
AQP7P1	1.9907265459071	-4.05048696239182	2.69861213199267	0.00820539256200413	0.150440977058383	-2.56037077609178
C11orf95	0.336434829275811	3.30164696645861	3.1367037919439	0.00225835763654569	0.0772873930139989	-2.56521975046356
MAPKAPK3	-0.178369220445646	4.69413355144072	-3.28878397166579	0.00139982958879068	0.0585268751073385	-2.5674354973869
LRRC4B	1.49601838922382	-2.19500635440286	2.70140530885317	0.00814162746109601	0.150440977058383	-2.56870713126395
AGPAT4	1.41746174571568	-2.06833857825752	2.69649465690949	0.00825403418622006	0.150440977058383	-2.57467218635261
C1D	-0.295656879385885	3.54435458490725	-3.19482972614967	0.00188445052547796	0.070347211134137	-2.57482635409415
SCCPDH	-0.170900953252699	6.83969223462957	-3.37283119292227	0.00106773564344131	0.0509393508785404	-2.57795641185538
CYB5R1	-0.202473152683207	6.31904988487576	-3.33551493648672	0.00120483290568807	0.0546060312052231	-2.58662763987365
MED17	0.206377496299318	4.94617766214141	3.2604948488754	0.00153184141838845	0.061435289882802	-2.58788691689108
MIR942	2.1920889872427	-4.42807230090792	2.69585061511869	0.008268880679911	0.150440977058383	-2.59022239267688
SFT2D1	-0.246939398784416	3.90946631766696	-3.22667022324966	0.00170495297900228	0.0661569225541394	-2.59164289285251
SAE1	-0.124027518658361	8.08798758973043	-3.37657918202037	0.00105480687607823	0.0508374357219953	-2.60059026538445
SLC38A9	-0.274073932683271	3.19896722819515	-3.16623727441104	0.00206050798628146	0.073475342350898	-2.60244524018362
PLEKHA6	0.17221246804428	6.64507385984049	3.32077168253302	0.0012634177352253	0.0561478727564872	-2.60623846778745
TSPAN6	-0.241302657828596	3.91164351550837	-3.20880644713658	0.00180359023326587	0.0685528251389508	-2.60764066053874
IL17RE	0.601566329997997	0.945897732621467	2.87886424084188	0.00490395712597744	0.120475833441634	-2.60923024130934
INPP5E	0.25179234210185	4.68156357331765	3.26077132420067	0.00153049669607232	0.061435289882802	-2.61083638209077
LOC643529	-0.616581662215628	-0.0441797765429297	-2.88059097584379	0.00487929777572686	0.120396217789981	-2.61699948818544
ACOT11	0.884172340983033	-0.703927161820984	2.77770353021709	0.00656494989384314	0.138103423930355	-2.61766203450374
SMOC1	1.5266123884464	-1.98154166550338	2.66494338257353	0.00901051613746876	0.157298404888338	-2.62386547903783
DCTN6	-0.222209118486683	4.23680090434559	-3.21240131023511	0.0017833225231207	0.0680919768873759	-2.62742761705556
EXTL1	2.36948400817441	-4.22804626273632	2.69227012142475	0.00835186170039586	0.151001659543157	-2.62823955465989
SUPT4H1	-0.168975290193411	6.65923792939712	-3.33570719613105	0.00120408603626634	0.0546060312052231	-2.63574129393172
FRMD4A	0.165287524421099	4.89903179988247	3.28239403930696	0.00142868210277629	0.0595842381217724	-2.63889370860895
ZIC2	0.296953865623507	3.14186371403556	3.10735017813885	0.0024723954151815	0.0815063691857429	-2.64097342151395
PLAC8L1	-1.38720590753001	-1.20648372049492	-2.65454334036987	0.00927331841663974	0.158735083861899	-2.64736890274671
MDM4	0.245918167305664	7.21555288984375	3.32895878057756	0.00123056312836525	0.0554715303471173	-2.64945688730441
AEBP1	0.824450685052545	0.253194417539033	2.79368187660125	0.00627232708298251	0.136054991097016	-2.65942583776419
ESPL1	0.208220797640975	5.89644998544105	3.30556734301544	0.00132662445163089	0.0574778946349094	-2.66036457983059
RFX1	0.352270926423819	4.62861158013481	3.17349719916085	0.002014408440218	0.0727623472013086	-2.67200030844237
SH3GL1P2	2.3583179685633	-3.14279389587926	2.66660319663282	0.00896920421862756	0.156904781749296	-2.67748004751683
ASB14	1.12838029157936	-0.799682940120141	2.69747697785703	0.00823143629524766	0.150440977058383	-2.68286975356384
PGK1	-0.132501166576645	9.16465232936247	-3.37920425036091	0.00104583937480267	0.0506974426208693	-2.68297596904411
CREBBP	0.264492486445739	7.43844363884613	3.32563678853196	0.00124379641768897	0.0557674297303763	-2.68770106667112
ARV1	-0.257987313539104	3.95798880987149	-3.18739585233339	0.00192882330025979	0.0707967012413694	-2.69195434344207
CCND2	1.68543715145187	-3.54576215751878	2.64465408349552	0.00952963511510284	0.161146226152659	-2.69344948600245
C9orf71	-1.81487421320764	-3.8674873451995	-2.62732769399825	0.00999422098253761	0.165816817174563	-2.69493817092639
ZNF253	0.304815899307429	3.5733310928316	3.09864345690415	0.00253941767477577	0.0828885890772527	-2.70338067446481
TOMM5	-0.192548885753881	6.01541417089183	-3.30911591463786	0.00131161287000818	0.0572726204647958	-2.70443411914552
ZNF646	0.264902673126425	4.85167112697909	3.19797788593561	0.0018659476594245	0.0698123236156942	-2.71134696908864
RASL11A	-0.592692540744144	1.14085476093604	-2.86757306116253	0.00506804725687472	0.122598183187848	-2.7258649499282
CSPG4	0.603775628453295	-0.271959875674433	2.8341279046065	0.00558411011333811	0.12908722243904	-2.73039834854538
KLHL14	1.81796714866495	-4.96652821387771	2.62117226997482	0.0101641401972667	0.16677140547282	-2.73395200578594
FNBP4	0.163433998399119	7.36923738425112	3.30649736110677	0.00132267469154429	0.0574671730590622	-2.73671257177763
CBFA2T2	0.258082909570184	5.45836325527376	3.23517616950221	0.00165977800811862	0.064784678946477	-2.73682166947452
C5orf55	-0.22488392819303	3.63217554063128	-3.15732611988473	0.00211843584185213	0.0747563289920598	-2.73896154192095
PPARGC1B	0.276064592480942	4.37955353400378	3.20559967895651	0.00182185107289115	0.06877796239962	-2.74023276869861
SEC16A	0.205931183888154	8.37132022874398	3.33670927525499	0.00120020029302182	0.0546060312052231	-2.74153827469561
SKP1	-0.185681731698608	8.44375521455257	-3.34109084454874	0.00118334771124026	0.0541292454839812	-2.74766422290598
WDR61	-0.156658954289372	6.75797934863996	-3.3101529032416	0.00130725622219444	0.0572318142931411	-2.74803583242965
MUC1	0.27168301743978	3.86474489842433	3.18714171695509	0.00193035731679409	0.0707967012413694	-2.74934458971269
ZNF34	0.241050870991482	3.39495711523923	3.09433224129491	0.00257322537615929	0.0830358978828275	-2.75183161949174
ZCCHC18	1.14332954379175	-1.21140230219553	2.63516895671156	0.00978148681011035	0.163585585412285	-2.75280188505791
NCRNA00310	1.33490539809323	-1.49079742502281	2.61510470598349	0.0103341856979823	0.16877824376275	-2.7535683009726
HEY2	0.957765620566067	-1.32913596207654	2.68910462287268	0.00842585403603308	0.151493518017612	-2.75398220266343
CPZ	0.469465844841029	0.299820242473587	2.88844883673183	0.00476851244090974	0.119551530162774	-2.75730631284138
BGN	2.06143934582564	-4.10458758267165	2.6001564355181	0.0107641360803466	0.170687087141444	-2.75924026976138
HSD17B4	-0.134910866144612	7.05575037703167	-3.31229566058015	0.00129829688629888	0.0572154788164364	-2.76318795331045
C1orf116	-2.16052750981699	-2.4054914874719	-2.6034379224347	0.0106683921627647	0.170246365009615	-2.76377484140057
FAM69C	1.48383633630912	-4.02997831429028	2.59894175237106	0.010799773118998	0.170687087141444	-2.76395384835876
RNF139	-0.154490251662986	7.32646573647491	-3.3111260211829	0.00130318024682088	0.0572154788164364	-2.76959895918106
FAM32A	-0.181926597402019	6.87321034343708	-3.28912335750615	0.00139831251799552	0.0585268751073385	-2.77110739778097
CN5H6.4	-0.938884109216198	-1.28159464254581	-2.65978437493091	0.0091400250049364	0.158074227696542	-2.77385153931477
BRPF1	0.16818314450716	6.1954628585131	3.25437011232231	0.0015619157956804	0.062342433811358	-2.78263614534316
LOC100289178	2.15540735672203	-2.91853955587577	2.58965732122025	0.0110757017092143	0.172467444492458	-2.78294434806854
TRIM62	0.27844646228502	4.03473984914578	3.1341136088344	0.00227652735842216	0.0776992725352086	-2.78449251691921
PDIA6	-0.114497736795839	8.32363954336066	-3.31996361365111	0.00126670470043505	0.0561478727564872	-2.789859942413
PCDHB12	0.577282456657642	0.648549290237452	2.80770714509586	0.00602534980383864	0.134120594214783	-2.79142525967475
FAM183A	2.18257912503515	-2.94314742837827	2.5825224869	0.0112920491758334	0.173926466944826	-2.79157698161745
ARID1B	0.202505601694635	5.62381054096287	3.2417317757879	0.00162572694983283	0.0638678289213943	-2.79219259902064
TMBIM6	-0.104118599481827	10.0969532654542	-3.35166001184607	0.00114360529290524	0.053126819218187	-2.79611164586113
SLC9A1	0.180322950729869	6.99598658463686	3.28001367799188	0.00143957175668669	0.0597351574533198	-2.80092643413296
SNORD9	1.45072813418706	-3.09940615025663	2.58475069439761	0.0112240782223753	0.173553224062404	-2.80112572957088
CEP164	0.154292867837242	5.49547847066389	3.23478306340523	0.00166184090337471	0.064784678946477	-2.80360976855741
AASS	1.15322576348736	0.275914622178353	2.62957825563643	0.00993273887705309	0.165453311732904	-2.80712855724435
AHDC1	0.323719434240248	5.19796688569927	3.18346324224814	0.00195268915733916	0.0714590229044641	-2.80807484109056
UBE2S	0.375192384032704	6.67501398927781	3.26643519682843	0.00150319050434095	0.061026511627776	-2.80963542294436
SOCS4	0.304861224389888	6.36592819862019	3.25176529922353	0.00157487280870272	0.0626276988869784	-2.81083392147283
NR1I2	-2.11730561837965	-4.46313157759942	-2.59221102646558	0.0109991797246292	0.172206376317337	-2.81310921656975
RRBP1	0.147887688271508	8.03318861079674	3.3032935379023	0.00133632781899118	0.0577486988237945	-2.81316660416312
PRDM10	0.310620416892903	4.53833409003624	3.11583517677117	0.00240866431190311	0.0805650039045352	-2.81479885249771
TCP1	-0.121506282714506	8.46763496653647	-3.31105867751601	0.00130346193668155	0.0572154788164364	-2.81563685799095
CDC123	-0.180029722772077	6.40857350879693	-3.28055389223259	0.00143709359693105	0.0597351574533198	-2.81736378984557
SUGP2	0.155445259205389	6.54591623882319	3.27926425842047	0.00144301624080012	0.0597351574533198	-2.81965525883991
CAD	0.171069095429672	6.79935492127865	3.29900792563963	0.00135479748629948	0.0580758206746596	-2.82341821908956
LPAR1	-2.12061615387814	-4.18213403873803	-2.5871858688632	0.011150215900467	0.173144113945599	-2.82349953399564
KCTD21	0.211863197149501	4.43145845309895	3.13901953009835	0.00224222741405996	0.07715019193208	-2.82640073945518
SLC16A1	-0.195507619756619	5.88992774167036	-3.23786310073807	0.00164574178115957	0.0644575773960483	-2.82942014928957
ZNF737	0.289155627684033	3.69671361989272	3.11600956424605	0.00240737063875697	0.0805650039045352	-2.82947472343355
RPL4	-0.158189646962787	11.6160255053863	-3.36883798154079	0.00108167399481887	0.0510811752337656	-2.8328090969112
C8orf12	-2.06878327189854	-4.44495565529535	-2.57775718466373	0.0114386605851683	0.175023018871322	-2.84112198007713
NCRNA00338	-0.330705892485801	3.50071066797231	-3.04269822655162	0.00301193215017991	0.0922555920871957	-2.84196428324015
SLC22A20	0.611460352970895	0.250420087471792	2.74358939241248	0.0072318429722942	0.142769930479009	-2.84704306096577
PLEKHM1P	0.283673887716765	4.40986019313415	3.12058387917057	0.00237366637596175	0.0800346703056135	-2.8503546705592
ZNF284	-0.966903295663363	0.172101263320962	-2.64536089764861	0.00951110472856802	0.160995663441874	-2.8559944353178
BRD4	0.215075451177598	6.81666518610157	3.24782461538717	0.00159466590933144	0.0630477368029764	-2.86630782580965
DIXDC1	0.424278883519898	1.58386384342286	2.88607267286978	0.00480176692108089	0.119551530162774	-2.87027363993631
PLCD4	0.329885030639567	2.35359416516253	2.98318720029902	0.00360303176405177	0.101565452353714	-2.87318187524663
AMH	0.494936617158142	3.24278418295489	3.04153838842484	0.00302253895373561	0.0922736921952051	-2.87724967520159
SMAD6	0.308345697961335	2.86086918789797	3.07523921928933	0.00272803230811851	0.0860822873980641	-2.87788078998575
PPP1CC	-0.16034853614475	7.37997964171684	-3.27515480613692	0.00146204162710631	0.0601542777301389	-2.88421798516807
FAM151A	-2.00459879474005	-4.66342160350222	-2.54204612251843	0.0125930935953692	0.183295820094826	-2.8851430355953
LOC389332	-0.640151955091878	0.0439705847510245	-2.79983048515688	0.00616293596389075	0.134584440609932	-2.89019724494541
LAMB2P1	-1.7255586332143	-1.54248567930731	-2.53383029424559	0.0128730799115946	0.18573806725852	-2.89160512111472
MEST	-0.144152015463804	6.6680476367913	-3.26519304412747	0.0015091397655374	0.061026511627776	-2.89272667548133
JAM3	0.566798109400455	-0.703480885614054	2.77153209070784	0.0066812706503013	0.139254111755046	-2.89604168965694
ZNF467	0.290437898172655	4.38253959859379	3.15671486730335	0.00212246441247415	0.0747563289920598	-2.89709555390145
LOC100288748	-0.381195699826025	1.69273654110287	-2.95531177904553	0.00391525076464893	0.106342848027081	-2.89783169895533
DGCR9	0.541540473565718	0.54041167672115	2.78597191361781	0.00641200366522793	0.137280395891997	-2.9054369279978
RBBP7	-0.128581058300558	7.50194037803346	-3.27349680680322	0.00146978385589925	0.060246728446223	-2.90914809982177
MYL12A	-0.173351194597899	8.14278368751734	-3.27788584745482	0.00144937184561095	0.0598501104839443	-2.91076580691105
SH3BGRL	-0.226743702056051	5.41849966754672	-3.20706485321686	0.00181348638507159	0.068617073085831	-2.91502967358605
ALOX12P2	0.396700280701509	4.603024621712	3.05329954384341	0.00291656776443782	0.0908318050138884	-2.91592018872619
SCNN1D	0.631134782197095	0.654863186303181	2.76249662010618	0.00685496901525588	0.140149757715329	-2.92464262189284
STK10	0.159277472706163	6.01085645498563	3.20378905212562	0.00183223768205167	0.0687830929595201	-2.92465914200948
ARTN	0.373387783712791	1.23582248291402	2.91154610500405	0.00445611789850067	0.115362408257779	-2.92940355170074
YLPM1	0.212581572674321	6.48466446726377	3.24151055495545	0.00162686529063107	0.0638678289213943	-2.93012887908335
LOC441208	0.748122156920299	1.38138725661613	2.75977701403578	0.00690805178569879	0.140469914123198	-2.93424524590433
FLJ12825	-2.08113777660125	-3.08167761188405	-2.51451674847336	0.0135534086978448	0.190636843618802	-2.93607981649182
NUMA1	0.160501262807193	8.26063235561547	3.2716739373897	0.00147834022953646	0.060449295840508	-2.93658611060614
GLI4	0.339300890251327	3.47688673473555	3.06911382270083	0.00277949953758142	0.0872697967720112	-2.93662088456072
RPL26	-0.209549279873404	9.56684468537758	-3.29971173417603	0.00135174796973086	0.0580758206746596	-2.93764777453362
COPS8	-0.13684159920539	5.91585628886262	-3.2071968880025	0.00181273436057844	0.068617073085831	-2.94223409999152
LOC283624	0.34060859535141	4.97776380664974	3.15144857474749	0.00215746950160919	0.0754843513491883	-2.94432772567887
DNAH7	0.776821598521958	-0.262477030140712	2.60362728905668	0.010662890552748	0.170246365009615	-2.94453795016946
BRD3	0.215887502736091	4.88252847675564	3.17471451447709	0.00200677337615492	0.0726434587506817	-2.94769716578682
MIR21	-1.34682219576429	1.67711411106925	-2.54537657273833	0.0124811635369057	0.182940384742517	-2.94841380839005
CALM1	-0.115209517676789	9.16678074714688	-3.29014056405721	0.00139377477213294	0.0585268751073385	-2.95814139501943
CACNB1	0.342221016373105	3.11512888330648	2.95130062361306	0.00396217757297125	0.107222423511928	-2.96468541302303
ZNF500	0.282727907600589	2.76379917653939	2.99661651594641	0.00346097217586787	0.0998255376219054	-2.97026592040395
KANK3	0.75091423906055	0.173744173151803	2.64039637222094	0.00964195175491491	0.162410570150293	-2.97142337890363
MMEL1	-0.873343834841703	-1.12451255335477	-2.59040702719424	0.0110531870633132	0.172277260435089	-2.9765678952575
NRP2	0.718815675032562	-0.973644159124232	2.65673844038854	0.00921727829106078	0.158288037175021	-2.97701878430092
SNORD73A	0.695360297009622	-0.801849891321477	2.66407932184474	0.00903209037904037	0.157326155676099	-2.97898431814269
DNASE1	0.308344597004335	3.14122249140073	2.99031547539491	0.0035269694502906	0.100538313786645	-2.9799727530079
KCNE4	-0.385244391471604	4.764634949634	-3.11062000186142	0.00244765235705791	0.0815063691857429	-2.98120266192857
ZNF238	1.16466794423888	-0.275009366505089	2.54831582491677	0.0123831248556782	0.181981880567981	-2.9813506339717
CCDC80	-1.34586594122425	-1.4869161132411	-2.4970110404977	0.0141977382657915	0.194465990792053	-2.98340059464702
HERC2P2	0.159801035706677	5.05081879874127	3.15479926900725	0.0021351357609421	0.075016828710075	-2.98628062801033
FLJ45340	0.273835296862755	6.05082579356316	3.18183741327095	0.00196263602939216	0.0716662116933505	-2.99085314346259
COL4A2	1.63019298517803	-2.64103944834544	2.48645795764925	0.0145992948742935	0.196987655098017	-2.99928308641779
ATP13A1	0.206738992815457	6.57907957493744	3.21811977726544	0.00175151952246884	0.0674940380040756	-2.99984771255928
APOE	0.503742764717767	1.7393179151958	2.85194634154869	0.00530346384997112	0.125630494938976	-3.00308266123476
GREM2	1.70353821551863	-4.80485659126501	2.48158378296	0.0147881717507036	0.197642067435302	-3.01056623855298
NPHP3-ACAD11	1.31897593283784	-1.00243980789134	2.50163903787129	0.014024780446442	0.193597864677665	-3.01636996444714
PDCD6	-0.164925564995277	7.96611362072068	-3.24957424685677	0.00158584940567582	0.0628477380581098	-3.01715710172259
C14orf119	-0.179817686029113	5.80155317185484	-3.17855442545795	0.00198286558103356	0.0722471546344341	-3.01759011840673
ABHD14B	-0.245849240227839	4.17603848374433	-3.08873418016209	0.002617747977793	0.0838655427488603	-3.02070616669624
RUNX1T1	1.93014633546842	-2.24395271466732	2.46540420298574	0.0154309124224938	0.202723157387106	-3.02158561942783
HEXB	-0.143772629421324	7.09893722104968	-3.21332361685237	0.00177815696344222	0.0680501076810245	-3.02292771535718
FAM171A2	0.417098451957369	3.5662767049187	2.9909167026812	0.00352062236273781	0.100538313786645	-3.02597647735381
ATXN7	0.284175697198464	6.43897667729425	3.16443703413642	0.00207209035101552	0.0737311468731567	-3.03326364912061
DNAH8	-1.78682858381439	-4.08275978723302	-2.47436413393195	0.0150719558549631	0.199575130418371	-3.03616508287413
LOC731275	1.107640129648	-0.692532835295764	2.50468812217167	0.013911864133253	0.193074142735324	-3.0401807639984
CHRM1	1.05770689303606	-1.46032560496058	2.50478949934646	0.0139081238843058	0.193074142735324	-3.04217305610942
HCG27	-1.59883610415082	-0.428004315651991	-2.45874301045014	0.0157027072849955	0.20373318590711	-3.04738333634505
HNRNPK	-0.104362185765931	9.87420237571892	-3.26548095370602	0.00150775887186488	0.061026511627776	-3.05338447181411
SCPEP1	-0.184086832530097	5.46857195163328	-3.12577297174766	0.0023359636154866	0.0790822985939229	-3.05552732457944
SOX5	2.19219757758828	-3.60872977205833	2.44882939513602	0.0161151296418631	0.207155594258662	-3.05766551948268
DCAF13	-0.162561910507191	7.1731724586828	-3.2135039655463	0.0017771485188725	0.0680501076810245	-3.06413750809834
MKX	-1.4548117780508	-1.74093469792467	-2.45104680328239	0.0160220515518455	0.206594286933743	-3.06637417330108
MARK2	0.14734379421485	6.44775015784775	3.18727258463873	0.00192956722893539	0.0707967012413694	-3.07186709034075
SCAF1	0.253270374205184	6.55124205359139	3.17064047191695	0.00203243239593911	0.0728864561151583	-3.07781688689043
NQO1	-0.146612102566364	9.07442080604924	-3.24477799500014	0.00161012745442115	0.0635088951597624	-3.07825004253405
INCENP	0.185519178435509	5.94577499150899	3.15795410900922	0.00211430438163437	0.0747563289920598	-3.07825056685247
HIST1H4K	1.71810464185662	-1.41471204342137	2.43649039160616	0.0166419404270364	0.210529358322055	-3.07961047247212
DAP3	-0.139337249571531	7.17303602301957	-3.20342625539728	0.00183432548791832	0.0687830929595201	-3.08088711657674
SERPINA12	0.882581744721354	-1.38255479325939	2.54737886289975	0.0124143017397417	0.182279879100474	-3.08396313907208
DCLK2	1.03933975398212	-1.11805052703072	2.50695966050241	0.0138282730056844	0.192399365846144	-3.09166330692019
HIST1H1T	-1.77873402457851	-1.89788059337364	-2.42897103552429	0.0169704572114427	0.212516014645663	-3.09342954676022
SNORA25	0.809673180433803	-0.938167470025243	2.59900893187232	0.0107977993914247	0.170687087141444	-3.09490715619736
CAPN12	0.469444491927788	1.8359676176236	2.78626622162834	0.00640662012510793	0.137280395891997	-3.10219855260305
SPDYE6	0.677860310490342	-0.0865196788811226	2.60398760307388	0.0106524295345784	0.170246365009615	-3.10339934835022
PWWP2A	0.191483080993439	5.26183950075894	3.11988935465989	0.00237875533900993	0.0800448778462817	-3.10546190659353
RPL22	-0.190885881273337	8.09217493539299	-3.2141697514033	0.00177343030642167	0.0680501076810245	-3.10809753131646
FGFBP1	-1.75183122750489	-4.06554394448068	-2.41975240945464	0.0173810910110805	0.214623975747776	-3.10903531347275
PDGFRL	-0.274937386534959	2.81592750064251	-2.97845521588382	0.00365435799848222	0.102542756990968	-3.11224050534971
TSPAN15	-0.180483373656175	6.13572560621404	-3.16950542920621	0.0020396353421367	0.0728864561151583	-3.11833601592018
KCNV2	1.55462778071909	-2.86905724525772	2.42366820575514	0.0172055972221366	0.213303489950343	-3.1357412757339
CCDC7	0.631571355465248	0.699086923336202	2.62407079521707	0.0100838042859151	0.166318007422409	-3.13847382017699
RBM33	0.217217174745691	6.48375812059085	3.13649199660924	0.0022598382673909	0.0772873930139989	-3.13993962211968
MBD1	0.146944381700996	5.7623391564597	3.11010478696808	0.00245153570445127	0.0815063691857429	-3.14241844745409
DEGS1	-0.165763609080386	5.52887463871231	-3.1261970642975	0.00233290699905602	0.0790822985939229	-3.14278456708234
STK35	0.181064074249454	5.6622094291631	3.10852571680488	0.00246347337398918	0.0815063691857429	-3.14571549528509
SF1	0.121017730685901	8.02865169716183	3.19199455556716	0.00190126014327441	0.0706592769691582	-3.14800765191696
PDGFA	0.195523818895792	4.86708171486793	3.05192633615498	0.00292876076312875	0.0908730890585625	-3.14901624780427
LOC100286922	1.93609675280563	-4.09832796335564	2.40280277665396	0.0181592361671856	0.219750409305363	-3.14967672510556
ARID1A	0.224072665667439	7.48423521922054	3.1763460977902	0.00199658228920553	0.0725887874014636	-3.15479058598255
PPA1	-0.17806820169347	7.83604040932928	-3.19404416117458	0.00188909417543431	0.0703634988640611	-3.15875073926915
LRRN3	2.15854090365703	-4.07279316622244	2.39108150099517	0.0187153182025396	0.223089794454221	-3.16464404242335
IL19	1.60891446973329	-3.61276766275005	2.40004923201276	0.0182885332489811	0.219867959470537	-3.16890275700258
NIPSNAP3A	-0.21173904442352	4.09012659582998	-3.04319765052635	0.0030073755091144	0.0922555920871957	-3.18562221618075
NPHP1	-0.824062573499876	-0.771035334507799	-2.49233498737236	0.0143744303764284	0.195667482005389	-3.18687235959504
TAF4	0.158547284908419	6.44095644932629	3.13864793097622	0.00224480853905623	0.07715019193208	-3.18708795567706
LRRTM2	1.34306263703513	-0.99453345783348	2.44212049066138	0.0163996888969744	0.209205489788711	-3.19017562017097
ZNF623	0.210062169977118	5.41888114244304	3.09552511536423	0.00256382951370525	0.0830358978828275	-3.19132088211153
C11orf67	-0.455870062698345	2.4666007202084	-2.7759246840794	0.0065982868746031	0.138282894349451	-3.19304030256299
TMEM128	-0.233571151748695	3.71000482690925	-2.97511273079475	0.00369101872257746	0.103149174673823	-3.19334890831562
MGC23270	0.5340665015996	0.469944731430404	2.70184147064725	0.00813171112751229	0.150440977058383	-3.20063485625752
DPP4	-0.539861169577287	0.66250682023194	-2.68764576101877	0.00846015435937436	0.151493518017612	-3.20346005403672
YEATS2	0.181263269525251	5.63862412319021	3.09284411765929	0.00258499163805287	0.0831373079899928	-3.20396797654462
TUBA1C	-0.16418455476963	9.15662036246808	-3.20362790412233	0.00183316477531851	0.0687830929595201	-3.20632322789716
CATSPER1	1.84746877943043	-2.76545579882724	2.37059789545844	0.0197234968458383	0.227798012634505	-3.20674486963041
LCP1	-0.260814998624163	3.67310493155494	-2.98522411135977	0.00358114372174344	0.101510250173623	-3.20885059724156
CEP72	0.236081129239926	4.66849872650954	3.03968018291792	0.00303960451303089	0.0925944369324748	-3.21105258629479
CXCL17	-1.86854683183985	-2.86555674186429	-2.37845159013275	0.0193313901207346	0.225924645967271	-3.2111867427249
PWP1	-0.14311915150847	6.0524726264437	-3.13839020814454	0.00224660030321233	0.07715019193208	-3.21134356746342
DAPP1	-1.29036700126389	-0.648307884117979	-2.40186824887062	0.0182030270099805	0.219867959470537	-3.21405358896582
WDR62	0.186678936420207	6.50067091391038	3.13266474456211	0.00228675012045783	0.077889224062193	-3.21461847951556
HSPA6	-1.54117300680179	4.58931929883194	-2.51282703200664	0.0136144376217344	0.191228871088426	-3.21552942630242
PDE6C	1.56113886859846	-3.52753411748611	2.37109709136391	0.0196983654929396	0.227798012634505	-3.21950731396464
SLC25A3	-0.138541385459263	8.64972501071166	-3.18801122463307	0.00192511348570209	0.0707967012413694	-3.22178736213743
PITPNM2	0.257089168627586	4.65803460842671	3.04142716016904	0.00302355795999596	0.0922736921952051	-3.22316436769966
ALK	1.77742695895844	-4.1177629877765	2.35873950069038	0.0203289099384246	0.229561573133162	-3.22515772479402
ZNF490	0.304621255618704	3.73119685942915	2.88541979916394	0.00481094115041537	0.119551530162774	-3.23471495552287
SMURF1	0.176108262157184	6.9358845987722	3.10947113605548	0.0024563195935206	0.0815063691857429	-3.23550904370836
AFAP1L1	2.31023859429504	-3.30281157982	2.36020047470689	0.0202534434443793	0.229466643419837	-3.23556513275568
AZU1	2.11823528760772	-3.6833053399926	2.36151595407759	0.0201857049161816	0.229338131126509	-3.23575047555067
TMEM63A	0.176362598980781	5.0588253751509	3.08542668938188	0.00264438813720969	0.0843285391247503	-3.23897779272
ZBTB4	0.159956510064557	5.93437042870985	3.10736816737828	0.00247225865551394	0.0815063691857429	-3.24962113221622
LOC389247	1.01361637692918	-1.7318459391338	2.41508660954044	0.017592277249504	0.216333268176989	-3.24998289087001
LOC100128176	2.42770069023566	-3.86502089844925	2.34354134691929	0.0211288634288008	0.234325467273662	-3.25225595201338
ID1	-0.296461617126223	5.48612224946422	-3.0427477220335	0.00301148027833752	0.0922555920871957	-3.2558099855241
NPY1R	-0.199632398045985	6.34622103429305	-3.14227496253526	0.00221973296507746	0.0767000291486682	-3.25800465174799
NFIX	0.293686606255277	3.14173443428771	2.92289171759	0.00430966472562329	0.112969957478564	-3.25990795162577
MKI67	0.257661197033508	8.60821405145354	3.17259213302668	0.00202010259483979	0.0728107668019409	-3.26712625699397
OR8D1	2.02506366659584	-3.66431197469078	2.33179175385743	0.021766260572168	0.237860786547614	-3.27541302720781
AMZ2	-0.13632260260763	6.7514097930775	-3.12344399200962	0.00235281604799558	0.0794919102761174	-3.27684153422852
AMY2B	1.30175955945351	-1.92032781896922	2.36170483806202	0.0201759951321996	0.229338131126509	-3.27983165240968
KRTAP5-10	-1.61956058090382	-3.2905520088488	-2.33008367347017	0.0218603222269602	0.237860786547614	-3.28363283279163
RASA4P	-1.21236128421743	-2.03980669999448	-2.36783501043864	0.0198631053888556	0.228466694995338	-3.28413366589997
TOR1A	-0.131543902740414	5.54480274698314	-3.09434815827101	0.00257309979338558	0.0830358978828275	-3.28869996205956
LPHN3	1.42235728355352	-2.72000481249266	2.35246261594273	0.0206559831698096	0.231440963940682	-3.29006724878607
MAPRE1	-0.111091987016237	8.06349737179606	-3.14394305307548	0.00220828829448372	0.0766211897032069	-3.29178772878525
C11orf45	-1.06785058398091	-1.45161886357497	-2.37231177348098	0.0196373325112055	0.227276642849412	-3.29302068892121
SLC28A3	2.10734725078755	-4.11114283656214	2.32741574391116	0.0220079601001386	0.238845635765554	-3.29367587067376
C2CD2L	0.211618658135669	4.59719204361652	3.00639919487939	0.00336076619153321	0.0982612828447576	-3.29686295493735
LOC100131496	1.25303351187717	-1.56279757779786	2.36312274503999	0.0201032381376856	0.229180191917905	-3.29781864770141
RPN1	-0.114637205186179	8.7026961926751	-3.15659558559098	0.00212325139148699	0.0747563289920598	-3.29951447502386
PHEX	-0.417677898532238	1.21102190143059	-2.68375622316792	0.00855222453304235	0.152643973415795	-3.29984180079362
CABIN1	0.196610754698518	5.86996455506956	3.08212290020604	0.00267124948918278	0.0847703538085253	-3.30126566542365
IGSF6	1.30800824348259	-1.92974371810432	2.35429127656103	0.0205602184988855	0.230926188163439	-3.30291439821759
ACAT2	-0.157586890972159	5.63602881946114	-3.07683752189583	0.00271474913131094	0.0858250746163406	-3.30541547613691
FBRSL1	0.255724402282346	6.24403844881329	3.10513948532164	0.00248925537741378	0.0817884222630021	-3.31678960558522
PSMD6	-0.155668417313429	10.743744538565	-3.19089791858774	0.00190779948291383	0.0707450965681837	-3.31857444774833
ARAP3	0.738477977565002	-0.0838120057185142	2.50581668444915	0.0138702773254758	0.192823373226315	-3.31894405002071
TRO	1.5129682353574	-3.22951310083301	2.34044982270834	0.0212949529080458	0.235852180419972	-3.31918830763143
CTSL1	-0.221357461457317	5.80076434926204	-3.07281436746926	0.00274829993513274	0.0865585086914501	-3.32084547654711
TRIM11	0.22855193623313	5.67022686872239	3.05200638573378	0.00292804869168182	0.0908730890585625	-3.32491247940593
APOD	-0.204190492169183	6.0054088277236	-3.08811965865351	0.00262267871667388	0.0838655427488603	-3.33009608109813
PARK7	-0.185675287498309	7.55374395180315	-3.12659757560894	0.00233002375754592	0.0790822985939229	-3.33368349096381
TOB2	0.228867816496643	6.11490189206337	3.02979595460086	0.00313188947929381	0.0940354033244339	-3.33475478034616
LOC285441	1.77650641944658	-4.0690726575325	2.29613312708452	0.0238059009967094	0.251227849855318	-3.33549479433221
ATP6V1C2	0.475216911700321	1.12464933739047	2.61364759798132	0.0103754025634888	0.169121084280495	-3.34139053017619
ANKLE2	0.115484838984266	6.9967190703404	3.09387018540542	0.00257687341552185	0.0830358978828275	-3.34187861139348
TBX19	0.778480014776452	0.262999073291781	2.45969915315245	0.0156634330190318	0.203694406675916	-3.34672179788318
SRL	0.951691113798545	-2.12818204624688	2.35956606850212	0.0202861831058326	0.229505201948387	-3.3487819989549
PRORSD1P	-0.413063704911718	0.971029226080051	-2.67335087009291	0.00880302067729299	0.154807274245056	-3.35051954160249
PDCD11	0.129620382120871	6.63751552640649	3.10401732283861	0.0024978544151258	0.0819100338011058	-3.35052284718613
C11orf70	1.62609867493983	-2.74004731883022	2.29547144884548	0.0238452885969298	0.251261307103536	-3.3508078844946
MURC	-1.08868026169594	-0.62661716992124	-2.36641908611767	0.0199349909731831	0.228856918751396	-3.35441549748238
HNRNPC	-0.12814330155906	9.49450399850496	-3.15041808365057	0.00216438174756602	0.0755681009317206	-3.35591709679634
IQGAP3	0.218779922154789	5.69944024089751	3.04400412981468	0.00300003083724465	0.0922555920871957	-3.3576882476495
KLF2	0.435210660163084	3.62310599751825	2.88767590955022	0.00477930628321631	0.119551530162774	-3.35775435427764
NPAS2	0.291400508371181	2.3057991507645	2.78769743701199	0.00638049887349399	0.136980055404767	-3.35953946668023
PABPC1L	0.221171252197021	5.06274556345976	3.02694464169654	0.00315898906331211	0.0945097193109692	-3.36034365979587
NACA	-0.170655676292114	9.45086809695857	-3.15173476243133	0.00215555348376986	0.0754843513491883	-3.36397504304322
EYA4	0.435824327626366	1.50897317137043	2.65379872693034	0.00929239814078328	0.158739598065842	-3.36461537323737
SF3B14	-0.181885793553995	6.54554146727867	-3.0780445145187	0.00270475784697341	0.0856711557439079	-3.3647701733443
LOC100329135	2.01293007160582	-3.76610666908002	2.28010220841445	0.0247764611200203	0.254715160549679	-3.36486839192848
CDH13	1.49397136111483	-3.68649799649431	2.3031264189082	0.0233931033323972	0.248818119317804	-3.36628544688239
FLJ14186	0.479643237314594	2.02423716025335	2.6645601675304	0.00902007864382037	0.157301142063871	-3.36729413993057
CPPED1	-0.200523118882573	4.03353395063886	-2.94260802014053	0.00406565779114611	0.108964841184499	-3.36742145663102
NCRNA00255	0.803367478789204	-0.910339282012813	2.42775781048493	0.017024000407773	0.212516014645663	-3.36931416384533
TMEM50B	-0.187008738034653	5.38750879805939	-3.03374546286629	0.00309470774334035	0.0933419920446705	-3.37033705846814
C1orf216	-0.200237577609703	4.46700919014948	-2.97479943286462	0.00369447235288329	0.103149174673823	-3.37356477412491
GOLGA6L5	0.76104054935106	0.497260196959884	2.44622293602891	0.0162251553748136	0.207660330485627	-3.37408746082991
RNF10	0.111132767247896	7.60975377557664	3.1027911466114	0.00250728204395889	0.0820582874817386	-3.37502554706941
HIST1H3F	0.930465289869515	-0.78280231407991	2.38467565400893	0.0190255738582824	0.22452304613015	-3.37599595302714
HSP90AA6P	1.94342181413815	-2.53331592102078	2.27259360611957	0.0252429025916146	0.256005622736432	-3.37647462027714
SLC5A12	-0.821594198432451	-1.26636125894986	-2.35904247672645	0.0203132392962364	0.229539604047472	-3.38334294208268
TAC4	1.5473393570718	-2.01550742939085	2.27298033320242	0.0252186915487361	0.256005622736432	-3.38336873114237
C19orf35	-1.57355104943702	-2.35791996495411	-2.2776736155789	0.0249264914415529	0.255236730602608	-3.38646861776719
PDK4	-1.14509116905877	-1.25548574011092	-2.31947501354962	0.0224526089530597	0.241960825892373	-3.38876619458671
SNORD35A	0.40703810874542	0.3527677326559	2.71145505244492	0.00791591089814045	0.149501128913227	-3.39222765083309
COX7A1	1.45439411715922	-2.39536104145033	2.28344692890524	0.0245711357959082	0.254715160549679	-3.39958142975222
PHF13	0.184630909908431	5.63553052157035	2.99014034491424	0.00352882026983739	0.100538313786645	-3.40782896989599
CCDC121	0.459667640878991	2.10248804426594	2.60644760651044	0.0105812553762924	0.170246365009615	-3.40857255977203
PPP2R2B	0.892524547949674	-1.25307841454011	2.38325646279347	0.0190949245867816	0.22452304613015	-3.40907491322282
LOC100289561	-1.37328660614183	-2.03810586261442	-2.27784245366137	0.0249160354134683	0.255236730602608	-3.413388556627
RASA3	0.213620162280497	3.54755125543059	2.90851620852044	0.00449599630915636	0.115500832986684	-3.41416959036646
WDYHV1	-0.165649787865284	5.21356639626973	-3.01422556980196	0.00328253786228067	0.0965145778832651	-3.41634702645836
LEPROT	-0.197374122741261	4.86303123609136	-3.00354786839946	0.00338969239207541	0.0987531623037907	-3.41935871352466
RPL38	-0.226478324329628	8.69634309892522	-3.11805374864003	0.00239225416992739	0.0803374673451117	-3.41945046231461
ZNF335	0.20517862967859	5.66699956797043	3.01352382926872	0.00328948274297184	0.0965145778832651	-3.42236299910667
ANAPC13	-0.213951723154315	5.11927699724909	-3.01408306485736	0.00328394708556842	0.0965145778832651	-3.4231746970771
GFM1	-0.142710411368377	6.27904193204025	-3.06559046385875	0.0028095102253785	0.0878247645032336	-3.42333327977243
FLJ39653	0.729982983122339	-0.655539369662792	2.40392994278363	0.018106543162402	0.219271417703122	-3.42641559847487
AMN	1.36419634698961	-1.49728399219344	2.28950882640374	0.0242028213345131	0.253384735862093	-3.42702110343109
MIR1914	0.571971434643388	-0.548794882493732	2.5290006896406	0.0130402655618192	0.186557229474649	-3.42711741555779
RNF148	1.5130372218445	-2.49748192588381	2.26794094236028	0.025535787654377	0.256955783833815	-3.42827789988604
GLDN	0.334841960292516	2.39014268190814	2.72521686933921	0.00761605141176946	0.146403268747624	-3.42952662332387
ZNF566	0.280002987558134	3.55272064435739	2.85524563592487	0.00525294038914279	0.124964687152239	-3.43094446128904
C17orf53	0.266107092971891	3.64486001246268	2.84673597982616	0.00538416052317927	0.126289902650281	-3.43958343936057
IGF2BP3	1.3645459767537	-2.63078625332274	2.26099598798177	0.0259785257459489	0.259322921462933	-3.44349255095551
KIAA1267	0.188428540938426	5.59684137423669	2.98384378306265	0.00359596286307879	0.101565452353714	-3.44535618585533
ABCC2	0.598765701890264	2.00741849229129	2.54366276151769	0.0125386492420036	0.183201615677804	-3.44544942014358
SDHAP1	0.259787475179715	3.94204080606583	2.86724928506721	0.00507282604436684	0.122598183187848	-3.44638726429195
LOC100130331	-1.48906544697969	-4.84180644543304	-2.22870209687425	0.0281269169170292	0.2694126910197	-3.45195570304022
C15orf27	0.866931705947743	-0.668629534272238	2.36222778249396	0.0201491341976436	0.229234095456729	-3.4538732669572
ENOX1	-0.394822458743673	1.07096185188391	-2.59664674901012	0.0108673959967029	0.171390605945467	-3.45393931715825
NPC2	-0.188928170803639	5.63179008034025	-2.98278360449733	0.00360738332325436	0.101565452353714	-3.45710984650824
LYZ	1.86988272073819	-3.23578292285741	2.22988397924948	0.0280456301674017	0.2694126910197	-3.45758370085096
NR2F6	0.327985012500515	5.10077979551454	3.01600896275702	0.00326494922780431	0.0965145778832651	-3.45794054255461
ABCA13	-1.57042164678198	-3.51932836479569	-2.22667009848748	0.0282671544182786	0.269521032207121	-3.46086770218216
GBAP1	0.288338386651736	2.60542328126341	2.76518711473857	0.00680282088229149	0.139813380826453	-3.46429379518337
EBLN2	0.601941565477016	-0.170615559569118	2.52062513960443	0.0133348287868444	0.188992946297615	-3.46616258872846
ARPC3	-0.178744317100738	7.78909247578853	-3.08445222169877	0.00265228483494491	0.0843285391247503	-3.46739800213308
CMTM1	0.854721052767167	-1.56783006261027	2.37231936730719	0.0196369514794893	0.227276642849412	-3.46763865444753
AP1S1	-0.185774513957303	6.85822211861375	-3.06861425792501	0.00278373648475252	0.0872697967720112	-3.46832230068634
TMED10P1	0.322733002661607	2.09564136089813	2.75760162716258	0.00695078179617303	0.140732293897334	-3.47071902327271
AP1S2	-0.276877953082686	3.07734294736424	-2.80008429624818	0.00615845807658059	0.134584440609932	-3.47400319183213
C14orf166	-0.166316746533693	7.05739537749664	-3.06376600635392	0.00282516809583346	0.0881494612588037	-3.47432272180991
LMAN1L	1.14242632255111	-1.70980340875986	2.29092810283906	0.0241172929424547	0.252738301604621	-3.47566545303101
MCTP2	-0.996116816190951	-1.23185122905069	-2.30313988760933	0.0233923144316976	0.248818119317804	-3.47860056579318
CLDN15	0.387949787667156	3.05322504562683	2.67732041248727	0.00870656757457004	0.154076820887724	-3.48125700207097
SNAPC4	0.204764481757601	5.60064499186533	3.01378650125053	0.00328688158035309	0.0965145778832651	-3.48181046711355
ESD	-0.15928875479014	6.20048659888591	-3.03786404288757	0.00305636993275784	0.0929358741008038	-3.48540056846408
AHSA1	-0.135711607040118	8.50485570360405	-3.08490817272713	0.00264858726918029	0.0843285391247503	-3.49004277544804
MCCC1	-0.127571302906165	5.476573075968	-2.99651567281788	0.00346201936263484	0.0998255376219054	-3.49424443511371
EPN3	0.224417484763188	5.12730079282592	3.00998382962883	0.00332472453663555	0.0973777463234552	-3.49658465697172
EMP3	0.595110439183114	0.883934611448768	2.49118505302963	0.0144181830657174	0.195737930806168	-3.49749405947221
CYBB	0.779588388905812	-0.779411609279139	2.36449331721732	0.0200331311085585	0.229107265822296	-3.50441177490314
MGC4473	-1.50922403817633	-4.78933258897861	-2.19985306121664	0.0301760234873864	0.276983434030214	-3.50462860509816
UQCC	-0.169619297366473	5.06164104352038	-2.95725550442188	0.00389269581888498	0.106143066713203	-3.50509907137676
CISD1	-0.217875885591407	4.7391531712372	-2.96357946382449	0.00382013934342292	0.105275569394577	-3.50553606870739
NOS1AP	0.400222339086763	2.90929607413709	2.7705597664798	0.00669976785425304	0.139254111755046	-3.50937191000121
HSP90AB4P	-1.82255640366956	-3.7904832852856	-2.19201274696025	0.0307549475658371	0.279232216661813	-3.51376503545856
S100A11	-0.176121897066441	9.12458130431821	-3.09479856227372	0.00256954852504282	0.0830358978828275	-3.51458846042626
C6orf123	1.86988272073819	-4.31970025041603	2.19389314205869	0.030615224620503	0.278720204982739	-3.51518529799233
DQX1	1.07343458108376	-1.19401733385105	2.26081282062924	0.0259902932430842	0.259322921462933	-3.51667734222404
ARHGAP8	1.07290641190039	-1.66358265764943	2.29500432652617	0.0238731294539296	0.251261307103536	-3.51710418991742
TUB	1.79112675446161	-4.18351093656049	2.18841026776867	0.0310241835700104	0.279853530757742	-3.51925126350594
C11orf51	-0.278813082789529	3.06992161071264	-2.79517917697204	0.00624552605823889	0.135649581555828	-3.52214838908175
MED12	0.250413223367154	5.11949441162587	2.95509276285413	0.00391779976457812	0.106342848027081	-3.52318336529552
USP36	0.180552743213903	6.77147942650839	3.02151006939197	0.00321124251891995	0.0957305167315816	-3.52567281834136
TMEM107	-0.297730813430992	2.40004493054534	-2.75416399318046	0.00701879712243701	0.140981808835302	-3.53126512966676
ZNF2	0.355218523031501	2.8545682376841	2.70765025981331	0.00800068825504295	0.149501128913227	-3.53434839804869
TOMM7	-0.233594749837351	6.64889642326095	-3.02896148818844	0.00313979809830174	0.0941039128960542	-3.53615902866151
MESTIT1	-1.82083873848278	-3.04265184516022	-2.17994557393652	0.0316649004933346	0.281084817330429	-3.5371548937043
SLC7A8	-0.410664146877755	1.00622567988291	-2.54256289306071	0.0125756669934297	0.183201615677804	-3.5399124522417
SRP14	-0.160063518943457	7.49777983466039	-3.04461769413162	0.00299445419000443	0.0922555920871957	-3.54698736699579
CHST6	2.11823528760772	-3.98649537030415	2.17264673167835	0.032226591070562	0.282917327592692	-3.54729760802455
CLNS1A	-0.151497334366464	6.85839112483716	-3.03618696044681	0.00307192766923585	0.0932394162255906	-3.54812462976839
SEPT6	0.796553696333444	-0.506134344026737	2.33654994145072	0.021506116931854	0.236973475762829	-3.54815706511299
SLC5A5	1.06992189840956	-0.82675935764525	2.23587028890727	0.027637057972763	0.267323399384898	-3.55210347464202
COPS5	-0.161591806077801	6.33223654200756	-3.01692318535883	0.00325596658539104	0.0965145778832651	-3.55573186662397
CLEC4GP1	1.51380529873888	-4.37786443257753	2.16828507542884	0.0325663691402465	0.284094091287353	-3.56313375174009
SNORA75	0.743245524099515	-2.58567431016564	2.37593694588763	0.019456177858007	0.226461109398036	-3.56397918065737
RGS2	-1.13850118396402	0.964428922652136	-2.26742802695586	0.0255682576465779	0.256973281779669	-3.56435584381414
FAM123A	0.684382784594115	-0.626380986645999	2.38934546355773	0.0187989529985045	0.223198796626108	-3.56639502783204
FAM182B	-1.65560042155203	-2.8185069575536	-2.15876169894934	0.0333190954900385	0.285913588779749	-3.56911094190195
SEPHS1	-0.124229182169818	6.51657750161483	-3.02047603777177	0.00322127485419997	0.0958587200385058	-3.57000727890204
LOC284080	-1.6896038321327	-2.28877884707305	-2.1738002918335	0.0321372447966418	0.282872743268316	-3.57034419960786
MIPEP	-0.167984076392117	4.42563689111432	-2.93165326153387	0.00419961420248851	0.111306415090995	-3.57090887161137
LOC729234	-0.6700961294938	-0.407092034840278	-2.40046721606388	0.0182688536047457	0.219867959470537	-3.57183752888632
COX6C	-0.203761655308247	10.4625117080016	-3.09823994509262	0.00254256435043235	0.0828885890772527	-3.57583300661216
PSMA3	-0.176236782248605	7.65662330244941	-3.04292786631673	0.0030098361708695	0.0922555920871957	-3.57725390432077
UBA7	1.46252904360168	-1.89562532715598	2.1788488737228	0.0317487502703113	0.281232044237651	-3.57746958887925
FAM106A	0.895938600393956	-1.24868040851993	2.27033640474699	0.025384622618772	0.256194512461182	-3.58104420738156
UCP1	-1.69377294147051	-4.08892140189478	-2.14971027081049	0.0340484839269749	0.288181971452721	-3.58336653460096
NTN3	1.38636722414694	-2.42712124946299	2.18003164521873	0.0316583279589939	0.281084817330429	-3.58917581749019
ARHGEF2	0.300299573315324	4.42797576243594	2.81168395414273	0.00595695725734346	0.133657044792987	-3.58986987985595
PCDHA4	1.78400157791181	-3.57143699098153	2.14730550338244	0.0342445814791653	0.289143425265549	-3.59183273855716
TM2D3	-0.147979065173636	5.44279787213009	-2.95020809091566	0.00397504875605535	0.107223734510112	-3.59198475023098
ANKRD63	1.50079788452796	-4.31010044080105	2.15360687912055	0.0337328027929994	0.287587474983843	-3.59472967573187
EPO	-1.97062207544568	-4.32408509268102	-2.14210583567788	0.0346719431612547	0.290001181843345	-3.59477284815216
KIAA1522	0.146973099777766	7.90563550538039	3.03262478250346	0.00310521638739628	0.0934022281705313	-3.59764445659912
DNMT1	0.139650526880937	7.9176775363645	3.04692816145963	0.00297354054663066	0.092091652040465	-3.59777888628025
LOC338817	0.953400050778849	-1.05671457247093	2.24763881881313	0.0268490154260366	0.263735098650068	-3.60208070765366
MEF2BNB	-0.280182849550178	2.76910718267332	-2.76814980034484	0.00674581599545488	0.139533618589615	-3.60213310393649
ZBTB48	0.26991121522017	3.78682891298787	2.82481658519986	0.0057361193273121	0.131412136479408	-3.60259489136095
UCN2	2.0597898919736	-2.81538991635101	2.13827377511844	0.0349898543756612	0.291505369218817	-3.60552959539533
DPRXP4	1.4887797489092	-3.51990614002754	2.16683734713306	0.0326798354839324	0.284358776604207	-3.60614158204892
MRPS33	-0.19931290270307	5.13421600786791	-2.94885476067544	0.00399104585596578	0.10730827901836	-3.60861886425127
CRBN	-0.201073125602375	4.91379961497198	-2.91328765620441	0.00443334377387846	0.114950761665649	-3.61228407526189
A2M	0.455123832995478	0.876378099650105	2.59972093261732	0.0107769008777159	0.170687087141444	-3.61282631522967
SLC25A34	0.722284576630179	-0.850365205257275	2.3029583777385	0.0234029479602311	0.248818119317804	-3.61372130757684
GJA1	-0.548097921728879	0.335488254977414	-2.54450134332113	0.0125104913428833	0.183049393891847	-3.61646485110985
ABCG4	-1.78872477287247	-3.80765723883114	-2.1278045894674	0.0358713008216216	0.295086883886276	-3.61989126721812
RASL10A	1.01589539075083	-0.876382192533598	2.2339095212809	0.0277703047732365	0.268146984427025	-3.62042152094638
ZC3H3	0.243815874130936	4.91601661267524	2.92923626821494	0.00422971175596989	0.111909428131801	-3.62256395246669
ABL2	0.280247032275176	5.50340775783509	2.91465043943093	0.00441559751433136	0.114668405015027	-3.62321807195573
SYPL1	-0.181344851459468	7.00172799110351	-3.01577860859649	0.00326721617237673	0.0965145778832651	-3.62414042121627
RUNX1	0.17428387424227	6.49232726011067	2.99045045382996	0.00352554357887486	0.100538313786645	-3.62695071989276
HIST1H2AB	1.18333959092697	-2.41017451354365	2.19419943399252	0.0305925180703813	0.278720204982739	-3.62843694832044
ATN1	0.17480987290941	7.2344538583335	3.0047319779918	0.00337765197885228	0.0985826382099923	-3.63080066900432
SERPINA4	1.61062673696494	-3.64957906272907	2.132413935693	0.0354808779493215	0.293317945044218	-3.63091959556339
ITGB8	0.613884635596802	1.11257909700511	2.42260447258384	0.0172531136201151	0.213575923155296	-3.63375659046514
UBASH3A	-1.80215458972507	-4.46813363302518	-2.11714696967639	0.0367882975686696	0.297933969068359	-3.63436742717509
TAS1R3	-1.04791126458739	-0.606653369633905	-2.24056341126982	0.0273204016037074	0.265180729205109	-3.63533679916223
GAS1	1.20804763534757	-2.08282590884008	2.18198200320586	0.0315097137642783	0.280820888422669	-3.63640420690294
PIGY	-0.173037933352678	5.37257399141644	-2.94938485892947	0.00398477274860678	0.10730827901836	-3.63674135680702
STRAP	-0.145412577500609	7.58915460815699	-3.01559338098551	0.00326904007680529	0.0965145778832651	-3.63685779663053
SNORD98	1.35958356125027	-2.83541194196876	2.15046703997756	0.0339869748959299	0.288181971452721	-3.6417513519937
TKTL2	-1.79871490479351	-4.51893894035754	-2.11195804822738	0.0372420514689135	0.299728618270505	-3.64233772430722
ONECUT2	0.290271254011721	4.87755157969733	2.91078268489903	0.00446613497527636	0.115424996038206	-3.64521046878568
RNF114	-0.103424729434389	8.5965685655864	-3.02559127265758	0.00317192762353382	0.0947273528142493	-3.64900866103354
RNF40	0.135038267912803	7.22099267468817	3.00299730012274	0.00339530425285097	0.0987531623037907	-3.64907219260176
BAG4	0.282731047745984	3.95472304521641	2.7683583087693	0.00674182056134174	0.139533618589615	-3.65144256158659
STXBP6	1.28054159266535	-2.12754824517509	2.15893098370124	0.0333055843916272	0.285913588779749	-3.65325653202602
AHNAK2	0.334479311039295	3.10914222034678	2.69001287614586	0.00840456329240343	0.151374513507098	-3.65537156107748
TACR3	-1.71049713011687	-3.79231778244562	-2.10548443224654	0.0378149235062372	0.301869585068406	-3.65594789931696
TLR9	-1.63502696209869	-3.26722211011361	-2.10441441690454	0.0379103421410853	0.302054579308009	-3.65688367845745
ZKSCAN3	0.487638421453311	1.56421284730152	2.50262198652236	0.0139882896519231	0.193597864677665	-3.65716746532733
DCAF5	0.13970134250587	6.31001827104362	2.95689196210729	0.0038969052237447	0.106143066713203	-3.65732996751372
DOCK6	0.201698912897758	5.90531440036164	2.95461924190579	0.00392331602683025	0.106342848027081	-3.65848042262604
C10orf12	0.419626900248991	4.17119055411641	2.77922603135175	0.00653653924912863	0.13791857747894	-3.65901853311077
LOC100507462	1.27419072313436	-2.42889179266886	2.17788286734293	0.0318227677322918	0.281291737608271	-3.66229589672811
RPSAP9	0.887945920478855	-1.21947931611938	2.23202528813069	0.0278988801914624	0.268767783595632	-3.66564959814264
ODC1	-0.148327407199496	6.8973706332747	-2.99113124810505	0.00351835998713562	0.100538313786645	-3.66714231969701
NASP	-0.145342820747001	6.9772749968085	-3.00041826673265	0.00342170648174601	0.0991682003435193	-3.66951563998516
NR3C2	-0.884533700866507	-0.674527402475388	-2.24532608404289	0.0270023067069496	0.263942363337898	-3.67401958747288
ABCC10	0.180147517075708	4.77181703544777	2.90627508883763	0.0045257040621691	0.116034201878297	-3.67610272912842
SMYD4	0.187238252708608	4.41742917216779	2.86293288043589	0.00513693052990711	0.123433945664032	-3.68032335689978
STEAP1	1.64686519525934	-3.54254755762843	2.09873938295004	0.0384198967555295	0.303793868036307	-3.68251548449274
FMN1	0.296314604379974	3.96854108605651	2.83894297983757	0.00550695900411378	0.128092325987203	-3.68260395150953
C19orf54	0.23995162423228	4.01708924045533	2.80622788546786	0.00605097263121932	0.134120594214783	-3.68329197775769
KCNQ2	0.515335171842974	0.487305321743231	2.44396682970692	0.0163209324528326	0.208359751405475	-3.68879407953352
ANKRD31	-0.818700747422688	-1.18288876256937	-2.23334176165011	0.0278089925676148	0.268276616253573	-3.69030434349223
NCRNA00277	-1.67324341447705	-4.39640178721514	-2.08305567310488	0.0398589683201374	0.308754694852236	-3.69106375372575
SNAPC5	-0.227540084164661	3.75097745786865	-2.81284009788048	0.00593720776239566	0.133657044792987	-3.69153076584052
ACSM3	-1.31539571558785	-1.61664714550599	-2.11234551388049	0.0372080025343015	0.299728618270505	-3.69223651513373
MAP7D1	0.202784934603059	6.10102926028063	2.92102758523833	0.00433341931814197	0.113414874298288	-3.70105090124545
NCF2	1.52118001182049	-2.57567052118454	2.11059306875834	0.0373622150609382	0.299829983051406	-3.70123416680056
C17orf87	1.52898999707475	-4.59750864088467	2.07437968061399	0.0406748156103869	0.310898362096943	-3.70130202510438
ADAM32	-0.457658028824297	1.6670381318526	-2.50149397569691	0.0140301729244995	0.193597864677665	-3.70209490300395
MIR556	-1.2622375737048	-5.26596993571053	-2.07363111097237	0.0407458762251175	0.311189746238936	-3.70211863690064
CHADL	0.930663325650165	-0.936993947920042	2.21526409394354	0.0290657440488971	0.272475058000984	-3.7035046416484
SNTB1	0.559122955949365	0.314426042940156	2.413485269607	0.0176652827453055	0.216465211443306	-3.70457555290591
TUBA1A	-0.152280323972565	7.11735079934647	-2.98534461034903	0.00357985273066484	0.101510250173623	-3.70739611385545
SOBP	0.305945124529601	2.13803786998336	2.64537068045467	0.00951084848403145	0.160995663441874	-3.70794996393468
LMX1B	0.183571027148957	5.39397291004562	2.93881507886564	0.00411158626191176	0.11001946983074	-3.70911361768584
ZNF707	0.212906243135672	4.84126755912714	2.84563670749905	0.0054013289138992	0.126438325252529	-3.70916066344957
COL24A1	1.10199907449922	-2.76408074720168	2.14085062063541	0.0347757999492886	0.290359699626511	-3.7092620613845
ZMIZ2	0.18094624972819	6.3914733514762	2.96068696388867	0.00385316953877943	0.105640012076307	-3.71133235399222
TM4SF4	-1.57042164678198	-3.86183544751198	-2.07948222157322	0.0401932746264854	0.309196101588474	-3.71160279570711
SNORD100	0.702158700919146	-1.82080051744479	2.36374523505389	0.0200713698430345	0.229180191917905	-3.71589647757895
AKR1B1	1.07059818676411	-2.08374686288417	2.14969861413339	0.0340494321188234	0.288181971452721	-3.71624834013082
STX19	1.5847416318486	-3.36559845862929	2.077819390436	0.0403496585533014	0.309829058606709	-3.71638007504693
TONSL	0.218671740541179	6.53346575724565	2.97898659165851	0.00364856088122094	0.102542756990968	-3.71849865614245
NEDD8	-0.22441195567189	5.51359509294318	-2.91902997415866	0.00435900856692075	0.113809739040043	-3.71991954473388
C14orf43	0.2026009213006	7.39323037778474	2.97587253043636	0.00368265546852334	0.103149174673823	-3.72144637012748
C14orf2	-0.22714047675776	6.92970185585534	-2.9721047237364	0.00372430080159954	0.103808677676585	-3.72165957993989
C10orf47	0.269939173533984	3.69585134773962	2.76204175298113	0.00686382136775742	0.140159399944292	-3.72364292941095
TLE3	0.163525906792038	6.71812340480612	2.95957090302866	0.00386598440718817	0.105817877619992	-3.72465425398655
TMEM79	0.285158682256035	3.02487234015552	2.68099253000757	0.00861819632845433	0.153493839613493	-3.72751360819035
SLC10A1	-1.95543110376447	-1.13157873405982	-2.07296313927147	0.0408093759745834	0.311340095804521	-3.72845637731704
THYN1	-0.272061180869424	3.04766108132579	-2.73860348329402	0.00733432391409584	0.143511323248016	-3.72891217777203
BARHL1	1.8755158739894	-3.8814859653044	2.05490089144378	0.0425590086473167	0.31619585100743	-3.72981578686144
ZFP3	0.255995971163861	4.65029735174212	2.81510222729947	0.00589873878043289	0.133311496437783	-3.73027256596823
METTL23	-0.199005646675643	4.33852002588058	-2.84180031190252	0.00546163953263687	0.127392551665019	-3.73064540611051
COPZ1	-0.129054315917269	7.2186932501775	-2.97097391508025	0.0037368841064353	0.10393949696432	-3.73073258410073
C15orf38	-0.439307928442155	0.32777462410519	-2.49286290142179	0.0143543841610102	0.195650139126923	-3.73429102049154
CHRND	-1.56337517758252	-4.20572961502266	-2.05190650393537	0.0428552046099877	0.316632152718359	-3.73431351260303
FLJ10038	-0.262145595230354	3.10460370874812	-2.76794498683651	0.00674974273134409	0.139533618589615	-3.73618444006912
CEACAM7	-1.58507416579783	-4.51064449604277	-2.05235219837576	0.042811006051486	0.316632152718359	-3.73899072155455
SH2D3C	1.77720207030916	-2.57613670662819	2.04782640029162	0.0432616434341864	0.318585523907236	-3.74377920427686
SMAGP	-0.232603467842799	3.5389070899865	-2.75954360948978	0.00691262492964552	0.140469914123198	-3.74584618673589
INE1	0.448412871317092	1.73420692015617	2.51240269757814	0.0136298023401939	0.191228871088426	-3.74632050681359
PLA2G4B	1.01105446121759	-1.68193460662148	2.16247740634229	0.0330236267419909	0.285260081411823	-3.74665509935942
SSH2	0.290920155731431	4.5708974383537	2.787739092808	0.00637974006887059	0.136980055404767	-3.74842270544475
LOC256880	-1.50183883957152	-1.85760360569128	-2.05547597674033	0.0425023245857056	0.316186710946169	-3.7487396868369
NWD1	1.19433734049786	-2.11061604852089	2.09453605463112	0.0388011092770607	0.304938793021411	-3.74907737712389
IFFO1	1.2127766530453	-2.37843116928766	2.10762855774071	0.0376243452510159	0.301066770324397	-3.74912999357421
MDC1	0.181951181916062	6.82127650215791	2.94831587335664	0.00399743230258539	0.10730827901836	-3.75036711602754
EXOC3L4	1.37335075147876	-2.85223532120525	2.08902997075027	0.0393054061349524	0.306739903033572	-3.75057958306433
KIAA0889	0.38018161617979	5.76259112190533	2.90920137196724	0.00448694981413033	0.115445767217717	-3.75282766459832
RBM11	-1.0660755677446	-0.581769847268719	-2.1211357507875	0.0364427499336089	0.297384368572333	-3.7531327910321
ANGPT1	-1.14139268206851	-1.9789545469284	-2.11971593562482	0.0365654250937457	0.297775172286277	-3.75346699458414
C2orf88	1.49451504321691	0.167559780945836	2.12081234756758	0.0364706613215651	0.297384368572333	-3.75349644388366
PLA2G2A	-1.73865264245103	-3.39118395588198	-2.04408269705264	0.043637476839001	0.319384316260592	-3.75366407821003
AGAP6	0.220170147005834	3.59350053664879	2.72933424805795	0.00752836763159364	0.145554243087598	-3.75509544880628
CD79A	-1.4911339505801	-1.86775761423231	-2.06885436401856	0.0412018465756844	0.312838362286602	-3.75677288956435
SH2B2	0.342994504898645	2.91360023090664	2.70415381561508	0.00807932205773835	0.150298756500129	-3.75705349654446
SUMO3	-0.111521280060918	8.03282714582445	-2.98867628876275	0.00354432789451	0.10080840086358	-3.75731330050194
DRD1	-0.248307637348061	2.74621479866302	-2.72587851727502	0.00760189854729117	0.146299368590216	-3.75805825506047
DNAJA1	-0.151125108781152	9.61681679901245	-3.00094071742294	0.00341634274083035	0.0991682003435193	-3.76036048384792
JAG1	0.183755454284575	4.93408118501558	2.83781665044647	0.00552491795056927	0.128153575319446	-3.76203363377994
PCID2	-0.157600061867095	4.78877862212228	-2.8742612450081	0.00497025240292952	0.120848891185174	-3.7661688184636
RELA	0.131062003490136	6.29892332391127	2.93526627350718	0.00415499093173026	0.110473876537769	-3.76626427641152
SDHC	-0.153193203453776	5.10660557422622	-2.88202663850329	0.00485888197545019	0.120207015025783	-3.76756281896176
TLN1	0.156849205111539	7.39840349104486	2.96282031627204	0.00382878286778954	0.105275569394577	-3.76789362521143
TMEM14B	-0.184319269743052	5.99258835884129	-2.92371196272353	0.00429925039064416	0.112969957478564	-3.77002858042859
LOC286367	-1.74369824557971	-3.31085524526133	-2.03180455424983	0.0448898019374211	0.325068805526852	-3.77290677032471
CDKAL1	0.210924326467157	3.9985136773792	2.77060834405866	0.00669884262085332	0.139254111755046	-3.77304431965725
ZPLD1	1.55736082812526	-3.35094727026416	2.04223555106826	0.0438239426652833	0.320277215607262	-3.77405511212467
C1QL4	0.896731158781238	-0.268906165663226	2.17082123382652	0.0323684223275199	0.283418583772483	-3.77452472201489
GPR139	1.52764175332201	-3.85245696077185	2.04624330921998	0.0434202309997003	0.319384316260592	-3.77576920572292
C16orf80	-0.197502731570576	4.47579830002892	-2.81925498569859	0.00582871161098682	0.132265092241714	-3.77816651496904
TPTE2P3	1.92752357133525	-3.43575358746027	2.02567209391502	0.0455267317128108	0.327620077953979	-3.77822659167518
FASTKD5	-0.168143995295278	4.5714312755012	-2.85733450084611	0.0052211813724261	0.124658684855429	-3.77842689669444
ZNF786	0.190876707140947	4.11947226189107	2.77677213414275	0.00658238576118788	0.138252634626877	-3.78325934977335
GEMIN8P4	-0.620628212444987	0.540595935099701	-2.2950984747237	0.0238675158450258	0.251261307103536	-3.78454270910456
GNAL	-1.62324721191653	-2.81777129539741	-2.03410635225941	0.044652709878163	0.324119756945486	-3.78499161868089
ZBTB7B	0.210516990865609	6.03309266039056	2.89692168018262	0.00465165009562598	0.118048856144536	-3.7854524692961
COL2A1	1.30057956206605	-1.37427688808009	2.07552904475171	0.0405659157859831	0.310633871613911	-3.78563706172628
ZNF883	1.60594652459886	-3.46307220883856	2.04408519099672	0.0436372255408173	0.319384316260592	-3.7859789579411
LOC100129316	1.72479621409674	-4.58297946631092	2.01688880792773	0.0464524415603242	0.330230160213681	-3.7861795366221
C15orf44	-0.128632781691456	5.85020389605411	-2.91572930043878	0.0044015948952222	0.114482539700927	-3.78670538830832
UBE2O	0.174997393932752	6.86682134214454	2.9234069888055	0.00430311981759646	0.112969957478564	-3.78766870285641
RPS26	-0.206923685657887	7.20308148684252	-2.95745171605959	0.00389042565505031	0.106143066713203	-3.79077137421171
FLJ35390	0.986493762893321	-1.82048504478162	2.13431267639678	0.0353211237079697	0.292720749698754	-3.79211462010116
ZNF486	1.84514298898661	-2.91015097862255	2.02003055669352	0.0461194867925538	0.329334883483634	-3.79369797516934
NCRNA00244	1.68892386849045	-3.69217246421726	2.01400128245549	0.0467602641959486	0.331050952198733	-3.79423706268987
C1orf74	0.452818233749281	0.536565486732899	2.41046137838765	0.0178038783262877	0.217190622521265	-3.79592883117454
RBAK	0.226310827549455	6.20161128317343	2.89579757087446	0.00466700150227832	0.118080080369293	-3.79596054438028
CCK	-1.50497958006744	-3.83012105576735	-2.01526858601557	0.0466249502247242	0.33095980333313	-3.79666538277765
PRMT6	-0.113457495454438	6.70457695712868	-2.96466066667807	0.00380786002756976	0.105260580332358	-3.79829982192348
DHFRL1	-0.344278793654563	1.81664121640532	-2.63961583694083	0.0096626714481907	0.162410570150293	-3.79874487190188
OCLM	1.2467785635156	-1.39537100758171	2.11572186452805	0.0369124395122358	0.298079979914356	-3.79886049377377
UGT1A7	-1.31047943154244	-3.15978471661171	-2.06687251097705	0.0413923111544649	0.313459546500795	-3.80077964101355
MIR3942	1.61951797853935	-4.59555853377696	2.00935680464572	0.0472590415206952	0.331666055556906	-3.8009743507001
TSC2	0.175310968985954	6.34636416647165	2.92821883329911	0.00424244065029671	0.111909428131801	-3.80178062993688
KISS1R	-1.74871354716041	-3.58072579804781	-2.00445886541663	0.047789953399135	0.33260057455145	-3.80546581592627
EDN1	-0.221237110582039	3.53010153659776	-2.80102692137294	0.00614185374752153	0.134584440609932	-3.80595517634823
CPT1B	1.13259137960738	-2.15418934844705	2.09948301941966	0.0383527917291483	0.30355517694192	-3.80604698746773
CCDC56	-0.251107882878192	4.03154976360264	-2.81317371077351	0.00593152006420137	0.133657044792987	-3.80824127822085
C19orf55	0.27501805063386	3.61319273779505	2.73178659831451	0.00747658005951361	0.145224535325558	-3.80888672229727
C1orf229	1.27122163135919	-3.07975839135596	2.05240883652898	0.0428053921710352	0.316632152718359	-3.81127792900133
MKL1	0.190058686103574	5.00269012922903	2.8286951803311	0.0056723457994724	0.130307956202107	-3.81252536419956
RFX8	2.02180896058351	-3.36319136513453	1.99816796986512	0.0484793150101583	0.334889741524117	-3.81416805811032
SDHB	-0.157929013208982	6.28076232568329	-2.91757785137392	0.00437769737258347	0.114038334671473	-3.81484004627703
LRRC14B	-1.49522683058106	-3.09367618001007	-2.01468854256052	0.0466868416964802	0.331050952198733	-3.81595049481733
LHFPL4	1.22959667372131	-1.96242631680474	2.09531676129537	0.0387300588706877	0.304810119789827	-3.81797602312303
IGHMBP2	0.225558882547672	4.60532890122188	2.81211428886266	0.00594959917533672	0.133657044792987	-3.81840989887568
SLC45A2	1.77029801033124	-4.25785842846759	1.99393456297139	0.0489479735781832	0.336321244914353	-3.81969472447545
SPDYE5	0.782368281425462	-0.602464377510615	2.1822805129815	0.0314870214887655	0.280820888422669	-3.82003831441399
GPR160	-0.214509610087251	4.02774941342676	-2.80290972203615	0.00610881072003052	0.13442598747604	-3.82077567918787
C17orf61-PLSCR3	-1.82255640366956	-3.95211756348508	-2.00008300791726	0.0482685712770788	0.333985761703709	-3.82257717723578
PLK3	0.308869256363105	2.92695390155255	2.59069572718647	0.0110445280430753	0.172277260435089	-3.8230472918378
ZNF594	0.297719638258175	3.81477338982	2.70843164668991	0.00798321054179642	0.149501128913227	-3.82378169128423
RPAP1	0.207329576794399	4.2956550404668	2.80497881849579	0.00607268576768209	0.134338090977137	-3.8239454769706
FAS	-0.366128448769016	2.75711111398467	-2.57379333913631	0.0115619186683919	0.175541446194715	-3.82566584456733
ZNF843	1.53777533559345	-3.15181951462507	1.99934837787574	0.0483493223683684	0.334406148589162	-3.82974795371508
CCT4	-0.123235818277635	8.84413307017082	-2.97056678473029	0.00374142413133944	0.10393949696432	-3.8305707901346
SNORA22	-1.32346962583691	-2.95769206945985	-2.08114247530356	0.0400376541306814	0.309100774187629	-3.83316594791638
IGFBP3	-0.169098805125301	4.90329081735609	-2.89315121012975	0.004703325604841	0.11851396678631	-3.83534292989204
UQCRFS1	-0.173328601959105	6.58417489616339	-2.92872192256298	0.00423614221371011	0.111909428131801	-3.83717456814054
PRR25	-1.79871490479351	-2.95455070941814	-1.98239521893302	0.0502450848735999	0.339629039044726	-3.83837884705542
IGBP1	-0.140230514961084	5.75416392489584	-2.86191346146089	0.00515217840594416	0.123622714004319	-3.83859952277665
CD24	-0.156105169272349	9.50274167090336	-2.99986811202567	0.00342736305899032	0.0991682003435193	-3.8400303309415
LOC441009	1.7421882614591	-3.55130064623484	1.97379466003667	0.0512307790507527	0.341334002491369	-3.84881554731694
ZNF442	0.991907817800201	-0.472163561053913	2.07512172186972	0.0406044800236151	0.310786875933611	-3.84990388069035
IL12A	-1.70173291043514	-3.29496671686429	-1.98698597962279	0.0497255850884659	0.337610236409437	-3.85013670605025
PTH1R	-1.4138652704179	-3.2591356158485	-2.03139784555939	0.0449318060184797	0.325068805526852	-3.85027575237012
PHF15	0.144896478921814	6.05596245852044	2.9038156354154	0.00455851372106384	0.116214304071756	-3.8507556176249
ANXA3	-0.167602671906286	5.61694673814747	-2.8861682861406	0.00480042470659898	0.119551530162774	-3.85229776142401
MGP	-0.218247907679968	4.54803787503195	-2.82890077748819	0.005668983474949	0.130307956202107	-3.85410003290522
GADD45B	-0.2574390299055	5.51505952483269	-2.76060811956741	0.006891790161038	0.140469914123198	-3.85718126198889
NAP1L2	-0.277916605196854	3.90753965572086	-2.67893481379015	0.00866761544560639	0.154045909364847	-3.86005077804957
GPR156	0.883534891708329	-0.709787347476732	2.11583374895422	0.0369026800916588	0.298079979914356	-3.86046358098014
TAS2R50	1.78771367723865	-4.37249887578646	1.97015708870234	0.0516525946583097	0.341334002491369	-3.86122571838509
ULBP1	-0.876742885680968	3.02515929318583	-2.27749392745829	0.024937623642948	0.255236730602608	-3.86218969728299
LOC284385	-0.423512309685855	0.869084096464814	-2.37014460495299	0.0197463417769104	0.227798012634505	-3.867156959121
LOC100506844	0.729699150444211	-1.22692110578995	2.20106955813656	0.0300870554946961	0.276983434030214	-3.86901310670681
FAM135A	1.62220570954988	-4.03536409035273	1.96294285371802	0.0524978973453563	0.343514899691062	-3.87036767730519
DNAI1	1.54256576490545	-3.67657964503254	1.96226314337071	0.0525781419768395	0.343751699148031	-3.87137299461209
ADH5	-0.142842096524499	6.0461110599956	-2.89358709732361	0.00469732477076947	0.11851396678631	-3.87172067363844
TMEM213	-1.11952996565451	-3.42685925414449	-2.07358610338096	0.0407501521324605	0.311189746238936	-3.87440204639826
SEMA3A	1.35566902769299	-3.30931678031382	2.02203810830971	0.0459078017542999	0.32893547926743	-3.87451177325768
B3GALNT1	-0.167731967807703	5.32832180549795	-2.87692635965456	0.00493176811488598	0.120475833441634	-3.87498111642559
SH3GL1P1	1.01894060941876	-1.27535983179422	2.07848592652438	0.0402869101744271	0.309489336590317	-3.87573249212674
RABL5	-0.184500865164504	4.90697321833199	-2.82821960353843	0.00568013035585602	0.130307956202107	-3.87576235935732
PRKRIR	-0.173125484563046	6.35066422243574	-2.90486329781953	0.00454451101592231	0.116034201878297	-3.87739590853229
CDO1	1.54256576490545	-2.58304109770261	1.95814764258161	0.0530662328258517	0.345169230069863	-3.87745322941254
STX8	-0.24174102937032	3.40910115443539	-2.69914049205173	0.00819329600226958	0.150440977058383	-3.87817788430884
PHOSPHO1	1.77720207030916	-2.76168027694851	1.95924812437781	0.0529353426565344	0.344711481274422	-3.87835812615359
SPATS2L	-0.124707166624062	6.09193517838126	-2.87617274335534	0.0049426225006778	0.120496237173959	-3.87958991850189
CRISPLD1	-0.199655939013318	4.18609057840886	-2.85015628241175	0.00533106188200263	0.125950145427771	-3.88025864014202
AOC2	0.881429348548917	-0.0123961178530262	2.15874894164024	0.0333201138801561	0.285913588779749	-3.88026033985624
ZNF876P	-0.626470472841913	0.368232523837071	-2.28102438211175	0.0247197006941628	0.254715160549679	-3.88474331144795
ARL17A	0.740447690337634	-0.380925342684291	2.18558483948018	0.0312367807304524	0.280820888422669	-3.88544670033346
KCNIP3	0.437543127454459	0.73760480013208	2.41424789252833	0.0176304810126197	0.216465211443306	-3.88617288055796
HTR1F	1.56850308627282	-4.69549757793707	1.94525344521207	0.0546204186027098	0.349718459250657	-3.88893935621825
ISLR	1.42739816231103	-3.28433982914329	1.98772861005513	0.049641978790297	0.337607587747011	-3.89031634389124
LGR5	1.77029801033124	-3.58415529695471	1.94428503756831	0.0547386851058604	0.34972745484766	-3.89100108887583
BCL11B	0.301394496935681	2.09186629094158	2.62091062683677	0.0101714203290048	0.16677140547282	-3.89114643390561
CARD6	1.58073694525945	-3.68740749599252	1.95279190665577	0.0537071647234836	0.347196993751658	-3.8913996494732
LRP1	0.429275097330064	1.77009203197475	2.46335911600911	0.0155139069046959	0.203245672581885	-3.89327220913851
PARS2	0.299633699745348	2.5120305586074	2.55402102038543	0.0121948028437129	0.180323503765035	-3.89395011994806
FOXR1	-1.484019843851	-3.98656825493062	-1.94932977395959	0.0541249680674527	0.348549021696994	-3.89591338325355
PLEKHA7	0.214818144307366	4.59397717531107	2.78535865409428	0.00642323480987238	0.137280395891997	-3.89707050634169
CCNDBP1	-0.194698029613177	4.6398558204646	-2.80322856890237	0.00610323110195727	0.13442598747604	-3.89958848021808
LOC100289511	0.578287977526679	-0.307693431334094	2.27249552794446	0.0252490460205285	0.256005622736432	-3.89959552079177
KLHL3	1.61951797853935	-1.51842307745595	1.94192854641711	0.0550273770335498	0.34972745484766	-3.90130243301528
LOC100507062	0.363252511907572	3.58556872952299	2.5753988660119	0.0115118503972944	0.175541446194715	-3.90188972001909
NLRC5	1.73817945070131	-2.0995696038179	1.97115764530324	0.0515362761283982	0.341334002491369	-3.90312458450735
PLEKHD1	-0.884994910260396	-1.29625927186284	-2.05691192593093	0.0423610712895228	0.316100994532554	-3.90458728067288
LGI3	-1.66369888389014	-3.35600435920051	-1.94473542441015	0.0546836547966334	0.349718459250657	-3.90479405660205
ZC3H15	-0.153181378447017	6.90784692401456	-2.90307267469822	0.00456846792145702	0.116290802920011	-3.90525450678811
RNF169	0.34903352336634	5.39030825469523	2.80907700584787	0.00600171046773868	0.133830141149949	-3.90626049485396
PILRB	0.153022435735868	6.9553094564451	2.89299993648514	0.00470540982696185	0.11851396678631	-3.9064011745813
NPM1	-0.171974419192212	11.1477467033884	-2.9931773445176	0.00349685134317982	0.10048340526347	-3.9073757179202
PAG1	0.578418271687773	2.17336253438675	2.38983216729909	0.018775472290826	0.223198796626108	-3.90743874795645
EPHX4	-0.864524615008135	-1.29532333402482	-2.15100154136686	0.0339435895886942	0.288181971452721	-3.9075555429861
ACAT1	-0.181524401692042	4.81438435153751	-2.8104580548405	0.00597796397423789	0.133657044792987	-3.90793491747403
TAF11	-0.148872532418791	5.94412108964252	-2.87673086080451	0.00493458179308295	0.120475833441634	-3.91062564261927
PAPPA	1.27968682224602	-2.48059484199944	2.01104969570793	0.047076715721031	0.331481998568541	-3.91139354673376
BCORL1	0.334759356399307	4.67288363612168	2.71451388838704	0.00784834803743918	0.148984985900264	-3.91273542694298
PPP1R13L	0.25086022036905	4.80077697401195	2.76695401178953	0.00676877143232123	0.139754238807581	-3.91343532464378
C14orf1	-0.128974800483523	6.15956257710478	-2.86505193347902	0.00510536738644839	0.123029055001387	-3.91450892649318
FKBP10	0.224582915831289	3.37452834711922	2.69554765468513	0.00827587293074101	0.150440977058383	-3.9162687648756
MEGF10	-1.52083132369841	-4.59955121261817	-1.92753225282768	0.0568191817508147	0.353381924730616	-3.91627863819271
FAM136A	-0.140189939701538	6.88905390550421	-2.90515238965157	0.0045406540815732	0.116034201878297	-3.9165211522259
FLJ12334	-1.39496880398888	-2.3716959962366	-1.94092235100623	0.0551510373665436	0.349770932467985	-3.91652760715086
DPY19L2P3	-1.08860355001836	-1.949412653487	-2.05798361661235	0.0422559127756268	0.316050038130404	-3.91808583658529
TUBGCP6	0.197207767756472	4.90573805021289	2.81534101428076	0.00589469139063032	0.133311496437783	-3.92301321964309
ENSA	-0.125702042180469	8.51614155760872	-2.93245773994505	0.00418964029035375	0.111218324152184	-3.92362562639231
HSPA9	-0.101657960232455	10.1733356491746	-2.96348099509346	0.00382125947458886	0.105275569394577	-3.92461035776899
USP11	0.14888812337311	6.35090720091238	2.86657034695662	0.00508286029337628	0.122663427916919	-3.92719217737706
MYBL1	0.247586873353549	5.66144148760403	2.84960736297622	0.00533955113060809	0.125950145427771	-3.92722524559789
RASSF2	0.666600944312653	-1.30851258257241	2.17854261563172	0.0317722001720886	0.28123493880676	-3.93072382252254
DPY19L2P2	0.822405109659298	-1.38316397490669	2.0444599241022	0.043599480274975	0.319384316260592	-3.93123410496276
C16orf7	0.276936884056179	3.23853178886486	2.6323122484058	0.00985851047826303	0.164380587476043	-3.93148235092074
DNM1	0.171033787695572	5.88600134632298	2.85707154019148	0.00522516970124705	0.124658684855429	-3.93254677313449
MGST3	-0.234144452207577	3.5634336684517	-2.69822235037932	0.00821432683155347	0.150440977058383	-3.93473671861803
TMEM31	1.56850308627282	-3.27619376802275	1.90938407842054	0.059147966246882	0.358922564409599	-3.93915415998372
CDH17	-1.52083132369841	-4.73106055135735	-1.91106206122622	0.0589293235026164	0.35850636822763	-3.93960191283313
PDLIM4	1.41132717906711	-3.73689951721024	1.91348990432297	0.0586141795804697	0.357499467288029	-3.9412625949106
LRRC37B	0.384641214562694	2.31559912743971	2.45820803094524	0.015724720317298	0.203860637663946	-3.9431068885644
TTPA	-0.974784856228956	-2.37799602165644	-2.02355973383896	0.0457479090409002	0.328655858730702	-3.9431188430352
ENDOU	1.2469573745493	-2.76453229210143	1.95893728527931	0.0529722857495375	0.344711481274422	-3.94685679753459
C1orf162	-1.26130882960421	-1.81179219069038	-1.97585429948626	0.0509932426877886	0.341334002491369	-3.94704508760507
NUDT11	0.585100802908286	0.384645625746724	2.23299210616211	0.0278328419662831	0.26828613777759	-3.94806784028294
IL17RA	0.172284319161626	5.25852525261865	2.80644015896002	0.00604728964558204	0.134120594214783	-3.94823123469762
LIPG	1.35406110800181	-3.01905690033261	1.93886406778242	0.0554047309858775	0.349800338834029	-3.95016315554468
FLJ26850	-1.40677088498478	-2.02162488003297	-1.92375218236279	0.0572977503046288	0.354019232558854	-3.95047664059914
LOC100271702	-1.31996071275304	-4.19764552141884	-1.9260057624248	0.0570120320755286	0.35359896742244	-3.95055580900275
FAM185A	-0.227673810023157	2.9447651256471	-2.63309957622965	0.00983722765199403	0.16418941641911	-3.95057468974767
RPA2	-0.14920391513243	5.58277401266441	-2.84819263407023	0.00536148762728535	0.126289463491155	-3.95136502420234
GPR6	-1.2580118135235	-4.58122133746312	-1.94497677379939	0.0546541849171922	0.349718459250657	-3.95350335847917
MLL4	0.182129137499018	6.58385942924974	2.8698615226282	0.00503438825140971	0.122198997266438	-3.95387188436724
WDR12	-0.144011697449049	5.27024151286484	-2.83386660248906	0.00558832510439277	0.12908722243904	-3.95412192636715
LOC400680	1.6442715651932	-3.89989732366989	1.90417367299831	0.0598312489968534	0.359842180842871	-3.95611935733771
MYBBP1A	0.159961240632162	6.64946499983702	2.89895043330772	0.00462406185737726	0.1175270676334	-3.95650980796607
IBSP	1.61646808248174	-3.30398420560474	1.9359207598516	0.0557692234695252	0.350949503558037	-3.95656661273002
C9orf172	0.456365120013762	2.40539080976714	2.5633622825568	0.0118920164637358	0.177810731378664	-3.95708356317658
ANKRD56	-0.287742357159818	1.35929277052052	-2.55430324133232	0.0121855542914638	0.180323503765035	-3.96090932901042
KCNK10	1.58681708256963	-4.64863871713302	1.89314193417527	0.0612998855513183	0.363174444762318	-3.96161248713996
PCDHB6	0.988022275577229	-1.68586139952095	2.05343630586383	0.0427036607689587	0.31656738594861	-3.96186345762886
ADAMTSL1	1.47495718611332	-3.23500835939308	1.9393569992108	0.0553438849858309	0.349794860839169	-3.96272080827363
SETD1A	0.182242454142489	5.9370140896634	2.8382340574199	0.00551825628588936	0.128153575319446	-3.9646324462673
AMTN	-1.60036992053342	-4.05889148074521	-1.90349394560948	0.0599208754338344	0.359842180842871	-3.96473093571617
GPR132	-1.17933235374496	-1.77914985327813	-1.98303125904919	0.050172834770581	0.339547470758322	-3.96488539570111
LOC100507053	0.683751227535555	-1.04291626833805	2.14609597854529	0.0343435824813237	0.289497012811319	-3.96498807426652
ZNF461	0.388684732114564	2.89388354012064	2.46284412078108	0.0155348694007102	0.203245672581885	-3.967420643974
PATZ1	0.143453115752672	5.48783334293799	2.86118038725877	0.00516316896157049	0.123708936552013	-3.96758096079739
SPEN	0.251894646353832	7.44585349781596	2.88047659227583	0.00488092774824247	0.120396217789981	-3.96789442439407
EIF2C2	0.331613863868922	6.2772753737262	2.82181391223091	0.00578594069987004	0.131651798999492	-3.96814957184378
RNU86	0.668365998695492	-0.50040367112546	2.24207110206411	0.0272193508745484	0.264905605969563	-3.96929886525208
ACP1	-0.144471823484383	6.83262752490224	-2.87779264057688	0.00491931805974634	0.120475833441634	-3.96952296464884
FAM193B	0.187241285766167	5.84585340200606	2.82333676068963	0.0057606237800485	0.13161294002395	-3.96991246831181
SNORD12	0.479389833932891	0.115465012309229	2.41156606994518	0.0177531346610805	0.217190622521265	-3.97149751695553
FABP6	-0.547329380943515	-0.000678245769797863	-2.26912035523077	0.0254612625672155	0.256669171292412	-3.97216870115038
LOC340037	0.478909795286515	0.995683952489112	2.33600120880461	0.021535976836417	0.23710841119963	-3.97815164760503
CYP4Z1	-1.38416701413685	-4.67795077807597	-1.90298512143427	0.05998804114984	0.359842180842871	-3.98067379532555
ZC3H12A	-0.354600725320819	5.32240791917296	-2.65783698711631	0.0091893481618215	0.158272562984864	-3.9835558417561
CPXM1	1.32253076080052	-3.50643635877199	1.95383877834497	0.0535813699319925	0.346959134961441	-3.9885396257236
DNAJB13	1.06663304879294	-1.44936312682103	1.98741306274362	0.0496774888782475	0.337607587747011	-3.99107262564576
KPNA7	-1.0277823981301	-1.40118831229208	-2.02542982616277	0.0455520521229197	0.327661298797294	-3.99262406242368
VARS	0.15670548951878	7.09878446247444	2.88416197219448	0.00482866164415031	0.119636351610029	-3.99290472308938
INSM1	1.19766314048429	-4.37102589686475	1.94247051153287	0.0549608674214241	0.34972745484766	-3.99380752905774
NFIC	0.29895213060622	4.29424021482813	2.75574609930253	0.00698741932525488	0.140962123999472	-3.99382064254537
CCT5	-0.110547191813758	9.8170032629112	-2.93679193958954	0.00413627936862928	0.110327170910616	-3.99402344718577
SNORA10	0.438302851419131	0.182593276363706	2.37379763250813	0.0195629020418736	0.227201370658537	-3.99490628525644
WNT16	-0.959608574961021	-1.61186219134853	-2.03625339234872	0.0444325260257329	0.322801722525785	-3.99906235488736
PEX5L	0.852669644972502	-0.804373966012715	2.03766583279612	0.0442881848615871	0.322012475753848	-4.00108685485145
BIN2	-1.41601086472538	-2.07985640995077	-1.93288852470289	0.0561468475474123	0.351861757668722	-4.00182026654429
ABCC6	1.15592063837383	-2.22442913360057	1.95681685491538	0.0532248820135917	0.345414406983045	-4.00193033523527
NDUFA1	-0.205608080916834	6.47220915724458	-2.85265246967013	0.00529261328310835	0.125551297229368	-4.00321418735341
LOC100272216	-1.08545169770847	-2.58056444861494	-1.96472789314694	0.0522876556458664	0.343058546865336	-4.00545207616811
MRPS7	-0.185374687872176	6.14703682240565	-2.84971684405906	0.0053378569749112	0.125950145427771	-4.00806727627836
MFAP4	-1.14849624614902	-2.46865642883149	-1.94633441854489	0.0544886607176392	0.349412715430137	-4.00841708233456
MEIG1	-1.28842447220717	-2.48002141693938	-1.94774360928512	0.0543173013315101	0.348981179477579	-4.00867048485858
LOC646762	0.234353592877015	4.25315427968571	2.69000920351706	0.00840464928555593	0.151374513507098	-4.00947532737436
BOP1	0.216120105832385	4.18645333416842	2.74591936703143	0.00718440122223828	0.142543946519102	-4.01004027017515
LOC100507564	-1.21472193446995	-1.25634423897774	-1.97693283089187	0.0508692306748583	0.341334002491369	-4.01028847599878
C20orf201	0.694179707566844	-0.798505500096806	2.16895948356567	0.0325136291886345	0.283946702115261	-4.01133597592695
FAM171A1	0.558705949006677	-0.317380689425585	2.19161982170018	0.0307842140399053	0.279346280848278	-4.01231590750324
PCNT	0.145680606579	7.85537869813466	2.87847783200666	0.0049094910463649	0.120475833441634	-4.01374332323888
LOC100133612	0.979497307991047	-1.28855016511346	1.97521877846747	0.0510664366513536	0.341334002491369	-4.0151324813293
ATP5O	-0.189388694525061	6.78465617388807	-2.85524607798218	0.00525293364941633	0.124964687152239	-4.02249082359015
TSPAN11	1.51302514129854	-2.97756152195804	1.93563796378221	0.0558043508440638	0.350949503558037	-4.02357125506919
BTN3A1	1.04432165525844	-0.402335368494366	1.96735088378335	0.0519800175204493	0.342182534411923	-4.02480871251585
HAL	1.5963740222518	-3.12006507085798	1.8975418596235	0.0607105363035126	0.361453545439638	-4.02486863393577
NCOA6	0.173416521576645	6.50258057207881	2.82853579437566	0.00567495364524524	0.130307956202107	-4.02525197693435
LOC100505876	-0.175055193617474	4.7016673744476	-2.77946170630923	0.00653215148371031	0.13791857747894	-4.02740099088934
PPP1R10	0.128608727157375	6.9101267595695	2.84713618391468	0.00537792258470886	0.126289902650281	-4.03071434933816
TNPO2	0.126558831731125	7.47521809216542	2.87417239534225	0.00497154013007651	0.120848891185174	-4.03254045541644
ZNF833P	-1.04227809860162	-0.223116793360027	-2.01638667510049	0.0465058463370139	0.330400923593976	-4.0325565515318
C22orf26	-1.32196741981598	-3.30786937876673	-1.90986240468744	0.0590855703246237	0.358922564409599	-4.03428667277853
KBTBD11	0.346576297050546	1.42727036464463	2.42565299863932	0.0171172491201577	0.213303489950343	-4.03508179330331
LAMA2	-1.67515938543725	-3.9364270180698	-1.84349801218672	0.0682891220396857	0.381324633386211	-4.03510687080196
RNF133	-1.22207403865018	-2.96315472379714	-1.93643636978959	0.0557052253721034	0.350949503558037	-4.03729688791782
LOC200772	-1.27680102988623	-2.78439521071479	-1.91521990229043	0.0583904869464114	0.357122422642141	-4.03747515178478
LOC144486	0.805902361217154	-1.32880607614027	2.02354673588174	0.0457492728489043	0.328655858730702	-4.03830291510493
KRT6C	2.66272657981927	-3.59522536727136	1.86554906798214	0.0651064821601551	0.373023210932317	-4.03995847414567
LOC100288432	-1.31144585600551	-2.64488727255662	-1.92575023555962	0.0570443682196689	0.35359896742244	-4.0400001553282
C12orf53	1.34424920758678	-2.36395201310666	1.9009945077452	0.0602514152040413	0.360602660891024	-4.04356112465775
NEU4	1.36144811873275	-3.89525218077037	1.87722464924445	0.0634722584478535	0.368707902147239	-4.04412525441095
RTBDN	1.62220570954988	-3.4011074982339	1.84174639094442	0.068547409785479	0.38212896041745	-4.04460015938234
C20orf26	-1.24976429711316	-2.52877813370228	-1.90002615068319	0.0603798880841487	0.360769292004038	-4.04553833156691
ZNF204P	0.919414144462252	-0.215553409935727	2.00411081813081	0.0478278729174514	0.33272601775019	-4.045576726478
UBQLN2	0.155327272759477	5.13530812112549	2.77113542339007	0.00668881109352862	0.139254111755046	-4.04606856053495
ZNF134	0.302773753039881	3.73358390106881	2.57311770879216	0.0115830467572792	0.175541446194715	-4.04710062857546
PDCD1	-1.56337517758252	-2.9620856773797	-1.8333748022746	0.0697931391406078	0.385635723144932	-4.04714898348915
RAB7A	-0.0932378535296827	8.60384147926901	-2.87733350816329	0.00492591303999415	0.120475833441634	-4.04799901082612
LOC100129138	1.26703505312318	-4.51625635992193	1.84315684966509	0.0683393648260265	0.381350529646469	-4.04838962157706
FBXL8	0.278511948265587	2.63620039484192	2.5448461916099	0.0124989285336883	0.183040350960948	-4.04859118984449
CHD3	0.108295459002717	8.40579148808309	2.8845750899994	0.00482283496343788	0.119636351610029	-4.0502632217648
DPY19L2P1	0.476222184598018	0.577168308058029	2.33018559562048	0.0218546994539033	0.237860786547614	-4.0504226461469
ZFP30	0.359199598409704	2.9670785502965	2.51905313074192	0.0133907764221814	0.189464758785585	-4.05067918108262
VN1R1	1.24251766627908	-2.37128586707506	1.87378350971937	0.0639502971421576	0.370262484294058	-4.05097230944235
NAPSB	-1.98269573441022	-3.22427056668811	-1.83310545906119	0.0698335299020599	0.385698795931985	-4.05221083801813
ZNF263	0.157217409381332	5.54161663871086	2.74855847139968	0.00713100783433716	0.142313812674767	-4.0531144395314
PHRF1	0.175033711714049	5.49675744865777	2.78813878051389	0.00637246352211929	0.136980055404767	-4.05316647720107
EMCN	0.461031768687885	1.31172089102298	2.29437924053473	0.023910429854069	0.251495615647453	-4.05462008296517
LRCH4	0.214884118893125	6.04994795533204	2.80298875004827	0.00610742734526328	0.13442598747604	-4.05509303449445
OSCP1	-0.379422942556939	1.32187263619378	-2.36608889225727	0.0199517878288267	0.228856918751396	-4.05534662698032
LOC100499489	-0.368766448689541	1.15148733946341	-2.38224811172715	0.0191443353134175	0.22452304613015	-4.05567595121906
H2AFY	-0.101612014904573	8.47261156498326	-2.88687603394309	0.00479050009206074	0.119551530162774	-4.05654059360048
ZNF273	0.304208993379565	3.66086495358953	2.58912876172551	0.0110915998934366	0.172554341039845	-4.05823389465377
HES4	0.448300046890376	4.61656570496365	2.71008053972197	0.00794644270825987	0.149501128913227	-4.06174354416726
SNX3	-0.127764884070234	7.54798487332864	-2.84536316638322	0.00540560885885902	0.126438325252529	-4.06263999520722
FAAH2	-0.422623713788796	1.39657003088232	-2.30093479969434	0.0235217855526234	0.249447267965805	-4.06583396829837
SCGB1D2	-1.35200876840187	-3.58933733085162	-1.86895228530125	0.0646265362507228	0.37230940139755	-4.0658453909759
ZC3H18	0.121204821245545	6.61088063736415	2.83479687156122	0.00557333246507515	0.12908722243904	-4.06750776581672
CDA	-1.4341037337464	-4.10744534882543	-1.84701151598655	0.0677734823927806	0.37996772361276	-4.07038512387172
C20orf106	1.43039490161327	-2.35280480461933	1.85911690888087	0.0660217449175344	0.374922805433224	-4.07234959086812
AKR7A2P1	1.47840547206653	-2.71380727108825	1.87250087316309	0.0641292500538549	0.370721596232516	-4.07263093550344
BTF3	-0.154267323252439	8.96561866272248	-2.88586250710725	0.00480471842996843	0.119551530162774	-4.07466539566194
EIF2S2	-0.147376841578322	7.53336128782536	-2.84482308406004	0.00541406835549694	0.126459328459959	-4.07469439490549
PAQR8	-0.618537284460995	-0.793224767903957	-2.13442256636101	0.0353118970125669	0.292720749698754	-4.07851681065563
COQ3	-0.238285243691897	3.0322773392874	-2.5924883112471	0.0109908996364547	0.172206376317337	-4.0836270098028
BACH2	0.92938625583731	0.238559159898154	2.00226416345959	0.0480294945050026	0.332882414464013	-4.08467696967987
NCRNA00115	0.895286803272669	-0.668566699227953	1.95979092091717	0.0528708839382886	0.344711481274422	-4.08772156928537
HCN2	0.259461227700931	4.62260869225681	2.70976756370076	0.00795340974026138	0.149501128913227	-4.08960194601258
SSTR1	-1.27512665822603	-4.87271966099027	-1.80766620628718	0.0737371626664796	0.394945996636613	-4.09598676990621
FCGBP	0.774959220362038	-1.18197005242217	2.0123958007228	0.0469321681927924	0.331359829611927	-4.0963553156442
SNORA60	-1.16069261412958	-2.94896272218115	-1.85785567329782	0.0662024689275154	0.375554985176534	-4.09736394790191
OXER1	1.34377529264357	-3.11283480966552	1.90432510637826	0.0598112969150609	0.359842180842871	-4.10029126044705
LOC90784	0.170292962156401	3.81436800709696	2.69486408183612	0.00829166935804254	0.15056447160033	-4.10044340460081
KCTD19	-1.44541867869971	-4.20103779743415	-1.80650689895739	0.0739192899636206	0.395069958515243	-4.10049824189293
ZDHHC4	-0.148524984465178	5.31524880157923	-2.76275688375916	0.00684990860534787	0.140149757715329	-4.10085518982928
ATP1A1	-0.0976451187762795	9.07784730150979	-2.87799307007118	0.00491644163291263	0.120475833441634	-4.1025255009849
ATP6V1D	-0.169028284300166	6.12448192645986	-2.77644198809576	0.00658857628543536	0.138252634626877	-4.10297246440085
RENBP	1.0259915677166	-1.61546127087352	1.90472649255364	0.059758439449239	0.359842180842871	-4.10319604018509
NCOA5	0.112000797547823	5.95491214796502	2.79609761972807	0.00622913817287694	0.135645972399992	-4.10983165834105
P2RX7	0.796782936274077	-1.65704168219778	2.04806526235838	0.0432377584135306	0.318549899430787	-4.1121045705478
SDCBP2	-1.78682858381439	-3.66916794214215	-1.78735186354513	0.0769829866777757	0.399666972276396	-4.11220381255952
SNRK	0.250669094907859	3.95771970722384	2.62348710548988	0.0100999355915935	0.166318007422409	-4.11508201643965
EPSTI1	-1.52083132369841	-4.49492599404863	-1.78180560559084	0.0778894385454807	0.402416734703312	-4.11627731089672
AMBRA1	0.163181303110654	5.63848150057048	2.75395075348118	0.00702303610158769	0.140981808835302	-4.11710774885412
C4orf26	-1.67624814358925	-3.12403118131377	-1.8208251646394	0.0716958838598386	0.390165793344968	-4.1183223634691
TMEM138	-0.164467082343693	4.73297378795395	-2.73035061530321	0.00750686496860376	0.145474866436766	-4.12023963642353
TAS2R13	1.73906871426702	-3.60694727857212	1.80364674087158	0.0743702185973039	0.395069958515243	-4.12053246790967
SS18	-0.132450117943176	6.29422048315841	-2.79975344659399	0.00616429571317914	0.134584440609932	-4.12113412795756
VPREB3	1.31006396879923	-1.78600122982453	1.83610365611371	0.0693850166737614	0.384984408630583	-4.12138437426671
ASB18	1.51805486613188	-3.06009679901608	1.80412086405586	0.0742953115485811	0.395069958515243	-4.12336326395354
ATG3	-0.155716650943909	5.86893211733558	-2.77943851899177	0.00653258306281098	0.13791857747894	-4.13004660521009
WNK2	0.261757864201147	3.77602792511623	2.67431174617151	0.00877958451854088	0.154557654197976	-4.13041777081986
DZIP1L	1.05779729681445	-2.06569856308252	1.88957710293713	0.0617808988411745	0.364598669594106	-4.13044074672464
BTD	-0.247353426192148	3.04922389610487	-2.55921537820903	0.0120255882633614	0.178452473927645	-4.132148726524
FBXL18	0.20156676787557	5.66887542190782	2.76439067165227	0.00681821998650242	0.139813380826453	-4.13391814163669
EID2B	-0.496920314763423	0.760495318878692	-2.18939602486383	0.0309503083393715	0.279853530757742	-4.13549443396269
BMP8B	0.360040514186451	1.3803430524613	2.42425224798078	0.0171795579616889	0.213303489950343	-4.13659082227238
TBX20	-1.24955152810388	-4.86311198649869	-1.77765544599798	0.0785734767919893	0.404020095076268	-4.13717340919835
LOC100132077	1.60899140583926	-3.38736302062323	1.76067543043402	0.0814240494835394	0.410010383417507	-4.13820994218532
POLG	0.157420657533957	6.67263461649087	2.80733954551743	0.00603170785407464	0.134120594214783	-4.1391260298183
PCDHGA11	-1.40979812533809	-2.12533743324516	-1.83387686785388	0.0697179012655054	0.385442043227872	-4.13946801228632
RAI1	0.174910983861563	6.55204597434528	2.8091848059078	0.00599985379555659	0.133830141149949	-4.14327189118205
C9orf131	1.26323966327546	-1.24627274524218	1.92640678140098	0.0569613155674851	0.35359896742244	-4.14329472754609
TCEB1	-0.168500440615976	6.4676348281634	-2.79004468334915	0.00633786963878328	0.136767137856789	-4.14370485496991
PTTG2	-1.45200775550807	-4.20442640771805	-1.7976897194452	0.0753167234790826	0.396973489903617	-4.14395005789192
STX2	-0.292697069537726	2.44865158799506	-2.48453192291148	0.0146736701651932	0.19743922214539	-4.14396336254784
XIST	0.754945562106858	-1.15611153481222	2.03243547080534	0.0448247086462978	0.32486023918579	-4.14585312429274
MIR33B	-1.60891422828977	-3.42011126516671	-1.77506720859921	0.0790025833885376	0.405025320136034	-4.14618376652198
LOC100505912	1.33373092777878	-4.20244834403148	1.79509549048715	0.0757320278864232	0.398283784393881	-4.14684689077573
GUCY1A3	1.08154982187791	-3.77978054562704	1.84104374151269	0.068651248814293	0.382580301622871	-4.14928068712489
PRNP	-0.168518871587557	6.66236760372295	-2.75499275508715	0.00700234435881367	0.140981808835302	-4.15312787220525
PAWR	0.191864248752636	6.60306600600547	2.79159036150399	0.00630994028018558	0.1365167415858	-4.1542879609225
MRPL51	-0.215120171413015	6.08336548331684	-2.78030731580627	0.00651643016769764	0.13791857747894	-4.15431790053533
COL6A1	0.382165953974874	1.82520318392884	2.34412479037365	0.0210976472844729	0.234325467273662	-4.15439994277091
LXN	-0.179963358952975	7.4633103033385	-2.8406305140637	0.00548015193561721	0.12764632447251	-4.15549017392826
C6orf25	0.944082191579206	-0.980121915729981	1.89588731832551	0.0609315926163364	0.362125072820046	-4.15612072292135
UBE2I	-0.119075500028019	7.22766985928577	-2.82092475781676	0.00580076969698775	0.13180988099514	-4.1580980053658
ZFP64	0.182601987835371	4.14791326369587	2.68485992120587	0.00852600663269152	0.152338605689245	-4.158818101988
PRLH	0.921883506344065	-2.55522076767849	1.96352093476254	0.052429732606738	0.343452741133994	-4.15891688691593
PGLYRP2	-0.587130518236058	0.0824103590232104	-2.17840542608215	0.0317827095398694	0.28123493880676	-4.16192973469157
CDC42	-0.154231690362135	7.36830463737162	-2.82216909918311	0.00578002672674036	0.131651798999492	-4.16263180879262
TERT	0.302641071778338	1.89831362693757	2.53106601334943	0.0129685333809196	0.186008363861492	-4.16558494620384
CEBPB	0.379715038580505	6.98346303410079	2.74462477899486	0.00721072582845972	0.142543946519102	-4.16580921879083
KIAA1462	0.386187065492995	2.06053460221033	2.32928492001162	0.0219044315995996	0.238185769877571	-4.16631043922206
CRIPAK	0.238791087500066	3.20518328272112	2.58268747747275	0.0112870034834558	0.173926466944826	-4.16634998088447
KCNJ13	1.32244801649572	-1.97801486538685	1.81927909875366	0.0719332529106309	0.390588221323828	-4.16674254762552
C15orf55	1.57881355943304	-4.15202631222323	1.73814344269888	0.0853376982362514	0.418284778810981	-4.16707480635305
RP1	-1.43334501973517	-4.24988707358306	-1.75609422679402	0.0822075665792915	0.411505340757878	-4.16962836354772
LOC100506804	-1.13636014668917	-1.86202334072596	-1.85280653679426	0.066930115764741	0.377128471312515	-4.1702746683189
PCDHB5	0.690164635985185	-0.577046518093148	2.03602329813291	0.0444560781223558	0.322832588153834	-4.17074229640912
ZNF575	-0.865069287504317	-1.19138119773685	-1.95773162292639	0.0531157852417095	0.345169230069863	-4.17125617157078
SNORD37	1.17218067860375	-1.80231492177671	1.84020462494039	0.0687754271979293	0.383144651718244	-4.17214625698585
EMP1	0.809949502028537	-0.185348150218469	2.01075501722876	0.0471084095865318	0.331481998568541	-4.17253828165005
PARL	-0.15402780882451	5.70718001053441	-2.74988516974606	0.00710430340585118	0.142075326930896	-4.17433380874221
CYP4F8	-1.2748539737985	-3.54522924899142	-1.79555570894461	0.0756582143779479	0.39814599661951	-4.17517606682221
RNF121	-0.145730223894035	5.2404583083976	-2.73360160872341	0.00743846064283447	0.144871135868279	-4.17563222271079
ARHGAP31	0.776902096948052	0.0464471347483901	1.96082719703588	0.0527480079851577	0.344323842913262	-4.17653246853567
FAM82B	-0.143715954403907	5.59348558550013	-2.75631049641088	0.00697625667060704	0.140962123999472	-4.17946455835477
MIR98	1.60899140583926	-4.06048890849736	1.72721689678764	0.0872904416395466	0.423266264418607	-4.18094859373574
LOC341056	-1.38567180953738	-3.59113883340002	-1.77123618030271	0.0796412847804661	0.406719590106465	-4.18177538274316
ASPG	1.43509779918693	-3.25867993718851	1.75988936085531	0.081558050902248	0.410010383417507	-4.18343968620877
IFI30	-0.165262504107117	7.03316351715386	-2.80352997964274	0.00609796089069648	0.13442598747604	-4.18598148042054
RPRD2	0.179085668629237	7.07975689570908	2.79751366529503	0.00620394851085281	0.135273578742506	-4.18691629472371
GGPS1	-0.180393098245519	5.42659744694071	-2.71348191753442	0.00787108311829238	0.149078135979979	-4.1915411181417
C20orf43	-0.124152245221179	7.80404764686319	-2.81071598786046	0.0059735384741403	0.133657044792987	-4.19216923087228
BZRAP1	1.42878086152136	-2.89152927327424	1.75064967114818	0.0831468036939109	0.413101564829657	-4.19280770962407
PLEKHM1	0.2384268832735	3.87306716408196	2.57877983102841	0.0114070535810502	0.175023018871322	-4.19294649710054
SYN2	-1.57182319727015	-3.29898343899212	-1.75163237455139	0.0829766281927638	0.412749958943018	-4.19385767436689
RNF214	0.24929763794922	2.94253321418098	2.5161123407303	0.0134960047487768	0.18998921163177	-4.19551402375905
SLX4	0.241244506607161	3.63508011267108	2.58426617407092	0.0112388269349189	0.173553224062404	-4.19604822357564
CCZ1	-0.26598126326191	3.35652350259197	-2.57454215726741	0.0115385424501788	0.175541446194715	-4.1960970359042
BCOR	0.176907982809472	5.45138612834402	2.71475505621562	0.00784304354977967	0.148984985900264	-4.19647451646542
MIR4785	1.41168761797189	-3.02548428435428	1.77001630241888	0.0798455528558826	0.406719590106465	-4.19921548242825
MED15	0.192899325306485	6.01560659270685	2.73800984146844	0.00734661342726519	0.143533601585961	-4.19958346819734
NAV2	0.25531200661392	3.62499504992883	2.59100674409027	0.0110352065160513	0.172277260435089	-4.19983934099367
PGK2	1.2915254670254	-4.57901324562381	1.72197845755753	0.0882395348783545	0.425278957148588	-4.20163660304584
SLC35A2	-0.164300074034265	5.51758033439493	-2.70879946455561	0.00797499537858944	0.149501128913227	-4.2032332166756
TUT1	0.171495668431495	5.06166466059674	2.68983669131448	0.00840868949103646	0.151374513507098	-4.20366066529246
LOC728554	-0.197122577874396	4.62922763014835	-2.69151028041001	0.00836956866777747	0.15115838704094	-4.20430412973288
FNDC7	1.42405442561228	-3.09730849953792	1.75302860339909	0.0827353350962077	0.412438177610792	-4.2066212063758
JKAMP	-0.152620889300469	5.56365059796269	-2.74555729349636	0.00719175491568594	0.142543946519102	-4.20668284936628
ZNF670-ZNF695	1.33347332154361	-4.02024661930102	1.75388341691214	0.0825878933628263	0.412077583002631	-4.20671086034289
SNORD88A	1.03721546084055	-3.65574419769455	1.87454889895407	0.063843709984672	0.370168030439072	-4.20679628855475
MCTS1	-0.191903621280102	5.98370665384611	-2.75357332811193	0.00703054464055498	0.140981808835302	-4.20808418491494
SEMA4D	0.217273014526592	4.12800975367136	2.60737921293821	0.0105544139413615	0.170246365009615	-4.20849230387112
SMCR5	-1.33655608960803	-1.25746764337162	-1.76823737450345	0.0801442084674858	0.407643473969049	-4.21393439382354
POU4F3	-1.29808356270093	-1.95117455850446	-1.75898299632387	0.0817127844971628	0.410010383417507	-4.21466511162693
MNT	0.196848327122054	5.09078222795694	2.67822762899011	0.00868465883028405	0.154057099519335	-4.21600518111829
SUMO1	-0.185037711329763	6.71069601585222	-2.77407770328283	0.00663306424642193	0.13866420807145	-4.2166761651883
PSMD7	-0.129115313182123	7.98793999546306	-2.8125634474146	0.00594192810436941	0.133657044792987	-4.21888778377572
YOD1	0.758555961457802	0.153888549966812	1.95070467108745	0.0539587196451685	0.348150319192052	-4.22197260917945
TBX10	1.58681708256963	-3.93858460466007	1.69366132664487	0.0935172493163152	0.432996256247523	-4.22304825378042
PANX3	0.779039851375858	-0.963415703684056	1.94354060032627	0.0548297466422971	0.34972745484766	-4.22433241390123
MRFAP1	-0.119360886029508	8.30685138581827	-2.82190235355025	0.00578446760668361	0.131651798999492	-4.22476237174326
FUCA2	-0.105214142301195	6.98899018486192	-2.78513566744539	0.00642732300785897	0.137280395891997	-4.22640525022729
FAR2	-0.46012625221863	0.519950717472521	-2.21158294905338	0.02932765384446	0.273194001478514	-4.22762521322236
VKORC1	-0.201590057419434	5.81778241858989	-2.74484577476857	0.00720622581027166	0.142543946519102	-4.22778716230751
SALL3	1.12300817426402	-4.51810233843201	1.77425464474482	0.0791376977536734	0.405235412502276	-4.2292274857034
MIR27B	-1.25874762739539	-2.40164605429831	-1.74604700877581	0.0839476757933601	0.415481263111133	-4.22975058009901
AQP9	1.34786478301184	-4.30482351138495	1.69941576979952	0.0924244106322497	0.432164756983355	-4.23000358534598
GFRA3	-0.780497217155203	-1.05178553331412	-1.9414229610353	0.0550894835623366	0.34972745484766	-4.23011231955922
ADAM12	-1.10542407726454	-1.24345643316851	-1.834876394416	0.0695683168219617	0.384996866489241	-4.23134874696295
CSTB	-0.185658866754076	6.99042673637908	-2.78148353872619	0.00649461964721729	0.13791857747894	-4.23137408561734
AGR2	-0.260702511011043	7.17959158593851	-2.78250484089239	0.00647573589994424	0.13791857747894	-4.23153993827508
ZNF549	0.465340907860071	1.08912223169529	2.19791490326428	0.0303182440816509	0.277913829524131	-4.23158297194358
LOC399753	0.688983532242658	-0.625802713942929	1.92240565112133	0.0574690455164733	0.354523171234784	-4.23298512527044
TACC1	0.188603536527327	6.34042882845134	2.76438320498624	0.00681836450369906	0.139813380826453	-4.23318222141032
BLOC1S3	0.215564341528181	4.49985095779502	2.63772386394947	0.00971306214203138	0.162766784832999	-4.23350515012731
N4BP1	0.172589456538501	4.45137889059472	2.66234877155461	0.00907544039122702	0.157544950368996	-4.23529213075017
RAB3B	0.658427454808523	0.0407125336757276	2.07457531118041	0.0406562622779801	0.310898362096943	-4.2361258640155
SART1	0.173410104213015	6.84002414262921	2.77477620436218	0.0066198923251273	0.138562051621313	-4.23669005678105
PIPSL	-1.03718639677524	-0.979825236926879	-1.85309889172259	0.0668878019809918	0.377024469272028	-4.23876331193854
P2RY1	1.1706046377939	-1.28308478764049	1.81553127591024	0.0725113736596057	0.391555620327651	-4.23985472595898
MRFAP1L1	-0.159824098481195	5.88261259220941	-2.73847935894728	0.00733689197423185	0.143511323248016	-4.24028214858125
FAM117B	0.21919918996898	3.94964046095532	2.56868318011215	0.0117225874278801	0.176444828224243	-4.24030204243331
TRPM5	-1.62594505065557	-3.22945720017223	-1.70582016126958	0.0912204067941304	0.429738051612686	-4.24037661490207
STK32B	1.21641008759553	-2.97957782309166	1.82489870464922	0.071073587883738	0.388650744277765	-4.24460232800651
ACSM5	1.2724562807575	-4.59876386438807	1.70328001325834	0.0916964050986483	0.430884570370976	-4.24468631175995
XKR6	0.598684208087807	0.351766735828974	2.053956377992	0.0426522467589041	0.316566441460696	-4.24595293909075
LOC100505678	0.74830905192945	-1.09473751374811	1.92687471884817	0.0569021841286638	0.35350376202369	-4.24599502906613
C6orf132	0.191099211121978	4.06459802331698	2.62839858752102	0.00996492291798331	0.165659414393989	-4.24909325548368
PLA2G4E	-1.2883160032727	-3.62257707679149	-1.71981440096521	0.0886340737737803	0.425299535395694	-4.25030460690737
FRZB	0.844384545589855	-0.374526316719775	1.86617345163903	0.0650182041984443	0.372768065483299	-4.2504996016719
LOC100287846	-1.15177799659349	-3.1229848708556	-1.7771399978204	0.0786587795723708	0.404020095076268	-4.25058947832424
RARA	0.186852135691528	5.84652387451635	2.73884824780504	0.00732926227874687	0.143511323248016	-4.25150225457598
RPL36AL	-0.187952919075265	7.63938603665767	-2.79248087171978	0.00629390047650451	0.136346103068732	-4.25183952724431
FOXJ2	0.200934057092103	4.89181244391308	2.65171439647186	0.00934599559110888	0.159329694460454	-4.25286949923935
INTS12	-0.164545381910043	4.58596677077184	-2.61466650569801	0.0103465653805059	0.168815570169348	-4.25288005719845
ENG	0.491850966415936	0.347851757718074	2.13542818548344	0.0352275591375445	0.292555007535956	-4.25365734906169
HOXB6	1.26912118915362	-3.14973900504378	1.75412555922447	0.082546166995452	0.412077583002631	-4.25371163197697
EFCAB5	1.41976449464627	-2.69227377735427	1.69150510823772	0.0939294429099527	0.434063554359229	-4.25455083692486
ZBTB43	0.263105685100975	5.73205727508709	2.6092068969106	0.010501933323533	0.170246365009615	-4.25491995612482
NUCB2	-0.224696498505546	5.80176201494718	-2.69438868516598	0.00830267126369727	0.150600731251706	-4.25494078297523
FLJ33534	-1.48775339092447	-3.48638250366015	-1.70381435979406	0.0915961059317922	0.430779886277642	-4.25593410028284
KCP	-1.10917334195403	-2.66046343948709	-1.72623296200743	0.0874680688236695	0.423554966817134	-4.25719081593856
SNORD21	0.815772823358683	-3.17742080380079	1.91502824323443	0.0584152333743188	0.357122422642141	-4.25745359520047
HSF5	1.31549184828303	-4.68482099722976	1.70290604411211	0.0917666540268818	0.430975996053236	-4.25776716140346
CDHR2	0.417946675672176	0.978097108152103	2.24447458438428	0.0270589382063359	0.26417611358013	-4.25778163548315
SNORA71A	0.795977973849561	-1.71299284255185	1.92336636844819	0.0573467864186311	0.354160877424367	-4.25982438174728
DLEU2L	1.15330841635056	-2.25760255887436	1.80568784861582	0.0740481878281789	0.395069958515243	-4.26126108460244
SNORA15	1.32995078290224	-3.9840431770094	1.72984200757257	0.0868179830664674	0.421954068237024	-4.26158857454513
LCOR	0.34417961795117	5.91077437130365	2.6933314832073	0.00832718519585787	0.15086606690932	-4.26175928040617
SLC15A2	-0.275826602116445	2.29410590483924	-2.38600691384774	0.0189607233662321	0.224415525532106	-4.2635565028781
KRI1	0.133917145949233	5.26551773339153	2.71391740868565	0.00786148163080146	0.149065100672929	-4.26429402834193
MFI2	0.252772451149452	3.36368490396743	2.52447019202433	0.0131988669091392	0.188022018899867	-4.26449938293374
TAF3	0.188957033491194	4.63760046825422	2.64753578574124	0.00945429065696681	0.160521377611282	-4.26519934045938
LOC100379224	1.66934111823948	-2.3053673101278	1.6768680479341	0.0967667916468892	0.438927079404101	-4.26614253892401
EIF3L	-0.0957424890554952	7.71557666009257	-2.7844889407223	0.00643919342993967	0.137358508829478	-4.26723240571997
KLHL23	1.0192593661684	-3.1887602776994	1.80957719374591	0.0734377596482364	0.393519093994587	-4.2676447326693
FLJ26484	1.46962553286221	-4.15481818229399	1.69830490747596	0.0926345619499068	0.432398218520463	-4.2676702260144
RUSC1-AS1	1.5709073944233	-1.69399118185136	1.71396873212525	0.0897070448358465	0.427287983171764	-4.26911688386932
RNF39	-0.502586223103637	1.24727421387758	-2.09272112484102	0.0389667167396732	0.305335078203936	-4.26925342808003
DOC2GP	1.45769589465523	-4.07932922862585	1.68268995054878	0.0956300051464538	0.437362810566793	-4.27026491258891
TMEM70	-0.169565863383434	5.28148760874128	-2.71610443585152	0.00781342406044835	0.148938701745542	-4.27063379047646
B3GNT7	1.02048219044909	-2.61062909774141	1.82552772780958	0.0709778968398589	0.38855461432072	-4.27141500542043
SDS	1.42296420419692	-3.2333463969196	1.69528736852212	0.0932073824863826	0.432651396354527	-4.27172565033936
PGCP	-0.416323266267266	0.50286924667235	-2.1632362186784	0.0329635676740943	0.285137989425859	-4.27368530736926
ZNF692	0.190508907761557	4.76224762472622	2.70014575273832	0.00817032575856908	0.150440977058383	-4.27391321347536
CP	0.956453776462308	-1.58364631766032	1.89846809774673	0.0605870803941053	0.361202735619397	-4.27483521664508
MAP3K15	0.835706062933028	-1.78389712416597	1.85972140088385	0.0659352729567305	0.374746363083853	-4.27495798452762
SALL2	0.449291368129968	0.693966981540428	2.23548651855131	0.027663093488563	0.267420563874409	-4.27579774508362
TECTA	-0.98803896530346	-1.69365876526767	-1.7697535276094	0.0798896109483221	0.406719590106465	-4.27607305719907
INSR	0.173517164522078	5.23683720530654	2.69649556859002	0.00825401318727732	0.150440977058383	-4.27673163161895
AGXT2L1	1.28822611917262	-3.51779990376705	1.74115520450917	0.0848057990207754	0.417005975972542	-4.27871085075129
KCNH1	0.557681767130974	0.732449919490592	2.1703000559391	0.0324090145316336	0.283625514927808	-4.27878211235915
PRPF38B	0.161657120847103	6.43510947495446	2.7495738012056	0.00711056258318345	0.142075326930896	-4.2798915204374
RBM24	-0.219937413974819	3.99414698370701	-2.55186119380884	0.0122657910418798	0.180893376882185	-4.27994698480978
LCT	1.42032528512228	-3.73866548482994	1.70857999836632	0.0907055293014671	0.428761806681101	-4.28037861118738
HNRNPH2	-0.953617841670475	-1.2641964115364	-1.82068031961354	0.0717180943622475	0.390165793344968	-4.28063871068878
SAMD4B	0.1801342754624	7.10170880201613	2.75007473180108	0.00710049526095855	0.142075326930896	-4.28080355564103
SNORA56	0.82746681658089	-1.96371726182281	1.8975705429601	0.0607067100015737	0.361453545439638	-4.28239604782135
AK5	1.51303297935486	-4.24744931704325	1.66106442400151	0.0999080168221592	0.446993492063614	-4.28246775187126
RGAG4	0.208242636984282	3.70991942728295	2.54309783828593	0.0125576503413764	0.183201615677804	-4.28314180513424
EIF3M	-0.15291504591221	7.06028452374567	-2.76420594717466	0.00682179614651911	0.139813380826453	-4.28333089506802
POMZP3	0.756636356645447	0.140804555144659	1.94213010656286	0.0550026337480084	0.34972745484766	-4.28388178318517
LOC100499183	1.37116541166983	-3.99513837929459	1.65739606228496	0.100648848122953	0.447945982040823	-4.28415210634928
MLLT1	0.167412593982522	5.57640151037189	2.71870844834526	0.00775655230134453	0.148421717033966	-4.28464889606982
ZSWIM3	0.29065540436528	2.54716057098733	2.35792755632196	0.0203709584485438	0.229726169314528	-4.28470972313136
PBOV1	-1.41761438319683	-4.19533395144349	-1.68119928446744	0.0959200339655339	0.437542802958422	-4.28513288717128
LYPD1	0.332841953087419	1.77460301953714	2.35193829925375	0.0206835137241251	0.231533523107274	-4.28606000684824
LSM3	-0.183319448661559	6.20414662819455	-2.73112131031419	0.00749059713772156	0.145328012217234	-4.28631380833824
USP42	0.171032423300202	5.4609559549118	2.66020389499371	0.00912943092598332	0.158054454250668	-4.28686241534116
TAT	1.32376219081233	-3.43129032950668	1.7114470522055	0.0901731655371839	0.427938711817214	-4.28700427527932
CSRNP2	0.20656285251326	5.9041558622079	2.66374991756701	0.00904032740999352	0.157326155676099	-4.28794896214016
SNORD55	0.588622789877225	-0.0892542154587603	2.05867756607101	0.0421879394000029	0.315682818132281	-4.28912054300048
FAM35B2	1.18419168803609	-2.7102529850564	1.76054479106192	0.0814463070220952	0.410010383417507	-4.2897751899579
LOC100506195	1.52898999707475	-3.91943393167112	1.65749287282972	0.100629240130842	0.447945982040823	-4.28985632845396
KIF5A	1.0412262723847	-0.844911803314432	1.78764460556299	0.0769353859950095	0.399666972276396	-4.29302659246957
RPL30	-0.185924710868354	10.22409384719	-2.8309932534016	0.00563486691954639	0.129982778431026	-4.29352553299298
EPDR1	-0.235203469750917	2.65952871120704	-2.48254304996351	0.0147508277290442	0.197566406551101	-4.29535431167927
SMO	-1.45892014985732	-4.12230602337941	-1.66046249262816	0.100029274076634	0.447142746401857	-4.29577504566889
SNORA44	-0.39408474521369	-0.540509001059862	-2.2332417441835	0.0278158127591304	0.268276616253573	-4.29731824986374
EHF	-0.809233565256693	-1.44423407446945	-1.9388483917281	0.0554066669200755	0.349800338834029	-4.29868105887499
CXorf48	1.33620173746628	-4.94119994387631	1.62510364727016	0.107363816365386	0.458301159597681	-4.30187737420414
TREH	1.26703505312318	-3.72934873904015	1.65406408768075	0.101325592213018	0.449487852565123	-4.30291912006801
CIC	0.202472867749946	6.56504236628236	2.72464968091672	0.00762820284353632	0.146468500981976	-4.30340569724541
IL17C	0.955713252247233	-2.12939565469559	1.78960490201838	0.0766172635686395	0.399308923136845	-4.3062346270326
ICAM4	1.57881355943304	-3.95076626874094	1.62495521449098	0.107395494167861	0.458301159597681	-4.30685064105627
TULP4	0.211588212318307	5.60313302374175	2.66179061494428	0.00908946230093434	0.157544950368996	-4.30989981219443
C9orf24	1.27997724544751	-2.25819464848995	1.68842279632168	0.0945212409222256	0.435177461313704	-4.3100981947452
MRPL9	-0.149000992598027	6.6857854223296	-2.74202309264781	0.0072638954355246	0.14291927913378	-4.31233585160978
ACSM1	-1.27165286807783	-4.09010453314077	-1.65644042336305	0.100842569013363	0.448296417910548	-4.31325734884903
DYNLT1	-0.172318829265208	5.20609997743388	-2.67665876277528	0.00872257763883462	0.154076820887724	-4.31327965301787
BEND5	1.27946535453073	-4.65557633079459	1.6320156536823	0.105896993785827	0.455893281428545	-4.31486589300678
RPS13	-0.169495778363659	8.74541710233654	-2.79076885017389	0.00632477039926522	0.136660801236837	-4.31731951452999
ACTN2	1.23030380303767	-5.07904632550387	1.60995291301208	0.110636179063139	0.463961749912722	-4.3173680909701
PRDX3	-0.121594161460528	7.27153338559189	-2.76498861189479	0.00680665593231791	0.139813380826453	-4.31751123639999
SSX1	1.3039751675559	-2.99350835410082	1.65620459702046	0.100890420570545	0.4483899531283	-4.3185198112283
ALPL	-1.32929535626973	-4.19107524637341	-1.6527997522255	0.101583347524814	0.449878656325633	-4.32014395178156
MED25	0.190597028530492	4.69237841968858	2.64672174955425	0.00947551943780258	0.160718648151937	-4.3202522946017
MANF	-0.17241161914997	5.71160382898284	-2.68772863975014	0.00845820234770498	0.151493518017612	-4.32044476914829
LMTK3	0.227814711163362	4.22076455259084	2.58438575491785	0.0112351852919103	0.173553224062404	-4.32073072451376
IRF4	-1.50942659955568	-4.00124195536258	-1.61741600172858	0.109014387593647	0.461979239501296	-4.32142364213602
PSMD9	-0.192437539868028	5.90353980800278	-2.7013278963313	0.00814338861738838	0.150440977058383	-4.32158738230973
LOC100129027	-1.74313974574883	-3.22508418372132	-1.62362622831998	0.107679454999235	0.458693633572902	-4.32183882376972
TMEM132E	1.40618872681557	-4.31865616900795	1.63900601302967	0.104430001519246	0.453868852756721	-4.32208691885148
MFSD1	-0.137082742109831	6.48472817160544	-2.7373545079599	0.00736020185677286	0.14363129037651	-4.32317314824608
ADAMTS4	1.26506167515372	-4.19339408013333	1.66569109136859	0.0989799574971703	0.44462551952261	-4.32520795103113
FIZ1	0.252899169458302	3.7377540385808	2.54883180717986	0.0123659859187889	0.181889840374517	-4.32607093351636
PRKCG	1.13117846886748	-1.65831206151091	1.75800743982892	0.0818796006154178	0.410477949847796	-4.32741708792324
APLP2	-0.0895880416448804	8.62069555518424	-2.78064971029744	0.00651007430743179	0.13791857747894	-4.32850883869679
MGMT	-0.207857570696834	4.74749970880912	-2.63969368888836	0.00966060302200615	0.162410570150293	-4.3288982008057
SLC16A11	1.30404442380012	-2.72262509011156	1.66013659242022	0.100094975394703	0.447150205358482	-4.32966329262842
HLA-DPA1	1.35782904888273	-4.47867901665738	1.60025736427793	0.11277193321141	0.467704601405959	-4.33110336701121
ZNF434	0.198722498547076	4.32782642949577	2.53830873615171	0.0127197737730598	0.184018595658004	-4.33215387251408
ATP2B2	1.1352915010102	-3.92482300415762	1.70911354969479	0.0906062638299021	0.428656055527944	-4.33223719849345
C19orf76	0.264076548234073	2.85689306653859	2.46351493832702	0.0155075692562512	0.203245672581885	-4.33292632850859
SCGBL	1.28218366334469	-4.43616178718796	1.64247145707552	0.103708845491279	0.452615628528823	-4.33370866489117
IPCEF1	1.52156279801351	-2.85022537840863	1.64026711342244	0.10416710092248	0.453649856903276	-4.33448278471641
RNF145	-0.140520196957292	5.83240325891822	-2.69298037042821	0.00833534117580793	0.15086606690932	-4.33481236764966
VTRNA1-2	1.37116541166983	-2.97034986095437	1.61560124025395	0.109406983067423	0.461979239501296	-4.33598398937202
FBXL20	0.244956860910524	4.18747512850111	2.49927300927667	0.0141129664891651	0.194259466308475	-4.3373250417498
BRK1	-0.132319851436344	7.66762437347471	-2.75893475374263	0.00692456736722403	0.140541826030892	-4.33798461411576
SLC22A14	1.33620173746628	-4.03118415071626	1.59415916897552	0.114132074936899	0.468595670951618	-4.33821212986742
TIMM8B	-0.221226781482891	4.52273593204322	-2.62866398973484	0.00995767392744357	0.165659414393989	-4.3385252068188
TRIM68	0.447971824618367	0.897253334615375	2.1463671498579	0.034321365226578	0.289488070605971	-4.33948752032012
CEND1	1.40618872681557	-2.7189541912273	1.62520368096004	0.107342471900546	0.458301159597681	-4.33951224339664
MIR3613	1.35910529917516	-3.09813118036464	1.61176204345322	0.110241274044683	0.463467839900271	-4.33974010508223
ESPNP	0.808285347130999	-0.981989315185832	1.88273803533301	0.0627125971918203	0.366715201201399	-4.34134318091782
MAML1	0.156839167709798	6.94268204872288	2.72863232103269	0.00754325059471273	0.145673583078494	-4.34326811342825
WDR63	0.983745942204224	-1.93620645413748	1.71887522544127	0.0888057477215665	0.425299535395694	-4.34520602460249
MIR3124	1.32579892736852	-3.79275614983614	1.60688347532162	0.111308783771064	0.46538202494682	-4.34568820411681
ASB7	0.187596627930962	5.56036776769383	2.65726741089551	0.00920381983015012	0.158288037175021	-4.34672577508166
HIST1H4A	1.49096712371154	-3.13755779069158	1.60876916675152	0.110895185833699	0.464581935842379	-4.34755353031602
VAMP3	-0.126786677071107	5.95642348397361	-2.70181281073177	0.00813236238641446	0.150440977058383	-4.34883643392686
SUSD5	1.10148016871925	-2.65956692225632	1.75423419338069	0.0825274526159938	0.412077583002631	-4.34925985420939
NMUR2	-0.811673635605358	-2.04799776137708	-1.77862502589901	0.0784132257665157	0.403989144177744	-4.35056156507678
GAB2	0.194699636708308	5.11564808388513	2.60517415096343	0.0106180458923367	0.170246365009615	-4.35138136315627
PRDX4	-0.162593902255296	6.38235268438208	-2.71589565611134	0.00781800020557754	0.148938701745542	-4.35282059710189
NTRK3	0.929630618268026	-3.49482885944577	1.79152082571751	0.0763073951521464	0.399042182172146	-4.35420544685314
RUNDC2A	0.474394059349676	1.72711248875623	2.2108846392926	0.029377569878385	0.273354859147126	-4.35434808372926
KLHL11	0.585328263940717	3.23444741040291	2.27658070900933	0.0249942677685006	0.255426482321073	-4.35544416671886
PPIB	-0.153275227726704	7.50944733050907	-2.74281040219736	0.00724776793689778	0.142769930479009	-4.35604163392659
ACR	-1.24955152810388	-4.67667439237768	-1.60950547234829	0.110734023165164	0.464143417634231	-4.35608177590231
SCML2	0.243210332538788	3.36311633400349	2.48598785920381	0.0146174168845156	0.196987655098017	-4.35669282441773
HES7	-1.12057516229105	-1.79499716014455	-1.66192968650014	0.0997339208650433	0.446572983278978	-4.35842134972553
PI4KA	0.170178356922	6.7178614216229	2.72675743124687	0.0075831353134107	0.146106399748249	-4.35862119921937
VWA1	0.242379889090117	4.82331078577239	2.66618597311897	0.00897957250575077	0.156922017331427	-4.35970162354959
RASSF6	-1.31617356022573	-4.73898986096035	-1.58248940068211	0.116771435963406	0.47136989984359	-4.36015339706135
ABCA9	1.58681708256963	-2.83940897963537	1.57934044001007	0.117491916883542	0.472305928090197	-4.36069692460352
PRSS36	-0.6354453265526	-1.11901961878723	-1.93126746876968	0.0563496135722254	0.352324145777988	-4.36372949179134
C4orf47	1.31118574558831	-2.64066681435396	1.64473016714807	0.103240976837411	0.451517284683278	-4.36411552090455
GAB3	-1.2883160032727	-3.12820489615793	-1.63502989131982	0.105262405060917	0.455291761312815	-4.36438310926335
SNRPC	-0.175942482534942	6.33987450717985	-2.70967479362524	0.00795547592414903	0.149501128913227	-4.36448904431716
LOC100129046	1.33354332287256	-3.02879562689928	1.64866307040069	0.102430383995012	0.451251217096511	-4.36653173986969
PCDHGB8P	1.32899636039557	-3.32236170110877	1.62250975075314	0.107918476027508	0.459265727198235	-4.36655717650118
POU5F1	-0.771596101230078	-1.77218028207383	-1.84495432445157	0.0680749984951369	0.380637336955089	-4.36777485591931
ACSL5	1.45237481731588	-2.90672169140914	1.64984247667932	0.102188306550678	0.451041762669183	-4.37027794160179
HRASLS2	-0.586876257363078	-0.458352582669954	-2.01165844562358	0.0470112998701768	0.331481998568541	-4.37058713861143
PTDSS1	-0.0896846584169859	7.31614614131706	-2.73930490596216	0.00731982727087492	0.143511323248016	-4.37203985165035
LGI4	-1.25459713123257	-4.24411347035272	-1.59652520883221	0.113602804436502	0.468385050622922	-4.37213594349123
LOC100505681	-0.612616154400966	0.272063148929944	-1.90911253709437	0.0591834125298967	0.359007396137103	-4.37250737065151
LOC100131320	-0.714808024315185	-1.40883069939942	-1.88409587031223	0.0625266840153191	0.366188224482948	-4.37314028700423
SNTN	-1.25459713123257	-4.41485624612231	-1.59534713536024	0.113866087320645	0.468595670951618	-4.37358696573219
TMEM145	1.14492333376313	-1.94720852824295	1.69323641726	0.0935983603607045	0.433251862350518	-4.37463328289754
BFSP2	0.759801374586604	-1.62389178992136	1.84396978894904	0.0682196945853485	0.381064185786696	-4.37553499003396
CD27	-1.09415547493287	-1.46575485511267	-1.69936911002069	0.0924332298331416	0.432164756983355	-4.37606933864736
NPW	0.831823022597666	-1.94734678573056	1.79598654414804	0.0755891676287334	0.398033135838457	-4.37637840205188
ATG2A	0.222315138225207	5.53361537055911	2.63857206533793	0.00969044185915875	0.162550601456942	-4.37658173609647
IL8	1.5444479339635	-1.78120203938016	1.72562456617585	0.0875780490208723	0.423655098183969	-4.37681350050789
GLUD1	-0.102264478067441	6.81277059655267	-2.71594260478845	0.00781697094713195	0.148938701745542	-4.37709126740604
ITPKB	0.225651556620978	2.80019746262175	2.49152086382255	0.0144053938286896	0.195737930806168	-4.37759353095034
ATP5G3	-0.146143138313989	7.2949358482204	-2.74302509523713	0.00724337576174382	0.142769930479009	-4.37834208304487
SZT2	0.239764479568289	5.12192406552261	2.62307247593562	0.0101114087882447	0.166318007422409	-4.37933721785842
LOC643719	-1.21045498697239	-3.45967230298057	-1.63482654475015	0.10530511909218	0.455291761312815	-4.38213133814257
DHX34	0.176280746450791	5.79996670656441	2.65863025601646	0.00916922731799912	0.158272562984864	-4.38248804636985
C20orf152	1.27396891609716	-2.38533225360077	1.65039190149013	0.102075693055981	0.450663645899742	-4.3849830633068
NOX5	-0.73190376886643	-0.756938945392354	-1.80355860589908	0.0743841500070145	0.395069958515243	-4.38638579765367
LRRK2	1.17534278747256	-3.98102631476026	1.62917646898491	0.106497542872711	0.457386981767648	-4.3869701768372
GMCL1L	1.20710109226251	-3.11129384352013	1.67250640824939	0.0976256177688813	0.441017829457513	-4.38701951668448
GSDMD	0.469619071548682	-0.747223127389074	2.06759852787919	0.0413224501185407	0.313413449334456	-4.38834065644902
SPTAN1	0.133310508962246	8.40198309763078	2.74788571683027	0.00714458429868516	0.14241481264745	-4.38867119917745
TRIM66	0.240261428764497	4.43344992210793	2.57791450714757	0.0114337930762948	0.175023018871322	-4.38893195511372
LOC100287036	0.80163120180822	-0.969208411137351	1.82833422764461	0.0705522600088847	0.387875080995591	-4.39030474754076
EXOSC6	0.207460442297247	4.70922470109317	2.62536899326378	0.0100480097654629	0.166318007422409	-4.39165540176065
GLI1	1.26963479208603	-2.87712126844052	1.59842362284686	0.113179560195104	0.468286730505425	-4.39281251690498
RND2	0.496973690889648	-0.731482547684567	1.99105790455583	0.0492686323808933	0.33722418752137	-4.39402835779798
FGFR1	0.212721207889769	4.82968868357853	2.58825577001683	0.0111179031005406	0.172802798748551	-4.3949014616641
ZNF615	1.4978396412675	-2.73273491332064	1.58195929999704	0.116892475550064	0.471517067317722	-4.39615330119813
ACP5	0.777133035377783	-1.79777147091613	1.80471895872857	0.0742009074692033	0.395069958515243	-4.39715628640898
EFCAB6	-0.724484512498218	-0.706433351059354	-1.86210702220626	0.0655949368110497	0.373953644063266	-4.39768714797832
ABCC9	-1.26223757370481	-4.79329880966572	-1.5454832960226	0.125464133976294	0.485078764843701	-4.40117411131007
SLC7A9	-1.3851748951496	-3.40118516556662	-1.57638034901906	0.118172410677379	0.473709347116128	-4.40123332117109
CENPL	0.188522696475926	5.08205591474073	2.56577250226226	0.0118149984911827	0.177055586708369	-4.4039383308565
TLR3	-1.07908060137374	-5.10508566132792	-1.53731705214899	0.127449704236733	0.487638721952672	-4.40676330175639
DDX10	-0.172902102930386	4.28032878730105	-2.57985964526139	0.0113737651475062	0.174829823829865	-4.40676359254335
ZNF790	0.733952011533673	-0.483804510978175	1.86934719681208	0.0645710354769578	0.372170642347571	-4.40808892550486
CASKIN2	0.181073611682411	6.58735898796288	2.69783185539056	0.00822328631512546	0.150440977058383	-4.40855345608674
NHLRC4	-1.5208313236984	-3.78601807484471	-1.54513780032734	0.125547640249506	0.485078764843701	-4.40999456527909
RP1L1	-1.29408263906682	-3.30543137079315	-1.59878884652308	0.113098279833295	0.468066229134377	-4.41054882612968
HOPX	-1.24943876934693	-2.93431117752632	-1.59895526001801	0.113061260077907	0.468028839985872	-4.41128400461176
H2AFZ	-0.131651531079791	8.967269612493	-2.75837910921994	0.00693548251023362	0.140592738789269	-4.41180726649346
RHBDL2	0.95391391078034	-1.09352046570573	1.6883482141564	0.0945355980705102	0.435177461313704	-4.4139447316971
SUMF2	-0.124308302847322	6.61377448229731	-2.69853710712494	0.00820711153687895	0.150440977058383	-4.41610211009623
PCDHGB2	0.564356400691564	-0.215868686057643	1.97898787057095	0.0506336473737113	0.340457824372306	-4.41660143817816
ZNF300	1.35782904888273	-4.06104320665504	1.525070868937	0.130473710430322	0.492439416870035	-4.41697010734597
RGAG1	1.25055743420051	-3.04960188077288	1.61343337785991	0.109877453328939	0.4628691510008	-4.41706036331124
APOC3	-1.28077300978862	-4.21902009033872	-1.57411405544615	0.118695526500853	0.474496694967095	-4.41895653256312
ANXA2P2	-0.5523989224143	-0.26551268701566	-1.94300486131334	0.0548953589994058	0.34972745484766	-4.41917665478714
C15orf40	-0.168864729302758	4.51480442175703	-2.57348333611366	0.0115716086656869	0.175541446194715	-4.42004642667433
FAM65B	1.08064875525467	-3.55281575925476	1.65899266754276	0.100325866670232	0.447592354279612	-4.42095372281469
MLLT4	0.196087303972359	6.67608891484033	2.68538977697741	0.00851344606513379	0.152276868442029	-4.42158274241419
C17orf64	-1.34018414838851	-2.7406494265809	-1.57160515353235	0.11927679057878	0.475514909568419	-4.42206799129358
RPL23	-0.182773160314515	8.57304494141426	-2.74642551674409	0.00717413283510556	0.142543946519102	-4.42255838059478
CCDC88C	0.153926829338753	5.39963261268914	2.65811283051793	0.00918234700725404	0.158272562984864	-4.4233926919062
SIM2	0.266534264888211	1.98038551133173	2.33111292020218	0.0218036001055505	0.237860786547614	-4.42382532831843
C12orf71	-1.39951935604352	-4.04699893998272	-1.52693060484458	0.130010870161917	0.491519500943999	-4.42513419468708
C17orf89	0.28944219152976	5.20058294856358	2.6356394796712	0.00976885274838437	0.163537831195175	-4.42726532394292
NCKAP5	0.277198617154485	3.83445558738544	2.50185283271702	0.0140168363161138	0.193597864677665	-4.42731529804031
AQP8	1.33620173746628	-4.56828015666785	1.51569230777049	0.132827600277779	0.497088854284964	-4.42740836105317
NOVA1	0.317011763609729	1.70877747142766	2.246922435644	0.0268964165350171	0.263735098650068	-4.42845871354606
OR8D2	1.25345928529248	-4.50830859196312	1.55264112385122	0.123743956536437	0.482062410695406	-4.42884696638775
SUFU	0.213977062741765	3.3267407401049	2.48936290349103	0.0144877564251068	0.196188857047358	-4.42887173452631
NFKBID	0.345342381766819	2.63251988299881	2.24708241151119	0.0268858250131516	0.263735098650068	-4.42967797089156
FASN	0.230211497980317	10.6803730458047	2.79551250069892	0.00623957397207868	0.135649581555828	-4.43004407644774
PECAM1	-1.49157430253581	-3.0921291545578	-1.55169473717533	0.123970315260904	0.482719337001945	-4.43041902175619
MANSC4	1.34786478301184	-4.2504669423306	1.5357682248649	0.127829077311725	0.488146954256942	-4.43047137157448
NR2E3	0.363009990718417	1.21124736660734	2.14344411997259	0.0345615095923633	0.290001181843345	-4.43064994309817
FBLN1	0.945420758410773	-3.03888716328357	1.64697483977377	0.102777705508048	0.451251217096511	-4.4306791261386
ZNF890P	1.3963480282562	-4.26311706691719	1.5510534330143	0.124123890121864	0.482979976360645	-4.43075875281147
EPHB1	1.24134584846004	-3.64095881124278	1.58489485279466	0.116223446700932	0.470965161155575	-4.43089187468602
HSPG2	0.283796005920748	3.88870567012746	2.51852742442179	0.0134095332041083	0.189569766107783	-4.43224787756143
NGRN	-0.103419281656977	8.03569694291891	-2.72771042915529	0.00756283816566149	0.145883397327016	-4.43242159261129
PGP	0.202379897044011	5.9868853184207	2.67814432224776	0.00868666855098859	0.154057099519335	-4.4332524313996
PATE4	-1.28701297920515	-4.26565956237802	-1.54614725054715	0.125303779635429	0.48486358413302	-4.4332869296966
TMEM43	-0.102460143888911	6.96060159306672	-2.70636149286818	0.00802959084133189	0.149873746908967	-4.43374407797491
C9orf128	1.33087512856743	-4.77185318362529	1.5094858496875	0.134403606683704	0.499947935537871	-4.43428273403642
DDX11	0.137459063875565	5.34661588728284	2.65417928416889	0.00928264243105339	0.158735083861899	-4.43553497056607
FBLN2	-1.35236206996755	-3.85554300359005	-1.54447712281236	0.125707448387503	0.485078764843701	-4.43634019638981
RASGRF2	0.956678275586156	-1.75565193073812	1.69016263461712	0.0941868233807513	0.434384939291663	-4.43641351884535
TBC1D10C	0.864355847283505	-1.11026915240558	1.74393566073306	0.0843171702477122	0.416237106721681	-4.43738797993751
BCCIP	-0.141272063167302	5.94358513204192	-2.67122844948733	0.00885498862973956	0.155557594373702	-4.43793781328792
EPS8L3	1.13090896211599	-3.54442860344304	1.60591221978948	0.111522295846138	0.465829462795228	-4.43837092136713
JTB	-0.178002686931726	7.37835015790099	-2.71525880315363	0.00783197415166343	0.148984985900264	-4.43877477329414
CNIH	-0.152327052616569	6.99920430913622	-2.69685408631443	0.00824575912937454	0.150440977058383	-4.43905156201892
CD99P1	0.479040977880196	0.915831822731565	2.06342596726733	0.041725342233936	0.313844877661184	-4.43923066576802
MMRN2	-1.09902156270807	-2.03003573540542	-1.59972295843754	0.112890606128526	0.467704601405959	-4.44504821999063
CAPS2	0.800062871856716	-1.3823310047646	1.79361671319536	0.0759696099975925	0.398679978305696	-4.44541447368344
DIDO1	0.128604740551348	7.79862456797086	2.71273775610018	0.00788751469850288	0.149220357259912	-4.45065018298967
PEAR1	1.27795303207176	-1.54699126789226	1.60127287483767	0.112546698845716	0.467704601405959	-4.45116245229377
HIST1H3E	0.52931088159507	0.829559745687142	1.96450294288184	0.0523141108255629	0.343058546865336	-4.4519194218613
SLC39A1	-0.114121759114888	7.16263549760349	-2.70124190224739	0.00814534541251541	0.150440977058383	-4.45497364103308
SOD1	-0.160146215524602	8.24791193618286	-2.71962585335962	0.00773660601992895	0.148209620936188	-4.45505547979349
CDC42BPG	0.183500623809293	6.01555826936008	2.65618129548848	0.00923147286728422	0.158345797161499	-4.45612951250238
C6orf126	-0.915190495484943	-1.53406596141024	-1.7518896551087	0.0829321220865631	0.412749958943018	-4.45823627421523
CD1B	-1.31617356022573	-4.17533278630775	-1.4949447830131	0.138153501722025	0.504359220668225	-4.46018504601247
LOC440600	-0.906033742389882	-1.56093631254904	-1.67762507815547	0.0966183558050135	0.438669692751478	-4.46051756625872
DPEP2	-1.20864675045515	-3.58721850299844	-1.55647808663892	0.12282957830463	0.480402681844394	-4.46086223199079
SEMA3D	0.676765300518623	-1.43313714611192	1.81762250705067	0.072188316133668	0.390986815984345	-4.46186901814166
SYVN1	0.167593463523233	6.13939769695708	2.65274876195212	0.00931936252633592	0.159037774378002	-4.46199654806667
TMEM66	-0.113377696871892	7.32478704235801	-2.68762716875526	0.00846059231215317	0.151493518017612	-4.46265482552765
ZAN	-1.28604529852685	-3.39261021376688	-1.49313635386624	0.138625534412125	0.505154874277856	-4.46312098290879
LOC553103	-0.722322970918559	-1.10735638110347	-1.76643276859146	0.0804481161152857	0.407751691492502	-4.4636992881584
GCNT3	-1.23143782016047	-3.72645504635744	-1.52020620539568	0.131690539204387	0.494959245592919	-4.46405505450843
TTC30B	-0.263524131384912	1.14031130136749	-2.35451052290504	0.0205487632742355	0.230926188163439	-4.46428784741243
HTR7P1	-0.223244620329766	1.76428885168397	-2.38096829425003	0.0192072117101533	0.224944964034036	-4.4644831954272
LOC100505658	1.30684060158577	-2.7795438120595	1.5788011025393	0.117615671696202	0.472383403805785	-4.46601375070387
KRT8P41	-1.04245516479302	-2.1969761989191	-1.58706525544286	0.115730767038912	0.470520047216153	-4.46646189457764
CNIH3	0.788942255601871	-1.97696678296774	1.72557126921523	0.0875876889487696	0.423655098183969	-4.46680022041996
TMED10	-0.104714125924348	8.69322563766877	-2.73246106732505	0.00746239392981756	0.14511753032822	-4.46740441245222
CAND2	-0.553880396968274	-0.439786156454771	-1.9414224466129	0.0550895467846171	0.34972745484766	-4.46807766821082
LIMD1	0.176194354338022	4.669994093616	2.56055856575405	0.011982177060692	0.177966189309958	-4.46827413997246
SLC37A3	-0.207093362150498	3.80478222177897	-2.45936262494146	0.0156772461451913	0.203694406675916	-4.47023545724982
FXR2	0.133807754206241	6.52455350565511	2.65523397614274	0.00925565353426126	0.158597899289944	-4.47087388700464
PSMA1	-0.135146449202203	7.27733280010936	-2.69610463604669	0.00826302207778313	0.150440977058383	-4.47164791258479
IHH	-1.28604529852685	-4.24367205323351	-1.48519729828692	0.140712711056237	0.508066490661885	-4.47192854567378
VANGL2	0.970219191693637	-2.66414773805345	1.69578090141199	0.0931134980125087	0.432628574912085	-4.47305165566422
FLJ40852	1.06145373547271	-1.1617834102147	1.62735272311351	0.106884748527417	0.458003958450684	-4.47325707271994
IL1RL1	-1.45624747534555	-3.15796548990527	-1.56872521080048	0.11994680731797	0.476256031715511	-4.47530518769112
FLJ42969	1.43165583919608	-2.51034934060167	1.52439135142993	0.13064314824901	0.492608538928161	-4.47601366549492
LOC348761	1.16363267919197	-3.27854454994655	1.61048153822088	0.110520671277395	0.46379703494678	-4.4762870667119
HIST3H2BB	-0.572080515243671	-0.36526251649755	-1.83172499490922	0.0700408505173928	0.386333503975223	-4.47639864186083
SIN3B	0.168112929589533	6.37823226244561	2.65796550942882	0.00918608554782139	0.158272562984864	-4.47699230448863
DSCAM	0.177597383651598	7.29996502471082	2.67926438641444	0.00865968301160869	0.154045909364847	-4.47788617635231
LOC100134015	0.932195336820399	-2.64310910067023	1.68989681061886	0.0942378554772264	0.434384939291663	-4.4793907408391
TMEM14C	-0.164774795899196	6.23069819889009	-2.65668492869113	0.00921864076826539	0.158288037175021	-4.48079624798634
LOC728989	1.17809254346718	-2.32224301149237	1.57244848789642	0.119081154118036	0.475074718862127	-4.48173767180036
SNX9	-0.134030596620676	5.23882056930451	-2.5611960318842	0.0119616238509925	0.177966189309958	-4.48185144758253
LHFP	0.918116245803373	-2.342072844071	1.69758747398321	0.092770491896373	0.432398218520463	-4.48189392322345
FAM133B	-0.53022780010335	-0.308271493482841	-1.89225750311245	0.0614189297880076	0.363711060478671	-4.48203591344192
BTK	-1.20991008756544	-3.35376164111073	-1.50264433992236	0.136157842636596	0.501791730279481	-4.48207551906619
SNORD42B	0.756679204402136	-2.65390412499071	1.82438441981402	0.0711519039709416	0.388715587878484	-4.48215874417867
LDHAL6B	1.23793714408218	-3.00049651998306	1.49044864681396	0.139329404053493	0.505454436744167	-4.48261475212368
MEI1	-1.31093120816303	-3.41698324753676	-1.55941055673355	0.122134367362508	0.479365209990749	-4.48505374189552
C19orf42	-0.151524338532615	5.66497440816471	-2.62429943914924	0.0100774916561018	0.166318007422409	-4.48728324950182
RPS14	-0.202087769770749	9.64753273632985	-2.74525417705239	0.00719791646834515	0.142543946519102	-4.48865050672923
TMEM111	-0.134075455092783	6.84279385903714	-2.66981652396715	0.00888971391810386	0.156003751905949	-4.48865369372595
LOC340544	-0.658640487474918	0.852999445977358	-1.84459384039764	0.0681279486719627	0.380732549696464	-4.48872917736441
SCARNA1	-1.19441569578601	-4.89787779592236	-1.46665509736334	0.145682986537851	0.513792127131806	-4.48917776262788
TMEM218	-0.242000097063135	2.45501489623926	-2.35936688951061	0.0202964717580522	0.229505201948387	-4.48955838843249
IRAK2	0.733024958560636	0.507236492512935	1.78029386515445	0.0781380345629204	0.403202866408602	-4.49006002311443
SPOCK1	0.457607897777366	0.672075927522177	2.05985816215919	0.0420725141069052	0.315330095415896	-4.49067423605613
C1QTNF4	1.2724562807575	-3.4468451271327	1.50678808116513	0.135093212624818	0.500695894743633	-4.49067750716919
WASH3P	0.246002606949393	3.65334968352058	2.44908380751976	0.0161044259548039	0.207155594258662	-4.49104953919115
IGF1R	0.156918039605936	7.70459880523886	2.69762209357724	0.00822810273723495	0.150440977058383	-4.49236299689928
ACSM4	1.26703505312318	-3.84673222099641	1.49864720127012	0.137191027902291	0.502492937064807	-4.49282686895131
NUDT3	0.374176863531627	1.75433364167233	2.20735153689505	0.0296312595751244	0.274849243002984	-4.49342481384063
SEPT5-GP1BB	0.742663473030277	-1.34509261826705	1.71109328801679	0.090238715208807	0.428128304440309	-4.4944166413347
MIR7-1	-0.711672778866138	-1.02694668348549	-1.82039320695783	0.0717621370682326	0.390165793344968	-4.494626573319
PRICKLE3	0.235034086179678	3.87034102282557	2.47364044089564	0.0151006690564381	0.199797143433442	-4.49613946706791
MIR611	1.33087512856743	-4.50839444482671	1.45249766953156	0.149568976939894	0.517871474934156	-4.4961582528833
TMC3	0.809345028664732	-0.97216199083324	1.76286111780066	0.0810524082449925	0.409522802262615	-4.49684668539561
ZNF608	0.276547985731807	2.32421774443735	2.36431791722956	0.0200420910008383	0.229107265822296	-4.49714937913395
ZSCAN20	0.380886615793146	2.33267397235455	2.15117811468338	0.0339292677573429	0.288181971452721	-4.49826426898143
RAB39	-0.881694239375872	-0.580938899026081	-1.6269526934335	0.106969831482203	0.458003958450684	-4.49867368341453
BARX1	1.27946535453073	-4.02421455923934	1.47589504130513	0.143189398843787	0.51092372653371	-4.49904663047867
SLC35F4	-1.20957280582588	-3.85724576535414	-1.52512671896571	0.130459791918069	0.492439416870035	-4.49967593445979
KYNU	-0.143307980795507	7.56202136624953	-2.69595047609116	0.00826657709010347	0.150440977058383	-4.50005542098384
PTGER1	1.20232799806531	-2.14593693418824	1.57376896403216	0.118775343500839	0.474533885501202	-4.50085540569556
FBLN7	0.997502304551869	-3.0682146611998	1.61256807900059	0.110065693524502	0.463141528595014	-4.5010240959055
C20orf191	-1.28058890358985	-3.822151024467	-1.45775516092812	0.14811660741554	0.515962966032942	-4.50105343914099
GOLGA2B	0.203743773394729	3.68081533374496	2.47893978574977	0.0148915402047602	0.198155984080775	-4.5032565740166
KIAA1549	0.190322635138519	4.72434932361905	2.54272637968956	0.0125701583923249	0.183201615677804	-4.50344029883745
ZEB1	0.884910206103635	0.00182230439293283	1.71746575937228	0.089063897545977	0.425694376267196	-4.50447906368065
HAUS4	-0.150322174122345	5.41596569885332	-2.60147662459274	0.0107255240637001	0.170669518973664	-4.50496761093918
LOC283683	-1.07467622116911	-3.0520108571413	-1.6546628540015	0.101203708665348	0.449217629859106	-4.50512841991584
GAMT	-0.344133119672475	1.64467009024819	-2.24124728747417	0.0272745251603349	0.264974055870597	-4.50548462178781
ZNF14	0.273406840428382	3.49788471919119	2.35354079116988	0.0205994728171276	0.231056729304924	-4.50751557943433
RORC	-0.921726371508895	-1.03281661158969	-1.70805167997455	0.0908039087046906	0.428984341575493	-4.50801628728968
CHST3	-0.453820777806484	0.841967707495365	-2.00655658401854	0.0475619512950545	0.332292305782674	-4.50930313779878
GP5	-1.19441569578601	-4.68379971136301	-1.44805509447238	0.150804807685983	0.519777326106685	-4.50930779896394
H3F3B	-0.128883082013695	11.0938172091856	-2.76431541251047	0.00681967675382521	0.139813380826453	-4.50945199843686
TMEM160	0.494174124653602	3.79211430404134	2.4860864913438	0.0146136130069833	0.196987655098017	-4.50957083691543
PCDHGC4	0.924396112591321	-1.9062362469959	1.68729617465267	0.0947383059655219	0.435514961233477	-4.50974876145582
C9orf171	-1.37289159696101	-3.79865169356279	-1.48168892221024	0.141642844524785	0.509536444790818	-4.50997607040266
LOC100288413	-0.205448721561249	1.87598114571591	-2.40410903384295	0.018098183504063	0.219271417703122	-4.51060068206219
GRK7	1.34786478301184	-3.20705646071791	1.46555897321869	0.145981024414175	0.514192639490871	-4.51062398458972
ALDH1L1	1.35910529917516	-4.31369006995934	1.46448836653887	0.146272581284925	0.514276627713224	-4.51181875975726
FAM83H	0.190828190797262	8.27237188169899	2.70789172287808	0.00799528360621204	0.149501128913227	-4.51533613018608
KLRB1	-1.18788346688992	-3.01663451855217	-1.56336610141316	0.121201564086543	0.47760586935435	-4.51584792570631
RDH11	-0.1290539336013	7.3816073804582	-2.67581397063911	0.00874305806161503	0.154076820887724	-4.5163902943727
CDC42EP5	0.51286729755477	0.10800187489004	2.00295677318518	0.0479537891104999	0.332882414464013	-4.51663095932251
PEBP1	-0.1228450872911	8.25287597522817	-2.70795918625418	0.0079937741721537	0.149501128913227	-4.51775025413601
OR10K2	1.23662692263631	-3.23475289165468	1.53328080244335	0.128440217316053	0.489413122441029	-4.51832087955733
MMP11	-0.964938774301708	-1.89025973077955	-1.66258445527547	0.0996023408769012	0.446253206151325	-4.51852271391004
DLL4	0.507531504183025	1.26589582522027	1.97695682236228	0.0508664749993175	0.341334002491369	-4.5186495556591
MAMDC2	-1.11778950757	-2.36238557418513	-1.59656528720191	0.113593856053854	0.468385050622922	-4.51909946740314
TPM3	-0.0876897553375784	8.49138991515555	-2.70802580483132	0.00799228389398582	0.149501128913227	-4.51920182783081
COG1	0.132940393085376	4.94342374082878	2.57126613081641	0.0116411270989857	0.175868301358118	-4.51922683026318
CHRDL2	-1.28058890358985	-4.32329774445093	-1.43996044658321	0.153076866641241	0.523447435443815	-4.52026359945591
ZNF157	-1.1746301111195	-2.2190638340194	-1.56096849999469	0.121766292633396	0.478516464767069	-4.52043314645078
UPB1	1.22473116537066	-3.43355351321239	1.6009861369401	0.112610259137322	0.467704601405959	-4.52150430367583
VAMP8	-0.202591540902249	6.06206918209301	-2.64032331667017	0.00964388934314407	0.162410570150293	-4.52172780590334
LOC643339	1.1924661138269	-4.83112986472572	1.42394824627739	0.157649044433498	0.529542316327538	-4.52290562859388
RPL13AP20	-0.77540166002418	-1.49640276538832	-1.69668193152787	0.0929422943583341	0.432628574912085	-4.52304874531304
HIST1H3I	-1.26373998645641	-3.37331650632532	-1.51094302906931	0.134032272451681	0.49956668698059	-4.52347219635151
SNAP91	1.1660818128065	-3.12798692921444	1.48272988278678	0.141366368092185	0.508979793320495	-4.52460404016564
LOC100270804	-0.586084810102506	0.0393401205165893	-1.87742651985348	0.0634443081812972	0.368673596255738	-4.5255443320912
AMIGO1	0.244070475735215	2.28561687496885	2.35134201566634	0.0207148625519836	0.231729338675167	-4.52556247665497
ANGPT4	0.99908432267482	-2.5828165164533	1.67935793176066	0.0962792800552266	0.438199112622049	-4.52717502617002
FLJ39639	0.631017094107101	-0.728324438434309	1.79234557634724	0.0761743255186717	0.398679978305696	-4.52782921933661
ZNF260	0.233981000533259	4.82325175898239	2.53225276250551	0.0129274760995526	0.18573806725852	-4.52984614593763
LOC100505483	-0.639427625037779	-1.56850615991405	-1.81720787749276	0.07225227363405	0.391050816911279	-4.52998400970454
GINS3	-0.156661192467375	4.53941160111324	-2.56135372181008	0.0119565445045929	0.177966189309958	-4.53002613011124
ANKMY1	0.198872909738911	3.84000094386994	2.49394690423585	0.0143133003366206	0.195408681493586	-4.53156493234401
LOC100132618	0.749396878373366	-1.41738202352627	1.76054950118242	0.0814455044534151	0.410010383417507	-4.53275779513151
FAM70A	1.04927393726453	-3.3516013989249	1.57395178572561	0.118733052923707	0.474496694967095	-4.53356730256997
ZBTB8OS	-0.196736010986448	4.36296332342434	-2.51112534503079	0.0136761478981495	0.191397403722721	-4.53530035289656
APOBEC3A	-0.908108609577268	-2.44992283074588	-1.6511936180318	0.10191154826595	0.450593916988476	-4.53573661219046
MKL2	0.223416844830962	6.22486110224701	2.64820120628745	0.009436969542711	0.160476107411206	-4.53801031293221
CDNF	0.645486950358715	-0.726609309250466	1.77779687321787	0.0785500850235473	0.404020095076268	-4.53844216952734
FGFBP2	-1.03543214659052	-4.36301301053562	-1.51227637385695	0.133693201458915	0.498858790985922	-4.53847611108522
PDE7B	0.871718310529301	-1.58038414058306	1.71560554796986	0.0894055426948497	0.426590409352558	-4.53868414502453
CNTNAP5	-1.28058890358985	-4.55694013048686	-1.42267201774309	0.158017936550767	0.530082012907246	-4.53871288779185
IQCH	-0.287161994942398	2.09540471021857	-2.20568615820309	0.0297515018125951	0.275049262749498	-4.5387387764487
ALDH1B1	-0.143221420220358	4.11482585509358	-2.59289559884064	0.0109787476897688	0.172206376317337	-4.53925571793318
PCDHGA4	0.621378514143595	0.149950416767728	1.92023810130442	0.0577456924044257	0.355197576215725	-4.53975380530792
SLC19A3	-0.928369075008112	-2.85735531987647	-1.61589389600277	0.109343594887624	0.461979239501296	-4.53981246285055
DCTD	-0.127108696118651	5.07052275552189	-2.58453625844751	0.0112306034604343	0.173553224062404	-4.54043883033681
RNF180	0.60727926198189	-0.935817162942958	1.7893788108995	0.0766538986254332	0.399308923136845	-4.54153435386258
CASP14	1.01663293556164	0.0159380897104868	2.07870008802883	0.0402667666389741	0.309476748745497	-4.5417453332106
TSPAN3	-0.116397804026515	6.89976644583507	-2.66943305684388	0.00889916631825766	0.156005930300358	-4.54195100059412
FBXL12	0.212702802694921	3.59289466228506	2.38928092324454	0.0188020686619233	0.223198796626108	-4.54326680700155
SIPA1L3	0.226791063881042	5.64570784208042	2.61290931268373	0.0103963429072411	0.169297408744597	-4.54386309845093
ATF7	0.237993001403206	5.62088495940047	2.56715524075993	0.011771016461584	0.176871949059776	-4.54462635259084
CDH24	0.210667489917222	5.90631779310525	2.60446722733777	0.0106385189526847	0.170246365009615	-4.54488872729706
P2RY12	1.33620173746628	-4.10563532669249	1.40431175403182	0.163398684224525	0.536265879266602	-4.54671647014674
SLC4A4	1.01289247720835	-4.722464346966	1.51690699008946	0.132520862626239	0.49639363019469	-4.54693195187835
RAB34	0.821815949075377	-1.98321665372186	1.67403899967906	0.0973231415567102	0.440230589831301	-4.54729784058398
MIR589	1.085618408899	-3.2070087014805	1.52704936121924	0.129981358775363	0.491519500943999	-4.54755420171982
PEA15	-0.140258266379494	6.23329816051976	-2.60154828157974	0.0107234318695759	0.170669518973664	-4.54836740077076
INPP5J	0.406017803208006	0.535588264244966	2.01241237039961	0.0469303912716957	0.331359829611927	-4.54887165625188
RPL7	-0.162120520764635	10.2342646551282	-2.73347752253446	0.00744106109249294	0.144871135868279	-4.54919052651475
SMAD3	0.125785962615024	7.41659674120542	2.66297578753247	0.009059711998001	0.157499608580633	-4.54974640241425
LOC100506930	-1.42504286156925	-3.40741620194445	-1.46856977674164	0.145163517246352	0.513151960469507	-4.55007646226918
SH3D19	0.193465520081445	4.93477069168873	2.54262732949687	0.0125734955805268	0.183201615677804	-4.55199147200212
LOC100131434	0.45797182048886	0.534462712721712	2.00630971504644	0.0475887353095366	0.332292305782674	-4.55337978365659
TCEANC	0.466938430691685	1.39729119231852	1.97356379385312	0.0512574631742245	0.341334002491369	-4.5546905540981
OXCT1	-0.142675719448421	5.36570133890687	-2.59075268807156	0.0110428203300374	0.172277260435089	-4.5558535583123
HPCAL4	0.988816560341506	-2.05421222097075	1.55685599301715	0.122739810919961	0.480402681844394	-4.55635036966807
SLC6A17	1.26703505312318	-3.77147359110182	1.44232056362744	0.152411699379081	0.522734585635905	-4.55728690152362
TMEM165	-0.157318195924708	5.65415432781606	-2.60838860547035	0.0105254007574571	0.170246365009615	-4.55938746442803
LTB4R2	0.385666781678675	0.741161333212731	2.03843751046757	0.0442094948713252	0.321790525055903	-4.55944882837799
FLT1	-0.588161091140379	0.472733673936658	-1.82708374610109	0.070741646101112	0.388150685497046	-4.55975013111812
SMU1	-0.113952590464178	6.01335751529116	-2.62291953475088	0.0101156437912498	0.166318007422409	-4.56071167294525
MMP14	0.547100048305575	-0.198886548043077	1.93577889949416	0.0557868422454106	0.350949503558037	-4.56165377712829
SRRM2	0.206079134433383	9.9238142855924	2.72043887730545	0.00771896821794299	0.148041312473485	-4.56187158055809
FLJ34208	1.13566229902244	-4.23860321362335	1.42908064317114	0.156172218901345	0.527108817135439	-4.56311343513626
CREB5	0.992307298765844	-0.593739195132528	1.61181500068731	0.110229731360494	0.463467839900271	-4.56326552273278
ZNF425	0.344926943655779	2.8282071791279	2.16218007373661	0.0330471861762448	0.285260081411823	-4.5636112172836
DERL1	-0.0991574100197816	8.37679441186188	-2.68829376222285	0.00844490312802375	0.151493518017612	-4.56409338367479
HHIPL1	1.23793714408218	-3.80093783627428	1.41624391551738	0.159886070576161	0.532020422665285	-4.56479879454248
SNORD92	-1.06380936305784	-5.08280506670842	-1.39452666589273	0.166323075003991	0.539495305820175	-4.56587893631217
C22orf43	-0.871778831339258	-1.81093812461366	-1.65599579742245	0.100932803458604	0.448459140553054	-4.56672369231512
MIR3605	1.03595562425905	-5.07407859310881	1.37608388715919	0.171943320084704	0.54713419209716	-4.56708650827999
PDZD2	0.540513196477605	0.127495004460076	1.90616791918464	0.059568946069555	0.359826629417711	-4.56731929755239
FOXP4	0.17617204461349	5.89196203383622	2.60092453140898	0.0107416560829257	0.170687087141444	-4.56805857196826
ARL4A	-0.182095005850127	5.18361733021358	-2.59575438399743	0.0108937927787157	0.171551591743165	-4.56821921111195
RAD51B	-0.304581409713004	1.98809578555012	-2.20317864217763	0.0299333508969478	0.276272273951741	-4.56878845819982
CALB1	1.3509392956119	-3.17137972430657	1.45786159388601	0.148087318940811	0.515962966032942	-4.56954789172432
DGKB	-1.1233689689702	-4.00122786354127	-1.42443165870736	0.157509487859125	0.529511835165835	-4.57061335022993
ZNF702P	-1.02609812187201	-4.73787472243172	-1.41906591549457	0.159063863579599	0.531569193410465	-4.57112577476135
SMARCE1	-0.120503799755828	6.44572415145924	-2.64130226507538	0.00961795481314019	0.162410570150293	-4.5722847208812
LOC146880	0.161886521298827	5.28143959157587	2.55064543112953	0.0123059134938735	0.181325195833956	-4.57428690396042
KCNH7	-1.28604529852684	-4.02725692342957	-1.38880497261434	0.168051492127579	0.541730845845163	-4.57531377265904
BDNF-AS1	1.11782860137824	-1.90565634815207	1.51327821834791	0.133438875004587	0.498354565783097	-4.57581892941789
CCL26	-1.03862848449181	-1.47247474764675	-1.55338529371969	0.123566194600062	0.48182860320348	-4.5758942624771
DLG5	0.140740613518135	8.20821559901882	2.68187105064549	0.00859717535730706	0.153282687287424	-4.57626918516732
SEPT12	1.22465899219414	-3.18347822873879	1.48558506420855	0.140610200693542	0.508021716070239	-4.57744579887692
CD83	-0.506023802660394	1.69368230948317	-2.00457181855885	0.04777765274586	0.33260057455145	-4.5774477721692
EGFLAM	-1.25459713123257	-4.54772461941906	-1.41857489219048	0.159206692300403	0.531663882194876	-4.57984898851345
RPS15AP10	-1.26648345221169	-2.4151735260299	-1.41766975767225	0.159470235766841	0.532020422665285	-4.5808461018656
CISD2	-0.192325583538929	4.77809597067982	-2.53112103804048	0.0129666271368597	0.186008363861492	-4.58132423136684
F5	-1.0607972445188	-2.65305389451011	-1.56392781178027	0.121069560662969	0.477426864543147	-4.58156030763761
ZNF257	1.11026702033697	-2.12217583958728	1.54009829494616	0.126770693722124	0.486186935040848	-4.58389601452637
GRAP	0.970557542712075	-2.78590827972864	1.50585601136371	0.135332113363808	0.500813334068017	-4.58538164126523
NHLH2	1.35782904888273	-3.89851253643782	1.36623616244295	0.175002823140768	0.551488075034145	-4.58551980943916
MIR4786	-1.05167325199416	-4.68691118931224	-1.40512926286614	0.163156154637704	0.535982916979859	-4.58629388053691
HLA-A	-0.188114039632826	6.20126595258188	-2.57247858454974	0.0116030652498102	0.175541446194715	-4.58728555717273
C10orf107	-1.04264574668236	-2.89671173389591	-1.49295505264357	0.138672926800385	0.505154874277856	-4.58739588332352
FAM82A2	-0.118209076052112	5.73248725237969	-2.6035405534209	0.0106654101383689	0.170246365009615	-4.58805413659571
COX7A2	-0.208120641499201	6.88983463458544	-2.63864222735286	0.00968857287822446	0.162550601456942	-4.58807544160674
MIR4467	-1.28604529852685	-3.96345758966606	-1.37502807712969	0.172269382419482	0.547174876588289	-4.58955170665715
ALAS2	1.13233995241421	-4.40779995499122	1.38407270377238	0.169491341291172	0.543833971025433	-4.59061743252622
PTOV1	0.191163237793415	6.62923018690945	2.62343791184624	0.0101012962111146	0.166318007422409	-4.59089018971366
CARD18	-1.35051736617886	-3.49419951387687	-1.45434479347017	0.14905746116637	0.517487966429757	-4.59137121300192
SEPT5	1.33087512856743	-3.7143150031283	1.36026373979887	0.176878336913179	0.554161353790935	-4.59151422398567
HOXA6	0.890023260558956	-3.31351856557165	1.60778589133616	0.111110698460363	0.464934646024221	-4.59261734026127
ABHD11-AS1	-0.707479291100843	-0.840950969043997	-1.69503418478757	0.0932555754066619	0.432651396354527	-4.59301000348853
LOC100286844	-0.768586189600341	-0.569042349160278	-1.73431602814166	0.0860175960707436	0.41977189281795	-4.59462738409545
ANKRD1	-0.714936312380674	0.113071791355195	-1.81261775933324	0.0729634621606316	0.392360431245789	-4.5958336638488
IQSEC1	0.159615312102862	5.70133464801741	2.6106737838861	0.0104599833617597	0.170168056169329	-4.59630741094652
SENP5	0.171482134388532	6.51027706434417	2.56838448213374	0.011732040719048	0.176444828224243	-4.59648261720523
COL13A1	-1.08920992057654	-2.8263873760744	-1.43208394645255	0.155312986920423	0.526219643146006	-4.59697309300906
CFDP1	-0.172471073351383	5.96864715236557	-2.59644625396847	0.0108733217476764	0.171390605945467	-4.59716910913993
EIF4EBP3	1.24568325043333	-2.48780751009669	1.41903991858852	0.159071423083166	0.531569193410465	-4.59770016425143
C7orf28B	-0.178344580640835	4.22549645637837	-2.49115454919129	0.014419345297369	0.195737930806168	-4.59849636761358
XKR7	-1.210908293167	-3.31552305134118	-1.40102931298755	0.164375262172071	0.537093419971147	-4.59906962605387
TCN2	1.11371061470547	-3.54207992549747	1.41737828218481	0.159555174508705	0.532020422665285	-4.59934568968687
LOC100131193	0.331716269754318	1.47838774735111	2.17894464196409	0.0317414204771888	0.281232044237651	-4.59975312856591
FOXO3	0.207462257289882	6.74892794370271	2.59318048323069	0.0109702550056304	0.172206376317337	-4.59994582939626
BATF2	1.31886071908736	-2.53170981621103	1.4951291537453	0.138105448364153	0.504359220668225	-4.60075223712373
PRINS	-1.15636192131176	-3.21900724336464	-1.47422863050689	0.143636639529698	0.51146302790058	-4.60106635925796
RPS12	-0.166524250071289	9.85804821516137	-2.70443632802925	0.00807294246100965	0.150298756500129	-4.60154274935664
TXNRD3NB	-1.20586269003832	-4.5813555161553	-1.39841933343095	0.165154953203761	0.538096909678492	-4.60190932246803
VWA3A	1.08646071811587	-2.25369497746585	1.48506329682643	0.140748149440117	0.508066490661885	-4.60227907197191
ZG16	-0.95524203386905	-2.66512776267264	-1.59940293219808	0.112961720635822	0.46773256150371	-4.60318452336297
S100A10	-0.157074729998062	8.45677814703861	-2.67608848395509	0.00873639821359301	0.154076820887724	-4.60438788415191
ZNF322	0.327533731760356	3.11932193092112	2.26527333285321	0.0257050565735241	0.257934144935581	-4.60450347473691
OSTC	-0.199073193695007	6.38642603277713	-2.60252800997692	0.0106948633299779	0.170506095643995	-4.60517631588641
MIR4653	-0.991846540365692	-1.00100643604292	-1.47752799886768	0.142752189723599	0.51005082923415	-4.60532959083356
SEC61B	-0.162461950887916	6.42391589937334	-2.60782659819859	0.0105415457512136	0.170246365009615	-4.60587775552681
BZW2	-0.104150727685477	8.07356044422273	-2.66789666096542	0.00893712971140994	0.156507389836251	-4.60658175121365
CATSPER2P1	-0.822914865081377	-1.42798657642508	-1.59407541242151	0.114150846894098	0.468595670951618	-4.60672414581868
C6orf218	-0.997328270043926	-4.66332775084035	-1.40305369851299	0.163772449370392	0.536700333119095	-4.60677913566568
TCEAL4	-0.17300504409832	7.09317779641417	-2.63968019090083	0.00966096161746402	0.162410570150293	-4.60688047398922
KIAA1683	0.398114959403428	2.97071222917776	2.17099290158751	0.0323550615836855	0.283418583772483	-4.60710364509059
PSMB7	-0.152501642492324	6.91235056850169	-2.62785394478482	0.00997981381728415	0.165742210804628	-4.60732798204265
CEACAM22P	1.35782904888273	-2.89794907126683	1.34436818143755	0.181944062576171	0.559700476016102	-4.60734628212185
TMEM45B	-0.170408080237023	3.81065688597338	-2.44589799273578	0.0162389190029727	0.207660330485627	-4.60748013253591
LOC100506388	1.10773382810505	-4.81943199815165	1.36728436338346	0.174675217921195	0.55116237094063	-4.60810283617988
MIR641	-1.27772725065931	-3.04736497885523	-1.43332616254839	0.154958661500431	0.52545187650714	-4.60882162710293
PKD2	0.190818893832684	4.15394611240236	2.47922658308303	0.0148802965414199	0.198155984080775	-4.60960321341535
NLGN3	0.744583583475738	-0.539722395601741	1.67519116833747	0.0970962478369373	0.439706918176263	-4.61045730429833
SV2A	0.657430161735245	-0.757581926622616	1.76008461076302	0.0815247496674991	0.410010383417507	-4.61145460938681
CWC27	-0.197318005981815	4.59963528970477	-2.5126117745054	0.0136222299344625	0.191228871088426	-4.61160844930276
RSPH4A	0.859935928253136	-1.9662631933224	1.59375623989731	0.114222404133688	0.468606140022225	-4.61269331617918
FAM164C	-0.763393192986751	-0.999095682918958	-1.72157100956461	0.0883137084949833	0.425299535395694	-4.6138161496701
ABCA17P	0.680828269861356	-1.10604128295864	1.74177474392115	0.084696722181447	0.416976150062561	-4.61526908699725
BVES	0.960732514676975	-2.33779656953745	1.63578114019355	0.105104722282045	0.455139071656269	-4.61698098783838
ZNF607	-0.238253549664386	2.29955230221669	-2.24557310935346	0.0269858970124185	0.263942363337898	-4.61918311292788
MMP28	-1.0311437250007	-4.54422097804605	-1.37369270191608	0.172682454381933	0.547892499920972	-4.61998468194263
RNASEK-C17ORF49	-1.2350555341909	-4.29535592186815	-1.37897509904647	0.171052836981969	0.545516332129375	-4.6200040384899
ARL6IP5	-0.154056498512023	5.23496739255394	-2.55294220543756	0.0122302145068899	0.180527897099053	-4.62011127986053
PSMA5	-0.160720128548245	7.64593377444828	-2.64821331977345	0.00943665449124433	0.160476107411206	-4.62015326245209
TAL2	1.29355042132092	-3.26079109361164	1.42975721557613	0.155978335653895	0.526773361364245	-4.62153831550571
SLC47A2	1.17104102111467	-2.92246621949221	1.4715910927587	0.144346739340588	0.512345430934404	-4.62157300062202
XG	-1.26223757370481	-4.24143913658655	-1.33902932233126	0.183669785588867	0.561347495282934	-4.62238887218443
CALM2	-0.160104111913309	8.89394387982346	-2.67757956393587	0.00870030410834658	0.154076820887724	-4.62241485213919
ASCL2	0.26708135531903	3.11063842006887	2.43570424071802	0.0166760195321314	0.210801020903526	-4.62277330026201
NDUFC2	-0.212295113901015	3.95183491993755	-2.48138363919493	0.0147959739553335	0.197642067435302	-4.62330306426504
DGCR11	-0.375760849865626	0.934708045737144	-1.99837369224562	0.0484566383746524	0.334871413296565	-4.62408525091704
PDE1B	1.08054743504402	-1.82072359097851	1.43953793840956	0.153196181168959	0.523447435443815	-4.62508493275415
PMS2L2	-1.17297859561415	-3.80537816512903	-1.39472144788746	0.166264474775951	0.539495305820175	-4.62511024355498
WDR45L	-0.08819558752805	6.93273853775608	-2.61582982217526	0.0103137296948886	0.16860881272465	-4.62536117288193
RSU1	-0.119425191157919	6.24098556460615	-2.60673778969011	0.0105728880183887	0.170246365009615	-4.62609048526641
CLCN6	0.243958676755512	4.38614004906444	2.41143062152299	0.0177593495128061	0.217190622521265	-4.62676933675569
C3orf43	1.12979968374837	-3.60389914479388	1.3481941754946	0.180714887629861	0.55801343838727	-4.62773833318191
FNDC4	-1.04578816227229	-3.18464047487127	-1.4116414687147	0.161234017278591	0.534463278859473	-4.62903199002997
KLK10	0.699745795623365	-1.38032023585225	1.74124988748748	0.0847891215588128	0.417005975972542	-4.62926019641963
MPRIP	0.126132591620634	6.84496773962621	2.62484790521968	0.0100623636212844	0.166318007422409	-4.62938811164721
RSPH9	-0.800194700427936	-1.89300162434276	-1.58816137282373	0.115482583593708	0.470400905468949	-4.62983535881103
HAR1B	-0.813281404500748	-2.17328192987506	-1.61001157154674	0.110623357047731	0.463961749912722	-4.63268367966748
CHGA	0.672765982257236	-1.12004763197377	1.74080249545528	0.0848679489151027	0.417082450089973	-4.63280949893197
FAM86EP	0.233325458517197	2.38482522718676	2.33925123073792	0.021359656183465	0.236210573914024	-4.63360095773648
NDUFS4	-0.203356996792336	4.85288699312392	-2.51192166920976	0.0136472386959485	0.191293033747477	-4.63378608298473
MRPL35	-0.148237355954718	5.38344463924323	-2.57236451030559	0.0116066415316232	0.175541446194715	-4.63381391795227
ATP5L2	-1.04909869777077	-4.24279909901097	-1.40495325869319	0.163208346337008	0.535982916979859	-4.63493693491491
EDAR	-1.20586269003832	-3.95386019111023	-1.36734043076244	0.174657707702675	0.55116237094063	-4.63533571936045
LRRC19	-1.24943876934693	-3.11919865724294	-1.41472547231533	0.160329826599787	0.532383029462156	-4.63537438148053
ATP2A1	0.390612191605449	1.06911001813842	1.98351979859826	0.0501173998520975	0.339474846142762	-4.63550492789275
SAP18	-0.153504986919804	6.90961005778565	-2.6160574441044	0.0103073158812411	0.16860881272465	-4.63651795896096
C6orf115	-0.18186773280887	5.34428507586129	-2.55658843154944	0.0121108993465296	0.179400071453818	-4.63800134982657
TFF1	-0.238813624975188	8.53061574445961	-2.66174611649999	0.00909058102762984	0.157544950368996	-4.63981909032561
VEPH1	-0.429898823258228	0.786387925837718	-1.99394871131047	0.0489464008802988	0.336321244914353	-4.64001031903685
SPTB	0.320343003716576	2.31157832390329	2.14217426946537	0.0346662886741268	0.290001181843345	-4.64022194103096
TRAF3IP3	0.727220823248874	-1.27205025321826	1.64234210351952	0.103735691470401	0.452615628528823	-4.64128898897716
PPT1	-0.130775884763092	7.66596372975328	-2.64800673179831	0.00944202880247706	0.160476107411206	-4.6414246203859
SLC11A1	-0.686123908354587	-1.42848831192404	-1.74190550169272	0.0846737155478973	0.416976150062561	-4.64265483319293
ERH	-0.147342528880168	7.2937426846494	-2.63329665039879	0.00983190690689555	0.16418941641911	-4.64279141753964
IGFBP7	-1.02969183701639	-3.75798357437466	-1.45865879988414	0.147868084731332	0.5158439816394	-4.64302272516681
FAT2	-0.66807560853167	-0.362314555589372	-1.65846413598655	0.100432691679772	0.44778361387697	-4.64469041199839
TMEM47	0.582120535072146	0.9580441874987	1.86244956036477	0.0655461907706568	0.373953644063266	-4.64500986097926
PLAUR	-0.38115682637669	2.52076719031073	-2.0537228201841	0.0426753295614508	0.316566441460696	-4.64503655734083
LOC100129931	-0.969794226737678	-1.53124284958318	-1.45673536221559	0.148397465892851	0.516404340402949	-4.64537338426938
CXorf57	-1.15295222079709	-3.90389209602678	-1.3758885068685	0.172003623351663	0.547163144553635	-4.64574350091736
MPP2	-0.226482342112956	2.18507579363252	-2.33494985518393	0.0215932898208414	0.237312618847693	-4.64603731790412
PRSS1	-1.25459713123257	-4.21623267582589	-1.35716993056333	0.177855842549008	0.555247547281989	-4.64611876571209
NFKBIZ	-0.229302402375704	4.85809908122177	-2.46125935275817	0.015599535055786	0.203658566957818	-4.6461980526812
NCRNA00321	0.757133394034079	-0.26278994701286	1.74380413983797	0.0843402310836818	0.416237106721681	-4.64646252476019
MYOZ1	-1.25390040870592	-3.42938728199946	-1.42305657861869	0.157906709940098	0.530074632083138	-4.64760304908242
PPIA	-0.141278532204529	9.24110541315034	-2.67606776105735	0.00873690080212323	0.154076820887724	-4.64795909217007
SNX32	1.13878330031164	-2.76693019079889	1.4622548141265	0.146882297947083	0.514765203450757	-4.64844581733284
FAS-AS1	-1.25298035503574	-4.19998942529678	-1.356035210527	0.178215385177345	0.555754163216258	-4.6486225675998
SMAD5	0.18972829822348	6.16430601935195	2.57791480697205	0.0114337838016007	0.175023018871322	-4.64976184709436
CYP3A7	0.953402332363371	-2.19073085791462	1.46438236712294	0.146301472560619	0.514276627713224	-4.64980788451991
A1BG	0.436470386946304	0.659831694419614	1.97520937452994	0.0510675203880888	0.341334002491369	-4.65021077310777
TMEM168	-0.17290858862739	5.0359289750157	-2.56253519030934	0.0119185499805957	0.177810731378664	-4.6505504449438
LTA4H	-0.118404402662193	6.17739595532068	-2.58451977132606	0.0112311053014386	0.173553224062404	-4.65222914762168
SLC35F3	-1.17977091003785	-3.14749266039078	-1.40365890514434	0.163592562410815	0.53641556690533	-4.65259235714713
DFNB59	-0.886616762095918	-2.75363428475513	-1.48183799114578	0.141603226342815	0.50950351922488	-4.65445370008876
C9orf6	-0.157804095866092	4.69918984045256	-2.49317764077627	0.0143424446381516	0.195646854917167	-4.65480561212791
SRPX2	1.26434732211265	-4.03100314502854	1.35189579729753	0.179531639449408	0.556983940794805	-4.65585549049537
GRM3	1.24568325043333	-4.02281255153341	1.36395941214504	0.175716003477961	0.552087725977087	-4.65828382600273
EFHB	0.97103162486121	-2.45703870365764	1.45051429035815	0.150119738281472	0.518862584758339	-4.65847147572967
ATF7IP2	0.309560553557919	3.58779953813788	2.28288469167958	0.0246055453355728	0.254715160549679	-4.66030059221402
SNORD27	0.373513574353958	0.17583080730593	2.11083754935566	0.0373406680356731	0.299829983051406	-4.66133150078855
ZNF347	-1.210908293167	-3.91268535381079	-1.34228637882559	0.182615522314282	0.560106774165938	-4.66176009288084
LOC100134368	0.492960397983582	0.142177833958948	1.84925903570833	0.067445346318152	0.378673617282528	-4.66363739102016
CTAGE7P	0.693458494988631	-0.067462486006949	1.71676473487531	0.0891925216210102	0.426065618848836	-4.66365372829918
MIR29C	-1.10762123078886	-2.35590066872476	-1.40159728375555	0.16420596326385	0.537093419971147	-4.66472586763629
UBE2N	-0.138870009025585	6.68122111797332	-2.60765684396732	0.0105464267411378	0.170246365009615	-4.66531543493001
MRPL16	-0.160741022238397	4.60766777799799	-2.53558812232941	0.012812709073892	0.185042959025708	-4.66580679510127
HIST3H3	1.11016562914458	-3.69715506913437	1.31020487906246	0.193200103494306	0.575339165104565	-4.66602778699022
MKKS	-0.135442035257634	6.40638530551866	-2.59240825237421	0.0109932897220391	0.172206376317337	-4.66606187220341
SNORD18A	0.810204660621359	-2.37260899952137	1.68702006723186	0.094791565135264	0.435640048178663	-4.66767474700669
CDKL4	-1.03718455233071	-2.85634623805904	-1.34969264887945	0.180235184071973	0.557877738105023	-4.6677098854581
ORMDL2	-0.160460923266471	4.79981429173958	-2.49766699486042	0.0141731082301907	0.19430668182357	-4.66786071541884
C7orf29	-0.202977289619999	3.50039289787141	-2.42127101815574	0.0173128433794563	0.21400335335532	-4.66798906056916
ANKRD20A9P	-1.28058890358985	-3.47708366892976	-1.29430078104055	0.198614013793007	0.581516240664259	-4.66905785454612
MAPK12	0.198870567700472	2.80114531026457	2.35996906987746	0.0202653800754998	0.229466643419837	-4.66937709571422
SIGLEC10	1.14625518652508	-3.6176584998536	1.38283083119758	0.169870747429329	0.54393207117593	-4.6695730306306
MAPK9	-0.0953193959962206	6.78725467283402	-2.60730174960999	0.0105566434676921	0.170246365009615	-4.67097746614218
NFASC	0.826935249768625	-1.4612264025684	1.59665428622895	0.113573987067997	0.468385050622922	-4.67176471993018
MUC5B	0.296875628243535	3.75659442084924	2.45718346738333	0.0157669554293694	0.204043718184051	-4.67264470921281
GTPBP10	0.18365648489012	4.79961310964261	2.49798962853644	0.0141610079030867	0.19430668182357	-4.67278355824002
WEE2	1.1924661138269	-3.90589556166561	1.27090569506776	0.206781430521666	0.591248528644956	-4.67405127023406
HSPC072	-1.05536477468006	-4.60952112430536	-1.28068855901674	0.203336523282016	0.587830599026524	-4.6740878647202
PSPN	1.2209221456885	-2.69537729742024	1.3552927231503	0.178450943724633	0.556067371501912	-4.67442324403047
LTK	0.902389512021649	-2.65214777875457	1.43107519303021	0.155601179509984	0.526349944604565	-4.67460759196481
DCHS1	0.540155466407282	-1.32908625227002	1.74443175094201	0.0842302325588068	0.416237106721681	-4.67510361690156
NCRNA00252	0.665148011037739	-1.373318431109	1.67068872428053	0.0979853490258512	0.442176734244019	-4.67530079908848
RUNDC2C	0.884898298209702	-2.15347590479012	1.41328270650356	0.160752341580761	0.533522953085265	-4.67587155787989
FSIP1	0.535505489911761	-0.598070884895297	1.82051085768845	0.0717440868798403	0.390165793344968	-4.67590919041697
TRIM47	0.304761207315786	1.91253953001251	2.21815854695706	0.028861244368773	0.271952227789546	-4.67597367118372
GRAMD1C	-0.629996681676722	-0.329526407153005	-1.71338904166306	0.089814023169188	0.427447274752846	-4.67660193190973
SUGT1P1	0.876666560264504	-1.81042247292784	1.55573211925609	0.123006927258496	0.480759021143045	-4.67730411347087
GNRHR2	-0.338093026525152	0.516783569340208	-2.0138588202126	0.0467754962954799	0.331050952198733	-4.67884395507608
SYNM	0.298443677459645	4.57188479613868	2.37238330116943	0.0196337437612142	0.227276642849412	-4.67897407773876
TBXA2R	1.03518865029639	-4.2266459742816	1.39933514165888	0.164881048368187	0.537728286448822	-4.67904798722279
ARHGAP9	1.15838878151509	-2.43277204624677	1.37258854031961	0.173024572660646	0.54876976164928	-4.68100009759408
SNORA2A	-1.00034527412134	-2.79710197539796	-1.50776349552688	0.134843556620563	0.500604100268924	-4.68104431009283
TRPC7	-1.05536477468006	-4.71441159477581	-1.27152511089016	0.206562043530861	0.591014559305986	-4.68277361863155
ZBTB34	0.265178102441152	4.35910538022702	2.36619520319751	0.0199463784567113	0.228856918751396	-4.68293939073927
WNT3	0.480468347190859	0.235357065924759	1.82426563446677	0.0711700029947332	0.388715587878484	-4.68305257510491
PTPN21	0.194347714143324	4.1709382847638	2.38397682739125	0.0190596949876128	0.22452304613015	-4.68377313271121
CCDC147	0.800317878181457	-2.38313793604952	1.53244315611135	0.128646538643519	0.489833040869666	-4.68390489232327
SBNO2	0.207283144759763	5.78696928394447	2.56278410568802	0.0119105590546123	0.177810731378664	-4.68400130103308
STRN3	0.179774372603571	5.78474812672436	2.52192863853144	0.0132885965927129	0.188497446494089	-4.68543636380068
TJAP1	0.161535705956205	4.75441567347551	2.44067963622271	0.016461384525139	0.20951308584355	-4.68601992360255
ACCN4	0.863339548108544	-1.69148316497169	1.51787358578811	0.132277171279698	0.495842620634577	-4.68672742299786
MIR943	0.990145832560023	-4.88915132232275	1.28882465790007	0.200503971489604	0.583750129278468	-4.68711619789774
FAM149A	1.01369458034109	-1.48197634495265	1.44149694170798	0.152643571943658	0.523005002924674	-4.68746083414679
LOC284233	-0.808361334332842	-1.67580351271495	-1.53208647694534	0.128734471921256	0.489864689058268	-4.68972539486909
GPR85	0.883413240823658	-3.52417818275944	1.40359173079339	0.163612521333657	0.53641556690533	-4.691770812102
MSR1	-0.903455983575263	-4.12578977285237	-1.39768643484686	0.165374402857264	0.538213452053803	-4.69217317965084
KRT78	1.01866407431028	-3.77023657428371	1.33043801144468	0.186472626737341	0.565675350907906	-4.69380036850279
TNRC18	0.211683873768008	7.30328447531887	2.60638462791928	0.0105830721374824	0.170246365009615	-4.69399864233101
HEXA	-0.118497854418139	7.41915673715552	-2.60842102559926	0.0105244700939419	0.170246365009615	-4.69429560144481
EGOT	1.05541417799974	-4.08261440910096	1.32936874474025	0.186823699512788	0.566534823327627	-4.69492648917379
SOX13	0.144347175533759	5.62286183479078	2.52512160170458	0.0131759566021199	0.187855667701495	-4.69719064306747
TEKT2	1.09522642265957	-3.19495521040464	1.36662451598061	0.174881392685774	0.55120927464698	-4.69762544656736
C10orf114	0.844938258136342	-1.74509813247195	1.54771145116213	0.124926644408284	0.48441298425322	-4.69791464963664
PLEKHG1	0.422104245107836	0.987405599999633	1.95765274182719	0.0531251852547134	0.345169230069863	-4.69858431579049
NDUFS2	-0.136272771859042	5.46576191971257	-2.54156792734228	0.0126092386885947	0.183371224198311	-4.69939196656121
LEPR	0.351751640585553	2.3429266031746	2.14428442328663	0.0344923248344354	0.289969215563604	-4.70001031039087
TRIM69	1.05541417799974	-3.85732858951328	1.32379622496965	0.18866135490447	0.569422937993567	-4.70078127422769
NDUFA4	-0.177394953205527	7.23286986521758	-2.60365260617285	0.0106621552165532	0.170246365009615	-4.70120904132834
KCNJ14	0.312466194370351	2.16626437484516	2.14264478912933	0.0346274326356106	0.290001181843345	-4.70146278885881
BEAN1	1.10216210600799	-3.8789413732848	1.27269601854355	0.206147795999141	0.590648576373073	-4.7028045661792
SNRPE	-0.194930241809392	6.95119375105161	-2.59989483782433	0.0107718019954559	0.170687087141444	-4.70294102334474
FGF19	-1.06380936305784	-4.83410125770018	-1.2551505719102	0.212419509170939	0.598165326043911	-4.7036314290437
C5orf27	-1.30699992398053	-2.39382869355977	-1.35324116200695	0.179103036653679	0.556631193842416	-4.70435969498696
PDE6B	-0.278102994301711	1.603542148299	-2.16319068369023	0.032967169033101	0.285137989425859	-4.70448614385376
OSBPL6	0.479129394035907	1.86653560221512	1.87652074650505	0.0635697990713061	0.369063360094268	-4.70460011108957
B3GAT1	0.927115485604549	-4.44112951958302	1.45414212075228	0.149113520104341	0.517487966429757	-4.70469828670764
GMFG	-1.06623563964389	-2.74615453607052	-1.40999407659029	0.161718611516394	0.534870529475067	-4.70483160135105
C11orf34	1.1924661138269	-4.48749934291887	1.2370499369768	0.219035175252714	0.605278299888696	-4.7052667649738
SNORA71D	1.09650261131349	-4.33529694316943	1.33953383741165	0.183506182202537	0.561155127291136	-4.7055785747641
ZCCHC17	-0.154623212620394	5.02958596531856	-2.49405450888231	0.0143092278605493	0.195408681493586	-4.70577580901635
GZF1	0.140416619951552	6.16746116026674	2.51164567488827	0.0136572519908208	0.191293033747477	-4.70613692900959
FLJ14107	-1.20586269003832	-3.52720368759788	-1.29807905640308	0.197317760693078	0.579868097795418	-4.70724478700761
GAL3ST1	-1.11091019651181	-3.36434582763315	-1.34289953030183	0.182417564351856	0.560061824831899	-4.70763889354291
ILDR2	0.821114489884619	-1.47901741779643	1.52027771563448	0.131672587443887	0.494959245592919	-4.70840726052196
SKIV2L	0.12824499376526	5.87719762526798	2.54925295461597	0.0123520128446777	0.181844245435202	-4.70873428489868
NTRK1	1.04521033261198	-3.57610679386006	1.34087143773235	0.183072957815129	0.56086027760721	-4.70875767164901
NCRNA00087	-1.20424619692702	-3.13992057861734	-1.34428267643117	0.181971604488489	0.559700476016102	-4.70891151024912
LRRFIP2	-0.128859911856511	5.53663830374299	-2.47797967748811	0.0149292358252677	0.198155984080775	-4.70943066122141
DSG1	1.11624836161851	-4.79219822000899	1.33978665464681	0.183424240253286	0.561027699847765	-4.70993089376792
POMGNT1	-0.134200267446255	5.25615509842353	-2.53307186866622	0.0128992060988886	0.18573806725852	-4.71011743895088
LGI1	-0.93478012479694	-4.8424698909067	-1.2811415822102	0.203178031191523	0.58767716943048	-4.71030121451805
IKZF3	0.934459001499937	-3.27216064062162	1.38873973491468	0.168071277884719	0.541730845845163	-4.71106104367613
RYR1	-0.715965184371434	-1.32759099150365	-1.5994221973167	0.112957438631129	0.46773256150371	-4.71107924014345
EEF2K	0.138474228507884	5.39004872071908	2.54059405310758	0.0126421767199778	0.183690498231892	-4.71135146253691
RPL26L1	-0.17807855792106	5.28156316305993	-2.52382645368682	0.0132215425401005	0.188061155845774	-4.71144682917991
ADAT3	0.448920990755211	2.06839324272271	2.03128674197729	0.0449432864309725	0.325068805526852	-4.71180429442231
CHI3L1	0.990167129872843	-3.96907258531644	1.33737466570131	0.184207125050664	0.562125747056477	-4.71192937116365
LPAR3	-1.05106144774948	-3.47132893033198	-1.28390399089526	0.202213567138796	0.586239739815919	-4.71219837773319
FAM90A1	-1.05536477468006	-4.3267514266489	-1.23854278491942	0.218483928099468	0.604460186796882	-4.71354091051875
LOC162632	1.10769618332734	-3.40411306667883	1.36456557904904	0.175525910152594	0.551812503500822	-4.71370925558143
SPAG17	1.16966859580532	-3.78768263770386	1.29094114018854	0.199771942104009	0.583170877945093	-4.71381857718231
TCEAL3	-0.169018657528167	4.84794126717524	-2.4779926027964	0.0149287277875123	0.198155984080775	-4.71390051377931
CASKIN1	0.318534743688533	2.57709329857184	2.25986595282278	0.0260511989482547	0.259642581174382	-4.7140017187318
PAX3	0.840988137023246	-2.94332811158579	1.46856475973931	0.145164876518154	0.513151960469507	-4.71472215146584
LOC100288846	0.571676415018374	-0.486897527355771	1.74610190329971	0.0839380868101414	0.415481263111133	-4.71519754702398
LOC641515	1.13233995241421	-3.53584283448704	1.25883649059531	0.211090478076579	0.596931803053827	-4.71613427322936
FXYD1	-1.05167325199416	-4.55770770455816	-1.27931172887067	0.20381877418836	0.587971922223818	-4.71675417457253
SHOX2	0.714045997744408	-0.687055006666417	1.57393185585823	0.118737662547076	0.474496694967095	-4.71695945248325
GOLGA3	0.140121614498847	7.45671698605241	2.59193421324457	0.0110074513443694	0.172206376317337	-4.71708740255458
CT62	-0.300769720967859	1.17567018896314	-2.17461155020346	0.032074539869804	0.282872743268316	-4.71791814365799
NEUROG2	1.09185163284777	-3.61214731525738	1.25625701431759	0.212019916345022	0.597928670840864	-4.71859966937358
ZBTB20	1.26703505312318	-3.74039869471377	1.29100334345364	0.199750457834257	0.583170877945093	-4.71879582126788
TEX15	-0.48253764418242	0.286032268935488	-1.87225948269829	0.0641629756475864	0.370788391406439	-4.71913220800145
SRPRB	-0.144662471602244	6.49439902474715	-2.56658705013989	0.0117890715441163	0.176984230254759	-4.7197385985081
CLDN20	0.701081086559755	-2.13400149921938	1.56513842966283	0.120785450598591	0.476992120794502	-4.72025296042449
FUNDC1	-0.213050495524552	3.57128176505023	-2.38530697803353	0.0189947952680296	0.224482702186602	-4.72033912580917
CCDC102B	1.01866407431028	-4.30955730614336	1.30498125436093	0.194966003302727	0.576499540977524	-4.72037518618078
CYCS	-0.153996359658709	8.2834048546803	-2.62262234237852	0.0101238777538873	0.166318007422409	-4.72074364421584
FRMPD1	0.897065881598584	-3.47912368311609	1.45985194585504	0.147540436360122	0.515637016948192	-4.72094258868963
CELF4	0.991953134667453	-2.0150422513482	1.43422140819192	0.154703691453171	0.525272860257252	-4.72303298523844
KCNK9	1.13233995241421	-4.09918808409525	1.25158279169474	0.213711778590817	0.599583255351924	-4.72305478989222
SNED1	0.398341479235989	1.19444831608088	1.92164653155543	0.0575658052338029	0.354928155612844	-4.72360785754786
P4HA3	-1.04335484191143	-2.82925028762541	-1.39142770058161	0.167257522331712	0.540733578866335	-4.72485584562972
CD207	-1.07908060137374	-4.55912417523123	-1.2255357015178	0.22332101216235	0.608968124361296	-4.72546078746904
SNORA64	-0.334390653884971	0.137179674247866	-2.10443374768947	0.0379086164753595	0.302054579308009	-4.72582713948165
KLHL30	1.14643896038395	-4.09401164901019	1.25486511620327	0.212522691377816	0.598348147505838	-4.72636954406279
SH3PXD2A	0.328256617355036	1.39893962571344	2.04473787545083	0.0435715015125187	0.319384316260592	-4.726814123693
PRPH2	-0.972569181450281	-3.07526174624046	-1.4186011610123	0.159199048739092	0.531663882194876	-4.72687786629065
RNF13	-0.138037138370719	5.47063899932704	-2.51621183263591	0.0134924326058019	0.18998921163177	-4.72691147384493
SS18L1	0.125272780643735	7.04079053803401	2.5737515047251	0.0115632258911214	0.175541446194715	-4.72904999702728
CD177	-1.01909033035969	-3.17099798541886	-1.35998938096651	0.176964857477477	0.554224770871409	-4.72929132644225
IL22RA1	0.699202576011342	-4.77097198273332	1.38546283282256	0.169067406894729	0.543537737967599	-4.72943779110101
CLK4	0.194756519995765	4.8696264889963	2.41096791039982	0.0177805949371162	0.217190622521265	-4.72959805304611
DAD1	-0.150714884374669	6.85940499018066	-2.5738490490393	0.0115601780773035	0.175541446194715	-4.72999897158566
COA5	-0.204164904123987	4.24969972430373	-2.43895611230741	0.0165354555700229	0.209976430488279	-4.73083628601644
ST13P4	1.08227817210728	-3.44356812907766	1.34034430196093	0.183243595515642	0.56086027760721	-4.73085728516213
[truncated: 14,725 more rows]
