# Supplementary material for: The transcriptomic response of cells to a drug combination is more than the sum of the responses to the monotherapies
Source: eLife. 2020 Sep 18;9:e52707. doi: 10.7554/eLife.52707 (PMC7546737; doi:10.7554/eLife.52707)
Supplement: Source data 4. [file elife-52707-data4.zip › MCF7/limma_t0_W_24.txt]

1	logFC	AveExpr	t	P.Value	adj.P.Val	B
C17orf91	5.80419087099123	6.22040122393268	91.9685298150238	1.14863669451233e-96	1.92098000790242e-92	209.759339918763
UBC	4.0606432888826	10.845093444045	84.0864097316645	6.50387172755704e-93	5.4385375385832e-89	202.279560259294
NXF1	3.04632340303538	7.46721710303826	81.0866010716577	2.14908649988809e-91	1.19804408747095e-87	198.65706664411
FOS	4.71111363788988	6.70296140946639	77.3477506962974	2.01304647107891e-89	8.41654729558091e-86	194.007061585903
MAP1LC3B	3.78023143121353	7.62558097053956	76.4304674039351	6.3338008123614e-89	2.11852969571864e-85	193.007900877844
STIP1	2.66967742419623	9.50524692810074	75.2727404230633	2.74334462054338e-88	7.64661590566124e-85	191.681266610103
IER5	5.09779857240908	7.83467038761343	72.749572794718	7.23021993810575e-87	1.72740283206972e-83	188.331442958121
PPP1R15A	7.417913129196	7.73047738173972	72.0839103111495	1.74555003961052e-86	3.64907235780579e-83	187.228556207366
DNAJA4	5.48068082579409	7.65985678493217	69.4741342702363	5.97342955162666e-85	1.10999595357116e-81	183.953141471992
DNAJB1	4.44885961268315	9.70935114870328	68.6170015292634	1.95993191936836e-84	2.97980921995604e-81	182.836671127058
GADD45A	5.03417058559649	5.41162096556908	68.8618948835595	1.39373365605482e-84	2.33088016638609e-81	182.514121300738
SLC20A1	2.39722750403396	7.16096130707977	67.1461010986477	1.55722189409794e-83	2.00330607360722e-80	180.709768006528
SAT1	4.82023753579513	5.89732516241368	67.2256144787231	1.39063006928706e-83	1.93807477322974e-80	180.458102059485
HSPA1A	5.09050995909513	9.30862539928997	66.0107987355551	7.94522523810942e-83	9.49113906301014e-80	179.142154561019
JMJD6	3.77574767596498	6.14538139994074	65.3093775004604	2.20404816205579e-82	2.45736676414807e-79	177.99081348795
VPS37B	4.2232662723614	5.05825952820964	65.1329131925258	2.8537541096295e-82	2.98288648309024e-79	177.511554725386
SIK1	3.22998110564013	7.20892170867376	64.2974922717011	9.78468755455244e-82	9.625830274255e-79	176.580851851145
CDKN1A	3.41976310283168	8.02918651422638	63.2441652539189	4.72927052299959e-81	4.39401779036917e-78	175.048521916345
GADD45B	4.63636640329431	5.51505952483269	62.9810431233023	7.03744752029666e-81	6.19443538576007e-78	174.449311589831
IARS2	-3.31943060157902	6.96553155880434	-62.4867952185542	1.49118270757369e-80	1.24692698007312e-77	173.736821792808
SDC4	2.23864243696582	7.92862480671931	61.8313405943611	4.0721262981844e-80	3.24296381956361e-77	172.901447867106
HSPA1B	4.79475091364227	8.83758207858262	61.603544089655	5.78735167776847e-80	4.39943952086363e-77	172.56235022816
ZFAND2A	6.31599365187004	6.89223470843203	61.3597110656147	8.44269359466551e-80	6.13893946422548e-77	172.07877392291
DNAJB6	2.68514887299892	7.80144613763983	60.9577978776617	1.57820083867287e-79	1.09974295108188e-76	171.5541711412
RAB7A	1.86496211310255	8.60384147926901	60.3412615409928	4.15188167942966e-79	2.77744276827127e-76	170.59637118196
ZNF473	4.04581634184292	6.17128838010622	59.1128343004701	2.93437524021129e-78	1.88748044297283e-75	168.57300227255
NUCB1	3.3959620789089	7.6619737684796	58.5581059113755	7.18645838488283e-78	4.4513455566215e-75	167.746292186778
MCL1	3.28296151612796	10.2091383836117	58.2421896068338	1.20118159822193e-77	7.17448608880839e-75	167.233193116002
VMP1	2.48158011146553	9.31950109052612	57.9123442567211	2.05950069089321e-77	1.18769274325855e-74	166.696167654947
RTN4	1.84172274359958	8.20824084217759	57.8822505521196	2.16365366521041e-77	1.20616479656596e-74	166.647421358609
HSPH1	3.53330280335613	10.3379439314484	57.4969094098575	4.0782326205643e-77	2.20014072084895e-74	166.00756597151
SF3B3	-1.95074043421315	8.48671373457307	-57.2112140292173	6.54178011019266e-77	3.41889783008944e-74	165.53878229223
HBP1	3.39236021772215	6.10881226071028	57.1731503029308	6.96804936425486e-77	3.53132295659995e-74	165.407907956068
KLF10	3.58039436983305	7.44018767785237	56.8719058824536	1.14998005151526e-76	5.65654893574743e-74	164.965677103365
BHLHE40	3.39498695501161	6.82896665127999	56.847864312061	1.19702028767922e-76	5.7197049403278e-74	164.905632472947
KIAA0513	4.16238181021463	5.82949933495263	56.4441271997516	2.35252166370354e-76	1.09287700843828e-73	164.162150570676
STX5	3.12501681712537	5.97928525378897	56.1635229409693	3.7725928661751e-76	1.70521197551115e-73	163.734755019185
PRMT6	-2.53254321254838	6.70457695712868	-55.7934435667265	7.05710212933043e-76	3.10586778976111e-73	163.116709596867
MAFG	3.84531548897561	6.70722584074029	55.3492840266076	1.50419717656763e-75	6.45030604638897e-73	162.378721778221
HSPA8	1.789877327034	11.9936459746859	55.309071222835	1.61132980037631e-75	6.73696989537335e-73	162.300010117373
CLU	3.12763617202966	8.66636336964224	54.0784218097091	1.35394312347567e-74	5.52276702366027e-72	160.210404799744
ATG16L1	2.18926159131103	5.91666001766437	53.3601403988464	4.78951615351777e-74	1.90713971789122e-71	158.933849513888
HEATR6	-2.20550439108245	7.84462438321741	-53.3174612690502	5.16548286401941e-74	2.00901245157815e-71	158.872979902603
TSPYL2	3.46738069324555	6.38540384366304	53.0995078507657	7.60493973894425e-74	2.8905684589569e-71	158.458659001424
TRA2B	1.78171176297825	8.20357597403313	52.9737548649441	9.51286787583869e-74	3.45854787729405e-71	158.261240337149
SNIP1	3.0903810099346	5.15271615888027	53.0159286192736	8.82438138115402e-74	3.27953231596489e-71	158.244257820151
STX3	2.43286525654444	7.26471962093819	52.9474580971956	9.96937434746412e-74	3.54740035291468e-71	158.214885119721
SESN2	4.58822309287449	6.73073296517458	52.721685295792	1.49220626001954e-73	5.19909531095141e-71	157.783576911225
DUSP1	3.6002847797158	5.4953577980922	52.5843005631672	1.90879203585464e-73	6.51482408319039e-71	157.405408397921
H1F0	-3.15345080238809	7.72711080413696	-52.044427129268	5.05234188875444e-73	1.68990731495059e-70	156.579470447185
CSRNP1	4.66945117169849	5.15068521785139	51.9434196083927	6.06788632821237e-73	1.98979080300047e-70	156.217649246208
MRPL18	2.96387045033579	6.42466694507529	51.8152197745741	7.65956374162997e-73	2.46343353875038e-70	156.176734999173
AEN	2.21107696985101	7.40668228714742	51.798912120008	7.89022928811066e-73	2.48973952102571e-70	156.150706196315
MXD1	3.53870586794291	6.88739720859648	51.7520331160428	8.5931496984466e-73	2.66133028808928e-70	156.059981860747
PI4K2A	2.55760552815768	6.12383947389819	51.6682158109173	1.00114420001286e-72	3.04420647291184e-70	155.892355723903
SERTAD3	2.87289742169971	6.08400992785327	50.6603888150447	6.39963458299557e-72	1.91120515653603e-69	154.051168334975
BAG3	4.30085395789439	8.79206796542452	50.5707692214567	7.55989630224786e-72	2.21810010103146e-69	153.880846199207
HSP90AB1	1.46741027942649	12.2065673647244	50.4757021373672	9.02412265179056e-72	2.60205909014733e-69	153.635233675118
EIF4A2	2.32369457817704	8.40691795017628	50.4284293728451	9.85572636218755e-72	2.79368080815635e-69	153.615738751432
WBP2	2.83677363750939	6.83470217058966	50.3509022078108	1.13905775009375e-71	3.17493363542799e-69	153.482835614169
MICB	4.71163964148397	5.17514329826187	50.1265771937044	1.73352177274704e-71	4.75269149629859e-69	153.005651882418
SERPINH1	4.58616726931117	9.03932703530522	50.0296423270735	2.07957455538266e-71	5.60948465551928e-69	152.853978820434
C20orf111	2.87028771974489	6.43378349403498	49.6783089206679	4.03330295662253e-71	1.07068188327865e-68	152.212901251446
DEDD2	4.55154019420967	6.41955434437307	49.5859102256547	4.80433445702982e-71	1.2554326478026e-68	152.035493780797
SLBP	2.46725513129917	6.60477268788022	49.0995622442526	1.21252104205864e-70	3.11972337036748e-68	151.119984679474
DUSP3	2.31615628078588	6.61964217285845	49.0796463829204	1.25959714600328e-70	3.19174282875134e-68	151.082067437358
DNAJA1	2.30383988389949	9.61681679901245	48.6953077554617	2.63443466388549e-70	6.57586348042103e-68	150.301467373253
KIAA0415	3.23594331614183	7.22889417836739	48.565104758901	3.38670757583687e-70	8.32930845563173e-68	150.090386973533
GEMIN5	-3.18619220569325	5.94301462918895	-48.5226067117385	3.67657072569997e-70	8.91115490095743e-68	149.942450630602
RSRC2	2.83759082698156	7.26264497055346	48.1421138488503	7.69215737205184e-70	1.83776628414564e-67	149.268436395622
NAPA	2.57334021433035	6.83151133216405	47.8703523474948	1.30757380377206e-69	3.07998088651887e-67	148.740126235685
LMNB1	-2.09633912934829	7.53408584336184	-47.7140323230644	1.77643937469343e-69	4.12627390310734e-67	148.43296004307
EGR1	5.98690785264464	7.31746040913881	47.608954873724	2.183906956743e-69	5.00324108829725e-67	148.189882068808
MORC4	3.24820826162002	5.20734580627586	47.1105291649014	5.84967215897203e-69	1.30439889582198e-66	147.217483332222
PARD6B	3.58743207179444	9.35984265063281	47.1121244702293	5.83116526340336e-69	1.30439889582198e-66	147.203703741392
YTHDC1	1.92255314014562	7.2461261700118	46.9012709931633	8.87191927599237e-69	1.95228918383811e-66	146.819411927614
DUSP5	3.91001826667375	4.47402428634682	46.8926220592749	9.02629983503485e-69	1.9604654343003e-66	146.684581068681
HSPB8	2.26109518987299	8.67105303983863	46.7513346291142	1.19696121965588e-68	2.56640762019551e-66	146.49958832971
PXN	2.02922826808778	7.72764029444019	46.714838864055	1.28764505193823e-68	2.72589567703987e-66	146.436937859843
MAP2K3	2.90118203022077	6.22149018862219	46.6176085167019	1.56460067415263e-68	3.27079770931607e-66	146.262608380801
PRSS23	-2.20280331997693	7.51479796878689	-46.4791548929147	2.06614758796717e-68	4.26595706927938e-66	145.976104426584
EIF1AD	2.40388864632394	6.43120715503031	46.3217531162541	2.83691109091914e-68	5.78591476640631e-66	145.667298999852
APP	1.50686306947198	8.8654038719346	46.2759374973233	3.11173400733271e-68	6.26995657091955e-66	145.531509247524
ATP6V1G1	2.53546980850087	7.82261612554127	45.9094736093761	6.53907086107629e-68	1.30189787000762e-65	144.809302175658
ZFP36	3.53319036419911	5.86929075058073	45.8649209670217	7.15954665144586e-68	1.40866186116212e-65	144.730769336159
PRNP	2.58985305882937	6.66236760372295	45.5823605445002	1.27464273018643e-67	2.47873546739975e-65	144.167463364713
TNFRSF10B	2.23231292148427	6.47513920581161	45.5171498863539	1.45680598728176e-67	2.80041647486208e-65	144.034399713401
FAM53C	2.47407629815318	7.2283258284205	45.1878551046505	2.86756141613181e-67	5.44967012765776e-65	143.341627691876
RIOK3	2.4773955144277	6.51400172432763	45.0821217705574	3.56748873731827e-67	6.70367209470906e-65	143.134616936541
KDM3A	2.59176727314724	6.19680587958183	44.9249899722738	4.93963280751564e-67	9.1789354525435e-65	142.814944465529
KLHL21	3.00136304085754	6.12074249085	44.8703702209675	5.53257854877007e-67	1.01677850164429e-64	142.698548195478
IVD	-2.04796581705177	6.16211062861071	-44.6916361604672	8.02445482321542e-67	1.45870633112451e-64	142.329373287401
ME1	2.32020433468234	7.38115810285174	44.5621236524632	1.05147290842083e-66	1.8908422495086e-64	142.039055310175
BAIAP2L1	1.99972111830009	5.59387859369574	44.476936108531	1.25653895802832e-66	2.18899557646517e-64	141.882157245655
TAF7	1.96061986156095	8.41777406796868	44.4784481777528	1.25256807482379e-66	2.18899557646517e-64	141.835702065788
TRIB1	3.6677945099983	7.1775657704366	44.4455046689	1.34202260895811e-66	2.31381300125932e-64	141.806847005351
ELL2	4.44002861585266	4.13746014717942	44.4936087110995	1.2134482593744e-66	2.15890517976356e-64	141.710005722312
AZIN1	2.89934777430368	9.65199339190434	44.17112191608	2.38817248667153e-66	4.07548945582599e-64	141.158354193369
TUFT1	1.89498947225861	6.85772928098336	44.1093551402549	2.72023653834119e-66	4.52176826945195e-64	141.099414942311
RNFT1	3.07588655194017	6.72540781486655	44.1075179552643	2.73079762744945e-66	4.52176826945195e-64	141.098064337228
CCDC9	2.85226098872444	5.80123188275644	44.0899626157142	2.83382659605558e-66	4.64636431298368e-64	141.069242779415
TP53INP2	3.83247051460035	3.91068928026686	44.1349712151708	2.57720612445206e-66	4.3536560833673e-64	140.954766387687
RBM14	2.81179792434995	7.3102521493805	44.0479846572852	3.09639193395599e-66	5.02757851490096e-64	140.945042305563
MTCH1	2.36210265383918	7.9373870977252	43.9807099377202	3.56942522253118e-66	5.68524451634395e-64	140.793173033541
HSPA5	2.32146627627556	10.5527548020853	43.9816876427176	3.56205296821246e-66	5.68524451634395e-64	140.744900981534
YKT6	1.83889157058343	7.19490619110533	43.9288893401078	3.98304945708279e-66	6.28419991700497e-64	140.702313638517
MYO10	2.87160010239344	5.94259595832245	43.7664250851249	5.6212444716237e-66	8.78595257415278e-64	140.384486924036
PAK1	2.87025618281756	4.41516151120314	43.7560758078741	5.7461948345632e-66	8.89808911233657e-64	140.316177167596
KIAA0907	2.48213545305185	5.76640808236478	43.6519730153008	7.17027090362068e-66	1.10014321644176e-63	140.139375617927
TES	3.49918032439004	5.93738087172614	43.592518718569	8.13849142809574e-66	1.23734664221339e-63	140.009480285178
AKAP17A	3.06621509216593	6.15632656702606	43.181285295094	1.96286622229962e-65	2.95738510826477e-63	139.134668196002
WDR37	1.82175206804146	5.93147661887449	43.0926297184805	2.3754665960395e-65	3.54708065644326e-63	138.941339862116
ABHD3	3.46231874502842	5.45873201339997	43.0680245320878	2.50479605801422e-65	3.70709816586104e-63	138.892871688038
VEGFA	2.94133517171918	7.06037922764422	43.0393659419529	2.66442555996703e-65	3.9087590407797e-63	138.824078960862
ZMYM5	3.02756756059926	5.37768604896849	42.9532660459539	3.20856160391175e-65	4.62586071239828e-63	138.644985059255
ITGA5	4.21065206631624	3.80200093223678	43.0208849210787	2.77277568316233e-65	4.03233917610494e-63	138.546671913253
UBB	2.55065948677551	10.3065917317109	42.7099476767412	5.43472738363499e-65	7.76840861230014e-63	137.999929219953
FHL2	2.70844438534963	5.71095113597258	42.5018222345057	8.5482046489519e-65	1.21152690295823e-62	137.665919107174
POFUT2	2.22741496343793	5.7830081776635	42.4200796369995	1.02179977553447e-64	1.43601507949903e-62	137.484750824321
TXNRD1	2.1147949581665	8.70475445202849	42.3616252444133	1.16107981878345e-64	1.61815824077787e-62	137.292896916634
RNF114	1.4011877831878	8.5965685655864	42.2549038701499	1.46676431799721e-64	2.0106693814906e-62	137.057651419951
BCL10	2.88776568246455	5.00470492733472	42.2120583249439	1.61128991101595e-64	2.19083028226266e-62	137.022059539765
NEAT1	3.18347952309336	9.32769474472601	42.2055259303984	1.63455489877917e-64	2.20454001025668e-62	136.937733590132
IL6R	4.92454656027763	3.92623683264399	42.2709069067994	1.41620414016737e-64	1.95740479670737e-62	136.547499351549
KIF20A	-2.68710011988684	5.81745294395838	-41.9903745638092	2.62384487008051e-64	3.48263346089098e-62	136.546106370384
GFRA1	-1.94519164917983	8.7630723594974	-42.0011953944522	2.56199491281181e-64	3.42774423374918e-62	136.506049310438
PEA15	2.10565900587895	6.23329816051976	41.9360033672319	2.95821352479895e-64	3.89552464478249e-62	136.412934414191
NUDC	2.35204825135848	7.81231681290727	41.8801640985434	3.34649680118884e-64	4.37240722680329e-62	136.24065017056
ATP6V0A1	2.3327540917762	5.82785405225047	41.8502610052616	3.57519467957985e-64	4.5993504477918e-62	136.223368990309
PPM1D	1.91210524995197	8.86931357002667	41.8654775739615	3.45691195298386e-64	4.48165856602342e-62	136.18807067936
SNX3	1.76973642228502	7.54798487332864	41.7628715600968	4.33816152921781e-64	5.53827583317852e-62	135.990500139214
CRISPLD2	2.69069527593898	5.05799981764307	41.6794704721158	5.21944906241434e-64	6.61288379695586e-62	135.852151179982
DDIT3	5.6858270492854	6.72634808064563	41.6229006238111	5.91814801777242e-64	7.44173740219744e-62	135.707490010076
ZC3H11A	1.62344765146625	8.21428128822859	41.4919062009734	7.9210708934492e-64	9.88596937477943e-62	135.371890598951
AKAP1	-1.82284402913878	7.27772795720735	-41.4200038703511	9.2987600926602e-64	1.15194417621962e-61	135.260795583975
DARS2	-2.36375446296329	6.67019946308872	-41.3922264764774	9.89367911069942e-64	1.21663154005395e-61	135.212905464643
INTS3	-1.93353575993198	6.2585639365588	-41.2896070078871	1.24450648200355e-63	1.5192063069363e-61	134.989774125117
RIT1	2.57929146306165	5.24427361328281	41.2599402081889	1.32997545137236e-63	1.61177604701097e-61	134.925471051668
C9orf25	2.76396670633844	5.43788231189545	41.1697133224993	1.62813155930774e-63	1.93112568779168e-61	134.723429419822
RUSC2	2.94866277887165	4.35076949986825	41.1045058785391	1.88487763345426e-63	2.21990799590768e-61	134.524547621418
MED26	2.47677167662084	4.98128420755523	41.0342958266849	2.20727427714715e-63	2.58143042035028e-61	134.41886065762
MEF2D	2.97074308776626	5.28492277923607	41.0121792092167	2.31995173502972e-63	2.69436616782202e-61	134.365282675871
TSPYL5	-2.20398459570505	6.31818720587716	-40.9910854253328	2.43282738153271e-63	2.80597276750021e-61	134.320146859078
SGK1	4.34963580761916	2.48940250612863	41.1894867348758	1.55748257836795e-63	1.86052418861612e-61	134.307772796802
MAP3K14	3.39659711033066	5.93432447964536	40.8736398605006	3.17074242988549e-63	3.63202030119211e-61	134.057232431577
SNAI1	5.94366178156341	2.99637033650272	41.2322990730609	1.41493699449669e-63	1.7024033306448e-61	133.99473479893
DNAJC7	1.82769764375231	6.70994357068624	40.8329520133274	3.47606164768143e-63	3.9546704078792e-61	133.923743541565
SC4MOL	3.02670490294462	7.0304553009857	40.7527055301241	4.16808285965404e-63	4.67832333858082e-61	133.74277927776
CCT6P1	3.37661128529468	3.91847941886556	40.7815151047456	3.90492446985149e-63	4.41256465093218e-61	133.726615616363
SLC25A25	1.94083955290782	6.24587187674517	40.6482940675752	5.28124688418973e-63	5.84924323782709e-61	133.536971401815
LOC284454	4.23319796552591	4.08158548463672	40.6527252700792	5.22840090267768e-63	5.82931844642544e-61	133.443553315978
GGCX	2.18293146212764	5.16091299174218	40.5686348656401	6.32884449529624e-63	6.96339443021936e-61	133.357280136838
DNAJB2	3.28311016619966	6.43803462702827	40.5484148806807	6.6266545255254e-63	7.24340982254162e-61	133.287006656312
CCDC84	3.58237049547747	4.8243065118648	40.3159057312315	1.12607167324476e-62	1.22288458852892e-60	132.776321790542
ANKLE2	1.44667283467089	6.9967190703404	40.2888319533122	1.1979974728422e-62	1.29260062811696e-60	132.684264490471
VCL	2.27542232374108	7.3146997792152	40.2615669848549	1.27512240810241e-62	1.36699661237851e-60	132.60728354273
NCRNA00201	4.66574282128958	4.91844219444141	40.2358347163622	1.35250723348062e-62	1.44072171800828e-60	132.604470463485
USPL1	4.11039983729702	6.33987128627438	40.1675825753467	1.58153474568509e-62	1.66349604319733e-60	132.436418104196
C16orf72	1.98973111302034	7.06883648947183	40.16043473161	1.60768042987894e-62	1.68042796933097e-60	132.388442838963
MAT2A	2.14729134960563	8.13497013508879	40.1839719057446	1.52319402929027e-62	1.61227195859814e-60	132.384750629631
DAGLB	2.16509676136252	5.65656858871749	40.1072208411185	1.81655705512172e-62	1.88696274471153e-60	132.304133131328
CAD	-2.47610755642102	6.79935492127865	-40.0549204190075	2.04855943500415e-62	2.11482148092651e-60	132.184159835434
SS18L1	1.85587329566056	7.04079053803401	39.9718258029449	2.48031740782947e-62	2.54483609377546e-60	131.945685341976
ABHD4	2.98899483530128	5.63082817987983	39.9229832269816	2.775876527353e-62	2.83071701484461e-60	131.890284385454
AKAP8L	2.42030551256062	6.39009095223907	39.8910243940093	2.9882751260721e-62	3.01059718123071e-60	131.781102273862
HMGCS1	2.69589642805809	8.60651286618243	39.9123862735606	2.84455940245576e-62	2.88317645131334e-60	131.775315356923
ZC3H12A	4.26178958118223	5.32240791917296	39.8476860692336	3.30277320405645e-62	3.30751970446947e-60	131.704534681266
EPHA2	2.92535910901294	6.00704891373219	39.7427055548892	4.21039912562119e-62	4.16655118206442e-60	131.461033487983
EIF5	1.89829055195546	9.97274882645205	39.7889042999075	3.78346738425931e-62	3.76635169847338e-60	131.43863665131
USP30	2.42232610628406	4.02405733036505	39.6842035549139	4.8215960953919e-62	4.74331606466672e-60	131.318454899851
KLHL25	3.28034560388154	5.35644968361588	39.5172781995945	7.10529490577085e-62	6.93672502666411e-60	130.944967286802
SRXN1	2.04727591842484	7.38395025271885	39.5155361510967	7.13415872151535e-62	6.93672502666411e-60	130.885983447083
SERTAD1	3.98079428105297	5.45539804975964	39.4874358972998	7.61645187964348e-62	7.36286365521142e-60	130.882511698533
FAM102B	-2.93704252778281	8.44299714775629	-39.4745505813373	7.84848794102966e-62	7.54356967389541e-60	130.789848112444
MORF4L2	1.853518608827	9.25235499048998	39.4596244245624	8.12621418240349e-62	7.76587462780091e-60	130.690555435572
FKBP4	2.11612526060949	9.34824450160857	39.4266509041071	8.7754365365592e-62	8.33865912712591e-60	130.603449817886
LATS2	2.57435457047879	5.77404174195723	39.3565324776279	1.03355727539862e-61	9.71079318750925e-60	130.567590902913
PNPLA8	2.72519238212427	6.42752123418809	39.360981801972	1.02287317184229e-61	9.66470673779126e-60	130.561459916931
SPSB1	2.72364845357061	4.81058564964061	39.3442822561884	1.06355940891702e-61	9.93685338252978e-60	130.545383490518
IFRD1	2.45830645730623	7.38493088016067	39.3245198240885	1.11382484860307e-61	1.03486704266877e-59	130.445798332344
TFE3	2.05205989254344	6.72470095457409	39.2193548735874	1.42458818238957e-61	1.3162879979162e-59	130.222169186946
YPEL5	2.33891327382267	5.7418497596113	39.1589879007094	1.64115907335214e-61	1.50806287597479e-59	130.107369874049
SH3KBP1	2.31034741818807	4.95510558532694	39.1518938191825	1.66870224196552e-61	1.52499324014379e-59	130.098408278638
ZHX2	-1.82700913502466	6.42587084609066	-39.1450475229822	1.69572587324007e-61	1.54126736435146e-59	130.07105866951
BCL2	-3.15548082336888	5.85471034630259	-39.1224268755077	1.78819603972202e-61	1.6165292199087e-59	130.026343029785
PHF1	2.38662561150295	5.47884563925387	39.1120809217319	1.83216974749065e-61	1.64737671274374e-59	130.001161282104
KIAA1467	-2.10718573043259	5.88642277267532	-38.9938509400518	2.41940740938721e-61	2.16375238045945e-59	129.723901976955
LOC440944	3.03251133018705	5.24147644460346	38.9766501132297	2.51943029281589e-61	2.2412208626092e-59	129.683669340333
NPLOC4	1.77137738867758	8.17867565927953	38.9386085524693	2.75572760046208e-61	2.43845441217608e-59	129.500983338634
SRSF5	2.27269094391114	7.61341204794608	38.9243150739103	2.85018936623917e-61	2.50876668215704e-59	129.483680016638
ANKMY2	2.33395431566761	4.97012883350875	38.7660717650577	4.14230163936877e-61	3.62700799040855e-59	129.189756532161
LOC283624	4.46405813021202	4.97776380664974	38.7565224257183	4.23700140956096e-61	3.68550282896974e-59	129.163819595525
IDS	1.64234981756382	7.86335909299443	38.7549124520738	4.25318133216431e-61	3.68550282896974e-59	129.074694983295
SDCBP	2.11761252148891	6.56038943911884	38.6667154437477	5.24186618337677e-61	4.51881288921614e-59	128.906368145909
NDRG1	2.32516052654189	4.92172582393983	38.6436335726953	5.53696456911603e-61	4.74872797199469e-59	128.901262463535
TRIB3	2.90018012557199	7.80822936799348	38.5889522341909	6.30478937251545e-61	5.37965803397696e-59	128.705648876181
SLC3A2	2.10893422438597	10.5994171297276	38.5620878188295	6.72054519593193e-61	5.70529938359216e-59	128.529625666611
DHTKD1	-2.1907427942967	6.59864021468245	-38.4628227311126	8.51196471131739e-61	7.1896009006097e-59	128.455831764973
PVT1	2.25383077098878	6.47447278254972	38.3048782247194	1.24108327635482e-60	1.04300888008834e-58	128.064303045597
WHAMM	1.82465227918143	5.47808293282616	38.273243508609	1.33867083585644e-60	1.11382741586383e-58	128.012443408388
PI4KB	1.47594972083344	7.61115600738703	38.2860125509908	1.29838091295087e-60	1.08570611940952e-58	127.958382170337
TXLNA	1.54007798786931	7.00944894442058	38.1315392597416	1.88025622547094e-60	1.55670322350377e-58	127.607096588921
SEMA7A	4.21457262061442	3.49678053315631	38.0704824615735	2.17739766025621e-60	1.79383243695197e-58	127.437439734783
GDAP1	-2.0956036070943	7.61541455033792	-38.0411953699671	2.33633109451685e-60	1.91533339336764e-58	127.39463267115
ZFAND3	1.62322920532232	6.50130552472739	38.0062382976107	2.54144974834614e-60	2.07332710201663e-58	127.330966938024
NFIL3	2.67493020685452	5.16866681969889	37.9509660889638	2.90354058685964e-60	2.35722392109906e-58	127.246355120559
SNRPA	2.23364764414773	7.08013302582142	37.9391898064336	2.98718523716912e-60	2.41341477808775e-58	127.138061152107
CHORDC1	2.74675314031776	6.49101414277378	37.7508973471564	4.70903479557635e-60	3.78624509236629e-58	126.70391459354
NAT10	-1.82153000617829	6.02194690774374	-37.7029322989697	5.28960556060159e-60	4.23269681318186e-58	126.634423008046
ZCCHC8	1.87794508399662	6.2093422356505	37.6885093100069	5.47793541419809e-60	4.36252342224042e-58	126.573983685765
IDI1	2.35217127799793	8.24081320584377	37.5268451776896	8.11459505649121e-60	6.43168188269e-58	126.090633939916
CACYBP	2.25862023787852	8.1381518346533	37.5163275811651	8.32513426438688e-60	6.56743138856633e-58	126.066848051231
SPATA2	1.92849445931012	6.15744549492513	37.4384552783302	1.00656295837389e-59	7.8296553096953e-58	125.958474569805
ATP5A1	-1.4874043412573	8.05728225302529	-37.4398360169079	1.00317741036311e-59	7.8296553096953e-58	125.907517107523
HLA-A	2.4355991114064	6.20126595258188	37.2862029633766	1.46041136835999e-59	1.12552625458306e-57	125.580513773963
HMOX1	5.57605458829518	6.75584619051977	37.1695454934372	1.94406294855643e-59	1.48991519789183e-57	125.337839508549
C9orf7	3.30700821012675	5.62157754286197	37.1680871818473	1.95103700274044e-59	1.48991519789183e-57	125.326122714447
C7orf53	6.18818060763306	2.92084194703507	37.5118586469032	8.41625397044355e-60	6.60814231932854e-58	125.12439896284
MAPRE1	1.27393491602764	8.06349737179606	37.0593201464514	2.54922032656057e-59	1.93787094279086e-57	124.954552685376
MAGEF1	-3.17214003694818	5.02894836281411	-37.0360573550137	2.69951603431466e-59	2.04283738270943e-57	124.946048398902
CD2BP2	1.92799814980323	7.29517073737979	36.9769771401391	3.12270292022835e-59	2.35243619990535e-57	124.772137743622
SOCS3	2.86149756091837	3.95414021495709	36.8456511529367	4.31945085656019e-59	3.22493286272824e-57	124.548651165961
OTUD5	2.03587493883059	6.08311652434137	36.8547209454859	4.22360880043594e-59	3.16751720082918e-57	124.528854776655
SERTAD2	2.83381519177565	5.54606232701982	36.8402384164258	4.37769128086537e-59	3.253889288053e-57	124.516223595437
CCNL1	2.05009543780167	6.92425604820124	36.760436296198	5.33442472977358e-59	3.94747430003245e-57	124.264775105599
UMPS	-2.10370163730178	5.72626335828532	-36.6430852030272	7.13863153711526e-59	5.23624885204893e-57	124.04140350004
FTL	2.54333731697491	9.64335702188715	36.7107348648539	6.03437999500054e-59	4.44576964918013e-57	124.023359957592
PRKCA	2.46671827347937	5.39076568654577	36.6381288890763	7.22714153759108e-59	5.27802249234381e-57	124.017922740357
MAFF	7.17470852647648	3.55005147507574	37.3633981684761	1.20907010802181e-59	9.36133726229481e-58	123.988426676057
ZNF410	1.48230769566609	6.63252422262764	36.6225832753944	7.51200809003471e-59	5.46220970859741e-57	123.923741360322
GADD45G	4.77428929333953	3.35211297867269	36.5435773353838	9.14490216488871e-59	6.62075081409518e-57	123.588833953958
AURKA	-1.98362865055128	6.86782300198997	-36.4042126877007	1.29495151294047e-58	9.27373116658087e-57	123.391445793164
MCM3	-1.88883335494	7.3432593757179	-36.4034052899153	1.29756822110734e-58	9.27373116658087e-57	123.379121863555
STC2	1.89558471096479	8.15963986627405	36.4069420078706	1.28614539108634e-58	9.27133427608963e-57	123.340737411919
ATP6V0D1	1.9692606800595	6.98907235629793	36.2878617895091	1.73286153717997e-58	1.23320750416161e-56	123.059596830448
SFXN1	-1.51387181109322	7.55726500630619	-36.2575365813814	1.86979732063468e-58	1.32502077924976e-56	122.988923101754
NCAPD2	-1.78337197068596	6.83603590534476	-36.236244227957	1.97242608197285e-58	1.39185037109342e-56	122.979538729648
ETS2	1.71115601649619	6.36117609938898	36.1302227045127	2.57470448314687e-58	1.80921671328354e-56	122.720681485498
TPP1	2.28046477920629	5.58243130947494	36.1093908389858	2.71331746399504e-58	1.89864105723234e-56	122.683624280291
PHF13	1.94188419729221	5.63553052157035	36.1028677602519	2.75825182355386e-58	1.92204181237978e-56	122.660552832402
DFNB31	3.12171966620206	4.98474938845129	36.0645228803777	3.0380042716842e-58	2.10819848297289e-56	122.5970055945
PATZ1	-2.34049061278209	5.48783334293799	-35.9936301273656	3.63292089160868e-58	2.50028678976393e-56	122.423502251882
ISOC1	-1.72962335311485	6.60255765383283	-36.008813310653	3.49631622815928e-58	2.41621457023701e-56	122.406522409039
HDAC5	2.76745844859893	4.9457181551372	35.9383956391823	4.17695931361861e-58	2.82815658141529e-56	122.284262310413
ATP6V1C1	2.12637110820484	7.56354704981343	35.9748831497036	3.80904837776881e-58	2.61075922417236e-56	122.256620448657
MIDN	2.51496634191137	7.32255438856202	35.9538369451329	4.01707264373042e-58	2.73947916728243e-56	122.208255951736
SERBP1	-1.30596179623561	8.73601758771206	-35.9526039632309	4.02960939459147e-58	2.73947916728243e-56	122.178146406794
NAB2	2.85041919342381	6.74429635336419	35.8989898779115	4.61472695904992e-58	3.11196345415931e-56	122.101881626887
ZNF77	3.40249844149725	3.12848777181991	35.8853016597727	4.77739971969631e-58	3.20872421334141e-56	122.011743055303
MICA	2.12545063426259	5.37297634120052	35.8230283100376	5.5937425985542e-58	3.74199004872882e-56	121.957032569149
ZNF394	2.24320914232605	5.1974585255003	35.7564942871034	6.62237994786119e-58	4.37757637343994e-56	121.812917606326
MBTPS1	-1.36561661867057	7.80558467755534	-35.7916144129704	6.05761682600034e-58	4.03615871705298e-56	121.809976240042
PPP2CB	1.56508238728418	6.0253940905605	35.757478324092	6.60585387127339e-58	4.37757637343994e-56	121.769109737969
RBM4B	2.02322036346084	4.70177685790817	35.6005240573802	9.8476610368066e-58	6.4585209090021e-56	121.409874098415
CALR	1.53200790294101	10.0989302397095	35.6434115122101	8.82847403837886e-58	5.81288975660819e-56	121.320866816329
ERRFI1	2.58422394158713	6.55432031024979	35.5123039412412	1.2333537016907e-57	8.02591724010708e-56	121.163158147473
MCCC2	-1.62482604127753	7.53536169198387	-35.5206293248148	1.20740672160115e-57	7.88776172345999e-56	121.122291956367
XPO5	-1.70336232340085	7.05506275230538	-35.5006054395422	1.27076752421242e-57	8.23733181198781e-56	121.102430172726
GLA	1.87849546454347	6.44184010006067	35.4767855640593	1.35052777775524e-57	8.72055079350524e-56	121.008719298936
IGSF3	-2.26255537015667	5.8661127774805	-35.4302124815422	1.52138268743517e-57	9.7112992613228e-56	120.978124074017
SDHA	-2.01694868839752	8.20396736906472	-35.466186106391	1.38762666004674e-57	8.92564163946986e-56	120.968146670869
CYR61	4.0188971910208	3.93787813596911	35.4443371501935	1.46737851295418e-57	9.40246676269949e-56	120.887707193647
CLK1	2.93098782874587	7.00246078561596	35.3859200530221	1.70409617846972e-57	1.08362374481854e-55	120.805152056831
MYLIP	1.7232640619313	6.59466243794412	35.3817214254841	1.72252665044359e-57	1.09119453416737e-55	120.78515862989
SLC26A10	2.60952576337464	4.36412220708606	35.3394333840459	1.91975896139848e-57	1.20699431843715e-55	120.756043296053
SQSTM1	2.30600982609473	9.89584571507719	35.371933028015	1.76627948676513e-57	1.11468898628906e-55	120.642861058158
ALDH18A1	-1.3699817554833	6.62955257920379	-35.3173005492057	2.03192279704018e-57	1.27272947032584e-55	120.637772653334
TCP1	1.24084544282788	8.46763496653647	35.2404918034509	2.47508776464239e-57	1.54452864835371e-55	120.339410542083
RP9P	4.74802218450907	3.01290106646334	35.2324652353676	2.52670070496723e-57	1.57087518921457e-55	120.211435650091
FXR1	1.73519860710654	7.71544633407064	35.1804371634392	2.88865380494002e-57	1.78925356421544e-55	120.210764411013
PKNOX1	2.36630547767079	5.48048323289609	35.0652076262047	3.88801065392263e-57	2.39055478588978e-55	120.025713751977
DDX23	-1.60888008191569	7.07871594119148	-35.0842461211228	3.70154909229036e-57	2.28430653208354e-55	120.024200222844
FER1L4	3.15512737962383	5.46837949356021	34.9812580050495	4.83015482319665e-57	2.9481572723774e-55	119.825950106056
TIMELESS	-1.37013575190164	7.45215654472676	-35.0123121911924	4.45738537239364e-57	2.73059754461213e-55	119.823108166977
TARS2	-2.6091615700495	5.42959396772546	-34.8561420209668	6.67979103594858e-57	4.04756613352189e-55	119.516703428672
WDR5	-1.74750391362256	6.34106655747517	-34.8667439530422	6.49852912369063e-57	3.95205094780371e-55	119.499528980041
CPEB4	4.78684680898757	6.30698841494047	34.8411573270868	6.94472586678297e-57	4.19290958108586e-55	119.431374349102
GINS1	-1.90922157823673	6.00348475754953	-34.7823250499104	8.0916414913764e-57	4.86779180941651e-55	119.292323523324
MAP3K12	2.8622747745483	4.05999004046435	34.7634666909124	8.49835984184192e-57	5.09414229372632e-55	119.276936527533
ZFYVE1	2.10126727129055	5.08625321664799	34.7113867181283	9.73206507924801e-57	5.79213723791259e-55	119.118632516479
NOL11	-2.15482213742807	7.63294480300249	-34.7405980680587	9.01936520369353e-57	5.38713798809181e-55	119.108689181039
PITHD1	1.79465322173522	6.09058161481001	34.7061310945653	9.8662021000345e-57	5.85114765677223e-55	119.050204170291
ZBTB43	2.70509562619987	5.73205727508709	34.6902029180625	1.02842390808936e-56	6.07751287593159e-55	119.044713975193
VANGL1	-2.67476103683317	5.58619610547376	-34.6730822673895	1.07535391759817e-56	6.33247144996894e-55	119.040501956737
DYRK1A	1.86941560340381	6.78295132721647	34.6156352704643	1.24921322446513e-56	7.33047086524731e-55	118.791176177508
FAM102A	1.61206175399356	7.83060391766275	34.569041080626	1.41089102296301e-56	8.2502592545571e-55	118.626021775847
CCNA2	-2.52417361618391	5.48221964919826	-34.5113336791896	1.64074603082822e-56	9.5609186827774e-55	118.614839291859
HERPUD1	2.93827870146669	6.39996889195011	34.484435983554	1.76045687849401e-56	1.02228752902548e-54	118.517927233911
ZNF761	2.96664012015457	6.40608484460987	34.3669646654126	2.39570970109531e-56	1.38636155851619e-54	118.152170102539
ID2	2.67433537601016	5.2086215221925	34.3113469316426	2.77282553510148e-56	1.58268717573506e-54	118.048168843154
NEU1	1.93863101479096	7.01821897270495	34.3281355117295	2.6530715900291e-56	1.52999894040161e-54	118.019175761668
TRIM26	2.1705240774021	7.15230588866758	34.3239744876714	2.68225688593881e-56	1.54151423231755e-54	118.008474281321
CHD4	-1.38870564294881	8.42000325701304	-34.2745880305126	3.05443751966994e-56	1.73749704350204e-54	117.835654304132
WDR3	-1.92300496623879	5.65497584333086	-34.2005039566514	3.71288950630443e-56	2.097782571062e-54	117.775903178523
PCF11	2.00440658601106	7.04757745321562	34.1717971841835	4.00502754715665e-56	2.25522157234504e-54	117.59116746816
TMEM159	2.09315997128841	4.46897593340211	34.1030868558163	4.8021088965043e-56	2.68596886906816e-54	117.540862856788
LRRFIP2	1.56669149340218	5.53663830374299	34.1107992637406	4.70519260841764e-56	2.64059198601264e-54	117.517217654681
RELT	2.71010724590152	5.04485782771521	34.0925139394715	4.9382548804349e-56	2.75291248734645e-54	117.503080722791
MYC	1.61511500855418	8.01379775868194	34.0895878543119	4.97661746513937e-56	2.76508141152793e-54	117.354789360361
RABGEF1	1.91978321599453	5.88654567599332	34.021885879009	5.95335377473903e-56	3.29681750095151e-54	117.260704604969
KLF6	2.50075805229799	7.1115296895036	34.0188217703204	6.00187801814218e-56	3.31271973516204e-54	117.244949168686
ARID5B	2.36981631463072	6.25411291576095	33.9855215378296	6.55569544033784e-56	3.60649508369112e-54	117.149955937775
CSRP2	5.40820038389809	2.03592486968443	34.2243324834835	3.48679183064349e-56	1.97671547714176e-54	117.138546026328
DENND5A	1.76731260570144	5.43704737635107	33.9565127201946	7.08005224780754e-56	3.88218996040437e-54	117.119131372107
VRK3	1.9779533793943	5.00260363704112	33.928209179963	7.63246746182957e-56	4.17141783763522e-54	117.047680069385
AFG3L2	-1.52034383248069	6.61138523632066	-33.9209416712011	7.78120225254669e-56	4.23885428246224e-54	117.000159990883
RRP1B	-1.46131726770481	6.70065163701951	-33.8561869852141	9.24264919598056e-56	5.00239693053654e-54	116.801478035475
CARS	1.86564709282977	5.99171312796993	33.8368801887071	9.72986248420138e-56	5.24910387696077e-54	116.773852587987
ESRP2	-2.07408615693772	6.16609645880334	-33.823716444093	1.00768411414539e-55	5.41881322346223e-54	116.761178943228
ULBP2	4.30032341791196	3.07382504766307	33.915588170754	7.89263390020433e-56	4.28559770607198e-54	116.750406939872
NTAN1	1.88730863372001	4.65812826670432	33.7895228922596	1.10376502909117e-55	5.90107172963227e-54	116.681576218077
LOC100128338	-1.92218007918533	6.44541154959426	-33.7892995606075	1.10442205894218e-55	5.90107172963227e-54	116.656617484727
MTRF1	2.78238917918022	3.28599872122711	33.7693617834736	1.16469748546586e-55	6.20331233978697e-54	116.646432441431
FASTKD2	-2.35661057038975	5.46614120634112	-33.6656917002323	1.53602167786447e-55	8.15505604463665e-54	116.382851968155
ACOX1	1.67330476729914	6.0810167866881	33.5972513046464	1.84463765878558e-55	9.76256968529434e-54	116.099870617298
UBAP1	1.44240353642715	5.95128342001884	33.5661634617862	2.00481296750877e-55	1.05104990810711e-53	116.045537686332
RAGE	3.02780883911617	3.65203643386363	33.5472743713734	2.10892090073977e-55	1.10217478574912e-53	116.034106931045
URB2	-2.80799464214668	4.90625582190586	-33.5329833885001	2.19129861960233e-55	1.14165975433736e-53	116.021856714816
MED29	1.36822564857499	6.44563771724156	33.5703314983855	1.98254829644976e-55	1.04264583993163e-53	116.013237621601
SNHG1	2.25624358112492	7.67239125657485	33.573678532302	1.9648500230443e-55	1.03659784811965e-53	115.985404360994
FOSL1	8.10638325656817	3.29180561096025	34.3117234940523	2.77008056634406e-56	1.58268717573506e-54	115.983627493683
KLF11	2.34877796873776	4.71299190209244	33.4876892417486	2.47448174055789e-55	1.27726026632994e-53	115.908080060029
DLD	-1.87820905874822	7.34903439944144	-33.5200773703911	2.26848146706354e-55	1.178201368173e-53	115.881318385474
TSC1	2.00429721022201	6.11680651684933	33.5006607379698	2.38980257782716e-55	1.23737022636475e-53	115.8502876279
ZBTB5	1.76773345438886	5.59405603989726	33.4433291001525	2.78764060443253e-55	1.43007673216349e-53	115.736354716206
CTCF	-1.49628330611488	6.59581948611356	-33.4462028140252	2.76619269164013e-55	1.42344020230737e-53	115.716150311517
CAMLG	1.99923660679652	6.20047810164307	33.3591612824338	3.49614651910643e-55	1.77180467834957e-53	115.468929026327
HBEGF	5.03732219542088	3.73757462923029	33.4411766893178	2.80381496485523e-55	1.43397558019079e-53	115.439434946337
LDLR	2.72937422809776	8.50263837961225	33.3778306137581	3.32472639567439e-55	1.69520500735544e-53	115.425663772379
KDM1A	-1.33269147482234	6.66648144044669	-33.3149257562984	3.93879997213125e-55	1.99010546023936e-53	115.338425120382
HSP90AA1	1.58860130159894	12.9413910624577	33.3756431892587	3.34436419538966e-55	1.70003485725522e-53	115.247661023899
SPHK1	3.43048557866934	5.19976702210234	33.2356145394205	4.87906254290422e-55	2.45775427613043e-53	115.217798357918
TBC1D9	-1.70312790324224	7.75291635078837	-33.2288852840217	4.96859175608003e-55	2.49533719305353e-53	115.07611854207
DAG1	-1.8548424228455	6.73914512981625	-33.1206310635678	6.65973253333981e-55	3.32469751903209e-53	114.836160602932
PRR13	1.59166124473663	7.60896470127923	33.1280606210797	6.52700914123711e-55	3.26819463706735e-53	114.764207135
ALDH1B1	-2.66263829972704	4.11482585509358	-33.0655091725358	7.73342065439573e-55	3.83883493811915e-53	114.759175750154
POGK	-1.9646894843776	6.10432731781591	-33.0654094284652	7.73551407645391e-55	3.83883493811915e-53	114.730429824074
ZMYM3	-2.46230132385789	4.781226718806	-33.0472947519604	8.12534781845713e-55	4.00850492377218e-53	114.724409532016
ANAPC5	-1.25747663074027	7.38334839209261	-33.0620637343249	7.8060656450654e-55	3.86238585349331e-53	114.630613495273
MTHFD1	-1.19070829119262	8.23684255502739	-33.0083795459346	9.03122489715998e-55	4.44230015235598e-53	114.442859937015
ELAC2	-1.6177117458113	6.81938325219402	-32.9735764136601	9.92748223330278e-55	4.86883322198697e-53	114.41386259514
ZNF10	3.48576535742134	3.83154458244615	32.8708034942316	1.31339838616696e-54	6.36674626384239e-53	114.238262041719
ELL	2.1877645482747	5.28431657852036	32.8781532037692	1.2873388376923e-54	6.25856241905991e-53	114.213634035176
RAD9A	2.03786679044671	5.3619697797259	32.8606963819382	1.35010668911035e-54	6.52577580019695e-53	114.155040150206
WIPF1	-2.02713695905038	5.3569262305969	-32.8348506360014	1.44875752616911e-54	6.98242676301216e-53	114.141435263965
MKNK2	2.58813465160933	7.02638550019131	32.8795879589037	1.28231289235102e-54	6.25230344363802e-53	114.125987898198
NDEL1	1.65358992552479	5.98443233750605	32.8248094820188	1.48901840338312e-54	7.15584591326991e-53	114.034887065677
CLN8	1.7653233999714	5.5671226272807	32.791154708239	1.63238246050024e-54	7.79998979125884e-53	113.960511207402
MTMR4	-1.7679275213336	7.46852985721993	-32.7995135219703	1.59552407407578e-54	7.64571478935339e-53	113.923205444128
STK40	2.62353128729422	6.58507542584907	32.7775554232394	1.69419473934829e-54	8.0722828549461e-53	113.892102594114
RND3	2.09619241206059	6.2953687090789	32.7751764907632	1.70524793271199e-54	8.10186546212368e-53	113.887016508125
EPAS1	2.52554167380707	5.21024414180528	32.7408398079515	1.8731397055677e-54	8.87433100167541e-53	113.882170787833
UBE2B	2.31150819527674	6.84805985928007	32.7377663803257	1.88895802193368e-54	8.92399264373413e-53	113.754476311092
KCNN4	2.86064404208918	3.92265707385004	32.6776107456284	2.22721729713144e-54	1.04923893175285e-52	113.717429328714
NAA40	-2.13041204504662	4.82048226298398	-32.6144000557697	2.64883304522766e-54	1.2374045767706e-52	113.544411829998
ZFAND5	1.51139855131088	7.3783348637856	32.655371484156	2.36721948790804e-54	1.11206119988129e-52	113.501784918363
LSM14B	-1.31849132713452	7.07057389452587	-32.6398111159734	2.47042774801902e-54	1.15729506044454e-52	113.495497114735
ALOXE3	7.08538037072508	3.29953266055531	32.8890308786033	1.24972481909754e-54	6.11122744870973e-53	113.459976448422
BSDC1	1.33895843854697	6.38980004229096	32.6125856200402	2.66205856753016e-54	1.24011887140319e-52	113.428399801365
WDR12	-2.0181980544233	5.27024151286484	-32.5227791374759	3.40724222821015e-54	1.56977187395555e-52	113.283481149739
CD59	1.48135283138565	6.39186167417558	32.5615648051802	3.06253816281612e-54	1.42271911763713e-52	113.276986032278
P4HA2	2.28712160836487	6.64601258243971	32.5601621775641	3.07436804965018e-54	1.4242584837216e-52	113.256521657882
SLC7A2	-2.78221070126231	8.72812458512862	-32.5521633024291	3.14271825339463e-54	1.45190110689977e-52	113.201001195343
NLN	-1.92490163020085	6.26961414777045	-32.5017972348072	3.60978017561539e-54	1.65851548508219e-52	113.175260729779
EXOSC10	-1.49204323509012	6.05105674113971	-32.4561390230112	4.09353438789605e-54	1.87049915582441e-52	113.059234012324
KCTD5	1.62735799968077	6.66709474526224	32.4611230159426	4.03769338850989e-54	1.85003792409423e-52	112.987308998255
GATAD2A	1.51310487721932	7.59687202381238	32.390144391286	4.91084528872694e-54	2.23784677407818e-52	112.7410170072
MCMBP	-1.38006141458798	6.87255094490843	-32.3353839483584	5.71291677154793e-54	2.59627228498281e-52	112.659610275464
BBC3	3.78836187007921	4.62839357349707	32.2917690980903	6.44544984583433e-54	2.91334333031712e-52	112.653628653709
UTP20	-2.93652634613535	6.50677921066467	-32.3096086606776	6.13500796717356e-54	2.78053857027129e-52	112.649068323691
SYNM	3.21639427236937	4.57188479613868	32.2728502191035	6.79202254935604e-54	3.06171927534853e-52	112.58946134506
CORO1C	1.28097919445778	7.05419300735463	32.2184406477967	7.89726474716557e-54	3.55037246321497e-52	112.280333849719
DKC1	-1.33911333242791	7.29390422865692	-32.1626814461163	9.21878588904227e-54	4.13337735143011e-52	112.157509508109
ARID3B	3.89986113100588	4.39100698485396	32.0896386978264	1.12939533514927e-53	5.02340627261607e-52	112.097459167977
RFX5	-1.83232927081354	5.34173778880487	-32.0770371357826	1.16970019979685e-53	5.16149502411676e-52	112.037356702148
CSTF1	-1.63488168933753	5.78059363327777	-32.0803953206557	1.15881957658132e-53	5.12995701324505e-52	112.02628864356
CHD2	2.35184547755737	8.27233738318604	32.1201447434425	1.03753067099312e-53	4.63948206997031e-52	111.979546464244
KIAA1370	2.30901776804109	7.10216389243496	32.0989639926157	1.10047420390337e-53	4.90782148962131e-52	111.968069276329
TOP2A	-2.64144413774194	7.71246456677013	-32.0801888410002	1.15948562007093e-53	5.12995701324505e-52	111.929896142547
CWC25	2.1613871833852	4.42434922387427	32.0310953591742	1.32933885612803e-53	5.81985943190711e-52	111.929489864657
HSPA14	1.69069667586709	5.66677762438753	32.0604493226188	1.22497704593467e-53	5.39118845163458e-52	111.919031520573
PDCD4	-1.87531484838296	7.07097770314287	-32.0386582776665	1.30162148581969e-53	5.7134692201702e-52	111.82798373511
PWP1	-1.68118925558229	6.0524726264437	-32.0154063153461	1.38875250928635e-53	6.0483065013815e-52	111.826912316252
ZNF263	1.63540264243773	5.54161663871086	32.0075565451692	1.41947804456113e-53	6.16606514733516e-52	111.79185452957
KAT7	1.5154812458508	6.78772194119572	32.0296343266496	1.33476167276313e-53	5.82834313715157e-52	111.777971440235
SEPHS1	-1.41141034639314	6.51657750161483	-31.9911109038392	1.48609268778356e-53	6.43870831878038e-52	111.713270814593
IRS1	-1.93486700269004	7.1920280968264	-31.9382589879361	1.72231252875274e-53	7.42369967290226e-52	111.54310362638
TMEM64	-2.31717925002254	7.60419634400704	-31.9386262416136	1.72054676164695e-53	7.42369967290226e-52	111.520871610814
FAM117A	2.75976929151175	4.06986327858689	31.8829807082333	2.01007892222946e-53	8.6196307424014e-52	111.517794935173
PDCD7	-1.90349358342289	4.98968290523386	-31.8544837242002	2.17692056600895e-53	9.31120704499581e-52	111.440673592636
TPD52L2	1.15076520401769	9.07026353119499	31.8983110385415	1.92572517624203e-53	8.27913312274335e-52	111.314791339943
AZI2	2.27759458103586	5.87323128721534	31.8375603087069	2.28254841372673e-53	9.73809685488925e-52	111.300227929543
KIAA0391	-1.86805824393165	5.20473822148508	-31.7787097056303	2.69183028237676e-53	1.14550049980837e-51	111.209016910198
PPP4R1L	2.17262743834221	4.47616486810607	31.7719046576182	2.74370384739223e-53	1.16461175491847e-51	111.202277556176
ZNF295	3.33359592537774	6.42766817643158	31.76230698726	2.81858482820783e-53	1.19336740928982e-51	111.097087486868
CTNNAL1	1.90539781635709	6.01549328447501	31.7365395990108	3.02998677006196e-53	1.2796338066292e-51	111.011861850908
YY1AP1	1.38123750963864	5.81444452404521	31.7231358066737	3.14621102108113e-53	1.32204103307942e-51	110.970499431953
MBD6	1.94185395857517	6.68676939051791	31.7339569307348	3.05203902579889e-53	1.28570026870178e-51	110.962329332676
TUBB2A	2.51812402796142	4.21846319067234	31.6818324471487	3.53343268224677e-53	1.46997831288296e-51	110.958849121502
THOC6	2.24424369579074	5.55206224421253	31.7053485655037	3.30742321205501e-53	1.38629939344381e-51	110.944680096769
GART	-1.40728672089369	6.6259837385485	-31.6933625605798	3.42073446364034e-53	1.43020907924803e-51	110.877853599552
BAIAP2	2.04688040921234	6.22364885424888	31.6863538901808	3.48879903789018e-53	1.45502930448068e-51	110.842265909266
SPRED2	1.90573955750831	6.18700431150024	31.6410712517977	3.96275538879433e-53	1.64449432065003e-51	110.737910122562
TM2D2	1.66846015550889	4.92664328998717	31.6142273010239	4.27388712195547e-53	1.7648515611749e-51	110.716164453535
SETD8	1.24212934106051	6.32380107707798	31.6216687082792	4.18524722947097e-53	1.73252660063546e-51	110.656408900826
MAP3K8	1.93928514893772	4.93944866183709	31.579616442784	4.71173008326366e-53	1.94086142641629e-51	110.613077140367
PIM1	2.71411136507631	4.25635696778527	31.5376589434816	5.30371281625228e-53	2.17934381176912e-51	110.549163537901
CCRN4L	3.33868577611718	4.71854127501256	31.5336094030625	5.36468004953961e-53	2.19899287128677e-51	110.529363279894
RBM4	1.2710662827583	6.33642798675766	31.505324605354	5.81071082597213e-53	2.37599823602831e-51	110.320881215079
STK10	1.47164238748294	6.01085645498563	31.4948378922641	5.9854327131287e-53	2.44147260230157e-51	110.309842391711
ATXN7L3	1.50556513550048	6.40371953744931	31.4848474954488	6.15681613854956e-53	2.50526990513632e-51	110.259207493649
KCMF1	1.2957125393278	6.89472621982433	31.421310198258	7.36896975602165e-53	2.99122937377928e-51	110.071293923308
CBX4	2.48102525190878	6.74108366463695	31.3706052420646	8.50720642180738e-53	3.44490363676287e-51	109.923421833192
RYBP	2.22317480673725	6.66934960841198	31.3235639874492	9.7215155596754e-53	3.92711657536259e-51	109.800057041561
SCML1	2.31828007575032	4.74985003949804	31.2557580851318	1.17865145767156e-52	4.74982336821667e-51	109.72312821421
NR2F2	-1.73868725959177	6.03322532752457	-31.237175382845	1.24261522632891e-52	4.98357243288362e-51	109.603545865755
GZF1	1.56659806387024	6.16746116026674	31.2393827200851	1.23483755492371e-52	4.96428443955386e-51	109.589007226382
C1orf63	2.35524040033842	4.95707570510012	31.2088936340116	1.34675506186284e-52	5.37544908224204e-51	109.556049178058
JHDM1D	3.26802786411677	4.67150614644581	31.187298940633	1.43216766390474e-52	5.68920950383441e-51	109.543711843691
FBXO32	4.07457415691219	3.56794980153143	31.2275375622912	1.27715802816154e-52	5.10985427343864e-51	109.519634924167
LMNA	1.92188817567456	7.79646867083952	31.2037450547894	1.36664045382713e-52	5.44183213090593e-51	109.385943116698
PCDH1	2.14683367783029	5.18765022408441	31.1235322560849	1.71767090672811e-52	6.77507741606624e-51	109.33459988256
LASP1	1.1343804515931	7.67559208872058	31.1634998602922	1.53264912847351e-52	6.07393934232014e-51	109.277440440134
LPIN1	2.20097719891353	6.13705125804514	31.1196249653334	1.73692742364234e-52	6.83491158423401e-51	109.258641134524
RRAGD	2.87010236197716	3.73804306801649	31.0833536558647	1.92641996583788e-52	7.56278110532224e-51	109.245361884042
PARP1	-1.33170450162216	7.64298698925072	-31.1359419654134	1.65792847607449e-52	6.5548926321205e-51	109.224117594043
ZFP62	-2.39549395328396	5.10861255286615	-31.0649609819201	2.03034895986415e-52	7.93354112260935e-51	109.211631455585
RMND5A	1.65258248772865	6.95778279543749	31.0689442380956	2.00737143424927e-52	7.86212643240862e-51	109.046099345241
BRF2	2.28737510456831	4.41080853683862	30.9884880943776	2.5267889181126e-52	9.85035381503848e-51	108.980449221961
CCNB2	-2.13992665187708	5.58944335452471	-30.9759642977136	2.6190566027614e-52	1.01863029359492e-50	108.916351821256
DCUN1D3	3.3777231490968	3.72981848959359	30.9366672443391	2.93124619514913e-52	1.13740513614093e-50	108.843179566795
C5orf41	4.08750045326441	4.81563713303347	30.9237947303002	3.04147258189836e-52	1.17472488359511e-50	108.810863950636
UNG	-1.68994120975294	6.80955489163731	-30.9335844530204	2.95727118475782e-52	1.14484729846967e-50	108.696865839435
RBM12	-1.95935005238273	6.1636483520479	-30.8901284392913	3.34994870436795e-52	1.29088806755414e-50	108.613217629055
VAMP1	2.67928847450301	2.82993376118291	30.8443478179077	3.82075308562009e-52	1.46220308018102e-50	108.570652683729
APEX1	-1.47612711187427	7.5145030522683	-30.8745715301886	3.5029785229483e-52	1.34675431765029e-50	108.493452519814
RFC5	-1.60506186289085	5.77464915640594	-30.8136153161337	4.17374812582169e-52	1.59364757206032e-50	108.431382145761
DSCAM-AS1	-2.00133656680371	8.91590219087414	-30.8567299275576	3.68719076582271e-52	1.41432519191787e-50	108.39015611438
C16orf88	-2.39741648088974	4.31303628989895	-30.7739067496397	4.67906012811139e-52	1.77846821778488e-50	108.375145899903
TMEM55B	1.73300340841172	5.97362798219308	30.7878385469305	4.49509734481023e-52	1.71243753974046e-50	108.297615640487
LAMC2	3.39133995111724	3.32430864683001	30.676045177997	6.20441129486448e-52	2.34227030463462e-50	108.02033356085
NDUFS1	-1.33455396775362	6.82750974743609	-30.6823854509941	6.09188465362433e-52	2.31021947726107e-50	107.971218277005
RHBDD2	2.21198047494519	6.6076234257322	30.6771838442508	6.1840489131174e-52	2.33986502314424e-50	107.937259791732
SLC6A14	-2.24457522425052	6.59289653066167	-30.6082506484891	7.54708820409361e-52	2.84273655687526e-50	107.8327908047
RRAGC	2.11339146611698	4.75400251011141	30.5378653294454	9.25277273792147e-52	3.45409310868301e-50	107.67134531027
NPC1	2.61048932618074	6.80927077703324	30.5821881693882	8.13818142573625e-52	3.05849317222501e-50	107.657827308684
YARS	1.33871811248168	7.61691073457606	30.550630011294	8.91684270296734e-52	3.3361359589357e-50	107.526863747092
ERBB3	-1.5250187788998	6.85031377385106	-30.5278895634402	9.52417596359905e-52	3.54749039677573e-50	107.522742063909
ATF4	1.80155755722239	8.53654337283652	30.5603986545518	8.66809529801758e-52	3.25034138484408e-50	107.519148542799
RNF185	1.88382082234529	5.21577618788868	30.4964056153663	1.04345813343374e-51	3.86079509370483e-50	107.511926339768
MKS1	-2.48611326620643	4.44844225067739	-30.4721512767195	1.11954382692249e-51	4.12406408842549e-50	107.499885989303
PFKFB3	1.68078886761925	6.24497642160985	30.5162373704762	9.85138065918849e-52	3.65309290785518e-50	107.472351163713
ADIPOR2	1.2892203586694	7.46796626190616	30.5263045655459	9.56803154284953e-52	3.55590576716923e-50	107.444636995427
TMEM97	1.13576060530792	6.90322733202814	30.4711977646287	1.1226468151728e-51	4.12640556856043e-50	107.324023537407
C6orf106	1.01933948131951	7.60235659503405	30.4828630548636	1.08527387689015e-51	4.0066490766249e-50	107.317964403443
LOC147804	3.04784543651567	4.73925526218779	30.4070105071402	1.35279305574502e-51	4.96142786497361e-50	107.292221599687
MCOLN1	3.32417563718598	3.38349687925609	30.3743320389122	1.48770451277867e-51	5.432395255832e-50	107.215181473653
EHD1	1.96440080320393	6.36387943427329	30.3992207928676	1.3837876977492e-51	5.06399681775879e-50	107.128262175031
RIPK4	2.17275297800621	4.34495636946216	30.3417229521733	1.63587550613295e-51	5.93457309426628e-50	107.11062918997
TMEM185B	-1.41870640612035	6.16088150644227	-30.3558576325697	1.56990295739551e-51	5.72005600424455e-50	107.07931964029
NFE2L3	2.30488347664323	4.66702106985142	30.3451590759439	1.61958462139421e-51	5.88824634960801e-50	107.070847825734
RRS1	-2.30750102501313	5.67198306238433	-30.3116062118921	1.78592906165136e-51	6.45094549180504e-50	106.99220335599
HSPA12A	2.30956776816883	4.31092339411542	30.254027683222	2.11260164171696e-51	7.59809674324181e-50	106.865783774668
PRICKLE2	1.89063586303666	6.71688334057554	30.3119239228115	1.78427573050954e-51	6.45094549180504e-50	106.858097528317
KLHL15	3.59303629767738	4.21521050031973	30.2270001657182	2.2861299079854e-51	8.20455720625491e-50	106.795284246708
PLK3	3.07148149001867	2.92695390155255	30.2139378099719	2.3750833542569e-51	8.50554475730031e-50	106.697117113456
AHSA1	1.28973579265308	8.50485570360405	30.2850968741045	1.92947091296339e-51	6.95441197163787e-50	106.693563989577
RASSF1	2.27524502780754	4.49104868860318	30.177359743307	2.64321436148348e-51	9.40534403860633e-50	106.641852022834
GPD1L	-1.65851830601339	6.51239164915513	-30.1986618313208	2.48355371998917e-51	8.87498983185874e-50	106.583928091072
PHLDA3	2.34511171769493	6.10035128560476	30.1973730315566	2.4929307146289e-51	8.88950389583234e-50	106.563075538521
GPR89A	2.11618535552919	4.0681620461924	30.1251312601474	3.07992854383614e-51	1.09128654591346e-49	106.486725334795
GPATCH3	2.27127931596735	4.12696275573674	30.1234832729377	3.09483544255028e-51	1.09425006218205e-49	106.483465122078
SLC44A1	-1.99446045343014	6.62818885041445	-30.1463106926108	2.89467554257014e-51	1.02782492089051e-49	106.442125950617
ARHGAP11A	-2.8886033598712	5.98473631103206	-30.0930390961052	3.38369974749761e-51	1.19386064508755e-49	106.353557591604
LOC100507062	3.1880641565511	3.58556872952299	30.0364914984352	3.9944666485426e-51	1.40343403845014e-49	106.237701096727
C6orf48	2.29505268208984	7.08450567528741	30.0851609912926	3.46278476029321e-51	1.21919183855039e-49	106.185168879776
MLF1	2.43232406201251	4.61242468865032	30.0325669229913	4.04077370503681e-51	1.41672745163597e-49	106.180096526972
HCFC1R1	2.06453647563116	4.61353253023999	30.0259982857641	4.11949420868439e-51	1.44130588171627e-49	106.150704558444
ZSWIM6	2.3318418013368	6.25705567903331	30.02170003402	4.17184167002251e-51	1.4565736970659e-49	106.05277067431
DLG3	-1.645319562143	5.66800529757694	-29.9472346897761	5.19319957117119e-51	1.80188941137483e-49	105.91247256365
PTPN1	1.15633308228277	8.13011315368175	30.0038662396835	4.39630502453776e-51	1.53174594229936e-49	105.888132477107
TTF2	-1.92092469904289	6.34928208960455	-29.951781084614	5.12416248583448e-51	1.78163187969014e-49	105.887990512968
ZNF329	2.45205813134467	3.79655865906476	29.8687388615606	6.54480143123981e-51	2.25216582584475e-49	105.747363871783
VPS33B	-1.99134117120855	4.8829707625448	-29.8561912909369	6.79164465359105e-51	2.3323093467486e-49	105.704402842964
ST13	1.09402177051801	7.76029882398676	29.9189834384536	5.6437453449001e-51	1.95416143163787e-49	105.649904337766
KIAA0174	0.922909896399914	7.48951513306439	29.8771757124932	6.3839361452288e-51	2.20133913593415e-49	105.542659427584
FAM83G	2.75968524090009	5.92678586782077	29.8372681553714	7.18180126485146e-51	2.46123861379869e-49	105.542384949559
YWHAG	1.50400057677362	9.44887194602258	29.8801465974684	6.3282451925964e-51	2.18664406200376e-49	105.468244886377
RAB11FIP5	3.60108634431456	2.24320004553972	29.7874005387145	8.32185756475449e-51	2.84610932337329e-49	105.371952332488
SLC25A44	1.30779027339137	5.80640047222915	29.7850913898937	8.37886734010257e-51	2.8597587223648e-49	105.358197590823
GNPDA1	1.32051803820313	6.09217817796005	29.7610342045008	8.99677095098778e-51	3.06439913206354e-49	105.272721460004
EMP2	-1.4324203583038	7.29322696189787	-29.7600062264039	9.02417574269907e-51	3.06748607969307e-49	105.23921698017
C6orf211	-1.98901539777687	7.36031018031569	-29.7591125705229	9.04806808821613e-51	3.06936897986464e-49	105.216176618387
SNX8	1.74836294297839	5.98024001615395	29.7350412899408	9.71621279408115e-51	3.28935106818245e-49	105.203835999151
NPNT	-1.47427639723519	7.23066268616307	-29.710204075021	1.04578835900761e-50	3.52616220081519e-49	105.102737182468
ELP2	-1.20361477616716	7.35783619628385	-29.7150008435359	1.0310323804639e-50	3.48343142037945e-49	105.087596875934
TMEM150C	-2.13699222265844	5.04427325230211	-29.6331020709985	1.31447634001865e-50	4.4054714049042e-49	105.046782001969
ICMT	-1.10682034167598	6.74517217962077	-29.6844387721803	1.12877403065243e-50	3.79831325726987e-49	105.04059679606
RNF216	1.08725111738139	6.79280833678202	29.6442579296247	1.27165990292987e-50	4.27053016397575e-49	104.884223130757
MICU1	1.32493780258525	5.8790124012366	29.5931431404312	1.48013822601722e-50	4.95076633838239e-49	104.77683267448
SELK	2.5208228529978	5.00840449855564	29.5567198114131	1.64945040905037e-50	5.48417666818259e-49	104.772423401685
MED31	3.20518686998608	2.82669786044373	29.5446961858727	1.70953003956097e-50	5.67265483762255e-49	104.739412608828
PMEPA1	1.62063731045621	7.04533868046243	29.5866167519171	1.50913128405573e-50	5.03766698493973e-49	104.718256271199
FDPS	1.67439150981005	7.52405088566874	29.5710891268505	1.58043712640569e-50	5.26518535896588e-49	104.637768755926
KIF4A	-1.80790122498635	5.85465384270597	-29.5194862107526	1.84276797952407e-50	6.10266370090309e-49	104.627516474655
DKK1	-2.44146373474124	6.41450477589382	-29.4796180803317	2.07520781367197e-50	6.82796707056661e-49	104.526148393171
PRR15L	-3.3603621785332	4.15669579772605	-29.4625789458039	2.18337302761195e-50	7.15975108113378e-49	104.496580375353
ASNS	2.53534524493809	7.81572324876419	29.5053877371495	1.92180032029922e-50	6.33928768376412e-49	104.47240797802
RRBP1	1.27933668223369	8.03318861079674	29.5098577535538	1.89637905701212e-50	6.26779512835388e-49	104.423613142865
CBX1	-1.25304340364346	7.85181589264125	-29.4791489176196	2.07811243656924e-50	6.82796707056661e-49	104.352449110129
CD68	3.52972105269367	2.37374155924625	29.3806424520773	2.78857078442389e-50	9.10860503880959e-49	104.250585415815
TNFRSF12A	2.26976003348863	7.7135180348065	29.4227792005162	2.45872506133005e-50	8.04691153144496e-49	104.202602350417
STK17B	2.40793409660559	4.6011395147513	29.3254843944817	3.28884234244079e-50	1.06594184757713e-48	104.086236318549
CAST	1.43273827584316	7.14501785278049	29.3791087635923	2.80138493590446e-50	9.13262410683553e-49	104.078413366416
UBE2O	1.65389673912457	6.86682134214454	29.3638695140504	2.93198474652165e-50	9.53978850210662e-49	104.042544193338
KDM2A	1.30423359693618	8.38949262813076	29.3431460635676	3.11950220499387e-50	1.01302048303529e-48	103.903128932147
CYB5R1	1.73632056234692	6.31904988487576	29.2809677531915	3.75800727011294e-50	1.21329949006504e-48	103.829460012355
CLDN15	3.19757792801136	3.05322504562683	29.2234327019122	4.46593920487785e-50	1.43355791290551e-48	103.77949274251
C15orf44	-1.47765803776529	5.85020389605411	-29.2235092947178	4.4649124284479e-50	1.43355791290551e-48	103.746214430626
CKAP5	-2.01164053359117	8.24560914721192	-29.2624153801491	3.97296127645113e-50	1.28022744484333e-48	103.708679180044
TUBB	-1.18940941364883	10.4297180764044	-29.2830542844243	3.7345780856092e-50	1.20806738691931e-48	103.662235741627
FNIP1	2.8789976826224	7.0007693406014	29.2167492842277	4.55645848196757e-50	1.45981248376294e-48	103.631906777087
DNAJB4	4.09279627872763	4.68788398282454	29.122785183956	6.0438972971753e-50	1.92897210683129e-48	103.519624919959
MPZL3	3.46275185466294	3.76701602578403	29.1024597136526	6.4253627147275e-50	2.04292330876621e-48	103.466927270172
C1orf52	2.06435052749869	4.96612374176476	29.1237031632857	6.02721855101418e-50	1.92732701811016e-48	103.458106973509
CLIP2	4.29513760672461	2.88362105814901	29.0680183571152	7.12807009392918e-50	2.25349422024332e-48	103.268010066701
DHDDS	1.44110318410451	5.58624410581678	29.0739823484895	7.00105821919638e-50	2.21753215261061e-48	103.256714504752
BRD2	1.01599974478388	9.33574667072424	29.1209407326235	6.07755002786211e-50	1.93601803173269e-48	103.206240354988
IPO8	-2.39696594999026	5.16234630245566	-29.0147111149554	8.37182894874617e-50	2.62683803637582e-48	103.181739527129
SURF4	1.13664375557582	8.5714851421643	29.0934834875327	6.60147500757587e-50	2.09493487716696e-48	103.147854838475
ABTB2	1.90307671695023	6.24925487726627	29.0397847483311	7.76164394536473e-50	2.43995739365187e-48	103.100408297421
UBE2T	-2.2904687963627	5.84285336206609	-28.9758612882173	9.4143309670824e-50	2.94841331635742e-48	103.02611239396
KCTD7	2.75566817188306	3.49414559330975	28.9336206864992	1.06971654893553e-49	3.33145988163833e-48	102.960360012451
ZNF222	4.41326472614539	2.42746064166297	29.0573388020076	7.36134553284684e-50	2.32285174889303e-48	102.901503061351
IKBKAP	-1.53317967686377	6.16608683079779	-28.9595129234889	9.89131329743773e-50	3.09200604834297e-48	102.901439686062
ENGASE	4.03051191453739	5.02638530531169	28.9342115707257	1.06780560908312e-49	3.33145988163833e-48	102.892994960592
OXTR	2.83556913960311	3.23973268991765	28.874768696789	1.2784176752173e-49	3.9301943382967e-48	102.759834779331
GALNT6	-1.18884664853368	6.41830539979134	-28.9224987992331	1.10633590543817e-49	3.43910068448847e-48	102.752985058433
TRIP13	-1.29972046598242	6.92683617992374	-28.9120693500631	1.14182416822161e-49	3.54283253976589e-48	102.703578455365
SC5DL	1.83649780189928	5.95621961994831	28.8970685475372	1.19489176723324e-49	3.70062405837199e-48	102.687077887663
ELMO2	1.42221248213358	5.6646228651449	28.8626460723953	1.32627129557221e-49	4.06982773342197e-48	102.580802462233
CAND1	-1.72612232772464	7.99711854722279	-28.887039051368	1.23175428420638e-49	3.80773727339511e-48	102.576184486584
ZNF57	2.88893367496472	3.21288217856176	28.8037155843495	1.58595523489876e-49	4.83124141137465e-48	102.567008588643
SENP5	1.67023891208238	6.51027706434417	28.8579067848069	1.34546731746487e-49	4.11363718780302e-48	102.526203180701
ACSL3	1.47099267427005	8.15169099903447	28.8608086061495	1.33368075341042e-49	4.08506903297359e-48	102.45857659844
HSPD1	1.37493801867008	11.0907695448554	28.880137832099	1.25778358352776e-49	3.87677863500375e-48	102.387546131867
SLC6A6	1.80225142994718	7.03464887144035	28.8073300152493	1.56864333937919e-49	4.78722467295212e-48	102.350405045187
UPP1	4.19854397316269	3.55574840934802	28.7505733786123	1.86393013672449e-49	5.61664281199645e-48	102.321390884191
JPH1	-1.5032314983572	6.26305047837086	-28.7732294907605	1.73986225361205e-49	5.2712783205449e-48	102.319985509158
PGF	8.09635837739783	2.09179710814936	29.0451741593106	7.63646203594199e-50	2.40512600921081e-48	102.304784302106
PIAS3	-1.23902583203006	6.15438540270609	-28.7518284166455	1.85682942807965e-49	5.6053457319863e-48	102.258100598267
GABARAPL1	5.11225022136872	2.73805509718253	28.8798910797777	1.25872446711734e-49	3.87677863500375e-48	102.233243208154
PSME4	1.44543887552332	7.93060708745304	28.7782802417909	1.71335942137202e-49	5.20040344156545e-48	102.21355292819
VCP	1.00907871125467	9.48783807709923	28.7881938783525	1.6625179792854e-49	5.05526376101257e-48	102.170407710874
SH3BGR	3.76217440971791	3.12078081763602	28.6753451683483	2.34365482945208e-49	7.03685518272112e-48	102.151300340228
MAVS	-1.48042491543733	7.42158692710207	-28.7434552209816	1.90472455454334e-49	5.72924702341419e-48	102.149643348498
FAM43A	3.24606764761728	3.1591437026077	28.662695252662	2.43578616992189e-49	7.26133474256215e-48	102.127740848971
NFKB1	-1.79719782819766	5.20171368164666	-28.6667410088222	2.40592949643556e-49	7.18513658899791e-48	102.117462249687
DSE	3.42845615926513	2.91740037318943	28.6699739509442	2.3823368262585e-49	7.14017940543855e-48	102.099448359855
COG2	-2.2051240749861	4.98700966558031	-28.652533003668	2.51244066983971e-49	7.47652273352302e-48	102.09495372889
HSPA2	2.73045787686486	2.51220158784937	28.6450770410166	2.57022565774416e-49	7.62135707448818e-48	102.083154011261
ATG4A	1.9452801049537	4.64652723961849	28.6506335094601	2.52703645267101e-49	7.50659993507459e-48	102.031296727226
ZSCAN12P1	4.149744039474	3.68751195985995	28.6286440926182	2.70236434110179e-49	7.98486594356649e-48	101.996176311431
TFDP1	-1.21636496397324	6.44328660379813	-28.6676303406234	2.3994161138081e-49	7.17850359343947e-48	101.994724079446
SCO1	-2.00529415360182	5.03048838922527	-28.6100800678959	2.85990735830559e-49	8.42061455287019e-48	101.945620021042
PFAS	-1.92584470733728	5.73148861176771	-28.62225549328	2.75556758146717e-49	8.12770938844039e-48	101.926408202407
ARPC5	-1.73589884693323	6.57350587174047	-28.6058134098352	2.89740719621338e-49	8.51603478901099e-48	101.804904440779
LIF	3.66702076903696	3.48109776012961	28.5636317925927	3.29593035634635e-49	9.653439453509e-48	101.761888287827
GLCE	-2.99029398755488	4.78542364696835	-28.5202457579887	3.76367949145005e-49	1.09849521492165e-47	101.705811878602
HMGCR	2.06166550270201	8.35253993627647	28.6038619090568	2.91472400403887e-49	8.55190249886773e-48	101.666432195568
AK7	1.5201529693653	5.01320588523332	28.5173667020163	3.79699175984718e-49	1.10628728556941e-47	101.587320550195
ARHGAP10	1.37377765160324	5.04960388756496	28.4933881979252	4.08625269766336e-49	1.18849548027343e-47	101.525441677157
MCM3AP	-1.22659027647673	7.19904591247064	-28.526885235363	3.68797681821029e-49	1.07828189349211e-47	101.511908881566
ST8SIA4	-2.96918188840375	4.53281956330903	-28.4467740235857	4.71380086721484e-49	1.36154759418482e-47	101.476136504177
SCPEP1	1.51787532078026	5.46857195163328	28.4909172089841	4.1172973668781e-49	1.19544585353593e-47	101.469482101194
NAIF1	2.12817504783216	3.97815202648618	28.4253073373373	5.03467546660661e-49	1.44673389181321e-47	101.394370110548
CPEB3	3.85409687410677	3.68027321421474	28.4008825165841	5.42667174894728e-49	1.5567008289776e-47	101.333110763319
SLC5A10	2.99700783205427	4.04434784924464	28.3920081663275	5.57660510204296e-49	1.59697163915354e-47	101.313523519995
MBD1	1.25440387635451	5.7623391564597	28.4401011883186	4.81126953761324e-49	1.38730468529386e-47	101.306315574843
ABCE1	-2.07447990940791	6.99811126334909	-28.4491077751103	4.68018455002599e-49	1.35417658156807e-47	101.304248459785
HMGN2	-1.12204691926573	8.40567650510008	-28.4799127374413	4.25846984376873e-49	1.23429202196167e-47	101.293979172487
HSPA6	11.1634924749956	4.58931929883194	28.7637030864919	1.79098152066143e-49	5.41634266754822e-48	101.269264178217
TXNIP	-3.73320224053308	4.83387758930209	-28.3776116011396	5.82878159531847e-49	1.6634905017083e-47	101.262894910668
ZNF211	2.26024362193941	3.16841014313406	28.3607650132978	6.13852772534026e-49	1.74296668384704e-47	101.216769239408
TGIF2	-1.96611526069946	5.3328654609979	-28.3729357482058	5.91313714231824e-49	1.68182492462806e-47	101.203754698749
PEX11B	-2.71910895961045	4.51829503180979	-28.3552608922019	6.24328659701109e-49	1.7697072042104e-47	101.197054551384
SYNPO2	-2.70825779130661	5.70477138016374	-28.3757395473785	5.86240797858443e-49	1.67023698524439e-47	101.166887670463
C20orf43	1.20218503050491	7.80404764686319	28.4362732501935	4.86809874910394e-49	1.40127510292623e-47	101.155967133416
POLR1B	-2.0273453944559	5.64900739588353	-28.3535107860484	6.27697257998391e-49	1.77624516798056e-47	101.112460970445
EXOSC2	-1.73018701583137	5.36734431609077	-28.3429815171905	6.48354630113163e-49	1.83160183006969e-47	101.086215545066
FOSB	8.5406717467674	3.51542458263948	28.6356989314965	2.64481600939706e-49	7.8286553878153e-48	101.034251483416
ZBTB9	-1.9052648839448	4.52789890907697	-28.3038144326164	7.31405702802835e-49	2.05580318885288e-47	101.029049100129
XBP1	-1.34277166151612	9.01451172394694	-28.3907631287213	5.59797194787559e-49	1.60035013429524e-47	100.995797790892
TIPARP	2.69829384737255	6.20178252492669	28.3059942917881	7.26513228311775e-49	2.0454894327081e-47	100.912505373516
IER2	2.31463660393009	7.16835375609479	28.3012749735292	7.37147203466186e-49	2.06846473670612e-47	100.801029727489
SEPW1	1.88619616933141	6.51279178891458	28.2945059707294	7.52674511079338e-49	2.10497132496502e-47	100.773062144754
ZFAND6	1.37590925853808	6.85943508391009	28.2923499195554	7.57689219347001e-49	2.11545818102825e-47	100.770481536397
EID1	-2.00923043156505	6.83220132274515	-28.2630860023942	8.29184385387385e-49	2.30833684023725e-47	100.729943571081
PSMC4	1.42692440706489	8.002986269397	28.2986119108656	7.43217021713478e-49	2.08200359650523e-47	100.727907913884
MRPS6	1.91678206833174	5.51773987487171	28.2240635414372	9.35231667538032e-49	2.59383323514196e-47	100.650366500313
ZNF212	1.72772922544617	4.73444268745097	28.1882788807295	1.04448039777839e-48	2.87774137931561e-47	100.608179661599
BLM	-2.22058607042941	5.39932825669596	-28.1663679555939	1.117641836148e-48	3.06417083077691e-47	100.580962577106
GEMIN4	-1.718929184714	5.6027002266946	-28.1902149761321	1.03825277581683e-48	2.86530353510902e-47	100.578998395633
DDX18	-1.73998136118358	6.98914265000298	-28.2102365414134	9.76007562198287e-49	2.69797528433127e-47	100.562309354157
PSAP	1.28938035709373	9.71350771373971	28.2629497665002	8.29532672197195e-49	2.30833684023725e-47	100.547815711054
NAA16	2.34767351554266	5.5562210056561	28.1835619972457	1.05981090882355e-48	2.91517724328372e-47	100.538741363586
RRM2	-1.21612504262438	8.46918250407167	-28.2258508216713	9.30087951304178e-49	2.58385230857327e-47	100.512530369511
EDA2R	3.04342400292256	3.5382757331444	28.132085979787	1.24262969748506e-48	3.39016950419904e-47	100.508952091338
ARF3	-1.12951131182365	8.18663045276772	-28.2108145700575	9.74267553394866e-49	2.69762426539333e-47	100.472165993373
TMEM48	-1.78914730723758	6.0292879533948	-28.1527215969667	1.16579934587043e-48	3.19097025537431e-47	100.457722605719
HMGB3	-1.54868070593153	6.88906522595635	-28.1728537309372	1.09546245224368e-48	3.00829458970825e-47	100.4255412496
HSD17B7P2	4.14892773193716	3.7190281721565	28.0904888400806	1.41339560339659e-48	3.84351675954545e-47	100.348809000974
TMEM164	-1.64128490768479	6.7415023422082	-28.1376336370421	1.2214860408398e-48	3.33793015473934e-47	100.31840585732
LYPD3	2.04013609028271	6.02702950220772	28.1146496537628	1.3115194801617e-48	3.57228856453163e-47	100.310836653595
TNFSF9	4.68083816278052	2.00851173642848	28.3401695086797	6.53986667128343e-49	1.84439679950327e-47	100.287338659768
BDH1	-1.92150437900306	5.18169447453544	-28.0601616997985	1.55265699105655e-48	4.20853087818957e-47	100.245828210006
GATAD1	-1.60241611682097	5.63700698578649	-28.0682912916803	1.51402135293278e-48	4.11046966013762e-47	100.237005430142
GPD2	-2.12803718033095	6.61229560588828	-28.0117377403581	1.80431379947204e-48	4.87485363204692e-47	99.9860134404137
PRR11	-1.78510810761783	7.51245931439233	-28.0145375188608	1.78870129774671e-48	4.84049199086019e-47	99.8946343293144
B4GALNT1	2.09031110627428	5.77097223270007	27.9593323644406	2.12330162264739e-48	5.7274348930895e-47	99.8277562542086
SNHG7	2.31253527270341	6.34225597804457	27.9415067659555	2.24431401605067e-48	6.04410750473935e-47	99.7206678721187
PWP2	-1.57068582151231	5.85111854713084	-27.9011606824299	2.5445547098915e-48	6.83067944915336e-47	99.6750263666526
GREB1	-2.05929984858606	9.10257794404363	-27.9292878239761	2.33126245165126e-48	6.26817254685139e-47	99.5511401236531
NPY1R	-2.14234179020321	6.34622103429305	-27.8483376175718	2.9998237162196e-48	8.01422553195792e-47	99.4971078872734
TMEM168	-2.81433529404839	5.0359289750157	-27.7937860638593	3.55655655822626e-48	9.44124633012318e-47	99.4615711903831
NUP107	-1.43884108871437	6.69078537724798	-27.8496424500775	2.9876427824284e-48	7.9944540629332e-47	99.457134603218
ETF1	1.12651350067279	8.8558183009287	27.8751337901347	2.75943424507744e-48	7.39563755042871e-47	99.375043191194
NAA15	-1.98859929936118	6.54542409864365	-27.8099061817111	3.38197425071272e-48	9.02075556123118e-47	99.3428749236996
RBM15B	-1.76686956802646	5.36503644085418	-27.7773049127636	3.74445759180201e-48	9.92429615931805e-47	99.3426052011393
NCRNA00263	2.32570378897368	4.04512980841165	27.7591530649978	3.96302317912399e-48	1.04703948890473e-46	99.3380695534672
DENND2C	4.24494094308549	3.27858958828125	27.7531578923871	4.03800336276943e-48	1.06516669146618e-46	99.3196659747746
ZNF512B	-1.84868879122698	6.84656667537329	-27.7977605719331	3.51268524494662e-48	9.3396101806816e-47	99.275524211547
FAM32A	1.46116448412479	6.87321034343708	27.8081698944536	3.40035520864566e-48	9.05534084544426e-47	99.2519806159235
METTL13	-1.5838550686429	5.8357622102	-27.7456614434717	4.13377706468068e-48	1.08871319101921e-46	99.1833024697645
CCNK	1.06720801678769	6.93231206219604	27.765774080119	3.88184675857434e-48	1.02721527199996e-46	99.1288250498387
CPT2	-2.27944004981059	4.10236336514052	-27.6619387845702	5.37266926346913e-48	1.40614273493361e-46	99.0541610266612
ERCC3	-1.51932339194993	5.93549098159827	-27.698309822702	4.79403549375672e-48	1.25864128096683e-46	99.0245457106333
RBM28	-1.52927634387113	5.5431918332777	-27.6620504445131	5.37078908174063e-48	1.40614273493361e-46	98.9604532580473
CTNNA1	0.769746486076439	9.67448531254551	27.7376549842887	4.23859962615474e-48	1.11456509666371e-46	98.9105513190433
ENTPD1	-2.00819371323507	4.70886282314448	-27.6011802680154	6.50092203713845e-48	1.69084634757548e-46	98.8431554477088
NOP14	-1.14469856237493	6.12441546707497	-27.6425500616599	5.70942458241761e-48	1.491944011193e-46	98.8422048745133
ECT2	-2.32111166306903	6.53742018848149	-27.6406647404853	5.74328553442842e-48	1.49845097157224e-46	98.8405573509371
AMIGO2	-2.26533830070962	4.88248939908602	-27.5787804972271	6.97478472032996e-48	1.80567027341793e-46	98.7902435875355
HIC2	2.3736042769104	2.87385651626399	27.5467677961913	7.71317518420833e-48	1.98454064278e-46	98.6929258821521
MAFK	2.27776097276558	6.07218346794894	27.5964373321296	6.59847020821977e-48	1.71355303978676e-46	98.6741306193458
TMC7	2.18031453712968	3.15996122701493	27.5356143972903	7.98856155298827e-48	2.05223814765247e-46	98.6576604625778
EFTUD2	-1.20694863536004	6.97395837854957	-27.602006799251	6.48407220519107e-48	1.68909070965133e-46	98.6392140387258
SSRP1	-1.10371947641145	7.3508631354423	-27.5864019426653	6.80976500935949e-48	1.76568232583765e-46	98.567726595685
TGOLN2	-1.58641068006382	7.15191307441648	-27.5681564178438	7.21157280882376e-48	1.86120900701803e-46	98.5276230841749
C12orf49	1.68284699714313	5.99791299320746	27.5617608054551	7.35801173290835e-48	1.89607686011031e-46	98.5241423631044
ATXN7L3B	-1.32390201911444	7.35809121352165	-27.5739912028949	7.08054111101146e-48	1.83021591252791e-46	98.5140907903768
RLF	2.12557384130321	5.97421325445703	27.5330649831887	8.05288916353255e-48	2.0655907725601e-46	98.4761957907938
TXNL4B	1.30337116839734	5.52016717910127	27.5265308179069	8.22015794754976e-48	2.10526679195746e-46	98.4689578147378
MEX3A	-2.74394638318335	3.77985653759825	-27.4756514097167	9.64848640587276e-48	2.46353109392086e-46	98.456136828209
SEMA4C	-1.71234062013956	7.40635665679288	-27.4966530815565	9.03081064203625e-48	2.30934674583202e-46	98.2818952105129
MSH2	-1.74286666431905	6.37059422702856	-27.4541907199113	1.03237429044565e-47	2.62791897007808e-46	98.2402347520006
ANAPC7	-1.22246234270111	6.18574737576513	-27.457078675707	1.02301679375401e-47	2.60806903334482e-46	98.2312970888437
SLC26A11	1.71488498174137	4.66177915381953	27.4052161759322	1.20488614457411e-47	3.0531084669481e-46	98.1674002380153
EHMT1	-1.4674757048459	6.31521667348796	-27.4199633749463	1.15008112469478e-47	2.92309372787165e-46	98.1254545347405
MRPS27	-1.30717818253161	6.30344814855565	-27.4055940881962	1.20344933172894e-47	3.0531084669481e-46	98.0586318581035
DNMT1	-1.34371718984118	7.9176775363645	-27.3929597128429	1.25243527061223e-47	3.16879386773357e-46	97.9358948173812
SFXN5	1.49308774214938	5.80539228472666	27.3613455217625	1.38401179848579e-47	3.49640684560067e-46	97.933803037744
C14orf135	-2.65030643936784	4.82617177898395	-27.2847527093644	1.76363841886367e-47	4.428692029591e-46	97.8639846941194
COL1A1	2.70338396647287	3.5588227672271	27.2902023001347	1.73345298210426e-47	4.35943874777618e-46	97.8311798446267
SEPT8	-1.61490897514857	5.55832857071249	-27.3093050263789	1.63169831331359e-47	4.10971725780972e-46	97.8213332908317
ARF6	-1.15657718146945	7.25380671598134	-27.3474412730096	1.44621545565742e-47	3.64804031378804e-46	97.8131972210267
RERG	-1.9262171913489	5.41567838506433	-27.2670425695663	1.86544706491957e-47	4.6703198673226e-46	97.7339742037671
FURIN	1.8089370086271	5.91731207930634	27.2794788172702	1.79335558675859e-47	4.49656354317102e-46	97.6765623481801
DNHD1	3.55435080153606	3.43539379440954	27.2227310803179	2.14693839612055e-47	5.33512596385141e-46	97.669796326568
C16orf53	-1.96149781269886	5.6574931876578	-27.2028750074506	2.28662557795238e-47	5.66541128380379e-46	97.4991595853924
ACTL6A	-1.35030421199283	6.5589143102422	-27.2258116986492	2.12605123561417e-47	5.29108346196597e-46	97.485851488368
XRN2	-1.34299412796887	7.70167692644184	-27.2271547659645	2.11700928113563e-47	5.27643267029989e-46	97.4159899973842
SPTSSB	-1.92248580957363	8.69099426422077	-27.2351922442735	2.06370341832065e-47	5.1512501444768e-46	97.4115394372574
USP10	-0.948792164760341	7.06648276851704	-27.2046802288042	2.27355555933613e-47	5.64138622764651e-46	97.3653393939421
ZCCHC6	2.03731127452591	5.8028085348642	27.1734911558596	2.51035221572947e-47	6.20134866408563e-46	97.315966076865
DDIT4	2.31002549415822	7.79816807553139	27.1776360305395	2.47750258838674e-47	6.12925344499701e-46	97.272879556613
E2F8	-2.95813907824115	4.16675113350399	-27.0876225754025	3.29911308853442e-47	8.10196289172536e-46	97.2118556109009
CDK2	-1.2266268821212	6.36332338174798	-27.1101902172512	3.07031416783464e-47	7.56228779718211e-46	97.1268890012151
INSIG1	1.88480998060285	8.29926565363552	27.1518430520966	2.68920039546325e-47	6.63336097547602e-46	97.1246121992633
FLVCR2	1.62530911671518	4.90561404488624	27.0655270685969	3.53979332429141e-47	8.68027911370228e-46	97.0471508824794
RBM24	2.17426076313961	3.99414698370701	27.0308146453247	3.95420727248053e-47	9.65215956177689e-46	97.039173876306
C1orf9	2.01056123274204	7.50916732736272	27.1033422373523	3.13799665336394e-47	7.71762588689095e-46	96.9876971698699
FLJ43663	5.39156690368023	1.85939094048972	27.2506963319116	1.96467210957165e-47	4.91138660096806e-46	96.9168958976835
F11R	0.910338969018224	7.50430516468715	27.0582866567853	3.62245479658371e-47	8.86997569810629e-46	96.8484379018463
TATDN2	-1.00882427005153	6.75286634590381	-27.014449537234	4.16623539710978e-47	1.01420845387575e-45	96.7749937480503
RNF26	-2.1238523622738	5.15903092943668	-26.9531354725772	5.06789497387343e-47	1.23012301223598e-45	96.7596795170144
LEO1	-1.58790936440187	6.09344048592923	-26.985841129123	4.56482838444103e-47	1.1096248532179e-45	96.7344586378002
TBX3	3.27178386399955	4.71689793940831	26.9448462827878	5.20405232265138e-47	1.25951622350249e-45	96.7310675844136
THNSL1	-3.22010323484794	3.96572506525649	-26.9282469231745	5.48791084914032e-47	1.32629799192229e-45	96.7019070502187
CD24	-1.51627454737736	9.50274167090336	-27.0304184787221	3.95920919599315e-47	9.65215956177689e-46	96.6997377263574
LHFPL2	1.82540041007498	6.06432015976165	26.9488703585098	5.13749838065011e-47	1.24521047707235e-45	96.6407260249892
GEM	7.06811526368273	3.48719152573039	27.0556452120826	3.65309384987521e-47	8.93192127855454e-46	96.5684218860612
FBXO21	-1.59536033808818	5.94089758256349	-26.8976762469475	6.05221799564548e-47	1.46056700951191e-45	96.492085741823
POFUT1	-1.38671849244864	5.71496897807028	-26.8638168906599	6.74587092279986e-47	1.62327978867489e-45	96.3817728081124
P4HA1	1.79865319063377	6.25435272595389	26.8822142077867	6.35957496137756e-47	1.53252927455444e-45	96.3566209664531
PLAUR	3.42480603822677	2.52076719031073	26.8264916332404	7.60392391113118e-47	1.82189145400799e-45	96.3159643984186
CSE1L	-1.19744730363348	9.06587088157329	-26.8536327310808	6.96980494571375e-47	1.67475600448443e-45	96.140805779118
RXRA	-1.4096761264786	6.64091515171787	-26.809174118604	8.03863765081385e-47	1.92329293379415e-45	96.1321441542125
ARPP19	-1.81834309169714	8.54021066618756	-26.8344988934239	7.41101652572007e-47	1.77821865675958e-45	96.1178002159361
NOP2	-1.40888111360868	6.17632602304561	-26.7727424491602	9.03682076832478e-47	2.15902557899234e-45	96.0611859456097
SMARCE1	-1.3557032987292	6.44572415145924	-26.7706683851186	9.09727250820519e-47	2.17036783776353e-45	96.03652550678
ATF3	3.97839082125362	5.18042201633573	26.7011340558835	1.13785006295056e-46	2.6992063053596e-45	96.0071956914811
C1orf51	3.89828875635461	3.10303162599022	26.7186245370374	1.07553376251761e-46	2.55863821398925e-45	95.9932699339361
TSFM	-1.68761732561279	5.48546736962361	-26.7154353246405	1.08663415721419e-46	2.58137352915485e-45	95.9390828959214
TLCD2	2.6529699219772	3.12090655419565	26.6785537466482	1.22372087922903e-46	2.8946970274719e-45	95.9309544186955
FEN1	-1.56150050195145	6.839869433912	-26.7244448934149	1.05556942401245e-46	2.51472123179262e-45	95.8667989731962
SFMBT1	1.62678850101953	5.0492979590026	26.658942467861	1.30359165921101e-46	3.07927498709675e-45	95.7542891623397
RHOBTB3	-1.81635033127059	8.47215413584687	-26.6985139766155	1.14749381309286e-46	2.71822755384773e-45	95.6640529272305
EYA3	1.68726737333578	5.43835097876898	26.6385449269493	1.39225246799824e-46	3.27944088377502e-45	95.6166031672556
HSPA4L	3.00196342686863	6.18105800431187	26.646446998379	1.35720491920175e-46	3.20139563733851e-45	95.6058097543504
SERPINE1	4.24271007684628	2.89863485033743	26.5906629923232	1.62504276018439e-46	3.80633265004535e-45	95.4879588810636
HNRNPR	-1.38079385777032	7.36994626233016	-26.611913859293	1.51723374843719e-46	3.56880692107787e-45	95.4478443657771
MEST	-1.25248611062549	6.6680476367913	-26.6018429578396	1.56739496708567e-46	3.68161705471079e-45	95.4456555023956
MYBBP1A	-1.65442653010254	6.64946499983702	-26.567981392397	1.74865532930089e-46	4.08725350893757e-45	95.3562906850448
KDM6B	2.4004522507606	7.18789582028028	26.5568895011985	1.81251679524969e-46	4.22768910512634e-45	95.2768760486277
LRRC8A	1.80342539429706	6.19215348883171	26.5328879398982	1.95887876638342e-46	4.55636835730131e-45	95.2408546362075
UBQLN1	1.04004771778224	8.43630710521782	26.5677675911252	1.7498645733074e-46	4.08725350893757e-45	95.2257271447245
HSPA9	0.903968395600169	10.1733356491746	26.5907997229166	1.62432496574437e-46	3.80633265004535e-45	95.2248095768714
VPS11	1.17902108770834	6.09604642294431	26.5240946305511	2.01543675311279e-46	4.68141170264698e-45	95.2127959657407
CHP	1.04396880759772	6.50432153657051	26.5335211329957	1.95486844858623e-46	4.55337324988247e-45	95.2045966073452
SLC39A14	1.31796890688136	6.34528114217807	26.5110358266389	2.10248522848566e-46	4.87683258823774e-45	95.1616464001751
RELB	4.28520249302438	3.64715081169715	26.4424614140844	2.62589666688508e-46	6.05730977337739e-45	95.1291891969327
MAGED1	-1.38549532404246	6.12169042175384	-26.4588972246941	2.48954895345313e-46	5.75867450865146e-45	95.0347223069647
PAPD5	1.71772713835428	5.34130422391183	26.4510441755423	2.5537814782515e-46	5.89909412186161e-45	95.026583007872
CALCOCO2	1.1970851419805	6.78997461024697	26.4735555171594	2.3739813875827e-46	5.49895633323173e-45	95.00113682174
NEDD4L	1.49423746253874	5.39657279606342	26.4284026972457	2.74848950191763e-46	6.33136892976176e-45	94.9733324489413
NNT	-2.25052134076972	4.9759871099018	-26.3775808601186	3.24187756297683e-46	7.41684820290348e-45	94.9294115858315
PTCD3	-1.36890366784235	6.28864477002435	-26.4149309143869	2.87138028370804e-46	6.59628624515566e-45	94.872111474164
SAMD4B	1.65102395245327	7.10170880201613	26.4204885449797	2.820025147063e-46	6.48722153500434e-45	94.8057151564023
MCM6	-1.35605137784397	7.29767108050462	-26.3803377536952	3.21295272213303e-46	7.36074264725381e-45	94.6925085238799
PBX2	-1.43617618622755	5.44938924837652	-26.3193801291267	3.91776363609997e-46	8.92652303135367e-45	94.6569429955944
TSC22D2	1.74609507681384	6.65892648416831	26.3565636852236	3.47119868920973e-46	7.93064574840759e-45	94.6476557759146
ISY1	1.94027585924653	4.14748256299392	26.2950431296378	4.24100556818378e-46	9.6236875335557e-45	94.6287111074022
HSPA4	1.14648545118543	8.84384494079825	26.38761764827	3.1378184927315e-46	7.19847413888089e-45	94.6073657858862
ASNSD1	-1.68443002969844	5.67031085932067	-26.3030431727917	4.13188455109912e-46	9.40158329694989e-45	94.5992791400844
DNAJC3	1.73040242801923	6.45664733779249	26.3288423448098	3.7989022395066e-46	8.66750901139269e-45	94.5535484522305
PPM1E	2.4638519957656	6.25267488242941	26.2945316901223	4.2480797046908e-46	9.62667818174105e-45	94.4846998941513
SLC39A8	-1.78767680356638	5.43917794409434	-26.2778187508337	4.4859194360215e-46	1.01381779254086e-44	94.4800511005057
NUP85	-1.55718957617189	6.03843711857227	-26.2750214282079	4.52702054612335e-46	1.02034894357637e-44	94.4684741712387
C18orf19	1.50917059122828	4.87833271353439	26.2585568262783	4.77675227291593e-46	1.07374200285277e-44	94.4375844364237
PDCD11	-1.16165639782711	6.63751552640649	-26.2779527338689	4.48396029516736e-46	1.01381779254086e-44	94.3918674614589
HLA-E	1.32979977866587	6.75293681099558	26.276166916007	4.51014413910434e-46	1.01791701190798e-44	94.3420243716133
PTTG1IP	0.769969808107765	8.33775533888096	26.2977562499192	4.20367644682384e-46	9.55194088270133e-45	94.3400286729656
EIF2AK3	2.09849478953763	6.65200598416381	26.2380063224413	5.10805635347172e-46	1.14667294571089e-44	94.2704349715834
KCNK1	1.57871276296843	5.33115680705028	26.1949565130331	5.8792122998535e-46	1.31625095719879e-44	94.2002194192346
PTGES3	1.57412836440332	10.1325666744171	26.2720755051775	4.57071585015147e-46	1.02881092702467e-44	94.1788432577529
ARMC1	-1.80098323913309	6.35407233498483	-26.1872481341668	6.02921791599872e-46	1.34623017926786e-44	94.1672809762161
SYTL2	-1.77613034954944	8.68384586484311	-26.1942437333298	5.89292363070134e-46	1.31755688235092e-44	94.0341359566243
SRSF1	-1.18642152445499	8.80616712877644	-26.2073490339334	5.64590252778172e-46	1.2657114460405e-44	94.0333913120839
CMTM4	-1.71666989295691	6.08699983494303	-26.1381149424165	7.08045739843446e-46	1.57674526672993e-44	94.0174602583393
NUP205	-1.58538186193186	7.2541538499304	-26.167823281687	6.424580980926e-46	1.43259589766675e-44	94.0155613579717
PCDH10	-2.76402192856054	3.8927787130444	-26.0536153392015	9.3397592849721e-46	2.06338354401418e-44	93.9081400863459
C10orf2	-1.72829847232977	5.01253274646526	-26.0605910905949	9.12841754247529e-46	2.01936051561318e-44	93.8499327817931
ZNF436	2.03723638440307	4.74438896135475	26.070943593737	8.82362921104269e-46	1.95452152219176e-44	93.8359396253506
CDK1	-2.02855190043405	6.71044490359801	-26.0885897924455	8.32757393506695e-46	1.85199928843164e-44	93.8281899333258
NUP133	-1.25491530782073	5.96121212751974	-26.0725251514573	8.7779790371733e-46	1.94698834771467e-44	93.7806168302417
KLHL24	2.80867094731345	4.98928081901282	26.0118994111081	1.07107797742563e-45	2.35074909376197e-44	93.6932929444675
ESPL1	-1.82420579072495	5.89644998544105	-26.0280084502713	1.01587833145615e-45	2.23546700200956e-44	93.6688089896191
PRPF4	-1.01772388359853	6.24915890261258	-26.0477650495811	9.5208049996767e-46	2.10060610573342e-44	93.6668975924381
IPO5	-1.09918836905799	7.16834019652753	-26.0431318874256	9.66669404988129e-46	2.12998407496989e-44	93.5972990171118
ELOVL5	1.47346473572503	8.83050399386075	26.0744432821852	8.72293356892111e-46	1.93734848614391e-44	93.5876058665092
ALDH5A1	-1.73951990628032	5.03617592831211	-25.9791211903433	1.1929216245904e-45	2.61473410873524e-44	93.5834605414531
RAI2	3.79413732738984	2.49121336842014	26.0127484998075	1.06809432134707e-45	2.34728113406155e-44	93.5766716711438
PDHB	-1.85108759577014	4.85284230283458	-25.9220191528596	1.4395633135303e-45	3.13479906972405e-44	93.4279463272451
MCU	1.35401763688187	5.79098820702973	25.9578227249057	1.27949665627989e-45	2.80082487953205e-44	93.3660941848665
VAV2	-1.22298931498072	6.45162145386886	-25.9482286832983	1.32053961460053e-45	2.88688947902997e-44	93.3396083595558
STXBP1	1.3406402618378	5.34729694318977	25.9247815291664	1.42652459822623e-45	3.11045598184295e-44	93.3022429478609
DSN1	-1.90618128600087	5.06807143088216	-25.8668899679994	1.7264643696693e-45	3.74007644020069e-44	93.2404680892653
LYPD6	-2.39728131918688	3.87956511578535	-25.8480419900586	1.83725990993315e-45	3.96981068911136e-44	93.2355240491625
OSBPL2	0.840314344697441	7.09270110579106	25.9338326521672	1.38463110850456e-45	3.02305099982118e-44	93.2172316039447
PUS7	-1.49919806629871	6.17105250787834	-25.8988342700176	1.55384811502157e-45	3.37487738644425e-44	93.208870492369
TRAF3	1.36099187991854	6.29270560375123	25.9068155417861	1.51350819684324e-45	3.29153590169134e-44	93.1827952644062
LOC100216546	3.40146612201553	4.9905240869775	25.8531487307361	1.80655067221406e-45	3.90850626676687e-44	93.1593025117053
UBIAD1	-2.0706140047684	4.61249133123114	-25.8015342815728	2.14234125259426e-45	4.58751793961413e-44	93.0752091903777
MTR	-1.98455893947543	6.00828168285008	-25.8454266240694	1.85319070346114e-45	3.99906597737859e-44	93.074839277874
PBK	-2.34053843358539	4.65003996862297	-25.8051295388477	2.11703402422092e-45	4.53913807962443e-44	93.0682711162552
PTPRA	-1.10850552537072	5.66876376628055	-25.8435110806957	1.86494705935428e-45	4.01924930678364e-44	93.061857317655
LITAF	1.1573034309994	7.27925257888602	25.8813139945903	1.64624703977115e-45	3.57092548549062e-44	93.0322355407756
FRMD4A	-1.50070123675649	4.89903179988247	-25.810763449386	2.07798170903043e-45	4.46112530190307e-44	93.0212737939098
HIBCH	1.85467961079222	4.88448316190255	25.8293629171569	1.95414164296484e-45	4.20605725057194e-44	93.0095770719834
KRI1	-1.48018730039597	5.26551773339153	-25.7957928502612	2.18338993152169e-45	4.66347550635616e-44	92.9479994821673
IFI44	-2.06625115880589	5.74471430784175	-25.8107748641786	2.07790332784082e-45	4.46112530190307e-44	92.9283026711007
SLC6A8	1.76157725782185	4.91254033630892	25.7879790278561	2.2405331511549e-45	4.76726163103239e-44	92.8785387657078
TOP3A	1.44944571273254	6.10978545094583	25.8003803147063	2.15052861872375e-45	4.59916120454424e-44	92.8123990875611
GTPBP1	1.74117287183571	5.26605378730596	25.7591026161511	2.46511851886805e-45	5.22517643974008e-44	92.7916107532086
SMURF1	1.33536043028207	6.9358845987722	25.7927037507909	2.2058029749565e-45	4.70533787668018e-44	92.7571344126242
PBX1	-1.65185318146126	7.11795705542302	-25.771166476508	2.3686536682768e-45	5.03225329397018e-44	92.7092941544166
BTG2	1.39134372525693	6.3572558223354	25.7708553768652	2.37109279816342e-45	5.03225329397018e-44	92.696805046187
DDB1	-0.893873724091304	8.40806938392209	-25.7891180651229	2.23211025540003e-45	4.75539005239619e-44	92.6711406138694
CAMKK2	-1.25804428142925	5.84129098194555	-25.7205896220056	2.80041927415737e-45	5.9208864653613e-44	92.6294924370092
DIS3L	-1.50134563079932	5.20778320739319	-25.6943334753208	3.0550427684741e-45	6.45107768433849e-44	92.6056490757142
C9orf3	2.1470952112467	3.9251588041393	25.6693397152994	3.31910617717108e-45	6.98223040339737e-44	92.6023341567107
PPP1R3E	2.12282925776485	3.66153309866493	25.6251120040768	3.84410983327947e-45	8.06636045818893e-44	92.4822516442465
TMEM203	-2.48631415281856	4.28716173814934	-25.6206235717601	3.90186743759698e-45	8.16706270667983e-44	92.473958437416
YY1	1.10364506871407	7.74003554407063	25.7221189319585	2.78626609125085e-45	5.89841950760497e-44	92.4675935428772
MTMR3	1.37593737888148	6.04672671378461	25.675654128915	3.25029426976603e-45	6.85471896186217e-44	92.4275617828716
TACSTD2	-1.66676821435812	5.95613205094542	-25.6388016164225	3.67322176220006e-45	7.71745738078313e-44	92.3667174298045
CELSR2	-2.07754109597024	7.77183815370962	-25.6734315529672	3.27434932586647e-45	6.89675291256812e-44	92.3383079529444
MELK	-1.6151002584018	5.7281265570078	-25.6020494239223	4.15033956882642e-45	8.65464824801161e-44	92.2977947408757
NUDT9	1.48955879838076	4.72291965398312	25.6023120851539	4.14671691169755e-45	8.65464824801161e-44	92.2833421133067
UCK2	-1.57756533121197	5.09382635205579	-25.5698378399868	4.61970468808378e-45	9.60944542332254e-44	92.2288235687296
PAIP1	-1.61746410422937	5.79790807651291	-25.5766989024396	4.51543460437523e-45	9.40425010256181e-44	92.1797240820446
ATIC	-1.17788315091687	7.46809081448698	-25.6221244418161	3.88245731416687e-45	8.13661856167002e-44	92.1782693788337
GOT1	1.27256829995195	6.89533309893308	25.6069362376417	4.08345982719265e-45	8.53647276874623e-44	92.1371955716879
EPM2AIP1	1.76513500413327	5.80195457039897	25.5686430163001	4.63810963585696e-45	9.63574478882879e-44	92.0462423771413
GPAM	-2.99687680257927	4.19476729610882	-25.4830282392152	6.16922188926326e-45	1.2753283915456e-43	92.027228576488
PALB2	-2.17300379802307	4.21619340713579	-25.4718801259816	6.40302283802274e-45	1.31877036875729e-43	91.990824559534
ITPKC	1.79801299324473	5.73158708083053	25.5262298382166	5.34166567531988e-45	1.10836249074503e-43	91.9693842766785
ERLEC1	-2.0691134955121	5.61343179827363	-25.4932752366193	5.96192013292026e-45	1.23552852915686e-43	91.9691942745757
YLPM1	-1.83345796142972	6.48466446726377	-25.4739255312236	6.35946636215634e-45	1.31303352395929e-43	91.7660223101831
PRDX3	-1.16235209711879	7.27153338559189	-25.4863126863315	6.10199600317704e-45	1.26299234105362e-43	91.719123986863
OVOL1	2.07288481420553	5.29803650258219	25.4309224606449	7.34144543223845e-45	1.50648261851234e-43	91.6998905898012
GABPB1	1.24611970041407	6.57968601663427	25.473441745949	6.36974140696603e-45	1.31353335746116e-43	91.6998339318118
B3GALNT1	-1.8790633919106	5.32832180549795	-25.4008250265713	8.11846359527049e-45	1.65779224868503e-43	91.6568242213146
FUT8	-1.14353996679564	7.00088483209045	-25.4418718831059	7.07776046615799e-45	1.45570059088475e-43	91.6129485937845
FOXN2	2.48581809847451	5.58610146744435	25.4206641002662	7.5974749209685e-45	1.55710993355732e-43	91.5992196043664
MRPS16	-1.17367686680457	6.91624752425523	-25.4145314882782	7.75481613612513e-45	1.58741181224672e-43	91.5165229844191
HM13	1.2124197070084	8.05030996666073	25.4415544675684	7.08526836271338e-45	1.45570059088475e-43	91.5142423659394
ATP6V1H	1.14013828614023	6.30749764747114	25.4014760511241	8.10080827218025e-45	1.65620926092839e-43	91.4851959813828
TMX1	-1.90087594325479	6.64035044800814	-25.387529507519	8.4876425281231e-45	1.73106504439428e-43	91.4745788861416
HEATR1	-2.4603645701759	6.02576605344135	-25.3013794224559	1.13269064484849e-44	2.30171547320122e-43	91.26541454684
KLF4	1.70161124524067	4.91206510458347	25.2714706062086	1.25225844474201e-44	2.53544433775609e-43	91.2132393630981
RFC3	-1.70266618460788	6.02680742576856	-25.28037829545	1.2153737331987e-44	2.4637467047291e-43	91.1751127794758
CDC20	-1.83433343204409	5.81125085555403	-25.2836313433348	1.20217846648291e-44	2.43995542153643e-43	91.1591332460697
ETV5	4.81802456485946	1.88453392499071	25.3366554736566	1.00636719773056e-44	2.04999817476807e-43	91.1356074898242
MKI67	-2.16121003443653	8.60821405145354	-25.324500291337	1.0482044707302e-44	2.13262427840534e-43	91.1313747202302
TSPYL4	1.30969944898874	5.95264664965326	25.268972181327	1.26280518597099e-44	2.55370664210144e-43	91.0433423694473
MAT2B	-1.58925692274213	5.62937861011364	-25.2230020365258	1.47367755072487e-44	2.96937148895455e-43	91.0034547715855
NECAP2	1.41113818797061	5.53944140407605	25.2250214893653	1.46370779196862e-44	2.95284066500401e-43	90.9474471775753
PPP1R3D	-2.30759542947913	4.11804415707143	-25.1548976310874	1.85321632557477e-44	3.7162098116202e-43	90.914458522177
MRPL3	-1.20858410037375	6.66839344348267	-25.229739463536	1.44068012098093e-44	2.90989545208757e-43	90.9125182372017
POLD3	-1.81241841396576	5.37918489606341	-25.142264722353	1.93378810254853e-44	3.86850146256239e-43	90.8005086143749
SGMS2	2.70668500068183	4.26413602527668	25.1154089693177	2.11701189590959e-44	4.22997693514839e-43	90.7478483299727
SF3B2	-0.974169028601024	8.35391675499261	-25.2006007923123	1.58897266043843e-44	3.19783138064649e-43	90.7074812148335
FLCN	1.61816008060506	5.96977715283135	25.1484236399177	1.89407483541707e-44	3.79359371826528e-43	90.6830458553348
ZNF669	1.90841355133465	3.83789989806106	25.0863713949576	2.3348903100504e-44	4.64865542205748e-43	90.6434600965397
UBR2	1.75415640972715	6.60141317499687	25.1600396181026	1.82139865470912e-44	3.65679124866211e-43	90.6378076347396
CKS2	1.81290506902937	7.17545906184564	25.1630766683528	1.80286536553843e-44	3.62393273717124e-43	90.6174929920096
C2orf42	1.92533179257286	3.97944226346768	25.0736433054087	2.43739498108256e-44	4.84696714192921e-43	90.6062720832531
MEX3B	1.92682603898555	5.01910550738762	25.1023293880201	2.21249258121468e-44	4.41548042103034e-43	90.5771405648738
DDX19A	-1.24358779150585	5.43069330746878	-25.0612187854993	2.54183301781853e-44	5.04864790855072e-43	90.459554192167
MLH3	-2.4775147479022	4.46751291565911	-25.0103909351895	3.01826513904912e-44	5.96660356802098e-43	90.430253334406
OSBPL1A	1.87054534626229	4.97606689719498	25.0295011940628	2.82938690817403e-44	5.61312771676186e-43	90.3557978326132
SERP1	1.09003491690084	8.51458877572485	25.0937408087807	2.27754030313246e-44	4.53987890698298e-43	90.328887466027
FREM2	-2.80574168913907	7.32209809132437	-25.0283919368726	2.84001706096254e-44	5.62754091558501e-43	90.2121523073518
DLAT	-1.60661778751613	5.52575244720246	-24.9775255724179	3.37333725153518e-44	6.65279389088141e-43	90.169908398126
LTV1	-2.04630405307324	5.22853483858171	-24.9606636365087	3.57157603218234e-44	7.01068515988467e-43	90.1578732634455
CDC5L	-1.71530909072057	6.24108119548661	-24.962953724313	3.54397763867031e-44	6.9646864899086e-43	90.0778799952742
ADAM9	1.31291302217375	6.45437901013212	24.9896627880361	3.23754803284615e-44	6.39253285729859e-43	90.0695694010816
WDR82	-1.27306087153726	6.38225436892523	-24.9711790914185	3.44661344266354e-44	6.78930073205006e-43	90.0654841807219
TMEM19	-2.89739429984316	3.53673570560947	-24.8920747048636	4.50677037221848e-44	8.74376191473108e-43	90.0346536135404
CYLD	2.62849434585083	3.98480340412766	24.8933752005352	4.48692077174725e-44	8.71536155478524e-43	90.03365724996
TOPBP1	-1.78772058727774	6.25214942668344	-24.9475422588409	3.73393712226838e-44	7.31222065958037e-43	90.0284975599239
EPHB4	-1.44231275719465	7.24045292911959	-24.9672951433583	3.49224715954831e-44	6.87109899956306e-43	89.9869259064372
SH2D5	3.42362251182408	1.53604736302231	24.9404226022414	3.82512947073915e-44	7.48204272147855e-43	89.9865367309434
NFS1	-1.47850304334716	4.88506480226679	-24.9098557911968	4.24288339237457e-44	8.27016105525318e-43	89.9745442842375
UBTD1	2.32134762772528	3.74704610363313	24.8672426156412	4.90324808563715e-44	9.47999086522493e-43	89.9310548073784
APH1A	-0.960260417622743	7.76335300060856	-24.9560236177159	3.62816042825412e-44	7.11340621361334e-43	89.9124877311396
CKAP2	-1.80138454549184	6.2742623298305	-24.8901304099981	4.53661167048645e-44	8.79145927893574e-43	89.811496024071
HARS2	-1.15453982466741	6.1950710523576	-24.8991021769504	4.40055317090251e-44	8.55754084071785e-43	89.8106589323011
ATP2C1	1.34487075412366	6.66731297686491	24.9154448152344	4.16319992545379e-44	8.12431219991706e-43	89.804854447225
TOX4	0.809075158371352	6.94047330140866	24.9184538269931	4.12092687235693e-44	8.05121273519828e-43	89.8019868120117
SMURF2	1.55278895257031	6.477942415966	24.9006873025573	4.3769458013422e-44	8.52154151125111e-43	89.7861185069613
IMP3	-2.1117274047344	5.54859429173805	-24.847368014386	5.24579159648321e-44	1.01188718177146e-42	89.7287385084489
STX1A	2.08259018946067	4.37818673689805	24.816733495855	5.82169164962101e-44	1.12039092230451e-42	89.7146125529152
FAM100B	2.21830248600322	4.68498883290866	24.8120831367218	5.91452636157586e-44	1.13694872265511e-42	89.6917355122654
RMND5B	-1.44136370624395	6.93258682165149	-24.8541758898137	5.12581979714564e-44	9.89886954820597e-43	89.6381455773682
STX6	1.01257860790481	6.87595809617351	24.8691419780182	4.87171692147761e-44	9.42992983736013e-43	89.6332635799022
PLK1	-1.73370719438781	5.46930024210235	-24.8246970842986	5.66611526860298e-44	1.0917063565912e-42	89.621832010309
PCMTD2	-1.81237880972965	5.77822558846573	-24.8072050008225	6.01351346528238e-44	1.15332567882319e-42	89.5999476945899
LOC100190939	3.73886370223917	1.95275960654982	24.8093468490018	5.96984695748108e-44	1.14626544795538e-42	89.5885344912359
ATG14	1.66096739742509	5.31706686627491	24.8065038563008	6.0278777906265e-44	1.15475633643113e-42	89.555942513653
METTL17	-1.65888911879531	5.28718437429502	-24.7660728127037	6.91750628439326e-44	1.32064355137206e-42	89.5178085199584
MRPL16	-1.98999425184212	4.60766777799799	-24.7432680825545	7.47656549551625e-44	1.42412393333729e-42	89.467394871169
DHX37	-1.78524246041371	5.63471954045759	-24.7501880473589	7.3022672231657e-44	1.39250988643356e-42	89.3984538754787
ABHD15	-2.06529402261892	3.84903941280019	-24.6921043139485	8.9024702755857e-44	1.68231539987452e-42	89.3633646236737
NSUN2	-0.853256889097988	7.34499913509004	-24.7775177674261	6.6530190671873e-44	1.27160103862446e-42	89.3092166635156
ELOVL6	-1.40514933169231	5.7916723212754	-24.7336648515576	7.72542475379001e-44	1.46818185889073e-42	89.3028418447848
MRPL15	-1.5890516712302	6.09636036644537	-24.7229639129137	8.01258748539161e-44	1.52102739052996e-42	89.2617900035097
SORBS1	4.05473269390415	1.79828579333058	24.7011197238007	8.63265294357475e-44	1.63317293923466e-42	89.2584614587134
RBM39	0.963430330276076	8.49383738115439	24.7777435091785	6.64790615739446e-44	1.27160103862446e-42	89.2512594173504
AGPAT3	-1.12473516054609	6.69446436768674	-24.737299991069	7.630255319419e-44	1.45174505076181e-42	89.2183493625972
DIMT1L	-1.61179505482909	5.05186913977341	-24.6721979122161	9.52875901546125e-44	1.79458294791187e-42	89.2008522588628
CREBZF	-1.70034161687267	6.40057225325991	-24.7014281010394	8.62357101136415e-44	1.63317293923466e-42	89.1575010491868
PIM2	1.8549708759514	4.39130425918353	24.6647916941609	9.77295507074153e-44	1.8385028189323e-42	89.1431626881608
RND1	4.47315730508457	3.32648936926284	24.6564250441731	1.00564213545766e-43	1.88758238758629e-42	89.1362431553546
RBM15	1.6312052840037	4.88358698947256	24.6592808372317	9.95874530490879e-44	1.87134894920556e-42	89.0704035332945
LRTOMT	2.14856236393042	3.42467578949789	24.6090815292422	1.18240743074906e-43	2.20945048847455e-42	89.0511651228284
TAX1BP1	1.34405211093519	7.69976966717735	24.7080794756623	8.43001168190926e-44	1.59845255519558e-42	89.0428590637264
BEX2	4.77425532568638	2.56334497472085	24.690851303502	8.94063833044845e-44	1.68762116747652e-42	89.0405197690467
ZNF146	-1.6161385687525	7.09779199075344	-24.6812556761883	9.2384568013875e-44	1.74187093062463e-42	89.0352557648111
MIR21	7.65285252982147	1.67711411106925	25.0211577578241	2.91033817252018e-44	5.76005865055947e-43	88.8492082205805
MBOAT7	1.89475952052324	7.90453215489587	24.6452764137081	1.04470751755817e-43	1.95870947574472e-42	88.8035320022858
BLVRB	2.26477100467675	7.1315400404619	24.6297505958672	1.10167478992337e-43	2.06320371631337e-42	88.800718372136
PER3	1.86870208905234	4.45770638853322	24.5320697581909	1.53946479288674e-43	2.854324744594e-42	88.6916537522744
SLC25A15	-1.32661131398187	5.31552236697348	-24.534597911532	1.52617183801695e-43	2.83281884783524e-42	88.653334908562
DNAJC14	-1.14471764418347	5.84385301595599	-24.5447590679618	1.4739021388474e-43	2.74493756905167e-42	88.6508460924998
HSPA1L	6.12637575014994	2.40146108599216	24.5739315184077	1.33365109210746e-43	2.48928357861665e-42	88.6394881859431
HSPB1	2.3363626470231	9.38502091054657	24.6127874479996	1.16750531611082e-43	2.18404462042923e-42	88.6191024982901
TRIM16	1.12037421755502	6.93425615572594	24.5490592904624	1.45232877657099e-43	2.70777552501374e-42	88.5749445219557
AHDC1	2.19850809933051	5.19796688569927	24.5079655019482	1.6722194993267e-43	3.09703199410185e-42	88.5340268911462
FUBP1	-0.98785291858531	7.09185198545167	-24.5378037599933	1.50948191758983e-43	2.8056051065595e-42	88.50206224102
MRPL19	-1.85328388482705	6.0701090730076	-24.5003800676583	1.7163404726754e-43	3.1752298744495e-42	88.4834523790252
HECA	1.93433105592221	5.00548681262752	24.4568546320629	1.99319808881455e-43	3.6833419709762e-42	88.4396978133356
AARS	1.18375757071248	8.92408223154677	24.5377359687573	1.50983293225517e-43	2.8056051065595e-42	88.4075308698214
GRWD1	-1.65732315602422	5.92448624033336	-24.4313353709186	2.17604662654741e-43	4.00795195841178e-42	88.2661438362571
TSC22D3	1.44081077266027	6.02488184372022	24.4431563641008	2.0893335800424e-43	3.8524823365633e-42	88.2509101493563
GPR137C	2.48485446681584	3.55345952921702	24.3483866936491	2.89578435099545e-43	5.31603704566936e-42	88.1687103002195
CDC42SE1	-0.790805227375696	7.60652502966232	-24.4465353021567	2.06519387240586e-43	3.81217464924014e-42	88.1642508445479
ANKAR	4.29179872089373	1.9192539874932	24.3769198074526	2.62448435177419e-43	4.82328310978808e-42	88.0620500574043
ZFP36L1	1.10976061518753	7.3820901280373	24.3935535587742	2.47830719484935e-43	4.55964901283394e-42	87.9872155332435
ATL2	-1.96994524280086	6.0082617690437	-24.3355003000677	3.02741987570206e-43	5.53339562855096e-42	87.9699856307943
OPA3	-1.40694069788171	5.25915480248083	-24.3187295291767	3.20781796849339e-43	5.85033235606144e-42	87.9627158603748
ALOX12P2	2.63144465959066	4.603024621712	24.2863940921791	3.58683409444592e-43	6.52733551637797e-42	87.8916431318908
ANKFY1	-1.48470440371569	6.43613337409827	-24.3195666987336	3.19856086205001e-43	5.83981788831051e-42	87.8131564462261
TOP2B	-1.43079585222438	7.91381086810665	-24.3416599374707	2.96376215794594e-43	5.42891109852002e-42	87.7948137067343
PAICS	-1.05088017066157	8.36509181310262	-24.3420953266766	2.95931397891953e-43	5.42670690608006e-42	87.7661517510388
BAZ2A	2.22661990638555	8.05185219577192	24.3409396705475	2.97113561717237e-43	5.43646302643224e-42	87.7434231444111
PMAIP1	2.34237972493146	3.6131509531064	24.2198229297569	4.51555517592982e-43	8.1377311166218e-42	87.7408975917988
MAPK14	-1.41325027322506	5.75579584032965	-24.2823308052833	3.6375527989965e-43	6.61243837069755e-42	87.7365039972289
KLHDC5	-1.89651467113912	4.74370147033036	-24.2341769262814	4.29667609823067e-43	7.76839038560106e-42	87.7196199766723
ZYX	1.5616407186022	6.65092186325384	24.3028631843108	3.38846227351759e-43	6.17305479981571e-42	87.7169455323237
OSGIN1	2.75048628896404	5.88191996646322	24.265929321305	3.84974044877823e-43	6.99056018082163e-42	87.7085078197602
MAD2L1	-2.05469400459413	5.66309740108799	-24.2330384522129	4.31363865901506e-43	7.79063638589286e-42	87.6221801540332
AGPAT5	-1.67074358985158	5.12464618326814	-24.2065696538934	4.72762605338924e-43	8.50159334590125e-42	87.561212604447
LOC401233	1.88909479886333	3.79070147184798	24.1834864122955	5.12126607505557e-43	9.17002717764768e-42	87.5489133964356
ZMYND11	-1.37658763911064	7.32536813335684	-24.2547261662268	4.00181184678466e-43	7.25881793119595e-42	87.5412566037197
SKP2	-2.11174016474697	3.7838978800719	-24.1684658535522	5.3950082505735e-43	9.6395425195076e-42	87.5387556275316
BUB1B	-1.77367045531134	5.57212879944281	-24.201807246584	4.80626092929208e-43	8.62445362462239e-42	87.532319626342
DVL2	1.46678297330445	6.03267457614498	24.2384737863276	4.23325937698932e-43	7.66201621436899e-42	87.5136845768053
ADARB1	-1.52698371846531	5.72516316747435	-24.2041285202874	4.76776958731725e-43	8.56457342409169e-42	87.5051045261806
GFM1	-1.24047062802324	6.27904193204025	-24.2186212415007	4.53438176819352e-43	8.16286336827432e-42	87.4899119224067
DLG5	-1.30444275168978	8.20821559901882	-24.2226756764745	4.47117690712629e-43	8.06644688185331e-42	87.3547399518097
SIRT2	1.57334191840364	5.03230571146516	24.1617632497939	5.52187694815524e-43	9.84518870799021e-42	87.3476608072316
P4HB	1.20366458042145	10.3706265426246	24.2518109334239	4.04236719093401e-43	7.32443650066959e-42	87.3342124319471
YAF2	1.87502538499203	4.40126391732332	24.1280180102946	6.207833013606e-43	1.10329223506426e-41	87.3195082530269
PELP1	-1.36975176153138	6.4264402387841	-24.1722014824215	5.32557927601565e-43	9.52566714567761e-42	87.3063402269547
LENG8	1.69089307940079	6.75822154555915	24.1862880363553	5.07177949127269e-43	9.0911511481291e-42	87.2910138253916
DLGAP5	-1.9696815106911	5.76555141353828	-24.1348810874904	6.06168551522273e-43	1.07961265768461e-41	87.2576073808706
PTK2	0.938187697395647	7.56201686438247	24.1650415425826	5.45945291875474e-43	9.74427861400792e-42	87.1673082232685
C14orf167	-2.00675357283115	4.60192865894042	-24.0504124887334	8.12986285420567e-43	1.43724975025091e-41	87.1027534453541
CENPB	-1.62409605739969	7.20816565036469	-24.1204163370371	6.37386121067269e-43	1.13159718564002e-41	87.0766062119503
MAPRE2	2.67362121062751	2.40157038497952	24.0243330214823	8.90246022742985e-43	1.57051418611326e-41	87.0705257349305
AKT1S1	1.43106904432343	7.17021150402235	24.1298471677448	6.16853768724183e-43	1.09747472639822e-41	87.06100878228
JOSD1	1.09016961175539	6.37289351410987	24.0983139248883	6.88248961325442e-43	1.22060186948109e-41	87.0528029973
INTS5	-1.79389626185677	4.46359879775323	-24.023800092902	8.91899745002485e-43	1.57177358645116e-41	86.998351376155
THADA	-1.41500111301454	5.61594142806665	-24.0038711185339	9.56017088843862e-43	1.68299260987629e-41	86.8082863739077
PGM3	1.48208529299712	6.38652846022921	24.0297562558768	8.73592112331675e-43	1.54276182541024e-41	86.7835155722869
RPE	-1.59472340404635	5.61572678780462	-23.9847525131627	1.02189457244438e-42	1.7970730630452e-41	86.7452810216226
PAPOLA	1.22623128203004	9.01237394068776	24.0635579741299	7.76643138358088e-43	1.375908881981e-41	86.7325590435462
XRCC5	-0.966234571084573	8.93006266288899	-24.0527583718033	8.06377165377002e-43	1.42707425542487e-41	86.7265061868486
ALDH7A1	-1.13500061628161	6.1630465346651	-23.9757205971515	1.05459015264767e-42	1.84873854432701e-41	86.6134853327083
ANKRD10	1.98308946936848	4.02282578137825	23.9130482959463	1.31248315806861e-42	2.2921151906493e-41	86.5916972032075
IWS1	-1.22064995241843	6.02389683169355	-23.9489276929587	1.15792271577243e-42	2.02775910979876e-41	86.5593665511163
GPSM2	-1.76548730871664	4.66131659604327	-23.8999260482963	1.37407127598942e-42	2.39374666871323e-41	86.5566008744355
MDM4	1.69137882471642	7.21555288984375	23.9772551862915	1.04896144135626e-42	1.84080074976307e-41	86.5454493587203
PRPF3	0.974598366453318	7.398790160737	23.9795860267051	1.04047006579769e-42	1.82781737189082e-41	86.5391073331528
LOC401588	2.50171872590568	2.65141615082101	23.8598428762343	1.58085247956073e-42	2.73404104117619e-41	86.4922470272406
CREM	1.49569442765571	4.75965648454658	23.8954538863444	1.39572031598129e-42	2.42893096404485e-41	86.4725178602301
SOCS1	4.1993141818273	1.69538940590711	23.9004975094519	1.37132943298944e-42	2.39146125519452e-41	86.4596221479346
PCYT1A	1.58155857265958	6.36236449965616	23.9296862683982	1.23837909442173e-42	2.16638618986496e-41	86.4179262580761
FBXL20	1.87035908014701	4.18747512850111	23.8603344387856	1.57813544143398e-42	2.73216740398984e-41	86.3915584713283
RUVBL1	-1.29884057737299	6.43990236237034	-23.912937546858	1.3129911221251e-42	2.2921151906493e-41	86.3880883897159
CHMP7	-1.20579921481906	5.06014184010945	-23.8658883623838	1.54776221150683e-42	2.6823601269679e-41	86.3642378889296
TRPV3	3.64278005315489	2.72892811198053	23.8091655385645	1.88785636336835e-42	3.24820059886547e-41	86.2981558763198
DOT1L	1.85141894102581	6.19982461663379	23.8887509020246	1.42881439922241e-42	2.48393887864819e-41	86.2972188447653
TBC1D20	1.16570852841376	5.74804865415092	23.8693403202044	1.52918196071537e-42	2.65290862147342e-41	86.2697301590721
WDR43	-1.42017088966331	6.92341434819325	-23.8813178410045	1.46643938804464e-42	2.54670117608085e-41	86.2613257455717
C11orf73	1.47820736484181	5.08876327003697	23.8319771084689	1.74284727303059e-42	3.00488430867665e-41	86.1636334326833
AIFM1	-1.14714497083061	6.43386970924766	-23.8407245102	1.69026858688129e-42	2.92025328997961e-41	86.1364585494995
NFKBIZ	1.99858529002075	4.85809908122177	23.7931465016127	1.99690448475821e-42	3.42877110914747e-41	86.0956444021294
ZNF622	1.36775494501032	5.98070081340362	23.8196472760368	1.81977301910737e-42	3.13428259233281e-41	86.0691950785616
CLDN7	-1.59859215951346	7.46626215141809	-23.8329218730765	1.73708994124947e-42	2.99804872832364e-41	86.0588425480613
C2orf29	-1.32570601949511	6.05318670238769	-23.7888055232982	2.02753455256209e-42	3.47779362636393e-41	86.0075187420012
KIF23	-1.43799963924857	7.00670045513379	-23.8043498558605	1.91999195433992e-42	3.30009716797337e-41	85.9814880580613
NUDT19	-1.89600079679676	4.4377960455381	-23.7210081491035	2.57234668561893e-42	4.3897883643154e-41	85.9544304622103
C18orf25	1.4045129383172	5.61062281430336	23.7658200505812	2.19779716779991e-42	3.75827810166521e-41	85.9022109905255
CLCN7	1.60173261346826	6.49568832004912	23.773726201471	2.13766449778144e-42	3.65919151083898e-41	85.8857701591772
CD55	1.30959000448302	6.76048435142546	23.7743663301842	2.13286902070982e-42	3.65472351458515e-41	85.8674046153461
NR4A1	3.39454640125386	5.57460740685181	23.6874872345335	2.89408617613864e-42	4.91377636647133e-41	85.8335159736449
TTC5	-2.44869921145779	3.41591422292995	-23.6666070360683	3.1147172177733e-42	5.27232092611748e-41	85.8217243882271
WDHD1	-1.94272098241814	5.79854128681008	-23.7114179105918	2.66052463914029e-42	4.53101976221815e-41	85.8009937924032
RNF157	3.35020273208736	2.16270070610623	23.6779944189579	2.99236816391207e-42	5.07549342528046e-41	85.7865245768445
DAZAP2	0.859741334659914	8.15338932302024	23.7639663102719	2.21214152177546e-42	3.77894329010958e-41	85.7232355940301
FAM63A	-2.04383774608827	3.6770584428586	-23.6354561601364	3.47582149213177e-42	5.85984260427537e-41	85.710700565494
KCTD10	1.01129350833971	6.09138026005147	23.7188354935965	2.59206151066379e-42	4.41892321145171e-41	85.6833440245063
TBP	1.41659664381711	4.70142201575562	23.677147278669	3.00130081263715e-42	5.08548680755255e-41	85.6806500866016
LONP2	-1.66842798037302	5.24538308447658	-23.6632439122086	3.15180757227093e-42	5.32970979157321e-41	85.6552074787292
PNPO	-0.902152743028378	6.73192620088704	-23.6950232562124	2.81838616766999e-42	4.794983750571e-41	85.587400533333
PGR	-2.38606225061863	5.26038455899292	-23.6366102781719	3.46171801469311e-42	5.84195480098159e-41	85.5653285100329
TSPAN17	1.15392841648269	6.3790716472138	23.6888071325648	2.88068109415605e-42	4.89598685149043e-41	85.5545391643117
HSDL1	-1.51776068592576	5.59076994059287	-23.652513349978	3.27315461932934e-42	5.52931695491555e-41	85.5532057194275
CSRP2BP	-1.98584276323768	4.08780438253035	-23.5931219520284	4.03524578958176e-42	6.76885161333654e-41	85.5454075090652
XPO7	-1.3119809821239	6.11682987364792	-23.6307398081268	3.53406078931201e-42	5.94603950105171e-41	85.4349226100944
TRAF3IP2-AS1	3.0329332443194	2.34589417576228	23.5596886223498	4.54060256008024e-42	7.57854662822175e-41	85.3765939425975
PLEKHG4B	3.81094291163382	1.82651490616517	23.5899118752841	4.08120000233997e-42	6.8322311150284e-41	85.3332088090512
BNIPL	3.66280621634886	1.54310235488333	23.5639215475609	4.47324643262085e-42	7.47358375016494e-41	85.3009793139231
CYB5D1	-1.36872221643306	5.10415776385948	-23.5503552379687	4.69275605292675e-42	7.80911962479075e-41	85.2686076575558
GOLPH3	-1.09283164845813	6.57144478204751	-23.5923375957497	4.04642592925144e-42	6.78080433274559e-41	85.2641340954736
ESR1	-1.58810395123624	7.43343341406204	-23.6097055749776	3.80602072073193e-42	6.39717492799204e-41	85.2404357158756
GNA13	1.63582509339617	8.71232962940008	23.631576235103	3.52366095086054e-42	5.9345121593345e-41	85.2391014446006
FBXO10	1.86484897286796	4.15312414902704	23.5309705947283	5.02540094734421e-42	8.34605813737681e-41	85.2102258000755
GTSE1	-2.06533196371226	4.27573123689413	-23.4952505492286	5.70194187686428e-42	9.41355142632559e-41	85.183127859112
PIK3R3	-1.10876571784188	7.13435326416146	-23.5848327093121	4.15499207382465e-42	6.94880874426435e-41	85.1779126688466
FAM40A	-2.02899887963591	4.52380416241723	-23.4864241604151	5.88282205966932e-42	9.6930360715182e-41	85.1435690100812
MTF1	1.66362232924951	5.77195664019767	23.5560507925578	4.59930601562599e-42	7.66887276224617e-41	85.1418051396967
EWSR1	0.828433078423148	8.51988229127562	23.5998899831647	3.94005981087296e-42	6.61581930492364e-41	85.1354724390535
ACSS2	1.68250109285818	4.80018641176269	23.5079400397383	5.45167505548966e-42	9.02711026019891e-41	85.0980705224253
CTH	2.78950671878117	2.30492367953806	23.463245878259	6.38585862815913e-42	1.04498298324642e-40	85.0974347863928
TUBA4A	3.4847547302612	3.03833415829327	23.4631918623696	6.38708022336699e-42	1.04498298324642e-40	85.0924993331095
ARRDC2	1.44185140346	5.26973208127485	23.5160950033465	5.29671624413375e-42	8.78792484790604e-41	85.0767088653557
DNMT3B	-1.5395154531043	4.40797339945686	-23.4681945414326	6.27493598936138e-42	1.02884342633411e-40	85.0132725867866
WARS	1.29772844320855	7.92809396458491	23.5548884608985	4.61822337700389e-42	7.69274579253118e-41	85.0112478721371
CLPX	-1.23061438556258	6.24736414820491	-23.5121827657769	5.37049349072556e-42	8.90149981554949e-41	84.9999828991904
FBXO33	1.28895334473689	5.33069272094965	23.4924001827418	5.75973315886165e-42	9.49958356497063e-41	84.9717462403009
ANXA5	1.16548238519739	7.62388541665215	23.5400879825209	4.8660811548969e-42	8.08949714060594e-41	84.9629696976126
SLC35E3	-2.12250681689664	3.92600568629105	-23.4227685050865	7.37067557600479e-42	1.19676872168062e-40	84.9615541705682
NXT2	1.87489657696772	4.55964224170849	23.4710106327276	6.21268377772127e-42	1.0206377553891e-40	84.9589271368896
APTX	1.22037591321117	5.26716393426418	23.4856055444773	5.89988853368342e-42	9.71158817296471e-41	84.9517618090448
CDK11B	1.50878006294075	4.95199520055486	23.462969273252	6.39211666982235e-42	1.04498298324642e-40	84.8990252003403
MYEF2	-2.25672447624837	5.06031457887335	-23.4230141932576	7.3642579906765e-42	1.19676872168062e-40	84.8807139190078
DNAJB11	1.14301856390408	6.99690561336563	23.499351473482	5.61981974881726e-42	9.29632695145597e-41	84.8571525606409
BUD31	1.64201677957691	6.14762266155461	23.4835414214247	5.94314330104018e-42	9.77316898393275e-41	84.8556288702293
SMC1A	-1.42138924087279	7.77455214345015	-23.498668972591	5.63340381562433e-42	9.30958946763847e-41	84.8534988810568
GFM2	1.22518261164	6.15922520331209	23.4608374580881	6.44055583515651e-42	1.05187359167146e-40	84.7605727953672
FANCG	-1.64019223717909	5.18711141595287	-23.3951974395586	8.12789075108942e-42	1.31715935001182e-40	84.7188540129075
SS18	-1.17468809787305	6.29422048315841	-23.4274497102638	7.24936277459797e-42	1.17936131364179e-40	84.6953760906726
CRTC2	1.22163504869328	5.91226146487968	23.4303356726461	7.17557878204048e-42	1.16849444548048e-40	84.6929755129189
SAE1	0.832694991133918	8.08798758973043	23.4703629047487	6.22694700663797e-42	1.02197705337599e-40	84.6852406924766
C12orf11	-1.84144586327085	4.79132436950135	-23.363471847878	9.09685944522639e-42	1.4727577672988e-40	84.6582663969784
GDI1	1.1484373738059	7.27899061506526	23.4493096560598	6.70897736549605e-42	1.09464329229811e-40	84.6540882724395
ZNF639	-2.25939990010212	4.79033837144753	-23.3431150352261	9.77915984143455e-42	1.58016105495798e-40	84.6323864392762
IPO4	-1.21506692639421	7.68471462064834	-23.4407285987508	6.91608562006482e-42	1.12733543771895e-40	84.6305735406954
AAK1	1.99316272083454	6.12427573149058	23.3974689493176	8.06264411606979e-42	1.30785315419157e-40	84.576242689005
PRKX	-1.77739431850134	4.36427127179871	-23.3153226110464	1.07948229788231e-41	1.7358905720946e-40	84.5043473973974
TBC1D17	1.68975878775308	5.18681493631049	23.3362035182072	1.0022364732485e-41	1.61633585136046e-40	84.4369904149502
ARHGEF1	-1.4761308247333	5.90520143563137	-23.335371836768	1.00520384435992e-41	1.61955964287816e-40	84.417304722389
CLCF1	2.39023105086513	3.527128311005	23.2542483850543	1.34166876818552e-41	2.14924027577918e-40	84.3607398954461
MARS2	-2.04553738870588	3.72991524945803	-23.2501546057052	1.36138539451086e-41	2.17873773567461e-40	84.3404498150813
SNHG10	2.05508425017799	3.87801231211482	23.2781697429625	1.23207953892828e-41	1.97557988581367e-40	84.3384942057106
PPARD	1.48073171817204	4.68680785962099	23.2919990062825	1.17288884182143e-41	1.8842836686476e-40	84.2788199376771
CPSF2	-1.45536702462066	6.68307773950429	-23.3176443471891	1.0706048057625e-41	1.72327187406853e-40	84.2748154173255
C5AR1	4.48243312204151	1.49008371404036	23.3543147065611	9.39763031875658e-42	1.51998036219425e-40	84.2662365983966
ACSL4	2.38566631950563	3.40253796654576	23.2451577949044	1.38584769473792e-41	2.21576642894808e-40	84.2624003600545
TSPAN9	2.0607940697275	3.2133742462496	23.2229407995818	1.50009437705627e-41	2.38929317732276e-40	84.2142189799416
ZBED5	-1.94256202652366	4.39100257826557	-23.2113249848025	1.56356103406393e-41	2.48801091662085e-40	84.1744675590463
MYADM	1.2450832868344	6.35003951405345	23.2832859442815	1.20983844308691e-41	1.94177909042088e-40	84.1405441914113
SFXN2	-1.65181324504341	4.3790944591322	-23.2076304400238	1.58430966691133e-41	2.51863069100998e-40	84.1151608636491
NARS2	-1.53690028326522	4.71850997992812	-23.1999951856829	1.62807354442855e-41	2.58574567493096e-40	84.0491160886468
FTSJD2	-1.15680971191019	5.98635174477475	-23.2343277265185	1.44039972456596e-41	2.2985920795459e-40	84.0386070486983
ABCC3	1.38049877028481	6.29910219990547	23.2283487868062	1.47143874547227e-41	2.34588575588924e-40	84.0100412225555
GUSBP11	2.03634830105345	3.30376287071426	23.1571292419832	1.89741666683247e-41	2.99362229585908e-40	84.001972192998
STX7	-2.08273901606176	4.38197338703001	-23.1586631231476	1.88704412431603e-41	2.98006854910872e-40	83.9754381616534
KIAA0528	-2.28629865596376	4.73617663816191	-23.1562593055689	1.9033249563937e-41	3.00011372014403e-40	83.970055705569
DIABLO	1.0352957742891	6.21030918236092	23.2364228357854	1.42968011342527e-41	2.28366477716564e-40	83.9664595088319
ZNF274	1.46070736079977	4.49182173425522	23.1798380386994	1.74955980921312e-41	2.77079907663638e-40	83.9430973646278
WDR36	-1.92286557627034	5.5940050922268	-23.1772775998603	1.76563223930637e-41	2.79360771713904e-40	83.9058947908886
RAD54L	-1.85789796713058	4.55451467445634	-23.1408861811768	2.01084890075007e-41	3.16066137369777e-40	83.9048884782269
AP3B2	2.49687707933303	3.18784909839729	23.1170523671798	2.18979166550726e-41	3.43546677429112e-40	83.873754949128
PODXL	-1.41311921848866	6.59558465271205	-23.1829219141619	1.73039737626843e-41	2.74304888347993e-40	83.7993526898409
TNXB	6.10665385832512	0.521061823147776	23.3422830641038	9.80811757546511e-42	1.5833104086108e-40	83.7286517005367
PROSER1	-1.51923708207145	6.21419685985599	-23.1436057172798	1.9913912993395e-41	3.13302239794486e-40	83.7162623042282
C22orf25	1.46312512872857	4.89391217038934	23.1307756542922	2.08488380683152e-41	3.27395274980754e-40	83.7160662469119
SLC25A33	1.80435842412905	4.09901192317021	23.1011965505182	2.31765003250464e-41	3.62246534052408e-40	83.7062521081048
ANXA2	1.08765754301861	8.84583289471465	23.1972421209922	1.64415093407e-41	2.60880267755092e-40	83.6867904640311
HSD17B7	2.46105237577233	4.381094666947	23.070684833981	2.58527041594869e-41	4.01822141601542e-40	83.6560095886573
DNAJB5	3.10098502122004	3.26439722128384	23.0545706732033	2.73897215152587e-41	4.25316344123664e-40	83.6490194443696
UBE2D3	1.02839136932316	8.18873705349795	23.1738479073062	1.78739472156261e-41	2.82536761090861e-40	83.6373529951633
CENPF	-2.40319078390232	6.1175578189544	-23.1076000337253	2.26513120645897e-41	3.54369076677454e-40	83.6136957407427
TMEM57	1.34738280573225	5.62966247294595	23.1008146162063	2.32082103338502e-41	3.6240346370057e-40	83.5506128543805
KRT80	1.04038610714372	8.6496177789288	23.149578977743	1.94931792120293e-41	3.06971684691128e-40	83.5487292714511
NOL6	-1.18367249047197	6.16014971751033	-23.093203317352	2.38493406183471e-41	3.72067511661602e-40	83.5043031001384
GPX3	1.57181537080575	6.04607965692865	23.110602037994	2.24092476479366e-41	3.50910353618064e-40	83.4817923091786
PDP1	1.91993880432086	4.59322370481625	23.0481979794738	2.8022704553701e-41	4.34338935084425e-40	83.4686412358077
TP53INP1	1.57696808667556	5.70289841115724	23.0864527271686	2.44329023943908e-41	3.8081627180223e-40	83.4670525467866
DUSP8	2.28058747329983	4.82636977027783	23.03217955235	2.96797000823125e-41	4.58746122159514e-40	83.4471596444643
UBTF	0.882684205473647	7.6600751653003	23.1160931590238	2.19732038117809e-41	3.44404742781841e-40	83.4356915840187
GTF3C2	-0.908410691698836	6.21584353906524	-23.0762341176578	2.53437774616823e-41	3.94278450482953e-40	83.4282268150857
POLA2	-1.61486164763588	5.71036706321497	-23.0457081797687	2.82739991301734e-41	4.37828112456501e-40	83.4252755053419
USP36	1.33953009471123	6.77147942650839	23.0847435460421	2.45829251345702e-41	3.82797802561036e-40	83.398841155558
SNHG4	2.18608848936852	3.98917436760832	23.0092243959876	3.22280638335738e-41	4.97215995897314e-40	83.3566315278669
C15orf23	-1.649574253659	4.88330018436232	-22.999901330579	3.33250570227284e-41	5.13666593224065e-40	83.3036685475613
NECAB1	-2.03626835836839	5.65823528389614	-22.9972080252979	3.36489183960415e-41	5.18180949590606e-40	83.2721675188385
LANCL1	-1.98287285970801	5.08102965984459	-22.9774783169657	3.61201842811305e-41	5.54196295337272e-40	83.2447226723449
KIAA0020	-1.59880383902911	5.45711405694675	-22.9870341902514	3.49011927513086e-41	5.35984892169775e-40	83.2339625371822
FANCF	-2.74661565312967	3.46324363470904	-22.9313844668099	4.26313228500591e-41	6.48740894762865e-40	83.2079190686126
LAMP1	1.00717770306071	7.33888421132596	23.0438184207355	2.84662477410619e-41	4.40397342480591e-40	83.1985785773052
FAM84B	-0.853310956524411	8.55727002887833	-23.0490323523063	2.79389964212242e-41	4.33443206074725e-40	83.1846191973875
SQRDL	1.97872383023371	4.16535006793869	22.9452603305472	4.0555535889331e-41	6.18277832464149e-40	83.166463830463
HMGXB3	-1.11753482472559	6.25995546056181	-22.9966829966194	3.37124201191852e-41	5.18681245697565e-40	83.1655179294622
WASF1	1.61471595451376	4.06747764756595	22.9503544164784	3.98193144301949e-41	6.07607859973157e-40	83.1579874722375
YARS2	-2.38626420419131	4.05237776896321	-22.905364299022	4.68171851152986e-41	7.09855488547828e-40	83.113244963864
SMC3	-1.50276456000357	6.64488355256542	-22.9899028846117	3.45434081842261e-41	5.30977903008269e-40	83.1066176988899
L2HGDH	-1.36923332518023	5.61626492453375	-22.9594244990868	3.85416577915789e-41	5.88649027311749e-40	83.0783160206627
MYB	-1.38666349875883	5.8700381528567	-22.9631354689482	3.80309032896426e-41	5.81911094799618e-40	83.0727332877091
LOC100499177	1.73703647036811	5.47044019313164	22.9612627215547	3.82877976436023e-41	5.8530633253346e-40	83.0573978929633
RRAGA	-1.9348047077927	5.00165503738385	-22.9082330766594	4.63360562175409e-41	7.03198007424822e-40	83.0119323784378
HSP90B1	1.19376603879304	10.1756265670718	23.0294653574289	2.9970099606399e-41	4.62806967513774e-40	83.008448107592
PTGFRN	-1.27504336125712	5.05538912584792	-22.914112788093	4.53654800135996e-41	6.89720261588581e-40	82.9667951550203
SAR1A	1.07558495827157	7.15215334268853	22.975305987915	3.64032336417254e-41	5.58027203871875e-40	82.9609909334422
CPM	2.91788870227239	1.80131485904654	22.8593172368237	5.52671867961588e-41	8.34195335721083e-40	82.9514786194915
SH3BP5L	1.20625177309451	5.29460560107196	22.9326257475649	4.24413462320878e-41	6.46438136963057e-40	82.9414898628277
ANP32A	-1.14239213872364	7.42246470932065	-22.9688829934958	3.72532869161917e-41	5.70534771416107e-40	82.9301769947329
PGM2	-1.3326864638517	5.62856307349519	-22.909941745978	4.6051863888081e-41	6.99519865271813e-40	82.9037219461271
EXD2	-1.48333925453816	5.56115957155215	-22.8831954050317	5.07091549045344e-41	7.67475028618491e-40	82.841575807658
PRSS22	2.04122961306492	4.2905442660984	22.8444924009315	5.83027443317005e-41	8.79220104782109e-40	82.8116541891814
B4GALNT3	2.488482923905	2.94537404382442	22.8266219919771	6.21863433189292e-41	9.369409060052e-40	82.810344686568
SYNJ2BP	-1.90437518682288	5.37007646854334	-22.8610746060294	5.49180744395597e-41	8.2967468557109e-40	82.7635952884534
DPY19L4	-1.91258873211547	6.08317392779011	-22.8659549727281	5.39601767807579e-41	8.15940322315909e-40	82.7301309469556
CRISPLD1	-2.74210348756724	4.18609057840886	-22.7924788070127	7.03469487504112e-41	1.05894002781447e-39	82.7107553909866
ZNF79	2.12885176246023	3.08289472767789	22.7779407060809	7.41418798729827e-41	1.11106523207506e-39	82.6454198629429
DDX24	0.696975522578192	7.90688043684919	22.8907521048593	4.93471471653769e-41	7.47537761950872e-40	82.6116092085951
POLR3E	-1.47090527297673	5.19878788465193	-22.773791629556	7.52623243303284e-41	1.12684611647306e-39	82.4846940022841
NEDD1	-2.04490801047287	5.1680090931998	-22.7637233925892	7.80527316168873e-41	1.16549453889359e-39	82.4809217472092
DCUN1D2	1.62578522215992	4.19826141499904	22.7477732975307	8.26884574981689e-41	1.2314174204803e-39	82.4563839194229
NUMBL	1.61279393750558	4.94581569502748	22.7861344540108	7.19783416937166e-41	1.08252318928572e-39	82.4531214424294
TRMT12	-1.31700558821709	5.5186409453195	-22.7796565078299	7.36834631922548e-41	1.10617795190958e-39	82.434782734156
ZNF425	2.58772660039737	2.8282071791279	22.7133508512019	9.36616708777295e-41	1.3898826830161e-39	82.4328765109576
GNPAT	-1.40120251000365	5.11151188550375	-22.7585995334311	7.95126289955812e-41	1.1862347968975e-39	82.4108882294659
WDR75	-1.40915357233809	5.9980542409801	-22.7809388775298	7.3342715198312e-41	1.10205172414786e-39	82.3885548266335
UVRAG	1.19960417646082	5.78379693961943	22.7790312279242	7.38501894657131e-41	1.10768660863192e-39	82.370420567022
CNOT7	-1.50206009860086	5.8379108435187	-22.7426871118231	8.42243297843347e-41	1.25206017005619e-39	82.2794284565556
PPME1	1.23709656384863	6.25077707339023	22.7658615608914	7.74515422190368e-41	1.15858639720141e-39	82.2684338901096
BDKRB2	1.94615455574821	3.96173119965721	22.666565750941	1.1096984053757e-40	1.64380833759993e-39	82.2049106102615
DISP1	2.38979105845828	2.75862653767538	22.6461051899653	1.195209509083e-40	1.76267053173757e-39	82.1712928875411
LRPPRC	-1.04233323318289	8.47160249384469	-22.764074259842	7.7953756413032e-41	1.16505685634633e-39	82.1590053843893
OAZ1	1.48575085304668	8.52708953514507	22.756909558148	8.00001529342826e-41	1.19244434730209e-39	82.0828752276161
JUN	2.07243092272739	7.6900384754173	22.7157029829205	9.28671727389934e-41	1.37931669350526e-39	82.0787334906119
BZW1	1.07760453735213	8.44603001808009	22.7460246204032	8.32132925384658e-41	1.23813087581255e-39	82.0622769038063
BPNT1	-1.55133954609365	4.73782363862647	-22.6380536416179	1.23065431777558e-40	1.81015504049945e-39	82.0241213605848
ULBP1	5.25587936779058	3.02515929318583	22.6398593994388	1.22261384378852e-40	1.79991143692951e-39	82.0102496526639
C7orf41	2.9033797202407	2.10409703748166	22.601944633799	1.40311868635727e-40	2.05120252715375e-39	82.0037611252063
SWT1	2.98892352134246	2.178888566928	22.5998649058125	1.41376381856864e-40	2.06495948486829e-39	81.9870733637658
PTRF	2.51091369628598	2.28144075355889	22.5837525518029	1.49904314950785e-40	2.18379770316806e-39	81.9641073046074
UTP15	-2.26360027085396	4.4763113139691	-22.5840595271455	1.49737088033108e-40	2.18326334809565e-39	81.9220701285885
TFRC	-1.43465425465276	8.93044521229387	-22.7004207860568	9.81531724611766e-41	1.45524260305028e-39	81.8983545335286
CPSF3	-1.13027673454291	5.92875691022717	-22.6418137865553	1.21397124460643e-40	1.78876256341832e-39	81.8977662032957
PURA	-1.60537790297522	5.29946391269619	-22.6166807863819	1.32997079994398e-40	1.95109049633888e-39	81.875166591735
POGZ	-1.35418588842244	7.18567957456833	-22.6562000743608	1.15221984523942e-40	1.70077005223161e-39	81.8683849221533
SNX9	1.07710890679847	5.23882056930451	22.6227729909639	1.30086487530188e-40	1.91006709170752e-39	81.858288919565
NCAPG2	-1.21493190787244	7.58413702219708	-22.6643334842177	1.1187197577059e-40	1.65570524140474e-39	81.8541239376665
GPR115	2.72288216318447	3.31343546539151	22.552450320482	1.67983930893897e-40	2.43445689798053e-39	81.8441040670133
CDAN1	-1.61523882687663	4.16868585050288	-22.5666835729964	1.59505323805425e-40	2.3176081974995e-39	81.8269017455567
TPX2	-1.12771723406182	7.80228233822554	-22.659970668243	1.13656546589198e-40	1.68062960668235e-39	81.8044508462654
E2F2	-2.12257549560537	4.25721772623301	-22.5472818809765	1.71173971929518e-40	2.47639576691113e-39	81.7944884328174
ZHX3	-1.56782657643611	5.94158296955782	-22.6043334547954	1.39099114131114e-40	2.03703466263464e-39	81.788051730294
MTPAP	-1.64619025380211	5.13540138813546	-22.5693161265947	1.57985076747373e-40	2.29921636922466e-39	81.7694479694844
AHCYL2	1.36396533551294	5.51123942134129	22.6068798224404	1.37818011299819e-40	2.02004243731654e-39	81.7624751638778
ACLY	-0.891041185231186	8.29079337750006	-22.6563248279988	1.15169844407261e-40	1.70077005223161e-39	81.7582490522647
SMARCA5	-1.34670407688028	7.28584963020418	-22.6294626801211	1.2696435954182e-40	1.86586287256362e-39	81.7329086787849
CEBPG	1.4537781823141	6.83050828518834	22.6031531085889	1.39697024537802e-40	2.04400090846037e-39	81.6866074000525
CEBPZ	-1.46197725403341	6.05331387811805	-22.5844181615524	1.49541957716214e-40	2.18232085588653e-39	81.6852986947261
EIF2B5	-1.03279073868013	6.05701592655702	-22.5597658072913	1.63570882587943e-40	2.37255805758956e-39	81.5868810844039
ALS2	1.37867348142922	5.894525699483	22.5634889311061	1.61369991789127e-40	2.34266644329979e-39	81.5662078333005
SHB	1.60236999278151	5.51057837888022	22.5486507530892	1.70323183244779e-40	2.46622070700059e-39	81.5554607730568
ARL1	-1.76030727787122	6.01515774942117	-22.5330595973044	1.80271109554634e-40	2.60575111166093e-39	81.5414924272689
ZNF432	3.22371838687563	2.230327106766	22.4569452326824	2.37926802789951e-40	3.40967253629747e-39	81.4776184936778
NCOA5	-0.973710487531302	5.95491214796502	-22.5195988760451	1.89329921284527e-40	2.72726408575575e-39	81.444877500932
LYRM2	-1.33914104777122	5.91829196237125	-22.5097952182916	1.9621528246502e-40	2.82158588473345e-39	81.4256114691251
EIF1	1.29940834261325	9.3485305829146	22.5691126487135	1.58102058395621e-40	2.29921636922466e-39	81.3925229354121
MMS19	-0.952907267209945	6.34652019019701	-22.5099289441411	1.96119685231903e-40	2.82158588473345e-39	81.3688456455175
THUMPD3	1.18934318425445	6.68266370324284	22.525513757124	1.85294107690021e-40	2.67166668828478e-39	81.3573007642678
NUP188	-1.28859418474117	7.42209549334546	-22.5254894215113	1.85310533270171e-40	2.67166668828478e-39	81.3524326757209
TMEM66	0.917672424642174	7.32478704235801	22.5286646276309	1.83179746402462e-40	2.64550784009912e-39	81.3341975579113
RNF220	-1.5233851816634	4.93467194671289	-22.4424913523701	2.50819085672716e-40	3.58521229811155e-39	81.3156595558203
CAP2	1.25486320961386	5.9678699224242	22.4963374830014	2.06080172245296e-40	2.96089759504325e-39	81.3044713989739
TIMM8A	-1.54308683889043	4.62846479765655	-22.4354279935138	2.5737328610355e-40	3.67403639410439e-39	81.2948948375494
SHMT1	-1.11138130862937	5.84405806497962	-22.4695924429913	2.2719508110958e-40	3.2586711290537e-39	81.2682655252663
AGPAT9	1.71946930470068	4.46689572032955	22.4148913894522	2.7742736083258e-40	3.94867675111836e-39	81.2205658906439
DBR1	-2.2298901216551	3.49596380162148	-22.365649803277	3.32173068456175e-40	4.69591073276506e-39	81.1709793662764
FAM46C	1.66423779320543	4.75801050615648	22.4305798184268	2.61971673127985e-40	3.73505052122116e-39	81.1669428603558
C14orf169	-1.8491065693205	4.136359232241	-22.3765504807615	3.19183018873625e-40	4.52757998951866e-39	81.1356792725209
KRT17	2.61086366408629	4.85955005466614	22.3750592993676	3.20929324136151e-40	4.54849323462118e-39	81.1191211289461
TBC1D15	1.47093957440491	5.48706992044039	22.4094433144357	2.83007050401985e-40	4.02466829160102e-39	81.0700580072901
TARDBP	-0.868680251344497	7.49775969058879	-22.4546326872418	2.39943687873229e-40	3.43563205136292e-39	81.060844621558
LARS2	-1.89534043517895	4.03295239911592	-22.3479027511213	3.54472346270004e-40	4.99847851519355e-39	81.053071814187
RANGAP1	1.51610669035715	7.71914518767947	22.4496864171468	2.44315635514363e-40	3.49523925435604e-39	81.0193026387728
FASTKD1	-2.22783750326907	4.14075812339872	-22.3335326628199	3.73630239838434e-40	5.26418882144733e-39	81.0125254419334
GRHL1	1.22213333873425	5.83160566853736	22.4090634377663	2.83400298153981e-40	4.02683652194323e-39	80.9998031239099
NEMF	-1.67969163738873	5.78167515807778	-22.3865323147259	3.07737546075803e-40	4.36893269997601e-39	80.9954173562676
TNPO3	0.888367662558284	7.21037287143516	22.4353224354542	2.57472533717433e-40	3.67403639410439e-39	80.9867828358785
RBM8A	-1.11108959162484	7.5436132251581	-22.4291988605615	2.63296576615189e-40	3.75074271491689e-39	80.9807560700041
OLFM2	2.39789726586347	2.93816048155572	22.3098571857357	4.07498690432407e-40	5.72689756200973e-39	80.9682927328633
C9orf64	-2.04793121740487	4.40624268181464	-22.319836113328	3.92861515695226e-40	5.53048483879374e-39	80.9469522633389
ACHE	3.89472121100117	2.79625871926519	22.2964037434069	4.28106748986852e-40	6.00138916182406e-39	80.888834824318
GNN	4.89971598243007	0.444098818016982	22.475141235193	2.22642011028076e-40	3.19610728964253e-39	80.8699839076348
RIOK1	-1.46690497047783	4.79327840856388	-22.3127587576264	4.03186831588387e-40	5.67106524094548e-39	80.8365968442176
CCAR1	-1.40153623163027	6.75482091025374	-22.3705179444032	3.26307223996952e-40	4.6168883368232e-39	80.8349964806117
BYSL	-1.86696711228259	4.79260143478262	-22.2995049818166	4.23264933334074e-40	5.93849223580457e-39	80.8021732588935
WDR45L	0.744693151224998	6.93273853775608	22.3715947396011	3.25023914549331e-40	4.60262484921508e-39	80.7886653776755
LIG3	-1.72537368403673	4.19466655370709	-22.2776716266173	4.58563264984899e-40	6.41758330008992e-39	80.775705536175
PHF23	1.33450038343974	5.84695349273671	22.3560492696247	3.44054667185081e-40	4.85977217398927e-39	80.774883921383
BANP	2.001500964016	4.57536973070825	22.3004153481357	4.21854131998972e-40	5.92366792909387e-39	80.7482486640951
SLC9A1	1.19626033371316	6.99598658463686	22.3497786306361	3.5204564890906e-40	4.96844846612246e-39	80.7069826407881
NUP93	-1.29823133965956	5.27801403466811	-22.2675714990163	4.75882275336616e-40	6.64328478525006e-39	80.6067286654017
TMCC3	3.95945400670052	1.37957144892377	22.2766872516978	4.60222876603814e-40	6.43542423772758e-39	80.5801193154712
ANGEL1	-1.6022699174678	5.48120509698869	-22.2472205224939	5.12808599514355e-40	7.15280318455218e-39	80.5362023866653
DEPDC1B	-2.25042806768169	4.49785985292425	-22.2104573046463	5.86997315990821e-40	8.14684075736971e-39	80.5261128983759
EXOC2	-1.37332472593312	5.02130767694873	-22.2380303273118	5.30418179425325e-40	7.37996142488281e-39	80.5241120047342
TROAP	-1.52100822799096	5.50946870171262	-22.2462499247254	5.14640204012926e-40	7.17236897659348e-39	80.4997930406771
CDKN2AIP	1.62407836013373	4.64731006199635	22.217783740763	5.71395170419246e-40	7.93688773263411e-39	80.4724966995053
IDH3A	-0.959775785542204	6.99980384423068	-22.268238283694	4.74718852064765e-40	6.63257985123737e-39	80.4211283015918
ARRDC3	2.09674790365211	5.74063066255581	22.2258838913544	5.5463145840131e-40	7.71043766442519e-39	80.387048239263
OTUD1	1.82774031914119	3.6527587197849	22.1413318473355	7.5709483344533e-40	1.04555359162177e-38	80.2969626254961
SAMD8	1.83009032574733	5.51162066046042	22.1893990784525	6.34276132721622e-40	8.79571645409321e-39	80.2346851582988
EXOSC9	-1.98827803246218	4.36707329030734	-22.1181229143609	8.24721861689837e-40	1.13613248887157e-38	80.220823395611
TBC1D24	-1.61646807060993	4.5177806450595	-22.1458809895983	7.44509470390648e-40	1.02902284155481e-38	80.2167338837689
KIAA1683	4.62318747610193	2.97071222917776	22.1370445231522	7.69152165507299e-40	1.0613284501604e-38	80.1490175479114
AP4B1	1.93535581819906	6.59918364442524	22.1862121653755	6.41758453579221e-40	8.89210304694191e-39	80.1459974888543
ADCY7	2.62898498218513	2.95255139754783	22.0893226762118	9.17176132557449e-40	1.2593475895641e-38	80.1415908471646
TARBP1	-1.52545048067581	5.07918989944095	-22.1259262792231	8.01330167838266e-40	1.10481827921906e-38	80.1293073528801
IGF2BP2	4.94659830459115	1.35774346763297	22.2417279240102	5.23260962437247e-40	7.28644157851834e-39	80.1275635381223
TSKU	-1.88999260284811	6.67585422351375	-22.1500495260331	7.33162327751511e-40	1.01417756570027e-38	80.0553573293802
PPP3CB	-1.67678197873399	5.39568187545557	-22.1091970858723	8.52323809071517e-40	1.17319040188577e-38	80.051708023209
FADD	-2.1980307952317	4.88321823771336	-22.0868047024453	9.25740130736499e-40	1.27006381841158e-38	80.0310742898301
ACRC	4.0667152686268	2.06861432598525	22.0753819966881	9.65614364176692e-40	1.32151674521203e-38	79.9896899959854
RGS2	6.3612341823122	0.964428922652136	22.2814356524603	4.52272744210123e-40	6.33484872208551e-39	79.985638837504
ARHGEF19	-2.32904686155582	4.60843361123125	-22.0604855214441	1.02022876797566e-39	1.38943859247759e-38	79.9769037438099
INPP5K	1.16524162420794	5.26609152641276	22.103617097048	8.70050457340734e-40	1.19660557965184e-38	79.9617043067861
SAP30BP	0.991760794018844	7.21346322438719	22.1511664050883	7.30151806154672e-40	1.01084923891811e-38	79.9406388041347
EIF2AK4	-1.43315180875251	4.9329422696295	-22.0589493214584	1.02603513958909e-39	1.39620924934808e-38	79.8729944576667
FBXO45	-1.390644868619	6.44056047750177	-22.0985652633788	8.8641969347386e-40	1.21811692306137e-38	79.8612534796094
TYW3	1.50064200757404	5.27232509732744	22.0732461436171	9.73260164888886e-40	1.33075732045145e-38	79.8201775068135
FAM129A	5.97065012816235	3.18334967343605	22.0321850781213	1.13271608285624e-39	1.53513320661975e-38	79.816836139397
FNIP2	2.74270223609475	3.43736267479405	22.0022499965664	1.26535020536767e-39	1.70934707872124e-38	79.8131101375058
EXOC8	1.56065429297093	5.28691874534287	22.0677055050277	9.93379995621162e-40	1.35508050952433e-38	79.7715481743294
ARHGAP26	1.85355386739248	3.91408310998741	22.0112294621252	1.22399867720117e-39	1.65750233826011e-38	79.7591748593099
INTS8	-1.32036249030784	6.32010815301697	-22.0586784544329	1.02706238494656e-39	1.39647083949969e-38	79.7063282411469
LAS1L	-1.34449915805673	5.84645109538498	-22.0385315906128	1.10644856440746e-39	1.50196800252844e-38	79.6958462180359
STAT2	2.27355903033969	6.25723977256287	22.0646542070929	1.00463876614718e-39	1.36932181948211e-38	79.6874854132267
CSK	-1.44410636107182	6.64951547288328	-22.0517225113676	1.05380055871831e-39	1.43166210755524e-38	79.6632065003858
PNPT1	-1.59840522825674	6.20087749835042	-22.0344906015935	1.12310183296206e-39	1.52333779841504e-38	79.6509740882144
PNP	0.941077308335138	7.16121744593254	22.0724881681375	9.75988170546228e-40	1.33244295218083e-38	79.6469673984603
DIDO1	1.01439259567325	7.79862456797086	22.082031741682	9.42195570618939e-40	1.29158022319927e-38	79.6463952343946
ZNF430	1.61928551688371	4.94730398352912	22.0033934648748	1.26000710591424e-39	1.70350516081728e-38	79.5903605267949
MBTPS2	-2.15271388865443	4.62706981508797	-21.9538618453875	1.51369075475512e-39	2.03496496644089e-38	79.5772067225483
ZNF331	1.1229854076338	5.61077708740662	22.0042754857097	1.25590122026072e-39	1.69932783233335e-38	79.5580989333461
ABCD3	-1.40458016730531	5.69504497332792	-21.9980782551721	1.28503799857188e-39	1.73454200872608e-38	79.5394518918373
SPTY2D1	1.47656660568174	6.07387486308442	21.9961140714311	1.29441426980425e-39	1.7457890522747e-38	79.461171109327
GGA3	-1.52502545375334	5.44277251990578	-21.9487902215082	1.54241368918029e-39	2.07191377814065e-38	79.4236814844417
TFAP2C	-0.906315605886768	7.03079446698842	-21.9848086229936	1.3497392240896e-39	1.81747494232484e-38	79.3777105506311
HIST1H2BK	1.50732083748067	6.8692401322211	21.9855945353976	1.34581727762682e-39	1.81365416204924e-38	79.3649552909097
DNMT3A	-1.1370394713567	5.4020471221288	-21.9294908071319	1.65683148407553e-39	2.22204087727981e-38	79.2925615439893
MTFMT	-1.60823883896572	4.17949531909742	-21.8619947001778	2.12867555250269e-39	2.84572101838968e-38	79.2448441801768
C21orf59	-1.46225425358323	5.37597691668205	-21.8892403406282	1.92376295346545e-39	2.57796567578175e-38	79.1982500790606
ADRM1	1.60051076159565	8.83553894590644	21.9651926988323	1.45145176380804e-39	1.95286237312354e-38	79.169065032317
NECAB2	4.44621262767915	0.986988000273026	21.9444415935889	1.56747921392669e-39	2.1038942515016e-38	79.1631423945888
RHEBL1	5.04714677817639	1.1899085314852	22.0815893255374	9.43735717198171e-40	1.29263195204113e-38	79.1270372075148
MBOAT2	1.41831902206868	4.56783407020297	21.8639194391667	2.11350323637343e-39	2.82769825000875e-38	79.1095326938006
GNPTG	1.56632495202671	4.8856491987331	21.8583658381078	2.15758045957758e-39	2.87975862777138e-38	79.0550424889741
ADSL	-1.26352087157245	5.39704807131912	-21.8500431162936	2.22537683677413e-39	2.96787896476958e-38	79.03693419718
TBCD	-1.22617503876439	6.66604866513878	-21.8811924625526	1.98213009301031e-39	2.65405473783061e-38	79.0143801027263
CBFB	1.25293612402723	6.2470643586116	21.8612540867441	2.13454286765689e-39	2.85128553663688e-38	78.9303247692615
DENND5B	1.98988419579891	4.75141329344435	21.8131947744568	2.55231341419773e-39	3.39577482410843e-38	78.922116711975
GIPR	5.64474003801582	0.300058944952396	22.0730521129932	9.73957761440193e-40	1.33075732045145e-38	78.8870448787999
TOM1	1.82876625414854	4.55905102296071	21.7768249445232	2.92251566949905e-39	3.86678418170112e-38	78.8494374624129
HSPE1	1.65584701408467	6.60915666135536	21.841624863971	2.29613709523983e-39	3.05980850842955e-38	78.8238550074098
CROCCP3	3.08939732104664	2.17079906382536	21.7268254865365	3.52151823203624e-39	4.64829288970592e-38	78.8194373609765
WDR11	-1.53769422088883	5.75285696492735	-21.7942468218147	2.73886991483181e-39	3.63242350956758e-38	78.8035703941779
TRUB2	-1.40091000729455	5.54687148066469	-21.7901210864	2.78128022793488e-39	3.68574726877837e-38	78.7894645121401
NDUFS2	-1.27735369593053	5.46576191971257	-21.7842938903077	2.84231113856893e-39	3.76364303099183e-38	78.7679900249084
HIF1AN	-1.18654275145245	5.9860865791625	-21.8023189207528	2.65776926326746e-39	3.53046331682962e-38	78.7672792972855
DROSHA	-1.08195258664463	6.25796287661037	-21.8007269800418	2.67356959768522e-39	3.54863317076886e-38	78.7382621599158
GRHL2	-0.920652144247858	6.68022964022593	-21.8032422458692	2.64864824348265e-39	3.5211441354534e-38	78.7136757060733
PRKDC	-1.87450488603185	9.34062622607688	-21.8404093393316	2.30654003808285e-39	3.07122417172752e-38	78.7094073739307
BBS2	-1.99204447366425	3.60542275488877	-21.6781203962791	4.22401453177123e-39	5.56239519916079e-38	78.6299478231418
DGKE	1.86342326138453	6.24282021972757	21.7367423208288	3.39359518950314e-39	4.48652062839924e-38	78.4717600238107
CTPS	-0.880828444923708	6.52130529647733	-21.7323836042132	3.44923350333089e-39	4.5564756010826e-38	78.4699449683706
NQO2	1.48592591193013	5.74796359865635	21.7140591638625	3.69338424516013e-39	4.86746714862554e-38	78.4339488855177
FANCI	-1.13084722401274	8.04946192272722	-21.721994775386	3.58558240204945e-39	4.72912303563683e-38	78.3360768861216
MOSPD1	1.51170236613572	4.84965359549253	21.6632641085283	4.46523526755185e-39	5.87542050468427e-38	78.323611692108
PNO1	-1.24778041600379	5.37154395269287	-21.6569632629163	4.57169198684637e-39	6.00604688044137e-38	78.3045165085967
PTPN9	-1.20286539049002	5.47308423480857	-21.6539226094068	4.62397744505077e-39	6.06520774831601e-38	78.294638491597
CEP78	-1.50811551140181	4.73799421147951	-21.6266918542198	5.11994531829459e-39	6.65314417273961e-38	78.285652039438
AGGF1	-1.41827136915451	5.64309859580954	-21.6515398163048	4.66537168589217e-39	6.10513897299379e-38	78.2800241426923
LOC93622	-1.49361139442587	5.22360269152293	-21.6403338691923	4.86510975657316e-39	6.34170659149879e-38	78.2733364429107
LCMT2	-2.05191593545714	3.75982623379	-21.581964459208	6.05377734251536e-39	7.81802102519126e-38	78.2592334501409
CYTH3	1.46802875870151	4.34084456202662	21.6300553256643	5.05589143247772e-39	6.58013449935855e-38	78.2540415242725
BTBD9	1.40789269314408	4.3793126061075	21.6285318924501	5.0848029647887e-39	6.6126162350798e-38	78.2530019681842
PCCB	-1.10395282963933	5.91507909443945	-21.6552024974393	4.60189609598314e-39	6.04098197089655e-38	78.2459673784121
GPATCH4	-1.2961167676469	5.49721330184606	-21.6411424612877	4.85041287741085e-39	6.32748088625733e-38	78.2391657905409
TACO1	-1.41487232307895	6.21473657985486	-21.6616253927321	4.49267955288198e-39	5.90688465742125e-38	78.2352389585776
CAMTA1	1.15737315317022	5.40860868095648	21.6424581662113	4.82659437583391e-39	6.30624721417549e-38	78.1956476035704
AGK	-1.32707867127858	4.79882512377531	-21.6062066510704	5.52812307184744e-39	7.17240731214714e-38	78.1938156250768
MAP7D1	1.41303312147951	6.10102926028063	21.6482358004725	4.72338846555019e-39	6.17622741969206e-38	78.1657864310035
NBN	-1.38909435125726	6.92057807757651	-21.6527106840188	4.64498471824388e-39	6.08798780782998e-38	78.1442814820359
NFKBIB	1.45177931051278	5.41454238349698	21.6245683548691	5.16080587937682e-39	6.70103396946412e-38	78.1323815139635
C3orf63	-1.84112227232362	6.02779065717435	-21.5996999026193	5.66452006383421e-39	7.33798865589182e-38	78.0867829714442
TFG	0.875195504713916	7.35289928305611	21.6523384709681	4.65145587819125e-39	6.0916952315482e-38	78.0831126411398
PLEKHA6	1.05193726671772	6.64507385984049	21.6367201627877	4.9313427105854e-39	6.42303547444161e-38	78.0809901129299
CCNB1	-1.10664851037747	7.20924674371709	-21.6421386172567	4.8323683787671e-39	6.30886251104613e-38	78.0482061106212
DOLK	-2.09674879232454	3.91094122627287	-21.527808426292	7.41751766258957e-39	9.48398817959847e-38	78.0263185740728
VPS53	1.05282864878701	6.02298251014887	21.5999804061235	5.65857065188403e-39	7.33596399861306e-38	77.946613581335
COL6A2	2.37137174090546	2.73453278784845	21.5034969041963	8.12671098630061e-39	1.03511892258105e-37	77.9423032522153
SMARCC2	-1.00191189791494	6.62720021094615	-21.5940614978575	5.78545579314919e-39	7.48305975905855e-38	77.9264430546565
MFSD11	1.21447022138708	5.25902536417998	21.5587380363419	6.60464664912701e-39	8.49009304842429e-38	77.9255073814211
PDCL3	-1.74437507643161	4.80799672262286	-21.5240459987922	7.52304788756702e-39	9.61157012006653e-38	77.9216237898785
ARFIP2	1.2294840292906	6.00782276751224	21.5794156260125	6.11189369593277e-39	7.88698380947373e-38	77.9067126789961
ZNF207	-0.826818185465449	7.08678737453412	-21.5946122836826	5.77352839042121e-39	7.47341244592913e-38	77.9007187550735
PER1	1.48793272629103	5.39870026442163	21.5560107846418	6.67256089494779e-39	8.57080709732004e-38	77.899194618567
OCRL	-1.31254179554463	6.2561930594402	-21.5672394889738	6.39738169914281e-39	8.23632113444683e-38	77.8956587875867
C1orf131	-2.0776018968621	4.19537927460718	-21.4789099043364	8.91354153316628e-39	1.13275128116013e-37	77.8421230029223
GOSR2	0.924786233015685	6.2895273832144	21.5590077083264	6.59796922969686e-39	8.48803364595772e-38	77.8091191228806
SCRN1	-1.14940621941141	7.34542308444588	-21.569734531078	6.33780646932096e-39	8.16590719514051e-38	77.8007773254733
HPS6	-3.90028236754625	3.34199510115506	-21.4631875490383	9.4565129390999e-39	1.19901988167935e-37	77.7798303164141
ZNF292	2.70789519062952	6.86843242050528	21.5491069394912	6.84764491105797e-39	8.78894961569712e-38	77.7562823620966
FOXRED2	-1.24137232155301	6.10559898071736	-21.5284415953415	7.39990552879157e-39	9.46870849759069e-38	77.7347124598681
MYD88	-1.74957299987427	4.97061804629953	-21.485351274246	8.70026700862683e-39	1.10733078730803e-37	77.7331019792893
MRFAP1	-0.930363669670339	8.30685138581827	-21.5722343182187	6.27867878962625e-39	8.09596176389432e-38	77.7325716007044
FHOD1	1.32338739758566	5.80322089414269	21.53259331225	7.28546182417074e-39	9.32940762231482e-38	77.7301024996188
ATG12	1.23306102176891	6.24355145202002	21.5350625686282	7.21824370082761e-39	9.25750825557062e-38	77.709425258894
SULF2	-0.829078848195964	10.0732937779421	-21.5860541067314	5.96169034499444e-39	7.70504708884753e-38	77.7075721364915
NASP	-1.11500416019572	6.9772749968085	-21.5344338367608	7.23529948731591e-39	9.27227192535412e-38	77.6894140970611
TRIM32	-2.33681948145396	3.6771765590789	-21.4159825528992	1.12955966382538e-38	1.42571742021251e-37	77.6561049141915
CDKL3	5.01764930530903	1.15619834559463	21.5122178021833	7.86477255643799e-39	1.00404928422801e-37	77.6490267938679
RNMT	1.48411328358775	5.9378078842753	21.5091521261621	7.95586790220644e-39	1.01490415557971e-37	77.64574817493
COX19	1.26209589275573	5.24135578641095	21.4826036613393	8.79060436464922e-39	1.11797769881668e-37	77.6312213489154
MRPL35	-1.38072785208367	5.38344463924323	-21.4772259899741	8.97016004499475e-39	1.13829069318502e-37	77.6212260879893
TMEM41B	1.79392941090533	5.56291533965628	21.4772086946853	8.97074344425888e-39	1.13829069318502e-37	77.570450400273
SNX4	-1.51569876837869	5.30281866254569	-21.4257884510063	1.08859868913667e-38	1.37505471881583e-37	77.474244108429
GLOD4	-1.16308885244975	5.73258210822829	-21.4416576862894	1.02545745914877e-38	1.2982400111131e-37	77.4609546984387
SLC38A2	1.5932491314363	9.49740242822239	21.5074623103959	8.00653409712438e-39	1.02058899573406e-37	77.4301246347014
EPHX1	1.32329617452265	5.23360648735217	21.4348472383832	1.05208999720814e-38	1.33094955471324e-37	77.4034021180167
SRPK1	-1.24896768424879	6.47943325309557	-21.4469552665362	1.0052118013184e-38	1.27357289130674e-37	77.3899322297708
AFF1	2.01424593138387	5.68294809212349	21.4321362533099	1.06288446540418e-38	1.34358879814207e-37	77.3705788428219
C6orf47	-1.81873753505836	4.5642809848619	-21.3637861299996	1.37523702503197e-38	1.73058419914482e-37	77.3684187833535
DYNC1I2	-1.16225893060458	6.13055504247428	-21.4089997847395	1.15967191444661e-38	1.46151869609685e-37	77.3149740332632
PPAPDC2	-3.40931684642681	2.95072915487275	-21.3412377857789	1.49741153710767e-38	1.87726465866481e-37	77.278910407456
CENPBD1	-1.767607047711	3.86213691734717	-21.3205854614777	1.61889603023235e-38	2.02047889623924e-37	77.2368009081168
SYPL1	-1.371500288444	7.00172799110351	-21.410940651122	1.15122188940581e-38	1.45196341466235e-37	77.2217976719266
FAM111A	-1.95497441610529	4.70355572744352	-21.3213303443853	1.61434625844762e-38	2.01630521480791e-37	77.2136989531362
GABARAPL2	1.2347765267284	6.43357056070026	21.3933979861534	1.22990988342056e-38	1.54887145258475e-37	77.1609010720401
COX15	-1.07086477775136	5.5510635800972	-21.3557597914895	1.41753000443656e-38	1.78112485305763e-37	77.137676838301
ZKSCAN5	1.17332796900371	5.08868034185867	21.3506052155548	1.44537989847922e-38	1.81339335500124e-37	77.137128164185
XPNPEP3	1.31353524373841	5.14961171196435	21.3601088847578	1.394453216489e-38	1.75344628515504e-37	77.1302646182085
TXNDC16	1.82224564933578	4.59763619865411	21.3265045155603	1.58309596574261e-38	1.98023163284064e-37	77.0741226103215
ZNF697	2.86642771557244	3.57992203113564	21.2695024649495	1.96384210140189e-38	2.43644623915766e-37	77.0578802108395
LPIN2	1.25903753468867	5.53314388175899	21.3396263559764	1.50655077759668e-38	1.88730750595707e-37	77.0481526148079
CAPN2	1.24852171003376	5.42518551016857	21.3253397840864	1.59007695070357e-38	1.98747734854758e-37	77.0480005017164
ADCY1	-2.03762636651921	5.64394485720561	-21.3063847660743	1.70814986133831e-38	2.12869584806423e-37	76.98330546734
RNF43	-1.28893511053615	5.8019603209555	-21.3082835662387	1.6959340631233e-38	2.11504856612037e-37	76.9676371963325
HIF1A	1.166590620157	7.82168050200141	21.3548471439156	1.42242127949224e-38	1.78592893980693e-37	76.9201699532822
PDS5B	1.31944747297411	6.29945109836577	21.3296286536744	1.56452319065009e-38	1.95846450901438e-37	76.9138481140119
MKL2	-2.09872354683229	6.22486110224701	-21.2983532809884	1.76080874098737e-38	2.19268543442091e-37	76.9102174445269
DUSP14	1.25914749519736	4.8074212973877	21.2668472035949	1.98367521552521e-38	2.45922789506625e-37	76.8867150245142
SLC35D1	-2.22797044189276	3.85706670634482	-21.214519133117	2.41849681432799e-38	2.97841978813118e-37	76.8700479838257
LOC541471	2.09988021861923	4.4198201854024	21.2436646207624	2.16564296665013e-38	2.67490494640006e-37	76.8545515974613
TOR1A	-1.00051675453698	5.54480274698314	-21.2705274076833	1.95624001022073e-38	2.42881647594146e-37	76.8079293568235
NCRNA00152	1.92988817078758	4.00558113925182	21.2192173721585	2.37581007958532e-38	2.92800646801658e-37	76.8048570921125
CNN2	1.18297938976559	5.99793295657929	21.2909984708954	1.81046553148262e-38	2.25284416283597e-37	76.8006540323911
CPOX	-2.04713945684954	3.45253525867076	-21.1825379052159	2.73035739527552e-38	3.35506958696457e-37	76.7657297699861
PHF12	-1.3063174728143	5.43731971700432	-21.2440062699448	2.16284268171821e-38	2.67342062151185e-37	76.7613648822893
SLC9A5	3.90745434166669	1.49132036549449	21.2214248425821	2.35601674844943e-38	2.9057539897543e-37	76.7114545118012
BRD4	1.33050055858004	6.81666518610157	21.2823032987124	1.87099651211873e-38	2.32643462220622e-37	76.7106379466259
CDCA3	-2.00558211865984	4.15184000389501	-21.1738731586762	2.82162592915108e-38	3.45959472427585e-37	76.6875645537721
TMPO	-1.41941672059257	8.05075256678754	-21.2752090140787	1.92189156278362e-38	2.38794312748835e-37	76.6421686948268
OSBP	1.13863955102602	6.48658979409687	21.2558055242118	2.06833884850827e-38	2.56228880758907e-37	76.6414173973551
PKP2	-1.97083880871178	3.69906955807334	-21.1395004586952	3.21502698186746e-38	3.91610424215233e-37	76.6055812249483
ARID4A	1.7837195557207	6.15095727306166	21.2290577594044	2.28884822552543e-38	2.82499614196954e-37	76.549741424187
CREBL2	-1.40400922584462	5.13662358027294	-21.1755716087438	2.80349643730246e-38	3.43988807171287e-37	76.5483252836119
TRIM65	-1.54520480280759	4.9865493757166	-21.1618204738888	2.95371884811171e-38	3.60832680904457e-37	76.5256855394608
CERS6	1.53624971850267	7.60168492198361	21.2469704107843	2.1387001655596e-38	2.64553413970552e-37	76.5147422129492
CMBL	-1.22579923888226	5.31800989874283	-21.1827778832826	2.72787242915612e-38	3.35448077244169e-37	76.5084272684767
ZNF251	1.33320678465269	4.51721813635287	21.1652616016543	2.91538195928556e-38	3.56670430776092e-37	76.4978987111691
KLHL9	-2.7373328940973	4.16583091222029	-21.1104777312172	3.58999088099563e-38	4.35065271693992e-37	76.4853774182358
RSAD1	-1.28934916444707	5.50301827863441	-21.172968789099	2.83132746650803e-38	3.4689465604308e-37	76.4784250427992
SPRY4	4.05340631241511	1.96300687608153	21.1356591545778	3.26229435372195e-38	3.96924146139584e-37	76.4694785025512
DNAJB9	1.98376966394588	6.3183972105024	21.1811274694513	2.74500860576675e-38	3.37059647010595e-37	76.4591615901381
KIF3B	-1.27115785911043	6.39927239232461	-21.1929386949037	2.6247229095399e-38	3.23001221038597e-37	76.4484553124072
ANK1	4.27385390096028	1.30388068158591	21.1326065578123	3.30035573750006e-38	4.00545350899499e-37	76.4305363091208
TMBIM6	0.648160773853343	10.0969532654542	21.2516570574239	2.10108113884811e-38	2.60092383168732e-37	76.4197110917066
LOC338799	2.30382190518058	3.15487813105885	21.0916628784707	3.85633106995299e-38	4.65655457140028e-37	76.3780913304771
TCTN3	-1.08590566228716	5.67462738198567	-21.1626186045397	2.94478201789074e-38	3.60003906924011e-37	76.3727764659642
SPG20	1.47271123277129	4.94569391506652	21.142860055465	3.17425324964215e-38	3.8692573868087e-37	76.3576618033731
IPO9	-1.11659561015775	6.33694277628325	-21.1600023954572	2.97417844692937e-38	3.63066863842677e-37	76.3272547387719
CYTH1	1.10374945694169	5.13530455808604	21.1346844738164	3.27439885699485e-38	3.97972721543473e-37	76.3140150135919
ATP1B3	1.00620046570299	6.92077092927149	21.171621805432	2.84583947807946e-38	3.48417418970724e-37	76.2749195475747
ZFYVE27	1.01275804029555	5.45246351938624	21.1355701263144	3.26339811613207e-38	3.96924146139584e-37	76.2640027718108
HUNK	1.91500123205248	3.59910370022762	21.0642800838864	4.27997190152553e-38	5.14211566674662e-37	76.2452484924247
GNL3	-1.42584086094343	6.43580240233139	-21.1338702351349	3.28454554181811e-38	3.98916046778258e-37	76.240619679806
LYAR	-1.52996025783021	4.95589247244248	-21.0925795001093	3.84290541661882e-38	4.64705352042901e-37	76.2404765029584
NUP37	-1.60437859882486	4.72982033255202	-21.0791923631283	4.0437534985415e-38	4.87231509435216e-37	76.2295274747858
TAF6	-1.31021978127022	5.79279814010346	-21.1201672884759	3.46014076685152e-38	4.19633025270666e-37	76.2273651759433
HSBP1L1	1.85677714136898	3.29826137097172	21.045733083147	4.59327617501268e-38	5.49484626258313e-37	76.1984318800169
TTC27	-1.3183390700063	4.93955561000691	-21.0692780588185	4.19929050593453e-38	5.04880908851539e-37	76.1603718921123
GFOD2	-1.41406863257367	4.4297916845962	-21.0507054232802	4.50708021926692e-38	5.40720298328694e-37	76.1584273280524
THG1L	-1.40957885347167	4.66850156126104	-21.0466636184808	4.57701981782469e-38	5.4800039695957e-37	76.1527589301822
ATXN10	-1.03987096219777	6.28225137903944	-21.1098444676372	3.59864633059844e-38	4.35798415879279e-37	76.1460931553344
SMPD1	1.66235076196785	3.5059913055311	21.0330576712797	4.82059942123971e-38	5.75033557209792e-37	76.1406510117458
KCTD11	1.65300617930158	4.55644567364386	21.0751769625143	4.1060355748319e-38	4.94379690089911e-37	76.1361413911385
HEATR3	-1.73026258211214	4.01439965234837	-21.0222216930836	5.02390724365514e-38	5.98005870056146e-37	76.1023245570701
OSBPL6	3.80003861543167	1.86653560221512	21.0396201683729	4.70152495468738e-38	5.61630738158513e-37	76.0686567946602
CTDSP1	-1.68704248465651	5.30302192980947	-21.0466307860141	4.57759240942669e-38	5.4800039695957e-37	76.0599219683744
LDOC1L	-1.5808700512537	5.30836239892004	-21.0433464541402	4.63523691423469e-38	5.5410794963303e-37	76.0445120225972
GDF15	2.3247597056266	6.51768134498928	21.0815700967926	4.00732275332046e-38	4.83190091755814e-37	76.0427971679419
NR1D1	2.92208751828267	2.21432050219991	20.9897350149225	5.6867448565913e-38	6.74026371237654e-37	76.0407840441233
SPAG9	1.58919721277873	8.51969115069591	21.0969587567399	3.77941030999967e-38	4.57357872825141e-37	75.9170397282228
NES	1.99848206459794	3.13325033491875	20.9849880163685	5.79072290591599e-38	6.84894270711025e-37	75.916783144008
RAB3D	-1.39985425999843	5.92681046521122	-21.0471925902061	4.56780460298773e-38	5.47612646454242e-37	75.9090225026845
GALNT2	0.930907713889964	6.66105892088821	21.0706086655001	4.17807035999871e-38	5.02690997846176e-37	75.9079144353498
ABCB10	-1.81048443239946	4.37050075571113	-20.9718897783625	6.0876754672187e-38	7.18999184419249e-37	75.8956085340099
SRRT	1.01601884273185	7.99199310007308	21.0823196699092	3.99590680203578e-38	4.82161221913754e-37	75.874270090842
KDM6A	1.38911664732802	5.76318743269998	21.030404863837	4.86959240164311e-38	5.80463744298498e-37	75.8556976807094
PFKFB4	2.13853607592331	3.03173890299121	20.9499863190214	6.61896251993797e-38	7.79545980165089e-37	75.8408115516614
LTBP1	-1.40086126696212	5.06444533257948	-20.9892165274727	5.69800962006149e-38	6.74883235735895e-37	75.8262835179253
SDAD1	-1.66533442878808	5.43452705715602	-20.9878648821966	5.7274816033245e-38	6.77893859405513e-37	75.8093977415679
SLC39A6	-1.0399649199056	10.4502144128769	-21.092300601278	3.84698542168429e-38	4.64862602545145e-37	75.8023957137159
LOC647979	-1.26898704936673	8.55827463476249	-21.0572338714773	4.3963794306403e-38	5.27818015779098e-37	75.7905342928413
PIP4K2C	0.78273502147939	7.01245278458541	21.0365755132463	4.75639608216263e-38	5.67779929179785e-37	75.7591033944991
GLYR1	0.864719428853405	6.83705050801479	21.027603789149	4.92186856531637e-38	5.86277278392813e-37	75.7194123459172
EEF2K	-1.28280487453383	5.39004872071908	-20.9764589992358	5.98238140822746e-38	7.07062520644495e-37	75.7186660021049
PM20D2	-2.16061673922881	4.60720411055749	-20.9383921135762	6.91886523887524e-38	8.1429347118191e-37	75.7172299067771
MAPK8IP2	2.82154437647912	2.78618890198873	20.8985365806968	8.05827694045232e-38	9.43743862409836e-37	75.7035821540388
C10orf137	1.30215827529288	5.70640561798565	20.9971753257408	5.52754554673022e-38	6.55621785273165e-37	75.6887050231245
ALOX12	3.84288722450661	1.44625626647231	20.9234893282063	7.32456229191276e-38	8.60224577036158e-37	75.6835516314125
NUDT21	-1.20580726018782	6.67330366064522	-20.9987000465643	5.49548005503384e-38	6.52281110293726e-37	75.6789643102995
ZWINT	-1.03100694418263	6.99433473587046	-20.9990137955313	5.48890508490075e-38	6.51963413635512e-37	75.6493966116524
DSCC1	-1.50001860250849	5.65895836823666	-20.9546687511609	6.50159025687503e-38	7.66262124425496e-37	75.6306612441125
RPL7L1	-1.32984277566432	5.92858574261188	-20.9672141988997	6.19735482847172e-38	7.31436571286951e-37	75.6167414386719
HLA-F-AS1	5.87259541289691	0.224770558450697	21.1453603734944	3.14424681558162e-38	3.83547656774522e-37	75.614978295022
FERMT3	3.66282652679859	1.7714443001012	20.887380280673	8.40987027625016e-38	9.84231424072832e-37	75.6013413770161
LIN54	1.57166350166349	5.70043383530086	20.9598246235934	6.37477556764156e-38	7.51845885706894e-37	75.5906844681004
LARP4	1.78153845948331	7.80018338450558	21.0054580413808	5.35559873390387e-38	6.37034375716986e-37	75.5747417426059
COASY	-1.48906496358894	5.1711784634987	-20.9271739271051	7.22207793459118e-38	8.48784479115269e-37	75.5717727263402
APC2	2.4149769441565	2.81186055241801	20.8699301667196	8.99109165995894e-38	1.04785377645403e-36	75.5617590048061
KIF3A	-2.43324286206046	4.51091220511192	-20.8824756926384	8.56929454699135e-38	1.00148764503063e-36	75.5519216273773
SEC61A1	0.770778153245338	9.06710080628817	21.0029995855352	5.40606522781984e-38	6.42580205188763e-37	75.5222346033854
TMCO3	1.38764089993884	5.21897340767022	20.9090244312186	7.74126852028205e-38	9.07252801213714e-37	75.4593381755248
NIPAL3	1.34479461111183	3.85087737093113	20.8707556794559	8.9627045137511e-38	1.04527385138057e-36	75.4332310284109
LAMB1	-1.07999292520317	6.06410924660997	-20.9128543523073	7.62866370700063e-38	8.94682831948658e-37	75.4136503633119
SPPL2A	-1.00739917282249	6.9074306974699	-20.9364285073503	6.97099692606881e-38	8.19851987282523e-37	75.4007156476359
SERINC5	1.37927254029352	6.62586389664445	20.9218190321114	7.37150200527598e-38	8.65129821306916e-37	75.3341982099027
RNF34	-1.16330627810504	5.32818772888312	-20.8545826243301	9.53567295635329e-38	1.10977449215068e-36	75.2864418758724
DNAAF2	-1.79758269897136	4.47034952167136	-20.8238970161311	1.07262861398817e-37	1.24573895419015e-36	75.2844401743828
FSTL3	1.67386521446833	5.34146303318137	20.8643529061081	9.18526779955248e-38	1.06973829164147e-36	75.2776293713676
MAST1	3.34184144852863	1.47828691233949	20.8054278193985	1.1514037082714e-37	1.33444737471455e-36	75.2506459630061
ANAPC4	-1.96656055127351	4.47082528619588	-20.802840919235	1.162893618523e-37	1.34683053159132e-36	75.2342650261206
ZNF554	2.87326676660122	1.55054667557935	20.7774032226911	1.28222079266847e-37	1.48195304330253e-36	75.229607841137
LTA4H	-0.978107865627027	6.17739595532068	-20.8727203239475	8.89550851303927e-38	1.03816109122169e-36	75.2134907473725
KYNU	-1.19356263444502	7.56202136624953	-20.8858238660843	8.46013523666187e-38	9.89421690195337e-37	75.2023766511739
NUP210	-1.238800761398	7.99072446300042	-20.8819368607323	8.5869940462065e-38	1.00285536612261e-36	75.1394628352731
ZC3H4	-1.32326828429153	5.78772096602613	-20.8272949732185	1.05873848384552e-37	1.23131727425817e-36	75.122558336792
RAD18	1.11383878959908	5.87271310681873	20.825663678247	1.06538409980379e-37	1.23818510667954e-36	75.0404349177119
ATP6V1D	1.17626797846239	6.12448192645986	20.822024031341	1.08036336101418e-37	1.25385127339355e-36	74.9935620586081
AGL	-2.71566689078888	4.33094552163542	-20.7094310891376	1.66526382299715e-37	1.91539698595629e-36	74.9363063303375
CIT	-1.7618408154855	5.68466838926239	-20.7664526756924	1.33732010068607e-37	1.54243733543958e-36	74.9216266466049
USP13	-1.42755460490031	5.6789503506341	-20.7590075378353	1.37613850804658e-37	1.58611581037705e-36	74.8889817661058
PITPNA	0.720912490021531	7.23986034943072	20.8124590148553	1.12074895456027e-37	1.29982007739709e-36	74.8840225801055
EDC4	-1.16922687519288	6.64200468463503	-20.7877249058927	1.2323816124776e-37	1.42632180533394e-36	74.8580240789264
RRP15	-1.67358604681132	5.91442562057235	-20.7582218657863	1.38030063623559e-37	1.58981734438044e-36	74.8505609008929
KBTBD8	2.43386733111917	2.84915926750885	20.6725758847156	1.91925941671543e-37	2.20148796194437e-36	74.7925395586816
ARID4B	1.66462472209635	6.60412853295851	20.773622500754	1.30098053812377e-37	1.50259658284405e-36	74.7625584706866
DDX46	-1.18320035518636	7.65829348500769	-20.7679678722082	1.32955615515564e-37	1.5345408653432e-36	74.7216682315402
CYP51A1	1.16805263000752	8.22199649178182	20.7776772302691	1.28087182517501e-37	1.4814177319659e-36	74.7010268267299
DCAF8	-1.0577613602007	5.39385462491679	-20.697491304868	1.74360482549612e-37	2.00412694856337e-36	74.6729940955703
PRSS8	1.62584688693395	6.27473831540239	20.7347042642529	1.51093839844402e-37	1.73908697698402e-36	74.6687066023101
ING1	1.37945753255939	4.29817664606209	20.6568396501432	2.03928590779964e-37	2.33436122669686e-36	74.5811200960121
ZNF654	2.05886997216907	5.12790179426344	20.6762460807834	1.89230498669048e-37	2.17205961547094e-36	74.5556001557427
PANK2	1.24847620793994	5.00566720439522	20.6765865935887	1.88982363743093e-37	2.17070127145569e-36	74.5504871270875
PIGO	-1.24640878206668	5.410900416917	-20.6673240181682	1.95850441864226e-37	2.24342656831323e-36	74.5365376382119
ARMC8	-1.43167513042959	5.0359726475894	-20.6469136527878	2.11885878277568e-37	2.4237889386553e-36	74.5149875369559
MFGE8	1.70178359602671	4.05005976546664	20.6316164799384	2.24766380381816e-37	2.56411524250033e-36	74.4744541976471
DCAF4L1	4.06689028291472	0.250240261305635	20.6359356643521	2.2105159153087e-37	2.52345857799472e-36	74.4260454806312
ACSS3	-1.57247066518371	4.34850039196725	-20.5914002672038	2.62523419353644e-37	2.98466462628848e-36	74.3823877950127
SPAG1	1.43095996653501	5.15422704524782	20.6170001144088	2.37810626296197e-37	2.70738251475671e-36	74.3389174190357
ARHGEF18	1.34278488458984	4.78388780600274	20.6210262333193	2.34143224819194e-37	2.66744638411185e-36	74.3334004115878
EI24	-0.812314599313497	6.21423014598462	-20.6423143977658	2.1567831429159e-37	2.46548470827925e-36	74.3233538409203
FGFR3	1.71089977806936	4.07282220460842	20.5827652851454	2.71430395586163e-37	3.0796485317388e-36	74.2841593236571
RBMX	-0.874422698756712	8.44273503195142	-20.667625585431	1.95622919864435e-37	2.24235621097519e-36	74.2810917187732
NSMAF	-1.17262488396521	5.66490889076136	-20.5863435674738	2.67703021452807e-37	3.04148459971247e-36	74.1958784343071
LMAN2L	1.14765964141447	5.13664284612867	20.5835994773235	2.70556796745781e-37	3.07182068484484e-36	74.1822285991626
CBX5	-1.7346695976893	7.49717301415914	-20.6278061018486	2.28095774140076e-37	2.60032292209859e-36	74.1810763686227
TSSK3	4.66964261326412	1.36870546852506	20.6403810954485	2.17292825065403e-37	2.48224399343839e-36	74.176051881953
LOC388796	1.6766641440359	4.9906836176705	20.5675014754144	2.87926846765817e-37	3.26239064045496e-36	74.1757100295213
ATG7	0.930625055889272	5.10198380123499	20.5574334691713	2.99357463194348e-37	3.38502651417328e-36	74.0801380172809
MARK3	0.728790049384621	7.29644860353082	20.6036942117713	2.50347984162303e-37	2.84817665791181e-36	74.076846672252
HJURP	-1.43786900457754	5.26193072498475	-20.5356651361992	3.25660463444359e-37	3.67251894176902e-36	74.0575500098829
MRTO4	-1.12496432497465	6.34824176976519	-20.5645150884687	2.91270748947297e-37	3.29581326481366e-36	74.0239079812369
HAPLN3	5.55295928243833	0.355250793094466	20.5740994642483	2.80675502165686e-37	3.18238447336876e-36	74.0146497032975
ULBP3	4.5961301572089	1.07491449265786	20.5374750356508	3.23387427617654e-37	3.6518104925575e-36	73.9776699214781
NAP1L2	1.75733630500692	3.90753965572086	20.4840504804273	3.97726885662244e-37	4.47015083052108e-36	73.9606465547002
PLCG1	-0.959144116087524	7.60204017253098	-20.5652123811885	2.90486493686374e-37	3.28916460420509e-36	73.930181130203
PPP1R13B	1.25937034209275	6.25294511761924	20.5357356798137	3.255715675131e-37	3.67251894176902e-36	73.8902641577084
KIF11	-1.28977723085711	6.87691715976098	-20.5385742684495	3.22014723420496e-37	3.63876637465161e-36	73.8857801167603
TBRG4	-1.34402151495371	5.90537271963809	-20.5101198414454	3.59515060925519e-37	4.04884166930531e-36	73.8616116592551
ICOSLG	1.59330541050658	5.4823191347562	20.5175518941123	3.49315064003602e-37	3.93662070781418e-36	73.8568506923537
KIAA0494	-1.26265281169446	6.17898938852866	-20.509102158797	3.60934938466103e-37	4.06209684448661e-36	73.8310545979966
WDR77	-1.19588797930932	5.45407125873491	-20.4921988879444	3.85362603277006e-37	4.33409830343285e-36	73.8147611845484
SUOX	-1.75570443936626	3.63859291070678	-20.4201092473336	5.09717489879732e-37	5.69820541493893e-36	73.7905330447562
KCNJ3	-2.42914076494384	4.39243411525582	-20.4222956149782	5.05407752531486e-37	5.65380552062646e-36	73.7805511530783
PTPN3	-1.22100278762432	5.5354658404599	-20.4710548025749	4.18279256531975e-37	4.69168496729762e-36	73.774408257408
SLC39A10	1.98439147658264	4.6909599946473	20.4724570285559	4.16011101963621e-37	4.66937561693933e-36	73.7639048168226
ORC5	-1.53709771548554	4.95855158602421	-20.4404128385067	4.71079259994688e-37	5.27331294789234e-36	73.7311456653324
HEATR2	-1.23012275751096	5.91293450262047	-20.4741255372708	4.13328369459543e-37	4.6423798863945e-36	73.7092257688476
ST6GALNAC6	1.56842015302287	3.38681852569879	20.4111620718515	5.2774345860287e-37	5.89184352581736e-36	73.6919276048098
ZNF687	-1.26122267962653	6.43838451805292	-20.4631573490617	4.31288482093951e-37	4.8311242964094e-36	73.6594345202565
LOC652276	2.60802233382996	2.82576313506312	20.3603418431784	6.43030943498739e-37	7.15505622027472e-36	73.6222102976964
CIDEB	-1.21857540873993	5.17338405518609	-20.4132196795367	5.23541891712021e-37	5.84884074615353e-36	73.565557568644
FNBP4	0.980849922137627	7.36923738425112	20.4658748854856	4.26766579078376e-37	4.78367578318147e-36	73.5493278550007
DCLRE1A	-2.02847750790372	4.78715017293638	-20.3597902897337	6.44412405792057e-37	7.16566028887391e-36	73.526210165257
C8orf83	-1.77827420007658	6.04060668338295	-20.3987458382515	5.53828264359572e-37	6.17481592876633e-36	73.496919230616
POLR3B	-1.74035946505408	4.01245764589296	-20.3467817509231	6.77876237694309e-37	7.5127913844928e-36	73.4736210266855
AVPI1	1.5961921026658	5.07343721949648	20.3782189489584	5.99834564284191e-37	6.68329996874671e-36	73.4044930034266
WWTR1	1.27682407562056	4.57899390364186	20.3570362747299	6.51355206769811e-37	7.23804948705536e-36	73.3871857356035
CCDC43	-1.61218850243393	4.75978001637399	-20.3417414179376	6.91308243987747e-37	7.65151493874989e-36	73.3605341743514
EIF2C1	-1.45058701447933	4.92133151143904	-20.3492993730599	6.71265831732744e-37	7.44446271213422e-36	73.3327092274289
APEX2	-1.60925002138518	4.80340317143835	-20.3292123295855	7.25871016055078e-37	8.028747931551e-36	73.3228569278455
DDX39A	1.28457501853588	7.452817000436	20.4092132543066	5.31754213810433e-37	5.9326600879024e-36	73.3036842555925
PARN	-1.16843989939924	5.6237699578565	-20.351692192579	6.65043337840759e-37	7.38034822962764e-36	73.2969405348542
KRT16	4.39356464716219	2.3369330673701	20.3274833190487	7.30775523618524e-37	8.07765357369213e-36	73.2795464601958
NUDCD1	-1.15701075921509	6.50792796365586	-20.368842188969	6.22113887641213e-37	6.92691921232467e-36	73.2484196128873
NCAPH	-1.10972704420521	5.566557379459	-20.3247920547696	7.38476098819746e-37	8.15738063187677e-36	73.1883998725263
STRBP	-1.11861968734797	6.66124835322593	-20.3451420700293	6.82216714751999e-37	7.55588896524002e-36	73.1456464132647
PSAT1	1.69769466042645	5.20356157244925	20.3011326197582	8.09793126930329e-37	8.92747544810997e-36	73.1318344509274
TTC8	-1.39048723451216	4.60950368108189	-20.2690865258052	9.17593458446267e-37	1.0069444225102e-35	73.119575246241
DHX16	-1.36873635929148	5.80399052362303	-20.3097800970998	7.82955434437034e-37	8.63729992448876e-36	73.1040358304324
FTSJD1	-1.83305135369504	5.42496338941817	-20.2848313151096	8.62932499041567e-37	9.50077887687371e-36	73.0999652783131
KIAA0182	-0.966799137686097	8.55770659538401	-20.3551019564802	6.56276598932674e-37	7.28789498044492e-36	73.0568676790135
C10orf26	-1.29177713480051	5.45827224900059	-20.2912652038704	8.4155165499805e-37	9.27148213319327e-36	73.0551252391364
UQCRFS1	-1.30232328245578	6.58417489616339	-20.3167131829704	7.6208715435932e-37	8.41263733960744e-36	73.0407395087456
LOC729082	-1.18690607855589	5.33361302462014	-20.2821006527974	8.72171637592529e-37	9.58720790349118e-36	73.0143851796772
ADO	-1.17266302277923	5.03007161729773	-20.2629068805248	9.39989176551864e-37	1.02949436729885e-35	73.0043145353125
PSMD5	-1.21233838608131	5.81611199680719	-20.2820034309458	8.72502417430852e-37	9.58720790349118e-36	72.9822785774899
FMNL3	1.72351903772404	4.04750853480677	20.2404323980636	1.02618746418468e-36	1.12096402031513e-35	72.9767721156664
SMC2	-1.74794468157695	5.93604092713083	-20.2653761258152	9.30975014405865e-37	1.02095909120811e-35	72.9579471353077
ENO2	1.0396100214741	5.90942740079228	20.275882459444	8.93584523634372e-37	9.81241469025688e-36	72.9344468407098
AARS2	-1.25609938678025	4.55778452254022	-20.2335634045568	1.05409030109324e-36	1.15069231041014e-35	72.9225037227393
RC3H1	1.66469606969276	6.40594676653663	20.2827993085373	8.69798301890216e-37	9.57007026369208e-36	72.881357737569
IFNAR1	-1.29772118093318	5.70685658059171	-20.2435589930176	1.0137344841845e-36	1.10808467408507e-35	72.8585497750984
SPATS2L	0.876719476177351	6.09193517838126	20.2638497991389	9.36536646802374e-37	1.02638524778001e-35	72.8483652960863
PARP4	-1.59611876579907	6.20922585528723	-20.2541701902262	9.72595288158086e-37	1.06381187698861e-35	72.8410017586349
TUBGCP5	-1.76501056855137	4.67922892474168	-20.1784200525171	1.30767622780546e-36	1.42194910492968e-35	72.7938612926021
SHPK	-1.18678702836512	5.22228770430165	-20.2181996014526	1.1193002625157e-36	1.22028537094606e-35	72.7931961039429
SYAP1	0.920123902369494	7.0990628248636	20.2618380118303	9.43918392154917e-37	1.03312115120411e-35	72.729703553999
BRCC3	-1.40424856270464	4.78691297867671	-20.1872239571402	1.2634042930049e-36	1.37470223787989e-35	72.724026493296
LIMK2	1.20857662064987	4.33630654215541	20.1773830621211	1.31299280558795e-36	1.42680257834001e-35	72.6769495388808
ERMP1	-1.21493463870771	6.69181601897313	-20.2247845052361	1.09086764021814e-36	1.19006330169655e-35	72.6685113721448
WRB	-1.46238189383912	5.04386938278034	-20.1689401791882	1.35709763306016e-36	1.47377278021416e-35	72.605310774138
LOC100507217	1.62727302500829	6.34756770405776	20.204576386428	1.18051710180555e-36	1.28618684108118e-35	72.5974696376008
SPIN4	-2.25815150314762	3.92305617380524	-20.0982733801713	1.79000999241975e-36	1.9338583406478e-35	72.5553417364669
BNIP3L	1.4538289392132	4.95756539904368	20.1624831980578	1.39183350668681e-36	1.5105141833764e-35	72.5538876330964
CXCL12	-1.12795045483587	6.62471432582455	-20.1949600672193	1.22575023270724e-36	1.33459940701797e-35	72.5414125741443
CSGALNACT2	1.47895891910808	5.1673856200781	20.1512900667527	1.45418474865871e-36	1.57715860807835e-35	72.5023087541017
CTSL2	1.68214073287779	2.95370376184395	20.0960760863702	1.80550407406069e-36	1.94933829145197e-35	72.4777204734325
BEND6	2.81706628396478	1.87490949485267	20.0568447799841	2.10605696186025e-36	2.25924930276785e-35	72.4444235525143
CTPS2	-1.36721121263898	4.54863645851934	-20.0937048512397	1.82237637213047e-36	1.96628531919419e-35	72.415293150179
FEM1A	-1.75882218666439	4.20572809812362	-20.065102742836	2.03885971183058e-36	2.19279034216428e-35	72.3464187750006
PPIL1	-1.26240737437479	5.62471423935062	-20.1111796838626	1.70166895926732e-36	1.83960644310192e-35	72.3347278633532
MAGED2	-1.17367670511026	6.24977744217637	-20.1239163366246	1.61879606767052e-36	1.75341615516333e-35	72.3203647323554
BEX4	4.27070453264606	1.39873456731818	20.0924975539262	1.83102773868109e-36	1.97434609295309e-35	72.259541428497
PSME3	-0.793613567623711	7.2433986752176	-20.1352310466704	1.54859202469074e-36	1.67846098645029e-35	72.25846148269
DPY19L1	-1.48057040723103	4.88826099605774	-20.0635421539366	2.05139093218678e-36	2.20484973971026e-35	72.2546088129501
HMGB2	-1.44727187376348	7.27354210485023	-20.1161802981005	1.66863365950029e-36	1.80506011135077e-35	72.2215737380542
NDUFV2	-1.37129574631664	5.64584126966117	-20.0798693809811	1.92403886428049e-36	2.07196561276413e-35	72.2148318928087
NUP50	-0.94990072896342	5.9527988334662	-20.0917413346802	1.83646779799549e-36	1.97893604727298e-35	72.2070160743606
NPTN	0.705996266373472	7.14596170852361	20.121379395959	1.63497217418763e-36	1.76979123890705e-35	72.1840237259493
SMARCAD1	-2.43121044316492	4.67641610480435	-19.9764761542677	2.88877280304527e-36	3.08111201263579e-35	72.0372331019403
TRUB1	-2.03167106169052	5.46886816937734	-20.0141861757654	2.4904336184862e-36	2.66645402276333e-35	72.0369776243362
ARAP1	-1.29184714312006	5.68088699390967	-20.0446587198253	2.20931780992636e-36	2.36850199059029e-35	72.0348568101368
LRCH1	-1.43838567422565	5.01667362239981	-20.0050115985238	2.58193631297596e-36	2.75912478582811e-35	72.0330895007574
SNAPC1	1.71251918703091	4.00957747644353	20.0087380216218	2.5443690888073e-36	2.72245864627084e-35	72.0327886038851
COG8	-2.02137495865062	3.6956455660919	-19.9421016871803	3.30762988459211e-36	3.52112044493434e-35	71.9561852046284
MATR3	0.994764774028155	9.28222431718364	20.0736352201648	1.97169697581466e-36	2.1219215073053e-35	71.8882815102825
CA12	-1.0376302229987	8.30245847554294	-20.0588917298133	2.08919511883125e-36	2.24259943307662e-35	71.8839636701346
NCAPH2	1.34717280831607	5.5670285524583	20.0073780131973	2.55801549393445e-36	2.73531017394883e-35	71.8806484652691
KIAA0226	0.968892389716136	6.0613265729274	20.0161968958421	2.47082032825371e-36	2.64714921010346e-35	71.8738646492096
SNRPD1	-1.51205411384949	5.86617615806505	-19.9911820486996	2.72631031259318e-36	2.91154621122658e-35	71.856338576686
PTPRE	2.19575878829431	3.21807359343557	19.922468935377	3.57379742515255e-36	3.78519240900894e-35	71.8500212398236
STK19	1.70516555313356	3.61101426838231	19.9282615208715	3.49309507604385e-36	3.70440850042849e-35	71.8466447348497
KPNB1	-0.652847649103338	9.87907145925073	-20.0609796482498	2.07213594509687e-36	2.22571622002569e-35	71.8271604194906
METTL14	-1.83877165408876	3.90265465300848	-19.9108382830585	3.74155539468309e-36	3.96036534308101e-35	71.8156141496414
ZNF767	1.69867843434864	3.33714200738474	19.9240525532442	3.55154962341707e-36	3.76401241457712e-35	71.7909896707322
SLC25A43	-0.981565014375967	5.62552782860352	-19.9726015885327	2.93317795694912e-36	3.12647980573723e-35	71.7790178964991
SLC5A8	-2.62056093402144	3.40301580503311	-19.8781410564247	4.25694040820058e-36	4.48036950199789e-35	71.7258973468403
STK36	-1.26524518592768	5.14141000060703	-19.9354190211476	3.39590834369459e-36	3.60820655272861e-35	71.7132745017901
ZADH2	-1.44192458954519	4.55769711246714	-19.9085718925926	3.77515794026689e-36	3.99340552770547e-35	71.7086543110805
COPG2	-1.36529290226777	4.60819080704162	-19.9046105945369	3.83462199677564e-36	4.05374325373424e-35	71.6794590422879
SCAMP1	-1.75454659055532	5.89225686760901	-19.9391592529469	3.34621105938117e-36	3.55992581151977e-35	71.6513685761981
MED14	-1.56061674133913	5.92467093191696	-19.9356060558873	3.39340559444473e-36	3.60783948896972e-35	71.6491621985993
ADAR	-1.49249753895577	7.7771958254672	-19.9847189828554	2.79654484842733e-36	2.98464684397566e-35	71.640380696185
SUGP2	-1.01782524569743	6.54591623882319	-19.9568452939982	3.12095722552585e-36	3.32451519998053e-35	71.6330798023381
HYAL2	-2.79866104235999	3.54068997673634	-19.8401971159061	4.94545864646746e-36	5.17571028808021e-35	71.6062745638369
CXCR4	1.92261956174094	3.32903424644855	19.8781776440519	4.25632542643814e-36	4.48036950199789e-35	71.6026912210975
C9orf72	2.90841816647903	2.33046828720959	19.821825548714	5.31811855097809e-36	5.55182363586501e-35	71.5324591399788
ADAT1	-1.90542412153857	5.2583278592598	-19.875063038149	4.3089991123885e-36	4.5294595320921e-35	71.5239611509535
KIF16B	-1.64342549486329	4.90559403803181	-19.8621748406035	4.53403849511837e-36	4.75406017506956e-35	71.5226333111056
NIPA1	-1.15539817229722	5.3418264107692	-19.8932924725102	4.00977479257195e-36	4.2308816170961e-35	71.5083806621796
METTL1	-1.99690143394547	4.533020593793	-19.8421324078302	4.907766882818e-36	5.14270008447671e-35	71.4827308150977
TBCK	-1.82807859405954	4.25449515962614	-19.8332606173527	5.08296680872272e-36	5.31629374040518e-35	71.463962209253
TMEM2	1.2631468479906	7.15589074241024	19.9299169451734	3.47037091574908e-36	3.68320516754404e-35	71.444334342632
ARAP2	2.28603726747311	4.16112846097201	19.8320382122859	5.10759595442872e-36	5.33871467136662e-35	71.4375942009663
PNRC1	1.37803710846553	5.19933224060621	19.8724666570447	4.3534104213092e-36	4.57326858580246e-35	71.4287570933257
SH3BP2	1.16751212264651	6.14612145530408	19.8954987355851	3.97501047508507e-36	4.19949937999512e-35	71.4017643382084
CEP55	-1.34182948755008	6.34114841170723	-19.8863975094531	4.1204070609634e-36	4.34213533002848e-35	71.3695955266336
NRP1	-1.0386562583472	6.93797427135241	-19.8929630458916	4.01499182828835e-36	4.23371521666421e-35	71.3589957385747
TSHZ1	1.97638538843936	3.94634875130999	19.8253110845754	5.24530287233909e-36	5.47922830961892e-35	71.3521305486656
EXOSC3	-1.49417281776384	4.39757736265478	-19.8196312031602	5.36448188431073e-36	5.59324158561176e-35	71.3378165740561
GNL3L	-1.24921890997809	6.23133358001061	-19.8774466512994	4.2686292830987e-36	4.48984629751841e-35	71.3287204606289
GET4	1.57996549114927	6.53367534429701	19.8933842991304	4.00832177840474e-36	4.2308816170961e-35	71.3270934895779
NUCKS1	-1.13535432611658	9.82212021101813	-19.9298783573891	3.47089891416491e-36	3.68320516754404e-35	71.310822873866
ADM2	4.17833783137097	3.04721541830355	19.7717233505156	6.48476237279551e-36	6.72356887307081e-35	71.2873528605591
ZNF76	1.11686761924522	5.07262874055433	19.8404024721562	4.94144533018114e-36	5.17474838459295e-35	71.2604933513226
RFWD3	-1.13559747200245	7.05403156818072	-19.8682209232015	4.42703021783596e-36	4.64768696566783e-35	71.2376426358367
COL4A5	-1.39468557964156	5.34856059351932	-19.8163200237515	5.43521454980956e-36	5.66345969663645e-35	71.2271851812106
CEBPB	2.45000856567734	6.98346303410079	19.8641503376174	4.49879092556177e-36	4.72006144536355e-35	71.2269753032822
ADCY6	-1.43600892394225	5.0833044932419	-19.8056820175696	5.66888520423661e-36	5.89959154671145e-35	71.1871602408607
COQ9	-1.50940275559168	4.58513079141823	-19.7748408809764	6.40516808444489e-36	6.64516321614493e-35	71.1733962025763
RECQL5	-1.14296614945905	5.78379456296915	-19.7871425737278	6.10058041033032e-36	6.34096375278833e-35	71.0486225405753
HDAC2	-1.05360023750054	7.01460670582668	-19.8198032569951	5.36083196579995e-36	5.59292288184893e-35	71.0354920071063
GOPC	-1.51800086745801	5.37942569591999	-19.7684807801909	6.56860685219065e-36	6.80628135043596e-35	71.0233511340128
HABP4	1.5027735352758	3.78588613825726	19.7147742990042	8.12759066624742e-36	8.38530698965588e-35	70.9551426718804
SH2B3	2.21653213940931	3.21496390269789	19.6792565259945	9.358601637597e-36	9.62566136452474e-35	70.9392925874966
PLD6	1.54467354443498	4.08543571205625	19.7286719402577	7.69155147841285e-36	7.94524440549576e-35	70.9337203916221
PRRC2A	-1.04813593518955	8.39279346703817	-19.8073188164637	5.63228346735746e-36	5.86514998182354e-35	70.8997160113094
MCM10	-1.47630885797044	5.93288640430284	-19.7571301082692	6.87080659615198e-36	7.11500740025051e-35	70.8964989130971
ARC	5.83850206510159	4.0042190707178	19.65786983392	1.01888150451692e-35	1.04602665939478e-34	70.8832054737078
PRPF4B	-1.29129446841536	6.7157916565465	-19.7762283188933	6.37006240279844e-36	6.61695177791311e-35	70.88027631006
KLF3	1.2949624965631	5.2233000364952	19.7436173147356	7.24889870856502e-36	7.50189245062137e-35	70.8765166172698
MOGS	-1.4640052201208	5.80607782341495	-19.7380845144198	7.40969541850252e-36	7.66355882368807e-35	70.8625447497313
TNFRSF10C	2.89399643617792	1.87903922684827	19.6507249730236	1.04824030623712e-35	1.07484800009256e-34	70.8499949339241
BCAP31	1.0434682942849	8.09995290624481	19.7960194450447	5.88989497936869e-36	6.12578380814441e-35	70.8370280032251
SETD5	1.30299278133514	8.28030808659045	19.7759528000263	6.37701826298263e-36	6.62006538982753e-35	70.7685644276668
PLEKHG3	-1.50902459613018	5.2877566326056	-19.6899974256966	8.96771170511864e-36	9.23497601948301e-35	70.7643404094214
MAPKBP1	1.36047039539454	4.19653494133712	19.6977747910753	8.69497952556661e-36	8.95963263004165e-35	70.7636110232096
KLHL13	-2.50156685295883	2.70281798162897	-19.629364379675	1.14119724676619e-35	1.16516378235151e-34	70.7597887363771
EFNA1	1.74795653249541	5.65652920779477	19.7060612833806	8.41358228490877e-36	8.67501542125859e-35	70.7438833230444
KIF15	-1.93459213739808	4.41758004192283	-19.6480496880538	1.05945134788231e-35	1.08567796213136e-34	70.7317367672676
VARS	-1.15421497377828	7.09878446247444	-19.7209400744667	7.93114596359034e-36	8.18768426512869e-35	70.6513193158017
PAFAH1B1	0.760639144187237	7.65184450993045	19.7325641500354	7.5737135105091e-36	7.8283550525188e-35	70.6199931859124
SLC25A11	-1.28060545830193	5.80781081435804	-19.6797643440334	9.3397398150872e-36	9.61217284107805e-35	70.5842115873933
CA8	-1.56945740015189	4.392737592188	-19.6297881984631	1.13927441629894e-35	1.16462257568359e-34	70.582842302011
MRPL42	-1.52357578763439	5.68768405103461	-19.6535479613567	1.03653989307341e-35	1.06350264857421e-34	70.5319617937738
CHAF1B	-1.54426461511058	4.68036403484148	-19.5962772657291	1.30186353837416e-35	1.32596624943785e-34	70.4627669432031
PRKCD	-1.19123996530215	5.48182143872023	-19.6295406747601	1.14039701376062e-35	1.1650580121034e-34	70.4554625288375
LYST	2.39038177600808	3.93692072545227	19.557066992242	1.52205954567679e-35	1.54178823996964e-34	70.3472580479388
SH3BP4	0.992004859242793	6.36225326389235	19.6319373893137	1.12957385406467e-35	1.15582701576559e-34	70.3377742410909
TCEB3	-0.832850130454549	6.14385835806823	-19.6276560863793	1.14898084479513e-35	1.17239509752006e-34	70.3193774279258
ARMCX3	1.34648617747427	6.30152197409971	19.6234198302157	1.16851437115597e-35	1.19159965507393e-34	70.2968352497063
SLC12A7	1.3445133761472	6.53382389047839	19.6318472176441	1.12997917410712e-35	1.15582701576559e-34	70.2920918441533
SOD1	1.11405044094729	8.24791193618286	19.6602307663972	1.00936351302595e-35	1.03689160883575e-34	70.2848575415575
NUFIP2	1.77982503235122	8.49565913741	19.6615821976278	1.00395565375322e-35	1.03197015079095e-34	70.283843439391
DND1	1.77372146441503	3.93161962691208	19.5451390571993	1.59622086518422e-35	1.61593206715139e-34	70.2716765369377
SNHG12	1.97322895416981	5.03503808642324	19.5725189063496	1.43112425054848e-35	1.45496182165184e-34	70.2375589399479
BRD7	-1.43395219534229	4.81836237769903	-19.5316924847151	1.68420099673775e-35	1.7019080041959e-34	70.1694292345524
DHX57	-1.24496086768085	4.93326144457999	-19.5434515236547	1.60700306647404e-35	1.62586323555425e-34	70.1560755307036
SLC26A6	1.20350537561732	5.00697985485628	19.5604678712505	1.50155791251299e-35	1.52286564759656e-34	70.1414754527258
FTSJ2	-1.11522752659479	5.72090240693057	-19.5649450147364	1.47499183831571e-35	1.49683030970825e-34	70.1297694168941
PREP	-0.768154790622614	5.74248186230235	-19.5649961377899	1.47469123981274e-35	1.49683030970825e-34	70.124755287787
ANKRD50	-1.6723754856452	6.90734822406679	-19.5823798787769	1.37597364469876e-35	1.40059544941826e-34	70.1233666707057
MFAP1	-1.41878259133376	4.92860460851467	-19.5173062970688	1.78374876829414e-35	1.80032675926079e-34	70.0952750713312
DUSP10	3.48391281713661	2.65135397352581	19.4715323997372	2.14170649141749e-35	2.14864423290139e-34	70.0683910003085
HLTF	-1.47368492947039	6.80670064866546	-19.5597539642816	1.5058383802377e-35	1.52628127703607e-34	70.0269952435688
LARS	-0.993959435660341	7.38945903074655	-19.573051798739	1.42808772771956e-35	1.45275785634927e-34	70.024693915768
COPG	-0.938521280820783	7.68814792316545	-19.5653095495648	1.47284975832428e-35	1.49647262200579e-34	69.9836484108937
ZXDC	-1.54091918561247	5.58620778486359	-19.4966051147302	1.93749385602685e-35	1.94844541480415e-34	69.9735710030451
MFAP3L	2.20453377812255	2.61282219929876	19.4377704914555	2.4514015975593e-35	2.44905856138481e-34	69.9734578923366
ATF7IP2	2.02973544375161	3.58779953813788	19.4648015364665	2.20013149945121e-35	2.20461349291924e-34	69.9728470043875
RAD50	-1.44484540621052	6.61836320206857	-19.5346619907087	1.66436041248518e-35	1.68287566737619e-34	69.9586329742889
GNPTAB	-1.39589279382897	5.87542754765043	-19.5173205332489	1.78364738354754e-35	1.80032675926079e-34	69.9468425740109
ZDHHC6	-1.34032064170268	5.29989684685288	-19.4980789414907	1.92611936622369e-35	1.93817209871992e-34	69.9439443304501
H2AFY2	-1.30366557582614	4.85940725042848	-19.4776542627614	2.08992612186417e-35	2.09795464958321e-34	69.9371209879259
FAM127C	-1.85401731580971	4.38465662595435	-19.4535016529005	2.30185099580756e-35	2.30240167786397e-34	69.9152081572482
PPARG	2.27831269345444	2.51808023458422	19.4024865974192	2.823435455693e-35	2.80398661288656e-34	69.8708266358847
SLCO4A1	1.56353307166461	5.75165218506243	19.5089459885226	1.84430220354574e-35	1.85807891880114e-34	69.8625257634602
SCAF4	0.895151936772706	5.97810960790718	19.5089759728436	1.84408136796002e-35	1.85807891880114e-34	69.8528409782096
ATG9B	6.0723577571784	1.06684098945175	19.6379835447356	1.10272807781523e-35	1.12933400939265e-34	69.8435890524664
PRDM2	1.3640190895772	6.03785104562374	19.5038969603648	1.88187111587864e-35	1.89478702841387e-34	69.8079700929869
ADH5	-1.01753835287264	6.0461110599956	-19.4845284388791	2.03328422660533e-35	2.04354840178772e-34	69.7696805478542
TRMT1L	-1.93161028101714	3.9295347116919	-19.3891607426971	2.97831432784494e-35	2.9525387563058e-34	69.7208651692402
PEX5	-1.11503697346798	4.90933919774335	-19.4261409992206	2.56822098207972e-35	2.56270451696308e-34	69.706416745594
FYCO1	-1.73408052998921	4.56661146555968	-19.4014060801401	2.83568556676553e-35	2.81448103374402e-34	69.7034871648822
ZBTB46	1.3020825410382	4.74399275514296	19.4235674113339	2.59482190576024e-35	2.58770432629304e-34	69.6645787915449
SLC25A24	-1.50146347511218	6.92160016944165	-19.4678197056064	2.17373725002455e-35	2.17947132910135e-34	69.6619637790292
RCC1	-0.776082544005902	7.47584311957934	-19.4817298633995	2.05615485644086e-35	2.06529332246949e-34	69.6577978423937
DNAJC9	-1.08905679551821	6.58738772745263	-19.4538457011578	2.29868506926598e-35	2.30061095741498e-34	69.6206168827013
TRIM29	3.99034871410074	1.29012680024644	19.4062216004786	2.78149998619012e-35	2.76398132911727e-34	69.5657409479188
PPP2R5D	-1.03089497475719	5.44205571298069	-19.4206183342185	2.6256454774081e-35	2.61688289417003e-34	69.5587239024036
ABCB9	1.40056040640973	4.3412934616279	19.4065321427738	2.77804170046788e-35	2.76218605223691e-34	69.5523035419332
CUL2	-1.28155415499003	5.78194350161247	-19.4171353314756	2.66252518212413e-35	2.65205903191447e-34	69.546502206154
AHNAK2	1.85498814259001	3.10914222034678	19.3501093611107	3.48330110265777e-35	3.44091716720901e-34	69.5428812488324
MLF2	0.905562370941608	7.12891386592856	19.4567137826128	2.27246319107334e-35	2.27572900643776e-34	69.5330615636859
RABIF	-0.940246093103139	5.77071802092671	-19.406930823322	2.77360823329159e-35	2.75941844697017e-34	69.5280380375212
MAP1B	2.98780174323793	5.38473760063862	19.3775864415107	3.11976884320347e-35	3.08910681668057e-34	69.5047317413851
ABCG2	-0.980080758976197	6.45212908677705	-19.4101683216203	2.73786911637412e-35	2.72548351799052e-34	69.48582401049
SGSM3	1.18851735089639	5.05832770709585	19.3906175118456	2.96097452935263e-35	2.93709003730091e-34	69.4791231643573
SPDEF	-1.85219903234482	5.47016360068469	-19.3754876366795	3.14613522906128e-35	3.11337074383555e-34	69.4467902951612
GLG1	-0.80093923149095	7.2178795839263	-19.4276724757966	2.55252203422952e-35	2.54855991047489e-34	69.4391544817327
HENMT1	-1.38716479437169	5.25366458772405	-19.3694670371557	3.22302204629863e-35	3.18757070977518e-34	69.4380965002875
NOLC1	-0.686418450424068	8.54306781735644	-19.4453131271843	2.37851229945184e-35	2.37765927651121e-34	69.4344318222166
TOP1MT	-1.19471145134891	5.94973554114495	-19.3841515862713	3.03872249981036e-35	3.01063951936188e-34	69.4084310131359
C6orf97	-1.55717700673114	5.31564892270658	-19.3464245712255	3.53519563294767e-35	3.49011875828907e-34	69.3767909613182
ESF1	-1.78746329178355	5.50541500023546	-19.3577265721993	3.37844481709768e-35	3.33930916791617e-34	69.3733395071185
PDGFA	1.09847422184789	4.86708171486793	19.3373381639099	3.66651758106971e-35	3.61763067998878e-34	69.2687372179394
TIPIN	-1.81401363219086	4.56857102498103	-19.2954274676539	4.33883953188129e-35	4.26581451050161e-34	69.250828879965
GPR3	6.0315560473383	0.488488090500028	19.6211430215756	1.17915072693466e-35	1.20171339166699e-34	69.2035897022119
DIEXF	-1.79349971343802	4.01779797010959	-19.2556296715732	5.09206400327291e-35	4.98301219372359e-34	69.1897729984544
BRD3	-1.6357080849125	4.88252847675564	-19.2786267281454	4.64206729663173e-35	4.55330988087209e-34	69.1672730913733
DDA1	1.23676202498412	4.80546713448422	19.2985501574594	4.2847188904907e-35	4.21515521909214e-34	69.143771667894
PLIN3	1.06336091522877	5.12996652478807	19.3259566182777	3.83796853437238e-35	3.78456284014408e-34	69.1397127108703
AKIRIN2	0.931145123238188	5.78005429414684	19.3104203682219	4.08512500221887e-35	4.02590633689501e-34	69.087146272739
UQCC	0.991140513809058	5.06164104352038	19.3009309613771	4.24391359970122e-35	4.17746974934686e-34	69.0542961922339
PTPRH	4.54703961309411	1.53162709653841	19.3069200707852	4.14298737720509e-35	4.0805253767007e-34	69.0277959050037
SLC38A10	-1.37394070283807	6.39038564165009	-19.2952855392443	4.3413156522804e-35	4.26581451050161e-34	69.0157005204054
C17orf104	3.90097528491445	0.409680122481303	19.2824129924404	4.57191823012163e-35	4.48713383101844e-34	68.9888194668773
APEH	-1.09514330887887	6.38890778962354	-19.2887385007006	4.45709831891964e-35	4.37701187819214e-34	68.9594004193793
NPIPL3	2.11596377615663	3.80528956175699	19.2062120240965	6.2134979427899e-35	6.06623114975005e-34	68.9308919721841
ZNF789	1.63690743807872	3.90921764019886	19.2121318553307	6.06700279278141e-35	5.93013177711726e-34	68.9258864795502
KIAA1279	-1.14599763351197	5.53699962827944	-19.2593638341932	5.01611270265478e-35	4.91156140744722e-34	68.9178889194472
RAB11FIP3	-1.0179125169489	6.05986866182442	-19.2633043806153	4.93720099168654e-35	4.83712650175546e-34	68.8971692859942
ADM	5.85542744940176	0.451843120421157	19.5119475376564	1.82232733361572e-35	1.83815454326835e-34	68.8602413809381
SLC38A6	1.37412134814846	4.19951863523011	19.2024179150542	6.30925794137153e-35	6.15253818142842e-34	68.8266381418627
SH3RF1	1.18617625142541	4.81804958847824	19.2096054062958	6.12909306432661e-35	5.98732198643681e-34	68.8005611584321
ATP6V0C	1.4937962853806	7.0087544456259	19.2725702667596	4.75653898148995e-35	4.6628580261687e-34	68.7977987290777
SMC6	-1.58739790704589	5.98707695901737	-19.2137609435243	6.0273026246028e-35	5.89477246162907e-34	68.761443798647
UBA5	-1.52311182066626	4.94538056261357	-19.1717303473146	7.14051449194049e-35	6.93484113607508e-34	68.7078869752862
NDC80	-1.80929379396197	4.74315470263987	-19.1551271184722	7.6354057306549e-35	7.40687502549145e-34	68.7019798183407
CARKD	1.14730272799245	4.91503089349875	19.1938051918308	6.53219181909751e-35	6.36251461750651e-34	68.6973978589291
VASN	1.58565269376456	4.82206514379635	19.2005986140963	6.35570160927902e-35	6.19421641687543e-34	68.6937228664079
E2F6	1.00894366910652	5.61187630113256	19.2031253206701	6.29129154246699e-35	6.13859741868249e-34	68.6542948521191
SCIN	-1.19352381778689	5.49812852588367	-19.1799767062896	6.90685810796021e-35	6.71181260880456e-34	68.6487373721031
POGLUT1	-1.53906481749087	4.26783436779065	-19.1300304004349	8.44987685180675e-35	8.17799424013982e-34	68.6296755701005
NEURL4	-1.22967638021405	5.80958515589995	-19.1826610772164	6.83247201872967e-35	6.64338732797877e-34	68.6149623322656
C7orf49	-1.53297739051103	4.22114793115494	-19.1193298564387	8.82325441453398e-35	8.52948594385354e-34	68.5938872315428
RFT1	-1.5733320148347	4.08892704640918	-19.1127726678837	9.06022675258623e-35	8.75350850434732e-34	68.5894051009138
NSMCE4A	-1.45377137356333	5.21314556294795	-19.1418271870728	8.05666424521622e-35	7.80194862982027e-34	68.5720171575342
NR1D2	1.60251728509209	5.89912400390389	19.1864402587953	6.72911383948171e-35	6.54669574470577e-34	68.5676809849038
C7orf13	-1.69921371080558	3.92729847787295	-19.0711761408823	1.072037248715e-34	1.02979614862204e-33	68.461454281649
ZNF22	-2.14540832243733	4.36126254887644	-19.0731274575587	1.06360411336441e-34	1.02228248229347e-33	68.4484189212597
ERAL1	-1.14111727000571	5.7589927369385	-19.1425346864931	8.03367641760057e-35	7.78419492514206e-34	68.4477772154391
ENDOD1	-1.24439271112824	4.91108499302651	-19.1242207498483	8.65057537909303e-35	8.36739286523724e-34	68.4365002087665
SPATS2	0.895819353489744	6.32241171021782	19.1544454617926	7.65644667705153e-35	7.42298053489911e-34	68.3906593526342
MRPS30	-1.18675093019994	5.04137921848672	-19.1105615842639	9.14157122126037e-35	8.82699983281515e-34	68.3893509390297
ASH2L	-1.32046051724464	4.82824392966052	-19.0806315085396	1.0317913790001e-34	9.93418481427611e-34	68.3448648558878
LDHA	-0.788149396535124	8.3863213486298	-19.1706264242528	7.17239228906525e-35	6.96175790146995e-34	68.3181671114591
TAMM41	-1.69276381580125	4.17468078802739	-19.0246828923471	1.294173175607e-34	1.23749297820764e-33	68.2462216784089
ARHGEF2	1.65022464823183	4.42797576243594	19.0570433704695	1.13516088554421e-34	1.08980658150639e-33	68.2278677877687
DDX20	-1.61520599703991	4.44330296245784	-19.0347434519106	1.2424697928229e-34	1.18873368507839e-33	68.2199322379357
PKD1L3	4.53228465225893	0.382922314792992	19.1086367612823	9.21298324270026e-35	8.89082122048004e-34	68.2090102781161
RBL2	-1.40233404271118	5.15278361148702	-19.0522599600771	1.15736355596692e-34	1.10984794208662e-33	68.2019985590808
DHX36	-1.36044750784591	6.14150019024231	-19.0829498527565	1.02215814752566e-34	9.84710418157788e-34	68.1741453318306
IER5L	2.12700072562436	6.09873313764664	19.0943850950462	9.75951589411984e-35	9.41281106189505e-34	68.1560410638687
EPS15	-1.38462295374659	5.81821095167741	-19.0545525285853	1.14666829565124e-34	1.10022263777804e-33	68.1051251435447
CDK5RAP2	-0.88547052399919	6.26084176132657	-19.0749391548804	1.05583422472843e-34	1.01539802037713e-33	68.1049344684447
INCA1	1.80735354995238	2.44360537709257	18.9699418425188	1.61596429237607e-34	1.53728025174615e-33	68.0852399746578
RARS2	0.999579372251989	6.06410351955052	19.0766340083058	1.04861722932475e-34	1.00903766071503e-33	68.0751454995219
HEXB	0.830650054632978	7.09893722104968	19.091754450162	9.86391361790318e-35	9.50801679226586e-34	68.0686488112208
DSCR3	0.970779894760793	5.09309710089739	19.0349386674626	1.24148739321241e-34	1.18847367853946e-33	68.0429266336127
QRICH2	3.60806273353492	1.64872743054376	18.9517397799258	1.73994172698486e-34	1.65146341896111e-33	68.0377645376962
MOBKL2C	1.75589196566009	3.60419556258614	18.9613213901588	1.67352966275146e-34	1.59023352726451e-33	68.0265778457089
SNRPF	-1.40290952152062	6.0575466311067	-19.0430927889388	1.20114422261782e-34	1.15051179719704e-33	68.0139733281954
KLK6	3.45901922766548	2.17143479960479	18.9437696709663	1.79720318441753e-34	1.70098619446513e-33	68.012859767002
BMP4	2.39425844080614	2.61684111499536	18.9380989110906	1.83909752629476e-34	1.73965311254262e-33	67.95417633641
ARL5A	-1.62017982065266	5.54980995861007	-19.0044744298575	1.40467435512043e-34	1.34008978408637e-33	67.9333613982804
LOC100506599	1.81573690659979	3.08905556878285	18.9476632655547	1.76899614501559e-34	1.67618648890883e-33	67.9328198651483
DEPDC1	-2.41302105272577	4.71520292477103	-18.9592552716739	1.68763096422233e-34	1.60272233081512e-33	67.9216938300826
MRPL46	-1.77491665885468	4.91558621106829	-18.9662780363646	1.64018250715262e-34	1.55943219156455e-33	67.888421668304
CCDC88C	-1.32511266539877	5.39963261268914	-18.9826362472608	1.53480500705661e-34	1.46256860045668e-33	67.8868828353141
WIBG	-1.99592902610131	4.83073917552497	-18.9495959897631	1.75516065574495e-34	1.66496351711166e-33	67.8642788300221
FAM20B	-1.01515909824608	6.49485814155596	-19.0103996650694	1.37132428839661e-34	1.30976741285807e-33	67.8215699876
TYW1B	3.13319809122719	2.11123333797628	18.8874860484299	2.25944323570623e-34	2.12884105205358e-33	67.8003294197474
WHSC1	-0.98400124901639	7.5002307781103	-19.0194910200556	1.3216979000677e-34	1.26309003889899e-33	67.7920443851304
SLC25A13	-1.09732305547174	5.63826888279369	-18.9768564927427	1.57123474457015e-34	1.49643108588788e-33	67.7826853007426
CLK3	1.06405481436253	6.45405628094852	19.0057150529807	1.3976245485856e-34	1.33412516841013e-33	67.7731288359113
KIAA1967	-0.861065013512054	6.49356894632837	-18.9947259789475	1.46133123227007e-34	1.39334683742786e-33	67.7512139015759
AMPD2	-1.32936732068528	4.82362622664552	-18.9141562990523	2.02710860057819e-34	1.91316953928158e-33	67.6429773875475
DFFA	-1.23488220317312	5.25470202451184	-18.9201326644169	1.97843807080338e-34	1.86934453650371e-33	67.578446256828
GTF2E1	-1.47517487614158	4.36765628236331	-18.8699223760086	2.42692361864045e-34	2.28406700045824e-33	67.5581525021765
DSCAM	-1.30957213919868	7.29996502471082	-18.9484992054488	1.76299859900886e-34	1.67145059919638e-33	67.5459483529615
SAMD4A	2.03300007323745	4.1188008354356	18.847621029156	2.65773400424121e-34	2.49567341307861e-33	67.530902688873
ACAD9	-0.957275400631543	5.71821170636111	-18.9158956737501	2.01282026595927e-34	1.90075698068339e-33	67.5254784115534
SUPT16H	-0.843744061524607	8.55912447217095	-18.9710400566255	1.6087753815562e-34	1.53131243489732e-33	67.5066880959727
MRPS35	-1.23922608653366	5.84811778593709	-18.9087977987372	2.07177232251565e-34	1.95421998430636e-33	67.4908431341
TXNL1	1.10679760481327	6.18193027764748	18.9289327754508	1.90890594526399e-34	1.80466608414895e-33	67.4761195485001
LOC400027	-1.88791105422407	3.35166459263235	-18.8033010913537	3.1842098780986e-34	2.97667557301962e-33	67.4494581852914
SMARCA4	-1.01618566009184	7.95960077190405	-18.9469218606928	1.7743326374939e-34	1.68029099826999e-33	67.4467088471115
ZFP64	-1.57295439280511	4.14791326369587	-18.8368480408562	2.77703032383891e-34	2.60477033852395e-33	67.4393557649786
C17orf67	5.54171959887301	0.455775288016741	19.0431028687675	1.20109517818514e-34	1.15051179719704e-33	67.4319711829502
DIS3	-1.48230187977638	4.97359021184278	-18.8476573318823	2.65734085537777e-34	2.49567341307861e-33	67.3828980660033
PGGT1B	-2.14652421453862	4.69146988759158	-18.8217049475515	2.95389989181262e-34	2.76911557122613e-33	67.3564363508003
EFHD1	1.02347606083281	5.57843313175217	18.881536126148	2.31483344001983e-34	2.179801489352e-33	67.3427351832413
NR2C2AP	-1.50706440901974	5.26989449194635	-18.8396428599156	2.74557272931604e-34	2.57670922138504e-33	67.3122871859757
MSH6	-0.917946316813031	7.02283871172071	-18.8990466844654	2.15560864789405e-34	2.03215327099099e-33	67.3053980035759
FAM110A	-2.4244728229171	3.78387910923139	-18.7674197832624	3.6865894673109e-34	3.43287985809061e-33	67.2682828291028
SPAG4	3.27269788863487	2.10792757281798	18.7441642569961	4.05412886240254e-34	3.7625555546515e-33	67.220259347972
C1S	3.61875709768181	0.745507342888173	18.7706959847543	3.63758108993366e-34	3.38913126172984e-33	67.205049540709
NAPG	-1.29421752169993	5.42431599503292	-18.8095497869743	3.10405129759428e-34	2.90498902635516e-33	67.1530909994808
URB1	-1.3054131329081	5.89593537352429	-18.8196417853341	2.97886036155391e-34	2.78938749645171e-33	67.1035475955966
GGA2	0.678192121052523	6.7687346337235	18.8516310124856	2.61465924971841e-34	2.45798545768919e-33	67.0965937215913
PDIA6	0.636850588772631	8.32363954336066	18.8600576587074	2.52641911417423e-34	2.37636857510967e-33	67.0545132247586
PDSS2	-1.37597297848228	4.43925793434983	-18.7536001824867	3.90074541939206e-34	3.63027637139192e-33	67.0460499813532
DLEU2	2.44147492262959	2.3228452801753	18.7052722659432	4.75320413323202e-34	4.39671382323962e-33	67.0445925380589
MRPL39	-1.70430573116326	4.51717972034771	-18.7505366225931	3.94989253322411e-34	3.67192900086938e-33	67.0421882206106
C1GALT1C1	-1.60996849074261	4.57382274953506	-18.7526272558989	3.91628645412389e-34	3.64271271739532e-33	67.0210224024334
ERO1LB	3.70908307708771	2.05962900698487	18.7089854784413	4.68151771504175e-34	4.33280034678241e-33	67.0197629213349
CENPI	-2.12597926690881	3.99283539150963	-18.7144334876913	4.5783061460359e-34	4.23962303357167e-33	66.9995315065312
C6orf64	-1.85578179485551	3.71972026284854	-18.6879072810044	5.10341125043295e-34	4.71283543634681e-33	66.9443477128653
CTC1	-2.07047416787337	4.34386812602201	-18.696037500103	4.93632108732925e-34	4.56105159472345e-33	66.9409627039525
CMTM6	-1.32458287687803	6.29526731247474	-18.7884792285563	3.38278742611449e-34	3.15877928053259e-33	66.9367368794644
GPN1	0.819672682843439	6.02167675371047	18.7943915148484	3.30212304199745e-34	3.08517909242264e-33	66.9232963784439
DDX28	-2.72426795039516	3.13860981729376	-18.6699819416932	5.49222173303147e-34	5.05236063054006e-33	66.9212307218856
ELF3	0.959103289512997	7.03501215866335	18.8036382742078	3.17983172324979e-34	2.97424528745131e-33	66.9145695289549
PFN2	0.766595130721075	8.11051919013887	18.8208363766946	2.96438221881183e-34	2.77738533486885e-33	66.9069169589318
C12orf5	1.14907358153428	5.36377550993638	18.7714528444743	3.62635294452277e-34	3.38055332464876e-33	66.8989264973867
RASSF8	-1.9054499898578	5.81945510855258	-18.7483301023749	3.98567664580003e-34	3.70313645690887e-33	66.8889930753546
B3GNT1	-2.57893611471472	2.36445574107963	-18.6529868049245	5.88839418184379e-34	5.39602763272085e-33	66.8508378288675
CIAO1	-0.743730522725063	6.66255701133664	-18.7773644425536	3.53984625686885e-34	3.30175063022168e-33	66.839877018499
MMGT1	-1.31727119137125	5.83352546181643	-18.7451919552666	4.0371326836834e-34	3.74886213225548e-33	66.8223263525892
MTERFD1	-1.98577063212289	4.00916127861987	-18.6694548104543	5.50409653789793e-34	5.06050085210582e-33	66.8169244188402
ZNF365	2.9321343358363	1.97761558264995	18.6499631874859	5.96183705578993e-34	5.4573488188851e-33	66.8104603378256
SSR1	-1.12669112933373	7.78429732176004	-18.7807199855014	3.4916713581134e-34	3.25863347059646e-33	66.7959495648768
MCF2L	-2.09518543055072	3.58955102438166	-18.646578349879	6.04514928576903e-34	5.52453970793449e-33	66.7646626895546
ANKH	1.4882362834776	4.83137160939034	18.7035524630037	4.78677996460842e-34	4.42532383239974e-33	66.7109145511691
FAS	2.19133721361419	2.75711111398467	18.6283741840946	6.51375467904471e-34	5.94629002469125e-33	66.702357678497
WDR96	7.85472147713275	-0.107223290916696	19.1914861481498	6.59356345822254e-35	6.41855385770162e-34	66.7004379738148
GBAS	-1.36901260497458	4.829460265642	-18.6770626681539	5.33519180323531e-34	4.91601915797836e-33	66.6941823148
GLE1	-0.695380263947825	6.65938836008222	-18.7366999926636	4.17975624158436e-34	3.87699630528324e-33	66.6710279380353
PSRC1	-1.50770631181642	3.99460625154709	-18.6480706226986	6.00827584028692e-34	5.49384391213551e-33	66.6398688025581
SSH3	-1.15440141907578	6.31199614497387	-18.7163494286679	4.54255640013294e-34	4.20884837871597e-33	66.6308610952989
PASK	-1.27343233608271	4.63085649253843	-18.6553419331922	5.83182071345801e-34	5.34711456205437e-33	66.6143052046273
DNA2	-1.58722790241353	4.96550462999431	-18.6582679091069	5.7622967694219e-34	5.28626720635281e-33	66.6055590591097
CDC6	0.972489901784408	6.83796578638287	18.7273189631168	4.34322175004151e-34	4.02638805696752e-33	66.6031304051496
GOLGA1	-1.05477832716667	5.42123237413955	-18.6713343275102	5.4618741425058e-34	5.02720875945333e-33	66.5796775017947
CCDC88B	3.22722860807709	1.47679544461015	18.5851125754763	7.77962898383298e-34	7.06471777814876e-33	66.5611007800231
AASDHPPT	-1.88550743982188	4.39132120961421	-18.6148490840016	6.88546485526498e-34	6.28218844732414e-33	66.5348383637001
PPP5C	-1.20564306706789	6.09528058952803	-18.6767159227256	5.34277522331975e-34	4.92029586094711e-33	66.5061986621436
FOXO1	1.97249192781794	3.64737883653893	18.5945759667452	7.48305148603141e-34	6.80884401808429e-33	66.485262483691
DCAF5	0.830299602893872	6.31001827104362	18.6874157253885	5.11369434793966e-34	4.71972540148691e-33	66.4655878992966
EN2	2.75721190873744	2.14312627039645	18.5524196293524	8.89839540181354e-34	8.03980360345379e-33	66.4357381952561
CRAMP1L	1.16034908507153	6.45963118159196	18.681101572242	5.24765452780797e-34	4.84069356442694e-33	66.435464665088
CHPF2	1.13030838662601	5.79002576755155	18.6618219373246	5.67897168953009e-34	5.21841332613743e-33	66.4343782091255
MFSD5	-1.64343564188076	4.36227507684208	-18.5933449349873	7.52097749595391e-34	6.83591454577898e-33	66.4070011438464
SLC29A1	-1.15818423440024	5.92457577416255	-18.6495628803483	5.97162934017612e-34	5.46332216001671e-33	66.4035921082445
ATXN1	1.42091145619685	6.3451333757966	18.6582988518996	5.76156601875214e-34	5.28626720635281e-33	66.363420557908
SNX33	-1.64209168909604	4.54198416784507	-18.5850647060154	7.78115890178786e-34	7.06471777814876e-33	66.3440446585503
GARS	0.930733848415835	8.05850279096622	18.6780041945091	5.31465500847856e-34	4.89979549954771e-33	66.3413693998228
TLCD1	-2.08467256044665	4.24695771602929	-18.560573747933	8.60502612991169e-34	7.77894362144017e-33	66.3373985456435
UBN1	0.941464868958785	7.0266364249627	18.6598106611511	5.72597633063074e-34	5.25871653780717e-33	66.3030324209461
CIDECP	1.66881011351511	3.82103500934201	18.5663017702151	8.40478747107241e-34	7.60203708308356e-33	66.2931509314756
TYRO3	1.21919633791542	3.98862422533903	18.573207286683	8.1696156398583e-34	7.40133542583912e-33	66.2822228877593
HNRNPM	-0.734458019282858	8.18261239098624	-18.6441236573446	6.1063003417106e-34	5.57737667475522e-33	66.182983990422
ZFYVE21	-1.09129479505104	5.97934366244299	-18.5987984195564	7.35442250413747e-34	6.69909378862718e-33	66.1820866796252
FLJ90757	1.50345100909196	3.60262510937709	18.5466292123114	9.11282252223909e-34	8.21578673110116e-33	66.1484120647877
NFIB	-1.309511779072	5.49559576992737	-18.5698545608587	8.28295529459509e-34	7.49589525686192e-33	66.1429634229072
STK38	-0.873528611368399	6.21808512207383	-18.5969363912123	7.4108688133242e-34	6.74683560337691e-33	66.1403970365826
IL4R	1.43320000096299	3.96943917364284	18.5254302876079	9.94324143135103e-34	8.94517319515409e-33	66.1325286415026
SEH1L	-1.06553053422983	6.06232704470859	-18.5841463643912	7.81056804510826e-34	7.08757135031962e-33	66.1280994528672
CTSA	0.930190522162327	6.94812640400617	18.6146391647954	6.89139942311506e-34	6.28417469750144e-33	66.1085637501915
C10orf118	2.12239006416014	6.27634671947306	18.594022441392	7.50008077050802e-34	6.82062810255444e-33	66.0977859101707
DDX5	0.825615117826809	10.6663508200944	18.6508408809358	5.94042356002164e-34	5.44072528027393e-33	66.0823888922035
DDHD2	-1.47840236271256	4.47096430362636	-18.516634918975	1.03097799183288e-33	9.26495214154382e-33	66.079528632624
CD276	1.018666910644	7.17463095333264	18.6071374119281	7.10689635061239e-34	6.4771517475554e-33	66.0644280843405
QSOX2	-1.1177745689782	5.30065902828757	-18.5415801362503	9.30404141256306e-34	8.37914855054952e-33	66.0552919039789
CCDC130	1.72464630156583	4.29354989857695	18.5128668511803	1.04709471406653e-33	9.40473254460187e-33	66.0537444007997
GPRC5C	1.77569748442791	3.97022296548261	18.5010377197319	1.09935805554109e-33	9.85298184398136e-33	66.0230382913099
LOXL2	1.41220893396837	4.85515698709746	18.5070169824666	1.07262007887243e-33	9.61849769386727e-33	66.0026131084572
MSL1	-1.07305884525031	5.7824610829862	-18.5458488264058	9.14211661715456e-34	8.23775637420759e-33	65.9932742431368
ZMYND19	-1.52402536714584	5.00374230875144	-18.5005725525635	1.10146612128823e-33	9.8665877945497e-33	65.9752487261368
HDHD1	-1.88105114600778	3.66006371030444	-18.4553507934693	1.32711699594518e-33	1.18498156114187e-32	65.9611876456749
TRPS1	-1.56664126683079	6.7369860728774	-18.5490123904692	9.02394688085353e-34	8.14883842523728e-33	65.9329611937285
PLOD3	1.05783851501868	8.06364960374755	18.5790788047795	7.97487802355502e-34	7.23274729207886e-33	65.9092917681613
GATA3	-1.10227350536901	8.8585694612958	-18.5781039701186	8.00688309397505e-34	7.25783809559018e-33	65.8708159340207
TMEM111	0.915412973985542	6.84279385903714	18.5467344109091	9.10888082080872e-34	8.21578673110116e-33	65.8554663295177
CDK17	1.35253786600018	5.30064921524535	18.5072026002671	1.0718006026904e-33	9.61630540740031e-33	65.8423701063555
SLC39A7	0.992126279541343	7.54671318821355	18.5468789317953	9.10346854726949e-34	8.21578673110116e-33	65.8179749491701
ITSN1	1.11247460274613	5.3162028485768	18.507373070091	1.07104855826644e-33	9.61471609685883e-33	65.809682299062
KCNK2	-1.05201797155513	6.11438909513099	-18.4951185197438	1.12648885772913e-33	1.00853317219817e-32	65.7878843663343
MESDC2	-0.789628407267466	6.94491524264718	-18.5248845166309	9.96559901973067e-34	8.96046655946106e-33	65.7765883201435
SYNRG	1.31390972644379	5.19902766638673	18.4941392686938	1.13104186604547e-33	1.01206763872362e-32	65.7744557422599
FAM108B1	1.23954922480249	4.81010481712042	18.4635286997733	1.28311072568348e-33	1.14691308264727e-32	65.7334036966796
CHML	-1.99556657732549	5.9979974824039	-18.4658327033313	1.27098012433011e-33	1.13667762563085e-32	65.7210912407052
PLA2G4C	3.42139274618213	1.40186035619931	18.4042812491681	1.63850323468866e-33	1.45602168421537e-32	65.7193674199947
ZBTB42	-1.63569898861946	4.40954265276383	-18.4219109721726	1.52346120551695e-33	1.35667546331552e-32	65.704856349904
C19orf26	3.1963648533274	3.12297038383394	18.378004812487	1.82642143909474e-33	1.6161413834614e-32	65.6845650447884
ZMAT5	1.89565087223031	2.40927978237614	18.3723403319236	1.86969585438867e-33	1.65181159370291e-32	65.6171083820288
BAHCC1	-2.46523890211384	4.12656331919886	-18.3774854647228	1.83034668499866e-33	1.61875822104271e-32	65.6169536217409
FYN	2.95254632492542	2.00367648368103	18.3396627108434	2.14029798108139e-33	1.8829218009261e-32	65.534185205086
SEC23A	-1.14011781598231	6.13725933427378	-18.4420450790205	1.40199022232791e-33	1.2511677949953e-32	65.5224212277801
ZNF557	1.43691953229495	3.3746034924902	18.3624983193786	1.9473562065228e-33	1.71860607904418e-32	65.5160532565699
GTPBP10	-1.59442455921544	4.79961310964261	-18.3809001767155	1.80469308478438e-33	1.5994534790638e-32	65.4992881432908
ZFP161	-2.73368922104799	3.09635376308799	-18.3213655231774	2.30870996369701e-33	2.02681708309023e-32	65.4933493756075
CLTB	1.55354552970762	6.98253874433623	18.456924293292	1.31853326075385e-33	1.17794606051535e-32	65.4777487648742
MRPL30	-0.958472463679978	6.08969382870981	-18.4338171174764	1.45040510447462e-33	1.29230553901084e-32	65.4721985444997
PDE3B	-1.83004081203641	4.53638843894879	-18.3542775488838	2.0147094530689e-33	1.77430231138095e-32	65.4690403341098
SOS1	-1.61299774805211	6.35146386366649	-18.4205495825057	1.53204745445131e-33	1.36359561619179e-32	65.4564339005177
AIMP2	-1.35392874762223	5.06552642208041	-18.3799516657186	1.81178238532311e-33	1.60488604937202e-32	65.4436536176007
CACNA1G	5.55299276966022	-0.504092412605428	18.5306369986455	9.73247174674714e-34	8.76027220089339e-33	65.4194017666302
UBE2D1	1.32142492302355	4.83998344996405	18.3954077519895	1.69967859239311e-33	1.50878050844917e-32	65.4188275556588
ATP5G3	-1.03372183702527	7.2949358482204	-18.4398519002392	1.41473388435827e-33	1.26186717237374e-32	65.4056621942973
FAHD1	-1.10803492128365	5.097960961438	-18.3784983349383	1.82269923940323e-33	1.61370153942719e-32	65.3954946445753
PLS1	-1.68481828106361	4.90457122293471	-18.3591930583238	1.97415941484271e-33	1.74042393536265e-32	65.3906524980617
DUSP2	3.53157083502922	3.81190515506254	18.3111772955028	2.40820763788801e-33	2.1130569011563e-32	65.3632891725121
ARHGAP21	1.22604510350136	6.51639693985972	18.4078856311974	1.61429195847211e-33	1.43526946908493e-32	65.329736494417
EPN2	-0.798881473608328	5.65031334848761	-18.3767613895137	1.83583345413643e-33	1.62275257330749e-32	65.2937715955649
PPP2R2D	0.91750526254099	5.77947082922626	18.387586652879	1.75550391656728e-33	1.55668332453187e-32	65.2895790587351
RTN4RL1	-1.54407169568321	4.87012414618453	-18.3478759106811	2.06877985291446e-33	1.82096180316534e-32	65.286293882119
CCT4	0.744738941007958	8.84413307017082	18.4386983081536	1.42148369990102e-33	1.26721180155356e-32	65.2810715886909
LPCAT1	-0.732735427174659	7.98981511790218	-18.4135330004478	1.57708011542371e-33	1.40293020480564e-32	65.2510894359664
ARL8B	0.911080574298532	7.44274322878243	18.392418762204	1.72079908881198e-33	1.52671851253536e-32	65.1752525147626
IMPACT	-1.71478666324079	4.68143086524513	-18.2882487883754	2.6482186812324e-33	2.32000048323367e-32	65.1530606466192
NHLRC2	-2.51782768724465	4.80360060091971	-18.2752525778188	2.79481643318475e-33	2.4420329168538e-32	65.1213264922149
RFC4	-1.82977582050461	4.85837216760403	-18.2805880650291	2.73366772475914e-33	2.39360518475769e-32	65.108255021875
E2F4	-1.02659599717623	5.84846725078431	-18.325054100003	2.27371745157756e-33	1.99714551786676e-32	65.0785600349343
UBE2H	0.82259651095201	6.99962125479111	18.3582719766254	1.98169469736849e-33	1.74614658160119e-32	65.0638107207878
DHX15	-0.806390321927671	7.60084576720091	-18.3632534321608	1.94128442156277e-33	1.71415209430917e-32	65.0608497693602
ZNF92	1.57239549751971	4.30930437401579	18.2956552780496	2.56816375407274e-33	2.25222709088162e-32	65.0420388476666
RBM17	-0.846915164683512	6.9574774779163	-18.3380484527934	2.15464467966516e-33	1.8945466678612e-32	65.0192460082848
ENPP4	-2.60273396129101	3.41623619595774	-18.2094869704665	3.67201404189209e-33	3.19681222470605e-32	65.0171454157539
PSMD8	1.04411538729162	7.7792755062794	18.3603164137505	1.96500840380278e-33	1.73327007094925e-32	65.0131172855854
FBXO5	-1.39982225047714	5.02952666848988	-18.2800794640301	2.73943809931353e-33	2.39740255221976e-32	65.0074992033077
RPAIN	-1.16292909871906	5.12810388333602	-18.2755147090684	2.79178027581379e-33	2.44193165966055e-32	64.9986495360924
EMID2	6.11200600675872	-0.344539259219111	18.5705277284258	8.26007231755256e-34	7.47923386241196e-33	64.9320403904497
PTTG1	-1.28111244630976	5.06623831650147	-18.288615486836	2.64419661209984e-33	2.31769099270219e-32	64.9284113423695
ZNF217	-1.38765124643424	8.52367354987428	-18.3321908814813	2.20752219120664e-33	1.94002107859905e-32	64.9104401178297
DHDH	5.62661317825999	-0.121210364284088	18.4019913831653	1.65407435401307e-33	1.46907804017603e-32	64.8732125825517
LOC399744	1.90862710198968	3.01117203820071	18.1685955021077	4.35246738000395e-33	3.77936990982275e-32	64.771607403671
C5orf30	-1.41638683466635	5.22690709196003	-18.2149267288835	3.58995917769119e-33	3.12863352202749e-32	64.7446052747578
TESK1	1.64746139675523	4.83140653355636	18.2228165762258	3.47421684228821e-33	3.02934319449573e-32	64.740871460194
SMEK1	0.929075255346111	7.93413837052654	18.2752601400253	2.79472879671328e-33	2.4420329168538e-32	64.6613404910014
MEF2A	1.33270808486807	6.44753232767533	18.243530540732	3.18791638255359e-33	2.78115355147763e-32	64.6550744076502
TUBD1	-1.26116065488076	6.67799234563979	-18.2467896921042	3.14508490882952e-33	2.74665274231149e-32	64.6464638814094
EGR3	1.32747234354473	4.86247048957442	18.2137882256171	3.60697847070718e-33	3.14182853875557e-32	64.6379601081057
DNAJC25	1.75613572219347	4.10579139264174	18.1637572477826	4.44096375712705e-33	3.85021658238428e-32	64.6084912938909
COPA	0.933055842208752	7.24135662179762	18.2458511465521	3.15735941715718e-33	2.75593313635369e-32	64.5834915125092
CASP2	-1.01517265142305	5.256814790949	-18.1908793981299	3.96725150871673e-33	3.45204548552438e-32	64.5597262196599
BRIX1	-1.47675443370467	5.6415543316847	-18.154168004672	4.62175314039053e-33	4.00073496479768e-32	64.4037844188449
KDM2B	-0.867762926720125	5.64395126435115	-18.1563769641709	4.57946037881178e-33	3.96617790653797e-32	64.3941883934456
SHC1	0.830248830731072	6.6871353097754	18.1856840783484	4.0538745782182e-33	3.52375251798966e-32	64.3915520585911
NCRNA00094	-1.5620840185238	3.69340169497169	-18.0928406042025	5.96699129505345e-33	5.13069215519146e-32	64.3835138931887
PLOD1	0.991285581435558	6.62929116265628	18.1854794333611	4.05732541548092e-33	3.52492001290924e-32	64.3586654414045
MMP19	2.04083697606339	2.43825443957424	18.0510448194652	7.10373657627617e-33	6.08621365274808e-32	64.3527636916329
SLC35C1	-1.30864946640384	4.65868134736539	-18.1066808794845	5.63246777098232e-33	4.85303405470934e-32	64.3349100454806
RAB11A	-0.836926081803145	7.71670937954676	-18.1884871405221	4.00690427581886e-33	3.48473567908449e-32	64.3265710289869
PALLD	0.895216949804078	6.56826671395479	18.1578047243204	4.55233209113282e-33	3.94472548663758e-32	64.2947086211137
GEMIN2	-1.91128829770933	3.86407960661112	-18.0536372651607	7.02727117910652e-33	6.02378693999884e-32	64.2868581322559
SFN	1.38022104869203	6.65151654838457	18.1649612055575	4.4187742233746e-33	3.83296577342929e-32	64.2767941373761
TRERF1	-1.55360666301449	3.96149478365189	-18.0770076837886	6.37429942328215e-33	5.4780978188577e-32	64.2749240322016
CITED2	0.988307510519872	5.89856687004644	18.1490322990814	4.72160845551861e-33	4.08505844853043e-32	64.2672040680567
BAHD1	0.929622882224121	6.0367747920429	18.1438074722688	4.82542719825235e-33	4.17272205085689e-32	64.2522107134906
LOC730101	1.79269605356575	2.41996953598406	18.039293588807	7.46099214574799e-33	6.38248760334984e-32	64.2384455845947
PPP1R3C	3.28391009092036	2.37935342160593	18.0273294693989	7.84332361585005e-33	6.68902315917778e-32	64.224127619521
RDX	-1.54947251069979	6.24007927122384	-18.1211203482042	5.30357113041522e-33	4.5743642901013e-32	64.2200853072766
CLUAP1	-1.65426859580945	3.76984288364773	-18.0323990619479	7.67896461356157e-33	6.55888683336076e-32	64.1977066269664
SPIRE1	1.04536985317257	6.07691686645815	18.1222582324649	5.27849014895857e-33	4.55508097271327e-32	64.1855415061625
ELOVL2	-1.15724539030515	6.88943468198251	-18.1334138373779	5.03883948659373e-33	4.35276609368768e-32	64.1642995874402
PARD6G	1.92967102790114	2.82989977727469	18.0239302529081	7.95550812843859e-33	6.78123944648353e-32	64.1549432593161
HMGA1	1.01854570146962	7.53643111183987	18.1325609194724	5.05676897935568e-33	4.36599919518557e-32	64.0949664099576
ZNF607	-2.47245255761952	2.29955230221669	-17.9844073041063	9.38485825308558e-33	7.9671253515027e-32	64.0829875146176
SLC25A36	1.36793962074345	6.38274749293213	18.1070612919498	5.62354477709135e-33	4.84784344598328e-32	64.0685121051617
SLC35A1	-1.22734480674811	5.38927571931787	-18.0623347032766	6.77674024244671e-33	5.8179776085564e-32	64.0547179532947
KDELR2	0.830633934515683	8.42693283280035	18.1355440546462	4.99433859328634e-33	4.31655393457988e-32	64.0538542375101
ARHGEF17	-1.39531110818877	5.2428038109204	-18.0553358363443	6.97762109722263e-33	5.98429411435648e-32	64.0280310899816
PCIF1	-1.39656860552737	4.79255685226584	-18.0277486607059	7.8295998417089e-33	6.68072590575203e-32	64.0277656379527
C4orf43	-1.74313297420303	5.08098087188629	-18.0304158630512	7.74284386272312e-33	6.61007252476679e-32	64.0052356123386
TBC1D2	1.54411685785531	3.09430140246105	17.9940300108369	9.01463993306583e-33	7.67230728959761e-32	63.9997182329704
PHF3	-1.37722679189225	6.42062379904251	-18.0751425062712	6.42409016094645e-33	5.51805258611549e-32	63.9972644677092
MBNL1	-1.24081398708815	7.06375401252895	-18.0937433378369	5.94457429755651e-33	5.1140463247086e-32	63.9957105475361
ZNF841	1.69194925111439	4.24869717652603	18.0198874075397	8.09104067504096e-33	6.89325340037621e-32	63.966151085149
TPST2	1.76839379105619	3.35097079048294	17.9907237141064	9.14015568003512e-33	7.76332979141226e-32	63.9614373680107
GPBP1	1.03047908243465	7.30618719798919	18.0990269494157	5.81506048874967e-33	5.005201832931e-32	63.9590022164673
FAF2	0.754892048545073	7.79466324647569	18.103021978211	5.7190229470266e-33	4.92507413831477e-32	63.945774841294
GABPA	1.6019073040164	5.31237380509844	18.0482678214208	7.18657541299653e-33	6.15403416318249e-32	63.9290099400522
CAB39L	1.36868005772997	3.25460208223178	17.992185466647	9.08444805828396e-33	7.7199344170092e-32	63.9065317164967
ZNF799	1.73789480765896	3.51939873139466	17.9724948907304	9.86445856476284e-33	8.35730521971093e-32	63.8810493588859
PARG	-1.41859875502436	4.30417524986252	-17.9793253592637	9.58651929856291e-33	8.13419323943004e-32	63.8784487592203
NPC2	1.02277621660438	5.63179008034025	18.0356066196851	7.5767700447238e-33	6.4749055813981e-32	63.8247884048122
COMMD2	-1.67243575781904	4.75090042887861	-17.9770745618125	9.67722434539031e-33	8.20699289819004e-32	63.8245343875079
MTCH2	-0.70951516064224	7.28054030559639	-18.0589306606446	6.87370461533372e-33	5.89819579203905e-32	63.8118737308803
MED24	-1.09595585898849	4.99269040922736	-17.9932149390993	9.04542004782702e-33	7.69379779861305e-32	63.79216804349
FRS2	1.46174027633765	6.4357227246507	18.0399814930204	7.43958869796001e-33	6.36743507598174e-32	63.7682276601638
ZNF318	-1.36927638445635	5.18059049088605	-17.9727516155976	9.85386679618066e-33	8.35256301567792e-32	63.7134090197161
ALKBH5	0.865437650764791	7.2766710604757	18.0358752826745	7.56827271971795e-33	6.47095056056048e-32	63.6841585584558
NSDHL	1.08206073824373	5.43660081308392	17.9931179094801	9.04909128789278e-33	7.69379779861305e-32	63.6660264269035
NAALAD2	7.60785483368535	0.938421821144471	18.1670955213079	4.3797118341276e-33	3.80105348800985e-32	63.6317699089831
FAM46A	1.56204183769166	7.12192462574512	18.0166364951857	8.20170965635374e-33	6.98398127764053e-32	63.6202198936817
SPRYD3	-1.26457611645115	5.55953868100769	-17.9576500143745	1.04968289474902e-32	8.88855530723174e-32	63.6037712118051
ZNF461	2.0509541871445	2.89388354012064	17.8734825903018	1.49377498263625e-32	1.25411108481971e-31	63.5717213329981
NCRNA00338	1.65969042156969	3.50071066797231	17.8923493693661	1.38008036957278e-32	1.16098913987602e-31	63.5326272091698
SLC22A4	1.47984753783316	3.54552668627184	17.8741358871796	1.48968469879013e-32	1.25130521861206e-31	63.509240452531
HOTAIRM1	2.61099804460055	1.95076983618813	17.841978307113	1.70505638403568e-32	1.42363269928171e-31	63.5054707634112
ALKBH6	1.74957188559095	4.42559355275812	17.9174336785223	1.24229185924756e-32	1.04770998759739e-31	63.4945804461165
RHOQ	1.4574909639798	5.72282217288846	17.9426377833846	1.11778809961154e-32	9.4509040333182e-32	63.4701199682382
ANKRD13A	1.10926225071117	4.63203813202369	17.9113562461076	1.27434791633279e-32	1.07420335447326e-31	63.4494395032751
C2orf44	1.65868889224058	4.62554940813733	17.9109736520009	1.27639360373512e-32	1.07538572437613e-31	63.4286922639577
LOC401397	-1.64212705524414	4.84938280156611	-17.8998127307349	1.33754786955926e-32	1.12577506645743e-31	63.4090422746352
C1QTNF6	-1.16165873236344	5.85808558917953	-17.9315913529704	1.1707293171307e-32	9.87854545897769e-32	63.4071834769631
PODNL1	2.12841202046059	2.4332339156511	17.8316768837178	1.78047960907381e-32	1.48069323630783e-31	63.3957884505998
OXA1L	-0.842185737643282	7.20048529177671	-17.9552046319159	1.06048485351309e-32	8.97548010635271e-32	63.3917633987734
WWP2	0.921956132951741	6.06664513763343	17.9410467916255	1.1252618509913e-32	9.50448444241337e-32	63.382725010121
GRAMD4	-1.40889343836377	4.36512398706577	-17.8644906849384	1.55123622988116e-32	1.2990923739876e-31	63.3816423669199
RCN2	-1.23720189423709	7.1483327689462	-17.9517293807066	1.07602895122822e-32	9.10243205884713e-32	63.3748591375684
CLNS1A	-0.935406045219927	6.85839112483716	-17.9419611065816	1.12096068821052e-32	9.47293913574169e-32	63.3558806910145
C18orf55	-1.76528785759537	3.6517569203603	-17.8334608600238	1.76718146989125e-32	1.47109720768846e-31	63.3551676137729
MRPL14	-1.81216122559953	5.03542977524904	-17.8701552823782	1.51478340071219e-32	1.2711107673613e-31	63.3533160539803
TWISTNB	-1.80828608847103	3.96940647724225	-17.8357377774899	1.75035404526157e-32	1.45781479347383e-31	63.3378631329387
PDCD2L	-1.88772586198011	3.618999222373	-17.8198346082831	1.87134662714094e-32	1.55471440597641e-31	63.3367965494314
DSEL	4.20426732870393	0.683870099199699	17.8680626109521	1.5281485828472e-32	1.28104044609206e-31	63.3066070194821
LOC340544	3.40414167523224	0.852999445977358	17.8082715146539	1.96457798783598e-32	1.63055098107042e-31	63.2950549978748
SH3D21	1.45803157914354	4.49225841047951	17.8650899703298	1.54733828027298e-32	1.2964772244131e-31	63.2923295887774
NBPF14	1.33643628373307	4.15881666506687	17.8595834624225	1.58352876681017e-32	1.32414675480667e-31	63.2821588457675
[truncated: 14,725 more rows]
