# Supplementary material for: The transcriptomic response of cells to a drug combination is more than the sum of the responses to the monotherapies
Source: eLife. 2020 Sep 18;9:e52707. doi: 10.7554/eLife.52707 (PMC7546737; doi:10.7554/eLife.52707)
Supplement: Source data 4. [file elife-52707-data4.zip › MCF7/limma_t0_T_9.txt]

1	logFC	AveExpr	t	P.Value	adj.P.Val	B
DUSP4	1.1234737792451	6.12907799082694	25.7777666067561	2.31749861736118e-45	3.87578468767483e-41	92.4124082722467
PRSS23	-1.17225297978294	7.51479796878689	-25.507450152514	5.6866835403628e-45	4.75520477645137e-41	91.8129945412043
CXCL12	-1.38464281231359	6.62471432582455	-24.7133811248757	8.27887290290309e-44	4.61519568093838e-40	89.0170808665538
TACC2	1.1879843399785	6.91534907610325	21.2189927545313	2.37783349118676e-38	9.94172182665186e-35	76.7790744180527
TNFRSF11B	1.69610980500015	2.91929869028472	20.4779906526245	4.07180580603304e-37	1.36193760600193e-33	73.4824325940375
GREB1	-1.44162382866683	9.10257794404363	-19.6403367614261	1.09245411072845e-35	3.04503375797044e-32	70.8005277025726
NEU1	1.11426542154917	7.01821897270495	19.1773547850637	6.98030139171763e-35	1.66769372107265e-31	68.8981455047903
UAP1L1	1.28172750510957	5.30103737398317	18.8841403000591	2.29042374136314e-34	4.78813083131964e-31	67.5758406509427
CD55	1.0007053498454	6.76048435142546	18.0673068141062	6.63757951938631e-33	1.23340977646907e-29	64.3904641457639
DDIT4	1.57276486978142	7.79816807553139	17.9264024192375	1.19646264267489e-32	1.81905829419044e-29	63.8100421104246
C14orf132	1.29942297964536	4.05565240400939	17.9533533041053	1.06873711036392e-32	1.78735594337261e-29	63.652588783372
CCNG2	1.23026507818077	4.84350507718494	17.889758613231	1.39516103830597e-32	1.94438943371908e-29	63.5762615475412
RAP1GAP	1.23282831960877	4.66629681578352	17.2692071650224	1.93108265701664e-31	2.48426356584202e-28	60.7443605612908
ASNS	1.4620580821058	7.81572324876419	17.1659593834754	3.00419907285712e-31	3.5887303781759e-28	60.6396908982136
SLC39A8	-1.06431441980388	5.43917794409434	-16.8436560332623	1.20405013699164e-30	1.34243563273655e-27	59.2228212594364
WIPI1	1.1359115914114	5.36228497793697	16.7107911462769	2.14218492535679e-30	2.23911879322918e-27	58.5905811789155
NOLC1	-0.584315835242609	8.54306781735644	-16.5329791129738	4.64770247015033e-30	4.57224565357613e-27	57.9355688046739
INSIG1	1.14924764777801	8.29926565363552	16.2770957099053	1.4268299997682e-29	1.3256836064513e-26	56.8221656701782
NEAT1	1.26128823231766	9.32769474472601	16.1502286992767	2.49591329556479e-29	2.09296076752563e-26	56.2655082997976
BHLHE40	1.01520298830882	6.82896665127999	16.1405460553176	2.60495955813363e-29	2.09296076752563e-26	56.1943140920659
ABCG2	0.71240700454987	6.45212908677705	16.1280149042077	2.75323707758694e-29	2.09296076752563e-26	56.166211754192
PKIB	-1.12257329586146	5.58859179671093	-16.1096470593771	2.98607191517371e-29	2.1712637699724e-26	56.0353984459926
SLC6A9	1.60094386433325	3.98393855401789	16.1317700151508	2.70793379080017e-29	2.09296076752563e-26	55.6282440391224
STX3	0.744757789224154	7.26471962093819	15.8921348766597	7.83459761562518e-29	5.24103242094862e-26	55.126288638478
ABCG1	-1.42740768670603	3.93751528526914	-15.8981444798658	7.62794802204409e-29	5.24103242094862e-26	54.4284728624743
ELOVL2	-0.979617712175848	6.88943468198251	-15.6624038189901	2.1841147700662e-28	1.40488982363797e-25	54.112462493814
NAIF1	1.32078625329657	3.97815202648618	15.6256258082585	2.57528178644813e-28	1.59514861468735e-25	53.4783427182018
FAM114A1	1.41763966885516	2.99405022301398	15.5675988928587	3.34088858776577e-28	1.99546502649267e-25	53.1961247260008
NPY1R	-1.06023814769164	6.34622103429305	-15.4362439940037	6.03139772789775e-28	3.47824467590904e-25	53.1020304187411
BRI3	1.20578299168258	4.69715541278718	15.271428488004	1.26954216804748e-27	6.63494475575816e-25	52.2709652914978
HDAC5	1.26794608443455	4.9457181551372	15.2914439818978	1.15961940792316e-27	6.46449165936895e-25	52.2621903277082
HS1BP3	1.21790783206698	4.06129864472253	15.2721567218822	1.26536474193728e-27	6.63494475575816e-25	52.2121519806951
CLCN7	1.03148561369723	6.49568832004912	15.2310814581241	1.52404214251687e-27	7.7236608458946e-25	52.1827381596215
FLCN	0.973725550667185	5.96977715283135	15.0515019108772	3.4453400531388e-27	1.69470197202039e-24	51.3624512582833
AARS	0.723304307840902	8.92408223154677	14.9692489143937	5.01254091127216e-27	2.39513526286045e-24	50.9917778642941
GOLGA2	0.624009098199639	7.31801541552838	14.9363216931073	5.82559987701373e-27	2.70631478731049e-24	50.8576160086317
OLFM1	-0.739275261344718	6.45247500202781	-14.8837218230018	7.40877576304245e-27	3.34876664489519e-24	50.6195484049556
MAGED1	0.700572410177037	6.12169042175384	14.8654585398036	8.05437105350279e-27	3.54477109207317e-24	50.5377233265772
TMEM120B	0.864021686406371	5.15035688555091	14.8237016205296	9.75124000844207e-27	4.1393724269285e-24	50.3089203530655
SFXN3	0.813712323392457	4.61006417943757	14.8203870753547	9.90043632367496e-27	4.1393724269285e-24	50.2641919230447
TMEM164	-0.843874361707048	6.7415023422082	-14.7873085487386	1.15212030735767e-26	4.69952683420722e-24	50.1828283835513
THBS1	-0.974161182443314	7.25997724538851	-14.6204746932292	2.48005277160181e-26	9.87533394101635e-24	49.4208021816903
SLC17A5	1.24691264945855	3.61549757210517	14.4594176151115	5.21523765338291e-26	2.02836359337618e-23	48.2636321652758
PFKFB2	1.2081842917039	4.74748239128216	14.29396448486	1.12278241928955e-25	4.26759390459055e-23	47.8802394298575
KLHL24	1.58960968398	4.98928081901282	14.1981386019954	1.75312955179708e-25	6.51540858316764e-23	47.363732826976
PGR	-1.26915705807559	5.26038455899292	-14.1240048595458	2.47654303682517e-25	9.00384907562266e-23	47.129213420215
LPIN1	1.03441791309745	6.13705125804514	14.0872347803887	2.94011483365634e-25	1.04618043570359e-22	46.9691339811198
DKC1	-0.553056629284977	7.29390422865692	-13.9552986044082	5.44886501834235e-25	1.89847538680745e-22	46.3507759949374
PGPEP1	0.813790448100581	5.42588814112395	13.6281833566784	2.5371465294098e-24	8.48624771156991e-22	44.8337384066017
CCND1	-0.641458005533828	8.63108843422753	-13.6328511895756	2.48185312103924e-24	8.47071665229802e-22	44.8202995412248
IRF2BP2	0.681941113661773	6.7465405455177	13.4826194994377	5.04998373236732e-24	1.655998587061e-21	44.146638109156
WBP2	0.805861997783315	6.83470217058966	13.28768168469	1.27411403069099e-23	4.0977467402454e-21	43.2385251006799
NSUN2	-0.450741484076703	7.34499913509004	-13.2759262583378	1.34741757493354e-23	4.25173802324312e-21	43.1631401691623
IGFBP4	-0.970117807052008	6.36528655900299	-13.2397012117237	1.60105254406779e-23	4.95851902722032e-21	43.0182699082905
PBXIP1	1.0319637669381	4.02271315273026	13.2092289532045	1.85123132453869e-23	5.62908957665182e-21	42.8155817006667
PPIF	-0.635599353219385	7.21639483110668	-13.1063802602229	3.02409679686637e-23	9.03124907692735e-21	42.3685269864145
PRSS8	1.0671181918498	6.27473831540239	13.0911428678963	3.25247008023129e-23	9.54286133715581e-21	42.3168764754673
PA2G4	-0.489671633014856	8.81737844623634	-13.073855100412	3.53263017207332e-23	1.01861563789231e-20	42.1772787079558
PNRC1	0.911575958668871	5.19933224060621	13.0357195839965	4.23940684619794e-23	1.2016922050138e-20	42.0431019741442
YPEL5	0.839224702798865	5.7418497596113	12.9592678383034	6.11350581990876e-23	1.67610280872384e-20	41.6876443824406
GNPDA1	0.583516253384608	6.09217817796005	12.9349390337596	6.86970018945209e-23	1.85179517225668e-20	41.5734287068277
HBP1	0.844405710132031	6.10881226071028	12.93174293286	6.9757890368435e-23	1.85179517225668e-20	41.5604379228727
SLC38A7	1.21276813015032	3.23047397848312	12.9704609133942	5.79425371667389e-23	1.61505165262757e-20	41.4252830074764
YPEL2	1.14816872838463	4.5576105459056	12.9114673419292	7.68821787071646e-23	2.00902743234159e-20	41.408839749514
NPC2	0.737126751323461	5.63179008034025	12.8756717359856	9.12912218948386e-23	2.34885291533735e-20	41.296671175258
CYP1A1	1.3269855006776	6.56248199634734	12.8539534641835	1.01325895331803e-22	2.56753677807437e-20	41.1900195298358
SLC39A7	0.693810929596706	7.54671318821355	12.8154814871231	1.21899124202626e-22	3.04274769129061e-20	40.9782739255861
MTHFD1	-0.446382655413322	8.23684255502739	-12.7892685647309	1.38272647871575e-22	3.40069376912384e-20	40.827169511332
IER3	0.933494732327236	7.58200289967431	12.7152570036492	1.97442509070297e-22	4.71718360241663e-20	40.4925865860318
RRAGD	1.20399056853346	3.73804306801649	12.7327700604574	1.81473167879659e-22	4.39848878205714e-20	40.3197289591912
IDH3A	-0.520603058957875	6.99980384423068	-12.6497882664323	2.70696473893651e-22	6.37623637943298e-20	40.1873746917884
RUNX2	1.21727215634879	4.07969380970454	12.6119032064054	3.24988260507774e-22	7.54875509546113e-20	39.9732057688359
EIF4B	0.397428883802899	9.67145157041585	12.6067037871839	3.33247822954786e-22	7.63457067273403e-20	39.9119588607844
RAB7L1	0.70908010989543	4.77957978672492	12.5455932398741	4.47670828189199e-22	1.01173607170759e-19	39.7264826727814
MRTO4	-0.654723328830068	6.34824176976519	-12.5249105369754	4.94743175232455e-22	1.0994836329368e-19	39.6101302825078
SIAH2	-0.605804606444835	6.36585921792242	-12.5228711625455	4.99645755221219e-22	1.0994836329368e-19	39.6072792471354
DSCAM-AS1	0.735277528073723	8.91590219087414	12.4538945076913	6.97594719837169e-22	1.51513949279959e-19	39.1815352912417
FUS	-0.599486514611282	8.78885790888665	-12.3627648024627	1.08489840431344e-21	2.32613345047922e-19	38.7727509676629
TPBG	-0.630381556481638	6.9236303665459	-12.3383143863658	1.2215245430545e-21	2.58592107063841e-19	38.6924300707947
PRPF4	-0.456755646964287	6.24915890261258	-12.3146135355506	1.37043554841972e-21	2.86489551397142e-19	38.5986251542173
PHGDH	1.04218507438262	6.05030267163241	12.283318727235	1.59534728893773e-21	3.29389976051785e-19	38.4595619100247
MREG	-0.650543599268993	6.62546728518557	-12.1496244281175	3.05650364453299e-21	6.23377645745972e-19	37.7984921853397
FDFT1	0.525416567336174	7.35234011998041	12.1024420371276	3.84626068456833e-21	7.7499835769543e-19	37.5502150957191
PSME3	-0.462713847179796	7.2433986752176	-12.0440038666564	5.11421267429972e-21	1.01821539005939e-18	37.2640681128653
CALCOCO1	0.913708587464522	3.78183786848304	11.9590645121398	7.74205998488289e-21	1.52327307279037e-18	36.854621496278
FABP5	-0.956448038387746	4.03559639619322	-11.9190319990113	9.41495740994513e-21	1.83088078748747e-18	36.6687505163953
RASD1	1.29929264887511	5.29286842191389	11.8019206548993	1.66989517673375e-20	3.21003757881555e-18	36.1557947161338
ARMCX3	0.825506074047004	6.30152197409971	11.7666906871246	1.98448597667735e-20	3.68761594155021e-18	35.9638572857415
ATF4	0.704836233811538	8.53654337283652	11.7789686390406	1.86861336427677e-20	3.55121476183689e-18	35.955679009624
SFPQ	-0.444318266183078	8.58640506453771	-11.769247625173	1.95977503363185e-20	3.68261546769203e-18	35.8848299873222
RAB31	-0.692638559171996	6.08225766522966	-11.7418656964256	2.24126576489211e-20	4.11900314857755e-18	35.8457501779482
WDR19	1.11848822045348	3.46382824418309	11.7240657331429	2.44566576101842e-20	4.44579502035566e-18	35.601069093094
SERBP1	-0.408858775341427	8.73601758771206	-11.711851796195	2.59664097892523e-20	4.66948642274683e-18	35.6004130680998
RCBTB1	0.869034673180724	4.23358906666651	11.6413182221553	3.67061914187402e-20	6.53057814135117e-18	35.3713902773052
CCDC86	-0.788220352605385	5.31485909358998	-11.6365511729631	3.75755311393207e-20	6.61487560814737e-18	35.3503371131118
LDHA	-0.473416276484194	8.3863213486298	-11.6232290809698	4.01160874367266e-20	6.98855673220642e-18	35.1792679636333
GDAP1	-0.591102755462676	7.61541455033792	-11.6054720318864	4.37723402914077e-20	7.54689297972682e-18	35.1066250202267
GPATCH4	-0.639269367665273	5.49721330184606	-11.5807893027843	4.94165291878719e-20	8.43308198099969e-18	35.0721495046115
TPM1	-0.548445952435879	7.78721092294453	-11.5711091991523	5.18244450676468e-20	8.75466686173056e-18	34.9530939266789
RHOQ	0.946319368087206	5.72282217288846	11.5047246251247	7.18311951972338e-20	1.16631544512479e-17	34.7083619661618
SRSF2	-0.550840219150571	8.30247843592608	-11.5227159742028	6.57468909002046e-20	1.08866435981685e-17	34.7004175873861
KPNB1	-0.366769784365424	9.87907145925073	-11.5300335238884	6.34226515713535e-20	1.06068042487932e-17	34.679125675496
OPTN	0.992238053605173	4.37171479272992	11.4792056781159	8.14423738871352e-20	1.30965602008505e-17	34.5804196947947
ARMCX1	0.926145714905152	4.15789737217489	11.4668428588666	8.65522796723639e-20	1.37857173832439e-17	34.5289730240123
GRPEL1	-0.523694836019001	6.03397888097006	-11.4633575240809	8.80501239492344e-20	1.38919837068585e-17	34.4969436601555
HNRNPD	-0.635859323698918	7.72721710820428	-11.4490249168732	9.44878943790256e-20	1.47277953861083e-17	34.3602151286538
NOP56	-0.57803602957223	7.76501818598893	-11.4476944360663	9.51089393506155e-20	1.47277953861083e-17	34.3487526488808
CLDN1	0.806632969058862	4.14131437186706	11.4221124516985	1.07879129076003e-19	1.64015504969734e-17	34.3166069758162
ACSS1	1.32034061006612	2.55465431684355	11.5073398337687	7.09128882964623e-20	1.16269327830396e-17	34.3063383970322
RNF43	0.571008367664885	5.8019603209555	11.4243898078604	1.06675751868407e-19	1.63673878371307e-17	34.2686894107308
DYNLL2	-0.384293516047003	8.21833639619391	-11.4174799470509	1.10369165216926e-19	1.66289542260168e-17	34.1857937490045
TMEM45B	0.804570290398319	3.81065688597338	11.3862653524698	1.28718715179599e-19	1.92204624344965e-17	34.1099245507292
TPP1	0.753942112999201	5.58243130947494	11.377006145259	1.34728761756731e-19	1.99398567399962e-17	34.0893334121111
TRIB3	0.877650855343126	7.80822936799348	11.3417663165907	1.60291754401461e-19	2.35150815842986e-17	33.8634832554366
LOC100506190	0.706753227449939	4.68916858230929	11.3211311210472	1.77463513991835e-19	2.58078244173865e-17	33.8255869175641
PGM5	0.835573654474324	3.56302682266846	11.3011208949277	1.95875402931612e-19	2.82398296433472e-17	33.7127972022015
ACSS2	0.842100716216704	4.80018641176269	11.2948081299813	2.02072399986078e-19	2.88842633963006e-17	33.6981317762401
TRA2B	-0.398501075622135	8.20357597403313	-11.2631643103926	2.36227609504476e-19	3.31989121122088e-17	33.4426732506539
DHX9	-0.427188167951693	8.95424224013951	-11.2683846112377	2.30218292979269e-19	3.26285655236042e-17	33.4291674313383
PLEKHA6	0.555960510789734	6.64507385984049	11.2093317120942	3.08159673408507e-19	4.29471864840323e-17	33.233474047523
SLC7A11	1.7766484267282	6.50262698686845	11.1810094849847	3.54441707184514e-19	4.81925456175107e-17	33.1185790520311
ERBB2	0.598403570709746	6.29299432476839	11.1846532070445	3.48117249645466e-19	4.81149825047171e-17	33.1007801879772
TMEM214	0.473248808647342	6.57851948414562	11.1825074289636	3.51827880145017e-19	4.81925456175107e-17	33.0850386881189
PHLDA1	0.805076275834118	6.06340287665354	11.1571963021912	3.98708549641278e-19	5.37742079371027e-17	33.0046435412673
GTPBP4	-0.471914859379931	7.55703967411149	-11.1532444779481	4.0657331522328e-19	5.4396256990353e-17	32.9157638963567
BNIP3L	0.859433857843652	4.95756539904368	11.1163862476696	4.87844491697168e-19	6.47516768185988e-17	32.831178685453
UTP20	-0.83456044856813	6.50677921066467	-11.1050096559592	5.16079305858627e-19	6.79599237100762e-17	32.6935874069346
R3HDM2	0.543705187618779	5.97462671969409	11.0880763831438	5.61167364059696e-19	7.33200234104246e-17	32.6519288567365
RPS6KA2	0.876274931382464	4.16601155792581	11.0813984898591	5.80015778586836e-19	7.51952238843895e-17	32.6271622279993
EPS15L1	-0.536555082878644	6.17091598653785	-11.0661627140591	6.25428889631756e-19	7.98448301542098e-17	32.5504506967064
FOXN3	0.926885438104486	4.89481751865246	11.0394265939771	7.1390686079901e-19	9.04498359091109e-17	32.4495753544347
SRSF1	-0.484314252918134	8.80616712877644	-11.0703504933279	6.12602548522001e-19	7.88089617037073e-17	32.4440072815365
ISOC1	-0.480434022307979	6.60255765383283	-11.0233820796146	7.72919492025808e-19	9.71902675536813e-17	32.2868584424001
ALDH1B1	-0.647911859898995	4.11482585509358	-11.0018722519788	8.59777656525398e-19	1.06510529835043e-16	32.2652098390748
COPG	0.500604420084797	7.68814792316545	10.9961952033569	8.84290959922904e-19	1.08741779512872e-16	32.1257840973088
C8orf33	-0.489139724778632	6.553776605788	-10.9674475110858	1.01960410320856e-18	1.24466124248613e-16	32.0383129782548
FASTKD2	-0.59621810318746	5.46614120634112	-10.9413336655706	1.16043108744387e-18	1.38621782188652e-16	31.9288442007296
CCT2	-0.478370286431502	9.21614679939084	-10.9593761582184	1.06119839050724e-18	1.28118185691055e-16	31.9048093942987
SCD	0.693603339194205	11.0776131828379	10.9586841706173	1.06484261008471e-18	1.28118185691055e-16	31.8354781879713
MCM6	-0.552823719962923	7.29767108050462	-10.9306169340578	1.22372137286421e-18	1.45145505246674e-16	31.8330029255023
CTPS	-0.419277285587804	6.52130529647733	-10.9178675670629	1.30353753197898e-18	1.53523673836735e-16	31.7879400860242
SC4MOL	0.859897713756478	7.0304553009857	10.9084979684116	1.36550241741486e-18	1.58587933533654e-16	31.7545294188768
JDP2	1.06958825554919	3.89194486273967	10.8922243316517	1.48022485738813e-18	1.68403268809245e-16	31.70847855458
FTSJ3	-0.415184573615043	8.42904102660954	-10.9137377935057	1.3304942962343e-18	1.55602703567989e-16	31.7029880271363
BMS1	-0.38227569597047	7.35231036446008	-10.8952012495695	1.45853983977231e-18	1.67072741646247e-16	31.6525019829449
NCL	-0.440184689263011	10.2783696372957	-10.9046271755607	1.3919553170751e-18	1.6054524636389e-16	31.5950820336427
CYP2S1	-1.88199887072888	2.50477238741701	-11.0036412668861	8.52279177878017e-19	1.06369529633074e-16	31.5809868880897
MBTPS1	0.38326786595835	7.80558467755534	10.887840147188	1.5127506159432e-18	1.70940819601581e-16	31.5763600216997
WDR3	-0.537396180517306	5.65497584333086	-10.8663494359033	1.68285011334532e-18	1.88885807352934e-16	31.5581970643117
BTG1	0.667214181860778	5.49652482144106	10.8214730984304	2.10239647457106e-18	2.34403190938177e-16	31.3790829213628
C12orf23	0.857850790067121	5.64638951060232	10.7754445224203	2.6418629631016e-18	2.92599444999411e-16	31.1387330824168
LYAR	-0.662526358945938	4.95589247244248	-10.7523813539767	2.96230591334146e-18	3.25931605886332e-16	31.0331717639706
EIF2S1	-0.505718662848034	7.98218316634072	-10.7212909145343	3.45677936085595e-18	3.77850836803627e-16	30.7708284290995
XRCC5	-0.417470807124484	8.93006266288899	-10.70064241296	3.83007705558207e-18	4.15936419984121e-16	30.6259531921789
DLC1	-0.790536565236656	4.97226967964939	-10.6512280689681	4.8957624553258e-18	5.24850841685055e-16	30.5422024721586
ATF5	-0.54876759315728	6.4443887740544	-10.6587962531756	4.71507697077406e-18	5.08741595220809e-16	30.5132924602263
DHRS2	-0.783604163399631	5.77473506020998	-10.6380414122902	5.227314663434e-18	5.56825544148218e-16	30.4581304199749
FAM136A	-0.527512114358016	6.88905390550421	-10.6303214531171	5.43176126852279e-18	5.74941616802374e-16	30.3644141836067
ADORA2A	-1.06453884708474	3.27458780037323	-10.6167704073011	5.8101933624999e-18	6.11130023864455e-16	30.3019248385175
INSR	0.678205992174538	5.23683720530654	10.5873535237752	6.72509115377663e-18	6.98574064942611e-16	30.2170837604323
NAT10	-0.449772237554427	6.02194690774374	-10.5905150471986	6.62021487862058e-18	6.91977960187816e-16	30.1845622539543
ZWILCH	-0.591883520460263	6.76454655283463	-10.5678217472139	7.41094100506782e-18	7.65065292399718e-16	30.0465115864016
TP53INP1	0.738035751428044	5.70289841115724	10.5520864231148	8.01411509596104e-18	8.19518527322164e-16	30.0315943548181
ENDOD1	-0.62217540957479	4.91108499302651	-10.5485005781285	8.15830995962598e-18	8.26906519786575e-16	30.0284153507722
TFDP1	-0.409347671099838	6.44328660379813	-10.5515276134101	8.03641703425227e-18	8.19518527322164e-16	29.9778897211847
SUSD4	-0.661971241432921	4.9502972989518	-10.5156921706463	9.60437230319549e-18	9.61817499393062e-16	29.9006523131287
SGCG	0.566048741450939	5.82568626056248	10.5217220334101	9.32057426080099e-18	9.39019782756842e-16	29.8745161421222
RRAGC	0.760317719601494	4.75400251011141	10.4917902170543	1.08170830688265e-17	1.07044317895299e-15	29.7842786784407
HSPA8	-0.34918589260209	11.9936459746859	-10.49566097152	1.06107630544852e-17	1.05627619835245e-15	29.5190911653544
LIMA1	0.587003059416333	5.6581598543697	10.4430753365253	1.37844192362677e-17	1.34747454830906e-15	29.4899227557678
UNG	-0.554207038508851	6.80955489163731	-10.4420018253872	1.38582649072685e-17	1.34747454830906e-15	29.4452296385248
UMPS	-0.502299995029601	5.72626335828532	-10.4378434868808	1.41480711925278e-17	1.35984104956227e-15	29.4367219370831
NFS1	-0.54312231594998	4.88506480226679	-10.4273625423244	1.49057304435419e-17	1.41638315873747e-15	29.4297750550241
OSBPL2	0.343931606916676	7.09270110579106	10.4387541933729	1.40840868369328e-17	1.35984104956227e-15	29.4206279105227
SNX8	0.640673562760239	5.98024001615395	10.4197920389716	1.54781471313558e-17	1.46246628601579e-15	29.3794750758054
FGD3	-1.37600759695982	3.04709774106165	-10.4651284234543	1.23516437517297e-17	1.2151111182584e-15	29.3534632124377
PAICS	-0.437238614677419	8.36509181310262	-10.4277852062026	1.4874404397821e-17	1.41638315873747e-15	29.3005560068391
KIAA1324	-0.802222672497067	5.34383163589681	-10.391837776256	1.77892201836615e-17	1.66204982319304e-15	29.2718495367761
C1orf226	-0.823002999783131	4.45595842770565	-10.3867206673242	1.82482597315865e-17	1.69546608750585e-15	29.2706850265613
RRM2	-0.421626231203049	8.46918250407167	-10.4169866621102	1.56958113531451e-17	1.4747008374719e-15	29.2255376232552
BMF	0.941963294122671	3.93161958495479	10.3350454517086	2.36035353380323e-17	2.14535611409377e-15	29.0152958069474
MCM3	-0.499085582165575	7.3432593757179	-10.3490381791251	2.20146651650844e-17	2.03410641006006e-15	28.9467437979425
YARS	0.459396609293846	7.61691073457606	10.3374083271767	2.33273924152184e-17	2.13184322815362e-15	28.8994302503014
CSE1L	-0.441652959477139	9.06587088157329	-10.3377049962135	2.32929508348026e-17	2.13184322815362e-15	28.8208515345639
ABCF2	-0.371329315840699	6.61794501866691	-10.3145619170599	2.61387995902018e-17	2.35024346422868e-15	28.8121450618872
SARS	0.504475855466437	8.09179085661791	10.3233644188262	2.5017505702295e-17	2.26158251548747e-15	28.8100060829959
CBS	0.628216604928931	7.22412610026002	10.2971158095189	2.85120253768764e-17	2.53635698086639e-15	28.7057011839851
TPM4	-0.319106386900836	9.31761628583811	-10.3126095070477	2.63942447265112e-17	2.36052058185119e-15	28.6989768799853
FLVCR2	0.653686539110552	4.90561404488624	10.2611959982466	3.40994788427021e-17	2.98575750871911e-15	28.6444907777422
POLE3	-0.459781062141708	7.4215260093374	-10.2745983219249	3.18968158653998e-17	2.82244628853411e-15	28.58440915683
PSAT1	0.888403192288253	5.20356157244925	10.2256919617424	4.06988967010272e-17	3.52667538045585e-15	28.4765623342276
CALM1	-0.361539140200733	9.16678074714688	-10.264904384924	3.34752010759482e-17	2.94652243575873e-15	28.4642451220505
WDR77	-0.558196854355208	5.45407125873491	-10.230277242281	3.9779447973468e-17	3.46495566618895e-15	28.4432019690627
CERS4	0.915481056536886	3.79250977240498	10.2197161047251	4.19291908197408e-17	3.59601942189408e-15	28.4248747199844
RERG	-0.599109178616606	5.41567838506433	-10.2102930854893	4.39452542721145e-17	3.74969608391246e-15	28.3437690472867
SAT2	0.940698379346483	3.90571542958012	10.1915325415041	4.82526044887728e-17	4.07563917914261e-15	28.2934500648141
DHCR7	0.594252647607127	8.35784832687593	10.2212430111922	4.1611338341061e-17	3.58715475472115e-15	28.2910725654008
SQSTM1	0.680688453968363	9.89584571507719	10.1962983920705	4.7119896020287e-17	4.00016822864609e-15	28.1247312028745
SRSF7	-0.461531615392612	7.63560642719624	-10.1823010992763	5.05247698670124e-17	4.24611181535636e-15	28.1209326577226
DSCAM	0.634033395882969	7.29996502471082	10.1727834604484	5.2979563710702e-17	4.4301511174889e-15	28.0701833611855
ZFYVE1	0.645939232933275	5.08625321664799	10.1233009952703	6.78021673996403e-17	5.61348241381973e-15	27.9646546694936
GOT2	-0.389580578737482	6.79143282820664	-10.1245907941921	6.73675452172279e-17	5.60524789160657e-15	27.8583067490231
GIGYF1	0.513372538847015	6.86024438341345	10.1126746745312	7.14913923192684e-17	5.88976376919923e-15	27.8006020834511
TESK2	0.795588375010244	3.97116581227823	10.0525723089439	9.64755481947377e-17	7.87052228296973e-15	27.6332334295923
SH3BP5	0.32033920502023	8.04821412865079	10.0674708569284	8.95671517803293e-17	7.34275022732464e-15	27.535344617811
MSX2	-0.586120004787176	5.03293881652298	-10.0216410540154	1.12568287996454e-16	9.09464757706616e-15	27.4731523643253
C12orf24	-0.903405339147078	3.67093554991684	-10.0059533430784	1.2173042266595e-16	9.7875941762757e-15	27.400003980099
TPM3	-0.325405500526346	8.49138991515555	-10.0384121937246	1.03535186409447e-16	8.40544882287183e-15	27.3723715279991
AHRR	0.97133548934803	4.34020831906099	9.99382982600187	1.29319049702978e-16	1.0309351140259e-14	27.3489814974047
SLC24A3	-0.808578537433343	4.11982884670018	-9.99362304411104	1.29452507740636e-16	1.0309351140259e-14	27.3448237895252
C4orf34	0.760337289547151	5.25874128062407	9.96398228499539	1.50081002882136e-16	1.18955198682505e-14	27.1559187742852
MYLIP	0.501119672447609	6.59466243794412	9.95556281788881	1.56518996543504e-16	1.23472815952527e-14	27.0598048184906
PNPT1	-0.64470368076285	6.20087749835042	-9.8779322965634	2.30555902480562e-16	1.80178360424529e-14	26.6650318218506
ABAT	-0.524693659245965	6.40002589974269	-9.86262001945136	2.48861664546934e-16	1.93579650134089e-14	26.6089425641808
NOP16	-0.709858447872276	5.45158831276768	-9.85187974309289	2.62562532357608e-16	2.03291471812437e-14	26.5909639329777
WSCD1	0.959310182964821	3.03617167120123	9.8350615352997	2.8554826201034e-16	2.17068596993679e-14	26.5385004662301
SAT1	0.778771315766481	5.89732516241368	9.82185731825345	3.04996633476422e-16	2.29764130552238e-14	26.5028701155899
CIRH1A	-0.414526226491951	6.44461826384541	-9.82595286259856	2.98826651302319e-16	2.26134702098642e-14	26.4125015128584
PI4K2A	0.515926758714746	6.12383947389819	9.81276207818836	3.19158267671067e-16	2.3935438872336e-14	26.4058806827056
CCT6A	-0.420379828674466	8.7798903199244	-9.83833048853538	2.80928171443203e-16	2.14531631927677e-14	26.3708891171473
HNRNPU	-0.330697503774612	9.64390869422011	-9.84512881591402	2.71557988697341e-16	2.08327330411667e-14	26.370758092606
ACTB	-0.570565303619802	11.6494374774781	-9.84751298748852	2.68346455675917e-16	2.06812263812168e-14	26.3012275271517
MYBL1	-0.840388845985427	5.66144148760403	-9.79379177677895	3.50847940469176e-16	2.61945578411005e-14	26.2823938715114
URB2	-0.57653874522289	4.90625582190586	-9.78472274260846	3.67091084057537e-16	2.72854723990144e-14	26.260797969828
MTHFR	0.727624446162273	4.80990430897259	9.75161422302962	4.33041773733183e-16	3.14877853213642e-14	26.1506166282916
DUSP3	0.47948654687662	6.61964217285845	9.76808833563784	3.98864398439751e-16	2.9385939204874e-14	26.134694857653
S1PR3	0.574176826572211	5.23574053139686	9.74664559698228	4.43913577726706e-16	3.21385743458937e-14	26.0640571975731
SQLE	0.535728416244501	9.16576096135356	9.77791193622373	3.79782285216681e-16	2.81038891060344e-14	26.0598170331218
MARS	0.444482243697676	7.53403598710376	9.76611672244433	4.02808242532192e-16	2.95463379302999e-14	26.0489973323081
ADM2	2.27549108819983	3.04721541830355	9.94221994367567	1.67292356975992e-16	1.31351989580586e-14	26.029822511521
RET	-0.720917842976186	6.20179262202891	-9.70102625879055	5.5740595542179e-16	4.01812810279052e-14	25.8243798222781
KIFC3	0.948597028705121	3.36588423012208	9.67828829951362	6.24385975967735e-16	4.4293373119681e-14	25.8016942742869
MNT	0.7241355918921	5.09078222795694	9.67807723296642	6.25044011973495e-16	4.4293373119681e-14	25.7830069124079
PUS7	-0.510086480250386	6.17105250787834	-9.68685822371589	5.98244830727002e-16	4.29401139445424e-14	25.727444865262
RARA	-0.756079288044657	5.84652387451635	-9.6439386690291	7.41141556782083e-16	5.20792075446368e-14	25.5925234095439
ATP5A1	-0.367148647821859	8.05728225302529	-9.67914709788211	6.21715661552948e-16	4.4293373119681e-14	25.5923466341393
RRP1B	-0.388710030661631	6.70065163701951	-9.66278452180405	6.74614226623272e-16	4.76044233166565e-14	25.5700464387915
ATP8B2	0.933930215658252	3.40048938104224	9.62338764871835	8.21187146647863e-16	5.67501398369374e-14	25.5071723364863
CITED2	0.541521374070679	5.89856687004644	9.626562087876	8.08280496581966e-16	5.60899710574141e-14	25.4599093369881
ELAC2	-0.437771620100257	6.81938325219402	-9.63498738559947	7.74999943790645e-16	5.40045794164781e-14	25.4234628517661
GDF15	1.07636941387024	6.51768134498928	9.61519445278874	8.55459391706857e-16	5.86340281430552e-14	25.4173616491888
CLN3	0.616628828173105	5.41162513698754	9.6094572480449	8.80306032458229e-16	5.9604202780694e-14	25.3987462161084
TCEB3	-0.391226956956034	6.14385835806823	-9.62134191140527	8.29613698588014e-16	5.70965411324525e-14	25.3957778504538
STARD7	-0.399764386917871	7.92112674946931	-9.63683564255085	7.6788444560344e-16	5.373263375846e-14	25.3906284033044
SLC29A1	-0.552337318943355	5.92457577416255	-9.61091989150323	8.7390391917182e-16	5.94112566838598e-14	25.3622343353455
CCNI	0.396227335901217	7.4986155023831	9.61357603438344	8.62396553845054e-16	5.88682447612436e-14	25.3055195115505
CLCN5	0.803510741025527	4.50614355992033	9.55530492934434	1.15343971957148e-15	7.7782765605296e-14	25.183452871746
VEGFB	0.884781110040444	4.26831925411859	9.52310062179365	1.35452035382549e-15	9.0104862653131e-14	25.0396358114558
BDKRB2	0.865015122136415	3.96173119965721	9.52262851967355	1.35771498377117e-15	9.0104862653131e-14	25.0303850655239
GEMIN4	-0.513967664543505	5.6027002266946	-9.53962844624978	1.24729210701726e-15	8.3773948585368e-14	25.0106431716748
MT1X	1.32248753513116	5.90502223325212	9.50252201163434	1.50099724365817e-15	9.84418741291734e-14	24.9471634958944
ODC1	-0.48102496204882	6.8973706332747	-9.52902658625293	1.31505380103855e-15	8.79718390742748e-14	24.9229434196376
SLC43A1	2.10977259424719	1.60997768497946	9.7524292483664	4.31284023139654e-16	3.14877853213642e-14	24.8896291317391
ZDHHC7	0.398338014981651	6.58952859629132	9.51503021059743	1.41017988872575e-15	9.28497970828717e-14	24.8544555433994
PDXDC1	0.364202780643791	7.52768612752152	9.51560646327759	1.40613091565824e-15	9.28497970828717e-14	24.8186322236877
ATG13	0.370630950230485	6.66488912292753	9.50086663771761	1.51344644039336e-15	9.88706182388222e-14	24.7946606966253
LHFPL2	0.645225864169921	6.06432015976165	9.46136095964138	1.84319529657082e-15	1.1947906255756e-13	24.6705813158211
C5orf41	1.35037075522599	4.81563713303347	9.44572754049108	1.99271428608977e-15	1.27686412722472e-13	24.662085568557
FADS2	0.684811058549711	5.18996303595096	9.45006997915981	1.9500071157057e-15	1.25430457704085e-13	24.6458284540533
C6orf211	-0.590580401397137	7.36031018031569	-9.47889532380751	1.6887964193822e-15	1.09896619913416e-13	24.614638158052
MSH6	-0.460580958508789	7.02283871172071	-9.45299469239565	1.92175982661809e-15	1.24090777375911e-13	24.5442314900954
PDCD11	-0.400773597450179	6.63751552640649	-9.44325360606498	2.01746172826346e-15	1.28778740242283e-13	24.4976256679889
GEMIN5	-0.478147807056144	5.94301462918895	-9.42869143984148	2.16948385370371e-15	1.37433515035382e-13	24.4338164872782
TCOF1	-0.397024130406147	7.19434874425548	-9.43552773212587	2.09674068670742e-15	1.33330384960057e-13	24.4327968843383
CDC25A	-0.64670609466549	4.53893069053416	-9.37581669221666	2.82427061797314e-15	1.78038920467814e-13	24.3043032293136
SCO1	-0.534348212284432	5.03048838922527	-9.37528576606011	2.83175991655337e-15	1.78038920467814e-13	24.2434973800469
DDX56	-0.481769132068504	6.30761517168579	-9.36660782147679	2.95702359269868e-15	1.85218211851284e-13	24.1452245389699
TIMM8A	-0.536990707995803	4.62846479765655	-9.33918195457691	3.3904828249386e-15	2.10789720313283e-13	24.0903795695262
POLR2D	-0.367348107370029	5.94949248735435	-9.33556650946786	3.45217230684141e-15	2.13830109850428e-13	23.9988829465946
ATF6B	0.413883737932375	6.24625884148147	9.31259446658152	3.8712076537822e-15	2.38022341183285e-13	23.8761929737701
EXOSC2	-0.491199921144698	5.36734431609077	-9.30082014371843	4.10531141376792e-15	2.51491677962838e-13	23.8578476252922
PNO1	-0.493660508632174	5.37154395269287	-9.29536515435242	4.21851450682877e-15	2.57483345300016e-13	23.8460897072419
CLCN6	0.832894245365833	4.38614004906444	9.27642526285524	4.63632657484673e-15	2.79920309161504e-13	23.8348748488526
LETMD1	0.440394376412442	5.85532477209732	9.29082408799685	4.31512684976726e-15	2.62422477947301e-13	23.7894954961254
JAK2	-1.01730961462532	4.43503522833083	-9.25497013205961	5.15977839121206e-15	3.10403359045433e-13	23.7340588578912
CS	-0.295447596568298	8.44847820376637	-9.28598389813016	4.42053821593789e-15	2.67858989577338e-13	23.6433611464048
RANBP1	-0.577368148998812	6.96002522513746	-9.25183287834218	5.24111622246245e-15	3.14166407542875e-13	23.5376869109332
MARS2	-0.621201489833697	3.72991524945803	-9.20846354757658	6.5060254414883e-15	3.84476217256009e-13	23.5012693126876
TMEM150C	0.452799098389561	5.04427325230211	9.2294480344259	5.85987255324832e-15	3.50001816359017e-13	23.4750109946275
SLC39A10	-1.02386186288094	4.6909599946473	-9.19456579972805	6.97266972124309e-15	4.10601860627005e-13	23.4278121842946
LSG1	-0.314393451592527	6.68114765000441	-9.20961380353334	6.46883078742708e-15	3.836337804572e-13	23.3473113773006
IARS2	-0.3894294245567	6.96553155880434	-9.2190091352678	6.17286951687865e-15	3.67384590036578e-13	23.3429349072508
C6orf1	0.883227289379422	4.22459401924266	9.17285128125265	7.76959156070603e-15	4.54330941472894e-13	23.3391339439324
ODZ4	-2.00064529731234	2.63704927903419	-9.339333697476	3.38791789713101e-15	2.10789720313283e-13	23.1497584882218
KARS	-0.319572621183839	8.09164943055218	-9.17954994427231	7.51450108672573e-15	4.40956197103162e-13	23.1347334343936
NIP7	-0.534626740245034	5.76610453486652	-9.13655870474309	9.30972926664086e-15	5.42494467788508e-13	23.0477065667499
HERPUD1	0.837442487287887	6.39996889195011	9.11680672009437	1.02724496532115e-14	5.94451377163699e-13	23.015926090205
H6PD	0.596047835933107	4.41833412581303	9.11516866416944	1.03566192736871e-14	5.97255519769461e-13	22.9980157227991
MT2A	0.962521583458875	7.21193164564443	9.09518202108446	1.14408099467865e-14	6.55260635445401e-13	22.8520945183892
DHX15	-0.390121508565421	7.60084576720091	-9.11809376585108	1.0206795844392e-14	5.92702964241706e-13	22.8448857162228
PDZK1	-1.31882148896499	3.34086558863381	-9.09798952792695	1.12819299921543e-14	6.48381433638451e-13	22.8055189610316
VEGFA	0.663356792168526	7.06037922764422	9.07540583950968	1.2625092831586e-14	7.15735771238795e-13	22.7540816937503
CYCS	-0.538900681919428	8.2834048546803	-9.09137271010826	1.16599617313152e-14	6.65533105783332e-13	22.6964872093973
PGAM5	-0.45041659066294	6.96823676577466	-9.06756003863357	1.31281706091403e-14	7.41741639416428e-13	22.6359829467677
ATF3	1.37381241740728	5.18042201633573	9.03523270622568	1.54210823028906e-14	8.6544355850182e-13	22.6354990745128
HMGCS1	0.632093250060149	8.60651286618243	9.07557299186868	1.26145870303423e-14	7.15735771238795e-13	22.627379286298
SLC26A11	0.595262363178985	4.66177915381953	9.02836809269617	1.5957250369411e-14	8.89563517260097e-13	22.6101623226744
CDC6	-0.512670442094914	6.83796578638287	-9.04364598457931	1.47884270324865e-14	8.32732840711463e-13	22.5747601273035
ANKZF1	0.499678396883949	5.19173730182175	9.02342293098462	1.63549945620302e-14	9.08707405499645e-13	22.5229209625363
C8orf46	-1.96268492369747	1.36511834882858	-9.33009721300554	3.54763185741547e-15	2.18932085547662e-13	22.4972363222397
LDLR	0.771116471219777	8.50263837961225	9.03205649411361	1.56668903231342e-14	8.76297905565539e-13	22.4229681302453
GINS1	-0.421724137389204	6.00348475754953	-9.02032545584755	1.66091539270633e-14	9.19773146609953e-13	22.4121382636146
SEL1L3	0.814138448741986	4.04952041529627	8.95229253065663	2.33024583951887e-14	1.26529322792576e-12	22.2547260410768
PRR15	0.972222509791951	2.33867093870621	8.95257352579673	2.326990086574e-14	1.26529322792576e-12	22.2461462177661
WDR43	-0.504336849447088	6.92341434819325	-8.98753935484156	1.95535289580104e-14	1.07925154552398e-12	22.2414465041482
DRD1	0.721130666185693	2.74621479866302	8.93259332281008	2.57019779462115e-14	1.38658025539497e-12	22.1710327823717
SH3BP4	0.455445993413934	6.36225326389235	8.96099285927545	2.23151782497908e-14	1.22762842450494e-12	22.1655119145344
VCL	-0.539152209873688	7.3146997792152	-8.95357034088984	2.31547706407284e-14	1.26529322792576e-12	22.0861368345158
GARS	0.446055234416566	8.05850279096622	8.95825414418269	2.26213678433806e-14	1.24039264200885e-12	22.0555974979466
CTDSP2	0.432808134199371	7.03859871961167	8.94208340907399	2.45166914579731e-14	1.32691633638557e-12	22.0130309247282
BRCC3	-0.547695422148688	4.78691297867671	-8.91386473875365	2.82115762185809e-14	1.50738147181964e-12	21.9942266600501
WSB2	0.378845608512823	6.09947220194719	8.9225711298775	2.70158783424053e-14	1.44812035063585e-12	21.9612516768787
OTUD1	0.801203711345865	3.6527587197849	8.88692733598414	3.22559928200906e-14	1.70173256758106e-12	21.9358002694754
TFPI	0.571969237912799	6.95960958877684	8.92577185544899	2.65891380617322e-14	1.42982876187913e-12	21.9168455378503
EARS2	-0.378871852434309	5.74246861054026	-8.89184070268226	3.14774050717445e-14	1.67120038863446e-12	21.8305075915876
CARS	0.510188782606153	5.99171312796993	8.88605724777186	3.2395859702251e-14	1.70373697377498e-12	21.8300617791232
KIAA0513	0.683217126104966	5.82949933495263	8.87482184096223	3.42572749280189e-14	1.79037083092559e-12	21.8099537032874
MAFG	0.655768174762328	6.70722584074029	8.88119195334283	3.31891872268881e-14	1.7399873579388e-12	21.7975393848742
MARCKSL1	-0.525127439418835	7.13388716990414	-8.88830756181821	3.20353565916789e-14	1.69544083430139e-12	21.73461773996
MCM4	-0.369130263730341	8.74522302397989	-8.89922340950323	3.03426460486214e-14	1.61608411629664e-12	21.721866006605
CSTF2	-0.356250016846178	5.37966617723225	-8.85707497616727	3.74173150718e-14	1.93138017673081e-12	21.6734799845962
AFAP1L2	-1.36682201539683	1.88894878468763	-8.87048931354428	3.5003251869455e-14	1.82365851795877e-12	21.6593580085429
ANKMY2	0.57398829419465	4.97012883350875	8.83508306359046	4.17397073999757e-14	2.13472436256022e-12	21.6487310869889
CCNE1	-0.709917106513778	4.03888730432402	-8.82323507984674	4.4271362663276e-14	2.25043850814781e-12	21.6406473996822
NAA15	-0.567063577330663	6.54542409864365	-8.85395665018735	3.80018879964304e-14	1.95551869185324e-12	21.5834567916806
NOL11	-0.503187996173653	7.63294480300249	-8.86435990479787	3.60863925369572e-14	1.87425102108097e-12	21.5740956426189
SLC25A15	-0.428291509211916	5.31552236697348	-8.82918904306318	4.29805364977712e-14	2.19148320850221e-12	21.5357756238481
SYNCRIP	-0.442267005514271	8.73631459068275	-8.86104780224702	3.66855373961704e-14	1.89947036350945e-12	21.5309157765232
TRIP13	-0.362325865476575	6.92683617992374	-8.83815164474144	4.11079173120321e-14	2.10886137768842e-12	21.4709209146313
SCPEP1	0.469820454892389	5.46857195163328	8.81142410754938	4.69476054994341e-14	2.37205968088379e-12	21.4533458193644
RUVBL1	-0.453431506650777	6.43990236237034	-8.82213308932121	4.45144842336746e-14	2.25594010401204e-12	21.442246439815
NCRNA00263	0.79705763864927	4.04512980841165	8.75762757083664	6.13306983264851e-14	3.06177492182728e-12	21.323429126602
SDC2	-0.650954289234904	4.35516141212655	-8.74479755407602	6.53654641299721e-14	3.25348816104064e-12	21.2408250987107
KIAA1949	0.47001818730337	5.35395362941306	8.7592375577518	6.08422661795934e-14	3.04648520834587e-12	21.2386138011082
TMEM70	-0.558633937965136	5.28148760874128	-8.76034940927221	6.05072242067557e-14	3.03880726016151e-12	21.2100373425231
DDX43	0.677888064990718	3.80738846918721	8.72918041802317	7.06357255389719e-14	3.47444668798166e-12	21.184897375134
IGF2R	0.649163531017114	7.22414636734182	8.77125785729872	5.73161836050664e-14	2.8872164295516e-12	21.1549102632061
KLHL13	-0.661816952321658	2.70281798162897	-8.69459915530665	8.3863388664992e-14	4.05355870529863e-12	21.0186850167039
AMD1	-0.464555488853676	7.52030033171399	-8.74309600034395	6.59200892466818e-14	3.26338080648405e-12	21.0073775541871
GPX8	1.2247536930361	2.18506247550136	8.72191785691608	7.32289874224971e-14	3.58094030892936e-12	20.9848966971841
WDR1	-0.372527031761268	8.13897861364509	-8.74299096456406	6.59544793465445e-14	3.26338080648405e-12	20.9796569481963
TDRKH	0.432803500081782	5.75439704144728	8.71997989919332	7.39368917564829e-14	3.6050162616193e-12	20.9770888609343
LSS	0.513379199403128	8.00695044601306	8.74000175052378	6.69407269734177e-14	3.30240919735527e-12	20.9614082352321
NAA50	-0.528270323991368	8.5427797614859	-8.72819780645941	7.09811562265498e-14	3.48119899335138e-12	20.8994356732164
RHPN2	-0.388139473803714	6.41930357842765	-8.70098872646278	8.12457128548195e-14	3.9498642493721e-12	20.8725458189618
ENPP1	0.657589805476593	4.85948156284416	8.67961357950563	9.03374688316911e-14	4.34139031247472e-12	20.8371335165165
GNS	0.518975732051395	7.60313130233743	8.69471537631707	8.38150321207639e-14	4.05355870529863e-12	20.760411872828
MCOLN3	0.937834143151434	2.93074190674019	8.63995899177863	1.09976375739163e-13	5.1809715714416e-12	20.7220566580805
TSR1	-0.358996209677738	6.68458162611307	-8.67151675132838	9.40405209386632e-14	4.49352477765201e-12	20.6989848797492
NOC2L	-0.461063493662676	7.42942424340508	-8.67766240273473	9.12163069135766e-14	4.37106451811649e-12	20.6877834384087
GINS4	-0.566827732696201	4.28893022788638	-8.63619446944273	1.12048866868559e-13	5.26377879075781e-12	20.6876601928547
TATDN2	-0.309613755425401	6.75286634590381	-8.66745350459138	9.59555051363827e-14	4.571965435615e-12	20.664853241251
CD22	1.1250222072653	2.24066632029482	8.68761400059781	8.68214185790553e-14	4.18444208736634e-12	20.6235008291425
PWP2	-0.435391457104261	5.85111854713084	-8.64834339591874	1.05496879019722e-13	4.99810142981823e-12	20.6226784977169
ATP1B1	0.452430976220001	6.57776403155621	8.64957662663011	1.04853541754458e-13	4.9817347508567e-12	20.6066761652722
CALB2	-0.582383675943499	5.36777152125608	-8.63187580946768	1.1447445014351e-13	5.36266303697498e-12	20.5785556633676
PKI55	-0.966360862467613	2.68681790330861	-8.61845753899715	1.22350071086689e-13	5.69967294945346e-12	20.5744357285367
SREBF2	0.538996575016686	7.02017876465162	8.64749567125261	1.05941392042649e-13	5.00498260034254e-12	20.5662592099949
STARD4	1.13280310076788	3.32095900860804	8.58783874402571	1.42403817322149e-13	6.56077531927166e-12	20.5011901918593
MYB	-0.477264515853353	5.8700381528567	-8.61075061332985	1.27115496667257e-13	5.90522101739779e-12	20.4443075927114
DDR1	0.474705690541985	8.51659624946711	8.62274376323639	1.19777313791224e-13	5.59540725096208e-12	20.3632315041082
CCDC137	-0.547563491842772	5.78932658433159	-8.58496278975365	1.44448067560934e-13	6.61849173120292e-12	20.3349772786888
NOP2	-0.416223054405931	6.17632602304561	-8.59223149208446	1.39336973790102e-13	6.43721422559577e-12	20.3347527712933
KIAA0020	-0.51389574194151	5.45711405694675	-8.58154071987945	1.4691866431946e-13	6.71329984174494e-12	20.329922376501
POP1	-0.539486894600709	4.93006803315218	-8.57011577706881	1.55476277376129e-13	7.06572082293039e-12	20.3231265306469
SCIN	0.46500049182034	5.49812852588367	8.5795306755463	1.48389435214352e-13	6.76202973984967e-12	20.305407611029
TSPAN5	-0.463198488360479	5.15481251475228	-8.55987340475516	1.63569788502192e-13	7.39335444029906e-12	20.2693784423408
SYNPO2	-0.654928759985966	5.70477138016374	-8.58517947194597	1.44293033971324e-13	6.61849173120292e-12	20.2634871137817
SLC1A5	0.498865686914241	8.59902581910192	8.60123127472725	1.33257878936988e-13	6.17342040815009e-12	20.2613837334744
BYSL	-0.583307980037826	4.79260143478262	-8.55671144771716	1.66152235340596e-13	7.48983823136423e-12	20.2444970072671
DCAF11	0.32829965573301	6.89392870946979	8.56509037461841	1.59396175172104e-13	7.22423206931778e-12	20.1594986139725
FAM83A	0.911727192229561	3.05741096447944	8.49933193796897	2.20753922010856e-13	9.87135987088115e-12	20.0671265954367
GMPPA	0.603095753052088	5.26836918653907	8.50300609574476	2.16775252087194e-13	9.71943516328751e-12	19.9588687685777
CA2	-0.578718178890039	4.851421931952	-8.49103456420436	2.3000888618014e-13	1.02577829666044e-11	19.9518963143786
SOX3	-1.13106019541922	2.27084667339098	-8.48627778670748	2.35488058771537e-13	1.04464251853984e-11	19.8968538029224
RBM25	-0.503601325649832	7.60889259966709	-8.51031047722009	2.09076605647064e-13	9.39945471193951e-12	19.8701573623254
DHRS3	-1.06781150898917	3.69857624584409	-8.45159870650739	2.79567427455601e-13	1.22394912480824e-11	19.8352351234354
GOLGA5	0.477800989438251	6.50316136362765	8.48697735147765	2.34674165259013e-13	1.04380072866801e-11	19.8134728500668
SLC16A13	1.02321874076353	1.95430622080894	8.45160142479786	2.79563668449614e-13	1.22394912480824e-11	19.78561980347
RG9MTD1	-0.658476427570059	4.87575608714673	-8.45977104170991	2.68490880852566e-13	1.18164249773113e-11	19.7785718029585
MVD	0.732294214661851	7.0079521452471	8.47914208953684	2.43952398794794e-13	1.07648018929925e-11	19.7522835030974
RNF185	0.549803680169312	5.21577618788868	8.44569671022152	2.87849020066395e-13	1.25691566882256e-11	19.7349157597477
TPD52L1	-0.388594121575808	8.28238880494752	-8.48329968500751	2.38984476213817e-13	1.05734824873013e-11	19.7038549815193
RPS6KL1	0.600635847456707	4.24255209668265	8.41679474251915	3.32072451894759e-13	1.44624470976249e-11	19.6467483223097
IL17RB	-0.679548523111102	3.475883618514	-8.40921079048166	3.44758522544599e-13	1.49759520286646e-11	19.6329992844191
EIF2C4	0.788020059854964	3.54886019521579	8.39044952171457	3.78255742767032e-13	1.63884690208182e-11	19.5516764167055
FAM117A	0.86369868410273	4.06986327858689	8.37476433292911	4.08736988535312e-13	1.76633524451281e-11	19.4759619766443
C10orf2	-0.471007130036414	5.01253274646526	-8.3736118037652	4.11070943796179e-13	1.77184290310497e-11	19.3366501414223
PLXNA2	0.842257223380428	3.53396586876337	8.31670416651109	5.44448868890925e-13	2.30515516033717e-11	19.1970173324186
HMGCL	0.609101040087714	4.00384474219153	8.30339528861277	5.81408376743761e-13	2.44308384237755e-11	19.0962970813294
KAT2A	-0.463842385534943	5.8590835821966	-8.33657494752988	4.93579281576251e-13	2.1004121895881e-11	19.092501295241
LETM1	-0.40229479566801	6.43660400620446	-8.33783562950693	4.90516596645571e-13	2.09270396997463e-11	19.0807675364193
MYBBP1A	-0.484484018827138	6.64946499983702	-8.34187067098078	4.80840661619485e-13	2.06194339100622e-11	19.0760354824423
MKI67IP	-0.419808426276956	5.62248412814566	-8.31733431788737	5.42758167293085e-13	2.30382933751511e-11	19.0387812861574
SLC1A4	0.708884509605143	5.25676281097074	8.29862427688902	5.95257825746226e-13	2.49501049568418e-11	19.0223589140314
PIGW	-0.685255148096705	4.33249336408021	-8.28949897309675	6.22669200190672e-13	2.59042778706189e-11	19.0197433603342
MYEOV2	-0.714869301896595	5.77192154783333	-8.30967373680791	5.63671215445684e-13	2.37451823856766e-11	18.9939410252345
PCDH19	-1.28766398217535	2.97954691859621	-8.27422202011688	6.71403096468085e-13	2.76565157274193e-11	18.9890798701213
FADS1	0.594732537745876	6.81549322181809	8.31604397723032	5.4622579193416e-13	2.30683842027952e-11	18.9527638882232
TP53INP2	0.90511540976619	3.91068928026686	8.26421214172618	7.05377190422932e-13	2.89845900064696e-11	18.9214524750123
EIF4G2	-0.367868426785414	10.0673311403398	-8.34072736072056	4.83562815629116e-13	2.0683131786653e-11	18.9101681816334
EIF1AX	-0.486186127607685	6.4127075837988	-8.29757052009886	5.98360752378816e-13	2.50174630569583e-11	18.889216028239
SGMS1	0.422748906228252	5.59163674260125	8.28226291321091	6.45296675981725e-13	2.67127267552435e-11	18.8769623485838
DDIT3	1.19651934251389	6.72634808064563	8.25498711577869	7.38201840816281e-13	2.99652611306104e-11	18.8661763277147
PNP	-0.36538558929649	7.16121744593254	-8.29255724905614	6.13345158772726e-13	2.55800110606361e-11	18.8265213743652
CEBPG	0.531087204959799	6.83050828518834	8.27718941130096	6.61648541545794e-13	2.73220005155848e-11	18.7996139035314
FHL1	-1.10819399456777	2.27720900127504	-8.25792335008246	7.27592265333347e-13	2.96786659644754e-11	18.776124077392
NCBP1	-0.361856731793803	6.96798286461661	-8.28342437722754	6.41610290849942e-13	2.66260310277281e-11	18.7723508917479
PPAT	-0.50090297734361	5.90015779189659	-8.25619849408776	7.33806184319974e-13	2.98593056607476e-11	18.7253435190393
SPIRE2	0.646049467599712	4.1277941984141	8.21086001214269	9.17526689008096e-13	3.6797880927989e-11	18.6458247978681
LGALS8	0.439987213969505	6.10074222130752	8.24054995944637	7.92652733337304e-13	3.19429501502002e-11	18.6314144968577
COPB2	0.344814890359545	7.35558305250535	8.25252301266591	7.47224302734378e-13	3.025806111121e-11	18.6049596799778
ABCE1	-0.540991936647115	6.99811126334909	-8.24829613214629	7.62957877307948e-13	3.08205496137636e-11	18.5889467613057
LMNB1	-0.330031883937183	7.53408584336184	-8.25888692125935	7.2414378287256e-13	2.9610221576432e-11	18.5843901083008
EIF3B	-0.328700945877516	8.968005934714	-8.26137040363007	7.15330643670318e-13	2.93215433449569e-11	18.5803878346708
TMEM39A	0.578438964860372	5.11649237460324	8.20313445362544	9.53115143465279e-13	3.80427151773588e-11	18.547439313504
PINK1	0.508073044364319	5.25328113234073	8.20992636305289	9.21756301224069e-13	3.68790726834242e-11	18.5307132479874
RCL1	-0.490775672960831	4.86534944416832	-8.1941077228567	9.9644293819801e-13	3.96774088057703e-11	18.5190349139092
ETF1	-0.345603054335369	8.8558183009287	-8.23604798894216	8.104371401912e-13	3.25811315686481e-11	18.4830176709259
CTNS	0.539958751049293	4.86487909607874	8.14847841043563	1.24737210971825e-12	4.91549418490622e-11	18.2963026581143
MRPL16	-0.528908315347163	4.60766777799799	-8.14818828638954	1.24915392764001e-12	4.91549418490622e-11	18.254096509565
CT62	-1.85630016305589	1.17567018896314	-8.3443424505823	4.75007586348774e-13	2.04216629154162e-11	18.2136698262335
SCFD2	-0.568003205845935	3.68835924831519	-8.11419107041287	1.47650552760059e-12	5.72925253911654e-11	18.2045743861519
SIN3B	0.509310552840834	6.37823226244561	8.15507257841074	1.20754920852871e-12	4.77424419939341e-11	18.1949339409209
HSPA4	-0.367364400470287	8.84384494079825	-8.17751199101871	1.08128425985407e-12	4.29534393391912e-11	18.1904273541742
FASTKD5	-0.492302664850371	4.5714312755012	-8.12422882392731	1.4053980231682e-12	5.49155993912733e-11	18.180639739637
ASS1	0.512972378524735	8.63241051672047	8.1680970948089	1.13257534179848e-12	4.4884336531369e-11	18.1394889801979
GPRC5B	-0.944685144680865	2.45784380495831	-8.11298392650576	1.48529476302574e-12	5.75001611500981e-11	18.1272814614783
POLDIP2	-0.342047872628791	7.17218660754319	-8.14156287313951	1.29054147030352e-12	5.06643557496623e-11	18.0792652491069
TTC27	-0.451281630661561	4.93955561000691	-8.10362724119634	1.55521157738232e-12	5.99293972814331e-11	18.062012350069
RBM14	-0.57132854715712	7.3102521493805	-8.12220528537662	1.41945288723441e-12	5.53355013662197e-11	18.0196528783329
FOSL2	0.668936641012525	7.29169908383506	8.11645287788115	1.46017647038722e-12	5.67906774203625e-11	18.0091626344937
IL6R	0.904130345129011	3.92623683264399	8.0706323944417	1.82895685543085e-12	6.99942207098982e-11	18.003533060342
HMGCR	0.603856705748654	8.35253993627647	8.12646577117143	1.39002212359454e-12	5.44419906205975e-11	17.9733955035838
SYTL4	-0.652474219663303	3.68194817646986	-8.05455095121095	1.97926927070642e-12	7.52302256438504e-11	17.9237588168416
SHMT2	0.438949263558237	7.73571224256384	8.11154592944244	1.4958328674283e-12	5.77743853923117e-11	17.907797910708
PTPN21	0.608327927577946	4.1709382847638	8.04128758773578	2.11245010210844e-12	7.95689538460847e-11	17.8478445577733
PDXDC2P	0.616458310047384	4.97240988817094	8.04414115798574	2.08306323840945e-12	7.86391638807214e-11	17.8045718508099
DUS2L	-0.602884432428392	3.57201796654509	-8.03100790132511	2.22177619187628e-12	8.33116256343921e-11	17.7837175118267
RHOU	0.471774524673892	5.50103275114036	8.0521058930896	2.00317600380185e-12	7.57943789311812e-11	17.7800140009453
RBMX	-0.331395571913449	8.44273503195142	-8.08698822942123	1.68773684169768e-12	6.47378691297063e-11	17.7481798347843
ANAPC7	-0.333110668887469	6.18574737576513	-8.05688045450667	1.95675668790151e-12	7.4543960930444e-11	17.7096234504828
NR4A1	1.2361501281894	5.57460740685181	8.00408704873604	2.53551198274131e-12	9.44407625821061e-11	17.6968618215613
ZNF165	0.776360575528324	4.57965752817723	8.00310948331508	2.54769893197494e-12	9.46838154185532e-11	17.6647938658778
PGAM1	-0.373534174338471	6.23801660208936	-8.03877054318957	2.13871371755011e-12	8.03771869939505e-11	17.6270919918728
RAE1	-0.323292352284005	7.78683787446325	-8.05225086941888	2.00175050351805e-12	7.57943789311812e-11	17.6213978071715
HNRNPAB	-0.308425263517908	9.35696146064522	-8.0624995632765	1.90349664195133e-12	7.26805430136849e-11	17.5904328362802
SKP2	-0.515155419061936	3.7838978800719	-7.98736392215713	2.75222187524315e-12	1.01383609342657e-10	17.4992845055336
C15orf17	0.366787015387544	5.57864842610019	7.99893614337587	2.60038564071687e-12	9.64276041138556e-11	17.4780985307735
HYOU1	0.36228281532463	9.2049344201938	8.02989386791057	2.23395729744215e-12	8.35809884617955e-11	17.4588518972351
GSPT1	-0.310859102625541	8.24364031095539	-8.0215487375195	2.32734429684764e-12	8.6880593795714e-11	17.444764532482
KDELR3	0.681373435548918	3.80052593006496	7.94381774875899	3.40695635251661e-12	1.23328870215342e-10	17.3717793867261
BSDC1	0.328737174648907	6.38980004229096	7.98309932284223	2.81037485940761e-12	1.03298261865347e-10	17.3685484431201
TFAP2C	-0.315533035751868	7.03079446698842	-7.99020245194212	2.71418060217507e-12	1.0042041326512e-10	17.3519460643326
SRM	-0.661252172886339	6.67718613119761	-7.98223156710342	2.82235667385122e-12	1.03511168889228e-10	17.3424881991424
DCTPP1	-0.572311241260036	6.51191355485151	-7.97297827076632	2.95332980434669e-12	1.07841676087105e-10	17.3068661070129
CIRBP	0.40450999372877	7.26498725128766	7.96903024638348	3.01103587850585e-12	1.09709289830353e-10	17.2365972086194
PARP1	-0.323774327189938	7.64298698925072	-7.97459047115364	2.93008292037373e-12	1.07226929453677e-10	17.2214162687855
ABCC3	0.45054826505148	6.29910219990547	7.94462681321664	3.3934809779798e-12	1.23107539860595e-10	17.2104854968042
PFKFB3	-0.494929238947464	6.24497642160985	-7.93517546783421	3.55426293909067e-12	1.27831168587854e-10	17.1973943336183
TOM1	0.688477104635195	4.55905102296071	7.89946457455921	4.23321381361785e-12	1.49359214807901e-10	17.160001870157
ZNF326	-0.523782894448033	4.80548361781877	-7.91048561798077	4.01094401245497e-12	1.42803492302068e-10	17.1567792479849
TRAP1	-0.449776705957143	7.67196880084562	-7.95419941460966	3.23801478262203e-12	1.17722954836023e-10	17.1431991841204
PARP6	0.345679475108542	6.4645009741492	7.93559575597958	3.54695472689538e-12	1.27831168587854e-10	17.14313385958
LOC100505783	1.15322584398214	2.60123017261685	7.90552558061855	4.10950201863528e-12	1.45608711355204e-10	17.1193675068714
BLNK	1.7160792566199	1.09088784415414	8.09281641747356	1.64008410438557e-12	6.30546357741249e-11	17.1110235130775
MME	0.94658597883449	2.14439949666301	7.88146059802996	4.6229751402457e-12	1.61746100931944e-10	17.0942375207752
ORAI2	0.502331070004814	5.7988355752491	7.91036803993565	4.01325289296651e-12	1.42803492302068e-10	17.0825062980531
C1orf144	-0.269010871411385	7.43033917565231	-7.93965469436462	3.47714068463633e-12	1.25597625939218e-10	17.0756749918773
NOP14	-0.299891335544462	6.12441546707497	-7.91975293669864	3.8330588155354e-12	1.3726782790367e-10	17.0634377930681
MXD4	0.605613003132555	5.6403464311719	7.90342628889342	4.15193819677183e-12	1.46801298948863e-10	17.02399836412
AIF1L	-0.340346276153769	7.49692028893404	-7.9240127224765	3.7539481551941e-12	1.34723238084691e-10	17.0098824832703
TOMM5	-0.474160180847705	6.01541417089183	-7.90716347424918	4.07669275328771e-12	1.44752886636908e-10	17.007377914713
SND1	0.291289370772318	8.11006845060991	7.91769029649332	3.87195914299559e-12	1.38364625443287e-10	16.949292349268
GRWD1	-0.476953603651769	5.92448624033336	-7.89345046430692	4.35963048978001e-12	1.53495705918065e-10	16.9388064070285
ISG20L2	-0.355514849671628	5.90193560326008	-7.88153801380034	4.62122501997566e-12	1.61746100931944e-10	16.9181676042782
SLC5A8	-0.725304943611809	3.40301580503311	-7.84411778740418	5.54889240494462e-12	1.91734868967549e-10	16.8848298919917
TIPIN	-0.636955944394167	4.56857102498103	-7.85210899906524	5.33636936279981e-12	1.8554145784504e-10	16.8773053594852
ERRFI1	0.586307049202903	6.55432031024979	7.8608020967144	5.11436759174891e-12	1.78193090842518e-10	16.8409052832801
AKAP1	-0.316801698859064	7.27772795720735	-7.88866239602102	4.46295582499739e-12	1.56803515162303e-10	16.8299978415051
KIAA0355	0.693811046673984	4.01133618270962	7.82543686974179	6.07912479182988e-12	2.07484251058292e-10	16.8206727475148
NCS1	-0.445316271351425	5.86554187983117	-7.84546456243526	5.51249448515789e-12	1.90871548177599e-10	16.7481857477532
SLC7A8	1.39104047283497	1.00622567988291	7.98976043660581	2.7200697924599e-12	1.0042041326512e-10	16.7070031683255
UBQLN4	-0.33105210782644	5.9669418316818	-7.83651724240976	5.75883211796287e-12	1.97358008895105e-10	16.6834537094002
KLF9	0.628613089891488	4.30244567929376	7.80613349731633	6.68000268063966e-12	2.26146487512181e-10	16.6824726514842
NOP58	-0.437173807014491	7.90491842758256	-7.85126285431906	5.35848336972511e-12	1.85923808869881e-10	16.6681029027641
PCK2	0.63476330442367	6.71697944621812	7.84229088342967	5.59864870469535e-12	1.93055259664588e-10	16.6636347195957
CRY1	0.529007281647563	5.18033355925275	7.80908440927512	6.58445930927306e-12	2.2427392563805e-10	16.6556031672741
MAP1LC3B	0.418610861537242	7.62558097053956	7.83715038251669	5.74104608524117e-12	1.97152473777358e-10	16.6485872888049
C3orf21	-0.462202813520388	4.68044120910822	-7.80755150395504	6.63392016730954e-12	2.25483462476997e-10	16.6421628730622
ATP5B	-0.303726802118719	10.0010824166319	-7.86851584037062	4.92508415452298e-12	1.71956382881508e-10	16.6164903797389
NBR1	0.401895056848902	6.38796962162294	7.83054566147147	5.92930443237212e-12	2.02784636660514e-10	16.6094069378296
RPP40	-0.630590332702591	4.60664070125161	-7.78672840111819	7.3435721704211e-12	2.47110464744713e-10	16.5782675169706
ZBTB2	-0.431122741990423	5.97859175594434	-7.80715002250892	6.64693536242282e-12	2.25483462476997e-10	16.575060688355
TH1L	-0.257685678484119	8.84779086840564	-7.84055897211603	5.6462276088029e-12	1.94295289155596e-10	16.5391992844232
AGXT2L2	0.506988088146517	4.68863506480676	7.75828981139978	8.43621290762358e-12	2.8105024834083e-10	16.4424089675021
MVK	0.602063182845152	4.89135664302806	7.76119069126074	8.31772982924387e-12	2.77656115098352e-10	16.4333036874102
CNNM2	0.723605864071788	3.77749601931137	7.73002637567688	9.68214061572783e-12	3.18122042548983e-10	16.3824922493338
C20orf111	0.478305063608793	6.43378349403498	7.75653095918934	8.50886700405407e-12	2.82832457830699e-10	16.342166870734
UBE2N	-0.420069180667764	6.68122111797332	-7.77730202495488	7.68917670363095e-12	2.57702988359768e-10	16.340242093976
JPH1	-0.363999911661484	6.26305047837086	-7.77195006859825	7.8925489903498e-12	2.6398997862922e-10	16.3023774941581
FAM100B	0.686361980067847	4.68498883290866	7.7189169599508	1.02205344567646e-11	3.34497491692625e-10	16.282654102241
N4BP3	0.383741684705557	8.04852358241973	7.78404708656044	7.44027524574695e-12	2.49861773513799e-10	16.2762878921964
SEH1L	-0.411168198398719	6.06232704470859	-7.75617773890574	8.52353257275009e-12	2.82832457830699e-10	16.2762365982097
CCT5	-0.292185948235964	9.8170032629112	-7.78922177021886	7.25476962733071e-12	2.44614450095723e-10	16.2421310529131
ARPC5L	-0.446639507377474	6.17099878854252	-7.74284351643758	9.09594046714417e-12	2.99449819630943e-10	16.2335848227926
RAB8A	-0.304719715208223	6.70732118860304	-7.74905070407097	8.82487400402384e-12	2.91674294156709e-10	16.1932798790045
RAB5B	0.3161867638678	7.05807629191811	7.75213646415504	8.69312449910071e-12	2.87888740837545e-10	16.1897818318707
SPECC1	0.305728503134442	6.20317410398099	7.72843029318979	9.75772046988955e-12	3.19976700271437e-10	16.1590820027787
KRT8	-0.511039456096967	13.4074866100624	-7.79514161044136	7.04818691871416e-12	2.38129046522375e-10	16.1414424433713
TARDBP	-0.289916922911349	7.49775969058879	-7.74603657213852	8.95548202791443e-12	2.95407261212704e-10	16.1290789471117
MCM10	-0.536480385912939	5.93288640430284	-7.70514783645765	1.09293054226428e-11	3.55606427798206e-10	16.0461260904752
EGR1	1.05425618798328	7.31746040913881	7.66067727218103	1.35694642839161e-11	4.38947235365983e-10	15.9842366847792
RAB7A	0.24754307502541	8.60384147926901	7.71845823571126	1.02433944030869e-11	3.34590874994582e-10	15.9811062208117
DMD	-0.691955928229525	3.07283236004175	-7.64033985679583	1.4979522191061e-11	4.81764479083276e-10	15.9594870379414
CALU	0.417234316869913	7.80667738807803	7.71035086771869	1.06559085668914e-11	3.47386773630978e-10	15.9569816859239
ITPRIPL2	0.606663496629252	4.5810632951015	7.67023518903526	1.29531658301489e-11	4.2063834047264e-10	15.9341549123092
GRB10	0.682601419794341	3.92111678391079	7.6147790610999	1.69599571329063e-11	5.36178304519329e-10	15.8561877705183
CRELD1	0.586304210616078	4.36434247216151	7.62689867258536	1.59904413632827e-11	5.09379316875314e-10	15.8505333247255
PITPNC1	-0.389642552780092	5.88095967724242	-7.65123202168258	1.42071224016927e-11	4.58687094683221e-10	15.8287925892777
HEXIM1	-0.408223689285715	6.03291130128041	-7.64578317613769	1.45884373507207e-11	4.70090609351548e-10	15.7680601863916
TMEM55B	0.455055019002144	5.97362798219308	7.63794973300341	1.51545209514198e-11	4.86457213803349e-10	15.7666374396957
PADI2	-0.606575163536671	4.49275914071386	-7.61126207489072	1.72520833031527e-11	5.43359399551649e-10	15.7662237856543
MAT2A	-0.436659179464447	8.13497013508879	-7.6673252920387	1.3137790947579e-11	4.25807007378511e-10	15.7455543197086
TMPRSS2	0.68913230271661	3.36873840416803	7.58503901016941	1.95937582932933e-11	6.04586741138446e-10	15.7241780894802
LMCD1	0.555665764349714	5.11226271712881	7.61079361545778	1.72913698157515e-11	5.43573061651556e-10	15.7172644826433
RARG	0.403205538901123	5.8051917189934	7.6358627870932	1.53089828122175e-11	4.90474001056562e-10	15.692596809659
FTSJ2	-0.406234614450323	5.72090240693057	-7.63088933129365	1.56834225431706e-11	5.0150967229825e-10	15.6925510379219
PNPLA8	0.560029946714558	6.42752123418809	7.6248861025563	1.61475359032191e-11	5.13405685257483e-10	15.6924372465226
MGP	-0.608609611611212	4.54803787503195	-7.59694140109432	1.84941236067608e-11	5.74899113753657e-10	15.6525733708466
NETO2	-0.354102470811542	5.95173611883256	-7.61657953225819	1.68123154526201e-11	5.32517355359127e-10	15.6087091089512
C16orf45	0.639560066116473	3.4578093494305	7.560488364584	2.2071371805112e-11	6.76162259216196e-10	15.5977068888244
NLN	-0.390604567990753	6.26961414777045	-7.62006982857357	1.65297343172336e-11	5.2456029738409e-10	15.593955961673
RETSAT	0.395828851598423	5.10491011496869	7.59857547194906	1.83480239683767e-11	5.71419651484418e-10	15.584933258271
PQLC2	0.730531677691049	4.27865063750356	7.55777402256665	2.23637304364376e-11	6.83749593818981e-10	15.5516708083134
YIPF5	0.465767789214524	5.97568277475636	7.59922913765632	1.82899025022499e-11	5.70672256432141e-10	15.5410612980269
NUDCD1	-0.40574884083608	6.50792796365586	-7.60641326964437	1.76630496794193e-11	5.53456601096084e-10	15.5223038196802
MOBKL2C	0.718706601494536	3.60419556258614	7.54146786457642	2.42028296445205e-11	7.33275585099568e-10	15.5200723828658
KIAA0913	0.463301444484909	5.90490653705513	7.58600783932438	1.95018717600795e-11	6.02863776923419e-10	15.4894147510971
PSAP	0.354174950654453	9.71350771373971	7.62860690791012	1.58582947747487e-11	5.06133820253621e-10	15.4865967014031
ENTPD6	0.433963279245525	6.14744587594751	7.58962274613016	1.91627878640419e-11	5.93478637478216e-10	15.4858815318068
SUMO3	-0.283696597817697	8.03282714582445	-7.61245551292303	1.7152398209399e-11	5.41239071045263e-10	15.4690481937015
EIF3J	-0.444463432140774	7.47757053833055	-7.59528674920785	1.86432415066623e-11	5.78459315319888e-10	15.4408426236455
TRAF3IP2	0.435925190458092	4.98493074191515	7.56045317953717	2.20751371401604e-11	6.76162259216196e-10	15.4365057539986
C1orf85	0.620950521640283	3.35745719086563	7.52929405902578	2.56731331850627e-11	7.68081358474042e-10	15.4283974440351
DNAJA1	-0.376344751555461	9.61681679901245	-7.60630941098904	1.76719579637233e-11	5.53456601096084e-10	15.3967405048577
LARS2	-0.497814385990137	4.03295239911592	-7.53912028951572	2.44796952104999e-11	7.38986322563899e-10	15.3904431711299
L1CAM	0.443646026226858	6.5219239232496	7.57887746481584	2.0188290411807e-11	6.21784473014844e-10	15.3870373394471
PTCD3	-0.361577913593463	6.28864477002435	-7.5715861178611	2.09150362426227e-11	6.42983577429452e-10	15.3553582791314
SULF1	-1.09558016135472	2.30911022013362	-7.5036483014202	2.90672415917248e-11	8.60390351115053e-10	15.3334563029625
CHAC1	2.31868441994034	3.60301126371288	7.60221361266694	1.80268507973112e-11	5.63515986419127e-10	15.3169020132964
FAM111B	-0.635636587377478	5.4965167502795	-7.53969247751797	2.44119244952652e-11	7.38273101733843e-10	15.273931328342
CTC1	0.583935279484111	4.34386812602201	7.51204403088137	2.79096898139231e-11	8.30536748128202e-10	15.2622591737808
TBRG4	-0.448951290431132	5.90537271963809	-7.543153370953	2.40059674711292e-11	7.28631215947667e-10	15.2523518419447
GFM1	-0.350829372392694	6.27904193204025	-7.54805602854119	2.34423507220958e-11	7.14116345129928e-10	15.2519618263798
RDH10	-0.508409192946441	4.7202793840158	-7.50828457104832	2.84222471750684e-11	8.42790180418163e-10	15.2323449760223
DHX37	-0.472559961677511	5.63471954045759	-7.53159044732837	2.53891517193889e-11	7.6094654723129e-10	15.223736894603
DDX24	-0.235706828111598	7.90688043684919	-7.55501406475646	2.26649480770535e-11	6.91694510293144e-10	15.2178328261065
NOL6	-0.363127756354261	6.16014971751033	-7.53504920610821	2.49673067474676e-11	7.50995032454405e-10	15.2125884800526
PPAPDC1B	0.481338888882274	4.6067998422164	7.48398829940938	3.19678297584706e-11	9.37947341895899e-10	15.1359214251537
YWHAQ	-0.277809594014347	8.99963570545702	-7.54719413032656	2.35404742884533e-11	7.15801621818351e-10	15.1180860550129
PPP2CA	-0.305836779402668	8.24439244529558	-7.53329670999535	2.51801709290891e-11	7.56038022653655e-10	15.0994859989881
MT1F	1.67465847414567	3.917475381179	7.48321118402507	3.20882097803507e-11	9.39830508522917e-10	15.0961074300393
FTL	0.549899009018693	9.64335702188715	7.53667838848244	2.47710247872866e-11	7.4643354692357e-10	15.0608518441113
DYNLL1	-0.419119958722029	7.46873458352603	-7.51268570837423	2.78231269240188e-11	8.29436675004082e-10	15.0314162705137
THSD4	-0.627603017796555	6.70107947691334	-7.49695525450235	3.00241035580338e-11	8.87143300184729e-10	15.0261517255732
FNIP1	0.746176909591854	7.0007693406014	7.49251351760172	3.06763187078312e-11	9.04816144743861e-10	15.0093666765284
DHCR24	0.269017069938558	9.07048411004847	7.52345964603286	2.64089174112354e-11	7.8868345497411e-10	14.9973863222495
CORO1C	-0.313175345205533	7.05419300735463	-7.48476773552537	3.18475408939769e-11	9.36060235344236e-10	14.9377430558654
COPS8	-0.315791981300476	5.91585628886262	-7.4532436589649	3.70903869218206e-11	1.08066137784064e-09	14.8496613889044
PLOD2	-0.52075215417079	6.50207951176295	-7.45996941883365	3.59042728354239e-11	1.04976059248187e-09	14.8290182327819
GFRA1	-0.325558900835437	8.7630723594974	-7.49021743190259	3.10189699332102e-11	9.1331206542783e-10	14.8289254580997
SNRPD3	-0.391485666711644	6.70476708890019	-7.45573229592076	3.66470369637645e-11	1.06960741043979e-09	14.7911361321961
PCDH1	0.553492572309826	5.18765022408441	7.40375954112068	4.70995908412323e-11	1.35575483171905e-09	14.7589691088836
SEC23A	0.41455206537941	6.13725933427378	7.43960313602328	3.96167634420938e-11	1.15026172188468e-09	14.7267470094581
PPARA	0.768834346684022	3.22493527509985	7.37504768500237	5.40928951670458e-11	1.53851969179196e-09	14.7260163952067
PRDX3	-0.326091835719591	7.27153338559189	-7.44458462949988	3.86749147542027e-11	1.12486830321615e-09	14.6942097331664
ZNF277	0.562137519461876	4.6194588334913	7.39508356974526	4.91123710200692e-11	1.41126338993065e-09	14.6926731216171
MAGEH1	0.750779173935578	3.15625687385315	7.37172428601302	5.49661981612022e-11	1.55805881025076e-09	14.6882278528023
RRP15	-0.531061403318735	5.91442562057235	-7.41899763463982	4.37607505984336e-11	1.2639979153855e-09	14.6696810201243
FAM134A	0.338275421599077	6.63443986441711	7.42735155658405	4.20311948565894e-11	1.21824905161456e-09	14.6578576985078
NIPAL3	0.479680213200584	3.85087737093113	7.37241793242713	5.47827773544145e-11	1.55549604155387e-09	14.6562393115864
SLC39A13	0.641173255735709	4.11037389312281	7.37615519826883	5.38049410393646e-11	1.53293668473992e-09	14.6444937436891
AGK	-0.390550568775847	4.79882512377531	-7.38259537526167	5.21603982216994e-11	1.49063817179676e-09	14.5865499151085
YWHAH	-0.326089404393991	6.90005933501894	-7.41009409140679	4.56819528609102e-11	1.31721548214804e-09	14.5484095329338
SF3B3	-0.236742635381114	8.48671373457307	-7.42056105311944	4.34317777206618e-11	1.25666617750925e-09	14.5180057160486
TGM2	-0.645999830815914	4.92516365473346	-7.35486892736778	5.96155763554449e-11	1.67846952688293e-09	14.5173564991024
RRS1	-0.468557370101154	5.67198306238433	-7.38440194784509	5.17081094714829e-11	1.48076442260459e-09	14.5081409064382
DCTN5	-0.294249665782292	6.95695627077685	-7.39468162913898	4.92076616144078e-11	1.41157621413269e-09	14.4898154963514
PDSS1	-0.544704578533854	4.33123454971447	-7.34604661394102	6.22027017925762e-11	1.74543286036752e-09	14.4876734378737
HOOK2	0.462386955511388	6.44461870603474	7.38231412852997	5.22311629199296e-11	1.49063817179676e-09	14.4698599052563
C12orf11	-0.468600416897508	4.79132436950135	-7.35794839790503	5.87379164482145e-11	1.65654791682958e-09	14.4693869367289
CCDC149	0.564618994805768	4.09097082016285	7.31366324020315	7.26911950939868e-11	2.00376373834393e-09	14.3920676316816
TLE1	0.386691660669656	5.83575462270936	7.35933611663785	5.83466164418405e-11	1.648291914482e-09	14.379407791413
ZFYVE26	0.580699093180944	5.68075851470897	7.34447730705192	6.26744372124549e-11	1.75572410040384e-09	14.3404519132307
SWAP70	0.561622712488199	4.24643980284852	7.3071088444341	7.50186705458997e-11	2.0567413872289e-09	14.3202624272843
NINL	0.489897925853415	4.89813747363302	7.31736788643245	7.14075261300438e-11	1.97959179760618e-09	14.3188581939296
COPA	0.3802503690226	7.24135662179762	7.35187279407452	6.04819781594954e-11	1.7000010130074e-09	14.2876274630205
FKBP5	-0.391095830878524	6.27318051267628	-7.33379984988377	6.59797570342399e-11	1.84214600440839e-09	14.2589471293988
RAN	-0.313440256318644	9.30918477043376	-7.36963233653559	5.55230726802648e-11	1.57118082488113e-09	14.2549502881916
IGBP1	0.340938427754276	5.75416392489584	7.32271048705769	6.95958307473807e-11	1.93986778903199e-09	14.2482119200316
ST6GAL1	0.769189420338496	2.41360212686159	7.2716099451663	8.89705308406365e-11	2.40378539221132e-09	14.2480486612029
ABCC5	0.374731550508055	6.50405537473376	7.34115659016166	6.36843899668888e-11	1.78103300636496e-09	14.239702624147
TNIP1	0.374066409626348	6.23470875887052	7.32029220881735	7.04101547649179e-11	1.95930021345838e-09	14.2128390899343
VPS11	0.333449043603364	6.09604642294431	7.31604302995376	7.18639865355166e-11	1.98653439804955e-09	14.1998110301499
KLF6	0.526028190336717	7.1115296895036	7.31917244736647	7.0790416959279e-11	1.96660952363286e-09	14.1826556527651
RGL2	0.369649809227128	6.4058248241269	7.31711490097207	7.14944657829544e-11	1.97959179760618e-09	14.1694382497475
C1orf93	-0.518432825839033	4.96803013507743	-7.28834503344028	8.20986891927478e-11	2.23255037082848e-09	14.1586938767855
DNASE2	0.426889579105548	6.10412892718287	7.31325320803492	7.28346726903283e-11	2.00376373834393e-09	14.1550489398193
HSDL2	-0.418242145836535	5.30807914555159	-7.28465244410663	8.35681711600004e-11	2.26514439948111e-09	14.0837630190819
KCTD7	0.712258310745223	3.49414559330975	7.23591849115127	1.0559147350795e-10	2.80749094268198e-09	14.08299467705
SYT17	0.584639785432219	3.50697809396667	7.23953670655588	1.03775003313306e-10	2.76799546317661e-09	14.0823224573527
DCAF13	-0.373301391502729	7.1731724586828	-7.30910767840319	7.43011494207286e-11	2.04041448754066e-09	14.0717579516329
C1QBP	-0.397312116078551	7.61422268928336	-7.31321884840488	7.28467084975551e-11	2.00376373834393e-09	14.0632367203248
PMPCA	-0.432610536519035	6.62878017165929	-7.29900541518771	7.7998700345616e-11	2.13494314988557e-09	14.0602902127023
ITGA3	0.405204782501523	6.46603076156152	7.29207959903094	8.06385900942608e-11	2.19641658100394e-09	14.0358611776428
GPR56	0.452176300401136	6.31376459023722	7.28485060921978	8.34886517537417e-11	2.26514439948111e-09	14.0207899201368
LITAF	0.329464376033958	7.27925257888602	7.29348191062789	8.0097011183337e-11	2.18522416807525e-09	14.0102641759332
HPS1	0.421664316220068	5.35932776748787	7.26443758543617	9.20876736291759e-11	2.47202929979829e-09	14.0075500130181
GNPNAT1	-0.40561808589093	7.24493828924551	-7.29370453650968	8.00113647922651e-11	2.18522416807525e-09	13.9977014093683
QTRTD1	-0.419845348590311	5.79637419265986	-7.27059443172682	8.9405430408498e-11	2.41163938411568e-09	13.9941257745527
CAMLG	0.461858060473488	6.20047810164307	7.26798064894722	9.05345258891482e-11	2.43816330268939e-09	13.9875890506264
GPR137B	0.477550587476129	3.74802050383118	7.23214530267022	1.07519355457546e-10	2.84968890756261e-09	13.9856430440208
BCL9	0.487397934143242	5.05003987340277	7.24466657029758	1.01252660796532e-10	2.71370112045065e-09	13.954977796176
ALAS1	0.400394918334052	4.40124924860953	7.24226864315761	1.02424052397454e-10	2.74070376367204e-09	13.951316497897
HDAC1	-0.267496352663079	7.11462503375956	-7.27867393040152	8.60028887742225e-11	2.32736620042087e-09	13.9236673591797
POFUT2	0.410960187102889	5.7830081776635	7.23980803684779	1.03640042629423e-10	2.76799546317661e-09	13.898091316038
EML2	0.598296440148472	4.53558707448137	7.22496715990147	1.11283905894064e-10	2.94014540627539e-09	13.89660898365
MATN2	-0.563025314307894	3.52198409224977	-7.20342425880637	1.2338520915536e-10	3.2343169873264e-09	13.8917931732759
RAI14	-0.507286753887033	4.77373987758074	-7.22136678143662	1.13221070032441e-10	2.98660753189676e-09	13.8800944387634
STX5	0.445687305160491	5.97928525378897	7.22917724203982	1.09060371913835e-10	2.88595832260598e-09	13.8682651677684
SPRED2	0.462682802199298	6.18700431150024	7.23403417957956	1.06549921668805e-10	2.82847760315729e-09	13.8521880520984
KYNU	0.378821088863313	7.56202136624953	7.2667308581262	9.10793972630041e-11	2.44889363316154e-09	13.8319479436263
ICA1	0.511611278423199	5.12965418487781	7.21093180953271	1.19026594451158e-10	3.13480435527743e-09	13.7946082686803
IL20	-2.66747283767779	1.19951673500705	-7.51048774497386	2.81207472593357e-11	8.35331042922079e-10	13.6872179466034
TXNRD1	0.365219926931989	8.70475445202849	7.23744486411564	1.04821365226657e-10	2.79145304466658e-09	13.6726761676815
MPPED2	-1.25460851379274	1.85800798437198	-7.18973592621076	1.31743631953663e-10	3.42656376484145e-09	13.6255233871688
ENO2	0.358376923164016	5.90942740079228	7.19045047482628	1.31293736264677e-10	3.42239917360904e-09	13.6162064137115
DYRK1B	0.656689518765	3.9767890028409	7.15029550499312	1.59099074847965e-10	4.08720879839842e-09	13.6119616726163
SUSD3	-1.09332549886193	2.00957026021695	-7.15434548219277	1.56048465199229e-10	4.01500697229524e-09	13.6037341153753
PDE4DIP	0.301858196741332	6.9796845788692	7.20702381004329	1.21276026862343e-10	3.1890255868645e-09	13.5956495554974
SWT1	1.06188885712848	2.178888566928	7.14984411313524	1.59442724390416e-10	4.08830118601979e-09	13.5673589158002
SNRPA1	-0.435999391701609	6.55768561677769	-7.18814448512165	1.32751142435364e-10	3.44740699703266e-09	13.5486536804928
TCERG1	-0.407261522605521	6.99403513712625	-7.19239939792249	1.30074384165282e-10	3.39900625121903e-09	13.5382214564227
CEBPB	0.926207180970017	6.98346303410079	7.17499913025272	1.41370903700683e-10	3.65988698682696e-09	13.5230737949537
MTHFD2	0.414354386329245	8.84962947346899	7.20410734737085	1.22982169901713e-10	3.22881288765503e-09	13.5084100909042
SUPT16H	-0.311492394242579	8.55912447217095	-7.20084075468644	1.24921426734974e-10	3.26946156606526e-09	13.476657377191
DLD	-0.367205770088508	7.34903439944144	-7.1903150701594	1.31378872844834e-10	3.42239917360904e-09	13.4747385059093
RFC3	-0.412832939648737	6.02680742576856	-7.16725388205446	1.46707258295441e-10	3.79216721442496e-09	13.4554418241584
RDH11	0.338429854219216	7.3816073804582	7.17886640415964	1.38778944190421e-10	3.59835513587691e-09	13.441542355363
TRIM16L	0.539802089993993	5.56977679120254	7.13935605001923	1.67637983742117e-10	4.27374640259628e-09	13.4074332512777
ZBTB9	-0.378413652626977	4.52789890907697	-7.12403192447335	1.80368727114735e-10	4.58432612806508e-09	13.3738831330082
KHNYN	0.372506630207831	5.93602914502528	7.13962643550012	1.67421551383189e-10	4.27374640259628e-09	13.3483944094448
HEXA	0.321358690518665	7.41915673715552	7.15644669664924	1.5448867663272e-10	3.98099942681911e-09	13.3365102520002
ZNF488	-1.41149641189435	1.54517948459013	-7.15747676114797	1.53729690541074e-10	3.96755454414957e-09	13.3059897568218
LMX1B	-0.463395140046492	5.39397291004562	-7.12000412064305	1.83871092421383e-10	4.66625212390775e-09	13.3019368121254
KIAA1522	0.342988798938697	7.90563550538039	7.14959785784802	1.59630511508665e-10	4.08830118601979e-09	13.2898464997083
PADI3	-1.02925018004737	2.49343298680092	-7.08030321500263	2.22211920662833e-10	5.61370417094444e-09	13.2859037359976
NUDC	-0.431059641605776	7.81231681290727	-7.13888298981879	1.68017316488399e-10	4.27689741392996e-09	13.2751303963339
RGNEF	0.668494032134904	3.20577651388169	7.06712411422391	2.36615586684878e-10	5.92283559261872e-09	13.2725741002411
CSPG5	-0.994199616697474	2.40904999889135	-7.06705383898776	2.36694820801131e-10	5.92283559261872e-09	13.2636857931787
FN1	-0.624055916979713	3.6820742538259	-7.06947905536937	2.33975583016692e-10	5.87538686241914e-09	13.2447998820509
YWHAG	-0.375091675265155	9.44887194602258	-7.14631503137592	1.62154954537047e-10	4.14660467840608e-09	13.2241673868414
RIT1	0.49084368195104	5.24427361328281	7.07351486961708	2.29518979393583e-10	5.78083646291909e-09	13.1939885014212
C17orf103	1.02812400172375	2.59849383737056	7.04282311179776	2.6564356636169e-10	6.57192752046286e-09	13.1687227228908
KIAA0930	-0.474523210252387	5.01105197103267	-7.07396302218096	2.29029322514363e-10	5.77720420773787e-09	13.1407495285435
CYP51A1	0.40342767485627	8.22199649178182	7.10817639302421	1.94550441835077e-10	4.92979028674217e-09	13.0842133903648
TIMM17A	-0.497657064466003	5.97250436426419	-7.06684752366786	2.36927589778876e-10	5.92283559261872e-09	13.0311863495174
OGFOD1	-0.380385598661798	5.54940299455673	-7.05752438039945	2.47686395705366e-10	6.17333425003956e-09	13.0169901803635
KIAA1370	0.530893559089094	7.10216389243496	7.07135722328642	2.31891016907786e-10	5.83179754400874e-09	13.0012327772687
RAP2C	-0.464814027633047	6.92954014156843	-7.08261225129149	2.1977939933011e-10	5.56065154976816e-09	12.9931645688469
DNAJC11	-0.361652021281756	5.57026347477615	-7.05233573026121	2.53882393423504e-10	6.30895861458349e-09	12.9796942888154
BBC3	0.967832223274848	4.62839357349707	6.99447557114452	3.3429878370052e-10	8.14987297173104e-09	12.9787466270452
KCNE4	0.841575015665962	4.764634949634	7.02068194104119	2.95151383486613e-10	7.25898784916193e-09	12.9544594661446
CCNE2	-0.615163153301255	5.64938458053508	-7.04421390239768	2.63890899452736e-10	6.53823911473713e-09	12.9181909958756
TEP1	0.429651139328366	5.9726411807551	7.04580146751007	2.61904266265198e-10	6.49864532495425e-09	12.9180351497639
KDM1A	-0.266997302572191	6.66648144044669	-7.05444345369039	2.51347149316174e-10	6.25525256720789e-09	12.8815552371556
YRDC	-0.367085098392336	5.05447275001952	-7.01084089045017	3.09288475324137e-10	7.58437017788983e-09	12.874558104647
LTV1	-0.477709807155748	5.22853483858171	-7.03082070861706	2.81256448165589e-10	6.93765905475119e-09	12.873747267216
CPEB1	1.20038680917472	1.99619911014924	7.00953072457364	3.11220516282243e-10	7.62057381303695e-09	12.7937397185059
CAV1	-0.863291347236733	3.27420579911804	-6.95297769005001	4.07064831682811e-10	9.73927359808775e-09	12.7907202256343
ZER1	0.348400994684297	5.52343751360831	7.00915275082701	3.11780116661139e-10	7.62311501614164e-09	12.7798559906412
BEX2	1.54992062420196	2.56334497472085	7.03645338124693	2.73819264354376e-10	6.76418519507028e-09	12.7738874648493
ZHX2	0.28355043984006	6.42587084609066	7.02787662059678	2.85223048650213e-10	7.02514030283676e-09	12.7610258330935
CUL7	0.395526797472523	5.88171792808346	7.0161078232057	3.01640803778202e-10	7.40769574506116e-09	12.7548484886563
C14orf93	0.655404810294351	3.17520211461684	6.94369616704067	4.2537532606504e-10	1.0133870303578e-08	12.7478691142274
C7orf68	0.405255764637532	4.56621751933632	6.98923855018384	3.42717952171679e-10	8.34296220104681e-09	12.7443061727022
ACTG1	-0.306195077008381	11.781669072289	-7.06626732555407	2.37583397880457e-10	5.93036529276531e-09	12.7147389211987
CYP4F22	-1.02184060420288	2.58295738971675	-6.95603985875895	4.01196868291762e-10	9.61263098182153e-09	12.706556354528
KCNJ8	-1.13078172482869	0.0141440281027055	-6.96093604715365	3.91988099088959e-10	9.41897840397091e-09	12.6561940696968
LRIG1	0.370587314675399	5.75196799817511	6.98570702110466	3.48513617630157e-10	8.44716194383587e-09	12.6474693820798
IFT20	0.666497500014726	3.17711436924824	6.92400609144136	4.66965154809489e-10	1.10460045955218e-08	12.6461374537371
SLC35E2	0.452925312709582	3.75223613918812	6.94654417946306	4.19671668927187e-10	1.00265557016261e-08	12.6397695412334
PDHA1	-0.296722230516236	6.767172430213	-6.98732953633586	3.45838910780464e-10	8.39449919287734e-09	12.5769565658306
HN1	-0.389849963276792	7.50060514726547	-6.98879020133179	3.4344841964123e-10	8.34859210767431e-09	12.5456498366054
SALL4	0.857841628114574	2.65536037255265	6.89154305737365	5.44503015836172e-10	1.26651855867095e-08	12.5197473898711
APH1B	0.60011964428117	2.80778267652886	6.89383733117318	5.38627363145401e-10	1.25459666034035e-08	12.5109286674135
RBM24	-0.812288482563164	3.99414698370701	-6.88766894741168	5.54569098999044e-10	1.28814077939722e-08	12.5017568226708
TIMP3	0.358599067035303	7.38139233667599	6.9812800689727	3.55916148386775e-10	8.60164980580986e-09	12.4996450806469
TMEM64	-0.46422106178751	7.60419634400704	-6.98264333277683	3.53620114167375e-10	8.55852791510156e-09	12.4852162679284
SERINC3	0.393408507403678	6.96066015484488	6.97111670162023	3.73505534284835e-10	9.000729906887e-09	12.4818258159058
NCOA5	-0.271272922398868	5.95491214796502	-6.95654400254475	4.00238857778242e-10	9.60343566353417e-09	12.472238236007
THNSL1	-0.473567412210295	3.96572506525649	-6.92617867523266	4.62185283422083e-10	1.0963952737519e-08	12.4697694818121
KIAA1549	0.492258404461341	4.72434932361905	6.92231622198741	4.7071684573164e-10	1.11033406601071e-08	12.4684394709112
GABARAPL1	1.25442127327432	2.73805509718253	6.92179785434422	4.71873651063821e-10	1.11149506202695e-08	12.4667300962452
KLF10	-0.486425663447005	7.44018767785237	-6.94476879410348	4.23218237047114e-10	1.00968641888387e-08	12.4526265933427
UHRF1	-0.621139513835806	4.90569631909483	-6.91532847220159	4.8655003818099e-10	1.14284590428917e-08	12.4379413236179
SPPL3	0.328250558533584	5.56277043825345	6.93145424056678	4.50779403915764e-10	1.07136539045874e-08	12.4225597996697
TSFM	-0.373847673201481	5.48546736962361	-6.93135408463934	4.5099332389557e-10	1.07136539045874e-08	12.3860604725444
ALDH5A1	-0.378859391170789	5.03617592831211	-6.92099563417441	4.73669465006697e-10	1.11415585552349e-08	12.3752126939711
EIF4G1	-0.250377347873355	9.70823782006748	-6.97298561213183	3.70207670172935e-10	8.93413142275927e-09	12.369284355487
GPRC5C	0.711032363850188	3.97022296548261	6.8702209908554	6.02236982665477e-10	1.39113415719578e-08	12.3686670350866
XRCC6	-0.288566508179146	8.4301937435479	-6.96206162882511	3.89900890099528e-10	9.38230573528705e-09	12.3675720374208
RAB3IL1	1.02415522953263	2.49070925131703	6.8532400782323	6.52519467911704e-10	1.49489528511717e-08	12.3179302662515
CDK2	-0.284848923110035	6.36332338174798	-6.92554591141904	4.63572393029195e-10	1.09812814462043e-08	12.3013623444091
TIAM1	-0.620572856873214	4.69183844176289	-6.88041430863234	5.73917083712135e-10	1.32938910083127e-08	12.2934501732144
MYO15B	0.66506190252256	3.9831389931128	6.85506547952623	6.46920714998414e-10	1.48410178842709e-08	12.2855707392829
ASAP3	0.453871774182011	4.05916238718266	6.8657711994355	6.15029667876104e-10	1.41677082170247e-08	12.264568337491
EIF2AK3	0.575632582713457	6.65200598416381	6.90184290484035	5.18612699419575e-10	1.21135178562751e-08	12.2598928454688
MBNL2	0.547739111493049	5.24355390412766	6.88000274127873	5.75034549015752e-10	1.33013524173436e-08	12.2574661056266
DTX3	0.5404298983973	4.06558288137529	6.84993505338347	6.62778790896332e-10	1.51632181928184e-08	12.25002197774
LAMB2	0.384238108731012	6.56813199042153	6.91495576117669	4.87409210318132e-10	1.14325829359894e-08	12.2460382849304
ELAVL1	-0.302783632145349	6.24608651299385	-6.90570429662636	5.09224017207788e-10	1.19108565927036e-08	12.2254890022165
MYOF	-0.41204814034542	8.44712101201799	-6.9227601830081	4.69728322441945e-10	1.10956729724846e-08	12.2091343080381
LAMC1	0.394942092218411	6.24272579191673	6.8970894632824	5.30406090483075e-10	1.23717035665815e-08	12.1963816298986
SLCO4C1	1.12242011104508	2.37678338232461	6.81410356277418	7.84793347541335e-10	1.76885228359586e-08	12.1551835549489
CYP1B1	0.543858438407899	8.20586678357135	6.91250885203465	4.93087260978302e-10	1.15495677207299e-08	12.1496044093484
MIA3	0.423267347863142	6.45505987361134	6.88304513976195	5.66824639875324e-10	1.31478159185505e-08	12.1369877201002
DPH2	-0.427165516288441	5.65087014172332	-6.86234385005505	6.25066091390499e-10	1.43790994668703e-08	12.1066798735258
LOC100128881	-0.727977221107788	3.75482437105263	-6.80288795640258	8.2737242784021e-10	1.85731227962412e-08	12.0791232309646
DDX31	-0.357905125897745	4.91696266440225	-6.83283423135981	7.18468989542275e-10	1.63701299470095e-08	12.0305635041204
SFXN2	-0.439300629196785	4.3790944591322	-6.81561718996928	7.79215713594182e-10	1.75865095737505e-08	12.0215218972378
BCL2L2	0.353689518700995	4.91901074529905	6.83435508052285	7.13334020535255e-10	1.62753044467007e-08	11.9598589778069
YIPF2	0.486792755113764	5.63061933669171	6.83122061519478	7.23957198621024e-10	1.64503535186658e-08	11.957901650691
ARMCX6	0.617208215669985	3.45783191072708	6.77435547704151	9.46281837815874e-10	2.09333564227945e-08	11.9554408584835
TOMM40	-0.472595461651973	7.44532750288925	-6.85956021540715	6.33336735516671e-10	1.45493455560176e-08	11.9515472111349
TCP1	-0.249121277674954	8.46763496653647	-6.86842469731653	6.07369105667925e-10	1.40105392044005e-08	11.9503637407258
KAL1	0.813568150059715	1.76258405495373	6.76342613700602	9.96182381148441e-10	2.19212554504296e-08	11.9337690232153
UBE2K	-0.393340922644744	6.80174065759342	-6.84621015089334	6.74533049055404e-10	1.54110528857959e-08	11.9214943684793
BOP1	-0.593395210082764	4.18645333416842	-6.78515839583311	8.99391800315985e-10	1.99488441226585e-08	11.9203015610757
AIFM1	-0.305763298409575	6.43386970924766	-6.8312380913134	7.23897537294853e-10	1.64503535186658e-08	11.8587721441405
BCL2L11	-0.427113407165304	7.28439740389454	-6.83044078978864	7.26624388863071e-10	1.64885566883935e-08	11.8508126529843
GLG1	0.267980675223544	7.2178795839263	6.82851364019382	7.33257510776716e-10	1.65940441275099e-08	11.7903064769564
GTF3C6	-0.491033623090629	5.34270372513755	-6.79309094390819	8.66432346928591e-10	1.93202860933783e-08	11.7879009806507
PJA2	0.493564198327665	6.48815187283961	6.80848310097984	8.05852537269112e-10	1.81143519264632e-08	11.7617882854119
BACE1	-0.340410172109119	5.86680254149229	-6.79373881311551	8.63793902618075e-10	1.92871685278834e-08	11.75237723081
ALDH1L2	1.7139531331502	1.6663329266132	6.79986079737319	8.39251589612625e-10	1.87893488416085e-08	11.7487941739842
TAMM41	-0.473870958900007	4.17468078802739	-6.7546873978457	1.03794775958289e-09	2.27501308561328e-08	11.7483797935668
PSMD12	-0.419499730947448	8.6642897700559	-6.82937904186561	7.30271470736066e-10	1.65488618923983e-08	11.7476836859892
MRPL39	-0.497168601733162	4.51717972034771	-6.76630818915747	9.82776279374127e-10	2.16547437368286e-08	11.7265707185723
KDM4A	0.332218787616179	6.2623672990728	6.79233905431443	8.69504417985384e-10	1.93629718860021e-08	11.712980142507
ERBB3	0.3080221448297	6.85031377385106	6.80878360624481	8.04712555345906e-10	1.81130723763189e-08	11.7128305229187
MRPL30	-0.333601905023953	6.08969382870981	-6.79151200376776	8.72896037146436e-10	1.94126506984535e-08	11.70242581651
HECA	0.53942800800737	5.00548681262752	6.74726415813988	1.07478401176299e-09	2.34963239382016e-08	11.6999090605424
STS	-0.677169995172547	2.81298546365156	-6.7133016124112	1.26050899602285e-09	2.74132021449756e-08	11.6924848369384
ICMT	-0.230373990706488	6.74517217962077	-6.80121138188034	8.33930913301953e-10	1.86952554880186e-08	11.6825025078657
S100A14	0.459105912662764	7.43876344875828	6.79521125275529	8.57826944956504e-10	1.91795425500703e-08	11.6740809838948
RAB32	0.769688831087619	3.55722282579082	6.7092086254023	1.28493398239362e-09	2.77997877380994e-08	11.6690667539914
ZBTB4	0.344925220375342	5.93437042870985	6.7728188075063	9.53145441707064e-10	2.10573373409629e-08	11.638730450431
NOC3L	-0.497277349132332	5.33203794348434	-6.75938074363783	1.01530572683395e-09	2.22834291017992e-08	11.6288100057607
MRPS16	-0.295026440649472	6.91624752425523	-6.77994655923912	9.21719346867738e-10	2.04169991483656e-08	11.5949219237529
ADCY9	-0.448673559758911	6.02902385324904	-6.76057802906417	1.00960838451602e-09	2.21875041033456e-08	11.5846919896593
MMS19	0.267404623965855	6.34652019019701	6.76644950411448	9.82123554061029e-10	2.16547437368286e-08	11.5737110062476
ANKRA2	0.567952773441488	2.84871154681705	6.68193179736191	1.46010402222437e-09	3.1346315362876e-08	11.5539566109839
NUFIP1	-0.477357779231752	4.25904775914365	-6.71106030013224	1.2738266013841e-09	2.75951762714347e-08	11.5480144855858
TFB2M	-0.416131420555929	4.70263579101057	-6.71107704939458	1.27372656479011e-09	2.75951762714347e-08	11.5036762226984
PODXL	0.373390755242769	6.59558465271205	6.75441219123322	1.03929083796254e-09	2.27501308561328e-08	11.4843221169842
TEX14	-0.682290113362076	4.76782643912184	-6.68139864243831	1.4637533947517e-09	3.13843740690095e-08	11.4836550322684
RAB27B	0.57251574536041	3.74798087657455	6.70528320824778	1.30879874986747e-09	2.82795223420977e-08	11.4810542415949
PLXNA4	-0.756773846465585	5.33591946422724	-6.72064832780709	1.21781431321101e-09	2.65537504226088e-08	11.4641541781257
CDK5R1	-0.669556125707777	2.8049030101877	-6.65671082432689	1.64299604511146e-09	3.49504804465296e-08	11.4625139290249
DHX33	-0.359496033009993	6.23658796130106	-6.73160390512369	1.15679171475189e-09	2.52561157147657e-08	11.4229921689922
KRT18	-0.393244890448628	12.4951145073465	-6.79099813039782	8.75009953815563e-10	1.94338200101082e-08	11.4069545228385
C10orf137	-0.447615297767993	5.70640561798565	-6.69697762797818	1.36074812807108e-09	2.93262264096143e-08	11.3537086423574
FAM110C	0.455498829576651	4.18093396982896	6.65648864848607	1.64470390525106e-09	3.49504804465296e-08	11.3256275278376
GOLGA3	0.354641576114924	7.45671698605241	6.71599787657735	1.24467058182229e-09	2.71039984510365e-08	11.2863375489099
MRPS2	-0.480917612488775	6.32238945539643	-6.69582136843692	1.36814020172945e-09	2.94475891038909e-08	11.2710023162022
MID1	-1.22327032659728	0.460096109259133	-6.6822094089696	1.45820737409891e-09	3.13458356355144e-08	11.25969561265
TRIAP1	-0.468874335485221	5.52501063526824	-6.67373682244285	1.51720508034572e-09	3.2447234991946e-08	11.2517998798794
UBE2D2	-0.283551242617083	7.23683140828516	-6.70208774180306	1.32854915090144e-09	2.86692335479686e-08	11.2311691012406
RNMTL1	-0.442595295835295	4.87915413507709	-6.65299119477677	1.67182131364802e-09	3.54816493013318e-08	11.2151807862612
HNRNPF	-0.197450508765066	8.72827354609955	-6.71289655435255	1.26290555953313e-09	2.74296526982235e-08	11.2033591805071
MEF2D	0.534728280630992	5.28492277923607	6.63147156279478	1.84867766924704e-09	3.88896670949529e-08	11.1971147746524
PGM2	-0.345362071124101	5.62856307349519	-6.66997888880187	1.5441231557871e-09	3.29807351946149e-08	11.1767105298332
SURF6	-0.363557172723396	5.659974519654	-6.65792196703287	1.6337168230317e-09	3.48054524183213e-08	11.1451031686688
TBC1D17	0.502232946309944	5.18681493631049	6.63584097702898	1.81133130972692e-09	3.81520211887569e-08	11.1376365241479
PRICKLE2	-0.444278157217076	6.71688334057554	-6.65900296824335	1.62547848232717e-09	3.46741098704587e-08	11.1095134586622
DVL2	0.425402901652363	6.03267457614498	6.63905613362719	1.78432815962581e-09	3.77257953749456e-08	11.0566764921628
NDUFA9	-0.349345969006802	5.36363589172701	-6.63628836449116	1.80754976477398e-09	3.81203811678184e-08	11.0539491533337
ACOXL	1.06063412811923	1.81360436421082	6.59059951369449	2.23703792011613e-09	4.65905631083714e-08	11.0472787745981
PRPS2	-0.339906162477978	5.71795283096205	-6.63690763875981	1.80232822777291e-09	3.8058254143023e-08	11.0235115099729
RAB26	0.764590911021585	2.80681855173132	6.5628850670362	2.54522634913127e-09	5.22928322639697e-08	11.0231034002937
GINS2	-0.483793092111671	5.72036131883381	-6.62585591001789	1.89779619299696e-09	3.98727933815091e-08	11.007576545685
PPP1R3E	0.55991344782307	3.66153309866493	6.56158534074924	2.56066714640247e-09	5.25455182287544e-08	10.9756263435406
NHSL1	-0.468585607455305	4.4585685565951	-6.58145520476906	2.33440880025972e-09	4.84375344609721e-08	10.9741806087599
FBXO25	0.532660541711549	3.2004289596833	6.55752257814926	2.60953256659357e-09	5.31569094320473e-08	10.9735909318684
ATP9A	0.389732621574407	8.31036647434388	6.65265382880647	1.67446034295319e-09	3.54926169525338e-08	10.9511538272703
SAFB2	-0.308824252358581	5.99792962947341	-6.61922320413382	1.95747526043866e-09	4.10750517635835e-08	10.9500050373141
DLST	-0.218938082884717	7.72026729465694	-6.64025177700545	1.77438820142792e-09	3.75631244059246e-08	10.9267058187404
SLC7A5	0.39612619477739	11.366060689734	6.67518742946052	1.50693903099173e-09	3.22689479568575e-08	10.906418786842
LYPD6	-0.416333159862246	3.87956511578535	-6.57188977839666	2.44074907946997e-09	5.02698123214972e-08	10.8731940034067
P2RX4	0.364401626688516	5.78610753201223	6.60190404325445	2.12220030675158e-09	4.4420122565849e-08	10.8723906586234
NUCB2	0.511628681865217	5.80176201494718	6.59483504374465	2.19330856061928e-09	4.57938731183482e-08	10.8559167537147
ORAI3	0.684467649154302	2.72356994645567	6.51480174502332	3.18259080918964e-09	6.38197226533424e-08	10.8216444518954
NOM1	-0.316796886933107	5.60386716437735	-6.58623767882349	2.28297233186375e-09	4.74291046932787e-08	10.8141216926965
SNHG7	0.564741086224336	6.34225597804457	6.58689935938765	2.27594464730365e-09	4.73419132854556e-08	10.7968586362457
NTN4	0.554093916226564	3.55137726034477	6.52084738984808	3.09450824022991e-09	6.23524768790421e-08	10.7813801326495
EXO1	-0.448579697120387	5.45972727422791	-6.57516493204526	2.40381022863319e-09	4.96926109563182e-08	10.7803476185597
SACS	-0.561496882357297	4.96473212107738	-6.57252262489122	2.43356803648969e-09	5.01837137389069e-08	10.7758215631309
VAT1	0.336240388368844	6.99427718249724	6.5963175696655	2.17820294071373e-09	4.55353324756205e-08	10.7635482394388
TRMT6	-0.440845100832381	5.11665570909865	-6.55785421236716	2.60550947445131e-09	5.3142199422143e-08	10.7587148986493
PDCL3	-0.433913728205507	4.80799672262286	-6.5578440359383	2.60563283461835e-09	5.3142199422143e-08	10.7545794954668
MBD6	0.422967158683714	6.68676939051791	6.578812426916	2.36332223636539e-09	4.89271133510511e-08	10.7491016381827
FAIM3	-0.921674444800589	2.27815236817751	-6.51493849741767	3.1805712553307e-09	6.38197226533424e-08	10.7462426225674
FH	-0.294953496988436	6.18217856349225	-6.57294360470419	2.42880266336259e-09	5.0147278693921e-08	10.7042478221897
CPT1A	-0.250000101536727	7.74061021052156	-6.59413195566753	2.20050856904847e-09	4.5886914350083e-08	10.6941171821393
GCH1	-0.331027302206711	6.01599504181748	-6.55907291945067	2.59077780147597e-09	5.30332533070797e-08	10.6724576875248
BRIX1	-0.474967599148043	5.6415543316847	-6.55721320505536	2.6132911429423e-09	5.31687117695463e-08	10.6707564368024
BCCIP	-0.353796936553662	5.94358513204192	-6.55941311145037	2.58668029863694e-09	5.30142663166718e-08	10.6679642560457
FDPS	0.37839403360847	7.52405088566874	6.57876404984072	2.36385479476497e-09	4.89271133510511e-08	10.6671416062308
FAM20C	0.618299847541434	3.09797833250102	6.50127880972477	3.38868460935528e-09	6.77089144645851e-08	10.6663177519633
TMCO3	0.445076821540126	5.21897340767022	6.52412855924183	3.04771618955062e-09	6.14837220193542e-08	10.6317607462747
CDK18	0.47492517619607	4.18340417383338	6.49907461928093	3.42350496299283e-09	6.8241593565068e-08	10.6156186331069
TET2	-0.649298164903769	6.56814779793111	-6.55542314925838	2.63514385116672e-09	5.35481722562725e-08	10.6081777931638
PABPC3	1.3483592490483	-0.107656775915724	6.61377401175123	2.00789125376219e-09	4.20801670775926e-08	10.5966466169089
KLF11	0.498273080694556	4.71299190209244	6.49116723981402	3.55135496809681e-09	7.07057862933941e-08	10.5958235616302
SMS	-0.353559338047918	6.53365122060013	-6.55242300866427	2.67217489460859e-09	5.4234772982323e-08	10.5951886541108
ACSL1	0.449339015511375	4.7832687167393	6.51299489334294	3.20939362130744e-09	6.42801184703539e-08	10.594070378679
CHAC2	-0.588110909596949	3.72207103943436	-6.4874280519051	3.61344379372719e-09	7.17710617651943e-08	10.5928053103286
LYSMD4	0.581430435791737	3.6347694799667	6.47331998124747	3.85751678502601e-09	7.64373349677428e-08	10.5924471632702
DOK3	-0.883292298809856	2.59491928609488	-6.46019909547293	4.09909728000917e-09	8.06776164622376e-08	10.5887230713977
TNPO2	-0.288602141019039	7.47521809216542	-6.5659879083246	2.50873567619108e-09	5.16065134669367e-08	10.5830364420448
ULBP1	1.43671098443027	3.02515929318583	6.47185463176325	3.88378299306579e-09	7.67758708936552e-08	10.5723924913895
IPO4	-0.329719662516423	7.68471462064834	-6.55788954261336	2.60508124082958e-09	5.3142199422143e-08	10.5392066542865
FARSB	-0.307521007951756	6.50226529537963	-6.54064412421422	2.82260383346407e-09	5.71491846378367e-08	10.533902954976
FOXC1	-0.742606229568885	3.07472443214213	-6.44562007451671	4.38508236265142e-09	8.5773236763722e-08	10.5027919805612
UBAP2L	-0.294981326738574	7.46204275666857	-6.54400318518882	2.778871802216e-09	5.633194184274e-08	10.4989495680756
SF3A3	-0.264678280695006	6.93934789605831	-6.53386131732972	2.91299430479528e-09	5.88368559823627e-08	10.4756497330924
WDR4	-0.437933651620945	5.09772326094408	-6.50081726268273	3.39594673558528e-09	6.77730467851173e-08	10.4729205931517
PRMT5	-0.231116568133323	7.55773295275767	-6.53720236653155	2.86811811080699e-09	5.80004924850497e-08	10.4570445542367
C20orf194	0.557287759085279	3.7643291070576	6.45626772163609	4.17434916151391e-09	8.20350356958387e-08	10.4447836509895
SRPK1	-0.356109540554268	6.47943325309557	-6.51571450900753	3.1691351109202e-09	6.37026629747949e-08	10.4053410184355
GTPBP3	-0.455423690205917	4.49145999096508	-6.46043724863044	4.09458200590495e-09	8.06776164622376e-08	10.3691777562351
CYP2B7P1	-2.44058488353876	0.378076477438129	-6.99907535680364	3.27073341523641e-10	7.98536432648375e-09	10.3655376420942
TSNARE1	0.788368745730634	2.31194820162034	6.40737764294473	5.23231256026631e-09	1.00696427224274e-07	10.3557523803267
DSCR3	0.333981098269186	5.09309710089739	6.4635587799899	4.03585157125484e-09	7.96878178012585e-08	10.3447819719637
TGFA	-0.692146489583561	3.43037708698812	-6.39294752688501	5.59239517278383e-09	1.06888247851013e-07	10.2748682325623
ABCC1	0.332544095491702	6.53809043563341	6.47462356720768	3.83429774329639e-09	7.6067373023593e-08	10.2606102811957
STMN3	-0.437201516488553	6.75213260089596	-6.47294540364149	3.86421429541096e-09	7.64794318064532e-08	10.2439231276722
CIAPIN1	-0.328951117935667	5.21334662929582	-6.45063253959838	4.28460019656738e-09	8.39059176667363e-08	10.2410126069169
FAM107B	0.42833655956274	5.86558592295604	6.45430446633121	4.2124379126605e-09	8.25894626627599e-08	10.2316511815524
CD3EAP	-0.570087697993448	3.28983670677087	-6.39555383870317	5.52559510045436e-09	1.05732325469106e-07	10.2184492318162
C1orf106	-1.68928725242285	0.567369700250052	-6.51764936925843	3.14079761409576e-09	6.32090244261582e-08	10.216087330928
CCND3	-0.372279697571727	5.9884165073758	-6.45497324778844	4.19942460453471e-09	8.24309590214067e-08	10.1966022636071
TSC22D3	0.395987606213716	6.02488184372022	6.44495397202275	4.39860940192326e-09	8.59373173338371e-08	10.1886747965144
MFSD11	0.361590834115924	5.25902536417998	6.42842707630424	4.74775303531448e-09	9.2006282459559e-08	10.17154235076
EIF5A	-0.351439849164338	9.52121741303319	-6.49028921706993	3.56583905169635e-09	7.09097411421757e-08	10.1470854386116
C2orf47	-0.413004041989426	4.65734436857805	-6.41572057565075	5.03467630127946e-09	9.70045235744213e-08	10.138752506932
CDCA7	-0.694145397168748	3.47518636879532	-6.36812657480021	6.26988100367777e-09	1.18349311405764e-07	10.1103113835316
LAS1L	-0.354879918885588	5.84645109538498	-6.43443656131332	4.61773992659797e-09	8.99034720982823e-08	10.0985644462254
ARL8A	0.349778951764749	5.46381123359438	6.4210637315928	4.91199433069377e-09	9.4859345480973e-08	10.092341367402
CCDC74A	-0.638281112643746	2.67271449920401	-6.35241635399989	6.7399271147001e-09	1.26224570062984e-07	10.090971293808
SLC11A2	0.306548158313004	5.87023936765811	6.433745124966	4.63251800072752e-09	9.00863151676362e-08	10.0773570918512
UBE2V2	-0.453979249826153	6.68172077043642	-6.44021079122198	4.49613189014483e-09	8.77401513778088e-08	10.0598154738618
NDRG1	0.43239067209645	4.92172582393983	6.38149884334562	5.89539720362387e-09	1.1203934412887e-07	10.0597258415023
ABCB7	0.396054413602624	4.01766654453615	6.3785465913458	5.9761257551526e-09	1.13444639193158e-07	10.0466202075505
VTA1	-0.335648156712302	6.25857846284479	-6.42945747496438	4.72520667815871e-09	9.1675587570216e-08	10.0342505069182
ERLIN1	-0.288159625767666	5.96089034329135	-6.41893660817625	4.96047647418408e-09	9.56851309737652e-08	10.009151278101
CYTH2	0.310573796597325	7.01919179624827	6.429975860438	4.71390380448388e-09	9.15625171035871e-08	10.0038019953852
ANP32A	-0.314222308598883	7.42246470932065	-6.4389475514489	4.52246302036433e-09	8.81511323456563e-08	10.0000503538951
KPNA2	-0.22445607775944	9.69955542165835	-6.46012764634344	4.1004528816612e-09	8.06776164622376e-08	9.96784879726077
THBS3	0.595483730056701	3.47255963059702	6.3252237995702	7.63711922548799e-09	1.41286705671528e-07	9.95005569704712
PLD1	0.983285358855781	1.24401426096446	6.31899272388929	7.85876093104497e-09	1.44746605518498e-07	9.94721102375021
UCHL5	-0.401367377477669	6.20701962511792	-6.40623874558842	5.25987966038386e-09	1.01110606253172e-07	9.94660813793773
IMMT	-0.207408534721059	7.46207264884817	-6.42454593777287	4.83363500266295e-09	9.34540020630465e-08	9.94453197580439
CHRNA5	-0.388206090408945	5.88084625628283	-6.39220044565327	5.61168958318687e-09	1.07134585147508e-07	9.93710418310722
ZNF581	0.559174974116213	4.30884131856545	6.35306910614811	6.71972172144253e-09	1.25987248956732e-07	9.93507727474742
HSD17B7	0.767797924509281	4.381094666947	6.31964841047704	7.83514218163766e-09	1.44470692222391e-07	9.92372925332277
NARS2	-0.36515857787907	4.71850997992812	-6.37064169937574	6.19769660824733e-09	1.17251445787702e-07	9.91473138639991
HN1L	-0.197853580999713	8.28707223330949	-6.42802839925398	4.75650505043491e-09	9.20692019253165e-08	9.91308279065754
MRPL49	-0.304945493788845	6.65984267215368	-6.40389926663139	5.3169576862804e-09	1.0207315387546e-07	9.9129211853691
EZH1	0.428353237671877	4.31823339275535	6.34449356296631	6.99000489613087e-09	1.30365729444051e-07	9.8843058102064
RBL2	0.371964877206602	5.15278361148702	6.37689831167576	6.02167137566765e-09	1.14179628216174e-07	9.85973159724466
CLDN4	0.435275690628734	7.33373676901824	6.40368730550553	5.32215918317396e-09	1.0207315387546e-07	9.84783735227593
WDR45	0.493668609048229	4.77189408127547	6.33650698932017	7.25136373073533e-09	1.35046555715833e-07	9.84517472892918
CALCOCO2	0.293447893726865	6.78997461024697	6.38672324769199	5.75516777062706e-09	1.09623491794951e-07	9.83269622255429
SRRT	-0.313045078806427	7.99199310007308	-6.40322360763197	5.33355579457396e-09	1.02174555679788e-07	9.83023064693457
DNAJC9	-0.33051184451292	6.58738772745263	-6.38437751610518	5.81771789034454e-09	1.10688866892062e-07	9.80475548324979
LOC729737	0.71896639187401	3.50946848571902	6.28946088595726	8.99863380814769e-09	1.63579512834198e-07	9.78419678414135
NR2F2	-0.318824332844455	6.03322532752457	-6.37497557269999	6.07523417191855e-09	1.15064797611739e-07	9.77289048582735
NDUFAF4	-0.572802208985104	3.82097396566287	-6.31000678011416	8.18961667433135e-09	1.5017889173412e-07	9.77121794696216
EXT1	0.439938824216156	4.43521941890412	6.32123410257434	7.77831255264798e-09	1.43739778044735e-07	9.75263614646005
SEMA3B	0.543589097478433	6.31052722240473	6.35490073443396	6.66334400025175e-09	1.25210971977764e-07	9.75032272501885
STEAP3	-0.429858586523761	4.89739750492909	-6.32779654153705	7.5474160446091e-09	1.39781822735374e-07	9.74638800688319
EBNA1BP2	-0.365671164385515	6.87736051760932	-6.36959759263351	6.22756244202405e-09	1.17683338169955e-07	9.73957787880685
CHD3	0.237145490092191	8.40579148808309	6.38677284933103	5.7538523134607e-09	1.09623491794951e-07	9.72067625800028
ENPP5	0.591093952390349	3.13762579934785	6.2826799024146	9.282574652081e-09	1.67647708943199e-07	9.70080667097692
PRRT3	0.508811879300543	4.98593979476271	6.32036166506751	7.80952931114054e-09	1.44157360043614e-07	9.68065725185332
SNX30	0.427632779758555	5.6693785140862	6.32784672343004	7.5456767459641e-09	1.39781822735374e-07	9.67257577738133
API5	-0.345700032928423	6.97692368901254	-6.36009659459129	6.50594379209689e-09	1.22528608084491e-07	9.67105561631774
ALDH18A1	-0.229416015941588	6.62955257920379	-6.35453607678993	6.67453084494363e-09	1.25280419585676e-07	9.66604555290826
PRMT2	0.275605595310267	6.48211157983645	6.3492894633579	6.83755231365032e-09	1.27766731724568e-07	9.64567865451721
PSTPIP2	-1.07656862733896	2.04951526117807	-6.26730196542878	9.95966773466269e-09	1.78335635111883e-07	9.64439421379125
ATP2B1	0.444104066597072	7.87026955954155	6.36191347528087	6.45177520962539e-09	1.2164542120155e-07	9.63910993417024
EIF4A3	-0.308699155711196	7.52306652915208	-6.35193048559575	6.75500569096169e-09	1.26365453216603e-07	9.6258873340698
PPAP2B	0.436760771489208	3.95100337738267	6.26955330219537	9.85757830071812e-09	1.77076411923963e-07	9.61224622396764
FEN1	-0.333801969617564	6.839869433912	-6.34442432332329	6.9922302864933e-09	1.30365729444051e-07	9.60287168434233
POLR3G	-0.698983785859751	3.44515867072819	-6.25070643397921	1.07450915286446e-08	1.91578796082145e-07	9.60262111949747
KDM4C	0.393885109818578	4.8207029648249	6.28470015074319	9.1970683685181e-09	1.66390418757535e-07	9.59674338800923
SLC38A10	0.400947669509514	6.39038564165009	6.33521694900104	7.29447550733889e-09	1.35547564871928e-07	9.58468897503692
KIAA1539	0.790121053114008	2.66580337247145	6.22490674433654	1.20890387157105e-08	2.1349216840712e-07	9.55705552166939
COG6	0.466579474732825	4.36143814986129	6.28532565507676	9.17075204903631e-09	1.66166475913416e-07	9.5344217442996
CREB3	0.378410052734468	5.15807030856176	6.28455917306596	9.2030098870318e-09	1.66390418757535e-07	9.53081922219257
MAPRE1	-0.223260773851697	8.06349737179606	-6.33535480661932	7.28985640409335e-09	1.35547564871928e-07	9.52683934525968
HSPA9	-0.21801816359222	10.1733356491746	-6.35665715009632	6.60972005261923e-09	1.24343035050623e-07	9.51661364245937
TDG	-0.34841475927871	6.56929876216549	-6.3142000762791	8.03354608557573e-09	1.47478622102271e-07	9.51434816565139
PPPDE2	-0.360626377913228	5.21242868357382	-6.26959316657426	9.85577994020532e-09	1.77076411923963e-07	9.48418764804928
QPRT	0.460341411414598	6.06808932193512	6.29968021664678	8.58683551271948e-09	1.56946707229203e-07	9.48026230509064
ASNSD1	-0.34447355643578	5.67031085932067	-6.29615364087702	8.72679643761958e-09	1.59156972325791e-07	9.47948477703164
PTPLAD1	-0.251086803199891	8.19235482136332	-6.33075201040528	7.44565151888232e-09	1.38203192010863e-07	9.47664226524216
C14orf1	0.274734088604144	6.15956257710478	6.29786800299681	8.65847875267443e-09	1.58083404650357e-07	9.4600935627741
EIF4E	-0.364898132807849	5.27876870786435	-6.28026567321849	9.3857853762939e-09	1.69328883099395e-07	9.45574493335014
ZNF641	0.45139441766605	4.05522731761906	6.2496900209512	1.07951337663869e-08	1.92266045909536e-07	9.45334670216668
RCC1	-0.240181799449132	7.47584311957934	-6.31640026492533	7.95283512585476e-09	1.46164280187459e-07	9.45005460081676
SMOX	-0.632725990935199	4.73469829982891	-6.22127194382299	1.22912471591661e-08	2.16605708630026e-07	9.44308302926414
SLC29A2	0.386678693586617	5.97841868426443	6.28660261646045	9.11725800684648e-09	1.65376380592734e-07	9.44114733063526
RAB39B	0.714841672175103	3.86021553302682	6.2077244990708	1.30747276883733e-08	2.27772651937871e-07	9.43832381348622
JUN	0.571183087339026	7.6900384754173	6.29467360285761	8.78620394678418e-09	1.60065876695009e-07	9.42933089764137
GLDN	0.765888080612921	2.39014268190814	6.19584210324207	1.38023254878673e-08	2.38954546023905e-07	9.42760737301119
CYP24A1	-1.34465724428953	1.6123003668346	-6.2254193180949	1.20607888732808e-08	2.13218428241806e-07	9.42561229351569
PAPSS2	0.322092277771841	6.59785920564825	6.30159658021689	8.51171127621829e-09	1.55743828647128e-07	9.42514935294422
FAM108C1	0.361806628129136	5.16213999744565	6.26913068450333	9.87666333810038e-09	1.77228881616299e-07	9.40676059067637
CA12	-0.322197139505716	8.30245847554294	-6.31638997705772	7.95321065358693e-09	1.46164280187459e-07	9.40453521643201
GLIS2	0.417375502988776	4.8418097925155	6.24220665991377	1.11707168451364e-08	1.98743689912831e-07	9.40224796914468
MAGED2	0.335389077395795	6.24977744217637	6.28846951831892	9.03960410868389e-09	1.64145862229782e-07	9.39599040118106
ATG2B	0.542196140465873	6.02096952010838	6.2707235774479	9.80491940615076e-09	1.7650965785626e-07	9.37192468727732
SURF4	0.249747829361439	8.5714851421643	6.30701356528496	8.30284808639564e-09	1.52088533841052e-07	9.36943465040981
TMEM125	0.628807322455618	3.62086405551857	6.21355685964389	1.27315672000045e-08	2.22955738065837e-07	9.36771738143863
SLC36A1	0.454072708416709	5.12029155534131	6.25470857078059	1.05502647723631e-08	1.88507081253206e-07	9.36219218844116
TMPRSS3	-1.07815494441955	1.36597181136207	-6.1914069924522	1.40840147379535e-08	2.42825837605706e-07	9.35759790608502
CEBPZ	-0.367964109458269	6.05331387811805	-6.27444981882563	9.63909173749197e-09	1.73711390320922e-07	9.35508567548654
COPB1	0.327388429789679	7.38689817627415	6.29183717032696	8.90117354505469e-09	1.61983924230136e-07	9.33661622689911
PARP8	0.704722853079138	3.11914226549586	6.17920618449944	1.48885113747037e-08	2.5590489643427e-07	9.3325584766705
KDM3A	0.394569819003105	6.19680587958183	6.24090618490089	1.1237288624499e-08	1.99715637572923e-07	9.30598204794231
SLC2A14	1.1539024452007	2.08290236308146	6.18255613692438	1.4663215934318e-08	2.52291793503637e-07	9.30068163786697
YIPF3	0.340499067034074	6.21021105541564	6.25423353674604	1.05732062113129e-08	1.88715368919953e-07	9.27858742614821
NCSTN	0.339331063186424	5.19742403719438	6.23447408164678	1.15723487877988e-08	2.05234317208004e-07	9.27790531530195
HSP90AB3P	0.833258814818832	1.36046914251358	6.16430653298564	1.59326207361849e-08	2.71617889084562e-07	9.2726545686443
IGFBP3	-0.437287762293647	4.90329081735609	-6.2182601117748	1.24613236641385e-08	2.19371765220056e-07	9.27003507240467
POLR3K	-0.489308589227924	5.42544638045238	-6.23920815856338	1.13248006323101e-08	2.01057288508231e-07	9.26536887423522
ATP6V1C1	0.383288585817211	7.56354704981343	6.26767953897572	9.94247371697411e-09	1.78218574965354e-07	9.25826765953094
METTL1	-0.48973509073558	4.533020593793	-6.21363824303268	1.27268422183518e-08	2.22955738065837e-07	9.24668945735608
SEC31A	0.335518051594941	7.40543108802831	6.26619704600616	1.00101525002929e-08	1.79047904187057e-07	9.236982681368
KCNK1	0.395782346727753	5.33115680705028	6.20890041499216	1.30048135830995e-08	2.27202641909288e-07	9.19266492963829
INSIG2	0.53306601709542	3.41860335551399	6.17420507620792	1.52312182661437e-08	2.61526585506147e-07	9.18535392536894
TOR1A	-0.26962046621685	5.54480274698314	-6.22596892571329	1.20305702994408e-08	2.12909267394549e-07	9.17282500262899
A4GALT	-0.474921145828326	4.51185951912789	-6.19527390704063	1.38381009099631e-08	2.39326162997128e-07	9.15753990462563
PPIP5K1	0.428080809047686	4.03676431493782	6.16702681889335	1.57367509284682e-08	2.68826785012975e-07	9.14825423409005
GTF2IRD1	0.359554879598892	5.28094411299661	6.19866802800986	1.36257468336588e-08	2.36141958597004e-07	9.14651216409091
ZNF740	0.304528561885036	5.5303507966761	6.20778246669698	1.30712725518978e-08	2.27772651937871e-07	9.12714612023526
KLHL5	0.433574395764379	5.24228380432199	6.20434097762965	1.32779694830185e-08	2.30832392550937e-07	9.11831974292364
THAP8	0.788233410542149	2.5796006855454	6.12119904825819	1.93772722944904e-08	3.2341866452401e-07	9.10267031938242
MRPL15	-0.356469340007097	6.09636036644537	-6.21722269533299	1.25204418066727e-08	2.20180724263715e-07	9.09658686103752
ARVCF	0.551073177974365	3.99339694866426	6.15397277183858	1.66988396746682e-08	2.82517227307222e-07	9.08914278725369
WDSUB1	0.520509861474011	3.34673460507396	6.1362288503719	1.81001268552034e-08	3.04533723869639e-07	9.06813227602414
ELF3	0.319287501549619	7.03501215866335	6.21695600136685	1.25356842557236e-08	2.20217209551179e-07	9.05870742967513
RXRB	0.39993295403012	4.95648858394394	6.17244762317902	1.53534873643044e-08	2.63085781435068e-07	9.0408392498698
LPIN2	0.370626998561375	5.53314388175899	6.18355267149531	1.45968468263292e-08	2.51408513206518e-07	9.03673163250834
NUP50	-0.26808516998781	5.9527988334662	-6.2051364564678	1.3229908181561e-08	2.30236196075365e-07	9.03593735917854
GINS3	-0.409778559064256	4.53941160111324	-6.15690717652555	1.64776428983773e-08	2.79484888268217e-07	9.03516395874469
PDE12	-0.42889833273142	4.62844932709985	-6.16903788652338	1.55934754853044e-08	2.66924548634832e-07	9.01577043595261
MESDC2	-0.255880776535585	6.94491524264718	-6.21033777203429	1.29198561334723e-08	2.26016395372584e-07	9.00563439846525
RFC5	-0.281571898330156	5.77464915640594	-6.19235222406745	1.40235083212039e-08	2.42032149807858e-07	9.00466038400445
HNRNPH1	-0.278937587491635	9.41774758520885	-6.22818052099609	1.19097252601344e-08	2.10993903867042e-07	8.96481376292067
YWHAB	-0.225018040737325	8.87282646012746	-6.22323318322282	1.21817300934251e-08	2.1490216675363e-07	8.96454500850021
C17orf76	0.623844124371152	2.58405069882231	6.08901188199781	2.24186065237707e-08	3.69752244086333e-07	8.959088833511
ZWINT	-0.282963602231334	6.99433473587046	-6.20317458564646	1.33487521470053e-08	2.31821942789736e-07	8.95121450590626
XBP1	-0.290608838776267	9.01451172394694	-6.21656124344051	1.25582795887479e-08	2.20382652510199e-07	8.93992537766099
AMOTL2	0.325220747427593	6.53606103651251	6.17341549469629	1.52860316047857e-08	2.62198556470191e-07	8.93041992910041
PSMD1	-0.226076555698197	7.60190733939773	-6.20093119350063	1.34859405133207e-08	2.33961482515327e-07	8.92604272024301
MPPED1	3.03260730495894	-1.37426502237081	6.82531593993761	7.44396316680351e-10	1.68233567569759e-08	8.91929842446412
ERCC6L	-0.521498300239418	4.06977244451653	-6.14370904950596	1.74957968782962e-08	2.95257020174194e-07	8.90633148135425
CCT7	-0.271094474160179	8.89467578562357	-6.20873144749292	1.3014836818291e-08	2.27202641909288e-07	8.89756836136007
KCNK5	-0.645741699484483	3.44263621918722	-6.07830098627071	2.35314373297608e-08	3.86581294600118e-07	8.87821352514581
YPEL1	0.867984939897381	1.46664342948165	6.07172817201226	2.42410982289802e-08	3.97069663840808e-07	8.87452256394663
SNRPD1	-0.407787036940944	5.86617615806505	-6.16385164671349	1.59656078452844e-08	2.71903081063682e-07	8.86475221017428
NOL10	-0.332655542269606	5.88435313988054	-6.15596439360671	1.65483934954261e-08	2.80400539835365e-07	8.863205613334
KIAA0141	0.290778825828032	5.59271637163895	6.15138988048453	1.68959599112161e-08	2.85422256116342e-07	8.85789778178619
EIF2B3	-0.384830587172522	4.92854946588319	-6.13167676354696	1.84779156113606e-08	3.09643948581558e-07	8.84837569286671
DIMT1L	-0.336434195063827	5.05186913977341	-6.13271976343787	1.83906739174535e-08	3.08491103907214e-07	8.82408282902616
SYTL5	-0.408450464057555	6.27327726214877	-6.15386393577483	1.67070998449439e-08	2.82517227307222e-07	8.81433364393438
ID2	-0.566452264369683	5.2086215221925	-6.10895596924273	2.04829253903165e-08	3.40852183311098e-07	8.81423131595151
SET	-0.284858041075156	9.53091801906378	-6.19435128848629	1.38963867760327e-08	2.40085921944598e-07	8.80438111147435
DKK1	0.38760142722283	6.41450477589382	6.16507041904356	1.58773769162185e-08	2.70952297496774e-07	8.79083809032351
MTO1	-0.309202629811114	5.76421570180328	-6.13047465788748	1.85789718220295e-08	3.11025750502124e-07	8.78732148105923
LMO7	0.486604576062239	4.02826096408761	6.09782146042449	2.15423181252892e-08	3.57414413023151e-07	8.77177518239624
UST	0.444513119968367	5.49061820597646	6.12675533061847	1.88951036155735e-08	3.15810833745427e-07	8.76094272317685
RRBP1	0.274242817996867	8.03318861079674	6.15931022458879	1.62986535517793e-08	2.77292657171879e-07	8.74363872729304
CDC25C	0.399965199773804	3.78739860352912	6.09658397039899	2.166334234487e-08	3.59066142096735e-07	8.73523423218875
IMP4	-0.397751350130813	6.11295320667893	-6.12666818652662	1.89025738208068e-08	3.15810833745427e-07	8.70813435786897
ATG14	0.431897312233046	5.31706686627491	6.0938375800077	2.19343328504538e-08	3.62838558448061e-07	8.69004897384214
CSTF3	-0.362155233771042	5.51514460993434	-6.1014976264882	2.11867118399088e-08	3.52213289076178e-07	8.68586390168651
GRB2	-0.17792091929347	8.66995505339167	-6.15875517595304	1.63398249463405e-08	2.77710602035162e-07	8.68550122760088
STIP1	-0.230082760089397	9.50524692810074	-6.1582078136102	1.63805266125329e-08	2.78119722911675e-07	8.66252089730192
YPEL3	0.577899462534452	3.64325856753215	6.04465537973152	2.7393166407599e-08	4.46079177215857e-07	8.62496536964827
LOC100499466	0.307891829345566	7.97446481801324	6.13480523703927	1.82174503169675e-08	3.05892207932696e-07	8.62258926960214
FAM5B	-2.39714472030199	-0.451367616969801	-6.50497359946835	3.33110014753405e-09	6.66379412288989e-08	8.61892342849325
GPT2	0.483036714253663	5.26200505932701	6.07203504274192	2.42075013272043e-08	3.96908090388396e-07	8.6135271330124
CCT8	-0.258684728538841	8.27494871275217	-6.13725903674803	1.80156914851978e-08	3.03418352868527e-07	8.60780027479444
PITPNA	-0.214650062401343	7.23986034943072	-6.11961801274273	1.95166756193959e-08	3.25096497070495e-07	8.60297228228536
RRM1	-0.285532986635691	6.8620563887107	-6.12025024490414	1.94608121322889e-08	3.2448915463649e-07	8.59313770357572
VDAC1	-0.195064361973673	8.64857654914743	-6.13494132204387	1.82062028913467e-08	3.05892207932696e-07	8.58958359742435
FNIP2	0.818027326580492	3.43736267479405	6.00569435442805	3.26493719108111e-08	5.23516870408826e-07	8.58340320746046
SYVN1	0.384877333597038	6.13939769695708	6.09552711320478	2.17672312799838e-08	3.6043086725391e-07	8.58251868852397
SLC3A2	0.348316516990938	10.5994171297276	6.13956904627978	1.78277690808578e-08	3.00556058576881e-07	8.54265467672065
CTIF	0.502678246737801	3.59606020807827	6.00996952429234	3.20272585285063e-08	5.14528214822997e-07	8.52762230261799
DRG1	-0.321586937302148	5.94347731235394	-6.0804410493578	2.33048245726225e-08	3.83234892972015e-07	8.51805043819896
TTLL12	-0.409599898980543	5.9543712706818	-6.08153833496563	2.31894675508053e-08	3.8171324342487e-07	8.51681896370578
ASF1B	-0.35651427305861	6.599448689336	-6.09107920879213	2.220986732276e-08	3.6667109684683e-07	8.5075974924993
TCEAL3	0.41225338100098	4.84794126717524	6.04702308869066	2.7102103014896e-08	4.42200556898654e-07	8.50132902549393
METAP1	-0.240881933687144	6.35424150670766	-6.08741992301442	2.25806639577154e-08	3.72058151752545e-07	8.50038593816779
ORC6	-0.363311881461872	4.88102101666394	-6.03750615314036	2.82908369827816e-08	4.60248986089533e-07	8.4853087811564
CDK2AP1	-0.25898656943802	6.97555780155385	-6.09250363698457	2.20671575922489e-08	3.64675043056097e-07	8.48253202426615
KIAA0664	-0.400473011782481	7.80493029820278	-6.09997170774983	2.13336106385148e-08	3.54303182044213e-07	8.47527785432944
GLB1L2	-0.39837084647361	4.6446061418494	-6.03255287256047	2.89297094908169e-08	4.6927299856879e-07	8.4727855126885
DIS3L	-0.308854449179533	5.20778320739319	-6.05809759005526	2.5780658546962e-08	4.21462105121595e-07	8.4560917581347
GRAMD3	0.43434469250898	3.97659098573861	6.01711514651013	3.10134045591704e-08	5.00644959312323e-07	8.44752005543356
NEK8	0.545647329272486	3.69084596746457	5.98751742348785	3.54299888622355e-08	5.62707629375144e-07	8.43953253314228
PRKAR1B	-0.449216185621066	5.89341311751655	-6.05484287483393	2.61622924129139e-08	4.27283377259348e-07	8.43222245811872
RAPH1	0.496150224688957	6.9466852207179	6.07479952507376	2.39069004251756e-08	3.92364085093854e-07	8.41645585479545
UQCC	-0.341223446951529	5.06164104352038	-6.02854564186919	2.94569411380548e-08	4.77362290303128e-07	8.40229958673165
AMOT	0.503233468059453	3.77250504820589	6.00223993217073	3.31607312835322e-08	5.29918011141693e-07	8.39929464063398
IRS2	0.505502487430876	4.59334795482459	6.00239300559023	3.31379056905446e-08	5.29918011141693e-07	8.38109116097328
KHK	-0.636365446654861	2.99049057421238	-5.9607084278103	3.99615648550009e-08	6.27527897309892e-07	8.37657845110731
ATP2C2	0.449809281162819	4.47398742109369	6.00062923935239	3.34018507903401e-08	5.32519115936747e-07	8.35899565661528
RUFY3	0.378132893045182	4.08646422503441	5.98006388338002	3.66364611335695e-08	5.79119258977142e-07	8.32628663646923
FAM189A2	0.405539443358765	4.31607568809718	5.97832150417859	3.69242739746848e-08	5.83117618463295e-07	8.32123965203131
DENR	-0.361750381783446	7.15049510126292	-6.05933083681695	2.56374906105604e-08	4.19531695666352e-07	8.31935414436178
LRIG3	0.588098669476973	2.81683788506844	5.94088790352511	4.36742062174263e-08	6.82623761476858e-07	8.29543837432468
MRPL3	-0.271820176377682	6.66839344348267	-6.04522575255397	2.73227699670047e-08	4.45366476538193e-07	8.28599485734319
RRN3	-0.300746214059158	6.4847177911489	-6.03628395015555	2.84471728155981e-08	4.61893706959285e-07	8.27825987269945
CHPF2	0.383572669386569	5.79002576755155	6.00214210891948	3.31753263373208e-08	5.29918011141693e-07	8.24140845022061
REXO4	-0.337068251374877	5.69342654158215	-6.01407283273199	3.14411390044601e-08	5.06084320221935e-07	8.23003937559738
CALCR	-0.630679449489551	3.06654211778498	-5.93149394906208	4.55504221408705e-08	7.06665361673394e-07	8.21267638308715
UBXN1	0.449050048770801	5.69895798448749	6.00151632244637	3.32688423342365e-08	5.30904693891002e-07	8.21168506177876
EYA2	-1.06382524071958	1.68809902197157	-5.93173973256553	4.55003369748447e-08	7.06543765614951e-07	8.20779102452188
PIK3R1	-0.461949429648548	6.52822819377926	-6.02711701933422	2.96471842704633e-08	4.79980164316775e-07	8.20666918240823
BIRC5	-0.313846664726458	6.29821784897138	-6.02513612563481	2.99129744860889e-08	4.83814879405561e-07	8.19893292727291
KCNK2	0.292387681807582	6.11438909513099	6.02111257546349	3.04600872344845e-08	4.92187921651709e-07	8.19630445893251
CRISPLD1	-0.415271957727202	4.18609057840886	-5.99627616786082	3.40621737525127e-08	5.42013124488127e-07	8.19499755051578
PDCD5	-0.448505960947601	6.38845510515588	-6.00861616878645	3.22229223766236e-08	5.17174811733832e-07	8.1578750674179
MRPL36	-0.434519748098607	5.27250227759595	-5.98145382189556	3.64084505388819e-08	5.76059533408005e-07	8.13918983339838
KCNF1	0.898237441985755	2.30471965371779	5.8940231944173	5.38562474822184e-08	8.21799163223193e-07	8.13764591619348
SEPN1	-0.363515503731446	5.46547538421449	-5.98401552397559	3.59918740422096e-08	5.70007671857872e-07	8.12849590077679
AMDHD2	0.616153405683163	4.58310439764777	5.94739011494125	4.24203044212969e-08	6.64267014177687e-07	8.12780000391921
FUT8	0.247559225604412	7.00088483209045	6.01487878590364	3.13272635331757e-08	5.04737143862073e-07	8.11451541785844
MTA2	-0.237075602034126	7.60093414852825	-6.01359937207748	3.15082256165553e-08	5.06676505010837e-07	8.11178626624562
NRIP1	-0.592880698864498	6.91810310355272	-6.00470760435293	3.2794643325923e-08	5.25342543086912e-07	8.09809096509013
DDX10	-0.410762744761923	4.28032878730105	-5.9393535571675	4.39753722405236e-08	6.86048624394139e-07	8.09758099178896
SMPDL3A	0.596778504127191	2.54868899052534	5.89011209741689	5.48046750147808e-08	8.33988521335027e-07	8.08068122862347
ZNF703	-0.775403333447192	4.82976058971963	-5.95355509435879	4.12641907864231e-08	6.4737554100576e-07	8.07605803987677
PHAX	-0.289157813710403	5.99160294082077	-5.98450317089485	3.59131077089705e-08	5.69299349123055e-07	8.07105982855951
FGFR3	-0.563539646002259	4.07282220460842	-5.91332604426814	4.94068250132193e-08	7.62954516639963e-07	8.06664790744652
STC2	0.324883330625953	8.15963986627405	6.00015647881866	3.34729498391575e-08	5.33144393438161e-07	8.06283201391116
ARRDC4	-0.518135845783053	5.29106496303902	-5.94819541705825	4.22674954635873e-08	6.62494464979413e-07	8.05773826097442
CNTNAP2	-0.871703280536644	1.57712323488172	-5.87514489311889	5.8588335314079e-08	8.89946702808953e-07	8.03835688385185
C9orf78	-0.269980868709149	6.16682571846093	-5.97766207549599	3.7033780600582e-08	5.84295232796352e-07	8.03325772136897
MAPK4	0.936317120035955	1.30910470002183	5.86965643379266	6.00392373368761e-08	9.08684348617118e-07	8.02994141172823
FADS3	0.513292047005004	5.39121417142674	5.93741294905473	4.43592093358334e-08	6.90105504123235e-07	8.00996921888143
PREX1	-0.382264781767463	7.95890203357896	-5.99056428216766	3.49481482462634e-08	5.55582539230522e-07	7.99898386617146
HAGH	0.511512290235975	4.68534395322615	5.9387731448678	4.40898293226139e-08	6.87193201855913e-07	7.99458346486714
EIF5B	-0.394827291023841	7.86787649347857	-5.98623579055493	3.56346196149078e-08	5.65420662656279e-07	7.97052849778783
TRIM4	0.382480171058779	4.50587004072818	5.91086542698306	4.99532369285457e-08	7.69970446445159e-07	7.97014492690525
TSPEAR	1.49190155161548	0.131597467308744	6.01508230510573	3.12985720063041e-08	5.04737143862073e-07	7.95640770729743
GPRC5A	0.28977177010667	6.8809151363981	5.97253116185558	3.78968280961638e-08	5.97348306390427e-07	7.94363029866878
NUPR1	2.36442734854376	-0.28041334289451	6.16866306127342	1.56200814631936e-08	2.67106587311299e-07	7.9431519818897
DNAJB6	-0.278858247875512	7.80144613763983	-5.97067843326902	3.82133079858463e-08	6.01769644778997e-07	7.93656173604421
VPS39	0.281412821871625	5.60929781969566	5.9377107975905	4.43000837431687e-08	6.89827374786549e-07	7.91953541084118
TBC1D8	0.372584328358173	5.02067885924772	5.90760330398997	5.06868094771868e-08	7.77693763024286e-07	7.90260114961062
C6orf27	0.61718062986216	3.03721093095299	5.84258764717561	6.77282475335015e-08	1.01495269870097e-06	7.8909011036802
HK2	0.370711242709349	6.44411868242831	5.94429048043357	4.30135621312086e-08	6.72926859758965e-07	7.88003061269508
USP7	-0.246137012082175	7.77797730349654	-5.96371481560476	3.94262593973399e-08	6.19703723835632e-07	7.87416303951202
HCCS	-0.320086158392352	4.98867662576063	-5.90813091481477	5.05674480987145e-08	7.76574841141324e-07	7.87405419252797
ORC1	-0.347952423128739	5.1846323732333	-5.89840870263734	5.28119738661274e-08	8.06600411814716e-07	7.8408683904731
RUSC1	-0.371929701551028	5.98645394833679	-5.91729571691677	4.85376807556883e-08	7.50225668168328e-07	7.8232282663705
CCNA1	0.874761848913442	1.51574114096038	5.82061264327645	7.46757223119343e-08	1.09936336262746e-06	7.82152740098764
CYP26B1	-1.16314889631798	1.5583632977338	-5.83324029436395	7.0602122190615e-08	1.04862334948121e-06	7.8195769391661
C3orf26	-0.356175402309983	5.5397831312178	-5.90874256537559	5.04294205445661e-08	7.7516693859129e-07	7.81889081236489
TACO1	-0.354608992393933	6.21473657985486	-5.93319335520011	4.52052275252526e-08	7.02613592130413e-07	7.8171723804131
NUP107	-0.273838653534278	6.69078537724798	-5.940398252569	4.3770095137252e-08	6.83483726494307e-07	7.80828228936199
ANKRD57	0.590445825430345	3.69452958771193	5.83176634194703	7.10661078379643e-08	1.05457816103116e-06	7.78260043981208
FBXO5	-0.368669184847608	5.02952666848988	-5.90548493220354	5.11688459553974e-08	7.8332606222068e-07	7.76931497981397
SOX13	0.321271345269933	5.62286183479078	5.90184653233642	5.2007313536256e-08	7.95036847879658e-07	7.75457074020091
PPIL1	-0.33191357820175	5.62471423935062	-5.90537311754918	5.11944143749823e-08	7.8332606222068e-07	7.74911593136587
SEC24D	0.323260764668028	6.71508660193227	5.91943346726764	4.80758796213203e-08	7.43775218119297e-07	7.74344550315191
UTP18	-0.256537188329024	7.09005259731115	-5.9259822379842	4.66879449130399e-08	7.22971472894148e-07	7.73900482098033
RIMS4	-0.437134547833777	4.95655322941588	-5.86944607434403	6.00955445729641e-08	9.08714183940553e-07	7.70613791165243
SCYL1	0.325084207216421	7.13204877664268	5.91091187488909	4.99428677160495e-08	7.69970446445159e-07	7.70306091754182
AATF	-0.304503979141421	6.03059750861619	-5.89198436688524	5.43486234777775e-08	8.28556407513537e-07	7.70143019674666
MAOB	-0.480751281670357	3.84564122146316	-5.82932551538951	7.18410580106094e-08	1.0635338638535e-06	7.69374949494462
KDELR2	0.27200261432569	8.42693283280035	5.92932870417198	4.59940013810584e-08	7.12885708152753e-07	7.69261560774271
OSBP2	0.480519444320558	3.33430866021354	5.81023770170289	7.81948161448308e-08	1.14412082695201e-06	7.69176000928666
MANEAL	-0.316517986532665	5.42409179943163	-5.88133727281111	5.69927321796527e-08	8.66496775429557e-07	7.68664469410327
GART	-0.241396574176409	6.6259837385485	-5.90570438249416	5.11187012467503e-08	7.8332606222068e-07	7.6733281489388
USP10	-0.196496355690062	7.06648276851704	-5.90996654814042	5.01543238532887e-08	7.72358114293186e-07	7.66466253989673
PVRL4	0.477386372240074	3.06407816943519	5.81750267647398	7.571392637772e-08	1.11268866848945e-06	7.66427716953735
RAB24	0.480911203066838	5.2179187422247	5.8545389281781	6.42208579664295e-08	9.65853982581445e-07	7.65605992550788
ACTG2	-0.738375082092205	3.31200748550181	-5.79365590668226	8.41605245199112e-08	1.2271147446129e-06	7.62900194569844
GDF11	-0.333870294962607	4.68886380331697	-5.84859817532183	6.59413898432378e-08	9.90838997069459e-07	7.61869679577996
MRPL1	-0.550933826708518	4.58146915884579	-5.8411709249814	6.81563076990952e-08	1.01967324701521e-06	7.61650802264477
EWSR1	-0.211068379672971	8.51988229127562	-5.90970875933392	5.02121402492869e-08	7.72537105362534e-07	7.6120842533632
GRIPAP1	0.230882504581165	5.94142167370814	5.86874159198683	6.02844929649604e-08	9.10747841324298e-07	7.58888286486819
KLHL4	-1.07201498398505	1.0394911406983	-5.77480866491563	9.14856242080404e-08	1.32353423811009e-06	7.57974256699073
NHP2L1	-0.346641598202162	6.40621396780652	-5.87187080303511	5.94496530619561e-08	9.01448856914178e-07	7.5755424986277
APOLD1	0.755008040161844	1.25248175846988	5.7582322272935	9.84436002484896e-08	1.40956401588676e-06	7.56277374088021
SLC2A1	0.331340008110573	6.66161656163868	5.87134463580205	5.95892291464841e-08	9.02690460367573e-07	7.55950738673477
BCS1L	-0.390686997419055	4.9876267031728	-5.83953081168411	6.86551886768675e-08	1.02516908520708e-06	7.55660024062056
PHF1	0.366251519089525	5.47884563925387	5.83779481524434	6.91871469102175e-08	1.03035248880363e-06	7.54730899837631
C16orf58	0.34597880781087	5.30966713741908	5.84829235935144	6.60311751898882e-08	9.91297463084102e-07	7.5469805996661
HSPA2	-0.718235784590132	2.51220158784937	-5.7527137775348	1.00873382161693e-07	1.43819816135734e-06	7.54099876032821
SLC25A22	-0.468556349376761	4.82068673726056	-5.82923545930151	7.1869808748749e-08	1.0635338638535e-06	7.5390079383112
C8orf73	-0.51803772307912	4.91303896050672	-5.82906584495884	7.19239894772965e-08	1.0635338638535e-06	7.53884563997076
C8orf83	0.404083677477082	6.04060668338295	5.87185679131305	5.94533657723235e-08	9.01448856914178e-07	7.53719578486602
GRPR	-2.13689001710808	-0.0884965665906056	-5.96788397469563	3.86955804389901e-08	6.08791051045787e-07	7.51983655225076
MCM5	-0.447241401274461	6.36645186296484	-5.84305789114669	6.75867493980517e-08	1.01374062505203e-06	7.5002361661739
CIAO1	-0.224637163148354	6.66255701133664	-5.86406955867686	6.1552445363143e-08	9.28226416819842e-07	7.49967107526905
GPI	-0.271978883752576	8.82152349288825	-5.8910359192339	5.45791798809932e-08	8.31313482996111e-07	7.49554201938874
TOMM22	-0.386405309991921	5.4395686456863	-5.83849878322491	6.89709444942511e-08	1.02896527718274e-06	7.48999413235457
SLC35D2	0.39929564384582	4.00727508348438	5.80117971466328	8.14001608684356e-08	1.18790252213239e-06	7.48984108403065
SPG20	0.428210935209458	4.94569391506652	5.806745710821	7.94155530954839e-08	1.16096652969307e-06	7.47443158774575
RBM8A	-0.278534818209267	7.5436132251581	-5.86732773504419	6.06654668029117e-08	9.15676233584742e-07	7.45288923928211
SPDEF	0.474211664749877	5.47016360068469	5.83544605374162	6.99133301367344e-08	1.03961632494954e-06	7.44846388147137
TCEB1	-0.352193497046228	6.4676348281634	-5.83989787231799	6.85432271506139e-08	1.02441191319648e-06	7.43396426068152
DDX19A	-0.257992520164878	5.43069330746878	-5.82567373565698	7.30160195000352e-08	1.07707386439819e-06	7.43004167097247
FAM21C	0.562873257888208	4.08079392167047	5.77333863203272	9.20826147602136e-08	1.32967848396255e-06	7.42099678736951
KIAA0430	0.414668508129061	5.67910589950262	5.82562177749482	7.30328726517311e-08	1.07707386439819e-06	7.4096803367204
ATP6V1H	0.266974118468261	6.30749764747114	5.83094374313208	7.13263560683849e-08	1.05750175433304e-06	7.40951318106862
ST6GALNAC2	0.49245110016362	3.33995436113108	5.74994182855153	1.02116013802765e-07	1.45343677858506e-06	7.40239491640381
KLC4	0.470547905981126	3.84025687538178	5.76030090221334	9.75476588808854e-08	1.3979323454361e-06	7.40024555684722
CTR9	-0.292626043051532	6.01680180097996	-5.8253045303284	7.31358579607849e-08	1.07764236875433e-06	7.39255955165868
ILF2	-0.243485113232259	8.38520566285941	-5.8557462169398	6.38766457155847e-08	9.61541874840179e-07	7.36505274931144
C5orf32	0.390960439037658	4.94288231985785	5.77707837800219	9.05713409813154e-08	1.31371648445058e-06	7.36452384269337
NKRF	-0.346685211664119	6.12214882722389	-5.81074608623219	7.80186394185997e-08	1.14254266693228e-06	7.36229550670928
SELT	-0.318615693486153	7.12230934055577	-5.83825495088451	6.90457548909711e-08	1.02916328413244e-06	7.35372786564813
PDP1	0.512809318813618	4.59322370481625	5.7648079379353	9.56233206447748e-08	1.37506828414722e-06	7.35293995903761
BCL6	0.488396623505529	3.93574613382583	5.74006495711714	1.06667194405093e-07	1.51306374828734e-06	7.34952155914219
SPNS1	0.45229008559745	5.83448014544274	5.81184424892532	7.76394104736962e-08	1.1379855396688e-06	7.34650714643137
FARSA	-0.374405331806908	6.8190537400689	-5.82810843203859	7.22305745341319e-08	1.06712378843535e-06	7.34228182174514
TRMU	-0.501272524187689	3.80956308283627	-5.74617244097266	1.03829947801687e-07	1.47532034582448e-06	7.33920492922141
NRP1	0.274529705348725	6.93797427135241	5.83538106104582	6.99335305888684e-08	1.03961632494954e-06	7.33019060121226
KIAA1161	-0.507650778994307	4.18273836219029	-5.76304667448515	9.63708333934739e-08	1.38225198771223e-06	7.30774263299749
HNRNPK	-0.188099419341484	9.87420237571892	-5.8570433319322	6.35088448974617e-08	9.5686659645509e-07	7.30748100952361
LOC146880	0.36344437347292	5.28143959157587	5.77830415649372	9.00813150138729e-08	1.30774297942015e-06	7.29913717893951
DDX21	-0.429736285549261	8.69865951728767	-5.84114161020283	6.81651931453603e-08	1.01967324701521e-06	7.2974957130458
PLK1S1	0.662134023398386	2.92121121762079	5.70061866753754	1.26916232262388e-07	1.77174212717545e-06	7.28482921532159
SLC35C2	0.349280546372669	5.58702493591953	5.79047305759874	8.53557688454477e-08	1.24237587308204e-06	7.28355901108515
C16orf88	-0.317482973636253	4.31303628989895	-5.7748975621938	9.14496446316417e-08	1.32353423811009e-06	7.28346352135165
LOC154822	0.62938306686033	1.72479183567731	5.6985620725608	1.28069700336099e-07	1.78337857487171e-06	7.28268851431413
ARRB1	0.319122191089503	6.43119769249357	5.81478709137959	7.66320702148699e-08	1.12420591427499e-06	7.28234740259039
C17orf28	0.367697836801876	6.60508516117111	5.80413968946948	8.03387606153513e-08	1.17343705897916e-06	7.27391802602344
MYH14	0.336782466768282	8.08314021849899	5.82010949998701	7.48427330687986e-08	1.10085300601811e-06	7.23704889095717
CCDC64	0.349417453061265	5.48310057579343	5.77322934967417	9.21271476627042e-08	1.32967848396255e-06	7.22933657952397
MRPL20	-0.407898715624792	5.5486326009853	-5.77574466423806	9.11074921969409e-08	1.32034809315567e-06	7.21498312634882
PARL	-0.32559932655362	5.70718001053441	-5.77317611228512	9.21488497316789e-08	1.32967848396255e-06	7.21247527379229
LPCAT1	0.221636165695154	7.98981511790218	5.81661545397027	7.60127018626936e-08	1.11609870583994e-06	7.19881769178399
LOC338758	0.926632509119749	1.66817374233437	5.67685147842481	1.40892113861233e-07	1.94573056334869e-06	7.19209401439898
MKNK2	0.487308330599133	7.02638550019131	5.78016474049929	8.93424900115602e-08	1.29814405121923e-06	7.17924591919377
BAIAP2L1	0.278544339255816	5.59387859369574	5.74502112928121	1.04359059761573e-07	1.48157972449283e-06	7.15428704509985
MCM2	-0.36067431997984	7.14843263580109	-5.78842264342174	8.61345740811099e-08	1.25262140602825e-06	7.14958983045462
MYO16	0.434507102084442	4.11942501431953	5.70705812172754	1.23370176120546e-07	1.73090841060404e-06	7.10379556107561
ID1	-0.536767468491526	5.48612224946422	-5.73092967775887	1.11053738153088e-07	1.56996003116842e-06	7.09892168015296
CBLB	0.496501091541828	4.02030150071782	5.69383579650839	1.30759653452997e-07	1.81780918067159e-06	7.09841447470602
IKBKAP	-0.273971304535305	6.16608683079779	-5.76804850504422	9.42628215256204e-08	1.35667076350643e-06	7.09277922399921
TGFBI	0.334139731756464	5.63643999687925	5.73820722695699	1.07545218104154e-07	1.522934993712e-06	7.08480612286263
WDR73	-0.230007031931196	6.02879305559962	-5.75071251227526	1.01769023783329e-07	1.44973181750629e-06	7.081632154697
POF1B	-0.485236689849185	4.56723269891673	-5.72733933209508	1.12825832594406e-07	1.59232002051379e-06	7.07498805500098
SDHA	-0.304041363933781	8.20396736906472	-5.7912391899086	8.50665499832124e-08	1.23924475776938e-06	7.07321159701585
MTMR11	0.533436253738774	4.27130515085304	5.69357456120689	1.30909942581494e-07	1.81838694329975e-06	7.07105540811511
KIAA0415	0.411466301971055	7.22889417836739	5.75617499263671	9.93426047767649e-08	1.41758167430599e-06	7.06366437250734
TTC39A	0.255758937935234	6.65836622623748	5.76323718819422	9.62896996766787e-08	1.38225198771223e-06	7.05594393081597
GTPBP2	0.448797003795776	5.83644564331733	5.73598189677672	1.08606332542665e-07	1.53666015688962e-06	7.0495463598617
RBM38	-0.380863017330725	6.38128674773128	-5.74746126128994	1.03240767138088e-07	1.46819607960662e-06	7.04834285268679
SHQ1	-0.323604694577195	4.76037350705004	-5.70474022429947	1.24635233192031e-07	1.74426748109082e-06	7.03874794095219
ATXN2L	0.269435824479419	8.0395155461045	5.7708133565307	9.31170967387678e-08	1.34249166022341e-06	7.03199404707356
TFAM	-0.408040032518872	5.7434103658196	-5.73954190124576	1.06913692781279e-07	1.51527508311365e-06	7.01932844328301
VAPB	-0.190106302557516	8.07883934674261	-5.76985314276549	9.35134393002837e-08	1.34704458127299e-06	7.01882061576718
NFKBIL1	0.613261817611676	4.0840540460666	5.66797439930361	1.46490808981599e-07	2.01473050115811e-06	7.01151541274771
STAT6	0.54719230278626	3.40342431009853	5.64809379436936	1.5983367187636e-07	2.17145274448435e-06	7.01107571223696
INPP5K	0.303601365400556	5.26609152641276	5.70660423364935	1.23616901082683e-07	1.73291622272154e-06	6.99831824449225
SF3B4	-0.285788332552315	7.82372510486735	-5.75725289438907	9.88705639024598e-08	1.41446647622304e-06	6.98545701748556
EXOSC3	-0.355687769602181	4.39757736265478	-5.70199706102093	1.26148859723554e-07	1.76397452342534e-06	6.98307538829994
CSGALNACT1	1.25366144670892	0.906736821394964	5.65370546055676	1.55951045273738e-07	2.12388052211562e-06	6.98144866678079
IGDCC3	0.489490507371273	2.62025930195828	5.6515864574164	1.57406147695129e-07	2.14195314406293e-06	6.95686269030654
MCM7	-0.304280353232219	8.92644984183673	-5.76368086410247	9.61010123455178e-08	1.38075028390588e-06	6.95402266981422
HNRNPM	-0.223944257661968	8.18261239098624	-5.7562209101914	9.93224512153734e-08	1.41758167430599e-06	6.94189923489663
GPR158	-0.5543238977819	3.62677719057285	-5.63989180355944	1.65679755417167e-07	2.24177041229506e-06	6.93060593111886
MRPL4	-0.482959183434456	6.31693460267519	-5.72264260536236	1.15185999168149e-07	1.62289018541544e-06	6.92068425181091
KIF3C	0.386934871580428	4.51104975827095	5.67437271434974	1.424339512266e-07	1.9654004953083e-06	6.91947741840203
HOXC13	-0.365758631567486	4.86960519093442	-5.68995513051587	1.33009747601797e-07	1.84143627391759e-06	6.91707256184393
P4HA2	0.409131962003387	6.64601258243971	5.72412160801891	1.14437596863593e-07	1.61370520231596e-06	6.90769125497628
CAP2	-0.334574493973754	5.9678699224242	-5.70168244424057	1.26323609289307e-07	1.76494239077224e-06	6.89704337620949
DNAJC1	0.274356141288687	5.85777312134952	5.70868315579582	1.22490797724026e-07	1.72145890851816e-06	6.89056586164552
WDFY2	0.515479164443922	4.07734051969247	5.63989386621122	1.65678259169291e-07	2.24177041229506e-06	6.8828870858093
SBDSP1	-0.355003032936342	5.90663461951134	-5.69147421293539	1.32124457511797e-07	1.83069546597125e-06	6.88212426491885
OXNAD1	-0.360682834894365	3.97431990398626	-5.65133850035248	1.57577286445683e-07	2.1425386492013e-06	6.87659126847529
GALK2	0.330397177011906	4.64216474769873	5.66448557636601	1.48750476532593e-07	2.0439287403457e-06	6.87245327163014
WBSCR16	-0.329574240981972	4.60397342242727	-5.67015641980346	1.45094708859645e-07	1.99881706010601e-06	6.86649732487711
ARNT	0.305969218327603	6.08281818475831	5.70831199597057	1.2269110474206e-07	1.72282622645358e-06	6.85941770520383
KLF13	0.360321816505798	5.6455205243858	5.69198847214941	1.31826070875794e-07	1.82807562962419e-06	6.85816604381722
MCMBP	-0.227978328159538	6.87255094490843	-5.71993178400556	1.16570226904911e-07	1.64101050063783e-06	6.85554384660796
MEAF6	0.302412069231869	5.9895171123477	5.69888604349276	1.27887316226693e-07	1.78335373971911e-06	6.84105669292907
TMEM201	-0.433650055257922	4.91970793236712	-5.66254043315961	1.50025144331372e-07	2.05488985569031e-06	6.83156809206026
IARS	0.277231664058235	8.53186181069832	5.73061396624468	1.11208461662819e-07	1.57081952098732e-06	6.82714753863199
GLA	-0.329009603448116	6.44184010006067	-5.69518966943992	1.29983478533473e-07	1.80852220881348e-06	6.82391956696945
TXNIP	-0.413111441344418	4.83387758930209	-5.69229463945747	1.31648738991356e-07	1.82713154430825e-06	6.80005947115953
EPG5	0.452646436049212	4.91797632403642	5.66010634830179	1.51635333850699e-07	2.07241131651381e-06	6.79102691843305
EFTUD2	-0.234018441423933	6.97395837854957	-5.70595709819906	1.23969509928594e-07	1.73640375548225e-06	6.78172510040334
G3BP1	-0.337681684923849	7.5503813275449	-5.7099584947276	1.21804969607766e-07	1.71326014442412e-06	6.77093504562988
IL17RC	0.563328339010352	3.792600228408	5.61224064502228	1.8697739418195e-07	2.50963879638758e-06	6.76961472258364
HAUS2	-0.305802714052541	5.46801066240412	-5.66432049723587	1.48858239998867e-07	2.0439287403457e-06	6.75849940893736
RRP7A	-0.354070403032941	5.61356512098849	-5.66404011511839	1.4904144880393e-07	2.04476553715909e-06	6.75583874075447
CCDC58	-0.478489605794187	4.08252539387501	-5.62133745074662	1.79690016778488e-07	2.41991759141652e-06	6.7498108808172
C12orf76	0.671854920485861	2.29603894764117	5.56626785031722	2.28478727451698e-07	2.98988907504084e-06	6.74960263167213
KCNN4	0.582019657988026	3.92265707385004	5.5904884857142	2.05599144520518e-07	2.72459595321802e-06	6.74255867842257
LOC151162	-0.276746428481183	5.69774326684735	-5.66974461921242	1.45357183145256e-07	2.00078479911215e-06	6.72725902000819
NUP93	-0.28538635119944	5.27801403466811	-5.66004502108327	1.5167612122775e-07	2.07241131651381e-06	6.72262178253319
SLC19A1	-0.465179285819509	5.80430757074384	-5.65828517582158	1.52851155718952e-07	2.08336000671863e-06	6.71124801723217
MEST	-0.253733722561759	6.6680476367913	-5.68282529615523	1.37243313926961e-07	1.89847575030149e-06	6.70235549471904
PTBP1	-0.294990966572961	8.65414079527227	-5.69875460180366	1.27961282448155e-07	1.78335373971911e-06	6.68142253463205
HSD17B7P2	1.01444032679466	3.7190281721565	5.54052514894637	2.55534057265618e-07	3.2898780398077e-06	6.67196366386407
MAF	1.30576323880127	1.48343280762295	5.58452048559985	2.11018748001544e-07	2.78318418105506e-06	6.67063591801504
VAV3	0.389471773637363	4.22798339582382	5.62034316114812	1.80472763810088e-07	2.42817900399028e-06	6.6642779853496
SYNPO	0.507585610823498	4.23178719472533	5.58611456403326	2.09557581471489e-07	2.76827882506254e-06	6.66362765069675
ATP5G3	-0.304805898088612	7.2949358482204	-5.68109175710757	1.38292492002108e-07	1.9114079638374e-06	6.65854947268921
MAP3K8	0.390498408665443	4.93944866183709	5.60945080194548	1.89269869115818e-07	2.53430687837705e-06	6.6569776817743
CDH26	-1.08252671812249	0.678766103460585	-5.56298669734685	2.31764280469156e-07	3.02498961914598e-06	6.64443754229451
MICAL1	0.435749117218953	3.95598129411433	5.5851924715904	2.10401576572592e-07	2.77723438563538e-06	6.63675891269902
LCP1	-0.51315612109938	3.67310493155494	-5.5706637266952	2.24148470080625e-07	2.93551997934876e-06	6.62904754306942
UQCRFS1	-0.337078746014945	6.58417489616339	-5.66199844976168	1.50382216624889e-07	2.05809508251608e-06	6.61951431531954
WARS	0.318600984836804	7.92809396458491	5.67107304208327	1.44512139943506e-07	1.99243283463742e-06	6.6181756067491
WDR5	-0.249604943576224	6.34106655747517	-5.65908421969546	1.52316537021693e-07	2.07776652948678e-06	6.61562825363985
NOS3	1.91060437630011	0.98002263841356	5.75654066132398	9.91822213851003e-08	1.41758167430599e-06	6.60607420596561
MCOLN1	0.693429983613144	3.38349687925609	5.53761112433635	2.58787892316643e-07	3.32664774104807e-06	6.6009580502552
LYPD3	0.40848961326775	6.02702950220772	5.62720469245251	1.75138459615852e-07	2.36401581809161e-06	6.5858320020501
COTL1	-0.332779012362472	6.3012920250834	-5.63826836125958	1.66861523571294e-07	2.2559354245807e-06	6.57696928248738
USP39	-0.238992171151722	6.57969651008036	-5.64453062408431	1.62348065449297e-07	2.20203491206329e-06	6.57513593613403
SYNGR3	0.589407429694343	3.27264586894811	5.54054452109188	2.55512560907468e-07	3.2898780398077e-06	6.56656367119441
KRBA2	0.828080582596949	0.70426426871867	5.5148502354563	2.85640063368716e-07	3.63273339907103e-06	6.55727819050568
JUND	0.655572400918703	7.43316469477138	5.64599531619591	1.61309822498176e-07	2.18972846709374e-06	6.5541022942869
ESR1	-0.358686222509832	7.43343341406204	-5.66299282249921	1.49727736344337e-07	2.05249726444483e-06	6.5518804333626
GPR68	-1.22456781370866	0.982984741669178	-5.60381598485604	1.93984551746619e-07	2.58914416872343e-06	6.54671128146617
CYLD	0.641951334954162	3.98480340412766	5.53217753654598	2.64963966299234e-07	3.39299951943981e-06	6.54267786123388
KIAA1683	1.14729248992052	2.97071222917776	5.51168778006266	2.89580797754713e-07	3.6772583611616e-06	6.52439414491963
FOXO3	0.435504903959733	6.74892794370271	5.62259661396976	1.78703530016114e-07	2.41019180321733e-06	6.50777405553366
CBFB	-0.33595152085566	6.2470643586116	-5.61690646229239	1.83204137825229e-07	2.46294694613274e-06	6.50333246989632
MIPEP	-0.329120402479252	4.42563689111432	-5.57852903464706	2.16600564454815e-07	2.84471632281129e-06	6.49499562634135
NUDT16	0.294146581479426	4.68686524818974	5.58361303249197	2.11854998644646e-07	2.79201181822936e-06	6.49046639898164
SORD	-0.326651258588826	4.79101008331398	-5.58240650712942	2.12971891878162e-07	2.80231464970132e-06	6.48937036115336
GYS1	-0.277493436775914	6.14260947677739	-5.61045384357455	1.88442489854439e-07	2.52727522079041e-06	6.4732396370731
PRKRIR	-0.335751505504495	6.35066422243574	-5.62130686859899	1.79714042605795e-07	2.41991759141652e-06	6.4634724246858
RAB17	0.373466234816723	5.32610727535266	5.58623609670132	2.09446590141242e-07	2.76827882506254e-06	6.45075818364246
CHORDC1	-0.433207326301111	6.49101414277378	-5.60516953615897	1.92841619085871e-07	2.57800418672431e-06	6.44553122158337
SH2D5	1.25541411804099	1.53604736302231	5.59811934242316	1.98868062670693e-07	2.6479852548604e-06	6.44493950284751
RHEBL1	1.28280956936026	1.1899085314852	5.59262227897164	2.03694759827098e-07	2.70149973302807e-06	6.44334942576302
LLPH	-0.363332607244549	5.55351113717159	-5.59276735311214	2.03565913101691e-07	2.70149973302807e-06	6.43804161407648
MICU1	0.260649217555192	5.8790124012366	5.59645237052374	2.00319767857839e-07	2.66519315644749e-06	6.43455055693091
FSCN1	-0.52638983567898	4.941113892814	-5.56286748726889	2.31884518760174e-07	3.02498961914598e-06	6.43422216787104
ACTR3	-0.253203102233719	7.75747607184507	-5.63290163506741	1.70827365697413e-07	2.30768728911432e-06	6.43112982804588
PCMTD1	0.465597943118107	4.3750109778415	5.55995349127808	2.34842749927572e-07	3.05880852787284e-06	6.42453218914438
MRPL35	-0.317736089627016	5.38344463924323	-5.59601292152399	2.00704196630764e-07	2.6660659129888e-06	6.42342233081759
LRRC37B	0.793789647786521	2.31559912743971	5.47858053297462	3.34171622783253e-07	4.20201971385498e-06	6.42152867310319
PRDX4	-0.336842015985984	6.38235268438208	-5.6001140158449	1.97144535699966e-07	2.6292226595265e-06	6.39269384198666
PPP1R8	-0.299260703234997	5.39971096922241	-5.57870863096302	2.16431160454864e-07	2.84471632281129e-06	6.39139057847096
SYTL1	0.547000820165469	4.55046302535568	5.54198414559947	2.53920030139215e-07	3.27912970888866e-06	6.39068025977807
SESN2	0.544654913032913	6.73073296517458	5.56179773904797	2.32966235398725e-07	3.0367321284554e-06	6.39049088376407
SH3BP2	0.345385421648268	6.14612145530408	5.57637700598483	2.18640608173303e-07	2.86787884791397e-06	6.3836140621047
GLRX2	-0.423805752807029	4.70762492080643	-5.54915354987033	2.46132956364801e-07	3.19069466988643e-06	6.38197901115008
ZNF16	0.490313066134881	3.90986490177396	5.4970536842296	3.08521294541909e-07	3.90887131054461e-06	6.38085824295636
DIP2C	0.356206526181284	5.53390924725833	5.58337478616486	2.1207508949525e-07	2.7927116509595e-06	6.37891108707776
UNC5C	-0.736597056621852	1.72551459531189	-5.46945490018642	3.47602667609489e-07	4.35453708846524e-06	6.37744014689187
GRAMD4	0.346274931378864	4.36512398706577	5.5540192432478	2.40981982230584e-07	3.13145506668554e-06	6.36204094369533
MEPCE	-0.275553129689158	7.48686322051248	-5.60784580190164	1.90601207375943e-07	2.55009167372421e-06	6.35044853706272
DNTTIP2	-0.346664566296226	6.25344134451659	-5.57482325691839	2.2012521000117e-07	2.88508935114386e-06	6.34959415519122
TSC22D1	0.228828735871077	6.6636823389189	5.59624142135196	2.00504215361134e-07	2.66552662774213e-06	6.34693555238256
RFWD3	-0.300680129129255	7.05403156818072	-5.60434551162526	1.93536632352849e-07	2.58522894526282e-06	6.34684530599118
THBD	0.534205327150394	3.47399925595212	5.50355793655975	2.99957646047115e-07	3.80325373198784e-06	6.34543663885974
NKAIN1	-0.426078338673063	4.5481053880648	-5.5307315139273	2.66631787518198e-07	3.41174446400485e-06	6.34514052008495
NEDD4L	0.333729618049234	5.39657279606342	5.54899376912792	2.46303923632108e-07	3.19069466988643e-06	6.34293554377994
LONRF1	0.447690415473414	4.46101709700052	5.53583544432222	2.60790523464448e-07	3.34467846197809e-06	6.33691293848136
XPC	0.265898289861299	6.41597455597017	5.57841875323241	2.167046517138e-07	2.84471632281129e-06	6.33123200332828
STK40	0.473241375984756	6.58507542584907	5.56606534296376	2.28680176756965e-07	2.99018551687528e-06	6.32583679699334
MID1IP1	0.413353795556587	5.46547745600833	5.55427577558655	2.40713363080953e-07	3.13039679950688e-06	6.30771600384646
PPM1G	-0.241211352252003	8.09854298888477	-5.59896534968163	1.98135259571894e-07	2.64032994508395e-06	6.27766506665061
EEF2	0.310264114442246	12.0112983554467	5.64185066277922	1.64264757278812e-07	2.22622674289372e-06	6.27703585310723
RAD23B	-0.196233506833861	9.0407638855526	-5.61023610928522	1.88621790265159e-07	2.52765290095715e-06	6.27567369205737
ACVR1	0.344813934668466	4.0465590978617	5.51073437413672	2.90779257889575e-07	3.68967549995846e-06	6.2614567464
YWHAE	-0.213661183738385	9.64473973749612	-5.61302675552213	1.8633636563039e-07	2.50304367775313e-06	6.25531480945001
HNRNPH3	-0.246073760377044	7.99776280710482	-5.5902369587163	2.0582477702675e-07	2.72542642200742e-06	6.2409439890867
EED	-0.311171861414711	5.40889822331406	-5.54608721697439	2.49434375129972e-07	3.22874650903534e-06	6.24030641760257
TTC39C	0.315318843181047	4.59168227013008	5.51724334492008	2.82693002518648e-07	3.60347391320265e-06	6.23665484927256
NT5C2	-0.264169790202721	6.8174722947883	-5.56527754118219	2.29465521017706e-07	2.99811044804697e-06	6.22699649947999
SRSF6	-0.277122835352136	8.60262921524544	-5.58794085629322	2.07895760852309e-07	2.75067144342881e-06	6.22598212398641
ITGB1BP1	-0.303697680996567	5.77462187381665	-5.54426131475586	2.51420851456858e-07	3.24942992253825e-06	6.2061234221261
ATXN10	-0.25118555177968	6.28225137903944	-5.55697187400867	2.37907937005556e-07	3.09632088597736e-06	6.20064686179236
AMIGO2	0.291330581040358	4.88248939908602	5.54089765862739	2.55121011462343e-07	3.28962513160851e-06	6.1842007551397
CLSPN	-0.409885904296865	5.79736446037063	-5.54586985172124	2.49670046467955e-07	3.229297646659e-06	6.18066012462967
FDXR	-0.472344112194746	4.41675846455273	-5.49073721084266	3.17066888837005e-07	4.0019823765359e-06	6.16885280390572
B3GNT5	1.29272885570343	0.671057420840673	5.51937773605467	2.80089711743624e-07	3.57574071694685e-06	6.16589933318206
TMPRSS4	-0.543918454760494	3.80629653344199	-5.44832819813018	3.8075933083858e-07	4.73796060189316e-06	6.15499294743734
BACE2	-0.389365569388614	4.2084771205605	-5.47406329353155	3.40755246398817e-07	4.27516184604187e-06	6.14241784135613
EMG1	-0.382359186240706	5.38530602214603	-5.51550028818136	2.84836571483283e-07	3.62803261347024e-06	6.13337505514725
IMPA2	-0.502835181831647	4.16981279679192	-5.47429359648291	3.40416539079074e-07	4.27411876843726e-06	6.11910098305276
ERC2	0.835294206428456	2.58818196690895	5.40454920935877	4.59631324567895e-07	5.57828321630877e-06	6.11518009340461
EVL	0.318476506940797	6.55913265932567	5.53868194301053	2.57587508683926e-07	3.31376422709998e-06	6.11164529211056
ATXN7L3B	-0.252730082096216	7.35809121352165	-5.55340547893424	2.41625858455624e-07	3.13738420559927e-06	6.09324822295525
WDR76	-0.397631410472167	4.57617941049369	-5.48337087131325	3.27326164647115e-07	4.1252470064494e-06	6.08968444940114
CA8	-0.355763318836329	4.392737592188	-5.49515570654192	3.11065070628095e-07	3.93513785263559e-06	6.08928673383359
UBE2T	-0.335046601051035	5.84285336206609	-5.53311219041968	2.6389139765702e-07	3.38185420261763e-06	6.08211359842777
TM2D2	-0.312100251615861	4.92664328998717	-5.47932541929426	3.33098032317393e-07	4.19167155190073e-06	6.0818195226978
SLC41A2	0.491440726542226	3.67628135238462	5.43392914151988	4.05113037653392e-07	5.00747261028479e-06	6.07730882212564
FBXL2	0.954340235905043	1.43556621653428	5.41323725220212	4.42801927117775e-07	5.42919312985166e-06	6.06454499163545
ALG8	-0.296048406730718	6.04657884301323	-5.52136057974595	2.77692329819078e-07	3.54784302818507e-06	6.06161528961671
PCNA	-0.39202233716536	6.98449839496626	-5.53694672244604	2.5953544009378e-07	3.3311363776887e-06	6.06000457163622
CD47	-0.318463347022219	7.78641215915386	-5.54181105930385	2.54110984376925e-07	3.27912970888866e-06	6.05015991083989
FAM120A	-0.194744944484084	8.42761204565352	-5.54987658289189	2.45360756383761e-07	3.18340829306596e-06	6.04550193266927
SLC41A3	0.359606043607767	4.12003658580962	5.45294714869458	3.73255405427136e-07	4.64804422960791e-06	6.03467501386728
SAFB	-0.237018551623254	6.68636350888845	-5.51532011655468	2.85059048784988e-07	3.62810314450543e-06	6.01746289718083
B7H6	1.25558490599012	1.88104196573665	5.40488989969535	4.58959737107758e-07	5.57417766404513e-06	6.01722377783349
KANK2	-0.289239642736688	6.15835256199143	-5.51183917573861	2.89390934862017e-07	3.6772583611616e-06	6.01114115172108
SLITRK6	1.34830019903111	-0.787934718440972	5.44433567471284	3.87364503855727e-07	4.80941645321691e-06	5.99814036507159
PREP	-0.203610507150218	5.74248186230235	-5.49665097141907	3.09059322920398e-07	3.91272378237754e-06	5.99633235383571
CISH	-0.651219336475895	2.72232946506911	-5.38080728002942	5.08880575005918e-07	6.15366502993419e-06	5.98508111907631
NT5C3	-0.376951723071761	5.77086860783381	-5.47636926364888	3.37378697760065e-07	4.23915953519108e-06	5.96920835573002
MBNL3	-0.506561809026191	4.60665496154459	-5.46961532475948	3.47362049955359e-07	4.35453708846524e-06	5.96777221063711
ZNF558	0.502799744612546	3.56031434010869	5.40568187737975	4.57402258381343e-07	5.56235875682223e-06	5.95940062178696
ATIC	-0.24131700683686	7.46809081448698	-5.51724338299853	2.82692955863892e-07	3.60347391320265e-06	5.95164661029573
MARCH8	0.775122848146805	2.02961003701481	5.36374341189352	5.47431408737809e-07	6.55819690525151e-06	5.95006213431096
ZFAND3	0.245816297130427	6.50130552472739	5.48315865910329	3.27626488203956e-07	4.12592273247211e-06	5.93734356580717
RASGRP1	-0.636685356452101	3.33270334272673	-5.38035379808423	5.0986983371819e-07	6.1611727594675e-06	5.91514627609626
MRPL47	-0.365585058460423	5.38005993973178	-5.46047342803203	3.61337532183969e-07	4.50970812555574e-06	5.895478952222
ZBTB22	0.441313361672673	3.66587226227286	5.40959836550372	4.49775978862796e-07	5.50125552188175e-06	5.89490653943147
OSBPL5	0.582893529879966	2.64037025634495	5.36853094964455	5.36335848135941e-07	6.44373615246083e-06	5.89289241478273
CDK19	0.360201264123244	5.59394122047075	5.46600405679745	3.52818242497525e-07	4.41326274310292e-06	5.88463052612836
FGF18	-1.13836078295247	1.21968065926512	-5.40555368338169	4.57654009171693e-07	5.56235875682223e-06	5.87886821820453
POLR1C	-0.355390498439265	5.09199688425494	-5.44646432166833	3.83829053413389e-07	4.76947448560333e-06	5.87274636147886
BCL2L13	0.275228564314247	5.70326956653724	5.45747677808181	3.66037379734007e-07	4.56495834352837e-06	5.87130560850787
MORN4	0.487054460955951	3.04533343675753	5.36975582366199	5.33532641481363e-07	6.41466563345386e-06	5.87092090601185
HNRPDL	-0.273258254894937	7.83858154181736	-5.48413526700305	3.26246623441746e-07	4.11474248147794e-06	5.85377293816363
RRP9	-0.414301512133791	4.53028106622782	-5.41504143760027	4.39383525100543e-07	5.39123262933344e-06	5.84689546600692
HSP90AB1	-0.164751133109403	12.2065673647244	-5.53739694628111	2.5902864255434e-07	3.32718511373179e-06	5.82563584006211
HSPD1	-0.270153999686521	11.0907695448554	-5.52354895914566	2.75069794588027e-07	3.51702388737781e-06	5.82343150806068
PPP2R5B	0.512960300610456	3.19140874052369	5.36182581403589	5.51938363704811e-07	6.60273046823982e-06	5.81557863322336
LTBR	0.327273251592762	6.40379064632307	5.46260377294471	3.58032379772493e-07	4.47385740249503e-06	5.81078149136057
ICAM1	0.880199364146447	2.31956602951572	5.32391724718309	6.48869039763076e-07	7.61521811999837e-06	5.80028056869855
CPT2	-0.317867204707508	4.10236336514052	-5.41743902433351	4.34880769381688e-07	5.34382511913251e-06	5.79987704520621
FASTKD1	-0.389980733544271	4.14075812339872	-5.41582378722577	4.37909248102084e-07	5.37708830048403e-06	5.79719117301515
GCOM1	-1.04534150056403	0.939759641049948	-5.34145939525621	6.0210410046422e-07	7.11631729764213e-06	5.78511349094971
HMGB1	-0.313417901412016	8.78310513986692	-5.49348002453252	3.13327992754349e-07	3.96076897265589e-06	5.7814513519323
NAP1L6	0.798936336954721	0.945577681913015	5.32217533827136	6.53702209620358e-07	7.66118833475183e-06	5.77513758032883
UBIAD1	-0.314786828418528	4.61249133123114	-5.40919881395306	4.50548255831325e-07	5.50399490907457e-06	5.76482221314632
TP53RK	-0.288532858815687	5.07441607840429	-5.41785627769944	4.34101782562349e-07	5.33817515556818e-06	5.76205051556305
ARFGAP3	0.4020461621375	4.64348884344272	5.38809442179078	4.93239202058877e-07	5.97315888141395e-06	5.7575671458984
HDAC2	-0.278670724293464	7.01460670582668	-5.46249688503027	3.58197504301653e-07	4.47385740249503e-06	5.75561422579351
LOC100506994	-0.558483395770527	2.80135643366423	-5.32665544860132	6.4134210805578e-07	7.54645294700372e-06	5.74777830780363
CDH3	0.27697352174386	6.4498614442693	5.45501469540007	3.69943605875436e-07	4.61023611375618e-06	5.74774447875763
HDLBP	0.191098552004105	9.75426119787939	5.49187514678465	3.15510421077299e-07	3.98534462394014e-06	5.74468728979846
PRSS22	0.511643158300897	4.2905442660984	5.3569302951688	5.63609719369027e-07	6.7279150226464e-06	5.73129654119903
WNT7B	0.358646938940984	4.97844470506465	5.41266756641926	4.43886715001789e-07	5.43850653603657e-06	5.72661102614832
RSU1	-0.254115843359566	6.24098556460615	-5.43515658105233	4.02978878302103e-07	4.98477718988489e-06	5.70942061141961
L2HGDH	-0.287747068206067	5.61626492453375	-5.42902267701008	4.13755077058984e-07	5.10297928372746e-06	5.7030885762194
CLSTN3	0.62308271244812	2.2091739488201	5.30464751174875	7.04338282742555e-07	8.19148361654137e-06	5.70120455456705
HPRT1	-0.320642505602621	6.4755668773525	-5.4382971059109	3.97568433218746e-07	4.92149110077743e-06	5.70093488990401
CAPRIN1	-0.2177076168627	8.36259870401282	-5.46676248438607	3.51665427000133e-07	4.40213518050167e-06	5.69679211103918
HEATR1	-0.427976413126082	6.02576605344135	-5.43925075589166	3.95939631564826e-07	4.9085397185779e-06	5.69227598126137
ABCF1	-0.204740543573384	6.97104387965803	-5.44644423120995	3.83862273237389e-07	4.76947448560333e-06	5.68981212087861
ACTA2	-0.890973736131961	1.46983960856731	-5.29461920768549	7.35013975347432e-07	8.49507513732582e-06	5.6581710061938
N4BP2L2	0.374582131730585	5.64758731152639	5.40723788738299	4.54357316438249e-07	5.53435670802132e-06	5.64473167643098
EZH2	-0.220818363125211	6.87885584924154	-5.42880701636859	4.14139047162918e-07	5.1039509393903e-06	5.64213744369974
PDP2	0.456743878789417	4.25434908823646	5.35573944618699	5.66485135845218e-07	6.75741612829916e-06	5.62242782050163
GRSF1	-0.244186349335783	7.10479073584567	-5.42862813106631	4.14457805911495e-07	5.10411807515746e-06	5.61260293240495
DENND5A	0.302988115620011	5.43704737635107	5.37242341497381	5.27477216061332e-07	6.35099277279317e-06	5.60827066629605
SLC25A17	-0.358211057006393	5.24168233479785	-5.37537021988723	5.20866174273394e-07	6.27591203065435e-06	5.60706890506044
WDR75	-0.30536131059173	5.9980542409801	-5.41218303088072	4.44811408786071e-07	5.44584626686548e-06	5.60282767303077
ACOX3	-0.345633378851574	4.18222056324052	-5.34766307882922	5.86368701197831e-07	6.9549150062642e-06	5.59951222947041
ARHGAP21	0.359982078479756	6.51639693985972	5.4083334365458	4.52225363414495e-07	5.51642376203064e-06	5.59745555233952
CCNB1	-0.260816889378349	7.20924674371709	-5.43908123409389	3.96228690509457e-07	4.9085397185779e-06	5.5949753992791
MCCC2	-0.233446953346861	7.53536169198387	-5.43196397887673	4.08552955448545e-07	5.04253847005275e-06	5.58045213021686
NAPA	0.308910391525376	6.83151133216405	5.40623293584037	4.56321618633305e-07	5.55423780933289e-06	5.57805930777762
PTPN9	0.262470460554732	5.47308423480857	5.39256153659563	4.83884591383657e-07	5.86412022195672e-06	5.56944310525697
U2AF2	-0.273499374351498	8.35233102226127	-5.43253649144872	4.07547858423478e-07	5.03384814200461e-06	5.56507653930032
MRPL19	-0.361441287725404	6.0701090730076	-5.40729445244916	4.54246999508551e-07	5.53435670802132e-06	5.56445905815154
LNX1	0.514402300651353	3.04694907177489	5.28493390182903	7.65879119637831e-07	8.79708955825761e-06	5.54248225112792
TSC1	0.337368221224383	6.11680651684933	5.38318696256584	5.03720084051603e-07	6.09566909238713e-06	5.53312969542603
TIMM23	-0.378911538539234	5.02669187965465	-5.35292254330949	5.7334408205894e-07	6.82949175808668e-06	5.49672441721349
CAPZA1	-0.260465406126195	7.46303356569129	-5.40869771007649	4.51518654942907e-07	5.51182334690889e-06	5.49529509232796
CFL2	0.477150700373642	3.01557257000973	5.28649701870983	7.60813378295273e-07	8.75092361665072e-06	5.46882420290725
MATR3	-0.273379481940612	9.28222431718364	-5.41886727141757	4.32219981162423e-07	5.31894552241381e-06	5.4669604002311
WLS	0.68511533737071	2.35768564331355	5.2520607686243	8.80387741389412e-07	9.93495586167107e-06	5.4594324496156
EPB41L1	-0.315807749578885	5.6910242979106	-5.34737403620757	5.87092823944977e-07	6.95856866595024e-06	5.45799653900121
SLC38A9	-0.442276531801971	3.19896722819515	-5.28501984689878	7.65599734353716e-07	8.79708955825761e-06	5.45314612248066
FKBP4	-0.308256498533886	9.34824450160857	-5.40948494639314	4.49995070194584e-07	5.50125552188175e-06	5.44491713740625
VKORC1L1	-0.384631412879344	4.39950204504424	-5.32535231048494	6.44913537163996e-07	7.57943358786413e-06	5.43461999104225
OTUD6B	-0.441329910613789	5.38067329528238	-5.35301697772543	5.73112830201883e-07	6.82949175808668e-06	5.43380505513923
LRPPRC	-0.238942982447632	8.47160249384469	-5.40255211773312	4.63587498558092e-07	5.62221706010553e-06	5.42357806752041
DUT	-0.362964751243363	6.15518573472016	-5.36746436568725	5.38788536135787e-07	6.46391641200495e-06	5.42204229551654
SUPV3L1	-0.316460867690825	5.28916807329548	-5.33492377795998	6.19128355069329e-07	7.30720014832707e-06	5.4117886187849
PPRC1	-0.270254317038219	6.65524630667359	-5.36749476028233	5.38718489799947e-07	6.46391641200495e-06	5.40710166121944
CDC45	-0.327164161743196	5.8356622187825	-5.35075590783151	5.78674912802246e-07	6.88389511939168e-06	5.39992839552078
MARCKS	0.525114718814292	3.47989106476173	5.29008956803947	7.49294542427313e-07	8.63030435781982e-06	5.39834293473397
MST4	-0.330588634576789	6.88852578623574	-5.37549069299614	5.20597630506857e-07	6.27591203065435e-06	5.39337023027931
CIDEB	-0.282189992105137	5.17338405518609	-5.34218385410237	6.00245441646651e-07	7.09936687842899e-06	5.39297358524929
MED8	0.35987988200956	4.81833703170722	5.31701817854545	6.68218900452555e-07	7.81489013368429e-06	5.38947048050149
MRPS17	-0.479683580164469	3.7922607161037	-5.29068343185772	7.47406928986083e-07	8.62043688300913e-06	5.38099274525662
MOCS2	-0.354150899842933	5.81087671346735	-5.34828860294674	5.84804600966899e-07	6.94128612247723e-06	5.37911477176891
C1orf131	-0.380391603972855	4.19537927460718	-5.30808479203548	6.94114951142223e-07	8.08382899923575e-06	5.37753176157199
CHD2	0.40760614574077	8.27233738318604	5.37629965840741	5.18797892278592e-07	6.26001150827357e-06	5.37190050706458
IDI1	0.353309433059779	8.24081320584377	5.37963038798922	5.11451831941832e-07	6.17582703061025e-06	5.36507553662015
BEND3	-0.416076570004454	3.9450208812633	-5.27471641204347	7.99813868351116e-07	9.14291670150653e-06	5.36284855626984
PHLDB3	0.483861623728137	4.01743206248479	5.26920984787362	8.18707720794215e-07	9.32067251365722e-06	5.35826243423738
ADIPOR2	-0.235899529185969	7.46796626190616	-5.36729500801938	5.39178995238296e-07	6.46396381101452e-06	5.35715532943079
FBXO8	0.488023105147878	2.93906579496793	5.2420449712576	9.18489020647714e-07	1.03015086986588e-05	5.33166351959557
TRA2A	-0.299850782350617	6.54347170518765	-5.3462299988295	5.89967515085319e-07	6.98768889680374e-06	5.32559397993072
UBE2C	-0.300275617365442	6.69494143592949	-5.3612193467653	5.53371296184068e-07	6.61514049848631e-06	5.32447288914815
AK2	-0.253294442758195	6.70258814360315	-5.35012530921674	5.80235542315808e-07	6.89684378798122e-06	5.32343266582019
DMTF1	0.311752776980125	5.74805688487495	5.32654060684203	6.41656068562503e-07	7.54645294700372e-06	5.31955783753117
ABHD4	0.396729711488065	5.63082817987983	5.31099947938599	6.85559787721604e-07	7.99532907242407e-06	5.31688802078487
IPO5	-0.214010552049499	7.16834019652753	-5.36072769719672	5.54535614646701e-07	6.62432401382244e-06	5.31485611723447
PHF21A	0.359470152521794	4.42886756841039	5.28958786821722	7.50892842462362e-07	8.6427611131043e-06	5.31184183898009
SCAPER	0.448312393862444	4.26645142354	5.27162474988755	8.10368700447147e-07	9.24692338650038e-06	5.30504967002289
HNRNPA3	-0.243046459097167	8.69538744198308	-5.37219458715535	5.27994005544837e-07	6.35264154585025e-06	5.29639437022368
RPS10P7	1.02078243153752	0.378084540364345	5.23589091676557	9.42694247803753e-07	1.0545564281117e-05	5.29332896691445
CBX7	0.432731949698966	2.55206563813334	5.23306504642928	9.5401682342628e-07	1.06650918148269e-05	5.28075615267389
SUN1	0.209016415579208	7.32711737152408	5.35073178169509	5.78734545435584e-07	6.88389511939168e-06	5.27371311515665
TMC6	0.47137053820537	4.83711598329635	5.27764791026361	7.89930054233926e-07	9.04229310541285e-06	5.26735097724265
NCKAP5L	0.428373049957252	4.56245889931273	5.26357703767101	8.38486110616648e-07	9.49413792413867e-06	5.26649765655281
CYB5R1	0.323068439044983	6.31904988487576	5.32070898588792	6.57798099210896e-07	7.70379230476402e-06	5.24885987772371
ACTR2	-0.355690726705108	8.59604841858591	-5.36281229095697	5.49615316955889e-07	6.57964678652132e-06	5.24717875358666
AKR1A1	0.350545183436828	5.55266241744566	5.3064098431781	6.99078404024555e-07	8.13596884405474e-06	5.24144507445724
WWC3	0.275233474650817	6.133035463465	5.32335330183818	6.50429945214143e-07	7.62818401385787e-06	5.23532243015791
PUS1	-0.403658095073976	5.59761319604714	-5.30158298820672	7.13577034831986e-07	8.27591007665058e-06	5.23132415046054
SEC24A	0.415041568854026	6.88569705192431	5.33084962887443	6.29978251908331e-07	7.42477539458416e-06	5.2297108107522
RPE	-0.305321449151425	5.61572678780462	-5.3143246530313	6.75925696433056e-07	7.89398138767209e-06	5.22876342177051
OXTR	0.550508730042782	3.23973268991765	5.19650988669647	1.1130231034729e-06	1.2254245149757e-05	5.22350796876036
DDX46	-0.289105100619663	7.65829348500769	-5.34549740223008	5.9181558435273e-07	7.00461700829091e-06	5.22321260206583
ZNF292	0.701837512228843	6.86843242050528	5.30915924647368	6.90949138033459e-07	8.05256681844708e-06	5.21629305327213
CCDC51	-0.485571914693519	3.13727022620765	-5.22901797018593	9.70464277613963e-07	1.08200297192106e-05	5.21399721598043
CAND1	-0.299842130260078	7.99711854722279	-5.3495994064143	5.81540216041584e-07	6.90744216838029e-06	5.21246499151223
MRPL12	-0.475488893765926	6.26793776370924	-5.31610497516585	6.70822103865803e-07	7.83985245636037e-06	5.21036927902612
PRPF19	-0.26481223392036	7.81262139243232	-5.34089399403832	6.03558595693351e-07	7.12847030676243e-06	5.20539956173525
PITRM1	-0.209927283811295	7.22331940068636	-5.33360704106348	6.2261481512417e-07	7.34316655016687e-06	5.20475634769021
C16orf55	-0.54857939975592	3.02417745634021	-5.20491353276876	1.07432183442867e-06	1.18750550951653e-05	5.19344587025932
KIAA1147	0.368549493014762	5.05454576835567	5.2912251245797	7.45689199200514e-07	8.60656050202166e-06	5.18176765247733
RRNAD1	0.424131839926673	3.66350139980295	5.22863040746192	9.72053808571184e-07	1.08305315753128e-05	5.18049467455817
POLR1B	-0.31948154887806	5.64900739588353	-5.30183071043086	7.12825833246409e-07	8.27591007665058e-06	5.1747653017186
SSRP1	-0.202449579471323	7.3508631354423	-5.3282257868349	6.37064083578801e-07	7.5029998125154e-06	5.1680586120675
HIGD1A	-0.381059079536965	5.03184879390646	-5.26965207834529	8.17174382271049e-07	9.31589936544038e-06	5.16664268576274
EYA3	-0.36886189158323	5.43835097876898	-5.27156587392058	8.10571016778854e-07	9.24692338650038e-06	5.16595172251054
KLHDC2	0.299508283129027	5.69426121274669	5.29350644816919	7.38497302168189e-07	8.52943983526298e-06	5.16150416884113
PPP2R1B	-0.332651711869828	5.11556761045775	-5.27712975020638	7.91668345541675e-07	9.0559927570718e-06	5.15614990999918
PRX	0.580570529398839	2.69678638049966	5.18028117679428	1.19165361499993e-06	1.3051221386548e-05	5.15519438019289
MAP3K3	0.287123670322622	6.71082191239127	5.31111990017597	6.85208557584407e-07	7.99532907242407e-06	5.15345515621484
FKBP11	0.404831501637461	4.82588022156043	5.2419058102729	9.19029596890629e-07	1.03015086986588e-05	5.12660529834977
CAPN2	0.30147575209229	5.42518551016857	5.26454407537638	8.35057663920536e-07	9.4745619887429e-06	5.12346376033763
CBFA2T3	-0.330367848990152	5.74981133419748	-5.27881469172292	7.86029461339472e-07	9.00380596674064e-06	5.11971148747669
CBX1	-0.217862968916082	7.85181589264125	-5.32471751858869	6.46660312393532e-07	7.59462574752066e-06	5.11513005918473
OTUD5	0.317207411700945	6.08311652434137	5.26698058535666	8.26480141789569e-07	9.38998226310377e-06	5.10523314771594
ST3GAL1	0.31338209806023	7.13246190133523	5.30140381676591	7.14120843121008e-07	8.27647746386399e-06	5.09455046377034
MRS2	-0.292653385548281	5.3170271385131	-5.26930817406935	8.18366552953441e-07	9.32067251365722e-06	5.09374170579536
SLC9A1	0.286562392455124	6.99598658463686	5.29660742343776	7.28830127681902e-07	8.42942949886039e-06	5.09343827045339
SNX9	0.25806790541365	5.23882056930451	5.25135254268174	8.83030371814404e-07	9.95805794890364e-06	5.09252329637722
SCML2	-0.458479742189293	3.36311633400349	-5.20144782202326	1.09012048595883e-06	1.20179136500827e-05	5.08884363515906
AGPAT5	-0.304331099333977	5.12464618326814	-5.27277910885163	8.0641192020866e-07	9.21204436719237e-06	5.08828549989601
UCK2	-0.270055446448844	5.09382635205579	-5.26372167849941	8.37972440419644e-07	9.49413792413867e-06	5.08591600804812
TCTN3	-0.24815624194306	5.67462738198567	-5.28024074964469	7.81287669389209e-07	8.96679996799815e-06	5.06974738060611
CLIP3	0.762652227084416	2.26198226977081	5.13709096265811	1.42829648668008e-06	1.53120707969472e-05	5.06111311704369
GRN	0.384684146572694	7.64997412731735	5.30161368914444	7.1348389420932e-07	8.27591007665058e-06	5.05154311739419
XPOT	0.349527135097567	9.1336797238503	5.31708000360751	6.68043017812199e-07	7.81489013368429e-06	5.04545136808618
DUSP1	0.394702667235334	5.4953577980922	5.20391629025552	1.07884475615419e-06	1.19171728546385e-05	5.03910501052904
PNPLA7	0.812100461539019	2.10658532316808	5.12795062626373	1.4839656312315e-06	1.57974800870245e-05	5.02824214210658
BEX4	1.56063394443283	1.39873456731818	5.27972822996894	7.8298862202175e-07	8.97512112041929e-06	5.02464203679847
TIAL1	-0.216633045567671	7.17313689336805	-5.29032750969075	7.48537678819168e-07	8.62752869784409e-06	5.02047888157376
VAMP3	-0.245385318414211	5.95642348397361	-5.26507771197265	8.33171630199141e-07	9.45958068122908e-06	5.01426048466887
RAD51C	-0.259175877707843	7.70636586944622	-5.29678924335518	7.28267168477094e-07	8.42874749177226e-06	5.01189094387527
AURKA	-0.249167856947269	6.86782300198997	-5.30039064123339	7.17203596461237e-07	8.30644940943056e-06	5.01070001619018
LRRC45	-0.48230386735108	4.9448451437746	-5.23931556583864	9.29148453691525e-07	1.04079562890402e-05	5.00869799583085
VPS13C	0.571506676393857	5.79191405075879	5.26368791347504	8.38092324301842e-07	9.49413792413867e-06	5.00481775783903
NSDHL	0.328743784022663	5.43660081308392	5.23780882350109	9.35084593279459e-07	1.04674395836718e-05	4.99687083655906
CDYL2	0.563602261004248	4.67812809452197	5.21412069832454	1.03342909579664e-06	1.14609205557712e-05	4.98472491927277
GDI2	-0.217595265896573	8.86156477381415	-5.30241268062779	7.11064088242061e-07	8.26395817356513e-06	4.98435652332828
TMEM107	0.463923858084909	2.40004493054534	5.16012065010484	1.29691910293813e-06	1.40659371449658e-05	4.9808123406854
PRSS16	0.609094401202359	2.84865549993112	5.13877651766974	1.4182556672438e-06	1.52239459428661e-05	4.9776896665383
LRP1	0.800118971799137	1.77009203197475	5.11519744078857	1.56519174337759e-06	1.65463127157059e-05	4.97684317692968
MAN2A2	0.224688392359664	7.49039507583062	5.28010841315429	7.81726521964919e-07	8.96679996799815e-06	4.97379920730483
BOD1	0.294097411320525	6.67240291269485	5.26873441363011	8.20359324176024e-07	9.3331219983128e-06	4.97362421329058
CHKA	0.245932682611832	5.9599809994682	5.24568567365464	9.04456483925968e-07	1.01585831008582e-05	4.97196896630898
IPO11	-0.342618089771284	5.5040152089334	-5.24570008251418	9.04401365666395e-07	1.01585831008582e-05	4.96440017961476
P2RY2	-0.361371968596456	4.51173080635961	-5.22518625733667	9.86291710747693e-07	1.09745459551194e-05	4.96188304779727
ZNF33B	0.345158511370761	4.85256198777153	5.2323684679823	9.56828200065712e-07	1.06893752958577e-05	4.94876341402028
TMEM60	0.36941280194349	3.95320504607778	5.19717676736812	1.10990281015303e-06	1.22279411047426e-05	4.94773229826441
MICAL2	-0.687576382106746	3.48016609218042	-5.13915070479959	1.41603600625794e-06	1.52098819323428e-05	4.94134015584787
HPDL	-0.615010638839437	3.60679520328962	-5.16152745701926	1.28928796408319e-06	1.3992246535579e-05	4.92796151350958
PITPNM1	0.449999767271689	4.83334223843206	5.2015347474852	1.0897214699147e-06	1.20179136500827e-05	4.92722304787762
IRF2BPL	0.370389469381419	6.34974601381072	5.25057978786404	8.85922627810822e-07	9.98394206705403e-06	4.92215149400564
PYCRL	-0.46189498259853	4.66315274645747	-5.19356517133612	1.12690401789659e-06	1.23826168168874e-05	4.91022630897477
EDEM1	0.350737435464663	6.51079358089727	5.24258298013374	9.16402026301721e-07	1.02858439515906e-05	4.90732982046275
C6orf132	0.39060160250321	4.06459802331698	5.17368464537996	1.22514320644826e-06	1.33829490428744e-05	4.90648096556368
TMEM177	-0.487961566324982	2.18490351577655	-5.11854820074847	1.54343965943147e-06	1.63577217137718e-05	4.90034987440655
PRMT6	-0.206708168952447	6.70457695712868	-5.25951491963309	8.53038506225053e-07	9.65237887558037e-06	4.89412222656676
NAP1L4	-0.206296715517233	6.53311992726142	-5.24847885343613	8.93832870771535e-07	1.0066303657093e-05	4.89093452402343
C18orf55	-0.389209826713411	3.6517569203603	-5.17144800619787	1.23670561000271e-06	1.35004338261653e-05	4.87920649565692
G3BP2	-0.315511017514319	7.23056072774346	-5.25313807685356	8.76382758429723e-07	9.90312517025588e-06	4.87562976200155
NUMA1	0.253069388121647	8.26063235561547	5.26756691758095	8.24428904559712e-07	9.37304486733965e-06	4.86994278641542
NAV3	0.986108335697584	1.17122659871394	5.0986871807904	1.67681586842912e-06	1.75708449771983e-05	4.86688220083053
SIAE	-0.329295417200907	4.09370246612938	-5.16629729492586	1.26373922751014e-06	1.3759619037031e-05	4.86346361420184
GMPS	-0.221592615127705	7.17704966769988	-5.24709313007401	8.9908801110431e-07	1.01186728786733e-05	4.86242571810282
PAFAH1B1	-0.203653429922919	7.65184450993045	-5.25288878906559	8.77307919674815e-07	9.90688565066955e-06	4.85444540561838
EI24	-0.1949718093114	6.21423014598462	-5.23171886824607	9.59457267076233e-07	1.071159101107e-05	4.84594456633595
C11orf48	-0.353050947836614	5.89589891821586	-5.21978793943572	1.00901902932702e-06	1.12125144494785e-05	4.84229802827437
FOXO4	0.872630884842472	1.51288308387196	5.08049904938209	1.80878060392842e-06	1.88005263021124e-05	4.84189600700424
RAMP3	-1.6313840974957	0.552913716673627	-5.2101847198601	1.05072079468349e-06	1.16372546823091e-05	4.83715447234266
LENG8	0.378283397637818	6.75822154555915	5.22444874232683	9.89366940685772e-07	1.10014446250192e-05	4.82133039660464
ARF3	-0.202094671096932	8.18663045276772	-5.25698802248795	8.62215297021771e-07	9.74962043772285e-06	4.81937028153791
SAMD4A	0.570870696439348	4.1188008354356	5.11314199580585	1.57868280122843e-06	1.66678605856971e-05	4.8181032718161
MSMB	-2.14573741413865	-0.743176850006772	-5.43934919951624	3.95771865908584e-07	4.9085397185779e-06	4.81607863335907
CXorf38	-0.310831278153076	4.3373810905706	-5.16444922030019	1.2735788746989e-06	1.38397226123875e-05	4.81593568911113
LZTFL1	0.540874254312871	3.59746930515885	5.11202231552432	1.58607958126191e-06	1.67248391658413e-05	4.79899204933828
KIAA0040	0.466651085629886	4.46679643417325	5.13612898449033	1.43405804221193e-06	1.53541528155905e-05	4.79621763809286
NR2C2AP	-0.361759131695157	5.26989449194635	-5.18762859218624	1.15540414949991e-06	1.26791200762706e-05	4.78538984191791
PLEKHH2	0.866191988555433	2.57230749122459	5.06882607916316	1.89875570283896e-06	1.96138297555768e-05	4.78468835807167
HENMT1	-0.3210050287204	5.25366458772405	-5.19436765127628	1.1231045814758e-06	1.2348981604603e-05	4.77572213257702
XRCC6BP1	-0.472379988052078	3.01778910491846	-5.10594384663873	1.62682890832723e-06	1.7100620152649e-05	4.77516344100388
AK4	-0.330152240758343	5.6135569913342	-5.19262755244164	1.13135919372506e-06	1.2423408506801e-05	4.76960197693456
H2AFY2	-0.296006091960092	4.85940725042848	-5.17579796053272	1.21431537614322e-06	1.32907135802482e-05	4.76649497420786
TAX1BP1	0.291753407776196	7.69976966717735	5.22612913429944	9.82373781753797e-07	1.09382284461055e-05	4.76006179593476
NBAS	0.311468035409073	5.26200018826921	5.18129826132862	1.18657023368702e-06	1.30125905496273e-05	4.74246526791334
PROSC	-0.29883370339533	4.67224735451804	-5.1626442957648	1.28326097888924e-06	1.39358809161972e-05	4.74015967844165
POLR3F	-0.310689111513017	5.34940196157271	-5.17513095989811	1.21772270202479e-06	1.33192900383667e-05	4.73842101047841
ULK1	0.343435150404336	7.49331475356307	5.21683756485783	1.0216557866239e-06	1.13453993197199e-05	4.73529074042171
BZW1	-0.254641417627729	8.44603001808009	-5.23069101801956	9.63631623592278e-07	1.07510175269895e-05	4.732953344187
POLE2	-0.349618341308451	4.12388055002681	-5.13629011858116	1.43309138579114e-06	1.53536325022236e-05	4.73084871025395
FAM46C	0.410772295141583	4.75801050615648	5.15048229406787	1.35040096922126e-06	1.45609966532923e-05	4.72722013612167
SPG21	0.183825308853036	7.07488410820871	5.21576237593719	1.02629927142481e-06	1.13894021335823e-05	4.72559404284572
KIAA1211	0.513171669337543	3.49085353833136	5.11572846392011	1.56172466610668e-06	1.65305590607393e-05	4.71869659858698
LMNB2	-0.324321414660985	6.64803221172289	-5.20940322309045	1.05418758121777e-06	1.16679239631278e-05	4.71248471795047
C20orf27	-0.419227829064848	6.63203662736083	-5.19552823776561	1.11763177541276e-06	1.22968906657915e-05	4.68063069551916
HARS	-0.256955653933503	7.24520789991143	-5.20228377568002	1.08628909483936e-06	1.19914843710188e-05	4.68001732295233
C20orf3	0.203726246408291	7.58888755794116	5.21199825731069	1.04271865144183e-06	1.15562801369869e-05	4.67950764337003
FLNA	-0.32925945853607	10.5615685601662	-5.24663545913191	9.00830282613249e-07	1.01314631112468e-05	4.67762175895093
PGRMC1	-0.21509604538381	7.38404404438623	-5.20659278059978	1.06674755633118e-06	1.17991310397372e-05	4.66803853162299
MRM1	-0.604423976231721	2.32533087599098	-5.06126952487534	1.95931379093345e-06	2.02012941066846e-05	4.66523293729178
PPFIBP2	0.735468728027826	1.31915313488912	5.03331966528051	2.20010895261077e-06	2.25043560388149e-05	4.66009795383853
KAZALD1	0.837820979598364	1.75573191641362	5.03232854507086	2.20915717190551e-06	2.25830956863984e-05	4.65981666730874
CBWD1	-0.464738109284403	4.32858330836651	-5.11939903313403	1.53796346372352e-06	1.63203686340813e-05	4.65684325095965
GPRIN1	-0.310037002550478	5.58510716325609	-5.15627909035799	1.3179827748613e-06	1.42758704188992e-05	4.65417587122945
HRSP12	-0.422818043186676	4.430437056889	-5.12915827186956	1.47649081866173e-06	1.5737942926258e-05	4.653881788171
ORC5	-0.324080692749108	4.95855158602421	-5.15502936021114	1.32490691254238e-06	1.43415813626918e-05	4.64924096917267
TMEM86A	1.25692347270991	0.950369988013936	5.11548479240669	1.56331467832783e-06	1.65369226314704e-05	4.63229991787025
DSCC1	-0.313647849556369	5.65895836823666	-5.1743491142096	1.2217285949098e-06	1.33543719093278e-05	4.63028592625087
SLC12A6	0.457394423852933	3.03389628634655	5.08031096333286	1.81019684605319e-06	1.88035602816109e-05	4.6269835346648
TMEM63A	0.308910309283239	5.0588253751509	5.14137471344747	1.40291310132335e-06	1.50980171856704e-05	4.62349199128386
LRR1	-0.362005155649205	5.24393461462507	-5.15437863165607	1.32852632784567e-06	1.43621682656051e-05	4.62242732085552
TFE3	0.280767871846264	6.72470095457409	5.16601999458535	1.26521090089882e-06	1.37666799652777e-05	4.62137800152676
FLOT1	0.2742290899598	6.80354884401818	5.18112346333106	1.18744236301757e-06	1.30136212838177e-05	4.61674458537234
USP40	0.321741373692184	4.89789792133583	5.13393960068379	1.44725558221303e-06	1.54855421349525e-05	4.60040927921484
SDCCAG3	-0.256550999310972	6.3889280742859	-5.1679751537376	1.25487018000012e-06	1.36719536744769e-05	4.5993244494211
RPA2	-0.275121211528226	5.58277401266441	-5.15453662868422	1.32764664657384e-06	1.43619421198582e-05	4.59906984388001
RNF13	0.272789072932089	5.47063899932704	5.15188375111608	1.34249277569496e-06	1.44944152231907e-05	4.59453091610277
HSPA14	-0.300099467212442	5.66677762438753	-5.13200832851031	1.45899559951117e-06	1.55713097678524e-05	4.58232857436636
THOC4	-0.348406732039798	6.98527459642465	-5.17108218733504	1.23860683986535e-06	1.3512368421336e-05	4.57114713084927
CDC123	-0.284868650948233	6.40857350879693	-5.16576613399611	1.26655964346783e-06	1.37723949787751e-05	4.55868268557268
CTSA	0.264207130974914	6.94812640400617	5.16890712052882	1.24997015668804e-06	1.36274451763043e-05	4.55145360106828
PAK1IP1	-0.346227482715574	4.74442874892802	-5.12388619219692	1.50939510616848e-06	1.60477582679985e-05	4.54152775514485
NUP210L	0.341364760418637	4.23445456774258	5.07637234993232	1.84010337586933e-06	1.90668456369508e-05	4.53099483918012
C6orf141	0.444872101089721	4.56697786892832	5.07732189939226	1.83284950126658e-06	1.90034563293132e-05	4.5258889343962
GNL2	-0.221535855616361	6.4612478442944	-5.14613134274792	1.37524358486936e-06	1.4819312959636e-05	4.51890428799512
PHLDB2	0.394456779941287	4.69159662413782	5.10716359325886	1.61857077563054e-06	1.70245142463178e-05	4.51545503042157
ZNHIT6	-0.417262079991061	3.98941630502519	-5.08355711437463	1.78590520994494e-06	1.85974338300867e-05	4.51488765898041
PELP1	-0.271428346084502	6.4264402387841	-5.15349838508621	1.33343771140397e-06	1.44059510888372e-05	4.51285654053131
ABCB10	-0.320118496107614	4.37050075571113	-5.10978382339898	1.60096894535128e-06	1.68605822682965e-05	4.51015833933514
RIOK1	-0.28724791383408	4.79327840856388	-5.11006713349415	1.59907699131141e-06	1.685126881077e-05	4.50959150980859
SGSM3	0.324405163590828	5.05832770709585	5.10024271658813	1.66597604311537e-06	1.74682027241764e-05	4.49737007723443
RRP12	-0.265675587641273	6.91011038418543	-5.14535842485395	1.37970314341503e-06	1.4857794829667e-05	4.48975617210158
LOC400604	0.766903431535986	1.1233368259437	4.9836598209911	2.70100640231136e-06	2.72118259471417e-05	4.47249526094303
SDC1	-0.293557949895024	5.58774569533165	-5.11893614761891	1.54094036826549e-06	1.63415895490628e-05	4.47132466688655
C19orf46	0.435772401566484	4.8833797809912	5.08433791747841	1.78010991025449e-06	1.8548634354577e-05	4.46954456939444
USP14	-0.297832746512015	7.11409986583697	-5.15063550870427	1.34953419439002e-06	1.45609966532923e-05	4.45722825308924
NUP88	-0.219200595361745	6.33531433917184	-5.13365287764552	1.44899269643142e-06	1.54942160198971e-05	4.45619781181084
CAMTA2	0.329117407305994	5.93913523214158	5.11451432321855	1.56966290218658e-06	1.65830968895568e-05	4.45559072623853
PYCR1	0.332408144094529	6.55393232650609	5.12563845849337	1.49838016772604e-06	1.59407823950702e-05	4.43443811124059
COL4A5	0.299405562455691	5.34856059351932	5.11752357231838	1.55005971811732e-06	1.64174786103825e-05	4.43337421813628
VWA1	-0.504189193687519	4.82331078577239	-5.08689038970345	1.76129260856109e-06	1.83640009885135e-05	4.432995783165
MRPS12	-0.46656352145967	5.57924301226232	-5.10868730244734	1.60831215899069e-06	1.69272577388045e-05	4.42990102315162
PLEKHM1P	0.43394096229599	4.40986019313415	5.05611069340613	2.00173427725416e-06	2.06012332632606e-05	4.42754758330938
CNPPD1	0.234910564468866	6.54627305764684	5.13134928832083	1.463023076071e-06	1.56043354108491e-05	4.427180044663
COPS3	-0.221872297051557	7.11750714760689	-5.13985084453531	1.41189191521774e-06	1.51751159319418e-05	4.4252778387889
SNRPE	-0.387152435054889	6.95119375105161	-5.13992747202724	1.41143908051552e-06	1.51751159319418e-05	4.42453665662782
PRRC1	0.286672277286741	7.05396308266085	5.13733201341803	1.42685631087472e-06	1.53064431963238e-05	4.41900644288116
SDC4	0.194276628317173	7.92862480671931	5.1331336115258	1.45214385749233e-06	1.5512911927375e-05	4.38598148977992
PGM3	0.330361935130941	6.38652846022921	5.10357111220967	1.64301114221618e-06	1.7259873330668e-05	4.38546425444779
VLDLR	0.413350740386432	4.00262879973685	5.04573943478675	2.08974357267538e-06	2.14541875441516e-05	4.38458815874919
TUBB2C	-0.337528715786073	8.86018168826057	-5.15835325081348	1.30656878827722e-06	1.41614105088453e-05	4.37789312673267
TOB1	-0.275862101695084	7.27186238397556	-5.13305915017204	1.45259627351526e-06	1.5512911927375e-05	4.37536585414259
ATP5F1	-0.24953805115685	7.247802172371	-5.12881074784254	1.47863806998088e-06	1.5750791772204e-05	4.35492421399075
CREG2	1.15260082748413	1.39299669080246	4.96470986618192	2.92008773965616e-06	2.92954693209416e-05	4.34707820868201
RGL3	0.657203665041378	1.88605816372921	4.95418095999956	3.04919539059432e-06	3.04895592196593e-05	4.34438542744753
CHCHD4	-0.346732315557904	4.76019685266211	-5.06111117976433	1.96060270429376e-06	2.02012941066846e-05	4.34080082028479
HEATR7A	0.393126952562892	5.79926144104509	5.0875841489704	1.75621171800756e-06	1.83224483917396e-05	4.34019993190384
LOC92249	0.413034761870894	3.67826099919435	5.01049032795171	2.41798584782404e-06	2.46125351911194e-05	4.33635189911929
B3GALNT1	-0.297575921413003	5.32832180549795	-5.092429959851	1.72111904459015e-06	1.79940902393329e-05	4.3332980956544
CDH18	-0.560731093594159	2.63239722006297	-4.99126817882877	2.61762616871084e-06	2.64354951965701e-05	4.33072638032645
MRPS22	-0.325013868546087	4.87363625389104	-5.06199951994543	1.95338238325033e-06	2.01532183698202e-05	4.32931320583537
NUDT19	-0.310251770105116	4.4377960455381	-5.06202752697989	1.95315516769168e-06	2.01532183698202e-05	4.31161069413561
SLIRP	-0.394319961611892	6.00308913258505	-5.08946116549498	1.74253657296843e-06	1.82024869745934e-05	4.30912966916338
PHLDB1	-0.350387834616466	4.82451589031126	-5.05422468378885	2.01746522321795e-06	2.07503618653733e-05	4.30160439534267
FBXO45	-0.291261463455933	6.44056047750177	-5.1019448543662	1.65419295942332e-06	1.73555921865651e-05	4.29555329930553
KIAA0101	-0.354805937405039	7.36563859099155	-5.11204084357879	1.58595690731928e-06	1.67248391658413e-05	4.27869668037474
UBP1	-0.205269938342108	6.99547459754858	-5.10194406654911	1.65419839424688e-06	1.73555921865651e-05	4.26595383187482
KIAA0195	0.291464371674721	6.54603250708026	5.09779322115323	1.68307657710493e-06	1.76254055576098e-05	4.26023233547701
COL12A1	-0.551437748877096	3.52917140002403	-4.99698017843697	2.55668181633478e-06	2.58982112031393e-05	4.25798182706474
RTN4R	0.694756439277856	2.77033197823613	4.94169647826671	3.20949702412325e-06	3.19307722971073e-05	4.22272017798933
C2orf18	0.276583178551165	6.41428867052663	5.06918350560001	1.89593697530408e-06	1.95968170426362e-05	4.21707337722494
AEN	-0.239642017255689	7.40668228714742	-5.07234000131592	1.87122083311134e-06	1.93533068725752e-05	4.21378256723566
SRCIN1	0.693303139879597	2.39424554164486	4.92700205029323	3.40870405450847e-06	3.36524005948049e-05	4.20880746010289
BEST1	2.06110245702462	0.732025524788218	5.12126309550089	1.52603203875201e-06	1.62143327929407e-05	4.19603171911647
TJP2	0.210044540178728	6.92441369816398	5.08119296042329	1.80356496702557e-06	1.87579729530695e-05	4.19439883828568
PDLIM7	-0.431466828964383	6.03088630511592	-5.04956922190289	2.05681365425688e-06	2.11290857210025e-05	4.19318919834356
SIRT2	0.34466991002621	5.03230571146516	5.02374358456219	2.28906485366071e-06	2.33571205690187e-05	4.19087931549088
C9orf150	0.420160129407736	4.31174225702065	5.00335840264818	2.49026275103456e-06	2.52713314613483e-05	4.19009359242842
KIAA1191	0.183474485420057	6.7053941235984	5.07806717933561	1.82717564502309e-06	1.89563805752892e-05	4.18830351621421
PDIA4	0.196511556495473	8.16718425770082	5.09626386478231	1.69384011615404e-06	1.77270225923405e-05	4.18090292014571
PDCD4	-0.272967831739267	7.07097770314287	-5.08338412259113	1.78719168321231e-06	1.85992493528579e-05	4.17375975251879
STT3A	0.204012818514308	6.94686623227382	5.07975943476112	1.81435596149667e-06	1.88350646182932e-05	4.17176613773292
TFDP2	0.306098069527465	4.78173257021108	5.02305203550381	2.29562295141209e-06	2.3409755024034e-05	4.16886479191611
PDIA5	0.378154774855277	4.20621605580222	4.99599459836304	2.56709786563461e-06	2.59565566534904e-05	4.16163417214335
NDUFA10	-0.21987350997398	6.98776289840959	-5.07277805889261	1.86781566603449e-06	1.93300428210154e-05	4.1558284613229
CALM3	-0.223296416162619	7.97963853395084	-5.09237535235833	1.72151066628394e-06	1.79940902393329e-05	4.15309826172354
BFAR	0.244012671865351	5.7751671680938	5.04216891293936	2.12090695266704e-06	2.17293101280186e-05	4.13101584167183
TMPO	-0.315337580209164	8.05075256678754	-5.08926201049765	1.74398259050631e-06	1.82062202519523e-05	4.12531015589868
DCAF5	0.234698648861276	6.31001827104362	5.04425156555092	2.10267499615819e-06	2.15604761715203e-05	4.1252236076673
C14orf142	-0.392729479569233	4.81096182644636	-5.00570664330122	2.46623557151494e-06	2.50533715574856e-05	4.12096696335509
RRAGB	0.476980475423212	3.12079097871507	4.92765600662175	3.39958813795951e-06	3.36020756614863e-05	4.10675679102174
PRPF4B	-0.307568859598679	6.7157916565465	-5.06098063262708	1.96166596682946e-06	2.02012941066846e-05	4.09428676801488
PPOX	0.592880786931328	1.50847909407104	4.88928553154924	3.97671310421267e-06	3.86665988109609e-05	4.08492455770128
KIAA1467	0.226973915145838	5.88642277267532	5.05080527907941	2.04629400074028e-06	2.10339403001724e-05	4.08166754308276
DNAJC7	-0.241137360533852	6.70994357068624	-5.03938956567586	2.14547819524599e-06	2.19589824585642e-05	4.08163493677175
TOP1	-0.266069819205244	8.97123687510408	-5.07398690540835	1.85845022467965e-06	1.92450288281996e-05	4.06218584578016
CDK7	0.318706324377378	5.93421669828692	5.02482812317555	2.27881672151717e-06	2.32667465510703e-05	4.06214051420244
PSPC1	-0.230452566113538	6.37735591671062	-5.0278585974036	2.25041737977842e-06	2.29908248377608e-05	4.06138798821472
C9orf72	0.747819874203983	2.33046828720959	4.87830165562652	4.15877324010494e-06	4.01798519165309e-05	4.05943962974747
HECW2	0.546058855583802	3.77891822941879	4.93888504809336	3.24671234289695e-06	3.22243425653463e-05	4.04966303951406
TTC39B	0.687690527594197	2.42410846369828	4.88575104236182	4.03443496397167e-06	3.91822824259363e-05	4.04299969155115
RPS26	-0.357935278053824	7.20308148684252	-5.04515573911421	2.09480733956183e-06	2.14929803354798e-05	4.03465320863332
SKA3	-0.327476770479465	4.81299704061227	-5.00560344715548	2.4672867110248e-06	2.50533715574856e-05	4.02423334121318
KIAA1875	-0.454786883188451	4.07714362472173	-4.93868752904128	3.24934267089251e-06	3.22313207758045e-05	4.00645455641504
CEMP1	0.679676316339583	2.36912327468306	4.8689445922554	4.32024371316807e-06	4.15239976201281e-05	3.99823734080635
HNRNPR	-0.246826964227874	7.36994626233016	-5.04207428171069	2.12173902410035e-06	2.17293101280186e-05	3.99405265235293
MED17	-0.301253019190279	4.94617766214141	-4.96118242848298	2.96273728620259e-06	2.97055266033886e-05	3.9457412418262
MAP1B	0.774835347859872	5.38473760063862	4.94530046344869	3.16239763324897e-06	3.15184374365052e-05	3.94568450716564
UTP14A	-0.250561801282506	5.93534718062726	-4.99286913612351	2.60040337167208e-06	2.62774295999057e-05	3.93167410237177
TAPBP	0.282363908357872	6.40226889331227	5.00619499273257	2.46126723855859e-06	2.50226342234978e-05	3.93091608075333
PIP4K2A	-0.213291724136654	6.49805518044206	-5.01006990430528	2.42218922589076e-06	2.46403239743291e-05	3.9290704766492
BTBD1	-0.248141274804109	7.30184338820105	-5.01967384778414	2.32792315189513e-06	2.37246720245547e-05	3.92581972725305
NAF1	-0.361109093840106	4.10415209016557	-4.92201166441233	3.47905629118228e-06	3.42458725213257e-05	3.92250696841621
ACADSB	-0.405998853111851	3.93180742663463	-4.93967457433096	3.23621904607893e-06	3.21583644246132e-05	3.91845339874192
ZSCAN2	0.378817539856835	3.89411826456174	4.92606447207314	3.42181508800999e-06	3.37619088683653e-05	3.91251769938293
BBS9	0.552728059344246	2.46322653112247	4.87744562950345	4.17329784116687e-06	4.02969013254473e-05	3.9111359185181
DHX30	-0.306243399767395	5.859660810168	-4.98973744573582	2.63419742261041e-06	2.6586794022774e-05	3.90997765526115
UBE2L3	-0.249253059578542	6.36521741733171	-4.99632837110815	2.56356578423739e-06	2.59365240021695e-05	3.89214377739211
SSBP1	-0.338299179565809	6.48699704539005	-4.99661929407277	2.56049101497142e-06	2.59210966915146e-05	3.8867677246063
LOC151534	1.05167334602485	1.0771563803937	4.85149254963534	4.63785401722822e-06	4.41207053953094e-05	3.88360924999566
ASCC3	-0.377483995660774	6.83391374154349	-4.99701195999657	2.5563466210196e-06	2.58982112031393e-05	3.86320180939057
RABAC1	0.566631536322205	4.27558384224412	4.91483589156429	3.58270033117796e-06	3.512138355136e-05	3.86229649836024
LOC100288413	-0.579156596604082	1.87598114571591	-4.82835907089018	5.09404897384879e-06	4.79689611704094e-05	3.86185424869043
SRSF5	0.307717261944568	7.61341204794608	4.99731212725319	2.55318291375964e-06	2.58941364764804e-05	3.86015555990539
KCNH1	-1.30685340305421	0.732449919490592	-4.85039567464806	4.65855722553603e-06	4.42166350964044e-05	3.85845432502298
ZSCAN12P1	0.661720124162478	3.68751195985995	4.86135051767928	4.45575944938437e-06	4.26549061428187e-05	3.85831577144624
POLA1	-0.318048265013317	5.66881264789193	-4.97341829640167	2.81734037640733e-06	2.82816329261922e-05	3.85382552126334
FGFR2	0.303888133155604	4.57078414957656	4.94572819601083	3.15685260797933e-06	3.15007177898844e-05	3.84471025700273
CCDC34	-0.37622466453367	4.08620820076051	-4.92006842096853	3.50683193201083e-06	3.44786932574656e-05	3.83887246845019
AGBL5	0.288085746111366	4.38446734678666	4.91949015064737	3.51513900079896e-06	3.45400614861115e-05	3.83499684442479
SEPT10	0.564658258377242	2.68959504947097	4.84700846668877	4.7230587251463e-06	4.47273126383617e-05	3.83342190053483
DHX34	-0.330378845999289	5.79996670656441	-4.95411273974953	3.05004978321514e-06	3.04895592196593e-05	3.8320641392568
MRPL11	-0.351211707212576	6.2824016905593	-4.97874213048389	2.75627039467083e-06	2.77185003490529e-05	3.8288486875361
WDR45L	0.169542346381202	6.93273853775608	4.9822885787043	2.7163066510361e-06	2.73330399710757e-05	3.8278500133704
GFPT1	0.357630725794023	7.3653618920997	4.98830438674002	2.64980390311539e-06	2.67281788152604e-05	3.82411236634022
FIGNL1	-0.337545926727198	4.84680011897943	-4.94474371713607	3.16962937168988e-06	3.15716983991314e-05	3.81081772972922
GRB7	0.554698294285533	3.72160351000575	4.84650257162612	4.73276655982859e-06	4.47685452186501e-05	3.81033647180332
ANKRD5	-0.32315285150389	5.30853473454338	-4.94762236749485	3.13241060243808e-06	3.12754835314474e-05	3.80699112231347
GNL3	-0.308273096590105	6.43580240233139	-4.9742770746238	2.80740088511562e-06	2.8198782223828e-05	3.80602036800534
UBXN6	0.396582610988814	4.96128191643948	4.92286867405335	3.46687483345847e-06	3.41460628473259e-05	3.79867045869077
JUB	0.288804280959204	5.9178823686548	4.96068371935587	2.96881582194596e-06	2.97486373913866e-05	3.79819331537294
ZIC1	0.38961766044733	3.42067542529859	4.88586275796299	4.0325981199723e-06	3.91822824259363e-05	3.79405558759445
EGR3	-0.484171553296855	4.86247048957442	-4.87463190064332	4.22138826118228e-06	4.06907765302665e-05	3.79272199688019
HCAR1	0.38331053675438	2.92152270118206	4.89732522889899	3.84839332102854e-06	3.75061363058749e-05	3.79266744772913
RPF2	-0.37784272867616	5.40945023328292	-4.93984019764261	3.23402200284713e-06	3.21556385110674e-05	3.78947374818152
GPAM	-0.355276289301618	4.19476729610882	-4.93905641834082	3.24443191395084e-06	3.2220830955412e-05	3.7744739942026
TMPRSS13	0.484296930374041	3.97722101490346	4.86364833155135	4.41432473605557e-06	4.23309443152485e-05	3.77278768217091
ZNF514	0.470354071373347	3.13507831005062	4.86071475104892	4.4672903944504e-06	4.27408264054854e-05	3.75847567770215
ARHGEF19	-0.402667202702055	4.60843361123125	-4.91214549102481	3.62232899020345e-06	3.54890627019112e-05	3.75248089234964
CAP1	-0.161877319623142	7.81296112891581	-4.98320043274983	2.70612285517264e-06	2.72469588379936e-05	3.74583522428677
LMBRD1	0.32299823490813	4.42113778211083	4.90300575607955	3.76016645596778e-06	3.67319064308441e-05	3.74449535180919
OGT	0.297643413637082	7.63751474337117	4.97453274704999	2.80444833959905e-06	2.81860541054415e-05	3.73701697241088
SLC38A6	0.359392247176274	4.19951863523011	4.88141106589199	4.10642701886418e-06	3.97429892728498e-05	3.73550922913739
ZNF766	0.315702861393109	4.7431256753811	4.90214181649489	3.77345662444094e-06	3.68402151705489e-05	3.72914122095175
POLA2	-0.28690163991525	5.71036706321497	-4.94557367707105	3.15885466226559e-06	3.15018994464697e-05	3.71541656582382
HMOX1	0.752049730750217	6.75584619051977	4.86955075549112	4.30960124057761e-06	4.14455268242783e-05	3.71474226751791
DOCK4	-0.695829371203319	2.19222143116725	-4.7863765409557	6.0358367268088e-06	5.57697974691439e-05	3.70849103304836
ZDHHC3	-0.233012692493685	5.19965139030438	-4.91541821147512	3.57417868428908e-06	3.50583954932848e-05	3.70753089757232
DNMT3A	0.242347295437694	5.4020471221288	4.92713308763179	3.40687553660062e-06	3.36524005948049e-05	3.7048163092606
ANKRD2	-1.24726728281021	0.78430738201612	-4.85149023360591	4.63789763722518e-06	4.41207053953094e-05	3.70013767372986
MAP3K12	0.49394746423089	4.05999004046435	4.83499234117581	4.95895824414844e-06	4.67758700931407e-05	3.68869270121232
GPHN	-0.253936308900531	5.313625121364	-4.90687260107204	3.7012381053737e-06	3.61773851982874e-05	3.68705099386169
GULP1	0.452953265707246	5.51657488410145	4.92317861545976	3.46247958597104e-06	3.41228689427105e-05	3.68613623415517
PTDSS1	-0.16398432720589	7.31614614131706	-4.95748876026375	3.00804687857456e-06	3.01236982019646e-05	3.67844906513412
HMOX2	-0.305899899390981	5.79226918307641	-4.92434482809429	3.4459901970081e-06	3.39803891832332e-05	3.67707860909964
C3orf14	-0.362548697161037	5.96537718209289	-4.92999708949072	3.36714844022548e-06	3.33418509397452e-05	3.64905901833189
GOLGB1	0.379608275691949	8.00530447578421	4.95667101696288	3.01816886458022e-06	3.0206975518396e-05	3.64580001636806
TTC31	0.259060171005176	4.61720282386157	4.89581130502077	3.87224472432309e-06	3.77166108151306e-05	3.64266722789252
DNAJA3	-0.209259001036439	6.88605911688041	-4.94255578840123	3.19820532496507e-06	3.1837372532569e-05	3.63808701803617
CMTM8	0.497970874004736	2.37883259815748	4.78921954080992	5.96704710335726e-06	5.52563099427169e-05	3.62418447186712
SPIN2B	0.561762291092893	1.44147520520269	4.76256255892197	6.64310859320183e-06	6.06106645459397e-05	3.61617884269236
RBBP7	-0.193528063265965	7.50194037803346	-4.94924422215993	3.11162905174523e-06	3.10865497379852e-05	3.61461898826631
RB1CC1	0.376068935913706	7.02420714720463	4.92980923029271	3.36974038942238e-06	3.334647235071e-05	3.60912383219976
MLKL	-0.447056916849687	3.0898889950245	-4.7969168830528	5.78460220996868e-06	5.38853777534677e-05	3.60794251087735
PARP11	0.554539886545725	3.07256826410496	4.79672207289741	5.78915207846082e-06	5.38853777534677e-05	3.60610431134001
HAUS7	-0.420865440165232	4.48295888803818	-4.85688846044968	4.53730354636464e-06	4.33544216094367e-05	3.60266873325775
ADCY3	-0.342312943483595	5.15666466020086	-4.8847686303943	4.05062301843212e-06	3.92710836871066e-05	3.60133335890431
RABEPK	-0.369268045591948	4.81346328925304	-4.87135431766445	4.27808651217703e-06	4.11898208575986e-05	3.60064923870791
SDHD	-0.318563940751711	5.5022912917651	-4.90079681133811	3.79423816168714e-06	3.70214930082006e-05	3.58695106086411
SCD5	-0.291492627387648	4.56937032534004	-4.88407405056224	4.06210633165306e-06	3.93368073483299e-05	3.58464579907935
LMO4	0.401983161281244	3.9837022648086	4.82882515603847	5.08444113390201e-06	4.79054611399308e-05	3.58214360246777
GUF1	-0.310307033954691	5.21460379437625	-4.88559488410403	4.03700390487671e-06	3.9184476671595e-05	3.57779341291631
FOXRED2	-0.257718422298915	6.10559898071736	-4.91655360022961	3.5576201497736e-06	3.49369579476299e-05	3.56292527859862
POLL	0.371226726425876	4.19860108891812	4.8474550696743	4.71450476617795e-06	4.46716021017337e-05	3.55344048789339
SH3KBP1	0.312125735968613	4.95510558532694	4.8512469888062	4.64248112124778e-06	4.41337069545011e-05	3.54754570462746
TMEM187	0.476980736909608	2.72280090888082	4.79668562086653	5.79000381625098e-06	5.38853777534677e-05	3.53988013441942
CREB3L2	0.364400802950795	5.85566346937409	4.88059086492699	4.12017233738546e-06	3.9852956720899e-05	3.53872453990305
COX10	-0.288968360045979	4.59516208986721	-4.84885009300269	4.68788226150276e-06	4.44445254769683e-05	3.52917373460436
CHN2	1.16678746415034	-0.192957226665041	4.79787380744859	5.76230326886628e-06	5.37772097480578e-05	3.52720045918074
CDK1	-0.313285974774773	6.71044490359801	-4.92038485344185	3.50229435458256e-06	3.44543357564934e-05	3.50165599211888
SEC22C	0.332459498555893	4.70379240596732	4.85053767889672	4.6558718790747e-06	4.42162415137111e-05	3.50013205678854
MYO7A	1.21673423114099	0.412846174155588	4.7882584281508	5.99021665295056e-06	5.54095040397927e-05	3.49932670502996
CPSF6	-0.245131217873191	7.10101378514071	-4.9069944304335	3.69939618236565e-06	3.61773851982874e-05	3.49094619728398
NFE2L1	0.220177638448721	8.79368668156459	4.92998757034892	3.36727973195585e-06	3.33418509397452e-05	3.4848713838291
FAM120C	-0.416495098249237	3.31765092809463	-4.77530023027273	6.31126385522925e-06	5.78988352796785e-05	3.45416417793344
HINT3	0.335017723640136	5.43746506415852	4.86871029043219	4.32436422230908e-06	4.15397284628932e-05	3.45200525997657
TGFBR2	0.315682584223646	5.03575348399941	4.84136957586845	4.83236945730705e-06	4.563328447431e-05	3.44571901262093
ADCY6	0.295955683069041	5.0833044932419	4.8669629085165	4.35521505671058e-06	4.18120646431847e-05	3.44380101447667
SAP18	-0.2873474142239	6.90961005778565	-4.88982817857328	3.96792257485964e-06	3.86035701814733e-05	3.44358479929949
CRIM1	0.304536296775039	5.58421201848345	4.85678558093473	4.53920068393468e-06	4.33544216094367e-05	3.44342913863337
MRPS25	-0.205372849149856	6.65949033326112	-4.88525907299439	4.04253368605712e-06	3.92153905833058e-05	3.43380970806102
C11orf82	-0.312981262525477	5.53526473849685	-4.8629249773606	4.4273278400345e-06	4.24313070468407e-05	3.43136726841205
NXF1	-0.199306341058195	7.46721710303826	-4.88441630295896	4.05644400615077e-06	3.93047332322511e-05	3.42993239671925
MRPS31	-0.361191702844587	3.92669167187447	-4.81073219345184	5.47065060310734e-06	5.12555522052477e-05	3.42350051773371
RAB23	-0.341628109458362	4.00756349539094	-4.81481056708529	5.38117986867113e-06	5.0473837422129e-05	3.42154781097694
SLC46A3	0.376841854753604	3.14228667566395	4.77862374240922	6.22736306387613e-06	5.72861855816818e-05	3.41497758593769
PES1	-0.289132755465443	6.51899593430183	-4.87590504540832	4.19956208994738e-06	4.05271069776572e-05	3.4126612199529
ECHS1	-0.295792242640451	7.5595972953467	-4.89324328308264	3.91303247030587e-06	3.80917084012778e-05	3.400584497546
PRIMA1	-0.790038165553004	0.75973454238532	-4.69744769830191	8.62232765200745e-06	7.65391760361851e-05	3.3991103118201
LOC100506779	0.94833378451148	0.450341486354762	4.70615867772176	8.32767616567906e-06	7.41597743316383e-05	3.3922395161062
TXLNG	-0.300903797305141	5.89522104436073	-4.85113768224091	4.64454222912712e-06	4.41337069545011e-05	3.39221558143958
SLC9A3R1	-0.34195581635557	9.1110023069425	-4.90965655785043	3.65936982245642e-06	3.58100063842956e-05	3.39035229306308
CYP20A1	0.315661584942365	5.09154023331216	4.82613111287316	5.14022028860407e-06	4.83492936482646e-05	3.38915895066954
FTH1	0.328571692371103	10.8881381620396	4.9279372157929	3.39567548438608e-06	3.35832506214505e-05	3.38364946009666
H3F3B	-0.228119319638255	11.0938172091856	-4.93382335238449	3.31477676943087e-06	3.28608931191238e-05	3.38108454931738
CCDC50	0.31211869173069	4.89465612038493	4.82571044784156	5.14898352619172e-06	4.84044971849524e-05	3.37455809627814
USP32	0.271930110985624	9.69881852717921	4.91097871534085	3.63964752769744e-06	3.56378602185082e-05	3.37232451731162
FMN1	-0.508741800009557	3.96854108605651	-4.78223658452455	6.13738740562658e-06	5.65207417245038e-05	3.36334214536413
ATP5J	-0.332218881472258	5.74676658201641	-4.84397576220043	4.78154580321649e-06	4.52043934499675e-05	3.36272960977733
PRKCH	0.362651924059446	4.05612609865028	4.77734372739233	6.25954746338869e-06	5.74559120624108e-05	3.35924224976432
NCRNA00219	0.417154062875237	5.11807345253194	4.79408815595163	5.85101066017593e-06	5.43623901559902e-05	3.3485688840488
NUDT21	-0.256952919953479	6.67330366064522	-4.87111489278037	4.28225718604502e-06	4.12062538431628e-05	3.34744848236211
IFFO2	-0.378570373637269	4.39055457438701	-4.77768655161061	6.25091176246997e-06	5.74396968766746e-05	3.33680314714872
POLR3H	-0.341202432293016	4.28951084698222	-4.79133443832379	5.91636945398524e-06	5.4878182334137e-05	3.33318565557536
BAG5	-0.262431842959503	6.87396617337725	-4.85961597789129	4.48728738486509e-06	4.29076010431582e-05	3.33302790439209
TRIM25	-0.284744856712138	7.71762869819191	-4.87514796231145	4.21252788464846e-06	4.06287868182588e-05	3.31813897056107
ZNF496	0.377537550631047	4.74333175735928	4.7962383100102	5.80046559780725e-06	5.39527178296598e-05	3.31365976394139
PRKACA	-0.202281002983627	7.04077002122319	-4.86256823530397	4.4337543893356e-06	4.2468561516179e-05	3.31281269904555
TARS	0.236327645840539	8.24948070504023	4.87299421255632	4.24962631338117e-06	4.09393723876652e-05	3.3097863263809
AKT1	-0.252606841200295	8.26195157447052	-4.88040669072593	4.12326496508341e-06	3.98598169225751e-05	3.30609538899662
PKM2	-0.21588007981391	11.1954919975134	-4.91544704929353	3.57375718590459e-06	3.50583954932848e-05	3.303188925967
FAM122B	-0.26336354915878	6.33810650355035	-4.85517516304767	4.56899815453132e-06	4.35395584822688e-05	3.30063912901271
TECPR1	0.469026892725496	3.74166321293992	4.75296083142514	6.90439546332364e-06	6.27549509394698e-05	3.2997653954131
FOXP2	0.616333389246539	3.24702023555024	4.70714651687361	8.29488562984449e-06	7.3907121616153e-05	3.29844584778864
PKN1	0.340937311148777	6.95674877211183	4.85331538954878	4.60364617380277e-06	4.3844748639338e-05	3.29543576154677
ZNF395	0.27032319485587	4.46178636516899	4.78505827535534	6.06799454031366e-06	5.60030553192315e-05	3.29542488082475
CFL1	-0.271052906727641	10.0873016379161	-4.89936793106444	3.81643765758977e-06	3.72163868137208e-05	3.29475946597988
SEC13	0.295032217586019	7.14867729592282	4.85574354159666	4.55845982014156e-06	4.34886948271806e-05	3.28679749005625
MAPK1IP1L	-0.230989502332095	7.27315686787576	-4.85528699326628	4.56692283439743e-06	4.35395584822688e-05	3.28477912847478
SPIN4	-0.358453320058388	3.92305617380524	-4.79791789712714	5.7612778749693e-06	5.37772097480578e-05	3.28286519846294
SLC6A6	0.311353088066512	7.03464887144035	4.84686668238036	4.72577752956202e-06	4.47277325435174e-05	3.28175577516019
DDX1	-0.219186150123909	7.57814837760242	-4.86369794419704	4.41343425558135e-06	4.23309443152485e-05	3.27805524157194
MRPS28	-0.384728598737659	5.26038054287599	-4.81080956029407	5.46893996456993e-06	5.12555522052477e-05	3.26509140053458
HDHD1	-0.36317977642018	3.66006371030444	-4.75981847166058	6.71678556665391e-06	6.12494666394329e-05	3.26175801834112
AMOTL1	-0.33180274878371	4.55791686181616	-4.78935454240044	5.96379960151266e-06	5.52563099427169e-05	3.25554172713082
ZFR	-0.271918679783066	7.00905411248039	-4.84962804174351	4.67309951163006e-06	4.43295043859904e-05	3.25544179120022
PLA2G4C	1.08548867750802	1.40186035619931	4.68641947327892	9.00989716828994e-06	7.95153141121271e-05	3.23813167897482
DEK	-0.314087166016349	7.7408360261398	-4.85656527034152	4.5432658908014e-06	4.33684810261202e-05	3.22949160115283
YIPF4	0.369815083736523	5.29629994284765	4.80015241474165	5.70954126018403e-06	5.33741576497025e-05	3.22736998149578
PLA2G16	0.368527232467493	4.33059279366818	4.75607991946951	6.81844158363793e-06	6.20749140145676e-05	3.2273667306653
SNRNP70	-0.290011124054155	7.22929449958504	-4.84108794166816	4.83789299759523e-06	4.56596628057464e-05	3.22226906422301
AIMP2	-0.30197324835657	5.06552642208041	-4.79144102616968	5.91382647232414e-06	5.4878182334137e-05	3.22060502716299
SLC35G1	-0.690502012006615	0.87580492110354	-4.65134260778584	1.03582911779551e-05	9.01844741722635e-05	3.22031502091745
TWISTNB	-0.362496077382865	3.96940647724225	-4.76295256507827	6.63270109460937e-06	6.05487407785191e-05	3.21361760673515
SBDS	-0.263513005326437	7.03998436458889	-4.82698856087075	5.12240292100382e-06	4.82088162357163e-05	3.19986139873599
MFSD6	0.349394472631486	4.29047031838082	4.76438510853688	6.59460873681239e-06	6.02667959095358e-05	3.19834678258567
NUP153	-0.34070222054184	7.71663648700299	-4.83289650840583	5.00126032325832e-06	4.71482963056213e-05	3.1851164398138
POMT2	0.227412840461673	5.91835515506091	4.79741062277788	5.77308628084101e-06	5.38477941777942e-05	3.18278943070106
CKAP4	0.276881548397036	5.52332540201357	4.79164068906724	5.90906575613482e-06	5.48713024461959e-05	3.18069276479742
OGDH	-0.260118068619799	6.65469609956134	-4.82500346678704	5.16374398697757e-06	4.85159856394455e-05	3.17666967915887
MRPS35	-0.28481844553116	5.84811778593709	-4.80535073951129	5.59092333783716e-06	5.23237839406764e-05	3.1752167523385
SNN	0.259215673820126	4.56403565550414	4.76373808405992	6.61178719643504e-06	6.03907859493062e-05	3.17450803411708
ALCAM	0.316960262790082	5.88230152208943	4.8035945170014	5.6307272784237e-06	5.26668249465089e-05	3.16337117880745
AGTPBP1	0.361125157150378	4.48478049196724	4.73687744306235	7.36458272690661e-06	6.63963781804777e-05	3.16335167149753
KIAA0247	0.300372966144671	5.5373785674788	4.77754321418324	6.25452100623235e-06	5.7441301102817e-05	3.16222427521115
SMPD1	0.379723151587013	3.5059913055311	4.69564237508348	8.68464645293005e-06	7.69290398722469e-05	3.16135369463846
YARS2	-0.332029858589395	4.05237776896321	-4.75722368062215	6.78718366519405e-06	6.1857689164417e-05	3.16087663422686
SPIRE1	0.282201618757101	6.07691686645815	4.78849345699845	5.98454274980612e-06	5.53876552007512e-05	3.16083438739526
NDEL1	0.253367022812566	5.98443233750605	4.78462882931066	6.07850636106187e-06	5.60402096926123e-05	3.16005209360492
RAD54B	-0.357534913960386	4.93942803484502	-4.78358606826714	6.10410436712858e-06	5.62452018930349e-05	3.15627722596457
NOXA1	0.512540228176498	3.73426641500372	4.70785496100317	8.27144657417572e-06	7.37375653019802e-05	3.15140204912235
FAM55C	0.378437969688884	5.62692931293941	4.79471463797535	5.8362395247787e-06	5.42552917245131e-05	3.1487946998201
SEPT2	-0.192595355953371	8.58458073148683	-4.84285597508199	4.80331894204592e-06	4.53845796535458e-05	3.14322996640364
CHCHD3	-0.203315341176755	7.10419370527829	-4.81700249172797	5.33368305416394e-06	5.00564059471592e-05	3.13744664897818
ATAD3B	-0.39738474145025	5.30445817953273	-4.75036902367019	6.97661849814708e-06	6.33643788084512e-05	3.12633989440211
MAD2L1	-0.328655270928429	5.66309740108799	-4.79678220569127	5.78774728228114e-06	5.38853777534677e-05	3.1045560179014
IGSF1	-0.32217882324507	5.61789926540715	-4.77258504401999	6.38062174585799e-06	5.84709688097146e-05	3.08305194075204
RBM22	-0.195805066808501	6.30966805929613	-4.78592059382331	6.04694034035075e-06	5.58415407244759e-05	3.08291724418528
C9orf25	0.328305856337561	5.43788231189545	4.74825530531197	7.03606176580349e-06	6.3847583815137e-05	3.0822815758435
DHDDS	0.246119273447199	5.58624410581678	4.75393925446809	6.87732005066289e-06	6.25428496613845e-05	3.06924464757671
SGK223	-0.503684681463004	4.37552879906659	-4.68314950060098	9.12802785817946e-06	8.04729245652047e-05	3.06355678873618
C21orf58	0.300867989699179	4.4287465514767	4.7479537939104	7.04458103093998e-06	6.38902240571802e-05	3.06302335109502
ING4	0.465786212416146	3.42383529817784	4.67080342056579	9.5877350644955e-06	8.39943851328563e-05	3.05900877089416
B3GALT4	0.592617083491484	0.78488146833219	4.607008584609	1.23445191226104e-05	0.000105871660413608	3.05412936291947
NRCAM	0.322881615316916	7.19671013141666	4.79826879489085	5.75312336252836e-06	5.37515279971644e-05	3.05136584785227
NME1	-0.375674709269167	6.73208992832086	-4.78777787381448	6.00183413524243e-06	5.54862764388029e-05	3.04700710505305
SLC30A5	0.258400492152644	6.63632394063607	4.78493019972527	6.07112767841227e-06	5.60030553192315e-05	3.04226199045668
MOSPD2	0.463884627342331	4.04930443841047	4.70286514293472	8.43791376611965e-06	7.50615265024388e-05	3.03951517175515
VIPR1	0.447273474577762	2.87313926418653	4.64245045330145	1.07300528025055e-05	9.30271659248847e-05	3.03845189375542
EIF1	0.281149473542916	9.3485305829146	4.81782530680201	5.31595887909961e-06	4.99180776496698e-05	3.03747665985362
MYO18A	0.302681443055654	5.86261174811141	4.76762558474054	6.50922444032537e-06	5.95841650465251e-05	3.03518074740239
HPS4	0.25756565804494	4.73705859804015	4.73444490289854	7.43672712374322e-06	6.69385492020891e-05	3.03280577277878
ZFP112	0.846796447341655	0.978324287655242	4.5981739647064	1.27822334470901e-05	0.000109066363351599	3.03143112385309
NSF	-0.246998668882401	5.77505310897598	-4.76559618013934	6.56257129415621e-06	6.00068028012403e-05	3.02467836727292
CCDC138	-0.44785403056484	3.35121796972981	-4.66110742515989	9.96443177251295e-06	8.70209696937371e-05	3.01336655262447
CUL4B	0.336104639828995	6.38577531763255	4.77950188723382	6.205376230716e-06	5.7115416666205e-05	3.00883691679624
WNK2	-0.555986384338968	3.77602792511623	-4.65982428934343	1.00153453845659e-05	8.74199562690399e-05	3.00797219500836
MAT1A	-2.02509368785047	-0.463372250538637	-4.98770298841049	2.65638013136739e-06	2.67783612519519e-05	3.00763436134661
LOC100128822	0.594937189655242	2.57460722458481	4.62138292100833	1.16631980836379e-05	0.000100595835353667	3.00307720877471
NFIA	-0.446574703267363	3.27419874565491	-4.6685580778457	9.67371980935792e-06	8.47032932417287e-05	3.00189701949431
AMIGO3	-0.584577786011932	3.06987965005594	-4.61589505045585	1.19189009330893e-05	0.000102536882307091	3.00164635209765
CCNA2	-0.257059065847934	5.48221964919826	-4.77848752557904	6.23078040977513e-06	5.72861855816818e-05	2.99723738705005
DNASE1L1	0.391541714235619	4.19306953056288	4.68317391862685	9.12714019241342e-06	8.04729245652047e-05	2.99719871166248
RAB9A	0.386242721597968	4.35543886398147	4.69191521357878	8.81469155500717e-06	7.79944838139484e-05	2.98647652118347
UGT2B15	-0.958401488103152	0.169389653991758	-4.58140146995018	1.36549614080333e-05	0.000115686714583561	2.98345971989547
C14orf169	-0.300328493731938	4.136359232241	-4.71802661135887	7.94191875437251e-06	7.11031312891466e-05	2.98051713575126
SLC22A5	-0.226124192509815	5.57176155799238	-4.72438191474272	7.74253390193025e-06	6.95040992892547e-05	2.97673295332047
MAP2K6	-1.48738519818081	-1.23658150194049	-4.69573120059543	8.68157004778393e-06	7.69290398722469e-05	2.97235203496671
EIF1AD	-0.27113676947944	6.43120715503031	-4.74104651126208	7.24251352831586e-06	6.54016178442518e-05	2.97116673432968
ADAMTS9	-0.901335271382982	1.25414396007442	-4.578113608999	1.38326781539695e-05	0.000117014521723311	2.96432548715246
PTPRK	0.280825951570634	8.18918680697122	4.79069452218139	5.93165897888692e-06	5.49895037488386e-05	2.96193183142299
E2F6	-0.266137863239616	5.61187630113256	-4.72177925071994	7.82359274856726e-06	7.01940800037762e-05	2.96155109529988
BTN2A2	0.660257754599881	2.29171838797528	4.5793129386233	1.37675935516212e-05	0.000116522891982446	2.96013299431279
LACTB	-0.303850428450509	4.58650120404955	-4.71019365660929	8.19452564437535e-06	7.31298008946282e-05	2.95846294072405
RFX5	0.224419905195241	5.34173778880487	4.74572710288647	7.10780749694579e-06	6.43938096310517e-05	2.95718627704298
NPC1	0.427867900864126	6.80927077703324	4.74691514757715	7.07400494077689e-06	6.41223082002995e-05	2.94301440248016
IL10RB	0.274869027005948	4.01774116557952	4.69589070789678	8.67604828565202e-06	7.69290398722469e-05	2.93942804987862
CTAGE5	0.437547056827618	5.61528330541787	4.72140669660718	7.83526296937431e-06	7.02610927076761e-05	2.93452148079802
ATP6AP1	0.244157487005642	7.5896477321105	4.77399435042037	6.34452990735807e-06	5.81721042602282e-05	2.93352572540588
TXNDC15	-0.233839302252447	5.14201830365395	-4.72111558038025	7.8443939148437e-06	7.03052753654051e-05	2.9259864878231
FAM83D	-0.250196079157245	5.76664867759842	-4.75660652165666	6.80403271338973e-06	6.19774744546459e-05	2.92221489727377
RGS6	0.594203119680368	2.5521570053333	4.57515927278512	1.39942760321597e-05	0.000118202157758505	2.90860599861839
MLLT6	0.253320830243101	6.2661444547885	4.74214630982574	7.2106406060566e-06	6.51489754163644e-05	2.90490825388713
FGF13	0.660896045678181	1.92024040496565	4.56329886786495	1.46616187532575e-05	0.000123216538708281	2.90478441043057
HMGXB3	0.208833858908491	6.25995546056181	4.74417267582339	7.15227138006683e-06	6.47265078789165e-05	2.89855707958881
AP1S1	-0.295627695588386	6.85822211861375	-4.75028317325636	6.97902330573829e-06	6.33643788084512e-05	2.8939197357947
GABRP	-0.973472231880399	1.57755662300757	-4.55737959598751	1.50060989560476e-05	0.000125669503726059	2.89279004465167
CDC25B	0.196468667103447	7.82455048868198	4.77030917081869	6.43932753485317e-06	5.8976623051963e-05	2.88504985303062
TMEM59	0.269675800359995	6.60560013549707	4.74451529595418	7.14244769783078e-06	6.46726016775972e-05	2.87949872388264
GLRX5	-0.257944170440191	6.56638043524164	-4.7384731684049	7.31762618152334e-06	6.60442419103057e-05	2.8753807143586
FYCO1	0.319908522676078	4.56661146555968	4.6983944242973	8.58982082029015e-06	7.62911117358112e-05	2.87514140796716
ALDH3A2	-0.217778201018154	6.09228694588556	-4.7382295048757	7.32477748542342e-06	6.60731276516836e-05	2.87306263497228
DHFR	-0.248029314715573	6.0507610907861	-4.72594189464159	7.69434036814933e-06	6.91085651540974e-05	2.85484008152048
POLR3A	-0.222425777598409	5.64434231666091	-4.71755909305787	7.95678138741875e-06	7.11980802157256e-05	2.85102097245118
ABTB1	0.683147981991376	1.82575588534292	4.55665519144272	1.50487909665648e-05	0.000125963954016432	2.85046596054741
MRPL44	-0.352695848590185	4.35751387422822	-4.67943935103271	9.26388002574735e-06	8.15845863878877e-05	2.84528153118494
PPP1R2	0.261359508116675	7.20086688097884	4.74282245291365	7.19111315787279e-06	6.50428212289153e-05	2.83976373216189
GLCCI1	0.310036290792292	4.708550881535	4.67577207278624	9.40008876462108e-06	8.25234039367574e-05	2.8360603222403
CRABP2	-0.298827594552469	7.60983600706283	-4.74268136351454	7.19518366667347e-06	6.50444603467282e-05	2.83593798131897
SNHG4	-0.545925933995398	3.98917436760832	-4.61285368534219	1.20629416505061e-05	0.000103616145949186	2.83507775416199
PPARD	0.316217319798097	4.68680785962099	4.6745252944814	9.44683708558926e-06	8.28902956030403e-05	2.83384911290048
C4orf14	0.226445503276248	5.37696193603212	4.70200017528229	8.46709898545721e-06	7.52411070312361e-05	2.83135576162257
MYPN	0.758437154598645	0.938547146622672	4.54120372710108	1.5987912761286e-05	0.000133092012453832	2.82958733925712
ILF3	-0.150336077793693	9.16051707682252	-4.76589230790968	6.55476062104825e-06	5.99681710210126e-05	2.82607363242743
VDAC3	-0.232144668601009	5.97053570355437	-4.72092766961663	7.85029327489188e-06	7.03204631651269e-05	2.81785081218489
LOC729678	0.265628513739162	5.08199658185992	4.69179500527823	8.81891705884815e-06	7.79944838139484e-05	2.81181137332757
TSN	-0.232709728758231	6.89330949187953	-4.73064772329855	7.55071745464873e-06	6.79280251272433e-05	2.79903519424858
KPNA4	-0.26709304368143	7.42720414100168	-4.72779360758488	7.63751201928067e-06	6.86719091454032e-05	2.79276406816101
ANXA6	0.326646732692849	4.95710089976588	4.67225302860587	9.53261698726554e-06	8.3599101465668e-05	2.7884716284252
HSD11B2	-0.680673898566211	1.85153640406836	-4.53106681012589	1.66345707471397e-05	0.000137721069888695	2.78722909896046
ABCB6	0.295622063135268	5.93301598834419	4.70865473020792	8.24506323756069e-06	7.35415667119814e-05	2.7861182275676
DNAJB2	0.414425671003038	6.43803462702827	4.69702245672663	8.6369675852427e-06	7.66284593610604e-05	2.77810174835258
C9orf7	0.44914842257575	5.62157754286197	4.66597822135654	9.77343806776932e-06	8.548691330825e-05	2.77639568054154
POLR2B	-0.229677949034949	6.99156746800968	-4.72655341220923	7.67552788982374e-06	6.89766407465945e-05	2.77077236846037
CRCP	-0.185261528456889	6.45032470836586	-4.70381598162071	8.40594376932743e-06	7.48169258106609e-05	2.7621898430944
KIAA0196	0.217858154874802	7.84258515809045	4.73505227441403	7.41864966308726e-06	6.681179158076e-05	2.76158581563026
DIP2A	0.275913555508572	6.43310237181227	4.71036426552604	8.18894147633705e-06	7.311898411653e-05	2.75898608750661
SPTB	0.548603397956564	2.31157832390329	4.54158432995471	1.59641132797137e-05	0.000132960074945185	2.7550530701676
HOMEZ	0.326062598721355	4.02264161163073	4.63988786633877	1.08395684265119e-05	9.38321869559294e-05	2.75421411735668
DNAJC2	-0.297632048964863	7.14283602969486	-4.71174999325707	8.14372209016654e-06	7.27540642286032e-05	2.75204561956521
LOC100506710	0.352847707683928	5.95996495634951	4.69255207651673	8.79233760734825e-06	7.78417438566925e-05	2.73816713492403
TFF1	-0.427604198923543	8.53061574445961	-4.73544838028192	7.40688318421857e-06	6.67417642095212e-05	2.73784599117344
DUSP8	0.483390283569166	4.82636977027783	4.61532774120445	1.19456419583138e-05	0.000102714095686807	2.7341134912758
ZNF524	0.64586181630286	2.44229230187904	4.54810117476776	1.55618886478927e-05	0.000129804002866512	2.73119645963111
RINT1	-0.246660544132023	5.97883665447342	-4.68981092225444	8.88894513745862e-06	7.84892916995026e-05	2.73079018784256
ORMDL3	0.292787612798737	4.26544134575146	4.63794669610583	1.09232474397258e-05	9.45061511546681e-05	2.72548050328225
MRPL46	-0.35390230472907	4.91558621106829	-4.66353318747421	9.86886469562896e-06	8.62764731676418e-05	2.72276939346072
NR4A2	0.463225454222036	3.36593399408852	4.56068121105335	1.4813002152124e-05	0.000124301378821938	2.72094592161008
RNF149	0.254024669719696	5.94249774711901	4.67585489036709	9.39699145487112e-06	8.25234039367574e-05	2.71830373567948
FYTTD1	-0.289503686067539	7.57206078022004	-4.71448073290352	8.05532018485296e-06	7.20027657784505e-05	2.71820882176501
CNOT7	-0.274587163614184	5.8379108435187	-4.69144288599372	8.83130589735296e-06	7.80627694647626e-05	2.71788360722439
SYF2	0.345088982406784	4.99577011605482	4.64813123638269	1.04910878357646e-05	9.10970679986122e-05	2.71585029180976
SC5DL	0.306817228489955	5.95621961994831	4.67666223505678	9.36684923759535e-06	8.24046221196974e-05	2.71273249376114
HADH	-0.229269377756813	5.41089726963272	-4.67170127372697	9.55355990142356e-06	8.37388552365868e-05	2.70846507759032
NACC1	-0.305471039025691	7.4701379407077	-4.71510884781611	8.03511843214269e-06	7.18605992829703e-05	2.7061453196349
PASK	-0.264969717784656	4.63085649253843	-4.65116380100238	1.03656421559674e-05	9.01951089575436e-05	2.6984675801017
CDKN2AIPNL	-0.287632450811324	4.97226159241757	-4.65505128914086	1.02069571582747e-05	8.90459840975409e-05	2.69109276985571
MAP2K5	0.298957554076801	4.08108173139328	4.61907431573087	1.17701112173692e-05	0.000101465639174888	2.68406680702677
NUP155	-0.317507123139492	6.48390225374461	-4.68987336360531	8.88673307535686e-06	7.84892916995026e-05	2.67106208983599
LOC338651	0.839125654796551	2.44611818490683	4.49530580436227	1.91241791708694e-05	0.000155939918309907	2.65536411227795
PAN2	0.233598275928323	6.2162176209322	4.67753444920548	9.33439050471646e-06	8.21622877899359e-05	2.64673180750453
ISG20	0.452927003588293	4.29683423423227	4.57446065019362	1.40327560859241e-05	0.0001184673461792	2.64122671562008
TEX19	1.01439826565378	1.67985905317966	4.48780304254131	1.96904513268288e-05	0.00016024482140627	2.63656296187624
BET1L	0.290810326569228	4.99598537884243	4.63099834928642	1.12279361608014e-05	9.69917377857657e-05	2.63272259167741
TMEM5	-0.250713942732864	5.08314121908555	-4.63628076286162	1.09955606740754e-05	9.50826042984677e-05	2.63229047082463
DUSP10	0.790156811639159	2.65135397352581	4.48246192497978	2.01034159626428e-05	0.000163129320019038	2.62966778925134
NUDT15	-0.247660558038366	5.4588439419555	-4.65001497106143	1.04129928260081e-05	9.05129376414552e-05	2.61589603246181
PHF15	0.232129582673669	6.05596245852044	4.66618393646755	9.76545019930036e-06	8.54617420895338e-05	2.6079478210156
UBR7	-0.196797301250833	6.82494749700567	-4.67622694265805	9.38308921152754e-06	8.24607377685688e-05	2.59870274238953
C9orf114	-0.280761329233306	5.10475154253601	-4.63609683620869	1.10035727717596e-05	9.51027137131307e-05	2.59758036562071
ERH	-0.262629537034862	7.2937426846494	-4.68247486132109	9.152586090894e-06	8.06469176944738e-05	2.59223987576456
TTI1	-0.236297048007311	5.75763330241319	-4.6513246932765	1.03590274387059e-05	9.01844741722635e-05	2.58540316442081
CHD4	-0.18147911929775	8.42000325701304	-4.70212798618794	8.4627803073947e-06	7.52411070312361e-05	2.58384990903698
PITHD1	-0.255354147284357	6.09058161481001	-4.63988390834709	1.08397384117948e-05	9.38321869559294e-05	2.57858958369074
MFGE8	0.424747526938808	4.05005976546664	4.56280301088757	1.46901795156844e-05	0.000123332611556378	2.5730857066786
VAMP2	0.338725322002721	4.81630415979893	4.59531508020093	1.29270705092907e-05	0.000110077559672799	2.56656734528463
NTHL1	-0.487420067072975	3.90043885186666	-4.56975138627817	1.42948277427733e-05	0.000120436624267073	2.56623948110937
PINX1	-0.461102097808664	3.38477043791706	-4.53305941549801	1.65054912287058e-05	0.000136923529419085	2.56342351787016
AKR1C2	0.809542780020148	3.47777373685442	4.52655978483618	1.69301458346959e-05	0.000139753089308714	2.55445723611111
SEPW1	-0.344699980531234	6.51279178891458	-4.64008221994298	1.08312246307848e-05	9.38321869559294e-05	2.55294795917074
RUVBL2	-0.342457228740864	7.42025916218264	-4.66295536556618	9.8915480153504e-06	8.64295971832394e-05	2.53941012639011
KIAA0319L	0.210515198526238	5.44956931773428	4.62379006798451	1.15527237898729e-05	9.97458712761148e-05	2.52084589101009
CA4	0.408724088106397	3.87100504238553	4.54483153011928	1.57624518912676e-05	0.000131345912022701	2.51758253469895
MRPS6	-0.333035838558325	5.51773987487171	-4.60656024941782	1.23663778999755e-05	0.000106004768836079	2.51544700644864
TMTC2	0.375137958836675	4.85355049958131	4.60493849957284	1.24457606113431e-05	0.000106521443430963	2.50716071143623
GNL3L	-0.26751529390102	6.23133358001061	-4.64742533963923	1.05204985932031e-05	9.12576859298387e-05	2.50538155722592
ME1	0.24971411314474	7.38115810285174	4.65022708463909	1.04042345049475e-05	9.04838366410518e-05	2.50480590213465
ARF4	0.309155354697083	7.52824067241335	4.65178393816426	1.03401691419417e-05	9.01141160655719e-05	2.50255482352806
APPL2	0.245465953556384	5.38794489000661	4.616893530784	1.18719767927647e-05	0.000102185764221408	2.49896108332038
SMARCD2	-0.184232500715989	8.5448599381229	-4.67643282613505	9.3754046696456e-06	8.2436523499029e-05	2.49476083304634
ZC3H6	0.666406871877016	2.65759606557138	4.47302992065144	2.08532160787207e-05	0.000168071896723145	2.49234196416288
TMEM14A	-0.357934460580856	4.216750534438	-4.58665012308135	1.33758324247252e-05	0.000113494379234451	2.49197423897987
CD99L2	0.255853479461687	4.96369102959527	4.59554159751625	1.2915536919677e-05	0.000110035374144003	2.49191090944998
AOX1	-0.823285361676368	1.59349115632367	-4.45053244284606	2.27524016252002e-05	0.0001812821175702	2.48814470744709
PAQR6	0.588291692207078	2.6380297747709	4.45427374719602	2.24253806862634e-05	0.00017901769288643	2.48728327042674
SLC27A3	-0.361077677589905	5.12202744124664	-4.61296494065765	1.20576429429193e-05	0.000103616145949186	2.48279748062008
USP51	0.511682253755096	2.24685823247352	4.47378090411242	2.07925392832985e-05	0.000167663658135913	2.48241896506005
SOD2	-0.240705344096041	5.1916079026294	-4.59892158662887	1.27446174148261e-05	0.000108856476836339	2.48151846185744
RXRA	0.221637586411901	6.64091515171787	4.64965466761221	1.04278863986278e-05	9.05953101977412e-05	2.47665405781891
DNASE1	0.412070852703051	3.14122249140073	4.51231534343923	1.78980979901884e-05	0.000146873302643724	2.46125315631674
SERINC1	0.262121243952733	7.55714135292819	4.64780715325923	1.05045806507771e-05	9.11668950719232e-05	2.4585453519608
BMPER	-2.77113605810158	-1.29703059754718	-5.01061575913072	2.41673316966776e-06	2.46125351911194e-05	2.45718923295062
CALML5	-0.954179402467491	1.66219453437655	-4.43279172876193	2.43668487558952e-05	0.000193041771005965	2.4546383458386
UTP11L	-0.29323666965833	5.54184679080057	-4.59835131605983	1.27733004292926e-05	0.000109045776610255	2.44978392967176
MRPL42	-0.313451029197352	5.68768405103461	-4.61244038640995	1.20826454211219e-05	0.000103732116028153	2.44053625764059
DIEXF	-0.326195958708542	4.01779797010959	-4.55297976629128	1.52672161925496e-05	0.0001276644618021	2.43964573918427
IGFBP5	-0.618560417900637	4.29581632214337	-4.57762317531259	1.38593784995423e-05	0.000117181115281267	2.43761085094703
KAZN	-0.336099697580098	4.17848490180852	-4.53226759564495	1.65566682721221e-05	0.000137211952518816	2.43639291751717
FAM63A	0.272174983919702	3.6770584428586	4.55820315596417	1.4957705732842e-05	0.000125389809862682	2.43547135161909
USP30	0.316048543785067	4.02405733036505	4.5178008694847	1.75191642272329e-05	0.000144259233154231	2.43422927576072
GEMIN6	-0.431146137932876	2.74790553326371	-4.53403358939544	1.64427382245797e-05	0.000136470647180085	2.42803102045657
FBXL16	0.363792536609971	4.65282904259475	4.57964106955831	1.3749838440487e-05	0.00011643154333099	2.42435863563404
TOLLIP	0.370701857712655	4.80665776786176	4.55966155665201	1.48723790221698e-05	0.000124737044516935	2.42314254927339
ARL4C	-0.398282176920946	3.6853069014941	-4.48738736919648	1.97222938026924e-05	0.000160425895698554	2.41248058963869
DTL	-0.357593809529049	4.94311691747977	-4.54590206128634	1.56965105578664e-05	0.000130861636375752	2.41035992560218
SAMD11	-0.616070986500151	2.67414097477697	-4.45606959981851	2.22700261196638e-05	0.000177883176883717	2.40935713470051
MIS18A	-0.291663661216687	4.69233717537318	-4.57550196623281	1.39754378877712e-05	0.000118102689861084	2.40854994211048
ERLEC1	0.289193877735939	5.61343179827363	4.60403918548623	1.24899935131371e-05	0.000106845346042816	2.40553088137742
KDM6B	0.449486729166904	7.18789582028028	4.60156728439754	1.26123604088291e-05	0.000107781867898446	2.40172640452363
CHDH	-0.541294469899026	3.16477527920066	-4.46259175389782	2.17145112989964e-05	0.000174174334275499	2.38530818932133
GPRIN3	0.737821535642733	1.14557775305182	4.44434969083006	2.33029489337875e-05	0.000185227432494611	2.384220793417
DYNC1LI2	-0.245479610416291	6.63442078397733	-4.61801122198927	1.18196626110405e-05	0.000101840307834643	2.3799973749458
LONP1	0.331431110970111	6.95418626282104	4.60904277917299	1.2245810425439e-05	0.000105078980787605	2.37395348892494
TLN2	-0.325307478390437	4.16360187143955	-4.53146725631695	1.66085519613149e-05	0.00013757376077317	2.372512296511
NBN	-0.272501859241991	6.92057807757651	-4.62230003536787	1.16209875837504e-05	0.000100283486249042	2.36159243523761
PLAC2	0.298919667376742	4.51540839942067	4.52783087429179	1.684627599208e-05	0.000139198181665783	2.36123230484734
SUB1	-0.338514450191691	7.3419401286232	-4.61766772186724	1.18357165099244e-05	0.00010192611890421	2.35702740673041
LOC100506409	-0.86743646317554	0.255205759272945	-4.41678968686591	2.59175607697818e-05	0.000204262623145067	2.35636090140067
CC2D1B	0.251597778376647	5.22178762604916	4.56493912021139	1.45675247246527e-05	0.000122548935359704	2.3562602813051
[truncated: 14,725 more rows]
