# Supplementary material for: The transcriptomic response of cells to a drug combination is more than the sum of the responses to the monotherapies
Source: eLife. 2020 Sep 18;9:e52707. doi: 10.7554/eLife.52707 (PMC7546737; doi:10.7554/eLife.52707)
Supplement: Source data 4. [file elife-52707-data4.zip › MCF7/limma_t0_TM_3.txt]

1	logFC	AveExpr	t	P.Value	adj.P.Val	B
NFKBIA	3.15185841252052	5.75357244973123	58.6110272481546	6.59559828806833e-78	1.10304785769655e-73	167.335938929597
FOS	3.70207380770348	6.70296140946639	52.6472006276021	1.70517800580933e-73	1.42586984845776e-69	156.992108629297
HES1	3.50405582557647	5.18177464139377	51.2768162654463	2.04943272748422e-72	1.1424904311482e-68	154.646082216311
MYC	2.4098874983185	8.01379775868194	50.586243820051	7.3453559652608e-72	3.07109332907554e-68	153.763965673991
BHLHE40	2.89626846546314	6.82896665127999	49.1568315316018	1.08681375378206e-70	3.63517464365022e-67	150.988372659365
DUSP4	2.14149265535174	6.12907799082694	48.9557048567942	1.59705038290324e-70	4.45151176727897e-67	150.531918646153
DDIT4	4.02563521018289	7.79816807553139	48.4726817134603	4.0492796840791e-70	9.67430763379128e-67	149.754061434157
EGR1	5.9492929462344	7.31746040913881	47.8321964889847	1.40900844137441e-69	2.94553214669321e-66	148.127266639414
EFNA1	3.77955020771097	5.65652920779477	45.8718726180872	7.05895342606504e-68	1.31171041219457e-64	144.458875899227
KLF10	2.8555512321278	7.44018767785237	45.4645195567252	1.6228500129933e-67	2.71405436173e-64	143.820656147272
JUN	3.74432479599577	7.6900384754173	45.25573182376	2.49303919467054e-67	3.79032613560637e-64	143.424910867161
TIPARP	3.70396061720564	6.20178252492669	42.7337017894369	5.16158199652124e-65	7.19352477581843e-62	138.057771799621
ZFP36L1	1.87872190178565	7.3820901280373	41.8900011110375	3.27453875503952e-64	3.92437322652932e-61	136.285043269587
PNRC1	3.02012305330146	5.19933224060621	41.8885337596469	3.28517251682674e-64	3.92437322652932e-61	135.936185320846
ZFP36	3.096967800729	5.86929075058073	41.5581739116525	6.83432502267833e-64	7.61981677861816e-61	135.387551790651
KLF6	2.93871560724661	7.1115296895036	40.7179315544427	4.50969957358917e-63	4.69744030610791e-60	133.626673899417
DUSP1	2.65541060269127	5.4953577980922	40.6927173860856	4.77496323868898e-63	4.69744030610791e-60	133.349595823123
MYLIP	1.9241135519582	6.59466243794412	39.0117796028883	2.31941517023767e-61	2.15499440594749e-58	129.726351196487
MT1X	4.06959781876948	5.90502223325212	38.9583640234236	2.63034802222412e-61	2.31526001703559e-58	129.478871180117
TSC22D1	1.54394039696761	6.6636823389189	37.9610060541121	2.83409808154064e-60	2.36987281578429e-57	127.251558338631
CYP1A1	3.05855772421033	6.56248199634734	37.5186449432027	8.27827699383764e-60	6.29299565658821e-57	126.199831767741
NR4A1	5.30695682411882	5.57460740685181	37.5780480787874	7.16388601560213e-60	5.70518236785381e-57	125.837526846938
RASD1	3.8446239078093	5.29286842191389	36.0689941632224	3.00396047745682e-58	2.18427108804295e-55	122.51378987124
BRD2	1.22082901237162	9.33574667072424	35.4970060477618	1.28250792145575e-57	8.93694269934417e-55	121.155660220259
ATF3	4.69453178442261	5.18042201633573	35.0851935890115	3.69250908164468e-57	2.47014087525702e-54	119.50911794652
MT2A	3.34294912682419	7.21193164564443	34.5412561345188	1.51719649234428e-56	9.75907466844834e-54	118.691220894468
PHLDA1	2.24176870199887	6.06340287665354	33.9581214904395	7.04989344421023e-56	4.36675622077673e-53	117.160149920467
MAT2A	-2.04703171370988	8.13497013508879	-33.9165585301187	7.87231728138434e-56	4.70202265049542e-53	117.054611207393
DDIT3	4.58023030834868	6.72634808064563	33.3760821576361	3.34041394942682e-55	1.92638216862807e-52	115.455843149889
IER3	2.31132259820303	7.58200289967431	33.0800618184585	7.43403770700486e-55	4.14422822039831e-52	114.802794872484
CYP1B1	2.36102780190102	8.20586678357135	32.5775361967067	2.93103043859781e-54	1.58124364693902e-51	113.407660585094
EDC3	1.32856352330123	6.56522465136617	31.5223035887886	5.53866360485519e-53	2.89464406648744e-50	110.507442072657
PPP1R10	1.36362315903548	6.9101267595695	31.4464270805465	6.86336594800067e-53	3.47827067013222e-50	110.290567703554
PER1	2.08968789067386	5.39870026442163	30.9742525089781	2.6319294653221e-52	1.29459965817785e-49	108.944235095918
MT1F	4.8514620780841	3.917475381179	30.3772100825812	1.47529602559718e-51	7.04938592345351e-49	106.602484622247
TNFAIP3	5.5924882865612	2.20137851425741	30.1649639222316	2.74084955596648e-51	1.27327688816621e-48	105.380934938765
IER2	2.39024331780333	7.16835375609479	29.5575009965533	1.64562150965245e-50	7.43820922362908e-48	104.812204994239
SOX4	1.45828799165386	6.64624701805417	29.4243991461777	2.4468613780531e-50	1.07687657069895e-47	104.411765118307
NEDD9	1.87980252594354	5.50685095898442	29.2036990068133	4.73858259350869e-50	2.03200141779075e-47	103.758300291801
PPP1R15A	2.9559175420982	7.73047738173972	28.8190114013398	1.51398657496867e-49	6.32997786994403e-47	102.614371676484
NR4A2	2.76549368149455	3.36593399408852	28.2637211425179	8.2756259722649e-49	3.37564801854044e-46	100.577924235605
WHAMM	1.33882306892815	5.47808293282616	27.7241293964189	4.42180955194152e-48	1.71977541736442e-45	99.2482618005928
RND1	4.14736980945885	3.32648936926284	27.9151355339704	2.43622655314202e-48	9.70082211303505e-46	99.2120965735283
BCL3	2.65742767971594	3.91006539343708	27.6392407637583	5.76899485002962e-48	2.19274249708853e-45	98.9740896261202
CCNG2	1.94364652716527	4.84350507718494	27.4953343707759	9.06839374608706e-48	3.370218155768e-45	98.5319940564085
ZNF165	2.80305257416987	4.57965752817723	27.4163363031836	1.16332268431826e-47	4.22943664620404e-45	98.1766762682653
UNC119B	-1.55914994627784	6.14375587749934	-27.2712676614977	1.84063250496509e-47	6.5495187261779e-45	97.825988149989
NEAT1	2.09018772560055	9.32769474472601	27.2263034241607	2.12273627129247e-47	7.3959669585615e-45	97.5980098360374
NUAK2	3.10008152102303	3.12992701719194	27.19448243492	2.34839139689734e-47	8.01520361667575e-45	97.2288259452668
DNAJB9	2.44642315435	6.3183972105024	27.0190448378445	4.10556562721267e-47	1.37322959099009e-44	97.0211160320296
NFKB2	2.04761979230028	5.95022626336232	26.8256563476471	7.62433681993757e-47	2.50018448973796e-44	96.4028597307218
TSPYL2	1.80623110338112	6.38540384366304	26.7812494246584	8.7930823178924e-47	2.8279905516237e-44	96.2610634012971
SLC30A1	3.2946796548608	5.6169025225889	26.4484114929659	2.57568713134981e-46	8.12750784616873e-44	95.1851314695685
IRS2	2.03829095944543	4.59334795482459	26.3933256417285	3.08014913368765e-46	9.5393359466282e-44	95.0136415509157
CSRNP1	2.48619565059843	5.15068521785139	26.3270425052863	3.82122766710988e-46	1.1619311182681e-43	94.7691722126315
CCNL1	1.44917693791727	6.92425604820124	26.216187460328	5.48523100835976e-46	1.63812506042515e-43	94.3927075834275
TNFRSF11B	2.4604898941054	2.91929869028472	26.0743480703147	8.72565767587774e-46	2.56013857844525e-43	93.927176023114
DSCAM	1.63820461942337	7.29996502471082	25.7530551912027	2.514956460314e-45	7.25174686936059e-43	92.851670626626
IRF1	2.12700936332945	4.07008065927904	25.7378910291024	2.64444405277193e-45	7.49587836246741e-43	92.848856590687
TGIF1	1.33763540493988	5.50480380211522	25.5169700407774	5.50906370095876e-45	1.5355596889139e-42	92.1368838693626
ARRDC3	2.19751443140469	5.74063066255581	25.3399424990633	9.9534563255744e-45	2.72887874735912e-42	91.523568427521
PLK2	1.06892588208952	8.56393687860043	24.9670846463984	3.4947376920562e-44	9.42677309063676e-42	90.1709969340737
NFE2L2	1.14926275193622	7.15100880441515	24.9040733602329	4.3269440235771e-44	1.1486319341318e-41	89.9977990707966
BMF	1.6978959788198	3.93161958495479	24.8313401623758	5.53954854444828e-44	1.44755327902114e-41	89.8208254200242
MCL1	1.44711971383305	10.2091383836117	24.5122595243119	1.64775205297897e-43	4.23953928215698e-41	88.5918638340763
JUNB	2.26251794109278	6.40385295725961	24.4496092165697	2.04347772488431e-43	5.17804870772201e-41	88.4643646391198
ERRFI1	1.78006782011299	6.55432031024979	24.353081302603	2.84927630303387e-43	7.11213386446843e-41	88.1793382255533
HERPUD1	1.99787455944045	6.39996889195011	24.2799162171948	3.66803414278786e-43	9.02120632411531e-41	87.9315594367451
TRIM25	-1.49587905512796	7.71762869819191	-24.1872195822379	5.05543216302798e-43	1.22531952890551e-40	87.5469584503537
C20orf3	-0.96780842584579	7.58888755794116	-23.9079907794775	1.33588344245452e-42	3.19161638451562e-40	86.5653915507434
TACSTD2	-1.41090930766924	5.95613205094542	-23.7327695016903	2.46821855766414e-42	5.81387143075706e-40	86.0041169946214
MB21D2	1.27523230889593	5.18973832475817	23.4779420782481	6.06209783046142e-42	1.40809061273107e-39	85.1120803408473
BTG1	1.39890341457041	5.49652482144106	23.4587497710458	6.4883510815036e-42	1.48645456831598e-39	85.0650659615343
ZCCHC8	1.22177172286206	6.2093422356505	23.4317082228526	7.1407536571941e-42	1.59229285550552e-39	84.952142679503
DLX2	3.02209130966778	3.12502205100792	23.4363340892658	7.02463383936735e-42	1.58756724769702e-39	84.9289606359109
ID3	1.90310569570981	6.14561465115515	23.0883516372328	2.42673086079501e-41	5.34008512051787e-39	83.676844296485
KDM6B	2.13960209889197	7.18789582028028	22.7122636496485	9.4031216217693e-41	2.01053943771105e-38	82.3412897087238
FOXA1	0.944080824280539	7.78031688061499	22.7095126867068	9.49728626998162e-41	2.01053943771105e-38	82.2572502672086
CITED2	1.28471724848112	5.89856687004644	22.6747983258951	1.07705719028117e-40	2.25158805628278e-38	82.2342122611661
EGR3	1.75026381340636	4.86247048957442	22.5884638707247	1.47358397382519e-40	3.00539248515275e-38	81.9666152516514
DUSP10	3.39440933226343	2.65135397352581	22.7489195326366	8.23462472004109e-41	1.78851771192165e-38	81.9077253875285
ICAM1	2.90771782246954	2.31956602951572	22.6098586527277	1.36334422490267e-40	2.81488503916942e-38	81.8389411499058
PARP1	-0.925546690089844	7.64298698925072	-22.2528487821106	5.02316378757126e-40	1.01213724317279e-37	80.5977177779847
TSC22D2	1.50257294912187	6.65892648416831	22.1733608418227	6.72845252645634e-40	1.33960285776733e-37	80.3769472217542
UBC	1.13356037499952	10.845093444045	22.0658491090645	1.00021453511648e-39	1.96795151591624e-37	79.8364176395026
EPC1	1.51629571294337	5.50159202909776	22.0066242889937	1.24503299950407e-39	2.42115487019839e-37	79.7760473298322
RSRC2	1.35499220036024	7.26264497055346	21.9274022527332	1.66971592733722e-39	3.20969300790663e-37	79.4368583283337
FLJ23867	-1.40580385860456	4.79088682512788	-21.6032598583554	5.58947982999316e-39	1.05031978288546e-36	78.3593824483326
C3orf19	1.35180735633709	4.87382880388032	21.5882134204295	5.91363983738436e-39	1.09888569600462e-36	78.269575174482
SIK1	1.0876019246069	7.20892170867376	21.6169590881367	5.30994280207551e-39	1.0091304934308e-36	78.2660000313536
SESN2	1.94088463224168	6.73073296517458	21.3511914939551	1.44218466712057e-38	2.65045015087082e-36	77.351680844609
RUNX2	1.77409827043394	4.07969380970454	21.3074018153936	1.70159575480067e-38	3.0599448820738e-36	77.2277632672649
SERTAD3	1.30456326291219	6.08400992785327	21.3142806640705	1.65792741795835e-38	3.01382371064515e-36	77.2088357126206
KLF5	1.25352768735807	5.03165585345524	21.2868938109079	1.83878992667222e-38	3.27148114187938e-36	77.1160552639527
HBP1	1.35108727329197	6.10881226071028	21.2218156069817	2.35253030770606e-38	4.06019750467879e-36	76.871943180992
ZNF627	1.60664317475239	4.4216070066446	21.1987694374818	2.56731572920452e-38	4.38120288318535e-36	76.7946138378359
PPM1D	0.990122050106571	8.86931357002667	21.234415103661	2.24286039169295e-38	3.94837865164977e-36	76.7506746904936
SLC25A25	1.00234567357074	6.24587187674517	21.1588962331626	2.98669639545211e-38	4.9949510517541e-36	76.5897849000265
ZNF217	1.49286386798171	8.52367354987428	21.1729465109179	2.83156687743561e-38	4.78334590487204e-36	76.5053487303328
MAFF	3.51241887313108	3.55005147507574	21.2215461386873	2.35493397484957e-38	4.06019750467879e-36	76.2612605961569
NFIL3	1.48336368999553	5.16866681969889	20.8841452790078	8.51468528793223e-38	1.39607447799391e-35	75.6259074112902
RHOB	1.13568869054205	7.97282296864467	20.9128882003232	7.62767592556483e-38	1.26302229880343e-35	75.5515740160639
AMOTL2	1.10490399863385	6.53606103651251	20.8549255565799	9.52314865913933e-38	1.54626347743152e-35	75.4283356394983
OVOL1	1.71887343445078	5.29803650258219	20.7034704879809	1.70391963425959e-37	2.74003384263051e-35	74.9132936081414
C20orf111	1.22102851920742	6.43378349403498	20.6690531954395	1.94549448300985e-37	3.09870949846254e-35	74.7232282149716
JUB	1.39749103274005	5.9178823686548	20.6115999439817	2.42820739625041e-37	3.79526546681232e-35	74.5573576639695
INSIG1	1.4463205053849	8.29926565363552	20.6325425326283	2.23964649246328e-37	3.5335705603732e-35	74.4677637226262
CYB561D1	-1.0903939957766	5.15489512246265	-20.5726134687866	2.82292419540912e-37	4.37135039296502e-35	74.4240441502861
PLEKHB2	-0.742551152801685	7.6753928958714	-20.5280895928684	3.35350616983691e-37	5.14532451232592e-35	74.088709295696
N4BP3	1.01610929388566	8.04852358241973	20.4790132149785	4.05569582255431e-37	6.16613244876348e-35	73.8476366637424
POLR2B	-1.0349964131534	6.99156746800968	-20.433846049204	4.83241761168204e-37	7.28084253493427e-35	73.7499047920208
DUSP16	1.10304594961902	6.49702451127792	20.3450222834088	6.82534903364891e-37	1.01917086820308e-34	73.4211535794818
EIF4A2	0.972907914153335	8.40691795017628	20.3275167227346	7.30680455120927e-37	1.08140707357897e-34	73.2779310380614
RBM39	0.796693674743329	8.49383738115439	20.3043106960102	7.99823767141706e-37	1.1733554983928e-34	73.1786988490543
UBAP1	0.919051094116243	5.95128342001884	20.2362625651566	1.04303585567934e-36	1.51684623046793e-34	73.0606937496122
NAT8L	-1.90249377545278	4.21563875125356	-20.1501618176507	1.46062379537632e-36	2.070124775752e-34	72.8196471836767
ETS2	0.923664849308363	6.36117609938898	20.1870392541428	1.26431740972009e-36	1.8227969275999e-34	72.8167544644367
INO80	1.11507921339398	6.25402489263596	20.1783676754378	1.30794424046768e-36	1.86957773312663e-34	72.7503521756288
KLF9	1.40607838851806	4.30244567929376	19.8639700444084	4.50199630248189e-36	6.27428218022559e-34	71.6250469436393
LDLR	1.63434932115885	8.50263837961225	19.9106651205808	3.74411211216134e-36	5.26189335830136e-34	71.6245913743734
PRSS23	-0.884947943571792	7.51479796878689	-19.8181092749673	5.39687703812479e-36	7.45928690790074e-34	71.26620140427
LMCD1	1.30779813221782	5.11226271712881	19.7033547892593	8.5044670060617e-36	1.16580906728997e-33	70.9748038327978
TFAP2A	1.15242799188432	6.58279124728803	19.3315675745973	3.75245865181663e-35	5.06097729782108e-33	69.364357721525
PRDX1	-0.96667068033735	9.32447542691457	-19.343837148835	3.57210037138022e-35	4.85689484641973e-33	69.3284113549231
FOSL2	1.46427182117358	7.29169908383506	19.1931561940447	6.54930879793145e-35	8.76245122692844e-33	68.8018541420726
MED9	1.17473838813224	4.22632311772818	19.1167625856933	8.91528081219492e-35	1.18332663732657e-32	68.6569308539101
MXD1	1.35350993545106	6.88739720859648	19.1113386101888	9.11290137207116e-35	1.20003277595683e-32	68.5405331975549
KCNE4	2.24904470980279	4.764634949634	19.0172468026231	1.33377748878017e-34	1.72915462964027e-32	68.2724174466252
ZHX2	0.779015251825539	6.42587084609066	19.0541303789774	1.14863019507691e-34	1.50075713925518e-32	68.2583596464099
SPRED2	1.18266489080046	6.18700431150024	18.9718575470378	1.60344501524184e-34	2.0627703411465e-32	68.0031176893005
ZKSCAN5	1.14580957987683	5.08868034185867	18.9087915429407	2.07182504054973e-34	2.64497725024074e-32	67.8373772423282
POGZ	1.03828423645943	7.18567957456833	18.8588738343431	2.53863210942704e-34	3.21636995439832e-32	67.438593435322
DRD1	1.80947587251334	2.74621479866302	18.7131694602217	4.60204682207843e-34	5.74362918301788e-32	67.086469370469
PI4K2A	0.96235990747404	6.12383947389819	18.7402939123429	4.118786527654e-34	5.17914179612673e-32	67.0683493708847
ARL4C	1.25183455704863	3.6853069014941	18.6951348950655	4.95459588884133e-34	6.13782678851722e-32	66.9821499799382
KLF2	2.85764460032947	3.62310599751825	18.5353630661224	9.54505737346249e-34	1.16519371907873e-31	66.3708061861177
PRPF3	0.760841512505327	7.398790160737	18.5582481399967	8.68768952956129e-34	1.06833029185576e-31	66.2104418964335
SAT1	1.42876298305995	5.89732516241368	18.5027419266755	1.09166951392672e-33	1.31345906121658e-31	66.183406289912
RPA1	-0.745588007210507	7.039790252446	-18.509915756033	1.05989413713903e-33	1.28446880793573e-31	66.0287088368407
UHRF2	1.12471381079739	5.09810746123293	18.410357829856	1.59789442672618e-33	1.86875429318661e-31	65.7590219665523
BAMBI	1.01863381566202	7.30745841788473	18.4420832657064	1.40176936241266e-33	1.67451362978496e-31	65.7310320165719
TAF1D	1.58028318271597	5.33949267427108	18.4116843524283	1.58916517784898e-33	1.86875429318661e-31	65.7271011612406
CMTM4	-1.13213063361671	6.08699983494303	-18.4016025729373	1.65673303436655e-33	1.92411133796848e-31	65.6520853264449
DUSP8	1.91016698005229	4.82636977027783	18.3661339879451	1.91829677504667e-33	2.19736953875893e-31	65.6498751923586
PIK3R3	0.831918242155859	7.13435326416146	18.4178780056219	1.54903897987277e-33	1.83731403541789e-31	65.6243215372374
ALDH1B1	-1.10275893027478	4.11482585509358	-18.3675424009728	1.90715724843041e-33	2.19736953875893e-31	65.5848448456694
RELB	2.7934361608081	3.64715081169715	18.2714663558443	2.83904348727985e-33	3.22994308035838e-31	65.2496345354595
DERL1	-0.680247982957795	8.37679441186188	-18.2268551173009	3.4164342247444e-33	3.86057067396117e-31	64.7853401730107
TSC22D3	1.13704163800932	6.02488184372022	18.160876673522	4.49451077154536e-33	5.01107987622164e-31	64.6801501057945
SCAF8	1.04649858912881	6.45835583891958	18.1774284788951	4.19545916813746e-33	4.70905094818328e-31	64.6607040735078
HSD17B7P2	3.0095994300021	3.7190281721565	18.1015260692654	5.75479496038518e-33	6.37372125281336e-31	64.4975151670508
OTUD1	1.50734148498677	3.6527587197849	17.9872921905204	9.27228737456878e-33	1.00939859652888e-30	64.110420280434
LIF	2.32186047668332	3.48109776012961	17.9867106745922	9.29486868365504e-33	1.00939859652888e-30	64.0594251791414
MLEC	-0.80235220098897	8.34702195610411	-17.9993153343208	8.81759047109084e-33	9.70166993674495e-31	63.8466950786831
ZSCAN12P1	2.45384406711778	3.68751195985995	17.910160779602	1.28075092603283e-32	1.35565053715019e-30	63.7846673991746
CDKN2AIP	1.25654051931334	4.64731006199635	17.9166796019523	1.24622476211549e-32	1.32750719245984e-30	63.741155712192
CHAC1	3.88184108537336	3.60301126371288	17.9258562567664	1.19920413481049e-32	1.28560833016478e-30	63.7276291729901
FOXO3	1.34818074781515	6.74892794370271	17.9432526128781	1.11491332334712e-32	1.20295551094562e-30	63.6904089140821
ATXN2	1.30622204986268	5.69179943522802	17.8403667994171	1.71663939482467e-32	1.79431732744048e-30	63.3609993413219
NPY1R	-1.12993271005126	6.34622103429305	-17.8652819801218	1.54609147320136e-32	1.62621596212701e-30	63.3160882007652
ZNF766	1.05431650309231	4.7431256753811	17.7800344028594	2.21239722126401e-32	2.29814479058505e-30	63.1083913180306
ZNF16	1.38920368545108	3.90986490177396	17.6548485303206	3.75081567887037e-32	3.87213835885358e-30	62.7079171043628
ARHGAP10	0.896953511782496	5.04960388756496	17.6498233486511	3.83130486035648e-32	3.93096579660134e-30	62.5957265048125
CNOT4	1.0931033152217	5.07432998761044	17.6465024484403	3.88544869501173e-32	3.96220999849855e-30	62.5433285063228
NR4A3	4.72486702910775	2.87919617686624	17.6360881067216	4.06029288053219e-32	4.11541443236487e-30	62.4811668153026
PCYOX1	-1.12420696556167	6.60818016322384	-17.418699053814	1.02082511883763e-31	1.02845055948437e-29	61.4807737590448
ELF3	0.881688239293274	7.03501215866335	17.4107043242672	1.05615073443959e-31	1.05766855585435e-29	61.4063054512342
ACIN1	0.585222973565181	7.69219263218098	17.4020037551115	1.09599578183079e-31	1.09103770567489e-29	61.3428886004442
VEGFA	1.18705634283049	7.06037922764422	17.365513145913	1.28028633000262e-31	1.26695317058958e-29	61.2644957175771
GORAB	1.59501122602171	3.52532044876185	17.305836391177	1.65139855108482e-31	1.60569705629898e-29	61.2260397504249
BTG2	0.996018538839689	6.3572558223354	17.3501996892785	1.36664249172368e-31	1.34445464891687e-29	61.2082461192065
NFKB1	0.85998647274257	5.20171368164666	17.3219049853267	1.54193915061635e-31	1.50803452367882e-29	61.1192404237801
FRMD4A	0.938183582854649	4.89903179988247	17.2898825200785	1.7678198151877e-31	1.70896061209243e-29	61.0609591113178
GRB7	1.63272370322663	3.72160351000575	17.2252621169245	2.33033665277854e-31	2.21434944210616e-29	60.889753194939
TEX10	0.824131735670782	5.78186049668738	17.2415641636996	2.17334635032357e-31	2.08891059556387e-29	60.7766901030836
PVT1	0.946028799668082	6.47447278254972	17.2335451764854	2.24919259381334e-31	2.1494569679391e-29	60.6623126847373
FZD7	1.02441423201757	4.29375947792061	17.1830601687854	2.79189662198512e-31	2.63667066686478e-29	60.6124654544205
CDK5RAP2	0.767987969951585	6.26084176132657	17.1818583489534	2.80631056387187e-31	2.63667066686478e-29	60.4735559742053
UVRAG	0.937893948821685	5.78379693961943	17.1127691026927	3.77427846785704e-31	3.5263146981252e-29	60.2436612129922
SNX16	1.67636798686814	4.93669039968733	17.0796752141322	4.35084834111763e-31	4.04242153649173e-29	60.1957892860167
BLCAP	-0.924633271964872	5.42188446017265	-17.0348626480458	5.27560987396756e-31	4.84776371056228e-29	59.9340573286206
ATXN2L	0.793137278622845	8.0395155461045	17.0400032006542	5.16019092680807e-31	4.76790237900211e-29	59.7664715310117
SLC29A1	-0.977925303156371	5.92457577416255	-16.9992572927053	6.14969589066127e-31	5.62008273636169e-29	59.6941452957601
CHD2	1.2605083840393	8.27233738318604	16.8683162302781	1.08220981078023e-30	9.78317668945328e-29	59.0285897631302
ATP1A1	-0.57790448245793	9.07784730150979	-16.8768129837802	1.04316982469036e-30	9.48150660223996e-29	59.0138410793661
PPIF	-0.790277098497032	7.21639483110668	-16.8447375617682	1.19842766226209e-30	1.07755399051995e-28	58.9402531162711
EPC2	1.0474253565789	5.39496082218442	16.7506493744467	1.80174478520279e-30	1.61135720790008e-28	58.6475451219254
INTS6	1.52045946393035	5.95357241848834	16.643189312165	2.87434767848586e-30	2.55694630718072e-28	58.2214207667641
C5orf41	2.53355439836544	4.81563713303347	16.5837497715376	3.72403266456353e-30	3.29527631122542e-28	58.1513720410345
ASB13	-1.21093316548333	3.5211225909472	-16.4827427733148	5.78882412518585e-30	5.06870652720461e-28	57.6290318148317
IFRD1	1.08856458364398	7.38493088016067	16.4853445281358	5.72332791362128e-30	5.03773347512643e-28	57.4341300731816
KBTBD6	-1.11921820295786	4.67799213089447	-16.4283790623435	7.34400792200817e-30	6.2985224865469e-28	57.3309960666163
SRSF4	0.741861834037571	6.10312001468459	16.4501158009399	6.67718038398963e-30	5.8161023303043e-28	57.303833266555
UCK2	-0.830769035598582	5.09382635205579	-16.4364979906646	7.08743522332628e-30	6.10980756056231e-28	57.2958626945233
DDX3X	-0.891584681540321	8.99928340437068	-16.44456221931	6.84152179731648e-30	5.9283736030218e-28	57.1336954072287
SKP2	-1.29543334908458	3.7838978800719	-16.3364672612027	1.09906488945764e-29	9.3303356402485e-28	57.0206514377357
ITPKC	1.16426876018546	5.73158708083053	16.3555947444238	1.01052605965351e-29	8.62246827634963e-28	56.9475948429864
JRK	-1.0789495911223	5.07276671929655	-16.314761904729	1.20903677150281e-29	1.01607693299562e-27	56.8149921401309
NFKBIZ	1.46847131038713	4.85809908122177	16.2947217022041	1.32038752416581e-29	1.10410804770745e-27	56.7871955638281
TPBG	-0.870580733225617	6.9236303665459	-16.3271137277929	1.1451640644281e-29	9.67258778459369e-28	56.7249560917067
COL4A5	-1.10397851953123	5.34856059351932	-16.28579170662	1.37327713488241e-29	1.14262123401858e-27	56.694493582926
CD83	2.79267629823635	1.69368230948317	16.2398591494538	1.68097472673923e-29	1.38485819359541e-27	56.4965620556225
NOMO1	-0.773498660732922	5.95560523138574	-16.2364025565489	1.70676361171073e-29	1.39921150207109e-27	56.3992271302991
CD9	-0.702857519229052	7.10275787304381	-16.2511458161967	1.59946687731754e-29	1.32423188397319e-27	56.3674735721723
B3GNT1	-2.71460859270214	2.36445574107963	-16.2255714425112	1.79018000309374e-29	1.46043757910925e-27	56.3567979116015
C7orf64	1.3047160903404	3.81830594848114	16.1731989736689	2.2552395675576e-29	1.8046232788437e-27	56.305628784881
EIF4EBP2	-0.883021247224488	7.94082207506381	-16.21940484897	1.83949332152102e-29	1.49338283053968e-27	56.1908245973164
ZC3H18	0.712351532200833	6.61088063736415	16.1950724308847	2.04779062194854e-29	1.64650242122439e-27	56.1577666569997
QSOX1	-0.80793540420837	6.98889426087305	-16.1984211882149	2.01777167292381e-29	1.63020354869458e-27	56.1535440740976
FAM48A	0.924223749154708	5.90185353014021	16.1363616665455	2.65355634655154e-29	2.11324173046323e-27	55.9764287835086
YPEL2	1.48643801480266	4.5576105459056	16.079257366309	3.41564907247469e-29	2.69449599472013e-27	55.8805574885255
LYPD3	-1.28193224420319	6.02702950220772	-16.0696649536849	3.56376467764428e-29	2.79814086708558e-27	55.7317102120565
SPOP	0.882228116448478	6.20836675612073	16.0807630337466	3.39296939506442e-29	2.6892900551212e-27	55.7221338180949
NCOA5	0.624144471292869	5.95491214796502	16.0598205287408	3.7224972713969e-29	2.89558345892287e-27	55.5595007263236
CXCL12	-0.844780600769361	6.62471432582455	-16.063731758001	3.65859744701992e-29	2.85917680859632e-27	55.5328600792328
KIAA1267	0.922833342916374	5.59684137423669	16.0107078197561	4.62732805592006e-29	3.58275159292626e-27	55.414300983035
KAT7	0.781852768397504	6.78772194119572	16.0090499801998	4.66146452707268e-29	3.59254989634854e-27	55.3249981156199
ZMYM5	1.28253903736507	5.37768604896849	15.9586712576502	5.82902765876421e-29	4.45135427238231e-27	55.2913595439776
ZMYM4	1.09600324449778	6.08718293869978	15.9637067625305	5.70016005541036e-29	4.37291177828821e-27	55.2136094062685
ZNF557	1.26729434596744	3.3746034924902	15.9105384682159	7.21891689134366e-29	5.46285819415527e-27	55.1917992972753
PP7080	-0.951531607821058	5.38811444379684	-15.94942471015	6.07334846217399e-29	4.61684907642717e-27	55.1217090860731
GDF15	1.70760537063258	6.51768134498928	15.8863753570373	8.03793380317644e-29	6.05524346505958e-27	54.8276978323881
SCAPER	1.46028821287549	4.26645142354	15.7994666982168	1.18379678418365e-28	8.6453351173307e-27	54.6656016005287
C9orf150	1.32708396434668	4.31174225702065	15.8080962053426	1.13910598881033e-28	8.41818814923914e-27	54.6444770036738
PIGA	1.160792102471	4.77883763565424	15.8134154816528	1.11240814913567e-28	8.26840617161999e-27	54.6300545168886
RNF168	0.817218288550677	6.0866241546472	15.853015673215	9.32465918217398e-29	6.99307624047882e-27	54.6287585535637
GRPEL2	1.02215463920548	6.00372094482215	15.8174609478136	1.09252595500365e-28	8.15687681762547e-27	54.4916292134804
ZNF564	1.31052124518323	3.38686058049152	15.7640008606962	1.38677999995828e-28	1.0040047064633e-26	54.4742887942909
ABCA3	-0.981944234597544	6.33736278367829	-15.8073524905051	1.14288978083181e-28	8.41818814923914e-27	54.4402103058019
IRF2BP2	0.834539257811181	6.7465405455177	15.8064183770273	1.14766018776999e-28	8.41818814923914e-27	54.4259381512521
DCLRE1C	1.08003334754038	4.44624870584054	15.748840494656	1.48391245451669e-28	1.0696962021266e-26	54.3522461357497
NFKBIE	1.84626572919062	3.73592589417909	15.7043636502815	1.81023582786822e-28	1.28827165894758e-26	54.284932416982
TRIP13	-0.658708377184645	6.92683617992374	-15.7778444012578	1.30368163989892e-28	9.47946597637808e-27	54.241465335
WEE1	0.981499174718111	5.09931219314206	15.7150230868042	1.72598099214711e-28	1.23356009028497e-26	54.1302873397288
PLAU	2.94880590643404	0.741722953955706	15.7400315097896	1.54346727260464e-28	1.10785178828498e-26	54.0595780448961
CDKN2B	1.19262904448828	4.25497621084595	15.6764322288783	2.0511785203384e-28	1.45355549042963e-26	54.0453590511159
DLC1	1.08235826416602	4.97226967964939	15.6681598992868	2.12855082720768e-28	1.50202042338486e-26	53.8720562947234
ENDOD1	-0.957616733803483	4.91108499302651	-15.6315351871138	2.50797654982581e-28	1.75495396733418e-26	53.7615023530077
LOC388796	1.16550106840533	4.9906836176705	15.6323755731513	2.49854975434588e-28	1.75495396733418e-26	53.7545252483926
BRD4	0.996297140092834	6.81666518610157	15.6219514726939	2.61804427280779e-28	1.82434051743489e-26	53.5859415290343
SAP130	0.906415806312214	6.20989664743881	15.6013577246744	2.8712900295689e-28	1.99250848358964e-26	53.5455134105375
C1GALT1C1	-1.24113801181379	4.57382274953506	-15.5226522436652	4.08831490719727e-28	2.82532969041187e-26	53.3523994734003
ZNF669	1.21659870245345	3.83789989806106	15.4835068590313	4.87527117735372e-28	3.34155881844523e-26	53.2443535211994
ZBTB10	1.58573250765327	6.30356853211256	15.4936853821111	4.65705345772757e-28	3.20512600934304e-26	53.0445710347796
NBAS	1.0105153656905	5.26200018826921	15.4538184564624	5.57234799216996e-28	3.75773983149397e-26	52.9847228373192
GRHL2	0.647000403447142	6.68022964022593	15.4823581372284	4.90053604435807e-28	3.34516591044263e-26	52.9690699961305
MASTL	0.807813283978396	5.95898111263858	15.4599482518603	5.42064361569316e-28	3.67023659226123e-26	52.876645989495
MKL1	1.0074990261581	5.00269012922903	15.4192424224683	6.51167767947764e-28	4.37354608480257e-26	52.8427096207298
TFAP2C	0.591155269283855	7.03079446698842	15.4683137216406	5.22029079950544e-28	3.54894891589142e-26	52.8407075464884
ZNF295	1.66258211808499	6.42766817643158	15.4177299705971	6.5562238650895e-28	4.38585151679027e-26	52.7658750912292
BCL10	1.13916105921605	5.00470492733472	15.3738107224045	7.99258009687873e-28	5.30428212461111e-26	52.6968834751773
EIF2AK3	1.29346413560934	6.65200598416381	15.4061481160707	6.90766554201977e-28	4.60254177389397e-26	52.6802543137402
DOLK	-1.23780323312451	3.91094122627287	-15.3569144667742	8.6260652818293e-28	5.63524670989505e-26	52.6479205407583
RAB9A	1.2230798518046	4.35543886398147	15.3611299520294	8.46343535109446e-28	5.57131628003169e-26	52.6293096904995
KDM4C	0.995856253333921	4.8207029648249	15.3226433870645	1.00704707730727e-27	6.52785089956851e-26	52.4643192787168
ABCE1	-1.02514312365897	6.99811126334909	-15.3682183710178	8.19689375934335e-28	5.41837356645289e-26	52.407753147646
SETDB1	0.625636479432054	6.61177910537662	15.3603082649929	8.49489148175126e-28	5.57131628003169e-26	52.4025910192533
ZFYVE1	1.0583716324906	5.08625321664799	15.2857252002196	1.19001113986081e-27	7.68407193167269e-26	52.290164383183
CEP95	0.843040238569195	6.92846822411002	15.3275930764002	9.84770382917928e-28	6.40828789257565e-26	52.2471964777743
DEGS1	-0.858997937636206	5.52887463871231	-15.2583066036135	1.34723737795962e-27	8.66584534961413e-26	52.0726341770256
EFTUD1	0.761848976478888	6.42941911247628	15.1957778187438	1.78854473380297e-27	1.14603916199697e-25	51.7019027613971
ZNF410	0.662083460491919	6.63252422262764	15.1786018668838	1.93347498932626e-27	1.23417693593482e-25	51.6340241498592
KDM3A	0.877503357698613	6.19680587958183	15.1694651887384	2.01532638674929e-27	1.28153302250932e-25	51.5978057837341
RND3	1.00588499843428	6.2953687090789	15.1640052852442	2.06589414359845e-27	1.3087126385432e-25	51.5854880128482
TRPS1	1.16318482855482	6.7369860728774	15.1382883104872	2.32179230119381e-27	1.46526997906284e-25	51.3697456946962
FAM13B	1.04232877641001	6.36612711929534	15.1183523750276	2.54192364566882e-27	1.59816282143479e-25	51.3507886585108
UIMC1	0.718181023685561	5.80038265287198	15.1093373208742	2.6482482049163e-27	1.65200884555752e-25	51.331000956778
CDKN1B	0.824733257047094	5.98032481162174	15.1085948838713	2.6572015035576e-27	1.65200884555752e-25	51.3039194130151
RTN4	-0.516787593961301	8.20824084217759	-15.1110395524048	2.62783480341395e-27	1.64598911057284e-25	51.2246921618348
GPATCH2	0.997991470054276	5.00278659778936	15.0505904912579	3.4596673247506e-27	2.14294356811589e-25	51.1635574998437
MYO16	1.14382773585532	4.11942501431953	15.0298940260809	3.80164521332911e-27	2.30357661404768e-25	51.1431153342034
ZFX	1.09172333991107	5.20438872687319	15.042704619727	3.58616082234885e-27	2.19688474699495e-25	51.0704314401321
CEBPB	1.96195365163102	6.98346303410079	15.0475348052703	3.50814064007491e-27	2.16494996548387e-25	51.038732382907
GEMIN4	-0.802112342561351	5.6027002266946	-15.0443905800473	3.55873179863515e-27	2.18809671324905e-25	51.0002600042179
SMEK1	0.777523901416095	7.93413837052654	15.0301543464876	3.7971393293388e-27	2.30357661404768e-25	50.8405342622235
RPN2	-0.553275330059158	8.97539690667134	-15.0362414475414	3.69329559451384e-27	2.25425823075363e-25	50.8180314418832
SLC35B2	-0.767220959116139	6.212066058356	-14.9470076123924	5.5481480736e-27	3.33767008571534e-25	50.5527537506098
ATP5A1	-0.573817883195092	8.05728225302529	-14.9615228815742	5.19243030206758e-27	3.13495322641798e-25	50.4944134777092
CPEB2	1.53310606785539	5.28189039417647	14.8851713779625	7.35982106054534e-27	4.41167195041434e-25	50.3922974311946
NOTCH3	-1.19426095260048	7.44404528761101	-14.8815459176618	7.4828764732529e-27	4.46941521923863e-25	50.2279569199955
CC2D1B	0.817140016958781	5.22178762604916	14.846485512293	8.7850777915261e-27	5.19157741998172e-25	50.192947538546
UPF2	0.921949951801227	6.40167065064796	14.8519584936853	8.56770767846665e-27	5.09915812151873e-25	50.1496900960456
ARL4A	1.02403513712492	5.18361733021358	14.8482758910314	8.71336567507721e-27	5.16745842375856e-25	50.1367863779575
FAM193A	0.883128254853249	5.23885432483298	14.827104629716	9.60041387414213e-27	5.63359023267204e-25	50.1057437912837
NIP7	-0.857169744888461	5.76610453486652	-14.8399526039579	9.05182028098571e-27	5.33037473166215e-25	50.0990337143275
PMAIP1	1.3878110503759	3.6131509531064	14.7740257776516	1.22448564097033e-26	7.16024400684886e-25	50.0869459584481
GTF2IRD1	0.843904961914988	5.28094411299661	14.7566467846313	1.32611813425354e-26	7.70069433238062e-25	49.7924703385385
TM9SF2	-0.79307703176412	6.92618604765951	-14.7704014591027	1.245013387368e-26	7.25491424750609e-25	49.7202427727472
ATP6V0A1	-1.02780153574588	5.82785405225047	-14.6718888588591	1.95746558323337e-26	1.12885015220672e-24	49.4535320595417
ZFAND5	0.680336733864959	7.3783348637856	14.6892710634325	1.80709853505737e-26	1.04574103461244e-24	49.304469205091
CCDC9	1.02935743924374	5.80123188275644	14.6233044115608	2.44794287213661e-26	1.40203412991824e-24	49.20149730587
CLK1	1.22543950192669	7.00246078561596	14.642965047012	2.23609434553647e-26	1.28510109397773e-24	49.1542954080771
PTGFRN	-0.74454314676125	5.05538912584792	-14.598056595502	2.74987867900396e-26	1.56425071522661e-24	49.047187588106
CENPL	0.933791342348115	5.08205591474073	14.5705473538019	3.12167712973435e-26	1.76374757829991e-24	48.9463220763546
TSPAN3	-0.65072548458533	6.89976644583507	-14.6100242056407	2.60235347219925e-26	1.48538428222049e-24	48.9461799302823
MAFG	1.03614897596227	6.70722584074029	14.5746350275595	3.063386712664e-26	1.73668065703704e-24	48.8668552999228
RGS16	0.866053493130728	6.0707768827831	14.5678033705182	3.1614309052856e-26	1.78019429158237e-24	48.792913691705
PCDHB2	-1.2281673399717	3.86172583763867	-14.4929260162828	4.46684490321901e-26	2.47362629673625e-24	48.7752549975565
BRPF3	0.899976691969217	6.39370725580584	14.5243986586828	3.86249338183329e-26	2.16041268621337e-24	48.6215979806279
NCOA7	1.28383343840463	4.97066829548299	14.4902269472464	4.52290548582555e-26	2.49640499488272e-24	48.5771198957521
TLK2	0.707579330745219	7.05630957373983	14.5258955890865	3.83589079134705e-26	2.15273280518416e-24	48.54633979559
TRIP11	1.24817441269146	6.58564784350305	14.5081736007038	4.16301794120817e-26	2.31303362288258e-24	48.5429265179351
KIF24	1.308921738551	3.68719512264876	14.4414416382096	5.66744831476365e-26	3.06739176751156e-24	48.5056077089182
COG3	0.881767405184951	6.30664353123723	14.4714013329033	4.93410380759423e-26	2.71440631836204e-24	48.4190009670057
RLF	1.14900159669511	5.97421325445703	14.4686946361572	4.99623949138053e-26	2.73957735258518e-24	48.415421613494
VCP	-0.524280873553089	9.48783807709923	-14.5099372020896	4.12924441173927e-26	2.30191611806425e-24	48.3690981256838
ALG8	-0.819749924116465	6.04657884301323	-14.4485336899683	5.48450893686792e-26	2.99748128954834e-24	48.2900652941824
HDAC1	-0.539270403520175	7.11462503375956	-14.4471080397086	5.52080045964176e-26	3.00748752075078e-24	48.187224015545
ESYT1	-0.624930356095863	7.86678200664131	-14.4418796439584	5.6559742391674e-26	3.06739176751156e-24	48.1455288518183
NCOA6	0.882430323753446	6.50258057207881	14.3829083769643	7.43182729685901e-26	4.00935095847323e-24	47.9639816209846
MIS12	0.984968102625331	6.12747846316284	14.3758257993412	7.67980801969727e-26	4.12981058911309e-24	47.9091574461211
MLLT10	0.869822871590674	5.43688712393051	14.349288756342	8.68526561932068e-26	4.65552507107433e-24	47.8826090060682
CIC	1.05558881111172	6.56504236628236	14.3132328135827	1.02669215368689e-25	5.4857506639807e-24	47.6268357967251
UXS1	-0.727366262545933	5.39145242163697	-14.2804436530876	1.19556240316913e-25	6.34748750177796e-24	47.5980720379244
AMD1	-0.756196806895239	7.52030033171399	-14.3079328550109	1.05226694337655e-25	5.60449438249344e-24	47.5128915041699
KLF4	0.937647088415519	4.91206510458347	14.2455727592804	1.40592831152853e-25	7.39394499434059e-24	47.4852532947638
EPN2	0.599701154852038	5.65031334848761	14.2515037453466	1.36768604455522e-25	7.21551464010776e-24	47.4024097913876
SREK1	0.951048045874558	7.11224955942412	14.2745582470748	1.22870680948886e-25	6.50281413983916e-24	47.3981041875114
BBC3	1.85902504531889	4.62839357349707	14.1872508564318	1.84429832335577e-25	9.51976702463022e-24	47.3866861761894
RHOU	0.853351110895845	5.50103275114036	14.2292880332151	1.51655102302202e-25	7.95072078652672e-24	47.3470942360122
AFTPH	0.91126656160507	5.76598477549589	14.2179532146115	1.59867590991406e-25	8.35507997418836e-24	47.2659853782932
ARID5B	1.10450127974047	6.25411291576095	14.2044561503168	1.70232096541942e-25	8.84149559803554e-24	47.207825166867
SRGAP2	0.755519491779248	6.0888857876521	14.1883476777758	1.83490215384292e-25	9.50058935630617e-24	47.1129270097157
JUND	1.58484824906075	7.43316469477138	14.2100149833016	1.65884001575156e-25	8.64250480480658e-24	47.0682794063688
TUFT1	0.593160766584241	6.85772928098336	14.1673721135021	2.02323075912396e-25	1.04112342201813e-23	46.895277761101
EXOC8	0.991387352559074	5.28691874534287	14.1413914679901	2.28367277870304e-25	1.16795546027613e-23	46.883514992709
GLIS2	0.947661269886408	4.8418097925155	14.0893845912596	2.91075464785888e-25	1.47961886719732e-23	46.7746948785908
TUBA1C	-0.733388915666152	9.15662036246808	-14.1626774017948	2.06797669474902e-25	1.06088473137984e-23	46.7580024534595
FOSB	3.87486872481218	3.51542458263948	14.0504114110945	3.49187728932167e-25	1.76429473675576e-23	46.6090866654635
MYL6	-1.17806308485554	9.2584375568175	-14.1156507215875	2.5749596251887e-25	1.31291538937975e-23	46.5454003510676
CEBPD	1.53721459773803	3.94936808156323	14.0317701174184	3.80976377685911e-25	1.91334803015591e-23	46.5219566246189
CCT6P1	1.16896542958576	3.91847941886556	13.9928609429869	4.57018789611536e-25	2.26129651995956e-23	46.448132332104
TFE3	0.789010876861221	6.72470095457409	14.0420867263775	3.63040184434461e-25	1.82876025436203e-23	46.409393751927
TMEM88	2.98591896607083	0.563480349277228	14.0824252415795	3.00688188771916e-25	1.52385129364288e-23	46.3831489431184
CEP164	0.678556253044107	5.49547847066389	14.020055860928	4.02425210131598e-25	2.01501772881462e-23	46.349518356614
SIPA1L2	0.810900202518757	6.65547542993911	14.0053892381001	4.30999850982028e-25	2.14525044875698e-23	46.1741960737975
LDHA	-0.574387909413854	8.3863213486298	-14.0181896551889	4.05952628577208e-25	2.02661246576872e-23	46.1102328915898
TPRG1L	-0.799243567931231	5.34788757435339	-13.9518061480141	5.53873403277276e-25	2.70847333228338e-23	46.0810306593076
DNMBP	0.861756585239412	5.61070575171225	13.9725577182359	5.02580877828101e-25	2.4793989972853e-23	46.0669616564644
SPRY4	3.48882902757498	1.96300687608153	14.0004804939001	4.41012128451356e-25	2.18857176148976e-23	46.0581791202407
CCDC85C	-0.71191476605212	6.27574006293783	-13.9524410751613	5.52228577843163e-25	2.70834918939855e-23	45.9689160423623
MARCH7	0.947175734294979	6.75309653785251	13.9461971020333	5.68619665357504e-25	2.76441723355782e-23	45.867392324075
PGK1	-0.555559395527229	9.16465232936247	-13.9592642626988	5.34859511311643e-25	2.63087954916939e-23	45.8071340398047
ICMT	-0.481067309297234	6.74517217962077	-13.9311676236204	6.10107590207901e-25	2.95751864888027e-23	45.7782071084052
CALM1	-0.494151987505136	9.16678074714688	-13.9479528689773	5.63961781957071e-25	2.74976584298835e-23	45.745909395401
MAP3K1	1.15130954370621	5.75662115643371	13.9011827596283	7.02195923343694e-25	3.39408226069362e-23	45.7350788019173
FEM1C	1.08187902397768	5.23323881928208	13.8625512230192	8.41746467289683e-25	4.05687836281057e-23	45.5901442233274
R3HDM2	0.697151811324357	5.97462671969409	13.8595301142753	8.53769829964058e-25	4.10300190698819e-23	45.5508510989744
NRARP	-0.95685813536682	4.29744083225351	-13.8175230961472	1.03999749417866e-24	4.96940516932684e-23	45.5105814567282
ZNF44	1.2497645883023	3.48056619114085	13.760233873384	1.36156501187747e-24	6.45065531406201e-23	45.3456964960942
ZNF227	1.2569914146169	4.55277220437063	13.7473241377119	1.44686203397714e-24	6.7779609681327e-23	45.236772566374
DYRK1A	0.753332320237485	6.78295132721647	13.8055130590819	1.10039330899034e-24	5.24301358961665e-23	45.224785030527
REEP5	-0.657771510069988	7.97896660035099	-13.8218061659039	1.01927444716982e-24	4.88433978638052e-23	45.2242838597515
RBM15	0.945554070183992	4.88358698947256	13.7630797897816	1.34345199903608e-24	6.38292364542031e-23	45.1949430658308
LATS2	0.98836275749456	5.77404174195723	13.7520045868566	1.41533384363647e-24	6.64888853960011e-23	45.1333260491432
STRN3	0.948651430967921	5.78474812672436	13.7304811844525	1.56627487576843e-24	7.31686620736067e-23	44.9720093093834
LOC338651	2.8403926581506	2.44611818490683	13.6691647020305	2.09105826373822e-24	9.6872183941158e-23	44.9324742748023
GCN1L1	-0.683962784225657	8.1291308554995	-13.7555950539374	1.39161671383291e-24	6.56289633062924e-23	44.9004438340905
CCND1	-0.633202965377574	8.63108843422753	-13.7553679995187	1.3931046384677e-24	6.56289633062924e-23	44.8473618149212
ZNF75A	0.973776849081243	4.23456661213691	13.6617382974484	2.16560062563423e-24	1.00048355975433e-22	44.8206090038475
PTPLAD1	-0.550095177637751	8.19235482136332	-13.7195982405697	1.64865218577649e-24	7.68023931892089e-23	44.7202274897332
PEX13	0.871445200162106	5.2695218393064	13.6443886653008	2.35032402352238e-24	1.08283247849554e-22	44.5865048348653
ZCCHC7	1.28828866930266	4.68923235010675	13.5945631739755	2.97372623805531e-24	1.35881414221959e-22	44.5232894488474
ARRDC4	-1.05759530718431	5.29106496303902	-13.6086384427034	2.78243989989233e-24	1.27489109276163e-22	44.3804386527191
FAM111A	0.918099538387529	4.70355572744352	13.5905857224456	3.03013789467639e-24	1.38081815124163e-22	44.3587057541616
QSOX2	-0.747456173978715	5.30065902828757	-13.5859666820211	3.09700027706329e-24	1.40745197373931e-22	44.3089940724201
MAPKAP1	-0.491676593509317	6.80030334125198	-13.6122113473631	2.73588320878287e-24	1.25700304350782e-22	44.3041119617893
SNIP1	0.845686963945103	5.15271615888027	13.5376492730095	3.89184955171139e-24	1.74146708353885e-22	44.1672314836959
MIOS	0.930525081226905	4.85988204784384	13.5396295095974	3.85556148850266e-24	1.73334436380964e-22	44.1471422696069
ZNF317	0.768163523705338	5.29342913707984	13.5508558228076	3.65617221860491e-24	1.65706840606906e-22	44.1277782702522
FJX1	-1.98900326755898	1.5080789708156	-13.4669271706817	5.43973509713823e-24	2.38152172158481e-22	44.0799469105511
KLHL21	-1.00962181071301	6.12074249085	-13.523155798796	4.16810540818722e-24	1.84900251582289e-22	43.9991694689882
PIM3	1.29013413818808	6.6369311087757	13.5477463470431	3.71033819097e-24	1.67707286231844e-22	43.997606101646
RABGGTB	0.825008402839853	6.37417012695059	13.5427480597603	3.79910180355648e-24	1.71256545991047e-22	43.9886742050419
CLCF1	1.3815417736237	3.527128311005	13.4496647653185	5.90349953693684e-24	2.57109703790968e-22	43.9600541321344
SC4MOL	1.05148723534741	7.0304553009857	13.5293936210623	4.04687096859198e-24	1.80000583938907e-22	43.9267124761997
HMGCS1	0.918931608746818	8.60651286618243	13.5375077972652	3.89445520954036e-24	1.74146708353885e-22	43.8505312441812
PPP1R15B	0.760138100219709	7.73642597028438	13.5293925297531	4.04689186564394e-24	1.80000583938907e-22	43.8323142842096
HELQ	0.965522282641966	3.50855750758307	13.4421521567002	6.11754812578887e-24	2.65739934690112e-22	43.8146172204298
EIF4E2	-0.825683760673697	5.449251697386	-13.4717902006436	5.31582367108756e-24	2.33338149803854e-22	43.7763937947268
EGR2	5.47927271842728	0.960513806880349	13.6922333409837	1.87555345190004e-24	8.71298775821562e-23	43.6851770081756
STC2	0.690438316335785	8.15963986627405	13.5002328589756	4.64583234301351e-24	2.05547354773963e-22	43.6839033985044
TP53INP2	1.305910004935	3.91068928026686	13.3714657561405	8.55550209715199e-24	3.67820609441568e-22	43.5797707919049
EZR	0.408100084557146	8.16263350951487	13.4742504693193	5.2542197512078e-24	2.31240976629472e-22	43.5689897027196
BAZ1B	0.75964180945927	7.72531707171352	13.4544605275897	5.77081085075205e-24	2.51987051352421e-22	43.484588395631
TUBB	-0.525126039127658	10.4297180764044	-13.475100661605	5.23309856105046e-24	2.30919103786301e-22	43.4349410006776
ING3	1.02925300144474	4.08270805618001	13.3790568152431	8.25260076878759e-24	3.55712616642278e-22	43.421013168875
PRDX3	-0.601325642097192	7.27153338559189	-13.3941193995601	7.68309189585542e-24	3.32880903798669e-22	43.2268297097857
AMBRA1	0.749297070455955	5.63848150057048	13.3468877078075	9.61501869190268e-24	4.12311724624052e-22	43.130845684422
TUBB2C	-0.904612176767891	8.86018168826057	-13.3851227829251	8.01831725765537e-24	3.46507332860539e-22	43.108202049386
RFX1	1.50997724917689	4.62861158013481	13.2822997735285	1.30716324152296e-23	5.54847666274873e-22	43.08651930118
ATF7IP2	1.76612125314671	3.58779953813788	13.2588289953782	1.46166233303541e-23	6.15739064425296e-22	43.0826211697287
CASP3	1.01724499984115	4.24171231251779	13.2861260749613	1.28357950003168e-23	5.46223500217043e-22	43.023983087114
CYR61	1.35691423639777	3.93787813596911	13.2525540946416	1.50599119402209e-23	6.31233000722442e-22	42.9884764157458
KDM6A	0.877530692042891	5.76318743269998	13.3040024283158	1.17893615803155e-23	5.04259035982599e-22	42.9350417993056
SERTAD1	1.50466883580307	5.45539804975964	13.2504930992664	1.52084376234938e-23	6.35499313991437e-22	42.8386094526237
BIRC3	2.71850129440688	0.495515033011693	13.2301447388568	1.67562115054741e-23	6.95361988132876e-22	42.7948974313696
ATF5	-0.678625277336791	6.4443887740544	-13.2936267799146	1.23858134153421e-23	5.28419243770871e-22	42.7877771209593
ZNF394	0.870165755529318	5.1974585255003	13.2485611569678	1.53489992166498e-23	6.38548912684705e-22	42.7760616501773
ELOVL6	-0.704657571658044	5.7916723212754	-13.2610334084436	1.44640246756775e-23	6.10849365343512e-22	42.7092267306919
OSBPL2	0.442469073269384	7.09270110579106	13.273710785861	1.36170003414724e-23	5.76533452432366e-22	42.697525685466
ZNF845	1.04189346907854	4.28769701421099	13.2203148352203	1.75596615774524e-23	7.26900446092362e-22	42.6846929605989
SNRPD3	-0.702079773031555	6.70476708890019	-13.2500894870443	1.52376958210097e-23	6.35499313991437e-22	42.5755338408407
SUMO3	-0.495120403539447	8.03282714582445	-13.2568030732529	1.47582921228392e-23	6.20144918247142e-22	42.5222762964588
ASB1	-0.814464792348566	5.2290767633216	-13.1812310881801	2.11559847868413e-23	8.67187964644936e-22	42.474702197292
PGAM1	-0.623237029338423	6.23801660208936	-13.2153859077646	1.79769863554081e-23	7.42338567426778e-22	42.4506382811139
FBRS	0.787044164538998	6.23983556289841	13.1969896164328	1.96245232173183e-23	8.08375680508451e-22	42.4161758395625
KIAA1731	1.10290688989045	4.83056855955116	13.1747322126974	2.18220223177468e-23	8.90125612785358e-22	42.3680962052195
KDM4A	0.669829067873234	6.2623672990728	13.1896643990382	2.03220444180042e-23	8.35051279721627e-22	42.3541790781456
FAM123B	-1.3349588514109	3.07916938395084	-13.1183577923687	2.85594386150042e-23	1.15091096722248e-21	42.3522937763632
GATAD2B	0.801989458508463	6.16612692807188	13.1806719622552	2.1212474911328e-23	8.67377580481785e-22	42.3108966922445
ZRANB1	0.577997877438309	6.31330475531038	13.1717080481444	2.21390967916378e-23	9.00861933682117e-22	42.2215297910767
MAPK1IP1L	0.609165975533251	7.27315686787576	13.1680642250504	2.25272952726433e-23	9.14433218785647e-22	42.135992410639
PNMA1	-0.51693194075531	6.82061972451353	-13.1574498260058	2.36975293891069e-23	9.59606492744368e-22	42.1304038046068
SLMAP	0.893809510657609	5.54394602407125	13.0924228435067	3.23263710701033e-23	1.29336418606796e-21	41.9955417595547
TAF3	0.964658641214544	4.63760046825422	13.0687545673086	3.61982951685402e-23	1.44482169068894e-21	41.9619606817595
SLC7A6	-0.724388405434068	6.45059004329368	-13.1147576665331	2.90547425894029e-23	1.16805652659898e-21	41.9581164357721
DAZAP2	-0.489347880620195	8.15338932302024	-13.1298413661234	2.70355007769444e-23	1.0921297463614e-21	41.9314450204752
CCNK	0.516386751262194	6.93231206219604	13.0976883059218	3.15231947268327e-23	1.26425397748573e-21	41.8561661033561
TRIB1	1.12801895888808	7.1775657704366	13.0648523106259	3.6880002299017e-23	1.46270790890312e-21	41.737178276781
ZCCHC6	1.10990024553473	5.8028085348642	13.0245512964808	4.47212396401924e-23	1.7681276873347e-21	41.6638131610839
RNF10	0.466211789385605	7.60975377557664	13.0646890762133	3.69087979883472e-23	1.46270790890312e-21	41.6533741038933
ING1	0.927722346233899	4.29817664606209	12.9891706854342	5.29754730891901e-23	2.07485201860331e-21	41.6470125205189
HSD17B7	1.52935746585483	4.381094666947	12.9648207990848	5.95297292926103e-23	2.30991924057915e-21	41.6323324409123
LAPTM4B	-0.44898662691854	8.22756308215179	-13.0664772175244	3.65945849537637e-23	1.4571615208732e-21	41.6124649273609
GPANK1	1.18600741314986	3.92834714531853	12.9684809414364	5.84948229387735e-23	2.27504050890244e-21	41.5790112533258
IMP3	-0.940762851832199	5.54859429173805	-13.020686762807	4.55560429189449e-23	1.79688505135951e-21	41.5303360946091
GCC1	0.720588175304454	4.92904940620223	12.9895707565412	5.28740686327224e-23	2.07485201860331e-21	41.4937598871263
BCOR	0.773660818656422	5.45138612834402	13.0054601291728	4.90004394327974e-23	1.92819611546848e-21	41.487264696095
ADNP2	0.782176412066195	5.7696899561954	12.9853342915162	5.39578422126335e-23	2.10347541530089e-21	41.371968183687
GADD45A	0.951052297675588	5.41162096556908	12.9235102490479	7.25669948967879e-23	2.78351014370156e-21	41.2766560047005
C14orf43	0.863498409795747	7.39323037778474	12.9866817700385	5.36107314995952e-23	2.09482680747483e-21	41.2701077384545
ZNF672	1.01651261816657	5.10097464140479	12.9458389224777	6.51993506454472e-23	2.51242843362779e-21	41.2648659460048
ATXN7L1	1.41355006226308	3.3175476238299	12.8716658594651	9.30639222367974e-23	3.54533265487062e-21	41.242505815014
C5orf51	1.2680285920437	5.74364400848237	12.9490972974773	6.41889203582079e-23	2.47920439739184e-21	41.2422178605473
IRGQ	0.817086949442186	5.68843892624819	12.9374666529496	6.78694912793647e-23	2.60930890150826e-21	41.2336539337062
ZNF572	1.03020040083762	3.1732754128536	12.8789921199365	8.98476009527793e-23	3.43061935692758e-21	41.109927540407
SETD5	0.870330850044773	8.28030808659045	12.9542869081921	6.2611981200569e-23	2.42389530925536e-21	41.0931785917048
AKAP17A	1.04175110258558	6.15632656702606	12.8816331681898	8.87157268104196e-23	3.39515289514292e-21	40.9938097924052
LOC493754	1.0314932511335	4.00119447236721	12.8123696116357	1.23736263370256e-22	4.66073258694632e-21	40.8312240113745
ZNF350	1.37237167687961	2.39182530804837	12.7762536882278	1.47205453792241e-22	5.43292634811793e-21	40.7934844261551
DCAF5	0.61045529721796	6.31001827104362	12.8476564006993	1.04437444429324e-22	3.9695723196273e-21	40.7252236309837
GRAMD3	0.909803926032274	3.97659098573861	12.7996720046255	1.31525241853471e-22	4.93190166985976e-21	40.6886083859523
ABCD3	-0.773661659693694	5.69504497332792	-12.8317270796562	1.12743830515745e-22	4.25627047752895e-21	40.6623605673514
FRAT2	-0.896816405650371	4.13779920121514	-12.7847165699848	1.41333270059327e-22	5.25257246327154e-21	40.6610953721638
CCRN4L	1.48208898963491	4.71854127501256	12.7768726304789	1.46767800757503e-22	5.43040862802761e-21	40.6331095154033
CYP20A1	0.835584298929581	5.09154023331216	12.8066300503713	1.27197950992663e-22	4.78035625258716e-21	40.628398245515
GADD45B	1.09115282949432	5.51505952483269	12.7878537489874	1.39216729338399e-22	5.18543559344185e-21	40.6164021355148
MFSD5	-0.983449305735647	4.36227507684208	-12.7887063241413	1.38647048749748e-22	5.1757438466312e-21	40.6137878218453
PVRL1	-0.931387087447333	5.02260466008418	-12.7962285615083	1.33721144786127e-22	5.00302556018609e-21	40.6108461762542
PUM1	0.723554690983134	6.61320523244173	12.8339531552332	1.11544307956323e-22	4.22051358882704e-21	40.5918792183891
ZNF641	1.01084008937824	4.05522731761906	12.7672672007066	1.53709465106096e-22	5.63736204919812e-21	40.5828248593262
SNHG1	0.870478926007466	7.67239125657485	12.8425005707134	1.07056409706543e-22	4.0598897866944e-21	40.5775670101085
SRBD1	0.919763610944831	4.96989986258541	12.7780892944798	1.45911304944264e-22	5.41068883345426e-21	40.4976627441636
JMJD6	0.916349610065818	6.14538139994074	12.7558007594677	1.62429185940726e-22	5.9441262706186e-21	40.4342425423772
C17orf53	1.00575031645578	3.64486001246268	12.7255403817044	1.87902075876537e-22	6.83146590643304e-21	40.3971538190683
SLC25A15	-0.626461281587131	5.31552236697348	-12.7677637641929	1.53342656238163e-22	5.63626941302645e-21	40.3638390425917
ANKRD32	1.22680741490156	3.92868553510739	12.7184190274145	1.94458252762767e-22	7.05448984643064e-21	40.3319690524868
ZNF609	1.08154226208434	7.25612061339727	12.7758585178646	1.47485563384689e-22	5.43292634811793e-21	40.2966634092682
ZC3HAV1	-1.18838749865388	6.5218007889823	-12.7450820143485	1.71029106727504e-22	6.23157032878164e-21	40.2539481826026
TJAP1	0.842808489745453	4.75441567347551	12.70504294769	2.07400215231788e-22	7.49149287156894e-21	40.249481800414
FUCA1	-0.972010938435995	4.0617197913237	-12.6885729971266	2.24530248533912e-22	8.07536317522827e-21	40.2457840478708
C11orf30	1.17749712669856	5.54627087181979	12.7150043026042	1.97682978788329e-22	7.15595267804334e-21	40.158798623729
TMED4	-0.753851525093221	4.61571058021518	-12.6747472916464	2.40002592423941e-22	8.59486799935331e-21	40.0563615248646
LOC100499177	0.993786447183411	5.47044019313164	12.689727419958	2.23284559805035e-22	8.04786848745562e-21	40.0376885058234
SNHG4	-1.63460485598591	3.98917436760832	-12.6092395158696	3.29193673830943e-22	1.15903894761025e-20	39.9537359224133
METTL3	-0.661088977341188	5.55842004852143	-12.6820083359079	2.3174774899157e-22	8.31705869986054e-21	39.9520451790822
ZBTB43	1.02062928094703	5.73205727508709	12.6665939850931	2.49624308287305e-22	8.92033532435232e-21	39.9181187513828
AGPAT5	-0.77683323338325	5.12464618326814	-12.641612036353	2.81585400772012e-22	9.99837418792172e-21	39.7974269776164
KIAA0753	0.755904562946593	5.03242537425881	12.6204955027134	3.1178695677293e-22	1.10239430551173e-20	39.7655810321629
ZNF687	0.678949342664006	6.43838451805292	12.6595740777994	2.58218297858391e-22	9.20776719271585e-21	39.7257457943858
ZBTB5	0.690502278117914	5.59405603989726	12.6092440901771	3.29186405312539e-22	1.15903894761025e-20	39.6424702770375
NKX3-1	1.71256380465081	2.033588940133	12.5113434591164	5.28289417895631e-22	1.8330108350387e-20	39.5632454343656
BCL9L	0.803150906045262	8.28330800294759	12.6411715000654	2.8218443045672e-22	9.99841613338598e-21	39.5597979206092
EHD1	-0.950084565930395	6.36387943427329	-12.5906658399294	3.60076759652509e-22	1.26511002698079e-20	39.546896027048
SQSTM1	0.83647611099774	9.89584571507719	12.6424824741595	2.80405553708035e-22	9.97766485151739e-21	39.5067340948203
SGMS1	0.659647142170244	5.59163674260125	12.5633719716341	4.10817019781614e-22	1.43734389933634e-20	39.4128128738505
ARL6IP5	-0.833929838908222	5.23496739255394	-12.5401891482325	4.59517844978653e-22	1.60437921491085e-20	39.376692917262
TICAM1	1.41161305797272	2.70419836135317	12.4749367626734	6.30037595866124e-22	2.1636034400955e-20	39.3332040483622
DKC1	-0.483009734832909	7.29390422865692	-12.5762938535168	3.85956913435978e-22	1.35319568559818e-20	39.2722562095276
HKR1	0.728016414791294	4.46990812291336	12.504313659682	5.46560315171051e-22	1.8885691551489e-20	39.259566794677
LOC150776	0.704050383654447	5.59165854879744	12.5356211012684	4.69777255334334e-22	1.63337938008553e-20	39.2155910597657
ASNS	1.0981233919447	7.81572324876419	12.5388427796816	4.62518060018985e-22	1.61149000744948e-20	39.1690202098543
KIAA1949	0.693443413769544	5.35395362941306	12.4979334223992	5.63691665578905e-22	1.94374833301889e-20	39.1472467348072
ZNF7	0.631039755747267	5.2031959940249	12.4825993799005	6.07102413831561e-22	2.08913184545659e-20	39.0069091466533
C10orf28	0.82125777859188	5.01743392275687	12.467142264205	6.54260337497607e-22	2.23759711335582e-20	38.9650258774619
ZNF592	0.598273183244395	6.83835890754674	12.5051029937166	5.44477563296982e-22	1.88526765395005e-20	38.9637130943349
RNF216	0.475975861709258	6.79280833678202	12.4720789275995	6.38812465688285e-22	2.18924173692026e-20	38.858938577633
SMAD4	0.733097600677059	5.02986274088026	12.4382159872435	7.52619518912645e-22	2.55829447851526e-20	38.8481620334636
MBD6	0.825183311268827	6.68676939051791	12.4427524833608	7.36264906115617e-22	2.50779924437425e-20	38.7733722158463
C14orf28	1.26451565780492	2.77299429767157	12.3463363329146	1.17489384939754e-21	3.9063468662673e-20	38.7089009471027
BCL6	1.03700040159501	3.93574613382583	12.3600901207342	1.09906415937732e-21	3.66150378514468e-20	38.6748551026633
ZSWIM6	1.001487221752	6.25705567903331	12.4202106140955	8.21208465720494e-22	2.78577898188834e-20	38.6714236757746
ZNF254	1.1322534189441	4.9784399600587	12.4069465039389	8.75720435219263e-22	2.95869667850646e-20	38.6713672500292
KPNA2	-0.461472234245109	9.69955542165835	-12.4665055571956	6.56279846588231e-22	2.2399232968044e-20	38.6676536298343
MARS2	-0.773975286945412	3.72991524945803	-12.385241019845	9.72873055861834e-22	3.28030826335349e-20	38.6517157170735
DUSP7	-1.47420955280081	2.76058066236747	-12.3168901164195	1.3553738503041e-21	4.46206147096175e-20	38.6138305003871
PCDHB3	-1.18913692858203	3.09519625811943	-12.3309178238001	1.26616477146381e-21	4.18484973082228e-20	38.6054355214516
FAM53C	0.721288929649742	7.2283258284205	12.4191451041058	8.25458686068021e-22	2.79452855583028e-20	38.5939254872981
BICD1	1.296473344877	3.73429654312508	12.3312903085992	1.26387805786558e-21	4.18484973082228e-20	38.5713579465962
TMEM19	-1.05859179487759	3.53673570560947	-12.3281137822625	1.28351284928229e-21	4.23382029416115e-20	38.5082784109607
ID1	1.0637376652107	5.48612224946422	12.3783791904455	1.00578334900857e-21	3.37765476482316e-20	38.4865416841722
DGAT2	-1.23165723014388	2.50710092966355	-12.2753630530285	1.65820720428949e-21	5.35364040242036e-20	38.3773165720871
BRPF1	0.599711596696888	6.1954628585131	12.3642932526661	1.07688581315112e-21	3.60918603990769e-20	38.3541658377276
SNW1	0.583100434755128	6.72469376412423	12.3619850113612	1.08900933011926e-21	3.64251840738291e-20	38.3166654362068
ALOX12P2	1.29809005870041	4.603024621712	12.3032114105749	1.44843749625485e-21	4.74044397013034e-20	38.3031600335437
TBC1D9	0.579937561124853	7.75291635078837	12.3826003847372	9.85407978102816e-22	3.31588793275483e-20	38.3011059965269
MBLAC2	-0.956244545631547	3.5040491087485	-12.3048006769905	1.43730361686118e-21	4.71322856635028e-20	38.2957801844912
ERCC6	1.12696463610861	4.48288898977376	12.3095812545038	1.40432765245239e-21	4.61414060110289e-20	38.2933205415688
COL18A1	-0.888094467207456	7.2583337654013	-12.3614444511138	1.0918682455812e-21	3.64479132516966e-20	38.2635135026735
SLC16A1	-0.768840848079956	5.88992774167036	-12.3007282079071	1.4660075779456e-21	4.78857631514888e-20	38.1280216299348
C20orf11	-0.382699833767438	8.0367796629773	-12.3372224488619	1.22801391066801e-21	4.07486203214518e-20	38.0985055088392
SPATS2	0.611975103071558	6.32241171021782	12.2965724213423	1.49589211775679e-21	4.87666662326795e-20	38.0715452745622
TBC1D15	0.795588781722324	5.48706992044039	12.2857180681214	1.57686310448415e-21	5.11074778282809e-20	38.0688561550278
ZNF329	1.08806812587362	3.79655865906476	12.2290634929589	2.07664656566885e-21	6.60263063959047e-20	38.0682802724892
STX5	0.787340391333724	5.97928525378897	12.2567062208186	1.81554711126136e-21	5.82787137979559e-20	37.9889368366552
OAT	-0.555238439728739	6.67562307442411	-12.2932844750905	1.51996867829052e-21	4.94551676570637e-20	37.9884480449538
LOC100507217	1.00326795447177	6.34756770405776	12.2676268380287	1.72171688070966e-21	5.54797555163551e-20	37.9037484400551
RBM5	0.506392648662193	6.13853871536479	12.2580114812648	1.80406752061952e-21	5.8021586951617e-20	37.8698563417976
ZNF14	1.01028115095252	3.49788471919119	12.2059268034131	2.32395541439325e-21	7.34703787340506e-20	37.8671812529245
DMRTA1	1.38317894340327	2.08673541211107	12.1643547471896	2.84498669920206e-21	8.92674625843438e-20	37.8668887041865
RAN	-0.528337385395231	9.30918477043376	-12.2922431933897	1.52767445633354e-21	4.9609373995577e-20	37.8204590577954
PFN2	-0.505319677168747	8.11051919013887	-12.2778788557362	1.63806491738952e-21	5.29883900936603e-20	37.8146557551802
STK17B	1.12842462876093	4.6011395147513	12.1920132213501	2.48670030521656e-21	7.84671243480033e-20	37.7901086171042
PRPF38B	0.715105200797057	6.43510947495446	12.240604761096	1.96333703496071e-21	6.26619247570285e-20	37.7164094700413
PPT1	-0.617315310575661	7.66596372975328	-12.2527666433974	1.85064172189702e-21	5.92914409138042e-20	37.7071861475416
ERMP1	-0.71040368761173	6.69181601897313	-12.2335761090012	2.03158144367829e-21	6.47165105982394e-20	37.6876871039976
INADL	0.867345647657833	6.63090837008068	12.2269879336005	2.09770965551669e-21	6.65694426543856e-20	37.662018761199
LAPTM4A	-0.552836108732532	7.78139173730267	-12.240816917422	1.96131328162774e-21	6.26619247570285e-20	37.6583303446297
C20orf177	-0.86338570683039	5.95687823904113	-12.2200573667252	2.16960806948556e-21	6.87206919584782e-20	37.6370707902488
C17orf91	0.752618208049276	6.22040122393268	12.1784384175634	2.65650393976772e-21	8.36673670219875e-20	37.5690710258734
SPATA5	1.24924812927594	3.67209928584411	12.125867588332	3.43140366161302e-21	1.06666904901145e-19	37.5400917249452
C5orf34	1.23957245053121	3.24754279201779	12.0968724172958	3.95208859289173e-21	1.22171404117415e-19	37.4468235874421
GLB1L2	-0.767992081216103	4.6446061418494	-12.137149863308	3.24792951516749e-21	1.01529669554507e-19	37.4174126460041
YTHDF2	0.457191888193507	6.52232847702124	12.17597947289	2.68848482621623e-21	8.4515451566993e-20	37.4047687641196
GOLPH3L	1.22053698741678	6.4418847860992	12.1320742491083	3.32921904057934e-21	1.03876603049718e-19	37.337986159986
ZNF323	1.23091814788727	2.54704920582382	12.034147532248	5.36613382741617e-21	1.64364875695436e-19	37.2456997411578
C22orf29	-0.806194995709832	4.50193245682719	-12.0848326749832	4.19094935631412e-21	1.28840876902569e-19	37.2313926468017
CAMKK2	-0.538851126003993	5.84129098194555	-12.129582387847	3.36987217391925e-21	1.04949240664107e-19	37.2196676873413
ZKSCAN2	0.938855902862687	3.38821776967116	12.0890342850051	4.10598944270349e-21	1.2669477387412e-19	37.1682183440529
ZNF430	0.91305520201375	4.94730398352912	12.0879031973966	4.12868943692241e-21	1.2716059326536e-19	37.160703739203
DNAJB1	0.909828052063739	9.70935114870328	12.1203980927975	3.52405812808889e-21	1.09343874089348e-19	37.0917686911497
ATP5B	-0.472361815227053	10.0010824166319	-12.1381326378168	3.2324214125864e-21	1.01234111805421e-19	37.0290785822789
STARD4	1.78786789735584	3.32095900860804	11.9904474142448	6.64189538073763e-21	2.01230178165681e-19	36.9976279395689
MTFMT	-0.74140446595312	4.17949531909742	-12.0377186220282	5.27345184620854e-21	1.61822401240352e-19	36.9938306236352
SLC25A3	-0.532506018479436	8.64972501071166	-12.1089336998198	3.72649667439192e-21	1.15410982189871e-19	36.9611687053534
SGOL1	0.910881304521034	4.59663546447615	12.0146778770125	5.90095744469842e-21	1.80086883768497e-19	36.8379473566904
ZC3H6	1.68027068631858	2.65759606557138	11.9437812763659	8.34229848315359e-21	2.49582468394026e-19	36.7978725288938
MAP6D1	-1.13024587609905	3.23240070406379	-11.947006414562	8.21186259843704e-21	2.46120412358891e-19	36.7374510334608
MED26	0.747716765930464	4.98128420755523	11.9915643956265	6.60577106156829e-21	2.00863482243033e-19	36.701687439202
GM2A	-0.748383055015228	4.42176849917161	-11.9659505720236	7.48596632196822e-21	2.25984297416239e-19	36.6723392452187
MEPCE	0.582278347498742	7.48686322051248	12.032526214207	5.4087504307207e-21	1.65367353205435e-19	36.6333148902411
AKIRIN2	0.596870538288439	5.78005429414684	11.9908486815873	6.62889522517017e-21	2.01200805346181e-19	36.6218707728323
HPDL	-1.14083146139236	3.60679520328962	-11.9620181976046	7.63115243121094e-21	2.29952059927156e-19	36.5736128773272
AMFR	-0.490543963137037	6.58390573512216	-11.9944823748079	6.51232817359845e-21	1.98382834927615e-19	36.5282612522691
FABP5	-0.86794916846511	4.03559639619322	-11.9312121078105	8.87078864529812e-21	2.64447538866249e-19	36.4803845176831
RECQL5	0.634531939468849	5.78379456296915	11.9594179778777	7.7287030052256e-21	2.32472714135599e-19	36.4247846287166
DLGAP4	0.670408101131524	5.71146212767599	11.9426477982622	8.38863235533865e-21	2.50520513411935e-19	36.3987953440103
CALM3	-0.548978947554876	7.97963853395084	-11.9714185385272	7.28867992618633e-21	2.20426551691754e-19	36.3337966634636
NOP56	-0.593855575707064	7.76501818598893	-11.9567863188758	7.82870728805012e-21	2.35057990458438e-19	36.2477951549981
ZNF805	1.18625442769329	3.22796186950783	11.8498660019881	1.32051699936692e-20	3.88808561574161e-19	36.2322808837382
RNFT1	0.967443199392154	6.72540781486655	11.9030345920271	1.0180893147991e-20	3.01888753558512e-19	36.2096853235758
CDS2	-0.63981392453074	5.18612222657041	-11.8895499123419	1.08748954543892e-20	3.21328183002128e-19	36.1993257655566
ALDH3A2	-0.57938504088304	6.09228694588556	-11.9008945064486	1.02879924665046e-20	3.04524577008535e-19	36.1177892344313
ZNF628	1.64134740568753	2.8442689141895	11.8060886996093	1.63615201446219e-20	4.79212019086964e-19	36.0695107697418
YLPM1	0.775635045713781	6.48466446726377	11.9039789027471	1.01339920782178e-20	3.01031764682263e-19	36.0631962550817
TMBIM6	-0.372261148335784	10.0969532654542	-11.9198704419115	9.37644761159039e-21	2.79024394761989e-19	35.9752309854021
ZNF433	1.42061727734476	2.01918779826578	11.7297152275828	2.37884291953453e-20	6.83569913853875e-19	35.7911228440733
PAWR	0.831615780526098	6.60306600600547	11.8286429516077	1.46507677120827e-20	4.29858665292756e-19	35.7436778989462
TAGLN2	-0.577677754089952	7.95918396106464	-11.8523749338243	1.3044020963614e-20	3.84741105106666e-19	35.7348640599855
CAD	-0.636251619043799	6.79935492127865	-11.8297112867247	1.45743408809331e-20	4.28367797702505e-19	35.6801067107629
TYW1	0.633586548636337	4.67877385697561	11.7677091652202	1.97460588856763e-20	5.74318415311393e-19	35.6580772323638
NHSL1	0.732954663382317	4.4585685565951	11.778084723227	1.87672367402347e-20	5.47754393095437e-19	35.6497813380965
TUBA1A	-0.614378928971147	7.11735079934647	-11.7992195775058	1.69213419304852e-20	4.94742172107403e-19	35.5335097718003
ZNF79	1.23538043316189	3.08289472767789	11.6857244923252	2.95173753636238e-20	8.43843736036317e-19	35.5276426468771
RANBP17	0.671845489003479	4.58555572083682	11.7436026585218	2.2222616301163e-20	6.41884343731694e-19	35.4936993130863
UBL4A	-0.773394749907137	5.53792646967805	-11.7467035132439	2.18873610791857e-20	6.34392073983192e-19	35.4419462020513
MLL5	1.11714387124478	7.02070179988907	11.7711433384375	1.94165383043098e-20	5.65718095124177e-19	35.4365990102184
HECA	0.905685580132356	5.00548681262752	11.7144388552497	2.56390095829127e-20	7.35483355513949e-19	35.3755030077403
ZNF384	0.516563195612645	5.8944593165992	11.7404349778118	2.2570416803773e-20	6.49686145656283e-19	35.3552121941355
ERF	0.839110785317756	6.72839574017194	11.7455158184858	2.20151673812574e-20	6.36992490110983e-19	35.3203285876094
APLP2	-0.380953801204083	8.62069555518424	-11.7642073532776	2.0087847866094e-20	5.83245082834299e-19	35.28327970924
NFX1	0.517023703805068	6.64449583398903	11.7409841046289	2.25097356591742e-20	6.49056584765567e-19	35.2718508917829
IDI2-AS1	2.02246797408059	1.41315425182329	11.5959333862822	4.58725371127938e-20	1.27015283224232e-18	35.1513945226598
C20orf151	1.17921393893046	3.2942983657795	11.6249500814642	3.9778434532082e-20	1.11246578447247e-18	35.1365522061379
GMEB2	0.695275618313477	5.97096288018866	11.6985586247744	2.77160295283431e-20	7.93703557931523e-19	35.1331136335315
LRIF1	1.26818028171048	5.46769695928258	11.6646679160333	3.27307823446427e-20	9.34111952102055e-19	35.1242379286583
LOC401397	-1.04142061226539	4.84938280156611	-11.6618313333471	3.31896906513403e-20	9.45595206904627e-19	35.1067124687578
ZNF696	-0.800655179989248	4.20701607329465	-11.6538840750048	3.45100810589859e-20	9.78214568865221e-19	35.0976701663093
FOXP1	0.805311077004442	4.74287999494995	11.6420913649604	3.65671114772411e-20	1.02954271438616e-18	34.9937578311784
RAD54B	0.948205157386099	4.93942803484502	11.6444422758045	3.61474472407072e-20	1.01971473235041e-18	34.9851295762107
ALDH1A3	0.82480073504343	4.37390993068865	11.6386645447901	3.7187607703393e-20	1.04525302727991e-18	34.9249544940565
YY1AP1	0.53404893133255	5.81444452404521	11.6469623289992	3.57029525659638e-20	1.01031502320335e-18	34.924371516785
TNF	8.12221349592548	-2.38341583362237	12.746106658301	1.70187613133532e-22	6.21444900009868e-21	34.881386551965
ARHGEF5	1.05764803957309	3.07865854133242	11.558241351765	5.5208502228927e-20	1.50131218093752e-18	34.8597031091872
SOX9	1.03198732275006	3.73098096654928	11.5746754392002	5.09239506705065e-20	1.39860032500276e-18	34.8562023773987
BMS1P4	1.3750952555859	2.83108729665291	11.5553293282337	5.60045749507369e-20	1.51802351941025e-18	34.8458479421211
SEC24A	0.958150407376587	6.88569705192431	11.6443880649764	3.61570698567204e-20	1.01971473235041e-18	34.8372935774502
ATF2	1.38957900835376	5.05737828476337	11.5780676510508	5.00819665117003e-20	1.37985306085943e-18	34.826891020841
CRISPLD1	-0.856165212065882	4.18609057840886	-11.6124717550052	4.22927592134068e-20	1.17687871062399e-18	34.8082834894274
HMGCR	0.860433571345353	8.35253993627647	11.661355247302	3.326734295856e-20	9.46195652447207e-19	34.8007570789478
ZBED5	0.693253180406166	4.39100257826557	11.6088874877462	4.3044015138347e-20	1.19579420128524e-18	34.7920523743231
KDM2A	0.530541960124328	8.38949262813076	11.6546142052921	3.4386607197651e-20	9.76369471601895e-19	34.7541101491592
CBLL1	0.75619931633984	6.12927175905475	11.6216348774566	4.04314278280303e-20	1.1288400651018e-18	34.7220635466157
WDR62	0.662277125624065	6.50067091391038	11.6312804201103	3.85607915250619e-20	1.08021889022636e-18	34.7201671803564
DYRK1B	1.10916758537989	3.9767890028409	11.5554509129554	5.59711076244712e-20	1.51802351941025e-18	34.7135506339651
PARP2	0.542080632586972	5.92601925527114	11.6013983502921	4.46572105107802e-20	1.23855255154608e-18	34.7083135716867
TFAP4	-0.897177690175261	3.62791556878379	-11.5596297569103	5.48329532568152e-20	1.49352819261723e-18	34.6860013402825
CNOT3	0.674150389369782	6.44210161533304	11.6160039587904	4.15652827664451e-20	1.15856298164338e-18	34.6819948506504
ZNF765	0.874724111015283	4.22341565708615	11.5707390324343	5.19188242699605e-20	1.42109724564782e-18	34.6775348677003
DDB1	-0.398094569388082	8.40806938392209	-11.6316164516365	3.8497210931934e-20	1.08021889022636e-18	34.6254365620171
ZNF197	1.39448381493264	2.7075680587141	11.4848603223377	7.9207078729223e-20	2.11945469546804e-18	34.5822260965804
TRAF6	0.751247105862143	4.23574329964297	11.5519053993465	5.6955329434864e-20	1.54129600237648e-18	34.5646857929615
LOC144438	0.751468278618822	5.85774262745301	11.5861417993407	4.81336142280638e-20	1.32836066724445e-18	34.5627018416261
LINS	0.842272335475215	4.9123086035667	11.5597487441121	5.4800887921346e-20	1.49352819261723e-18	34.5590040062505
GLB1	-0.622367841029913	5.86825041055091	-11.5746526383965	5.09296578525878e-20	1.39860032500276e-18	34.5569332952752
MAP3K14	0.918867621634354	5.93432447964536	11.573372486039	5.12511191995157e-20	1.40512084834869e-18	34.5554561416365
DKFZp761E198	1.03373064961271	4.35502049468377	11.5185778067505	6.70988973889898e-20	1.81286261701691e-18	34.4861629415828
SFXN1	-0.462427931538784	7.55726500630619	-11.5872041867619	4.78829766630012e-20	1.3236279367141e-18	34.4410901874952
ZNF85	0.988365001477127	3.63746457176739	11.4919822584725	7.64790903998628e-20	2.05632846920789e-18	34.3930725045067
SLC35B4	-0.882246754481192	3.9369337884526	-11.4871146902594	7.83331705673137e-20	2.09942939834576e-18	34.3752983516413
NCRNA00052	-0.662400606216694	8.27673631359526	-11.5617091101599	5.42752967794194e-20	1.48317003813564e-18	34.267724771544
EI24	-0.437666233208251	6.21423014598462	-11.5176479009678	6.74065296077524e-20	1.8182367760646e-18	34.2081841948141
FBXO38	0.733354602982995	5.03030070324262	11.4612044831819	8.89883679492801e-20	2.36604366547498e-18	34.079788932088
DAG1	-0.567285218432126	6.73914512981625	-11.5045392788555	7.18967286553293e-20	1.93623331728136e-18	34.063057520189
ID2	0.939399958656804	5.2086215221925	11.4597222375905	8.96401163356488e-20	2.37958937396411e-18	34.0419972012114
AP1S1	-0.723800576963254	6.85822211861375	-11.4891592298628	7.75489669592822e-20	2.0817478706694e-18	34.0324165496308
SFMBT2	1.12531218019978	3.86840207722677	11.4092445483972	1.149389775058e-19	3.00819946761659e-18	34.0124388761417
RMND1	0.632862368545588	6.04357919261628	11.4688766112133	8.56900953720388e-20	2.28197636146812e-18	34.0120049204853
ORC2	0.734388118027321	5.79181012264741	11.4561783852774	9.12178314323578e-20	2.41763393482528e-18	33.9568452495733
SMCR7L	-0.659493497573935	5.41409881235113	-11.4361091487087	1.00692736179871e-19	2.65194538562544e-18	33.9494647853936
LOC730091	1.19923507321558	2.78743578833782	11.3565387615761	1.49031480131898e-19	3.8419704097694e-18	33.878994155625
SRP68	0.477959924947741	6.95714630908694	11.4550728660399	9.17156821086597e-20	2.42698270187536e-18	33.8658625893369
TBC1D22B	0.795584006367768	4.13940502456507	11.3809451960304	1.32138318888009e-19	3.44218262473998e-18	33.8656610935991
ZNF3	0.569492599883024	5.72735300360055	11.4415000699378	9.80546925728612e-20	2.59062666443686e-18	33.8574249565865
FICD	1.21224335423467	3.09700288597478	11.3530357874015	1.51627713790263e-19	3.90126443912055e-18	33.8338701727939
TMEM109	-0.655953392777144	6.29871698627068	-11.4383941527235	9.95659896669723e-20	2.62640632679881e-18	33.7897865658101
TUBA1B	-0.509924354034625	10.3159075627451	-11.4814210354373	8.0559196987887e-20	2.15219170994476e-18	33.7834550786116
PDE4B	0.996522117355726	2.81924528340757	11.3564544430112	1.49093446301145e-19	3.8419704097694e-18	33.779608500464
TRIM37	0.442025535614917	10.2582532277047	11.4782657430221	8.18200173506284e-20	2.18238910713223e-18	33.7788729163501
MEST	-0.518589025254802	6.6680476367913	-11.4262830977503	1.05685572649194e-19	2.7790652782785e-18	33.7172942577809
PTBP2	0.934223835662265	4.26034280003371	11.3765100760471	1.35058582372334e-19	3.5073287757685e-18	33.7165744397171
ABHD4	0.852335840075153	5.63082817987983	11.3770602205402	1.3469285767934e-19	3.50327115370029e-18	33.6473454175499
WAC	0.481551386727418	7.92247793743475	11.4247395590827	1.06492136096745e-19	2.79587831096068e-18	33.6423654301884
PPM1F	-0.932306843024929	3.81266194448018	-11.3378908113278	1.63384586086106e-19	4.16531069771957e-18	33.6395160621896
SH3RF1	0.708095391395647	4.81804958847824	11.3594379511118	1.46916486757392e-19	3.79757546295304e-18	33.632029924644
SCAF4	0.522922180094918	5.97810960790718	11.3834249968762	1.30533202620058e-19	3.40567438473924e-18	33.580105860487
APPBP2	0.755961497473386	9.72644206796456	11.4162990377033	1.11013087396814e-19	2.91000450411334e-18	33.5219366704355
COL5A1	-0.719613706073745	5.94475181821741	-11.3678075225154	1.40978125962844e-19	3.64971854272849e-18	33.5080952155717
IQCB1	0.753335463647971	5.15234836956013	11.3434195357479	1.58990336558603e-19	4.06567949328145e-18	33.4955236128694
RNF19A	0.872617437160425	6.27694976876051	11.3424455722416	1.59755754995824e-19	4.07901564358804e-18	33.3998362935509
PTMA	-0.527490211673959	9.88301883756675	-11.3930826917558	1.24466163849712e-19	3.25245644409779e-18	33.3764182582905
HSPB8	-0.560894977245725	8.67105303983863	-11.3731000607657	1.37347810540233e-19	3.5612477263176e-18	33.3598701460207
ZNF335	0.726402123997517	5.66699956797043	11.322865932923	1.75951457932324e-19	4.47205498854132e-18	33.3025517660429
PDXK	-0.629933145591634	7.55898603304042	-11.345720598357	1.57196551848836e-19	4.03213977472383e-18	33.2879872532904
SIN3A	0.526963405960316	7.59889264490215	11.348685868244	1.54914878175083e-19	3.97971800706618e-18	33.2709865153636
DNAJB5	2.03645393985916	3.26439722128384	11.2073284489249	3.11224201632119e-19	7.57629337422935e-18	33.2672462351796
PRMT6	-0.441009159787149	6.70457695712868	-11.3446967618542	1.57992160166531e-19	4.04634132714404e-18	33.262603552859
DCTN4	0.663381088978843	7.14355106976632	11.3319123625961	1.68273431595733e-19	4.28341684932578e-18	33.2386823821431
RNF43	0.601134627849683	5.8019603209555	11.315289211281	1.82651769160737e-19	4.63530832692589e-18	33.2290989623205
TMCC1	0.675870551636339	4.85969324240678	11.2716846141583	2.26498828297387e-19	5.67911005164244e-18	33.2150917279079
GPATCH8	0.879707834108204	6.38745158645768	11.3061802282575	1.91046677059258e-19	4.82638161199249e-18	33.178603746944
SRXN1	-0.614463027128483	7.38395025271885	-11.3129120963803	1.84806194354838e-19	4.6757924272168e-18	33.1654574499729
SYDE2	1.13662175581756	5.34471261890474	11.2802274650602	2.17147558294612e-19	5.46101618784825e-18	33.1606630115818
SHROOM3	0.708566889020513	5.27600487408539	11.2885486249891	2.08411208693545e-19	5.24920038281754e-18	33.1519607170434
PMS2CL	0.993460794286044	3.24023420135453	11.2197084571649	2.92763230668879e-19	7.17913822537586e-18	33.1407845361403
LPIN1	0.855833227993737	6.13705125804514	11.2790029029044	2.18463853547787e-19	5.48587010019998e-18	33.1337360924359
RELA	0.500099224688293	6.29892332391127	11.2982087627862	1.98710093926944e-19	5.0124096694332e-18	33.1120792971698
LSS	-0.687748096790863	8.00695044601306	-11.3147935729578	1.83098887973484e-19	4.63961485222508e-18	33.1105597253671
DIS3L2	0.74911712145439	3.97610895697044	11.227012363518	2.82390824555235e-19	6.96564033902914e-18	33.0413024191941
ZNF700	0.839405091055362	4.28988873556766	11.2334086740269	2.73610334689508e-19	6.76902254045463e-18	33.0057719137909
SNHG3	-0.816651209390133	5.72174141145612	-11.2528838550132	2.48525637228825e-19	6.19425150076733e-18	32.9842705017909
ZC3H14	0.496847604410283	6.7805567752297	11.2591844180211	2.40914481646719e-19	6.01351312098466e-18	32.9106545501856
MCPH1	0.843057023890605	3.63621707791338	11.1904987225304	3.38206575280331e-19	8.20924058779136e-18	32.9071818013212
COX10	0.654948572027586	4.59516208986721	11.2122407277475	3.03763333412834e-19	7.42710232163193e-18	32.8870486752891
TCF20	0.654491794337071	5.67139309408392	11.2401710571461	2.64624781338428e-19	6.58569173080932e-18	32.8838606463817
STK3	0.702789513226347	5.61008013206334	11.2144806757986	3.00421037624628e-19	7.35613679829323e-18	32.854894882038
PRRC2A	0.586855399463158	8.39279346703817	11.2687909354347	2.29757035292439e-19	5.75218062609395e-18	32.8465851409776
PLEKHO2	1.24663249259887	3.7030997790889	11.1478760718102	4.17507038909401e-19	1.00466010341307e-17	32.8351031027433
POLR3C	0.418609022974484	6.34245141981422	11.2397649672008	2.65155927522249e-19	6.58910509937904e-18	32.8195214974086
PEBP1	-0.517231630834262	8.25287597522817	-11.2627701436398	2.36687687238809e-19	5.91683838771577e-18	32.8180976692697
ZNF189	1.1995957687752	3.6232423510435	11.1440013566539	4.25581296120835e-19	1.01968790778293e-17	32.8151688918822
PLEKHF2	0.809793567947346	6.45449281537412	11.2223452709137	2.8897530755573e-19	7.10709271112063e-18	32.7942859934576
MSH3	0.686545641641654	5.18221660254249	11.2088059939751	3.0896096026583e-19	7.54315780946823e-18	32.7894037450668
ATP5G1	-0.789012313366207	6.4567044989377	-11.2263466064193	2.83320817282978e-19	6.9782876999124e-18	32.7670097914565
SLC7A11	1.67439255724264	6.50262698686845	11.2219110271259	2.89595725154662e-19	7.11189266884959e-18	32.7588626372731
PTPN21	0.883052477715548	4.1709382847638	11.1538065974236	4.05445190054381e-19	9.77041117935082e-18	32.7570853618936
AIF1L	-0.475112361660207	7.49692028893404	-11.2383583740504	2.67003960556673e-19	6.62518432692848e-18	32.7311363894831
IARS2	-0.482283235494741	6.96553155880434	-11.2346703113017	2.71911021567723e-19	6.73694803659051e-18	32.7218243125234
PHLDB3	1.0702732724975	4.01743206248479	11.1386264358338	4.37041564052121e-19	1.04564851462198e-17	32.7197487562209
AGRN	-0.89944492190523	7.97342415291112	-11.2312103169751	2.76596805412153e-19	6.83279907490818e-18	32.6962372240461
C1orf27	0.751785414657586	5.61495624854856	11.1832281812983	3.50577102862916e-19	8.49717604098465e-18	32.65168762928
TMEM164	-0.609822929458746	6.7415023422082	-11.2084484776234	3.09507070990546e-19	7.54547559073744e-18	32.6037795216353
SYNRG	0.930632328231813	5.19902766638673	11.1464976813694	4.20361623717202e-19	1.01007583262162e-17	32.6026758435276
SPRYD4	-0.734397597089838	3.97065490078992	-11.1086563250405	5.06854892259969e-19	1.19389312931771e-17	32.4790012214105
CWC25	0.805713870281718	4.42434922387427	11.1022460683795	5.23181853187953e-19	1.22716596251267e-17	32.4772182942666
CD46	-0.607482758477434	6.72203532664235	-11.1684225896102	3.77188527735482e-19	9.12894491729118e-18	32.4692561684463
C7orf42	-0.465954211786148	6.28451066804743	-11.1584428400607	3.96259519722769e-19	9.57665347954276e-18	32.4358533592578
RERE	0.698316723748479	6.09105966451616	11.1562695542536	4.00539127923e-19	9.66611309579257e-18	32.4241020642791
TMSB4X	-0.739239241983427	9.27866316114611	-11.1924711241501	3.34926729269497e-19	8.14144566904516e-18	32.4172439393207
NEMF	0.742203189158144	5.78167515807778	11.1452174310255	4.23030487515429e-19	1.01503039787777e-17	32.3979769162379
MOAP1	-0.575328090898333	5.66693591163928	-11.131198221371	4.53390796667632e-19	1.08012929963953e-17	32.3906337586479
MRPL16	-0.758263592805875	4.60766777799799	-11.1124812357161	4.97357136336212e-19	1.17483061413656e-17	32.3711054136371
ZNF211	1.17281056593437	3.16841014313406	11.0276578366572	7.56731075982286e-19	1.74800697717234e-17	32.3609745271196
TASP1	0.624505232792511	4.75880388058051	11.110599242414	5.02007868222933e-19	1.18414380651063e-17	32.3605485181692
TMEM165	-0.724430257870912	5.65415432781606	-11.1133987016689	4.95105602781428e-19	1.17116635090758e-17	32.3200752763119
DTL	0.700910575671758	4.94311691747977	11.115958294322	4.88878028056349e-19	1.15971576471126e-17	32.2875207272005
VEZF1	0.600972444097207	6.98697729445439	11.1339860788488	4.47184157471462e-19	1.06838683565039e-17	32.2805109820703
UBN1	0.580276408209642	7.0266364249627	11.1334203448236	4.4843673141073e-19	1.06985105508032e-17	32.2745172646337
PNPLA8	0.841396284719224	6.42752123418809	11.1024248897206	5.22719323537325e-19	1.22716596251267e-17	32.2517240209654
RCOR1	0.733880433108247	7.33759347540111	11.1230871093586	4.71944153835867e-19	1.12273030280954e-17	32.2249445045197
LAMB2	-0.649028051613842	6.56813199042153	-11.1150640749507	4.91044718746504e-19	1.16320564820347e-17	32.2224812024831
VANGL1	-0.6753349935671	5.58619610547376	-11.1074704580409	5.0983631775375e-19	1.1992268042354e-17	32.2194804874882
CHORDC1	1.03613980655779	6.49101414277378	11.0740911185375	6.01368840280451e-19	1.40464978838691e-17	32.2016513421192
C15orf42	0.853361346407087	6.5532288179871	11.1204725203669	4.78085502771168e-19	1.13572470857174e-17	32.1937394656607
PPARGC1B	-0.934113489601319	4.37955353400378	-11.0539267002471	6.64468600386133e-19	1.5477120992838e-17	32.1213960641811
METTL18	1.13323708945342	2.89113607135896	11.015613471644	8.03225636981051e-19	1.85284766246498e-17	32.1165008067177
TUBB6	-0.676617597757169	6.5055917022192	-11.0927172471877	5.48431266583214e-19	1.28458886587362e-17	32.1117190932781
RNF223	1.16695515873053	4.80921584590639	11.0591973920046	6.4736127738496e-19	1.50996792231326e-17	32.0827460607452
IWS1	0.520994075755315	6.02389683169355	11.0854533731104	5.68496491675148e-19	1.329725220528e-17	32.0792721319602
SMG9	0.672231026398482	5.75635829523366	11.0414177293467	7.0690560596826e-19	1.63970726133331e-17	31.9225796551996
NSUN6	1.31013435201273	2.71838400882047	10.9360663865299	1.19111747141062e-18	2.67745276772462e-17	31.895408057283
TRIM4	0.75261505427977	4.50587004072818	10.9874097937451	9.23614103379428e-19	2.11886450821914e-17	31.88163355465
CCNT2	0.792037820825674	6.1840903869911	11.0446138166713	6.95811085262691e-19	1.6184623908113e-17	31.8590702765342
ADAMTS19	0.600726149956623	6.5178784808681	11.0417667235058	7.05685575715914e-19	1.63915077337124e-17	31.7977421997315
ATP2A3	-0.781704707611188	7.24873739641196	-11.0391646019835	7.14833239635197e-19	1.6535091424148e-17	31.7700887017232
KRTAP5-1	2.64078109137388	1.81187244096886	10.9205555164288	1.28628689899326e-18	2.88749826829036e-17	31.7561900447634
LOC100507173	1.5961393475536	0.762581338119106	10.8912837425952	1.48714341233475e-18	3.30731202498488e-17	31.7317120473942
MEF2D	0.847427473947292	5.28492277923607	10.9663148297653	1.02534112154385e-18	2.32040661930978e-17	31.7194611994253
CALB2	-0.746440719062094	5.36777152125608	-10.9893515389785	9.14774723362859e-19	2.10435934986526e-17	31.6778506343008
ZNF791	0.961812424325584	4.89624429547182	10.9624632944692	1.04509224048363e-18	2.36190846349301e-17	31.6617983552104
ATXN7	0.906026979375389	6.43897667729425	10.9936527258736	8.95495222839979e-19	2.06284602021705e-17	31.6180737064408
BLM	0.659967513104608	5.39932825669596	10.9821776967524	9.4786055279939e-19	2.16853897195855e-17	31.5996410217767
AHDC1	1.14954976942775	5.19796688569927	10.9406690042103	1.16425919855883e-18	2.62767487674736e-17	31.5995831656056
TRIM24	0.546177634366354	6.1916210299953	10.9853349712569	9.33153917923677e-19	2.137817277172e-17	31.5789197505774
OLFM1	-0.529009999395487	6.45247500202781	-10.9886737749076	9.17850425524244e-19	2.10853441160267e-17	31.5630034365752
TTLL5	0.595105223371291	6.13366329529775	10.9770003575809	9.72481169088186e-19	2.21879605345577e-17	31.5612371771293
FZD4	-1.1714243649307	2.54916694933389	-10.8743165041991	1.61766266381255e-18	3.56910163451202e-17	31.5573781272183
LOC284454	1.15985236597855	4.08158548463672	10.9024536364526	1.40703374279309e-18	3.14588667305772e-17	31.5559206231562
GZF1	0.557126231914971	6.16746116026674	10.9730021772799	9.91932103864272e-19	2.25701666735049e-17	31.5523528058184
PMPCA	-0.64750489266773	6.62878017165929	-10.9738226599407	9.87908954768015e-19	2.2509249808638e-17	31.486520451813
FNIP1	1.06887408890119	7.0007693406014	10.9691445776239	1.01106863180283e-18	2.29743366824328e-17	31.4830667938147
PNP	-0.480403901041471	7.16121744593254	-10.9780495259795	9.67440642902349e-19	2.21031110818291e-17	31.4823033312692
ELF4	0.541895620772301	6.4714403128305	10.9676473276459	1.01859537785709e-18	2.31139607859999e-17	31.4679117121639
SRGAP1	1.01643742602206	6.57473790269006	10.9393210878841	1.17206141213721e-18	2.64171901032112e-17	31.3409511241203
C16orf72	0.563857959016169	7.06883648947183	10.9384957204055	1.17686477330541e-18	2.64897529862176e-17	31.3242796329511
LOXL2	-0.738870607000345	4.85515698709746	-10.893546492574	1.47055412955517e-18	3.27913963502408e-17	31.3132619393178
ATAD2B	0.986850415416032	5.83663364203639	10.9156016417206	1.31825969196769e-18	2.95530497164446e-17	31.3123262617284
PPIA	-0.585619230460953	9.24110541315034	-10.9668126167636	1.02281586194365e-18	2.31782824866472e-17	31.3071050972675
INTS7	0.632525554122564	4.88886345563973	10.8833305815886	1.54695396488991e-18	3.42665670315481e-17	31.2038280001571
SKIL	1.44523131037209	6.80962767617549	10.9137462823208	1.3304383171178e-18	2.97861451345089e-17	31.1875493121422
PCDHB16	-1.00867211538785	3.1904084246288	-10.8169770239711	2.14982000895943e-18	4.66929738049837e-17	31.1783337587213
TOPORS	0.682318521882774	4.90571801764616	10.8844879239467	1.5381027306597e-18	3.41156897447651e-17	31.1737082053674
TSFM	-0.589049446693161	5.48546736962361	-10.8963333609026	1.45037691090263e-18	3.2384650811663e-17	31.1708791730979
FAM190B	1.04781730248352	5.87070423364512	10.8804014938953	1.56958405784674e-18	3.47218568563875e-17	31.1701241895605
CCDC41	0.898089401882526	4.302755452745	10.826371077753	2.051925845045e-18	4.47994880320269e-17	31.1317626143129
IL6	5.50107348904555	-1.35313719583881	11.04013624984	7.11403624454436e-19	1.64785515448421e-17	31.1263208950635
POLD3	0.582758371470483	5.37918489606341	10.8848165278331	1.53559886512395e-18	3.41053856843731e-17	31.0907371132406
STK10	0.547368963213791	6.01085645498563	10.8700427050633	1.65231035872712e-18	3.64074287738502e-17	31.0860395458031
MVK	0.842223822709986	4.89135664302806	10.846914787534	1.8531250780403e-18	4.06181701246998e-17	31.0831180767065
ELF2	0.652633099803922	4.91798368072183	10.8655421074674	1.68960091373552e-18	3.71801127385695e-17	31.0816192694591
CNOT10	0.57999280768947	5.27440763994079	10.8617506316055	1.72166964425557e-18	3.78360093699477e-17	31.0677809865983
KCNMB3	1.0562961740582	2.72460700510279	10.7808173601066	2.57234416277187e-18	5.55812451914687e-17	31.0494100032437
STARD7	-0.452671064112565	7.92112674946931	-10.8919256789692	1.48241811186544e-18	3.30119314285455e-17	30.9839727176812
USP54	0.78999086104051	4.91563915825401	10.8250783001425	2.0651279778942e-18	4.50289443315548e-17	30.9828724292439
ZNF654	1.16829131113845	5.12790179426344	10.8191380487243	2.12689371719852e-18	4.62550982138207e-17	30.9650435939905
BRAP	0.59567912297925	5.70033974588931	10.8417489907493	1.90122036857372e-18	4.16178134084122e-17	30.9606313029588
USP25	0.76879275251723	4.45553428706375	10.8222731238341	2.09406851612731e-18	4.56005232600432e-17	30.9424466132014
VDAC1	-0.346625970506373	8.64857654914743	-10.8798174646261	1.57413577388123e-18	3.47765477970802e-17	30.9081303902282
HTRA1	-0.887423907937093	3.69057591150556	-10.7739377649012	2.66169461407757e-18	5.74376525494622e-17	30.9031879734415
HMGXB3	0.475736418266253	6.25995546056181	10.8497913878876	1.82687340192932e-18	4.00953159762019e-17	30.8856468296664
IRX5	0.84587820928231	4.88201621279976	10.8112971110236	2.21126582833904e-18	4.79031213900805e-17	30.8631237991742
FZD8	-1.33612069922741	2.38720120587665	-10.7263306662296	3.37134274611029e-18	7.19162450075873e-17	30.8610227201422
AHRR	0.871262208947798	4.34020831906099	10.8046222267077	2.28572828701885e-18	4.94521602485165e-17	30.8469778996187
OLFML3	-1.66873084740402	1.72385187236337	-10.7082751581442	3.68760002445462e-18	7.80650921632646e-17	30.8301718758765
KLHL24	1.25070372730227	4.98928081901282	10.7700794505159	2.71315965735878e-18	5.83224705779798e-17	30.8130336735834
ZSCAN22	0.834862043027426	3.48317624832796	10.7494554452941	3.00564964135509e-18	6.42793920741977e-17	30.7988783829573
CLCN6	0.962035491380423	4.38614004906444	10.7658818828659	2.77028294381932e-18	5.93977076313261e-17	30.7661846556284
PGRMC1	-0.455222918912331	7.38404404438623	-10.8369514400138	1.94700673572097e-18	4.2564366860389e-17	30.7658182374905
NGLY1	0.661985720862488	5.04652763995805	10.7672354231389	2.75173264494969e-18	5.90757082851587e-17	30.6794997756364
CSPP1	0.76793449411811	5.13516345088343	10.7703641958815	2.70932767226153e-18	5.83150527553434e-17	30.6485989991785
GFRA1	-0.474686795138179	8.7630723594974	-10.8139314911106	2.18255105092824e-18	4.73423914082022e-17	30.5439184898209
ZBTB2	0.556879788712424	5.97859175594434	10.7710491690958	2.70013178332829e-18	5.81920153922454e-17	30.5374650636507
AKAP10	0.750314787034468	5.28104539205326	10.7499357671192	2.99849091974509e-18	6.42084022302392e-17	30.5312128567786
DMTF1	0.645573365365662	5.74805688487495	10.7224142405581	3.43755018030912e-18	7.32351454974391e-17	30.3682505513654
MARVELD1	-0.745684294860304	4.83799172205415	-10.713397249259	3.59497752975934e-18	7.63944144951655e-17	30.3490988743117
FKBP15	0.541489083295665	5.43530793808536	10.7088861560128	3.67642699208709e-18	7.79272053430475e-17	30.3111789430891
POLDIP3	0.53164022120442	5.93311901121062	10.7077433199899	3.69735318888047e-18	7.8172610279187e-17	30.2705220838978
C12orf4	0.93484835780847	3.90478492574811	10.650586653822	4.91139100115091e-18	1.02544448318662e-16	30.2548423052612
HSBP1	-0.567153340020604	7.29132213222202	-10.7293976409705	3.32038848943144e-18	7.09197664077286e-17	30.2473861311013
NR3C1	0.775038022866368	7.30856949087341	10.7188315931078	3.49925527801326e-18	7.44548922003737e-17	30.1920395574398
GLTSCR1	1.02665039813031	5.07277760806711	10.6657102121346	4.555855451759e-18	9.55986531684033e-17	30.1878604636433
METTL16	0.61014169005874	6.07845959549604	10.7024425492229	3.7959855122986e-18	8.00555633135961e-17	30.1826832297667
SVIL	0.617099617823187	6.60805039527917	10.709732856744	3.6609998122376e-18	7.76986812942406e-17	30.1812478674231
C20orf108	-0.501055672105861	5.71290314326827	-10.6938234262758	3.96202218359695e-18	8.34519634741503e-17	30.1668705641252
CXorf38	-0.617800831242399	4.3373810905706	-10.653981137213	4.82924576873576e-18	1.01081734964126e-16	30.1413028078119
BCL2L13	0.543347008316505	5.70326956653724	10.6778501306112	4.28920448661662e-18	9.01164018017291e-17	30.136985997038
CGGBP1	0.688460775816606	6.64000752593253	10.6911938064004	4.01411263721528e-18	8.44427921318093e-17	30.0935522593584
RCC2	-0.364647220574515	8.28841298766162	-10.7052104342956	3.74415854884887e-18	7.90622570340259e-17	30.0503700047187
PCYOX1L	-0.8115518974621	4.39532493303107	-10.6207268951776	5.69705182540984e-18	1.18651923696331e-16	30.0359890124801
SLC35D1	-0.925501331931986	3.85706670634482	-10.5888693498191	6.67460104804986e-18	1.37470477743332e-16	29.9686107430577
PILRB	0.551190914811016	6.9553094564451	10.6634271716833	4.60782686306601e-18	9.65680406740802e-17	29.9322199835079
FOXI1	1.4671308703033	2.18027610184999	10.5276301345654	9.05065423248244e-18	1.83248355186485e-16	29.8508687398252
ZNF619	0.855000393988381	2.88270505512615	10.5553253630965	7.88606537617012e-18	1.60837265062279e-16	29.8457334135769
ZNF695	1.19651682887938	2.96596103382575	10.5347716217368	8.73481435300108e-18	1.77282809756784e-16	29.8218356376608
KHNYN	0.573222756482952	5.93602914502528	10.6166327930352	5.81416889074105e-18	1.20940498170091e-16	29.7963533906401
AHR	0.875055078927258	6.27736370736975	10.6307955224695	5.41897885286212e-18	1.13001249794596e-16	29.7801810457999
SMG6	0.562768787008932	5.76267979387115	10.6085329048424	6.0530301384253e-18	1.2544098641267e-16	29.7748241752067
TTI1	0.549944315144484	5.75763330241319	10.6128818984686	5.92358380211834e-18	1.23063373300158e-16	29.7743898393854
FECH	-0.585529749544322	5.33833825395115	-10.5993934022759	6.33437315193744e-18	1.30946917914712e-16	29.7713849873848
NCS1	-0.591773241994633	5.86554187983117	-10.6109093253263	5.98194955313738e-18	1.24121742340781e-16	29.7692998858846
SRSF3	0.543904450713429	8.8537905020091	10.6524394120877	4.86638295261817e-18	1.01731735624483e-16	29.7675657270098
C6orf141	0.777112579657097	4.56697786892832	10.5870941994143	6.73376713780526e-18	1.38518476768334e-16	29.7612994029164
TCFL5	-0.453434045439256	5.74981858799924	-10.6049726284137	6.16110712119765e-18	1.2752271719667e-16	29.7475117475564
KIAA0226	0.559009353370144	6.0613265729274	10.5920144425478	6.57105015050983e-18	1.3550461494097e-16	29.7362182967975
OPTN	0.961467329902936	4.37171479272992	10.5424096704676	8.40921971385457e-18	1.71089769458034e-16	29.7059609390861
PHLDB2	0.805454663825802	4.69159662413782	10.5757156742421	7.12569317497756e-18	1.46400605231357e-16	29.6999651913776
C17orf48	1.62830115127657	2.2560654916262	10.4778704391773	1.15928072576949e-17	2.3108237017603e-16	29.6801380749302
QRSL1	0.619351742725033	4.98066650233444	10.5663706764557	7.46460672239158e-18	1.52987846599604e-16	29.6403135717182
ZNF292	1.28166609893192	6.86843242050528	10.5958648476127	6.44646540561254e-18	1.33099614127733e-16	29.6044375860317
FUNDC2	-0.668754838923546	5.64357443815867	-10.563598966487	7.5681985439682e-18	1.54921116829038e-16	29.604427046981
ZNF675	0.83601247975344	4.18832143966387	10.5447935012791	8.31011222218655e-18	1.69279314011995e-16	29.6019012611527
CT62	-1.34321999434596	1.17567018896314	-10.4488683349674	1.3392672612355e-17	2.64126246189889e-16	29.506840274479
DEPDC5	0.782988122514639	4.05987265560562	10.5047798450081	1.01401502181284e-17	2.03261277492996e-16	29.4956819459341
RPL7L1	-0.632224021312052	5.92858574261188	-10.5592142019177	7.73502650451923e-18	1.5814252232467e-16	29.4901669107172
ATF7	0.90342580648698	5.62088495940047	10.5393190125007	8.5394779344093e-18	1.73528832290475e-16	29.4411335483329
RANBP9	0.42467179763723	6.75306802567028	10.5578381277226	7.78813782052594e-18	1.59033964481655e-16	29.43929883611
GOLGB1	0.823420289930507	8.00530447578421	10.5681330088716	7.39947988211742e-18	1.51839143004334e-16	29.4184546419853
ZNF274	0.782612646644049	4.49182173425522	10.4791698006971	1.15180980410071e-17	2.30054390114817e-16	29.4176284169401
EDN1	1.01114784082615	3.53010153659776	10.4646609874541	1.2380408014903e-17	2.45319838437485e-16	29.4113226926786
LUC7L	0.641914193856612	5.46915691997109	10.5327109754644	8.82479824839398e-18	1.78892031401383e-16	29.4083958708537
NDNL2	0.94210185872214	3.59534707223012	10.4686974848976	1.21342120822353e-17	2.40726646338438e-16	29.3753902847352
FAM57A	-0.692093774071623	4.55218454800705	-10.4930722167352	1.07483083922173e-17	2.15017595157228e-16	29.3546146148529
SDC1	-0.587878829931455	5.58774569533165	-10.5203616511904	9.38385856975688e-18	1.89535810049051e-16	29.3197536875068
SIRT1	0.822419952483765	6.10718448442681	10.5161125392055	9.58430983957552e-18	1.93351022626129e-16	29.2706075002286
AGTPBP1	0.778183689980784	4.48478049196724	10.4617000550837	1.25641774818664e-17	2.4837270000796e-16	29.2362117194744
TOMM5	-0.632492697491691	6.01541417089183	-10.5088479407897	9.93700013235208e-18	1.99743257468096e-16	29.2301562494256
PLBD1	-0.639881129452974	4.29860302018317	-10.4621120979749	1.25384414451868e-17	2.48157271868999e-16	29.2158810025832
THUMPD2	0.880576440970602	3.8382718378388	10.4495103438878	1.33499494005594e-17	2.63594514492274e-16	29.2124355734576
GBF1	0.590649229571969	7.31005331935503	10.5154091640106	9.6179027309824e-18	1.93794946111988e-16	29.1905439175633
HIVEP2	1.20870948538059	5.43559659733455	10.4720466155837	1.1933666074194e-17	2.37029253473658e-16	29.1894632438692
RABGAP1	0.649049613190196	6.89971425378463	10.5049279933677	1.01326796069998e-17	2.03261277492996e-16	29.1768392224276
PEX11A	-0.750934490179165	3.59210308313408	-10.4438826271309	1.37291462835e-17	2.70443159535046e-16	29.1463751701227
GRB2	-0.30583735058234	8.66995505339167	-10.5228825224883	9.26692683051462e-18	1.87400343789029e-16	29.1278465207147
PDIA6	-0.365012048355619	8.32363954336066	-10.5120289882761	9.78099079413464e-18	1.9684391100013e-16	29.1142185261126
ATP5G3	-0.570480168188395	7.2949358482204	-10.5046148025964	1.01484792338347e-17	2.03261277492996e-16	29.1102043754839
MAST2	0.562770500910831	6.063499614704	10.4790061611044	1.15274802030744e-17	2.30054390114817e-16	29.1087818740568
ZNF764	0.807989746515218	3.48766465944677	10.4094847146821	1.6293050531917e-17	3.17211847608592e-16	29.0993567081139
CDK13	0.60705299296413	6.07624326165754	10.4762653112866	1.16857674484331e-17	2.32381420698687e-16	29.0969457910223
C7orf74	0.908880345942439	3.13352173692399	10.3844805657305	1.84529269016922e-17	3.57597623990614e-16	29.050364917335
NCKAP5L	0.837554256608682	4.56245889931273	10.4193823245134	1.55097466624238e-17	3.04085584035611e-16	29.0472032578889
GON4L	0.828639299772196	5.41378862845998	10.441066812774	1.39229061299583e-17	2.73937273079321e-16	29.0102359365296
LRCH1	0.64480700801539	5.01667362239981	10.4379342869255	1.41416787265396e-17	2.77588538758976e-16	29.0005221909193
FOXO1	1.07597753495863	3.64737883653893	10.374258297943	1.94164541020034e-17	3.74966256815132e-16	28.9584372648271
PKI55	-1.03735359200926	2.68681790330861	-10.3509771272021	2.18031139179003e-17	4.16250316396078e-16	28.9403335849944
NMD3	0.621391152428219	8.10263277593099	10.4766503862272	1.16633981848056e-17	2.32212703860343e-16	28.9238224110153
SIAH2	-0.490760129054191	6.36585921792242	-10.438519522287	1.4100546576033e-17	2.77106393581171e-16	28.8613739491115
PPP4R1L	0.765749236725957	4.47616486810607	10.3721139332625	1.96248833306019e-17	3.78285947285604e-16	28.8534117575405
DHX34	0.704933606436288	5.79996670656441	10.4073734281259	1.64651992356328e-17	3.20190688391538e-16	28.8161453875269
SOS1	0.854983298700421	6.35146386366649	10.4152229532063	1.58342209315277e-17	3.0972106533201e-16	28.775136525579
CMAHP	1.91620695932495	0.928051855940931	10.2887668342552	2.97229116020215e-17	5.56647226911767e-16	28.7620800452318
PPIC	-0.542212673870329	6.28364414670399	-10.4115724047283	1.61245980424021e-17	3.14664851413225e-16	28.7503976039741
SPECC1	0.4075377755342	6.20317410398099	10.4096684405262	1.62781555277732e-17	3.17211847608592e-16	28.7410278098904
RANBP10	0.685085040436922	5.46147289494557	10.3871001590204	1.82138132639754e-17	3.5337333297764e-16	28.7395898753258
EZH2	0.426565904834216	6.87885584924154	10.4177399821001	1.56370633423111e-17	3.06222772057156e-16	28.7287306970613
C9orf156	0.703182709967137	3.81431023277735	10.3553640666638	2.13319535109014e-17	4.08187174503793e-16	28.6966505796896
NUPL1	0.810029860007722	6.72929783010729	10.3834557593053	1.85473232074024e-17	3.59010918195136e-16	28.5953467297707
CCDC14	0.685829489278937	5.8390248429211	10.3720248277419	1.96335925761722e-17	3.78285947285604e-16	28.589419995055
RYBP	0.772478371787154	6.66934960841198	10.3779543108731	1.90623959110575e-17	3.68554345915058e-16	28.5838344015545
DPF2	0.585969758372923	5.9988023619051	10.3685991039209	1.99713763841232e-17	3.83909538675951e-16	28.5818614128868
PA2G4	-0.383534765983761	8.81737844623634	-10.4134898124642	1.5971422167283e-17	3.12039794772944e-16	28.5676572709299
DPY19L1	-0.692885481085786	4.88826099605774	-10.3426854549257	2.27222910192167e-17	4.3231808305504e-16	28.5618219445045
FAM173B	-0.858814228897788	4.61084610009345	-10.3138852112535	2.6227055446841e-17	4.94499746666255e-16	28.5483032124566
ARF3	-0.403271082041439	8.18663045276772	-10.402384118652	1.68792868620616e-17	3.27862013334632e-16	28.5418480972459
ZNF337	0.654149545831364	5.06722299684211	10.3375025422881	2.33164490574657e-17	4.42615543742403e-16	28.5344937447216
MYSM1	1.07906787541094	5.77510294220195	10.356885173712	2.11709769806031e-17	4.05570926716616e-16	28.5203390275154
NETO2	-0.493633355873585	5.95173611883256	-10.3623577334765	2.06018178698511e-17	3.95573825551537e-16	28.518741283746
SP4	1.17565021611765	3.41282747234332	10.3018136949949	2.78525150923312e-17	5.23965649498478e-16	28.5175212933965
ZFP3	0.824078674280543	4.65029735174212	10.3247745209819	2.48424118267601e-17	4.69451407221171e-16	28.4934393906099
USP37	1.01782263626819	6.21037025175917	10.3521753995277	2.16733938657371e-17	4.14246673154957e-16	28.4370994795682
CCDC165	0.806630098157475	4.25000505496703	10.2979228910192	2.83976215540203e-17	5.33021125554922e-16	28.4313130130711
ALDH5A1	-0.571455024739764	5.03617592831211	-10.3304054015014	2.41553659701422e-17	4.57502084354087e-16	28.4120040497752
TNFSF9	1.27057739499402	2.00851173642848	10.2164064226132	4.26265278965084e-17	7.88590766085406e-16	28.4117434627006
ST14	-0.700585546478777	6.44718979967108	-10.3464357752154	2.230183749661e-17	4.24801742930872e-16	28.4073378966968
CREBBP	0.793536188332433	7.43844363884613	10.3617142962806	2.06679340295023e-17	3.96388220997015e-16	28.4042004611158
TOR1AIP2	0.69901879486556	6.50213731555896	10.3400819914633	2.30188271018129e-17	4.37462345966727e-16	28.4015891501557
LPCAT1	-0.400387434282257	7.98981511790218	-10.3700212320808	1.9830450743361e-17	3.81639192441853e-16	28.3945733944516
SNRK	0.845925181375386	3.95771970722384	10.2828123015809	3.06178503844658e-17	5.72126178580788e-16	28.3552339187373
CEP72	0.757196170180578	4.66849872650954	10.2958255813602	2.86958744586421e-17	5.38015475836694e-16	28.3362879614013
ERH	-0.586585969953424	7.2937426846494	-10.346985657276	2.22408477396953e-17	4.24123075939184e-16	28.3320544627619
VAMP1	-1.18537819994309	2.82993376118291	-10.209165805208	4.41928458463427e-17	8.14863455274791e-16	28.330141671304
NDUFC2	-0.995742433722829	3.95183491993755	-10.2494338309126	3.61577050295079e-17	6.71890509903879e-16	28.2729803794575
ACBD3	0.647771424951077	6.39420531773511	10.3202522263653	2.5408335198927e-17	4.7960383506417e-16	28.271912168303
GLCCI1	0.641982021821423	4.708550881535	10.2840069303939	3.04361656480441e-17	5.69367376172136e-16	28.228621701681
ARRB1	-0.586385982817991	6.43119769249357	-10.3106299236111	2.66557969879149e-17	5.02017509939065e-16	28.2155611989129
SF1	0.383908184241657	8.02865169716183	10.3320420818398	2.39592600866954e-17	4.54302342052033e-16	28.2134552961406
RAPH1	0.884308251313191	6.9466852207179	10.3006062602376	2.8020547670537e-17	5.26534426114675e-16	28.1724732878318
KIAA0664L3	1.11359035321537	2.66511556316731	10.1992454699642	4.64328163933439e-17	8.53343320178334e-16	28.1686250204398
ZNF101	1.05372073457373	3.21902816718094	10.2017518379014	4.5856380301434e-17	8.43676682245524e-16	28.1253277720702
PVRL4	-0.94215518082197	3.06407816943519	-10.1972442670238	4.68982735953303e-17	8.60951402424044e-16	28.1219202139932
HNRNPAB	-0.393497898273004	9.35696146064522	-10.3281276160971	2.44309660923276e-17	4.62198503312315e-16	28.1151350467519
AMMECR1L	0.499737384698098	6.15889270826687	10.2588274408398	3.45042925580891e-17	6.41879631525564e-16	28.011206713271
ADH5	-0.51838607722607	6.0461110599956	-10.2615468701288	3.40399164829736e-17	6.3394606153814e-16	28.0047124386751
E2F3	0.552521882825554	5.94542104533873	10.2702232074437	3.25997388606384e-17	6.07801597218859e-16	27.9960868621073
GNPDA1	-0.508150522318052	6.09217817796005	-10.2325964710964	3.9322339957777e-17	7.29885475531479e-16	27.9486487121056
PAICS	-0.427766169107811	8.36509181310262	-10.2759111076952	3.16888730620484e-17	5.91478474430466e-16	27.901374209511
GPCPD1	0.789174243936134	4.27459226615323	10.2035809980275	4.54402207680512e-17	8.36940806304944e-16	27.8848341247428
OFD1	0.677515400170161	5.53347166363717	10.2143728900295	4.30607309044735e-17	7.9574327474742e-16	27.8799135708985
TRIAP1	-0.735547901271468	5.52501063526824	-10.2095677437006	4.41044058268546e-17	8.14130334490416e-16	27.8464019909293
BCAR3	0.868475745730386	3.28658922732537	10.1447162758832	6.09360332481282e-17	1.10650838223854e-15	27.8432498335234
HCAR1	-1.06554100866403	2.92152270118206	-10.1320806895548	6.48982290315851e-17	1.17462985100025e-15	27.8376905188198
EID1	-0.676466074530722	6.83220132274515	-10.2320215923199	3.94351530970941e-17	7.31167960527497e-16	27.7848002562154
TIGD6	0.730721738304026	3.31150030752246	10.1473489369739	6.01414800181683e-17	1.09326751285201e-15	27.7719490807315
RBM22	0.419202285605241	6.30966805929613	10.2167801501339	4.25472070781155e-17	7.87995006837657e-16	27.7678101787768
POFUT2	0.598903408830139	5.7830081776635	10.1874659381651	4.92406471198596e-17	9.00000636538286e-16	27.7592598708144
POLR1C	-0.636218458359298	5.09199688425494	-10.1888403818386	4.89044601478039e-17	8.94833907562224e-16	27.7110446792507
ARID1B	0.607468018975882	5.62381054096287	10.1962152309196	4.71394310866863e-17	8.63482853771896e-16	27.7045221796196
BACH1	1.02133072459505	5.05750105779527	10.1720562903732	5.31719529639334e-17	9.69735813924561e-16	27.6873878976601
SEC24D	0.588168423884555	6.71508660193227	10.1966603794697	4.70349573124185e-17	8.62513844400095e-16	27.670866499473
YEATS2	0.585570592889368	5.63862412319021	10.1802101183744	5.10541294828977e-17	9.32128014707403e-16	27.6673574860355
ALKBH1	0.608981357297255	4.61891619975284	10.1332564292477	6.45189160617499e-17	1.1690296340376e-15	27.5707625687969
SLC2A6	0.917012280540965	3.44075497537096	10.0881783028526	8.07796269074802e-17	1.44797264780354e-15	27.53231425099
OTUD7B	0.618832086143817	6.4491001927891	10.1685471271438	5.41102568971049e-17	9.85773351140721e-16	27.5244950918708
BRF2	0.722035838721671	4.41080853683862	10.1145349863012	7.08313261551609e-17	1.27649040799452e-15	27.4824408640403
CCDC88C	0.564811810324494	5.39963261268914	10.1496429273821	5.94575986525157e-17	1.08201183880813e-15	27.4451816973367
CCT6P3	1.32138722024159	2.43296682557501	10.024454130653	1.10999875962336e-16	1.94587203940683e-15	27.4409979135555
MOGS	-0.710940532868971	5.80607782341495	-10.1216628083659	6.83582336098782e-17	1.23325037636635e-15	27.3772466023229
TCF12	0.702727089358094	5.59673719858049	10.1059731956596	7.39206229295104e-17	1.32929946007864e-15	27.3151802682203
KBTBD2	0.546852045737757	6.50568561243074	10.1277267329404	6.63224268071728e-17	1.19781454203365e-15	27.3098151486143
GPR77	-1.15675657392729	2.56434607950853	-10.0257864350698	1.1026470797735e-16	1.9350125668554e-15	27.3020671274769
HERC2P2	0.555644070763185	5.05081879874127	10.0770630013469	8.5383557910076e-17	1.52722419517445e-15	27.2773296219927
HN1L	-0.317543000035934	8.28707223330949	-10.1425282175259	6.16043915529602e-17	1.11743150144437e-15	27.2610386513166
ZNF490	1.02686809777118	3.73119685942915	10.0115676197987	1.18368777906671e-16	2.0599369840907e-15	27.2515468715816
TAOK3	0.57491992172511	5.74917247387595	10.0955064973819	7.78810395113901e-17	1.39901450568044e-15	27.2414920946018
MAP1S	0.992151956075699	3.8470965152366	10.0387011056038	1.03386104916926e-16	1.82579642938825e-15	27.2250821288336
CMIP	0.581656515780342	5.45387756311431	10.0801481640309	8.4079981922322e-17	1.50551779193674e-15	27.2065851531388
MLPH	0.47046518389273	7.90632538671403	10.1284903061301	6.60704160842318e-17	1.19455312280291e-15	27.1964297938709
SLC39A1	-0.437404664913709	7.16263549760349	-10.1108512485414	7.21443447635621e-17	1.29875352187924e-15	27.1817362621031
TRIM16	0.472460247065444	6.93425615572594	10.0901889593474	7.99737525838635e-17	1.43506549164435e-15	27.1424082239289
KIAA1543	0.860155799302203	5.59394778036657	10.0548313103531	9.53947367995116e-17	1.6954108164028e-15	27.1166893603948
KLF13	-0.760512284522147	5.6455205243858	-10.0401951674614	1.02618574567e-16	1.81800110281622e-15	27.1039219990164
CCDC132	0.875312273214297	4.6081444729147	10.0222513247529	1.12226162745853e-16	1.96325349975067e-15	27.1027654661996
CLK3	0.587540448256876	6.45405628094852	10.0766536471041	8.55580357743171e-17	1.52871003236077e-15	27.0870269816452
GPHN	0.498496449256941	5.313625121364	10.0597426077448	9.30865682486126e-17	1.65614868871255e-15	27.0787789684676
LOC550112	1.00544652758042	2.85815244341581	9.96408100087871	1.50007112405458e-16	2.59165180564966e-15	27.0640235629814
GLI3	1.14651783423368	3.8206089120095	9.99024103079314	1.31654938851528e-16	2.28402198895535e-15	27.0639824955268
ATP6V1B2	-0.534130714956198	5.41319153504714	-10.039742731113	1.02850396582946e-16	1.82017992852189e-15	27.0463992121604
WIPF2	0.722508029071653	5.62346951518872	10.0527678944383	9.63814884110069e-17	1.71112952461325e-15	27.0455869652984
FNBP1L	0.82296928295453	5.75671040273284	10.0372906827935	1.04115938712764e-16	1.83674573737581e-15	27.0282182816304
PRDX4	-0.621167925002245	6.38235268438208	-10.064870016794	9.07364429421207e-17	1.61605566748033e-15	27.0177850246584
GEM	2.16345888151122	3.48719152573039	9.93049898424802	1.77366608341572e-16	3.0237300284449e-15	27.016289095679
RHOBTB1	-0.646031035590454	3.91589085161884	-10.0135754006458	1.17189269426782e-16	2.04579680782202e-15	26.9731372241972
RBBP5	0.655007915987626	6.12447845106448	10.0483486083007	9.85293468026245e-17	1.74740699462046e-15	26.9617623336496
ANAPC5	-0.362690155611857	7.38334839209261	-10.0709936446527	8.80073773872251e-17	1.5691208735863e-15	26.9384454365843
IDI1	0.660508948848614	8.24081320584377	10.0728371126267	8.72020148805759e-17	1.55642102119824e-15	26.9296973068271
HENMT1	-0.627984385429341	5.25366458772405	-10.0287211360139	1.08662475478327e-16	1.91291709463109e-15	26.9056314706631
PTPN12	0.660101757066456	6.37503917397059	10.0276878995489	1.09223907570089e-16	1.92077879095917e-15	26.8891884685099
LIPA	-0.671699514044553	5.78375945557788	-10.0175723021724	1.14876109286116e-16	2.00751102581088e-15	26.8407719929489
MESDC2	-0.419651328664971	6.94491524264718	-10.0391658063332	1.03146765070403e-16	1.82349524211144e-15	26.8236405517059
FBXO5	0.600793122784659	5.02952666848988	10.0234338434856	1.11566186863478e-16	1.95375173728253e-15	26.8174469970313
VEZT	0.573738394883614	6.51739512077917	10.0308499801591	1.07514808366419e-16	1.89470775038987e-15	26.8154290371561
SMNDC1	0.744432146267358	5.75627371947221	10.012606047781	1.17757258277916e-16	2.05356870431687e-15	26.8040460086885
ZBTB1	0.631095126639809	6.55732838748259	10.026084833033	1.10100720426389e-16	1.9341643365661e-15	26.7966176702207
ZNF434	0.715290434101834	4.32782642949577	9.95515478018385	1.56837931552195e-16	2.70129512593091e-15	26.7695447577215
INPP4B	0.678001269021541	6.30702118021225	10.0118619649247	1.18195119079892e-16	2.05905747030428e-15	26.7306708010473
C6orf120	-0.687347179334769	5.25363652591126	-9.97241211950728	1.4390051508747e-16	2.49129628811889e-15	26.7204007561166
ARID4B	0.867326112176018	6.60412853295851	9.99560402407348	1.28179616972449e-16	2.22603937097324e-15	26.6867127191295
ZNF273	0.914602624238211	3.66086495358953	9.93782581653821	1.71000253315604e-16	2.93313665276939e-15	26.6810661090754
ZNF143	0.694281664041284	4.13175865313852	9.92707066194434	1.80426420010174e-16	3.0665156994412e-15	26.6772050535103
PPFIA4	-1.66283593664141	1.0989307871229	-9.85499626812425	2.58511003280435e-16	4.31901899986214e-15	26.6698143339858
SUV420H1	0.453711846810926	6.52962641078077	9.99785186148417	1.26750416512166e-16	2.20350724090382e-15	26.6674593345987
AP3M2	-0.72834178545318	3.80401777990663	-9.92710020649688	1.80399826904336e-16	3.0665156994412e-15	26.6503700154355
WRB	-0.733596180430868	5.04386938278034	-9.94931746840619	1.61472392490022e-16	2.77540009455615e-15	26.6238721730309
MEF2A	0.766091819295355	6.44753232767533	9.97333974185955	1.43236158688919e-16	2.48236426726785e-15	26.6083299448208
C15orf17	-0.506373495633768	5.57864842610019	-9.95601798291838	1.56163990943021e-16	2.69246039642379e-15	26.6022244179244
SCAMP5	-0.532324763022951	5.50800635801834	-9.96670615235357	1.48055441405551e-16	2.56057828548753e-15	26.5690935159682
TBC1D1	0.486748452840497	5.165403350556	9.94823404917318	1.62347515767096e-16	2.78757685183666e-15	26.5606661816892
ADM2	2.17261636240952	3.04721541830355	9.83102023410383	2.91365127656662e-16	4.82454494547526e-15	26.5516624540298
SNHG12	0.958104581438744	5.03503808642324	9.92959797553516	1.78165702192119e-16	3.03425988132485e-15	26.4720801184232
CRELD1	0.803229847217748	4.36434247216151	9.88335775578439	2.24398259580543e-16	3.77929153396274e-15	26.4379954760393
NAIF1	1.04917116120303	3.97815202648618	9.83871609472522	2.80388138946598e-16	4.64738477278781e-15	26.4375617613053
SETX	0.805955565692877	7.38000880617627	9.95808618958408	1.54561014711596e-16	2.66757317857248e-15	26.4308644974966
PHF21A	0.800757368602157	4.42886756841039	9.87206904778371	2.374006016176e-16	3.97426192337612e-15	26.4115369460214
PPP1R13B	0.617632396551717	6.25294511761924	9.93468738515107	1.73698786358072e-16	2.97332497753572e-15	26.3792545041816
STIL	0.713677023199494	5.96201692926777	9.93542962673876	1.73056759224936e-16	2.96537012426007e-15	26.3788848428645
CEP152	0.735118788709582	4.39071257715089	9.90152147707194	2.04955853450461e-16	3.46931345456023e-15	26.3787604771245
WDHD1	0.68140810447586	5.79854128681008	9.93350965737579	1.74722396113313e-16	2.987788704089e-15	26.3731582824074
NPTXR	-0.769848194123942	4.60564353629494	-9.88210933354189	2.25800425602306e-16	3.79908080258849e-15	26.3129312987642
ATP6V0E1	-0.549034223879913	7.58270077447317	-9.93117230481166	1.76771790315832e-16	3.01974608911336e-15	26.2598868866527
WDR37	-0.462387803833259	5.93147661887449	-9.88949457561142	2.17631313202714e-16	3.67272056710615e-15	26.2467260891665
HIST1H3E	2.49006957651979	0.829559745687142	9.80837330668679	3.26225160848601e-16	5.35406240434936e-15	26.2316061919657
EFEMP1	-0.601253537970783	5.01225914639074	-9.87988350865331	2.28322141748883e-16	3.83379467731759e-15	26.2301391845447
CDKN1A	0.57246851072883	8.02918651422638	9.91861796797456	1.88198062384385e-16	3.19211399119316e-15	26.212145519973
TP53	0.385249583598459	6.90017374161109	9.91618920979774	1.90492449468753e-16	3.22775656019801e-15	26.1987079482083
SUMF1	-0.68513356913274	4.22862996949284	-9.84122718230288	2.7689672904769e-16	4.60320168647472e-15	26.184714057335
MANEAL	-0.516774240252779	5.42409179943163	-9.88904637344383	2.18118550516288e-16	3.67723249882501e-15	26.1833673550289
PHB	-0.656080815117742	8.67347402756369	-9.9309252080663	1.7698984584992e-16	3.02038589999394e-15	26.1810038098643
SART3	0.465162653590575	6.59732420777682	9.8956845951999	2.1101249218715e-16	3.56822337647917e-15	26.1569425459009
APP	-0.339867985337547	8.8654038719346	-9.92031809201834	1.86608467685573e-16	3.16836549601373e-15	26.1468142947963
PCNXL2	0.824857615439668	4.59136619678066	9.84035856019923	2.78099511552835e-16	4.61860598928462e-15	26.1422781048113
MRTO4	-0.501887924239559	6.34824176976519	-9.89181892217213	2.15121943483361e-16	3.63403978062195e-15	26.1099785189236
NDST1	-0.563360765444792	6.45830766881123	-9.87825974999035	2.30179510782582e-16	3.86110545469198e-15	26.0656638937458
ZNF431	1.10866448045427	3.67782141041806	9.78716935664706	3.62636390436805e-16	5.91104385347478e-15	26.0575150820226
AGPAT3	-0.435128900671537	6.69446436768674	-9.87318166668841	2.36086294874126e-16	3.95621963474437e-15	26.0055564531127
TGFB2	0.83899624972073	4.09502236635785	9.82670174313087	2.97712031565044e-16	4.91989724890692e-15	25.986883072918
MARK3	0.357999768596227	7.29644860353082	9.86471987767242	2.46267752769879e-16	4.11858189732346e-15	25.9564839438279
TAB2	0.601072274485058	6.36780990428357	9.84855241873783	2.66958237381939e-16	4.45125579459177e-15	25.9502206418442
METTL21D	0.706609676154076	4.53369976959027	9.80647769693457	3.29325711823132e-16	5.39965020051967e-15	25.9381589772554
GOLGA5	0.567061463016729	6.50316136362765	9.84014929038309	2.78390068199045e-16	4.61884474261986e-15	25.9000269691824
FAM108B1	0.634484285414162	4.81010481712042	9.81091167476827	3.22118962030503e-16	5.29706737561271e-15	25.8998679061341
KIAA1683	1.53990051957787	2.97071222917776	9.70821001358638	5.37776451953284e-16	8.49270385502052e-15	25.8754399312683
WDR5	-0.437056358701121	6.34106655747517	-9.84268382666117	2.74891379701079e-16	4.57441137723468e-15	25.8633649098636
PMS1	0.762286117503528	4.41461732216473	9.77954887219697	3.76692531677606e-16	6.10446308117857e-15	25.8470901893779
RBBP7	-0.38845680206784	7.50194037803346	-9.84708673114571	2.68917830487397e-16	4.479463941306e-15	25.8186487220241
RSF1	0.97253470049142	6.10472695310279	9.81042570670675	3.2290106830508e-16	5.30471263883513e-15	25.8039661145558
GRPEL1	-0.42980313256811	6.03397888097006	-9.81662606799003	3.13063254651603e-16	5.15321837676517e-15	25.796624432027
CTSB	-0.441594311469721	6.77310398040357	-9.82638702294199	2.98179947682428e-16	4.92276549362382e-15	25.7910800382755
GANAB	-0.385571734639289	8.9180986025663	-9.85264161007278	2.61566265747499e-16	4.36570282271574e-15	25.7867722265411
HSP90AB1	-0.299642242503745	12.2065673647244	-9.8807906964045	2.27290972888598e-16	3.8203158096371e-15	25.7817102479373
ZNF562	0.988990620685603	4.88878306842944	9.78266298689259	3.70883810496672e-16	6.01615989015164e-15	25.7740858195761
MSL2	0.607720861558345	5.09746143422325	9.78961033466925	3.58245841489337e-16	5.84517410055383e-15	25.769177140321
DCAF13	-0.511021056115124	7.1731724586828	-9.82843465146919	2.95148722850847e-16	4.88236126702035e-15	25.7675812516699
RBM23	0.389070300456138	6.65364676677852	9.8166628088618	3.13005862369907e-16	5.15321837676517e-15	25.7669814121993
STRADA	0.384293062237527	5.77021417939664	9.80085202950836	3.38701951512946e-16	5.54251608327056e-15	25.7668024331645
CEP290	0.871078981878552	4.83557881806535	9.77421172058227	3.86860255739503e-16	6.25710920404976e-15	25.7308362652858
ZNF24	0.673052685403459	6.88538491780318	9.81837772203458	3.10338703283138e-16	5.11844622653569e-15	25.7302274180961
ALG1	-0.72633464193865	4.16249926337339	-9.74986196058487	4.36845145825139e-16	7.01132266677508e-15	25.717234790695
CEP128	0.867572063562704	3.86223730868788	9.72507591267274	4.94364550054411e-16	7.85161703239314e-15	25.6896479784419
IGF2R	-0.784873360428398	7.22414636734182	-9.8015763687658	3.37479884525023e-16	5.52792711929136e-15	25.6852289408609
FAM161B	0.976675312212361	3.02194659420457	9.69530446333991	5.73552053162509e-16	9.00665214750216e-15	25.6756852873904
SH3BP4	0.490221430535964	6.36225326389235	9.79235387287881	3.53374512856385e-16	5.77696515445765e-15	25.66445356773
MBTD1	0.703785296510802	6.29824193753811	9.78678027260384	3.63341185928672e-16	5.91676532957264e-15	25.6305408002015
IL8	7.18682573366868	-1.78120203938016	9.94937990937687	1.6142210038142e-16	2.77540009455615e-15	25.6040700173247
TP53BP1	0.544191481545593	5.93303900141075	9.76445413217065	4.06164239718576e-16	6.54401805881836e-15	25.5992179205797
NAA20	-0.518240150026322	6.73390872284611	-9.78288083398888	3.70480831854195e-16	6.01545770090248e-15	25.5659791021656
NDEL1	0.535432182184858	5.98443233750605	9.75156485558975	4.33148473454015e-16	6.95866961579726e-15	25.5641286243068
CCDC150	1.34256077452582	2.5493217992254	9.64732430464825	7.28724396295162e-16	1.13158651844385e-14	25.5606519171193
C1orf112	0.681948286531801	4.58712261159337	9.73073863058772	4.80589441693217e-16	7.65464554559748e-15	25.5558590447487
OSBPL11	0.630575431687916	5.11731165093658	9.74598142443379	4.45387383017511e-16	7.13473045362534e-15	25.5472914988692
JKAMP	-0.570328940771857	5.56365059796269	-9.75199656911437	4.32216284341191e-16	6.95037032627123e-15	25.5407215677186
C3orf63	0.713720054895087	6.02779065717435	9.76527248852229	4.04508878159797e-16	6.52992903315101e-15	25.5323492593294
HIST1H2BJ	1.73265650370847	2.44799596448047	9.62605621949051	8.10323589793878e-16	1.24786848210984e-14	25.5262028050868
ATXN7L2	0.756221759318008	3.5181914300403	9.70756321968457	5.39515118918281e-16	8.50410070573923e-15	25.5194778774556
P2RY2	-0.703756279593756	4.51173080635961	-9.73120927895527	4.79461971271802e-16	7.64396759537618e-15	25.515019156418
ZC3H11A	0.398137627763598	8.21428128822859	9.7858710305643	3.64993553630568e-16	5.93789123630118e-15	25.508892758694
ZNF19	1.2785103121057	1.32442249711628	9.63012696788266	7.9402801830072e-16	1.22729432329586e-14	25.5058279738664
ZNF160	0.733056271448762	5.0527576063994	9.73280783489334	4.75652234711849e-16	7.59046562339786e-15	25.5012695713616
ESCO1	0.751265187483023	5.62658832893757	9.74799669374293	4.40930516790606e-16	7.07010734688983e-15	25.4967343874111
SAV1	0.68935805285931	4.85598860890564	9.71724759426295	5.14060311609541e-16	8.14895227616868e-15	25.4934837692846
ZNF408	0.754238578579445	4.39084973746782	9.70792499285969	5.38541933478104e-16	8.49676914668661e-15	25.4744130125939
NUP210	-0.551317218902852	7.99072446300042	-9.78304824059514	3.70171456806979e-16	6.01545770090248e-15	25.4635958177574
LUC7L2	0.442634345866257	6.96970631719891	9.76499076080304	4.05077990642626e-16	6.53281033317962e-15	25.4508881267385
JDP2	1.07449804990551	3.89194486273967	9.65669479733824	6.95431124787226e-16	1.08290410902622e-14	25.441024933624
JMJD1C	0.899467233439687	6.84328872386418	9.7540520479313	4.27805380736605e-16	6.88606081562943e-15	25.4365916792649
KIAA0556	0.592962207283742	5.01324503962146	9.71247587651864	5.26448760842679e-16	8.32954501072182e-15	25.4319593462465
SLC9A8	0.543396543868844	5.37410308284502	9.7304635222071	4.81249710202095e-16	7.65786884245465e-15	25.4288763316472
ATOH8	1.94941429053688	-0.0568563293334384	9.60438020758813	9.02894757392886e-16	1.38151984653601e-14	25.4263520172836
SOX3	-1.18773941501963	2.27084667339098	-9.62792717347075	8.02792876736291e-16	1.23855240503116e-14	25.42386548046
PDCD6	-0.505123815626103	7.96611362072068	-9.77094551756442	3.93217574234009e-16	6.35378812704305e-15	25.4176624285693
ZNF184	0.844456371432469	4.33891009509977	9.68834994412644	5.93807729065884e-16	9.30725441508701e-15	25.4150727162684
RPL22L1	0.880859634671726	5.67785736559614	9.73470787882447	4.71163338810286e-16	7.52601306424377e-15	25.4114981880547
CBFA2T2	0.779482497006106	5.45836325527376	9.71181967997528	5.28175586584789e-16	8.34896834597732e-15	25.4062047728647
CALM2	-0.59239484062863	8.89394387982346	-9.77427341043844	3.86741177373865e-16	6.25710920404976e-15	25.3953075126356
TLE1	0.550802255915558	5.83575462270936	9.72453197725335	4.95708334650286e-16	7.86548974259144e-15	25.3845887959423
ARIH1	0.486788382410983	7.58819709856498	9.74425359158004	4.49244426248632e-16	7.18963041586806e-15	25.3359353517909
FUCA2	-0.37205304447176	6.98899018486192	-9.73850327528277	4.62323073223617e-16	7.3918652739883e-15	25.3271983999857
EEF1A1	-0.415479675273913	12.5747041597458	-9.79063317347863	3.56421921945372e-16	5.82109396739688e-15	25.2979943005393
GGA2	-0.360016007737483	6.7687346337235	-9.72703142379546	4.89563509256895e-16	7.78275677643756e-15	25.2851348384664
USP15	0.576322352683392	6.4430505778096	9.714957135766	5.19970042212907e-16	8.23482858519759e-15	25.2653623690646
POFUT1	-0.457355017144122	5.71496897807028	-9.69858354030147	5.64242600579522e-16	8.87713382134707e-15	25.2152648798818
FIP1L1	0.473533923139978	5.67920125310976	9.68493068743428	6.04027396372583e-16	9.45857132671824e-15	25.1937115693794
ZSCAN12	1.14875640668268	2.32422487920278	9.57827121986032	1.02854247820388e-15	1.56375858231652e-14	25.169770141465
PRTG	-1.17250938626356	3.16966901746398	-9.60950931814149	8.80077314309851e-16	1.3490754357945e-14	25.1378569122251
CTCF	0.390321549058803	6.59581948611356	9.70231893259062	5.53821620893312e-16	8.72138680585664e-15	25.1316647046167
ALDH18A1	-0.34919478057459	6.62955257920379	-9.69126486224261	5.85232105448863e-16	9.18144627722963e-15	25.0891612842794
DAPK3	0.884232562388064	5.51664349121404	9.63823849352377	7.62527329129995e-16	1.18078769003426e-14	25.0665873902798
SPTAN1	0.47243200172546	8.40198309763078	9.69596901790451	5.71653022822496e-16	8.98526800158216e-15	25.0477880163886
PROM2	-0.613683600830799	5.06642340712119	-9.64339085219905	7.4317052212585e-16	1.1518798713654e-14	25.0450916118692
NXF1	0.401125596216533	7.46721710303826	9.67440600418689	6.36601270994841e-16	9.95932615165362e-15	25.0385236247132
FAM179B	0.806486982542621	5.33935501788092	9.64355752199419	7.42552635152501e-16	1.1518798713654e-14	24.996575793342
KIAA0114	-0.600080708757609	6.00046723922922	-9.64814955008572	7.25729391585051e-16	1.12798311755282e-14	24.9659222091381
ANKRD52	-0.642888637918041	7.02077170179801	-9.66237832974864	6.75983134955485e-16	1.05458413703316e-14	24.9495391430289
ATPAF1	-0.52675947372246	5.27071496439512	-9.6281695112392	8.01822584105169e-16	1.23819768204754e-14	24.9360814556243
ARPC1A	-0.427956426861587	7.43159212131734	-9.66076522457117	6.81446936108173e-16	1.06211729352032e-14	24.9133005583957
H2AFY	-0.342496841965978	8.47261156498326	-9.66790865228888	6.57581583218499e-16	1.02721749276488e-14	24.8787169951854
RPL15	-0.512708077310133	9.64973172217409	-9.66783387162846	6.57827035847398e-16	1.02721749276488e-14	24.8226302268587
C1QTNF6	-0.567113357743406	5.85808558917953	-9.62652085886009	8.08446818715347e-16	1.2461257692346e-14	24.8145628675751
PRIM2	0.695260329281509	4.71537752606535	9.58100783832033	1.01459174885075e-15	1.54395199342856e-14	24.8018559116708
VDAC3	-0.493649572330379	5.97053570355437	-9.61447676203333	8.58528777722806e-16	1.31846053981967e-14	24.7910009323129
NOLC1	-0.328807247844336	8.54306781735644	-9.65507354768245	7.01080604726141e-16	1.09068577055256e-14	24.7891579691768
C19orf55	0.889423531898962	3.61319273779505	9.54756830235578	1.19884054323024e-15	1.81771616001655e-14	24.7863963254673
LARP1B	0.663890385449179	5.3777413714857	9.5881632376008	9.79002456871296e-16	1.49115091882655e-14	24.7714448547279
AK4	-0.57814416271002	5.6135569913342	-9.61153758707519	8.71214214646934e-16	1.33671436016104e-14	24.7681036987813
TMEM55B	0.546255450173918	5.97362798219308	9.60350805081109	9.06833069436305e-16	1.3862775368604e-14	24.7503551800959
SNHG8	0.749161015525801	5.76373642383929	9.59898276053885	9.27544913447051e-16	1.41664485228205e-14	24.7401956288474
CBX8	-0.824351405146242	3.76947258085776	-9.52521177462638	1.34032624571652e-15	2.02856254600571e-14	24.6935274702462
POLK	1.22275992938272	4.24805555468441	9.50997229889858	1.44622256257651e-15	2.17701405369303e-14	24.6857536667206
GOLGA2	0.410227267932426	7.31801541552838	9.60857606103711	8.84185676112802e-16	1.35413198235444e-14	24.6824889909538
CAP1	-0.316412775474374	7.81296112891581	-9.61688778992603	8.48260820322768e-16	1.30440689782143e-14	24.6709750310418
EIF3A	0.468553029180221	8.95067983318079	9.63039921255841	7.9294996181736e-16	1.22676180956832e-14	24.6687610575004
ZNF417	0.970352940235011	3.7747213438197	9.51900285613942	1.38250155340844e-15	2.08861390959374e-14	24.660323367131
OSGIN2	0.730356152968355	6.54102528339437	9.59841370366354	9.30182692233345e-16	1.41937731249183e-14	24.6519513407079
YBX1	-0.376962593712536	9.513833099877	-9.61680823750373	8.48597646992178e-16	1.30440689782143e-14	24.5804656047936
ZNF709	1.26466728178132	1.57002038331241	9.43453504353892	2.10715035747983e-15	3.12411193071744e-14	24.5777480608661
DDOST	-0.436167405045105	8.09757238704251	-9.59571931450113	9.42774320222361e-16	1.4372796473472e-14	24.551211802574
SCLT1	1.08792030674839	3.33002762229426	9.45676434777788	1.88595440540398e-15	2.80861099518932e-14	24.53236710254
NOMO3	-0.795062430490471	3.85882614905453	-9.48193759922718	1.66335535670522e-15	2.49488385520521e-14	24.5060609987994
MARCKSL1	-0.561274634972037	7.13388716990414	-9.57483484854724	1.04633232988099e-15	1.58936075249134e-14	24.4812445686614
FBXO8	0.963458319197263	2.93906579496793	9.44723646960425	1.97776926190401e-15	2.93749672611746e-14	24.4683653165245
SEPHS1	-0.3976426997368	6.51657750161483	-9.55895981733404	1.13259361155343e-15	1.7188289981506e-14	24.4532288089403
TMEM168	-0.700369265474542	5.0359289750157	-9.51779040235157	1.39089092139676e-15	2.09939167594219e-14	24.4181493063992
BANP	1.15178245824185	4.57536973070825	9.43096381090172	2.1450285203276e-15	3.16905903264116e-14	24.3166566889622
ASAH1	-0.564657194211621	5.32974030201778	-9.49916381295199	1.52636019078498e-15	2.29351732530889e-14	24.3003966065345
RAB3GAP1	0.515423396638476	6.43124257941195	9.51655610688535	1.39948369499116e-15	2.11045674617062e-14	24.285144889561
C11orf46	0.786756552131216	3.60178668024603	9.44484676050872	2.0014899930696e-15	2.97009038545661e-14	24.2785126643087
LYSMD4	0.853798982221913	3.6347694799667	9.41265907045672	2.35012784975457e-15	3.4476787859031e-14	24.2209732912131
TRIM26	0.62808443522447	7.15230588866758	9.50036433215703	1.51724438819634e-15	2.28187006728377e-14	24.1732299996127
CTSL1	-0.7075856968472	5.80076434926204	-9.47885144307094	1.68916620384738e-15	2.52679924804505e-14	24.1697854949615
SRSF10	0.998432305677667	2.90091621013276	9.40119799374245	2.48840799285418e-15	3.62509889133217e-14	24.1675208494187
DNMT1	0.433876778884422	7.9176775363645	9.52325996831249	1.35344378167677e-15	2.0465636351503e-14	24.1644755127137
ADAM17	0.713890028481152	6.22474546346199	9.47220099895051	1.7461557137457e-15	2.60738465684671e-14	24.1540143582842
AHCY	-0.394705363404224	8.68276976300799	-9.51434143916197	1.41503475530487e-15	2.13198569799268e-14	24.1079818797511
GLUD1	-0.362179759415301	6.81277059655267	-9.47736830101575	1.70171240346875e-15	2.5432920675256e-14	24.0552743956849
ARHGAP17	0.585420803758574	5.01926388728889	9.4334581500517	2.11850144852102e-15	3.13743742456355e-14	24.054789811024
KIAA1429	0.561002453147268	7.0554540798578	9.47992885765266	1.68011015312481e-15	2.51550243517094e-14	24.0363785254409
REPS1	0.467928115009965	5.4419953968344	9.45117872144813	1.93925021452944e-15	2.88541108432298e-14	24.028137456168
SMYD4	0.608356617777737	4.41742917216779	9.4140916934704	2.33339193462807e-15	3.42613228399647e-14	23.9979591277567
SYNPO2	0.77882879866793	5.70477138016374	9.45082354342714	1.94268964217707e-15	2.8879592511795e-14	23.9675254988475
EIF4A3	-0.459376651185319	7.52306652915208	-9.46801427284056	1.78301464393278e-15	2.66004789519463e-14	23.9458976726154
KIAA0125	-1.35716563810083	1.83297225397489	-9.32720630630591	3.5991498621596e-15	5.13147334141152e-14	23.9452535110128
ITGB1BP1	-0.53606428375785	5.77462187381665	-9.43332679799115	2.11989015173213e-15	3.13743742456355e-14	23.9366927040995
NUMB	0.474499520079713	6.31555665469487	9.43096218336646	2.14504593694678e-15	3.16905903264116e-14	23.9362164274213
GATA3	0.548850284045063	8.8585694612958	9.48597787916765	1.63015971106887e-15	2.44728824128508e-14	23.9292176067467
LRIG2	0.794549678775338	3.83819839617093	9.3872547655683	2.66764490669876e-15	3.87945160170696e-14	23.9225765609394
HSPA13	0.884015021998309	5.76448776058116	9.42264452315996	2.23592692994821e-15	3.29169383595544e-14	23.91790354915
SENP7	1.17280739381813	3.94045601970805	9.36048837736893	3.04867079486381e-15	4.39913463100107e-14	23.9107599452454
ABCB10	-0.615616478128683	4.37050075571113	-9.4042182898766	2.4511973841563e-15	3.58337631578933e-14	23.9061742234306
SP3	0.565525382110105	7.00377165301543	9.45805334497841	1.87386470009554e-15	2.79309387204972e-14	23.8977507829647
DCAF10	0.634132941115396	5.37205208511329	9.41642445437741	2.3063951036753e-15	3.38946851615692e-14	23.8838097140787
POLH	0.908679388060674	5.51816998546782	9.40332673958319	2.46212322447738e-15	3.59620513590915e-14	23.881720170844
CDK5R1	-0.858887426273996	2.8049030101877	-9.32504008616464	3.63824278939878e-15	5.1827915170277e-14	23.8716596696497
FLNA	-0.601418175061468	10.5615685601662	-9.48100397362391	1.67112179861265e-15	2.50428682437257e-14	23.8511029405326
TBC1D17	0.69425003479391	5.18681493631049	9.39969033958481	2.50719327208316e-15	3.64928636051513e-14	23.8467496473625
BRI3BP	-0.788423746610154	4.70975557181072	-9.4047348960735	2.44488862498933e-15	3.57728060930197e-14	23.8398376653715
PAPOLG	0.774872195318075	4.53715991728265	9.37858281695889	2.78557040583214e-15	4.04391314818894e-14	23.8275612658243
ZNF644	0.764056273833089	5.37590651067594	9.40234633634127	2.47419414321477e-15	3.61068262226211e-14	23.8101578882781
SENP8	0.946931315362529	2.28719248020125	9.30559901554232	4.00863633337767e-15	5.67177952956076e-14	23.7838444693244
C1QBP	-0.516237483059683	7.61422268928336	-9.43045031566159	2.15053056608934e-15	3.17435773938907e-14	23.7426745368161
ZNF638	0.602677145531795	7.07889746325907	9.41779676796625	2.29065951221899e-15	3.36930428164911e-14	23.7324584958329
CPT2	-0.557013309535538	4.10236336514052	-9.36753424463168	2.94339113381943e-15	4.25824163685088e-14	23.7267469789738
NAMPT	0.609835267639863	6.73702207595148	9.40892222259879	2.39434847241684e-15	3.50639963683882e-14	23.7178327602538
NRIP1	0.883242663216003	6.91810310355272	9.42393409859594	2.2215886351364e-15	3.27346681357014e-14	23.7031364277017
TOE1	0.670247381144755	3.94375414029082	9.35800877550919	3.08660945659592e-15	4.43474712646995e-14	23.6944475532161
HMGN2	-0.363729170219521	8.40567650510008	-9.42890005064135	2.16722720853444e-15	3.19618234881216e-14	23.6885118491145
ODC1	-0.467055207902962	6.8973706332747	-9.409560412313	2.38673789229738e-15	3.49831766089231e-14	23.6853627065544
KIN	0.771058540386683	4.45039225502746	9.32170719804703	3.69922029731056e-15	5.26517108529548e-14	23.6835800967391
TCTN3	-0.462650730562048	5.67462738198567	-9.38423554571174	2.70812460475455e-15	3.93489799217334e-14	23.6669337340999
CTGF	1.26870419423327	1.56320050933519	9.24280116746102	5.48249903318278e-15	7.67917201264228e-14	23.645744520574
C1orf226	0.621893290529451	4.45595842770565	9.35930981573924	3.06664468551033e-15	4.41744752114339e-14	23.6287412564941
HPS5	0.741178737052286	5.0860502116259	9.35145883796251	3.18911002247499e-15	4.57415746276772e-14	23.6252399642931
MYO5C	0.569467072742189	8.05242718409565	9.40191142814258	2.47956773900733e-15	3.61536973558489e-14	23.584080100856
TRAPPC1	-0.677176062144769	5.62881504705954	-9.35312815901805	3.16266809664537e-15	4.54012542903839e-14	23.5647463650879
CWC22	0.569577895872753	4.8486872824422	9.33913461644845	3.3912833838263e-15	4.85165297785381e-14	23.5601360664156
RBM33	0.61974791732615	6.48375812059085	9.36987231656917	2.90926466183282e-15	4.21616483574454e-14	23.5536941906013
KIAA0586	0.785937600729263	5.05389246086195	9.30753264510226	3.97016906544254e-15	5.62210901358688e-14	23.5105826740783
CBX2	-0.542623203278654	6.35237729928262	-9.36795505942826	2.93721954041628e-15	4.25299217263393e-14	23.5057409558249
IGSF1	-0.643761717108862	5.61789926540715	-9.34459671861205	3.30014618919829e-15	4.72531206062947e-14	23.4940081347854
EIF1AX	-0.540392222085822	6.4127075837988	-9.35826608278649	3.08265073850673e-15	4.43474712646995e-14	23.4676321412542
PATL1	0.564039702127738	5.55871672395601	9.33688668689424	3.42951749773912e-15	4.89797187294526e-14	23.4414837889596
ILF2	-0.394655537702139	8.38520566285941	-9.37565507569984	2.82654829902901e-15	4.09984334370868e-14	23.4356026616212
PTDSS1	-0.307778995491588	7.31614614131706	-9.35809600807028	3.08526679930665e-15	4.43474712646995e-14	23.4014337957051
USP42	0.545744116025435	5.4609559549118	9.32077234229502	3.7165067906331e-15	5.28527717402619e-14	23.3894801574743
ALS2	0.599993655179762	5.894525699483	9.31600725510327	3.80588065384493e-15	5.39860458480938e-14	23.3629751728527
SRSF1	-0.415510202808182	8.80616712877644	-9.36685922056924	2.9533179908455e-15	4.26891011917892e-14	23.3472038435118
YAF2	0.791151789063133	4.40126391732332	9.26063408747127	5.01611254635359e-15	7.05546393820163e-14	23.3453288715409
CDYL	0.382726945431596	6.1645562850102	9.32797630783674	3.58535529453695e-15	5.11616740152183e-14	23.3402705248908
S100A11	-0.541716511129568	9.12458130431821	-9.36311933194963	3.00892579022258e-15	4.34553323969623e-14	23.3388996191875
RNF41	0.558873500860027	5.75281830328092	9.30303662537354	4.06018637681999e-15	5.73986111292793e-14	23.3195606464237
QRICH1	0.343445978017527	6.02592021863149	9.31957182285734	3.73882412549299e-15	5.30798766339089e-14	23.3184549918284
MTMR4	0.456399441016671	7.46852985721993	9.3456494311998	3.28286464987361e-15	4.70459540741099e-14	23.3017325959941
PFKM	-0.394806081042317	6.01366676945047	-9.31227304222402	3.87741773608721e-15	5.49541815409513e-14	23.291329805936
TRIM28	-0.582364625029276	9.59774689081831	-9.35939432101311	3.06535240411744e-15	4.41744752114339e-14	23.2899809328619
ARPC2	-0.396706856440947	8.02782309475371	-9.33692268702082	3.4289018053909e-15	4.89797187294526e-14	23.2707162993012
ZNF133	0.965337124243679	3.2461183522314	9.20490018366116	6.62261178191736e-15	9.20669654536874e-14	23.2431182924929
KPNA4	0.526210096682959	7.42720414100168	9.31967911636009	3.73682413084278e-15	5.30798766339089e-14	23.2311992904085
C20orf112	0.613784216136457	5.17935275924777	9.27430245305571	4.68565992965438e-15	6.60176719996124e-14	23.2093893080769
ZNF646	0.653274837313741	4.85167112697909	9.26003472864365	5.0311241984683e-15	7.07063202480536e-14	23.1341384598169
AK2	-0.43542650581685	6.70258814360315	-9.28295125648064	4.4878911712809e-15	6.33914627943427e-14	23.0736132850393
GEMIN6	-1.14201646085417	2.74790553326371	-9.16503197869435	8.07831802769849e-15	1.11654372475396e-13	23.0548743058678
ADAM15	-0.627449722494775	6.84571235320612	-9.27628010705464	4.6396833531437e-15	6.54250121399454e-14	23.0438119358284
ADCY6	-0.650133267093955	5.0833044932419	-9.22964861598338	5.85401626343727e-15	8.15175420397377e-14	23.0264905457667
RPS26	-0.664162400926937	7.20308148684252	-9.27883254420088	4.58100982831052e-15	6.46521589608988e-14	23.0262104671852
EHBP1	0.606684169593994	5.36298112246976	9.23438534581674	5.71740670977269e-15	7.99480851289619e-14	23.0078702924481
RBM6	0.481808041129181	5.87244986159517	9.24581460780129	5.40075139676978e-15	7.57736294962901e-14	23.0034727786123
ERC2	1.07287838698773	2.58818196690895	9.14956658669344	8.72547986796629e-15	1.19414832497437e-13	22.9645618841046
MORC2	0.363292367144741	6.40223222674042	9.2522662224821	5.22980535325644e-15	7.34368301661299e-14	22.9622133324631
PHLDB1	0.703596855583143	4.82451589031126	9.19917156095122	6.81443136703995e-15	9.4497968642103e-14	22.9499470325593
CCL2	5.65283973197822	-3.23349744661533	9.547065982516	1.20184932397044e-15	1.82062754475378e-14	22.9441853556724
MDH1	-0.46246237246073	7.23478458503183	-9.26145320112253	4.99566921618672e-15	7.03262390332548e-14	22.935157272076
APOD	-0.634679003881636	6.0054088277236	-9.23415559374964	5.72395877159784e-15	7.99728375072701e-14	22.907792249447
WDR61	-0.448073753865265	6.75797934863996	-9.24475217172203	5.42943289600024e-15	7.6112184201767e-14	22.8853531092594
ZNF34	0.707928328357574	3.39495711523923	9.13724983929801	9.2777264380207e-15	1.26661793428129e-13	22.8697560593259
DKK1	0.622090089177573	6.41450477589382	9.23398071795665	5.72895090079047e-15	7.99757720073621e-14	22.8503013182205
ZNF140	0.803744825577329	4.08269633414748	9.16398700335112	8.12049408162583e-15	1.12052098202236e-13	22.8493718006444
CAMTA2	0.617586108227393	5.93913523214158	9.20318732236043	6.67939367411007e-15	9.27792191078213e-14	22.8277214140134
CDR2	0.417144015491873	5.46570733320829	9.19951546741622	6.80276085114222e-15	9.44144169912884e-14	22.7833762785551
FRMD4B	1.3356966416178	1.42991934730789	9.06216516740019	1.34856600025155e-14	1.80427342305656e-13	22.7612636766298
PSME3	-0.3512170903886	7.2433986752176	-9.22978902220362	5.84992036514323e-15	8.15175420397377e-14	22.7549096296427
DENND1A	0.502332812552415	4.93488513963305	9.17382442173209	7.73200342322795e-15	1.06956183002535e-13	22.7305376164025
PPIL4	0.748063846815078	5.41685409212538	9.15614255139743	8.44420498274218e-15	1.1613559550278e-13	22.7046725870132
TMSB10	-0.7336956627801	9.03692182748182	-9.23223913538351	5.77890533095345e-15	8.06058488364183e-14	22.6979916697803
CCDC64	0.641152463725573	5.48310057579343	9.15296593230645	8.57892992631496e-15	1.17601659088272e-13	22.6880140399955
RAD52	0.961033349064661	3.00534491078378	9.07570736317572	1.26061479024899e-14	1.69609989960774e-13	22.6669464991748
IGSF3	-0.499695629504717	5.8661127774805	-9.18679296757185	7.24808590333208e-15	1.00428325308472e-13	22.6355302114811
EPCAM	-0.385657542362331	8.9149527350502	-9.21706951577186	6.23284031412557e-15	8.67204837050217e-14	22.6245711915949
THADA	0.473295700512688	5.61594142806665	9.17773781364509	7.5826713446957e-15	1.04977314212492e-13	22.6221062607356
PKM2	-0.408414368998757	11.1954919975134	-9.24170859894325	5.51244224205177e-15	7.71465138544551e-14	22.6198803534461
CTTNBP2NL	1.06575667052266	3.96374718695785	9.08545937244238	1.20084933612003e-14	1.61829204651663e-13	22.5839511318464
INO80D	1.0501280298433	5.41168729393907	9.15424124476492	8.5245860652198e-15	1.17048585677123e-13	22.5784465618087
SGCG	0.519165420643624	5.82568626056248	9.15461418818573	8.50875920206784e-15	1.16927271072623e-13	22.5683989891812
LAMC1	-0.555194291347861	6.24272579191673	-9.16089020411458	8.2467795162835e-15	1.13700857898042e-13	22.5520311451674
METTL2A	0.463914656583175	6.0384821502015	9.16445050532077	8.10175969131082e-15	1.11885903449614e-13	22.5485667980468
SCYL3	0.646401416721198	4.45056215626627	9.11359232524824	1.04382679036411e-14	1.41811204240856e-13	22.5441499734213
IL6ST	0.836515086406378	6.17789003100429	9.15749247364482	8.38759462915974e-15	1.15547061431687e-13	22.5364633761024
PCDHA11	-0.855217026079962	3.37791430155155	-9.07421781876223	1.27000140572395e-14	1.7073555875665e-13	22.5264776513692
PLCH1	0.957155488282021	2.59605832385161	9.05293743948248	1.41198098919396e-14	1.8771041385755e-13	22.5234429080895
FAM110B	0.918979539940423	2.52806558614193	9.04745010303264	1.4510941498989e-14	1.92603956848486e-13	22.5194642722985
ZNF721	0.670445838209761	5.40704198748163	9.13793807216877	9.24596715790811e-15	1.2633133557913e-13	22.4967042073483
ATF1	0.589575956395902	5.50314556759149	9.13488909483172	9.38749580394061e-15	1.28055856301063e-13	22.4950536658496
NT5DC2	-0.627648105672735	6.14757385747346	-9.15343893202613	8.5587341185928e-15	1.17421057751719e-13	22.4940326579126
PLXNA1	-0.674800999646521	6.46433671634349	-9.15654179971289	8.42742247297253e-15	1.1600017566913e-13	22.4765688205088
COQ10B	0.488673856494157	6.08882742419829	9.14880676690708	8.75857703520059e-15	1.19769781142023e-13	22.4601658501002
C1orf93	-0.621725932795644	4.96803013507743	-9.12066173372103	1.00770502085358e-14	1.37126596979294e-13	22.4278059348709
HSPA1A	0.935013156593471	9.30862539928997	9.12603721641597	9.8107642582656e-15	1.33720636882831e-13	22.399070070119
ZBTB42	-0.6391196071786	4.40954265276383	-9.09402176213452	1.15071210428406e-14	1.55574043913069e-13	22.3406845020716
TMEM86A	1.46847948213397	0.950369988013936	8.96835796296696	2.15121260013965e-14	2.80412497580155e-13	22.3385568043038
PRR15L	-0.613609885460818	4.15669579772605	-9.09327372068794	1.15500764536627e-14	1.56028534858593e-13	22.318295757532
SNRPC	-0.606858816244038	6.33987450717985	-9.12006912291762	1.01068446833011e-14	1.37420219905307e-13	22.3136982460012
CDC123	-0.511855989515644	6.40857350879693	-9.12542491824055	9.84073755775798e-15	1.34019946999955e-13	22.3084864155626
TULP3	0.642756799884483	5.60455577328972	9.08243655142788	1.21906572423601e-14	1.64151812980057e-13	22.3084271466717
SNN	-0.560077290551717	4.56403565550414	-9.05370341938536	1.40660555486423e-14	1.87144560855604e-13	22.272138381428
SLC7A5P1	1.8503347054877	1.14984939782107	8.9511290831366	2.34377460025461e-14	3.02915660082365e-13	22.2613947172137
FAM129B	-0.538542308269465	7.36974669032703	-9.11026589444059	1.06126807066838e-14	1.43946854938021e-13	22.1884502625453
HSPA8	0.319252884822628	11.9936459746859	9.1508457986516	8.67004032538135e-15	1.18753279608254e-13	22.1835138868925
CDT1	0.667924084829655	6.28237707882779	9.10494589302656	1.08976908063734e-14	1.47573264004687e-13	22.1734382605159
C2CD3	0.951271459958645	5.24942404877402	9.06177900766916	1.35116184571936e-14	1.80630141549245e-13	22.172108908919
ATP5F1	-0.452303448127707	7.247802172371	-9.10704996751494	1.07840660191388e-14	1.46152933633774e-13	22.1646676239007
PPP2R4	-0.422273640606482	7.65924880619977	-9.11163851843675	1.05403607560307e-14	1.43081975068065e-13	22.1565210821026
SEC24B	0.586946363572317	5.38119821136391	9.07262672132315	1.28010508353719e-14	1.71955641904225e-13	22.1434541804022
TUSC2	-0.863424382068841	4.28681395445308	-9.01609383788949	1.69627598105976e-14	2.24079932916615e-13	22.1248498644413
NCOR2	0.73330060297719	7.71701104692565	9.10430157414075	1.09327240275537e-14	1.47927893719101e-13	22.1109389502455
ANKS1A	0.540530261437674	5.85103461621583	9.06003219863423	1.36296673295744e-14	1.8206274474425e-13	22.1011392863894
ZFAND3	0.40914522734628	6.50130552472739	9.06962896449232	1.29935982692133e-14	1.74122546037118e-13	22.0898372801127
MORC3	0.677449469097207	5.41611944338157	9.04935919878924	1.43736509332443e-14	1.90933231300698e-13	22.0848505656942
CLDN7	-0.578452387413234	7.46626215141809	-9.09311177685878	1.15593969558597e-14	1.56028534858593e-13	22.0823321374703
ZBTB17	0.771026098789894	4.51926520481044	9.02606242287158	1.61414813509611e-14	2.13737239994833e-13	22.0701576257252
HELB	1.40322433662933	2.53752939387668	8.93916732305803	2.48749753730826e-14	3.207471766688e-13	22.06671644723
SPECC1L	0.540042678377964	6.5149450825746	9.07232982265552	1.28199929659275e-14	1.72071879905434e-13	22.0383791629053
RAB3A	-1.27707853954284	2.83598768072042	-8.92767119496849	2.63390946520139e-14	3.38062178787629e-13	22.0200289311159
PTTG1IP	-0.274553786386179	8.33775533888096	-9.08553487966811	1.2003978048413e-14	1.61829204651663e-13	22.0086481770385
FGD4	0.895787376375032	4.6391357025362	9.00290228040923	1.81140483115346e-14	2.38534916505594e-13	21.9760350483919
MARK2	0.422510050912544	6.44775015784775	9.05632892310194	1.38833508846173e-14	1.84993872490359e-13	21.972714685973
C2orf42	0.857792315077642	3.97944226346768	8.94891594728259	2.36972612628149e-14	3.06033202594067e-13	21.9700140131496
XYLT2	-0.67901672553867	5.09208302407635	-9.01077476744987	1.74179176145463e-14	2.29548663660893e-13	21.9437073849524
RPS6KC1	0.817599489738453	4.29586029528158	8.97391313189325	2.09255649623159e-14	2.73192153340961e-13	21.939241128963
AKAP13	0.811537998974025	7.42347119636596	9.05853939522025	1.37313663768626e-14	1.83274837419513e-13	21.9351893555729
ISOC1	-0.39763533322416	6.60255765383283	-9.05752328657112	1.38010230985414e-14	1.84057663716114e-13	21.9290460419341
HHEX	-1.01391693813674	2.51552863166125	-8.91626075005353	2.78773466992108e-14	3.56983726031854e-13	21.9212478080411
CD164	-0.533250432160836	8.18968820815977	-9.0643440686135	1.33401202743583e-14	1.78623035603177e-13	21.9183890249223
CDK17	0.667170792669555	5.30064921524535	9.01232832412487	1.72837319882527e-14	2.2795988467787e-13	21.8941359518222
SPAG1	0.649310634850758	5.15422704524782	8.99479004507073	1.88604489156832e-14	2.47389919737949e-13	21.8806953098051
ZNF202	0.660439742482737	3.04521099892608	8.95862703160224	2.25794334788992e-14	2.92500732378862e-13	21.8779350683861
VAV2	0.387052119564905	6.45162145386886	9.04263122028131	1.48633384917958e-14	1.97124879410621e-13	21.8687124637992
TRERF1	0.667336597558066	3.96149478365189	8.98193320475619	2.01067929905475e-14	2.62707817167123e-13	21.8684285136628
LHX1	-1.14295484356876	2.53046701078459	-8.89498117986962	3.09896109162021e-14	3.94421805907583e-13	21.8619943072366
ZXDC	0.571618854109171	5.58620778486359	9.02350791932133	1.63480759641026e-14	2.16130610611583e-13	21.8571400201474
PTPRF	-0.60203237835254	8.25509460155546	-9.05618441415589	1.38933451236481e-14	1.84993872490359e-13	21.8502973097509
ARNT	0.525864967025895	6.08281818475831	9.01286837167321	1.72373285360445e-14	2.27527294740969e-13	21.84126724932
SGPP1	-0.62631099384043	5.06171105974021	-8.99856328840059	1.85095308715308e-14	2.42977546542764e-13	21.8342512035485
ZBTB4	0.490656938541274	5.93437042870985	9.0019316930907	1.8201774638547e-14	2.39313269697374e-13	21.795075505756
IRAK2	2.49033658112803	0.507236492512935	8.88090488186136	3.32365978863075e-14	4.20460562065511e-13	21.7849788992042
NDUFA10	-0.394453099805527	6.98776289840959	-9.02633002181453	1.61199907951725e-14	2.13621811456787e-13	21.7813230421679
MYNN	0.569980284838215	4.99047211956877	8.99349449481774	1.89824628501877e-14	2.48795226259043e-13	21.7726746256823
CDK2AP1	-0.387740347490198	6.97555780155385	-9.02452315129504	1.62656551532933e-14	2.15211089227592e-13	21.7717470968676
RPL4	-0.429176711287209	11.6160255053863	-9.06984030311766	1.29799296274809e-14	1.7407886374498e-13	21.7517940030324
RPS6KA4	-0.638135693886841	5.70416762773684	-8.98399118297684	1.99019010676917e-14	2.60234084015697e-13	21.7353398142981
ZRANB3	0.745003923882177	3.73727255910577	8.92298846028335	2.69598520309884e-14	3.45499283805555e-13	21.7187277612063
RGAG4	0.77004177798735	3.70991942728295	8.90168499063656	2.99734399825196e-14	3.82069977338154e-13	21.6835859363782
C14orf102	0.522263498335274	4.58230520691665	8.9683577176796	2.15121522599461e-14	2.80412497580155e-13	21.6708963627716
NDUFA4	-0.629679819224976	7.23286986521758	-9.00139851854326	1.82501458889445e-14	2.39760754003698e-13	21.6597942067814
NCRNA00219	0.673730758984504	5.11807345253194	8.96273007348647	2.21231051146499e-14	2.8792747855051e-13	21.6439961626573
BAZ1A	0.560051395153363	7.6229220275315	9.00264968352437	1.81368385080656e-14	2.3864711818166e-13	21.6362324056857
PIBF1	1.30441500618133	2.62711516322751	8.83896305372871	4.09424578161067e-14	5.12516215955515e-13	21.6354215450641
FCHSD2	0.600772694480012	4.69481123610932	8.93519969010106	2.53708656382266e-14	3.26637688170671e-13	21.5893686626816
PAM	-0.445077697563146	5.69776988431607	-8.95909685320484	2.25267085118189e-14	2.92382036131899e-13	21.5754418064216
VCPIP1	0.722798936197302	5.68512270545537	8.95941828486335	2.24907071939678e-14	2.92256866442826e-13	21.5626814244024
ZNF484	1.09374301262307	2.46071245600248	8.86604468104437	3.5785381504093e-14	4.5031957883706e-13	21.5384854968522
ZNF93	0.943811880901675	2.73610330269405	8.85264320542151	3.82508311746873e-14	4.80982632004114e-13	21.5303628031789
MAST4	0.748877882379725	5.46595194890028	8.95174974397482	2.33654772444015e-14	3.02215190591935e-13	21.5264425633093
S100A10	-0.539545796255462	8.45677814703861	-8.99020263662566	1.92960445074829e-14	2.52707163933551e-13	21.522097854892
MCM9	0.561108947750251	4.62692898539177	8.93481852754657	2.54190212914016e-14	3.27005932367231e-13	21.5204176440941
MAD1L1	0.641582731222803	4.86683143657901	8.93261453477228	2.56992658482958e-14	3.3010331954447e-13	21.5167458717873
CD2BP2	-0.512806895058894	7.29517073737979	-8.95868771691264	2.25726162456326e-14	2.92500732378862e-13	21.4896939453554
RIPK4	0.680763004618625	4.34495636946216	8.89148823817861	3.15326276947364e-14	4.01027882560283e-13	21.4891113574517
KIAA1310	0.407460215267635	6.42800273101051	8.95902017476669	2.25353052244689e-14	2.92382036131899e-13	21.4837540362501
CD3EAP	-0.751651183578649	3.28983670677087	-8.87800187789639	3.37198517680068e-14	4.26251550240473e-13	21.4806599951922
FNBP4	0.42786233424269	7.36923738425112	8.96623581943364	2.17405077857796e-14	2.83168420723814e-13	21.468473986364
PSAP	-0.42724878776937	9.71350771373971	-8.98731760241361	1.95751219199257e-14	2.56161454607854e-13	21.4578275020725
MAPKAPK3	-0.499080042455119	4.69413355144072	-8.90673523012683	2.92299460866406e-14	3.73161540727463e-13	21.4396282153588
CASKIN2	0.623982919341384	6.58735898796288	8.94370471316395	2.43197236533005e-14	3.13829520353239e-13	21.4386531698915
LPCAT3	-0.443552491638286	5.20075732538281	-8.91537539509184	2.80003855869903e-14	3.58284964465819e-13	21.4352649442467
HSPE1	-0.784804335432561	6.60915666135536	-8.92351101731897	2.68898626282561e-14	3.44866612419443e-13	21.4176922738337
ZNF181	0.989261540366391	2.88298767978381	8.82927443325963	4.29622996711081e-14	5.35795301789419e-13	21.4108857139379
HDHD1	-0.707318476118386	3.66006371030444	-8.87044069960167	3.50117135731308e-14	4.40915585690542e-13	21.4014981685414
KIAA1467	0.42646958362569	5.88642277267532	8.93699680550514	2.51450441482582e-14	3.23979752184491e-13	21.4009654072605
CKAP2L	0.764457950781232	4.11433546505071	8.88738889303664	3.21820422577896e-14	4.08976044619508e-13	21.3873833017553
ERLIN2	-0.527056524969602	5.32119577026228	-8.91290238609592	2.8346942011737e-14	3.62440326429087e-13	21.3793254598554
CCT3	-0.366251320655536	9.18550909693383	-8.96223174868634	2.217803239174e-14	2.88417895582783e-13	21.3438771936188
LRCH3	1.01268398217321	3.93931501873746	8.84083864210787	4.05625342222338e-14	5.08903092522609e-13	21.3422532952922
SKP1	-0.503554158983649	8.44375521455257	-8.95383231338387	2.31246077995471e-14	2.99331223560082e-13	21.3419216183904
SDC3	-0.613989504883661	5.40564362840751	-8.88621246998937	3.23708634061478e-14	4.10751380579981e-13	21.3272238878398
FILIP1L	1.92431794060612	1.42421844294577	8.75277494977204	6.28266636002139e-14	7.67504106683694e-13	21.2988765819435
ZNF529	0.918528892695872	3.08904477979277	8.81894379682142	4.52256412150895e-14	5.62530850972331e-13	21.2816432013641
ZNF398	0.461532669278158	5.07050675511272	8.8817227364681	3.31017046237493e-14	4.19071088665846e-13	21.2317185870044
C6orf115	-0.669202685608236	5.34428507586129	-8.87504221012625	3.42197586163609e-14	4.32244141314214e-13	21.2259082292749
ZNF608	0.873248583831157	2.32421774443735	8.81067228559822	4.7123325610332e-14	5.84636867586938e-13	21.2245809827051
ZNF670	0.822015247205625	2.78441926119979	8.81007811860274	4.72626619067129e-14	5.85930880450605e-13	21.2208573891097
H2AFZ	-0.428161720920061	8.967269612493	-8.93337269505171	2.56025171052599e-14	3.29113371305432e-13	21.2068593645905
EPB41L5	0.478363333694112	7.11244760319477	8.91274972035015	2.83684756813965e-14	3.62440326429087e-13	21.2018478150521
GALNT2	-0.408596016689978	6.66105892088821	-8.89957641212782	3.02894226022538e-14	3.85803734653536e-13	21.2012221257173
PLAA	0.457579219209555	6.1961314729127	8.88590805059414	3.24199039110886e-14	4.11061768771074e-13	21.1427201498696
THAP9	0.855337581785605	3.03957339298958	8.78571297731305	5.33448777888502e-14	6.56951204816444e-13	21.1405272025585
NIPBL	0.798221475830537	7.14642297399022	8.88451224736101	3.2645712341688e-14	4.13611282729084e-13	21.0918232036837
AGPAT6	-0.33726253754116	6.10181812923138	-8.87451216600811	3.43100643157723e-14	4.33057747635453e-13	21.0891232646284
HMGB1	-0.516539355104792	8.78310513986692	-8.90199580734989	2.99271413967309e-14	3.81770795361501e-13	21.0554140479625
NUP98	0.56804293513878	6.82748983515218	8.87083717379099	3.49427631241241e-14	4.40378877534176e-13	21.0395859438092
TMED3	-0.536306553850989	7.21195477784369	-8.87298227158354	3.45720547490609e-14	4.36035477845621e-13	21.0108769139447
FBXO9	-0.433639646115929	5.54841921731097	-8.84031891170071	4.06674582303542e-14	5.09837010078293e-13	20.9962032498033
PAPD4	0.541522865196847	5.34122902760903	8.82998722440348	4.28103694800303e-14	5.34298969540319e-13	20.9855963182678
NAA16	0.754397411323185	5.5562210056561	8.82999936665558	4.28077860303505e-14	5.34298969540319e-13	20.9831570528406
YWHAQ	-0.331780046492888	8.99963570545702	-8.8865949462109	3.23093532638094e-14	4.10282174627144e-13	20.9749581007314
HEXB	-0.405377623921468	7.09893722104968	-8.85224327995744	3.83269536192369e-14	4.81577740291599e-13	20.9483173448781
DENND4C	0.78176791904121	5.81120703712726	8.83208932071583	4.23654265689149e-14	5.29932231816405e-13	20.9470197486822
SCAND3	1.04599978186423	2.86759539162881	8.72849293738483	7.08772281632192e-14	8.6082117923143e-13	20.9277753251361
MIDN	0.657932716708236	7.32255438856202	8.84715428229613	3.93089070087011e-14	4.93545165775913e-13	20.9098169727141
C7orf53	1.40793566433173	2.92084194703507	8.68514583515323	8.78913208682821e-14	1.05520061033823e-12	20.9030283433513
PTPN23	0.608301790412418	5.7121382099114	8.82145134224297	4.46655581906705e-14	5.56622053040814e-13	20.8963349737295
TLK1	0.579109069270121	6.5561371443622	8.83055470652118	4.26897951260107e-14	5.33590533398657e-13	20.8634334246613
TBC1D2	0.988965524443556	3.09430140246105	8.69504884732268	8.36764378504462e-14	1.00749081829436e-12	20.860498001984
RNF111	0.754996601918781	5.19626130152162	8.80359809711893	4.88092261493184e-14	6.03761463107397e-13	20.8585478695778
PHF20L1	0.682972987057782	6.52298771220911	8.82016297504348	4.49524566559854e-14	5.59780256972971e-13	20.8552954427509
HIST2H2AB	2.69959900544164	-0.0570265565935124	8.71068960938583	7.74264579465281e-14	9.35606996168884e-13	20.8287557689348
TRUB2	-0.50642019495826	5.54687148066469	-8.81167659147303	4.68887403126374e-14	5.8215834668786e-13	20.8159035458733
FOXJ2	0.637432473634493	4.89181244391308	8.78257852363209	5.4182021050644e-14	6.66279500037478e-13	20.8149231302438
RXRB	0.586568064841209	4.95648858394394	8.77953764749318	5.50066974396997e-14	6.7542731863549e-13	20.8101678699472
USP47	0.541309077459494	5.78754211365469	8.80326217647258	4.88907619858671e-14	6.04323062418064e-13	20.8020552358529
RRAGC	0.671813236143932	4.75400251011141	8.75123741451134	6.3308208205303e-14	7.72822243814225e-13	20.7981820302284
GLRX5	-0.481665005747122	6.56638043524164	-8.81887719736654	4.52406119682962e-14	5.62530850972331e-13	20.7913166688773
NCRNA00094	-0.688954644719769	3.69340169497169	-8.74158235932965	6.64174087296429e-14	8.09595294165123e-13	20.7820570487571
G2E3	0.854909067643064	6.02626408281965	8.79176008395806	5.17661260799593e-14	6.38448888319499e-13	20.7781701984034
DIP2A	0.545933384728713	6.43310237181227	8.80537074421201	4.83812050802612e-14	5.98909899157874e-13	20.7655987050666
PTK7	-0.583740689500519	5.4163199586932	-8.78395495722124	5.38128037484424e-14	6.62226144141979e-13	20.7635749049686
TRAF3IP2	0.518823966122992	4.98493074191515	8.77262534690056	5.6928185106814e-14	6.97996310649822e-13	20.7454711355621
ATP6AP2	-0.465180351834947	6.72099415984825	-8.80207712130438	4.91794897878649e-14	6.07442974307424e-13	20.7021501567098
CCT5	-0.335866373698634	9.8170032629112	-8.83958952838831	4.08151642662109e-14	5.11305473549146e-13	20.6937279726552
SNRPD2	-0.743777120766055	7.32130709394357	-8.80705558607576	4.79778578324188e-14	5.94356810658794e-13	20.6896799461127
VAMP3	-0.420417457042971	5.95642348397361	-8.78029687876135	5.4799630399501e-14	6.73379146804742e-13	20.6582866401022
RAB3GAP2	0.682846545359005	5.92516964952231	8.7676529059607	5.83517116245427e-14	7.14402653886422e-13	20.6436249352502
SUPT16H	-0.382448566697633	8.55912447217095	-8.81600733378272	4.58904426054968e-14	5.70187044676322e-13	20.6227875251754
RBM12	-0.494281752832741	6.1636483520479	-8.78783860074258	5.27845273525408e-14	6.50529429214364e-13	20.6145760085124
NSUN4	0.458253245573312	5.13734583442044	8.75679977419125	6.1583353312423e-14	7.52865497658598e-13	20.6128572998659
ZBTB3	1.01570867296524	2.3828265964696	8.65722897557575	1.00948120999821e-13	1.20331887070635e-12	20.6003210591466
ANKRD46	-0.721361315586751	4.26086652188024	-8.71274639781377	7.66400023595165e-14	9.28115423215463e-13	20.5869791766556
ANXA2	-0.41729539988129	8.84583289471465	-8.79765118525626	5.02729536391225e-14	6.20490683882424e-13	20.5479268203939
LOC100128338	-0.441214535872613	6.44541154959426	-8.77094190087307	5.74062046851564e-14	7.03341660919089e-13	20.5280137042498
MTCH2	-0.339093535092977	7.28054030559639	-8.77524660884302	5.6191764901664e-14	6.89472543078084e-13	20.5161578795466
ZNF624	0.919794169993798	2.28421520849388	8.66646130308297	9.64290028706256e-14	1.15191331714882e-12	20.5051556378367
LOC100216546	1.13166481838458	4.9905240869775	8.70785090626827	7.8525136150942e-14	9.48198106128776e-13	20.4916811151783
PKDCC	-2.64045634950686	0.906973297546912	-8.60551187674259	1.30460010083733e-13	1.52788039820752e-12	20.4733028395047
IFFO2	-0.69090961762912	4.39055457438701	-8.68611628194731	8.74690906952507e-14	1.05088582815185e-12	20.4642208818792
ADAT2	-0.870741577717843	2.69902723812589	-8.64495861929024	1.07282914257708e-13	1.27519506613071e-12	20.4632901404
PA2G4P4	2.71928889774781	-0.439955175245415	8.59396511972785	1.38144831558532e-13	1.61116013743589e-12	20.4113788546796
SLC6A6	-0.567087863419257	7.03464887144035	-8.74056032560651	6.67553219237322e-14	8.13121634269845e-13	20.3931734689902
DBI	-0.592987523060319	7.46975124629459	-8.74543832037057	6.51578138853539e-14	7.94820772734251e-13	20.3669242577616
NQO1	-0.399739485379206	9.07442080604924	-8.76095302572463	6.03261039081711e-14	7.3803493910772e-13	20.3436759373705
C14orf2	-0.688697465265821	6.92970185585534	-8.72943861819789	7.05452355473322e-14	8.57995738609985e-13	20.336068007493
COX6B1	-0.72217430675787	6.96059366108143	-8.72930146839635	7.05932872714266e-14	8.57995738609985e-13	20.331421883242
FXR2	0.437198167795956	6.52455350565511	8.71887872400308	7.43421707408292e-14	9.01594244720542e-13	20.3270680837293
UPF3B	0.626395434239754	5.43564130050684	8.68981771138226	8.58771364274788e-14	1.03250124343146e-12	20.3129112433764
CDK4	-0.437578186577278	7.72344567433193	-8.73833766723379	6.74961287011761e-14	8.21546765937751e-13	20.2947643271923
NFAT5	1.11793085307891	7.1277107649095	8.71701081658446	7.50347143619358e-14	9.09333741296387e-13	20.2927074051406
ADCY9	-0.574637598829966	6.02902385324904	-8.71077671365252	7.73929891403896e-14	9.35606996168884e-13	20.289105924363
ATP13A2	-0.664722506285244	5.41094893756166	-8.68307375981878	8.87996746822506e-14	1.06457760529459e-12	20.2733430096364
BCORL1	0.997261778190542	4.67288363612168	8.64210628694872	1.08811391857255e-13	1.2906111471069e-12	20.2615935746363
BIRC2	0.685630497892435	4.52067817126229	8.65822336794844	1.00451397274715e-13	1.19825190301165e-12	20.2534580764396
EBNA1BP2	-0.497193695281878	6.87736051760932	-8.71154936321125	7.70967386414515e-14	9.32970952995395e-13	20.2244772115477
FAM127A	-0.701399607423471	5.09360268414701	-8.66501546753699	9.71231593685345e-14	1.15937738563838e-12	20.2106422302731
TOX4	0.297517525825397	6.94047330140866	8.70058539691597	8.14085112330242e-14	9.82305874358655e-13	20.210303678075
HSPH1	0.607782206354466	10.3379439314484	8.72593300893116	7.1783763643663e-14	8.71198594467794e-13	20.2085671796629
KAZN	-0.543291290141087	4.17848490180852	-8.64930905207186	1.04992793645789e-13	1.24975052023642e-12	20.1723019471812
EYA3	0.64038448997817	5.43835097876898	8.64604565958062	1.06706055399075e-13	1.2692404484311e-12	20.1568822577616
TAF1A	0.881226018043447	3.05595015219674	8.58311365685494	1.45777876762283e-13	1.69381819203275e-12	20.141025664813
TRAPPC4	-0.551341957418144	5.86328711176135	-8.6711384130934	9.421720804178e-14	1.12629634545442e-12	20.1350401326768
BCAR1	0.70437761828489	6.79343367180096	8.68336247834248	8.86725472625348e-14	1.06381612655569e-12	20.1105766583272
TAF7	0.407417140541665	8.41777406796868	8.69707040458876	8.28411366063176e-14	9.98152138763728e-13	20.1011915438284
PPRC1	0.403963503166004	6.65524630667359	8.69021792279941	8.57067498527317e-14	1.03119401765258e-12	20.0803377745561
RAB2B	0.697688823369978	4.50744516251545	8.60656214752218	1.29782535571487e-13	1.52207792769814e-12	20.0666435629762
ANKRD17	0.760276152251984	6.99767652112944	8.67712796219682	9.14585111131554e-14	1.09488342151497e-12	20.0507796120858
LOC283174	-1.74544880185097	2.11447007741442	-8.49305731574899	2.2771763842357e-13	2.58543773591024e-12	20.0437381326425
PBK	-0.616088132294554	4.65003996862297	-8.62520356425409	1.18325289397437e-13	1.39553747523466e-12	20.0356977862737
SQLE	0.474999494126472	9.16576096135356	8.69991458460487	8.16799963806127e-14	9.84871131556862e-13	20.0346412098286
CPEB4	1.27044136091953	6.30698841494047	8.62881442690682	1.16225535615211e-13	1.37174019592716e-12	20.003287443477
DOT1L	0.709627240383627	6.19982461663379	8.6417255157498	1.09017072135703e-13	1.29213431211729e-12	19.9999225934621
FLCN	0.555669560373841	5.96977715283135	8.63867980163226	1.10676286534011e-13	1.30994353573588e-12	19.9837930161817
ARCN1	0.402948009439392	8.45751414248134	8.67950014367263	9.03883299109885e-14	1.08284701248666e-12	19.9837884579642
HNRPLL	0.43229604107159	5.66318105799225	8.63885924721202	1.10577835344439e-13	1.30970518293229e-12	19.9792941628455
ZZZ3	0.527520525864926	6.16464842755596	8.65217884137158	1.03508861039421e-13	1.2329645242331e-12	19.975016487097
DENND5A	0.493876922240315	5.43704737635107	8.60373268801463	1.31615729334913e-13	1.53925976041754e-12	19.9422524362934
CCDC72	-0.76813546223768	5.82455188667165	-8.62427088991552	1.18873770466528e-13	1.40003164597339e-12	19.9215709201861
IGFBP3	-0.522676375533605	4.90329081735609	-8.62490551053623	1.18500291902817e-13	1.39661654812031e-12	19.9176418828953
LOC440354	1.35218438335511	1.72472224239463	8.47794471016705	2.45402152972644e-13	2.7711719151347e-12	19.912759132474
HEATR2	-0.482486958036969	5.91293450262047	-8.63375145814924	1.13414620646156e-13	1.34140460798184e-12	19.9057189947267
PDHA1	-0.370613140370483	6.767172430213	-8.64434636757286	1.07609185726516e-13	1.27816478841637e-12	19.9016628775357
FAM127C	-0.623593187131427	4.38465662595435	-8.60556963464588	1.30422662011169e-13	1.52788039820752e-12	19.8977753265255
ASXL1	0.428201487813337	6.52026547593204	8.64222056889345	1.08749736002521e-13	1.2906111471069e-12	19.8963113503273
SRD5A3	-0.518818124380175	4.47777610314217	-8.58094930412544	1.47349893557126e-13	1.71011770981914e-12	19.8773929948471
ASB7	0.595793457302622	5.56036776769383	8.60793912317843	1.28899633949446e-13	1.51278419520739e-12	19.8756017672548
TTLL4	0.487114190369875	4.99003437830875	8.59395905283657	1.38148985714127e-13	1.61116013743589e-12	19.8448023491576
NPAT	0.867831882805179	4.23922463946522	8.567991751721	1.57121184485976e-13	1.81470627717089e-12	19.8394675952458
VPS53	0.453480260639911	6.02298251014887	8.6089121528193	1.28279352762722e-13	1.50656172444084e-12	19.8314146857579
CBX6	-0.85077055783165	5.37064808938744	-8.57835224456327	1.49258523996778e-13	1.72986802170625e-12	19.8163346319025
PITPNA	-0.299884161359213	7.23986034943072	-8.63299239271456	1.13842344155973e-13	1.3455119177841e-12	19.8141123298826
CLEC16A	0.502756973584489	5.24480931782054	8.58320492232072	1.45711957432079e-13	1.69381819203275e-12	19.8046216173127
FBXO18	0.316629932548952	6.65271432171218	8.61081758346637	1.27073299935032e-13	1.49344614765528e-12	19.7802117814441
LSM3	-0.604033131354998	6.20414662819455	-8.59831976381403	1.35195003986245e-13	1.57891148510192e-12	19.7711713044215
METTL2B	0.572409248071327	4.64637592362452	8.55408820846516	1.6832552739667e-13	1.94009381129009e-12	19.7468955595733
F11R	-0.303849020207599	7.50430516468715	-8.61280822326639	1.25825391329763e-13	1.47981986258717e-12	19.7338421853581
PDXP	-0.666613730585424	4.07421355492277	-8.54219299117497	1.78541631731677e-13	2.0521857381997e-12	19.7230463200419
TP53BP2	0.490570755881523	5.73913476992119	8.58302189060501	1.45844187785647e-13	1.69381819203275e-12	19.7170412032542
FRMD6	0.742759580763047	5.23772288993797	8.55038100958219	1.71445277467002e-13	1.97469064762957e-12	19.7030510162587
CCT2	-0.379297605092175	9.21614679939084	-8.63019444246112	1.15432895106471e-13	1.36334727242982e-12	19.6969788301307
H1F0	0.428282038002225	7.72711080413696	8.62373026607252	1.19192857225232e-13	1.40280179045375e-12	19.6931090698386
CYLD	1.06617243985526	3.98480340412766	8.47345786896708	2.50911509765308e-13	2.8295644567195e-12	19.6846710595467
CRTC3	0.519478311589852	5.85048151266024	8.57295909177942	1.53301182399846e-13	1.7718099339703e-12	19.6494261473575
TOR3A	-0.469002019059673	6.29436687239036	-8.58913785459534	1.41489884682512e-13	1.64897340169361e-12	19.6482635915811
IRS1	0.471541672927531	7.1920280968264	8.60497555305055	1.30807323609015e-13	1.53087591325204e-12	19.6421584530184
ZNF595	0.755547815838631	3.57889710167576	8.51464455310927	2.0463809733349e-13	2.34088067018145e-12	19.6384150244451
ZFHX3	0.784577901258521	6.36787133234463	8.58544307270551	1.44104654411046e-13	1.67710942266551e-12	19.6267171173847
NOTCH2	-0.808541068513074	7.15174346558048	-8.58049006622056	1.47685616117183e-13	1.71282541188888e-12	19.6089863293599
ERBB3	-0.40536517222445	6.85031377385106	-8.58587614557625	1.4379569570723e-13	1.67467911908616e-12	19.6055943752415
APEH	-0.462373957609909	6.38890778962354	-8.57801668555065	1.49506924843539e-13	1.73154696058404e-12	19.5980399714937
TPD52L1	-0.386822748530154	8.28238880494752	-8.6018118748959	1.32874909679439e-13	1.55290006252896e-12	19.5877716707096
MIER1	0.801751302676757	5.2332049323645	8.54484862632385	1.76208537769103e-13	2.02676175079125e-12	19.5698495542344
UQCRH	-0.570295965992066	7.30202808644943	-8.57628080817546	1.5079852297539e-13	1.74505005813258e-12	19.5531984807416
ZNF467	0.846299972002679	4.38253959859379	8.50321765539841	2.16548347904048e-13	2.47036464553022e-12	19.5392165590331
GOLM1	-0.394844777208888	5.69288622567819	-8.54612592055024	1.75097230475421e-13	2.01536550755054e-12	19.5381970136715
BLZF1	0.718926921112533	4.60910902442797	8.50112003419463	2.18808616493234e-13	2.49274884348286e-12	19.5285992592067
HECW2	0.940302021209422	3.77891822941879	8.4719131179666	2.52836693074962e-13	2.84935367586635e-12	19.5053396056907
GPR125	-0.44606277246263	5.28422736580118	-8.52954183460488	1.90086185134081e-13	2.17889058271582e-12	19.5017903969782
AEBP2	0.659847039063894	4.52699366979862	8.50210414587364	2.17745283547454e-13	2.48232591823286e-12	19.4936224296823
MGST3	-0.820046913209512	3.5634336684517	-8.45261655859532	2.78163401017077e-13	3.13055499233486e-12	19.4898093894471
SUPT5H	0.340538603839916	7.56296850753938	8.56594579350078	1.58722041448788e-13	1.83193058743239e-12	19.4642232456844
ESR1	0.55825306232817	7.43343341406204	8.56112197770395	1.6256110717126e-13	1.8749461767808e-12	19.4331081446396
BTD	-0.868698066008506	3.04922389610487	-8.42483283695661	3.19134345414159e-13	3.55576468534737e-12	19.4312620180926
PCCB	-0.404492592129071	5.91507909443945	-8.53346210695388	1.86431398651271e-13	2.1399304811557e-12	19.4303684032644
GLT25D1	-0.458711687423673	5.72956491292621	-8.53253767080729	1.87286866759916e-13	2.14827541817067e-12	19.4232780876401
USP32	0.482489073640089	9.69881852717921	8.57616978219999	1.50881510646957e-13	1.74505005813258e-12	19.4183009472985
ZNF326	0.558042751165397	4.80548361781877	8.4946380760122	2.25942904055436e-13	2.57227306155419e-12	19.4139385128568
IKZF5	0.775179118114982	4.13452656721185	8.47488899900029	2.49140973783705e-13	2.81149368796132e-12	19.4024939924025
CNST	0.568163228338665	4.95442719201002	8.49369395498807	2.2700121207647e-13	2.57905453177098e-12	19.3937576586338
MGST2	-0.678110379298167	3.93813164040387	-8.44911707611127	2.83020272805419e-13	3.18083338735551e-12	19.3696283734108
CDC5L	0.50950680453757	6.24108119548661	8.52522127047826	1.94196963205848e-13	2.2244863100374e-12	19.329483757243
YPEL5	0.543747005500208	5.7418497596113	8.48519342748863	2.36755198556997e-13	2.67714262384531e-12	19.3163286912393
TARS	0.416276610225214	8.24948070504023	8.53549694722463	1.84562071498145e-13	2.11992862893886e-12	19.2985672585707
ZNF419	1.20939370423614	2.07068775889659	8.35336688402788	4.54303521166568e-13	4.93682396880422e-12	19.2891407593961
ZNF222	1.27894849928629	2.42746064166297	8.34803836762144	4.66417003664921e-13	5.05859790485872e-12	19.2819695844642
YTHDC1	0.36848932780213	7.2461261700118	8.51697040972335	2.02295065103526e-13	2.31566233319054e-12	19.2777756119315
EPS15L1	0.389411858965865	6.17091598653785	8.50912254900426	2.10309830483454e-13	2.40247377391072e-12	19.2757318408138
TM7SF3	-0.408143849960307	5.72103102091751	-8.49395808499661	2.26704639845637e-13	2.57743602772157e-12	19.2703573142519
POLL	0.687315880188111	4.19860108891812	8.4404840923633	2.95366418401153e-13	3.31194957889297e-12	19.2445664093052
LIN54	0.630783178215159	5.70043383530086	8.48604774586651	2.35756309212907e-13	2.66765122819801e-12	19.2389359339944
NFKBIL1	0.919508167589669	4.0840540460666	8.41941095701537	3.27805007520494e-13	3.64508706500847e-12	19.2236356716124
ZFYVE21	-0.472591831017441	5.97934366244299	-8.48741013610097	2.34172056185854e-13	2.65151893544497e-12	19.1967256264247
PTGES	-0.739778029033925	4.21725284929812	-8.45031479943708	2.81348530962573e-13	3.1642722473558e-12	19.1850358492458
COX7B	-0.681630023710946	6.46334949097039	-8.48759076608208	2.33962809419003e-13	2.65094446119473e-12	19.1843162712226
PIP5K1A	0.433392610761264	7.96176592513576	8.50621175285514	2.13362362996896e-13	2.43568065444374e-12	19.1781975823748
CLPTM1L	-0.38702866419774	7.75988170223714	-8.50987317311114	2.09529743654797e-13	2.3951985187169e-12	19.1719808142634
POLR2G	-0.57347958514393	6.29554932424804	-8.48092527000909	2.41809184869049e-13	2.73244378902026e-12	19.1489763432006
C7orf29	-0.743479089812747	3.50039289787141	-8.40038952752249	3.60123206517992e-13	3.98590370999794e-12	19.1350749625269
KIF16B	0.586180616914912	4.90559403803181	8.437683962061	2.99485114160638e-13	3.35471470142164e-12	19.1277039362888
ARID5A	0.940501600436737	2.71488723822679	8.35671308969988	4.46857288390499e-13	4.85906455854533e-12	19.1168385131719
SLC35E3	-0.555436182300057	3.92600568629105	-8.41588268181361	3.33573142763001e-13	3.70676228542752e-12	19.1138071816369
TYW5	0.719109352277695	4.57824384509556	8.42661319304458	3.16337363401941e-13	3.53165958980912e-12	19.1075332348358
CPT1A	-0.324420261849532	7.74061021052156	-8.49023673326947	2.30918927828666e-13	2.6182292535638e-12	19.0682486602292
TMX4	-0.416830636855535	5.62661467414696	-8.44898770093031	2.83201441866321e-13	3.18083338735551e-12	19.0469195962817
TPI1	-0.473756104120406	9.47040322818404	-8.49428456698644	2.26338590965913e-13	2.57502489477138e-12	19.0039309265124
SYTL2	0.527883798616145	8.68384586484311	8.49175337639911	2.29192039351814e-13	2.60041225652628e-12	18.9993100438731
WAPAL	0.536185547249078	7.15770965991305	8.46424319396268	2.62615812059887e-13	2.95756689622192e-12	18.9967600242751
CERK	-0.508152495682514	5.18721261244985	-8.42488085168395	3.19058590652053e-13	3.55576468534737e-12	18.9742452807082
SMAD2	0.420426305578534	5.78368791463549	8.43088352000473	3.09727774126669e-13	3.46249150701498e-12	18.9491487491673
OSBP	0.472791463847636	6.48658979409687	8.4320757647222	3.07907132469824e-13	3.44674624057921e-12	18.9287215835925
PPP1R13L	0.79732684181087	4.80077697401195	8.37395548639359	4.10373575046711e-13	4.49154952164999e-12	18.923326427502
CTC1	0.667843718288082	4.34386812602201	8.3848684245583	3.88832751990514e-13	4.28382012140274e-12	18.9194204339777
DDX50	0.493625842744602	5.8599239739877	8.42328777009332	3.21581654276338e-13	3.57826452835494e-12	18.9109579654022
RASSF1	0.647545269033789	4.49104868860318	8.36640128811357	4.2597726851973e-13	4.64712579173123e-12	18.9088621084618
MGP	-0.702776141944299	4.54803787503195	-8.37941729574055	3.99447932610406e-13	4.39208890530995e-12	18.8896725561394
LAMP2	-0.369832400065263	7.80061359898487	-8.44338785702747	2.91154918926595e-13	3.26796970746871e-12	18.8558024790435
RAB5A	0.488658470374316	6.70200154660487	8.4235722549573	3.21129643516185e-13	3.57561395350511e-12	18.8542729060118
CTSH	-0.472420877585096	7.29206540173016	-8.44041366651968	2.95469311869667e-13	3.31194957889297e-12	18.8542033748376
HMOX1	1.21532581636456	6.75584619051977	8.36320649821575	4.32752939567856e-13	4.71796620686625e-12	18.843569272058
C1orf55	0.60462606360829	5.56005813321422	8.40384986600269	3.54016347977771e-13	3.92535416243118e-12	18.8220941223481
RRP1B	-0.334214743404943	6.70065163701951	-8.43007689103483	3.10965635733406e-13	3.47400754308983e-12	18.8113122654795
PCNT	0.420014416657737	7.85537869813466	8.43192878354955	3.08131005265211e-13	3.44694510505378e-12	18.7875434266655
ALDH7A1	-0.392388609521112	6.1630465346651	-8.40375454815721	3.54183175741967e-13	3.92535416243118e-12	18.7752042143928
ANP32A	-0.418125270423916	7.42246470932065	-8.42490067421357	3.19027321079579e-13	3.55576468534737e-12	18.7708087440678
CEBPG	0.530394575710476	6.83050828518834	8.4065761693718	3.49277717380029e-13	3.87869890137026e-12	18.7664578958634
DYNLT1	-0.560074785125201	5.20609997743388	-8.37465528153279	4.0895725863692e-13	4.47897917055917e-12	18.7654498924098
TMEM110	-0.827377699199425	2.89127847459607	-8.26370972874585	7.0712684218163e-13	7.5085646404099e-12	18.7498484865278
AFAP1L2	-0.997879626132668	1.88894878468763	-8.2881264348203	6.26899568055203e-13	6.71637948504498e-12	18.7462245303393
FAM98A	-0.491714061838269	5.88006628078586	-8.38973878505123	3.79586594501835e-13	4.1930027783677e-12	18.7402620290613
SNORD49A	-1.26391242515702	0.572702463754594	-8.23151729025884	8.28736347252917e-13	8.68407686181566e-12	18.7396977598182
ZXDA	1.05350317948485	1.58976852005606	8.26958600969515	6.86930384116623e-13	7.3080303714799e-12	18.7150675679486
LRRC37B	1.06071300172434	2.31559912743971	8.25141815528087	7.51305398232453e-13	7.93735406193275e-12	18.7119968539037
STK40	0.723141064876465	6.58507542584907	8.37551510722661	4.07223724857362e-13	4.46877268668931e-12	18.7106689386367
RCN2	-0.566093572391605	7.1483327689462	-8.40625219653687	3.4983749288195e-13	3.88233724681999e-12	18.7036160340775
TCHH	0.654928657305947	3.58666408587459	8.31498831823546	5.49079151908539e-13	5.91675240755052e-12	18.6973708095388
LSM14B	0.31873305124145	7.07057389452587	8.40185912045404	3.57516922730946e-13	3.95967749387572e-12	18.6801060216067
C10orf2	-0.455954892945387	5.01253274646526	-8.37099682101016	4.16415849419306e-13	4.54875157785008e-12	18.6788544247853
EGR4	6.72888294267216	-0.829371114287382	8.6728662008214	9.34130044938848e-14	1.11748146434602e-12	18.6740013744175
C10orf58	-0.388019092641697	7.37698826584933	-8.39631612169271	3.67446698804137e-13	4.0615853210842e-12	18.6283729333551
NVL	0.36850208070563	5.86915092771097	8.36879543151958	4.20969048608437e-13	4.59548718598401e-12	18.6273567571342
IVD	-0.343478077370745	6.16211062861071	-8.37844189734319	4.01377600594189e-13	4.40751082884912e-12	18.6229018768671
IRF2BPL	0.602266714456449	6.34974601381072	8.37515953172765	4.07939726944291e-13	4.47369442191234e-12	18.6180760454776
FAM136A	-0.411539671062486	6.88905390550421	-8.3852919135068	3.88019944426966e-13	4.27768328978021e-12	18.6131191728398
WASL	0.550112069951037	6.41995146802968	8.372434355635	4.13469078800515e-13	4.5195142966404e-12	18.5928274397116
GATA6	0.891839539220701	3.00008123100227	8.24575665553692	7.72568746670689e-13	8.14142389371178e-12	18.5870363179925
SCRIB	-0.673411727782269	7.86865112206032	-8.38686219266427	3.85020842105512e-13	4.24741989668376e-12	18.5757804035041
EFHD2	-0.649470982173199	5.45283197910843	-8.33792535273215	4.9029934746642e-13	5.30729209516402e-12	18.5668631055996
EEF2K	-0.457338335186193	5.39004872071908	-8.35196131842339	4.57468054617403e-13	4.96798425027367e-12	18.565137771107
UBE2G2	-0.30507030010788	7.27657908281484	-8.38061319324832	3.97094656400663e-13	4.36908620634519e-12	18.5563817588343
KIAA1522	0.41311620055821	7.90563550538039	8.37927402581091	3.9973078860356e-13	4.39231124087118e-12	18.5540000119573
CLSTN1	-0.395525959044799	6.91152862302526	-8.37498253253821	4.08296607711211e-13	4.47467396288486e-12	18.5524573133482
RUSC2	0.633444955629601	4.35076949986825	8.28119049315034	6.48719178902404e-13	6.93681556775179e-12	18.5371582969088
TOMM6	-0.625629187538159	6.40262956391521	-8.35848891607178	4.42955116910559e-13	4.82604649850957e-12	18.5279551453943
SLC25A5	-0.419777731036259	9.50634896829974	-8.39762396417301	3.65079319737996e-13	4.03808633816021e-12	18.5269744975902
CRTAP	-0.303192952532693	6.69046623295725	-8.35758217103854	4.44943321549714e-13	4.84455215468582e-12	18.4997579089657
TPM1	-0.391581876564951	7.78721092294453	-8.37320089832998	4.1190626521107e-13	4.50537631091559e-12	18.4912460381268
HNRNPH1	0.376208195455712	9.41774758520885	8.38755972899373	3.83696027782392e-13	4.23559892318991e-12	18.4794075326598
STOM	-0.383265844653708	6.61374965498926	-8.3497447382765	4.62503227911644e-13	5.01940557014558e-12	18.4748566014332
NEURL1B	-0.648447697448264	4.82966545014701	-8.28839766495254	6.26061332059281e-13	6.71169853676886e-12	18.4726820713073
CCT7	-0.368043743903216	8.89467578562357	-8.3807050746244	3.96914425714311e-13	4.36908620634519e-12	18.4714806577573
TNRC6A	-0.549925704803766	6.33340717295955	-8.34185614582375	4.80875149199881e-13	5.20865025597074e-12	18.4658900724392
VTCN1	-0.737645299732083	3.56166691020935	-8.28599228696287	6.3353428159441e-13	6.78311608539367e-12	18.4628057454137
PHIP	0.809807404159203	7.28204368467186	8.3571355614628	4.45925861484006e-13	4.85209115644665e-12	18.4551227042055
MNT	0.544705388915443	5.09078222795694	8.3167913498387	5.44214642823196e-13	5.8719004429517e-12	18.4281564863709
NRBF2	0.65378138536	4.65816017142814	8.28425287189532	6.38993550621298e-13	6.83719010914305e-12	18.4103006221111
MATN2	-0.628048364968515	3.52198409224977	-8.25787146011058	7.27778435639925e-13	7.71805108284217e-12	18.4043564377808
MPHOSPH9	0.612577808008304	5.50404817082408	8.30472936481515	5.77593545817019e-13	6.20801700529809e-12	18.3899025842586
IRF6	0.61696105400914	3.93747311164384	8.24676201525887	7.68749536457809e-13	8.10628451936973e-12	18.3883242450747
SYNJ1	0.937311871492741	5.16125918664664	8.28094899774059	6.49492374743933e-13	6.94064567106552e-12	18.3720253746533
RIPK1	0.383720988685533	5.86580891226731	8.31574254314328	5.47039033085345e-13	5.89856917428711e-12	18.3687281121877
DNAJB4	1.87020567665534	4.68788398282454	8.17783947449947	1.07954243443928e-12	1.11583854595566e-11	18.3612319968837
C9orf78	-0.374169164812312	6.16682571846093	-8.31907432352441	5.38116836259614e-13	5.80985537095273e-12	18.3376778701075
TMEM203	-0.596904759262062	4.28716173814934	-8.2762449319427	6.64737862826924e-13	7.08997195020247e-12	18.3310695195197
RNF40	0.379051513677518	7.22099267468817	8.32787075850289	5.15251514048235e-13	5.56658031068649e-12	18.3261602132412
ZNF498	0.430565575902538	4.73968471583976	8.27883894659874	6.56287305528461e-13	7.00430689065602e-12	18.3171475503719
OXA1L	-0.378425695132795	7.20048529177671	-8.32804726978391	5.14802743173273e-13	5.56532713434377e-12	18.3135563802596
MTHFR	0.638734820199423	4.80990430897259	8.25630496936516	7.33421072847927e-13	7.76803927948621e-12	18.3063774934208
RGS12	0.586634837733392	4.16495959734539	8.25074745905732	7.537936236175e-13	7.95861399076961e-12	18.3053805397802
ZNF673	0.864415221493263	2.86367453440684	8.18750565834602	1.0293695367325e-12	1.06595517847147e-11	18.2972670399931
EIF3B	-0.327771011228295	8.968005934714	-8.34651290544854	4.69943776496144e-13	5.09354485944362e-12	18.2877528572028
SLC33A1	0.665009791438233	5.55081566542771	8.26552667133823	7.00819724326899e-13	7.45105471687417e-12	18.2867894578132
WDR67	0.622307633677664	4.91152205626306	8.25349735202896	7.43643642423141e-13	7.86634805558799e-12	18.2757571723116
MLLT3	0.666025276318688	3.74568548998902	8.20437864692318	9.47292135981591e-13	9.85230950382844e-12	18.2537514201314
MAPK7	0.699656335726445	3.78233511343694	8.2275707495828	8.45011261959065e-13	8.83800396810719e-12	18.2498445546292
CNBP	-0.374984099416588	8.97419885832853	-8.3326640677073	5.03202105110665e-13	5.44343596757488e-12	18.2341872684412
ZNF416	1.19305947383588	1.89446236756909	8.12452083770459	1.40338126252904e-12	1.43285398257239e-11	18.227542071197
UBA6	0.653257110380178	6.05546634970988	8.28043579934335	6.51138532330789e-13	6.953793623691e-12	18.2247543335264
RSPRY1	0.826658535929656	3.98269916634354	8.20113180633592	9.62562800700654e-13	9.99869582541475e-12	18.2215956545865
HPS6	-0.696751855176791	3.34199510115506	-8.2447156428351	7.76543318559714e-13	8.17300847047996e-12	18.2116305106305
TXN	-0.549109049654309	7.99740228798552	-8.31364206986049	5.52739509434653e-13	5.95236030636519e-12	18.2089003599536
PLP2	-0.441221842019651	7.02407147194969	-8.29943826974599	5.92871896583121e-13	6.35996767059405e-12	18.2021437256638
SMAD3	0.38847414339577	7.41659674120542	8.30602715500483	5.73906411039585e-13	6.17235422393957e-12	18.1956270008618
GRIP1	0.680687617760548	4.01233867931719	8.20936852019038	9.24292701321312e-13	9.63707676863941e-12	18.1859020370022
DDX59	0.482033978214609	4.45488254150661	8.24381151208255	7.8001180239819e-13	8.2043505555392e-12	18.1666696063111
RNF169	0.930342038506997	5.39030825469523	8.26478316956666	7.03393824136724e-13	7.47367110219985e-12	18.1637488369335
SAMD10	-0.847421727385858	3.58853743049538	-8.19698250634618	9.82435369364735e-13	1.01861432841016e-11	18.1603696481997
SUPT6H	0.373885562473277	7.8708802858679	8.30279108408654	5.83144367878823e-13	6.26365215697202e-12	18.1538031470885
HIST1H2BN	1.57548556032455	1.51154619744524	8.10276982208115	1.56178017359614e-12	1.58202372036474e-11	18.1496652958342
KIAA0090	-0.406533769731809	6.01801502801878	-8.27218191588869	6.78192415061924e-13	7.22886548725023e-12	18.1462973586781
THSD1P1	0.788191845551469	2.59063231603983	8.16504687597551	1.14970674598058e-12	1.18397140515882e-11	18.1318658707015
TRAFD1	0.363755339982137	6.20507786458967	8.27096137256518	6.82286953548586e-13	7.26787707716341e-12	18.1275473660373
ADCY1	-0.666178789228829	5.64394485720561	-8.27081030661352	6.82795442091976e-13	7.26866389149981e-12	18.1174600917074
MCM3	-0.383297030574662	7.3432593757179	-8.30075832778693	5.89022859198521e-13	6.32273318179465e-12	18.1168750632678
SOX13	0.470314598434485	5.62286183479078	8.25235365475483	7.4784843662451e-13	7.90582633003053e-12	18.1168439124348
ZMYM1	0.757248649853649	3.95115038820233	8.20633217297146	9.38220767942023e-13	9.77620194583326e-12	18.1124133820868
CRTC2	0.455728740842664	5.91226146487968	8.25350986111491	7.43597783325048e-13	7.86634805558799e-12	18.111931999446
C11orf95	-0.899079371335388	3.30164696645861	-8.14999273420642	1.23811278612377e-12	1.27109872529981e-11	18.0940821414144
ARHGAP24	1.15735331951059	1.19412877601999	8.09750780768958	1.60270126206858e-12	1.61955141431027e-11	18.073485721609
EIF5A	-0.448637879490649	9.52121741303319	-8.30640990144922	5.72823480397984e-13	6.16467174142592e-12	18.0732615969949
ERC1	0.617897603802861	5.60590107210152	8.24023141019201	7.93898234305663e-13	8.3396355623193e-12	18.0457071364069
TBX3	1.10444100462697	4.71689793940831	8.17982321882305	1.06905083666002e-12	1.10636176932563e-11	18.0295927690167
CLASP1	0.552715739531075	6.47429742939684	8.24720174225217	7.67084998097927e-13	8.09383565185472e-12	18.0182448418068
DYRK2	-0.55310709631038	5.60795132242407	-8.22846119919862	8.41311593355782e-13	8.81032879604389e-12	17.9979734340621
TFDP1	-0.319818238390139	6.44328660379813	-8.25723025033389	7.30082881939736e-13	7.73758309097601e-12	17.9969849072737
TMEM39A	0.602092443893585	5.11649237460324	8.200271177777	9.66651492311457e-13	1.00349345483655e-11	17.973153221928
ATPIF1	-0.494545319327383	6.25571603250305	-8.23852296678649	8.00611449523424e-13	8.39462437732272e-12	17.9652780631862
ZNF280C	0.916021568977273	4.46720701433399	8.19726080341816	9.81089806483497e-13	1.01785024340137e-11	17.9495048271597
TMEM97	-0.311478007759018	6.90322733202814	-8.24525366317728	7.74486627529326e-13	8.15649518816149e-12	17.9436792971599
ZBTB6	0.697643390291118	4.32874366125394	8.2051157464041	9.43859132225042e-13	9.8227132092916e-12	17.9357499686662
COX7A2	-0.672201388960071	6.88983463458544	-8.23857443514659	8.00408384210085e-13	8.39462437732272e-12	17.9268865241335
HDAC5	0.730324902918735	4.9457181551372	8.15869117545529	1.18623684413017e-12	1.21933773701493e-11	17.9194039310006
BCL7B	0.473723464664957	6.05968814521704	8.22615612810494	8.50922131147017e-13	8.8942635758142e-12	17.9070349646926
LIN37	0.972579106714746	3.45896682184954	8.11118856282633	1.49846329489912e-12	1.5224969710749e-11	17.9018493688607
EIF4E	-0.488394220470111	5.27876870786435	-8.20377392962577	9.50117862145321e-13	9.8755569462513e-12	17.8910335442949
NEK1	0.838512360075542	3.72599810304117	8.13130520350276	1.35732862767085e-12	1.38752835997355e-11	17.8880484986324
YWHAB	-0.300142481141274	8.87282646012746	-8.2589551202499	7.23900326471728e-13	7.6817950887774e-12	17.8749309812093
GOSR2	0.362195368178169	6.2895273832144	8.21515432278032	8.98320237978311e-13	9.3838273953462e-12	17.8686061066664
PCNA	-0.564845677170145	6.98449839496626	-8.24011094905846	7.94369735157537e-13	8.3396355623193e-12	17.8447125469055
CD47	-0.467829196427116	7.78641215915386	-8.24292779085915	7.83416904641756e-13	8.23498699762962e-12	17.8444002747156
E2F7	0.664028751537256	4.9662162280399	8.20619319060568	9.38863275647818e-13	9.77680536857665e-12	17.8157195144461
CEPT1	0.639900149134064	4.5164646886572	8.1438541126867	1.27607636119458e-12	1.30766550641043e-11	17.802063455731
NDUFB3	-0.6931426560498	4.9339818288534	-8.15983905619981	1.17955478680227e-12	1.21396149258345e-11	17.7705162049344
TOMM20	-0.408659911908764	8.11415112242496	-8.22813064064927	8.42683121557128e-13	8.81916928968799e-12	17.7651030227099
MDM4	0.58414464048181	7.21555288984375	8.21071288053031	9.18191938298081e-13	9.57943978546295e-12	17.7575041085006
C10orf47	0.724069156140809	3.69585134773962	8.12255657713496	1.41700292334639e-12	1.44587900488378e-11	17.749981370226
ZNF782	0.842488706986545	2.94922452131865	8.07928744849326	1.75282082255936e-12	1.76378913576912e-11	17.735689650301
PPM1B	0.427780476548813	6.14605421458304	8.17666070980133	1.08582517768266e-12	1.12163930028196e-11	17.6962604655415
ZNF596	0.943868541642938	2.39248743130465	8.04622705096412	2.06183995489011e-12	2.05373504500192e-11	17.6959875932175
RREB1	0.5561787793105	5.89834306758192	8.17323881683803	1.104270724039e-12	1.13858345183897e-11	17.6720622740904
CENPV	-0.640845705436312	3.46611175363769	-8.08122702748254	1.7361965267174e-12	1.74811262569667e-11	17.6367358262595
NDUFS5	-0.636729245191965	6.60750130103965	-8.17406032687521	1.09981414326623e-12	1.13468795385468e-11	17.6224472470143
TPM4	-0.252892439856057	9.31761628583811	-8.21303337784149	9.07755653135043e-13	9.47647037642351e-12	17.6188065918865
GPBP1	0.493019986911603	7.30618719798919	8.17487171123976	1.09543007780221e-12	1.13086250747927e-11	17.6064566476343
RAB25	-0.507797539173239	5.68727888791597	-8.15305918954671	1.21957209739007e-12	1.25283315459162e-11	17.5949717451658
CDS1	-0.474013128039014	5.94137852798548	-8.15869229666301	1.18623029898264e-12	1.21933773701493e-11	17.5912068409011
GHITM	-0.327949717707119	8.83292014886978	-8.19651589356146	9.84695562527712e-13	1.02032519130815e-11	17.5899662036956
KLHL22	0.702501601260869	3.5980353240393	8.0786885103823	1.75798632907119e-12	1.76792323315614e-11	17.5840993276324
ZNF799	0.898015126944403	3.51939873139466	8.04996783220528	2.02431653019109e-12	2.01996835625989e-11	17.5806778866643
ADAMTSL4	2.3763589333514	2.23164756227329	7.99774137610052	2.61566780039201e-12	2.55815370138924e-11	17.57045929818
INTS1	-0.577004428426364	7.50684209890095	-8.178869963036	1.07407966500272e-12	1.11087868382842e-11	17.5694251403749
ELMOD3	0.832670970875817	3.14054908280323	8.02792886919821	2.25560533965127e-12	2.23475969788672e-11	17.5609335681299
PER3	0.644447123597661	4.45770638853322	8.0940734614525	1.6299831593429e-12	1.64612550464075e-11	17.512603758704
IGF1R	0.468345310155847	7.70459880523886	8.17192129753389	1.11145567289111e-12	1.14528556213376e-11	17.5049124206984
FAT4	-1.34684450385904	1.30711190147905	-7.98739254327671	2.75183566591833e-12	2.6819172305838e-11	17.5012493155975
NSRP1	0.589354635962967	4.63889864684609	8.10024345330619	1.58129546970804e-12	1.59888666477613e-11	17.5002279542115
KLRAQ1	0.468515809944606	4.5245029099264	8.09222103950043	1.64488997666672e-12	1.66017742726459e-11	17.5000334863753
TXNDC17	-0.576522775379025	5.48850051660774	-8.11969358605077	1.43709320765222e-12	1.4636995618012e-11	17.4749346846899
ACAA2	-0.457115891421432	5.44191446418052	-8.12127164596099	1.42598475820663e-12	1.45415665221023e-11	17.4725954459517
C19orf47	0.746184877008074	3.87977140815474	8.07062020036977	1.82906641303605e-12	1.83609283863234e-11	17.4722766559215
KCTD2	-0.402306968259293	5.31508076920916	-8.10738626299002	1.52673727660319e-12	1.55028258736562e-11	17.4706607953285
GPC1	-0.682367241293778	5.84521412705082	-8.11801151944854	1.44902868671745e-12	1.47495774538421e-11	17.4679316691487
ZC3H3	0.690001838712546	4.91601661267524	8.10624071007663	1.53535931175925e-12	1.55809157341394e-11	17.4640465582543
TSPAN17	-0.422383453725445	6.3790716472138	-8.13321590700697	1.344632471123e-12	1.3753904248967e-11	17.4604017465233
SHISA5	-0.573418999668248	5.77658275307985	-8.12588395243264	1.39400512345146e-12	1.42415037780099e-11	17.4582501876876
CD276	-0.470222378662148	7.17463095333264	-8.14293158863821	1.28188094144804e-12	1.31280936097838e-11	17.4370984780324
RBM7	0.73869532354341	3.62252784108895	8.04460639076158	2.07831087987258e-12	2.06890899732077e-11	17.4332105181164
CLK2	0.491667744484192	4.98783857814925	8.10386256446904	1.55341360711641e-12	1.57545719620466e-11	17.4079370931283
RABEP1	0.416314510981493	7.24203093896588	8.14132278971981	1.29206659088633e-12	1.32243094651059e-11	17.4001732945327
MMS22L	0.678760735813132	5.04690814670541	8.10307909341589	1.55940769981168e-12	1.5805778407061e-11	17.3910608687356
SERTAD2	0.636606949018005	5.54606232701982	8.10087875995058	1.57636521761269e-12	1.59486581363307e-11	17.3907407648884
GSG2	0.590906633296948	4.03908227002683	8.07511163187126	1.78915198417391e-12	1.79710377077024e-11	17.3684562657024
ITGB5	-0.373727809191987	8.01977848395767	-8.14781114154457	1.25147398006356e-12	1.28324039500816e-11	17.3644370713122
C12orf73	-0.786297791593635	3.20887709782553	-8.01312910519703	2.42550327707637e-12	2.38893502978947e-11	17.3489279865866
RBM3	-0.418367667721174	8.68421240797967	-8.14805815978747	1.24995393286089e-12	1.28246807197334e-11	17.3418752427753
NME1	-0.643269481623613	6.73208992832086	-8.1171172395121	1.45541438904141e-12	1.47965654968563e-11	17.3220848041095
HINFP	0.564755088193595	4.32102279548087	8.038607035144	2.1404310117028e-12	2.12821452079177e-11	17.2646634429259
DNAJC5	-0.394827072769935	7.88174750833126	-8.1172294519718	1.45461158884738e-12	1.47965654968563e-11	17.2487266313074
AARS	0.404797271872512	8.92408223154677	8.12089061670802	1.42865908453159e-12	1.45599601034164e-11	17.2359343723115
FBXO42	0.536131546415781	4.77441982060884	8.0355804162817	2.1724680631609e-12	2.15750331878283e-11	17.2328142890399
RAPGEF6	0.832155601925122	5.79369896969122	8.07579570742789	1.78314932659107e-12	1.79215080155704e-11	17.2220923852734
TFB2M	-0.471085603666449	4.70263579101057	-8.05754890272305	1.95034393136934e-12	1.95081052082661e-11	17.2208085353481
HMGB3	-0.424824375923651	6.88906522595635	-8.10225743910576	1.56571866447868e-12	1.5850532048875e-11	17.2152503559917
WDR20	0.383659676033628	5.48875899940396	8.06466938522336	1.88331873081972e-12	1.88941946336107e-11	17.208233400371
TYW1B	1.48009368250132	2.11123333797628	7.91129544724283	3.99507725716482e-12	3.81139030512404e-11	17.1998477501691
SLC30A7	0.744800141572642	4.50123490146217	8.02718969904756	2.26380259135591e-12	2.24155325860487e-11	17.1901903471804
PRMT10	0.654052811881288	3.89125892024684	8.00314782590145	2.54721983219347e-12	2.49998265690162e-11	17.1856879293347
EXPH5	1.24097183568889	3.43366485095726	7.94784824982188	3.34035037733171e-12	3.21982822538879e-11	17.1769211676699
CNKSR1	0.575672387096908	4.21163669555004	8.01849789207131	2.36244664668161e-12	2.33094735805919e-11	17.1756705003748
IMPDH1	-0.525711810571269	6.46841894584572	-8.08337802935577	1.71794364724685e-12	1.73077647931062e-11	17.1600348665499
WDR77	-0.44415387925435	5.45407125873491	-8.06290380034722	1.89972125831526e-12	1.90359127166353e-11	17.1579785882376
EP300	0.730571886265825	7.01024967716224	8.08788579302058	1.68030931622677e-12	1.69388143487502e-11	17.1568019741516
C6orf97	0.540386627082419	5.31564892270658	8.05969898879682	1.92985864056051e-12	1.9314755179374e-11	17.1533405000919
IAH1	-0.484919486044775	4.99332894604417	-8.04314628700064	2.09326219332377e-12	2.08255305896173e-11	17.1499715761424
FKBP9	-0.42898499892449	5.22608200600258	-8.05277661851576	1.99658946820204e-12	1.9934902845499e-11	17.1496152187944
MICAL3	0.580257360742117	5.49448671547542	8.0545038670143	1.97972694647289e-12	1.97783473433767e-11	17.1493331833501
CGREF1	-0.484101918607415	4.77509812976207	-8.03582937335667	2.16981490666984e-12	2.15614881159515e-11	17.1362868244651
XRN1	0.935005021873486	5.32258570731613	8.03220562571275	2.20875374211283e-12	2.19093698594869e-11	17.1172541827921
CHAF1A	0.458693171803566	4.89135304869752	8.04934540075513	2.0305125924086e-12	2.02494290968643e-11	17.1164675718178
COPS8	-0.346250021306299	5.91585628886262	-8.05712327638457	1.95442475249703e-12	1.95372382311777e-11	17.1135725097455
PTGER4	1.41831430955469	1.27976475002705	7.88570657322456	4.52795441861036e-12	4.29039714996259e-11	17.1072285226711
RAB37	-1.0353437717394	1.8699868669888	-7.94137419999422	3.44797903896436e-12	3.31592877789764e-11	17.1005262555373
ARHGEF10	0.641260510550199	4.20285923673789	7.97845068380458	2.87515863481836e-12	2.79559029120362e-11	17.0883262584173
GCFC1	0.576956666141557	5.34354907666697	8.04828106822862	2.04115138586481e-12	2.03433943845072e-11	17.0883090319222
KARS	-0.281329761141626	8.09164943055218	-8.08832226269938	1.67670920998142e-12	1.69127170251685e-11	17.0826867051394
RBM24	-0.65080674323423	3.99414698370701	-7.98064946260499	2.84433309738546e-12	2.76883741098221e-11	17.0619548907965
PHF3	0.544425769260541	6.42062379904251	8.06047840265855	1.92248567397829e-12	1.92524852764149e-11	17.0317463401486
LGR4	-0.645744035986819	5.23642021714156	-8.02095008104108	2.33419111422739e-12	2.3057892613313e-11	17.0276002516915
ZFP1	0.47876029904751	4.88217917084118	8.0236039487688	2.30399068331776e-12	2.27730142953938e-11	17.0153312935683
UQCRC2	-0.3319796261478	7.43820567606667	-8.06438417219652	1.88595881783351e-12	1.89093376915154e-11	17.0147138468581
PRDM10	0.736992485498591	4.53833409003624	7.97608533302742	2.90869074872188e-12	2.82327011501014e-11	17.0040003081355
TBC1D13	-0.373928934791275	4.92440940990056	-8.00214977482206	2.55971998372603e-12	2.51077753711637e-11	16.9988113456812
NFRKB	0.463264591839689	5.03234816326879	8.00833486072384	2.48322646812512e-12	2.44147439464577e-11	16.9827708720422
AREG	1.45765563887913	1.41141360316653	7.86859138635509	4.9232652680146e-12	4.62565664844248e-11	16.9818538472028
DOK7	0.756426801664411	3.91282595130972	7.97723921305516	2.89228455725786e-12	2.80897601251919e-11	16.9594092077092
RCOR3	0.561075909821059	4.59748219132515	7.99298537981112	2.67739267434044e-12	2.61393549828777e-11	16.9519738510251
FOSL1	1.48747689151895	3.29180561096025	7.85670846837022	5.21774081960054e-12	4.87222208079282e-11	16.938944237848
PRPF39	0.585409018161773	5.80492279785372	8.01349013090587	2.42121096394132e-12	2.38611267890127e-11	16.8915210161518
IL4R	0.70696224999995	3.96943917364284	7.91861210125393	3.85452606420366e-12	3.68360536558525e-11	16.882935942365
CNTRL	0.778776727208777	3.89632033379856	7.9490959155494	3.31999597830731e-12	3.202053791304e-11	16.8790018415205
COX19	0.455028373126513	5.24135578641095	7.99449127686203	2.65769339355668e-12	2.59773607912577e-11	16.8707114781884
TRIM47	1.16541856950385	1.91253953001251	7.86170943269498	5.09173264546106e-12	4.76520071419646e-11	16.8620037734411
MRPL3	-0.365038305807316	6.66839344348267	-8.02403401649842	2.29913336697863e-12	2.2738442595713e-11	16.8578108657433
KAT5	0.401827258263952	5.06538790009227	7.98660090436123	2.7625378442969e-12	2.69077943552833e-11	16.8562763672712
BRCA1	0.581707977378375	6.38352003852539	8.01604865314751	2.39100804429899e-12	2.35773694179577e-11	16.8555865150228
NOMO2	-0.654483884577505	4.54747919738509	-7.94980808580816	3.30843303212924e-12	3.19274287532195e-11	16.8408436008547
MIS18BP1	0.660305298904084	5.95980752371199	8.00720570806989	2.49701934020097e-12	2.45359291689312e-11	16.8305016790919
PLEKHA6	0.416727010521544	6.64507385984049	7.99871649175523	2.60318850133288e-12	2.54893000563765e-11	16.8253108862212
ZNF746	0.462622265349535	4.74777326949805	7.96795202973677	3.0269897431632e-12	2.92959354540864e-11	16.8192215382415
PNN	-0.438374484963457	7.83184872020999	-8.02913004662741	2.24234749743041e-12	2.22294128909461e-11	16.8118929820515
ZNFX1-AS1	0.688260246832952	8.1288046619063	8.02647054692423	2.27180630851653e-12	2.24814726056985e-11	16.8024829707411
ZNF786	0.493347523191789	4.11947226189107	7.94744491754118	3.34695686041602e-12	3.22248166572237e-11	16.8017258831996
FBXO11	0.48710486101166	6.44319543736159	7.9932217322318	2.67429125940463e-12	2.61243265317074e-11	16.7999791969449
PLEKHA7	0.592111457975157	4.59397717531107	7.96046973440262	3.14004365718478e-12	3.03549653888776e-11	16.7997608622519
KIAA0564	0.578625889986358	4.74342052801546	7.97046748128492	2.98989984859587e-12	2.89537261539765e-11	16.7978622649681
CYB561	-0.32164980885238	8.92433124278061	-8.03507530931678	2.17786095844008e-12	2.16157546996747e-11	16.7842491502147
SMCHD1	0.732246626468306	6.47507415023703	8.00330930864369	2.54520305077286e-12	2.49947010106432e-11	16.7788324502192
LOC100505876	-0.532464858483048	4.7016673744476	-7.95781890205317	3.1810965596878e-12	3.0734060580138e-11	16.7686277871961
APH1A	-0.299387333366961	7.76335300060856	-8.01900448233078	2.35658165255613e-12	2.32653314978445e-11	16.7629263514234
NPTN	-0.293401650182929	7.14596170852361	-8.00193884547334	2.56236958726151e-12	2.51190322258859e-11	16.7501669478672
MRPL36	-0.578266668834278	5.27250227759595	-7.97166328611853	2.97242689035758e-12	2.88011977487486e-11	16.7444431892155
PARK7	-0.484925301007356	7.55374395180315	-8.00979622007958	2.46548814735998e-12	2.42546022214402e-11	16.7442220074534
GPATCH3	0.653535858843335	4.12696275573674	7.90934433576007	4.0334113439527e-12	3.84357671317749e-11	16.7313020716568
MAPRE1	-0.284537566870085	8.06349737179606	-8.0101066240806	2.46173666324446e-12	2.4231950533314e-11	16.7248729034644
KIAA2013	-0.574360330083326	5.57690727662758	-7.97167896595485	2.9721984548272e-12	2.88011977487486e-11	16.7194436463916
ASAP1	0.515787702171611	7.13559131245031	7.99967991681653	2.59091702221081e-12	2.5384004850295e-11	16.7173687018684
HIST1H1D	3.27365369595148	-0.115220525296698	7.86729650838172	4.95453411151834e-12	4.64720294341182e-11	16.7008174067815
SYNGR2	-0.526726274305139	7.24034452842217	-7.99804873098482	2.61172793206108e-12	2.55579508108775e-11	16.6918085060628
CYP24A1	-1.01110371910559	1.6123003668346	-7.85976149985894	5.14045021236307e-12	4.8081034312953e-11	16.6802300425045
AZI2	0.654653152835617	5.87323128721534	7.93803695721537	3.50480045438568e-12	3.36091071096022e-11	16.6655253770984
SLC35G1	-1.26687190936624	0.87580492110354	-7.80084781607083	6.85460031571812e-12	6.33000197018607e-11	16.6651010164339
PLK1	-0.540439467532861	5.46930024210235	-7.95466662582113	3.23061106336759e-12	3.11944223000921e-11	16.659057011838
ZC3H7A	0.419601523417294	6.65598439605516	7.97767750658765	2.88607694243524e-12	2.80457587363667e-11	16.6567990120377
USP8	0.518741618048804	7.81949452728866	7.99282791409121	2.67946092542299e-12	2.61442850156208e-11	16.6470817626939
ZW10	0.533488895395174	4.63558849714565	7.92982291712446	3.64865735487278e-12	3.49085501160711e-11	16.6357251350123
DUSP6	2.52705740536398	0.0159872964657076	7.80053004168155	6.8652405779407e-12	6.33632910736646e-11	16.6340119812345
SENP1	0.571243442618287	5.40333559092886	7.93887859502061	3.49038307044027e-12	3.35092804076022e-11	16.6305790607479
SRPR	-0.318697488823124	7.1701218275951	-7.9785230305295	2.87413910712838e-12	2.79559029120362e-11	16.6281169477084
C18orf10	-0.397457256309456	5.51930211796378	-7.9477259744242	3.34235184608924e-12	3.21990162868643e-11	16.6275175596639
MED18	0.720964646168891	3.53691822273041	7.88128095425706	4.62703884625721e-12	4.36942956887666e-11	16.6243441598613
ZNF555	1.1013419811982	2.50244231247388	7.79960555026621	6.89628948545241e-12	6.35796832164863e-11	16.624150578987
LOC100129196	1.21979670403783	0.865361134539735	7.78493003025717	7.40829234079197e-12	6.8000154285074e-11	16.6177492854561
ZNF473	0.62655543400428	6.17128838010622	7.93155344776172	3.61786898170651e-12	3.46337955638578e-11	16.6114916349349
HIST1H3D	2.17826086905386	1.33092399218058	7.77196409000974	7.89200925375123e-12	7.22814692002934e-11	16.5907309916247
GOLGA3	0.429618134320747	7.45671698605241	7.97358485188724	2.94456183486367e-12	2.85642993771809e-11	16.583721106691
DDX10	0.535321543172512	4.28032878730105	7.90411095852049	4.13805022886889e-12	3.93880205051811e-11	16.57455016119
NSUN5P2	-0.684694228019935	3.44993370670295	-7.86650934062634	4.9736392042293e-12	4.66250796252976e-11	16.562752566841
MRFAP1L1	-0.474250064194409	5.88261259220941	-7.93930385425285	3.48312077631448e-12	3.34779953236111e-11	16.5451783336349
EEF1B2	-0.590562805742286	9.53350605410859	-7.99022346073655	2.71390100772431e-12	2.64648865616218e-11	16.5413288290585
GTF3A	-0.449448115640668	7.38063476544962	-7.96681595367193	3.04389076039325e-12	2.9442469101687e-11	16.5394673630037
C3orf39	-0.991177219802204	2.1575823869486	-7.79892100031659	6.91936996072781e-12	6.37573240899239e-11	16.5297462426266
ZNF460	1.9766800352721	2.90404646262953	7.78940719594535	7.24820843122799e-12	6.66038669251961e-11	16.5147854978682
SMARCC2	0.362288388699111	6.62720021094615	7.9466016436439	3.36081152406069e-12	3.2339592594011e-11	16.4977359179881
KIAA1161	-0.730645935741734	4.18273836219029	-7.88038685408065	4.64731713438919e-12	4.38610224353977e-11	16.4888404992114
PARP6	0.346401968825716	6.4645009741492	7.93688194186454	3.52468256662025e-12	3.37803961284568e-11	16.4877732338387
SETD2	0.554398339245219	6.22155578155497	7.93396825308914	3.57533812940208e-12	3.42462513608937e-11	16.4725866564409
ZNF346	0.573722900519517	4.32352898613977	7.87149744470578	4.85380244765766e-12	4.56809184775615e-11	16.4408673249022
C12orf23	0.699167677822167	5.64638951060232	7.89045907940472	4.42390128050974e-12	4.19417942263293e-11	16.4389524643608
ANKRD13C	0.494787891239009	4.8485611196077	7.89648347609806	4.29541391781997e-12	4.08393987274709e-11	16.4362863860649
SDHC	-0.437088288502155	5.10660557422622	-7.89449159726977	4.33748009633416e-12	4.11457839654523e-11	16.4330770511093
ST7L	0.696931983140709	3.35332339064716	7.82244297460224	6.16866762179383e-12	5.72184122611647e-11	16.4239094452519
MED15	0.544504142918785	6.01560659270685	7.91464588520167	3.93009412483628e-12	3.75153505386769e-11	16.4210007517056
SHANK2	0.645564354700606	4.68543744250985	7.89830813272075	4.2572356520553e-12	4.04994363168219e-11	16.4122244797342
MON1B	0.486198914624374	5.96039216246954	7.90693778564263	4.08119807616989e-12	3.88689958006067e-11	16.4082758297302
CTSC	-0.587442429824476	3.53260246898881	-7.83071376766087	5.92443747831826e-12	5.50752042175623e-11	16.3674697558719
RB1CC1	0.625403989733485	7.02420714720463	7.91551235976817	3.91346037632908e-12	3.73779048165206e-11	16.366583719379
CEP135	0.633145072954684	4.27447089149503	7.86859602157226	4.92315368975066e-12	4.62565664844248e-11	16.3661506998704
TRAPPC8	0.538831662618811	5.52932811100434	7.89559967492658	4.31402844145127e-12	4.09697965104094e-11	16.3564812054343
EIF4G3	0.451116958393398	7.06901956111937	7.92434335068165	3.74787627899976e-12	3.58373258376169e-11	16.3483055766011
SEC11A	-0.372422398220356	8.49907918890319	-7.93906042366938	3.48727607949816e-12	3.34986818802569e-11	16.3472032249418
ZDHHC17	0.679383603712155	4.65420942969522	7.86760896936718	4.94697073246437e-12	4.64271259987285e-11	16.3429185546548
TMEM64	-0.517860316628283	7.60419634400704	-7.93875469692551	3.49250175298474e-12	3.35103840028209e-11	16.3301271435273
CHIC2	0.944447779659473	2.8131449641373	7.76793559584889	8.04860080740447e-12	7.35545354661379e-11	16.327332668119
SIAH1	0.858589463203407	2.73056633560873	7.78553443166467	7.38647796182492e-12	6.78371539997584e-11	16.324991098698
NFKBIB	0.552746832355983	5.41454238349698	7.87660791474564	4.7340050898151e-12	4.46288055930483e-11	16.324370401237
PHTF1	0.379640166518371	5.76237690961868	7.89517489029896	4.32300374803117e-12	4.10317336447635e-11	16.3177436943866
ADI1	-0.406268135621807	7.00021445000915	-7.91081742628032	4.0044354176785e-12	3.81814013256871e-11	16.3065286943197
MAD2L1	-0.563993297367897	5.66309740108799	-7.89588942409771	4.30791694902198e-12	4.09350017360475e-11	16.2968637293235
NCAPG	0.48221639605369	5.65345760404857	7.88522785846924	4.53856963132463e-12	4.29802030092147e-11	16.2804964221388
SDHB	-0.440420069885073	6.28076232568329	-7.88401325323427	4.56561401976486e-12	4.31629897493203e-11	16.24000377774
C4orf3	-0.537400540346033	5.49109016771935	-7.86830353838774	4.93019923363908e-12	4.6295705773936e-11	16.2325615094884
SLC11A2	-0.394746326161462	5.87023936765811	-7.87519498184025	4.7668290518072e-12	4.49129290492528e-11	16.2295388012834
MTO1	0.397742878588353	5.76421570180328	7.86427133279126	5.02835853699348e-12	4.71116348306324e-11	16.2152654720169
PHF14	0.393390218712638	6.33709588388771	7.88402535961369	4.56534366967854e-12	4.31629897493203e-11	16.2108602267875
AZI1	0.579087611360046	5.19362591494706	7.85718379972323	5.20563176700901e-12	4.86363048443903e-11	16.2045025674721
CA2	-0.552183665808974	4.851421931952	-7.83654916922027	5.75793392604115e-12	5.36221061842356e-11	16.2042788835565
ZFPM1	1.01948932760066	3.50380178499959	7.79861464556223	6.92972397379886e-12	6.38175681375617e-11	16.2041742838684
CINP	-0.536561686041384	4.80534979974785	-7.83379280572965	5.83599393870865e-12	5.43133904457226e-11	16.2027655205287
ATF7IP	0.875426066410751	6.00211143287052	7.87844834078267	4.6915870208154e-12	4.42538642617692e-11	16.2001652598566
TUBE1	1.03464818401817	3.46267804486013	7.75118210504904	8.73366146987016e-12	7.91662625594085e-11	16.1925899901547
POP4	-0.505480361195328	5.37319674450884	-7.85080671135638	5.37044247132374e-12	5.00921806416164e-11	16.1903030640792
SLC35F5	-0.598829926241734	5.56997093323746	-7.83652873112044	5.75850889182535e-12	5.36221061842356e-11	16.1604658889802
NSUN5P1	-0.623191815548688	3.67579888279807	-7.78997756414977	7.22806321617274e-12	6.64552662052078e-11	16.1556799875314
SF3A1	0.31258130033062	6.80701185759114	7.88462828885855	4.55189966213773e-12	4.30820429822249e-11	16.1541078967422
ANXA9	-0.507637102487221	4.37022024699707	-7.81538271177851	6.38505844655281e-12	5.9127196821788e-11	16.1518982820355
PRPS2	-0.398881927437966	5.71795283096205	-7.86383679391532	5.03905225309609e-12	4.7185391870537e-11	16.1418929843915
PLXDC2	0.625717730544329	4.40488772346348	7.81090490060711	6.52619547876833e-12	6.04007156540794e-11	16.1405537012488
ZNF311	0.765953796928554	2.35999519696197	7.75064421867167	8.75659128998218e-12	7.93311119900661e-11	16.1351780969379
KIAA1370	0.593095557594129	7.10216389243496	7.86939469311141	4.90396570329966e-12	4.61270654791808e-11	16.1346324303261
ORC5	0.501185802239253	4.95855158602421	7.83255562041044	5.8713723867511e-12	5.46122535016826e-11	16.0941728359635
ATP5C1	-0.438919856139834	7.95485549892809	-7.88227320153166	4.60463762414921e-12	4.35073218227522e-11	16.0931906484275
PIAS1	0.631460601780543	4.91080351522541	7.8154985377354	6.38144827640077e-12	5.91265046950285e-11	16.0777155116574
LOC399744	0.885121352773502	3.01117203820071	7.72398378487025	9.97138553543623e-12	8.96085178369885e-11	16.0591900765463
MDC1	0.478384562836055	6.82127650215791	7.85851144902886	5.17195784257994e-12	4.83486992505908e-11	16.0556437491887
MICA	-0.556763016860529	5.37297634120052	-7.80011459772374	6.87917596155199e-12	6.34568884616633e-11	16.0546806732866
IP6K2	0.421363117310905	5.62876858148979	7.8300456764463	5.94380335082338e-12	5.52245373550946e-11	16.0412295681944
PARD6B	0.643626322960387	9.35984265063281	7.87375507542345	4.80051261037385e-12	4.52048270810204e-11	16.0252417849487
GBAS	-0.488492439985134	4.829460265642	-7.8047242843806	6.72611486182611e-12	6.21478148890497e-11	15.9900950831929
C18orf54	1.08147442288124	2.2493920921045	7.68013771476101	1.23439898424929e-11	1.09867422099974e-10	15.9832486657256
DSN1	0.460638514972025	5.06807143088216	7.81039827286329	6.5423581267642e-12	6.05168126725689e-11	15.9794398219363
TIFA	0.660829642427025	3.1081068548191	7.75533036386308	8.55881782700996e-12	7.78768603584954e-11	15.9647160811697
R3HDM1	0.43795161824104	6.3998849843144	7.82920457933605	5.9682736929351e-12	5.54211045200703e-11	15.9622740832602
ZFAT	0.585419433323167	3.75174019188626	7.74786324685169	8.87610108084867e-12	8.03267935476803e-11	15.9545419530153
LFNG	-0.616515575691693	4.35135302518973	-7.78366520826733	7.45415054690732e-12	6.83835511500154e-11	15.9337246248939
CS	-0.251249050219901	8.44847820376637	-7.85524434107872	5.25521580073486e-12	4.90447706760546e-11	15.9282547023537
NFIB	0.481083577366928	5.49559576992737	7.81561291727076	6.37788518227727e-12	5.91262482197368e-11	15.9271693025358
TRIM59	0.618462714245642	4.21786949677878	7.76829129453234	8.03465095837083e-12	7.34671966253656e-11	15.8916588008422
TIMM8B	-0.707966724542978	4.52273593204322	-7.75954043742004	8.38492809075655e-12	7.6419366424966e-11	15.8898976753055
PLEKHM1P	0.631279323922462	4.40986019313415	7.7613576248214	8.31096220432452e-12	7.58278952019221e-11	15.8873582380797
TNFRSF12A	0.618476749189451	7.7135180348065	7.8259649830865	6.06346442765465e-12	5.62737952764131e-11	15.8811171122893
MYL12B	-0.454733942966042	8.86694258385909	-7.84695262296649	5.47255434027965e-12	5.10161643181922e-11	15.8776278153823
PLEKHG2	0.633408784522999	3.97486760783215	7.75195757682293	8.70070856902269e-12	7.89103308613533e-11	15.8588222172251
FXYD3	-0.6440467708796	6.03959442491893	-7.79198786912194	7.15750294973796e-12	6.58789649595033e-11	15.8111071026833
FAM63A	-0.548827745752452	3.6770584428586	-7.71281783334965	1.05286674278196e-11	9.44136375672144e-11	15.7871046586461
ZSCAN20	1.13800268790895	2.33267397235455	7.62545443375406	1.61030190681538e-11	1.4085088435973e-10	15.7815603451915
TMEM9	-0.502680881036145	5.91868941422209	-7.77966285220914	7.60113101155986e-12	6.96937034195872e-11	15.7725547563644
C20orf29	0.485046349585154	4.52513500633811	7.76152521372611	8.30417351984169e-12	7.58073132892098e-11	15.7709645834238
MPDZ	0.702895212212531	5.2542430899505	7.74958092603744	8.80209520804896e-12	7.97001842227454e-11	15.7652772140833
ATP5L	-0.541689739011316	7.77681911403955	-7.80789352244202	6.62285263623881e-12	6.12275221052835e-11	15.7498717916168
C3orf38	0.580692047444556	4.59187423899161	7.73689051467855	9.36368055783943e-12	8.455626006982e-11	15.7152453389757
C6orf176	1.55522470800588	0.0656061983444374	7.58634757319135	1.94697519481187e-11	1.67754833374723e-10	15.7149776458144
SETDB2	0.778442189482045	3.47391751921923	7.68039651625289	1.23284570259022e-11	1.09787601331836e-10	15.7101878534054
TMCO6	-0.560716949507348	3.57173838293624	-7.70502368268366	1.09359136613709e-11	9.78033262421211e-11	15.7044988380542
USP43	0.564457071966768	4.18584960570124	7.72825060836516	9.76626580531055e-12	8.78596177127562e-11	15.6789157578329
APBB2	0.411064475030773	7.15310065662488	7.79020668844857	7.21998631038609e-12	6.64175198321766e-11	15.6743097915211
ZNF193	0.575690215861098	3.34361628860148	7.66895136762624	1.30343007039317e-11	1.15397376904476e-10	15.6621346977305
FOXP4	0.536270827096023	5.89196203383622	7.75387953439512	8.61956892867405e-12	7.83443862843179e-11	15.6595721803865
ZNF12	0.544802176730734	6.14830872012269	7.7612131227558	8.31682011918421e-12	7.5839967106454e-11	15.6372505606616
FUT8	0.328425922339489	7.00088483209045	7.77735217640192	7.68729583074623e-12	7.04451153278904e-11	15.6297387782319
EPG5	0.698572376078227	4.91797632403642	7.70784085778397	1.07869391258667e-11	9.66260149657172e-11	15.6294704670852
GALNT6	-0.301633644723479	6.41830539979134	-7.7708395312044	7.93541454102389e-12	7.26392297668766e-11	15.627376794193
SUCLG1	-0.404054978854544	6.47031835644719	-7.75872716832154	8.41824269978071e-12	7.66812041999633e-11	15.6100759687192
HYAL2	-0.641259960827381	3.54068997673634	-7.69144058634907	1.16834109430905e-11	1.04209794459864e-10	15.6015140793873
CNNM4	-0.390793421194791	6.50036737152991	-7.75215472622914	8.69235063396131e-12	7.89103308613533e-11	15.6010064943891
SYTL4	0.611118344030083	3.68194817646986	7.67954937998432	1.23793731043831e-11	1.10065197127966e-10	15.5989452971964
MBD1	0.36821354079916	5.7623391564597	7.72841669499714	9.75836690386498e-12	8.78358062972217e-11	15.5932794302043
NANOS1	-0.597172831573388	3.89082320208973	-7.67520012536674	1.26440901751519e-11	1.12180246201188e-10	15.5882464734079
ZNF561	0.581193632522376	4.25690874391934	7.69073847936216	1.17234006425573e-11	1.04476632861551e-10	15.5831494643227
NBPF1	0.623003981254775	6.09814331686685	7.7519839112818	8.69959168591222e-12	7.89103308613533e-11	15.5824179471825
NIPSNAP1	-0.333948944613982	6.41369729316043	-7.75545021311992	8.55381841877274e-12	7.78737393770035e-11	15.5778030206973
THAP11	-0.587521822417381	4.83037293439816	-7.71199222235885	1.0571081686977e-11	9.47431779919636e-11	15.5730522672263
C12orf11	0.511895774336328	4.79132436950135	7.71309970804965	1.05142254123372e-11	9.43347134098325e-11	15.5663969345497
PARD3	0.323216267651239	6.09547288690796	7.74321965272788	9.07928153994672e-12	8.21210949021465e-11	15.5608594062046
RPAP2	0.96136722905008	3.18047629743757	7.62157739884269	1.64091432447739e-11	1.43303661423289e-10	15.5608093438965
CENPJ	0.563519641037868	4.8573474474672	7.69862498868495	1.12819253540354e-11	1.00688974385213e-10	15.5475282430114
SIPA1L3	0.658501897326126	5.64570784208042	7.73805808885046	9.31055748717068e-12	8.41219683497798e-11	15.5402592397637
HINT1	-0.611954690337972	8.01413254056974	-7.76580695883947	8.13258688352327e-12	7.428147626436e-11	15.5378909565363
HS6ST1	-0.470340775335463	5.8917314255609	-7.7340919188098	9.49224323611007e-12	8.56247442722248e-11	15.5261132328919
MFSD1	-0.398542700445385	6.48472817160544	-7.74289179953634	9.09380032847815e-12	8.22079549694425e-11	15.5205206020187
ZNF235	0.822139202821246	2.76619976717562	7.60895548604458	1.74463820913848e-11	1.51491845325192e-10	15.5020679408004
TMF1	0.616531178434506	6.20072838051041	7.72488395895265	9.92775775095354e-12	8.9264419691907e-11	15.4971091748649
CD63	-0.46566506902376	8.28695715004993	-7.75438374007599	8.59840767699979e-12	7.81945459435261e-11	15.4678173484253
ANKRD26	0.754824179281019	4.50726920733429	7.67699995164724	1.2533868090472e-11	1.11320451378148e-10	15.45772498245
AIM1	0.532217659801023	5.30150106426174	7.70640593198378	1.08625652917147e-11	9.71993268799558e-11	15.4540445647168
RAB33B	0.623577140384257	4.01200661921048	7.66852808283272	1.30611620289332e-11	1.15574007286708e-10	15.4461596956991
PIGU	-0.438826363780986	4.92201333052386	-7.69069605119767	1.17258215666785e-11	1.04476632861551e-10	15.4378225699761
SRRM1	0.356456936855629	6.92262420839547	7.73504592933477	9.4482216388245e-12	8.52736420332979e-11	15.4368250679113
RBBP4	-0.32581700418681	6.99750792392291	-7.73204755667815	9.58726575482892e-12	8.63421822745066e-11	15.432319053792
SDHAP1	0.640796347205339	3.94204080606583	7.63868293622207	1.51006226873932e-11	1.3263803247057e-10	15.4187870799733
HJURP	0.453704924338931	5.26193072498475	7.70750474392225	1.08046065444157e-11	9.67324624458284e-11	15.4178376315512
PDZD11	-0.500488904842991	5.15448542519781	-7.68001174105453	1.23515576046654e-11	1.09876302861927e-10	15.4055286889134
SYNCRIP	-0.38271812659374	8.73631459068275	-7.75351678991946	8.63482515384107e-12	7.84404214409766e-11	15.4022235276832
MMP15	-0.695978755166431	4.23148958167668	-7.65309789889958	1.40788374317381e-11	1.23923409057046e-10	15.4021028003247
ZXDB	0.629371257698247	3.74127672274268	7.65801155125303	1.37464910350252e-11	1.21205090939059e-10	15.3986473455157
AGAP6	0.551672316839676	3.59350053664879	7.6287397570227	1.58480633718393e-11	1.38693360455594e-10	15.388249268159
KIAA0355	0.735415651012143	4.01133618270962	7.61757490742161	1.67312420924464e-11	1.45888056701811e-10	15.3692269440178
TBC1D12	0.610071674336323	4.88456744035572	7.65798494555289	1.37482694039342e-11	1.21205090939059e-10	15.3678791020603
EML3	-0.419220487682285	5.80532051824703	-7.70004208309125	1.12043689478431e-11	1.0009715079259e-10	15.3600598160378
GAPDH	-0.443108733031369	11.784851514974	-7.76984368717156	7.97404991932624e-12	7.29529599840328e-11	15.3464949830931
TPTE	0.909596824542974	2.59212600429331	7.56158967862439	2.19538365395327e-11	1.87611631214689e-10	15.3193719328006
TMPRSS2	0.649097729597043	3.36873840416803	7.59171382371532	1.8969323376653e-11	1.63696059933511e-10	15.3135443377259
MUS81	0.593842130343758	5.16965565649018	7.65767750968719	1.37688355229733e-11	1.21322447463754e-10	15.3119529827425
BRK1	-0.374436057171047	7.66762437347471	-7.7162526849918	1.0354017122159e-11	9.29471724911368e-11	15.309650194482
NDUFV2	-0.490064590289252	5.64584126966117	-7.676650116459	1.25552170831744e-11	1.11450876061045e-10	15.2929698281391
LOC285074	1.18996977491857	2.02251530650919	7.50913388313422	2.83056420038507e-11	2.37403990407422e-10	15.2864211942106
LGALS3	-0.455438989229592	7.14242893233722	-7.69861168561155	1.12826559434279e-11	1.00688974385213e-10	15.2753790754994
FIZ1	0.699900783359305	3.7377540385808	7.62015954400057	1.65225333619272e-11	1.44218605399202e-10	15.2647369072765
N4BP2L2	0.571782820780153	5.64758731152639	7.65927423950458	1.36623533196769e-11	1.20574774099355e-10	15.2607433210874
LRFN4	-0.723774469149545	5.86698930010992	-7.66508648371528	1.32816159480851e-11	1.1740049953265e-10	15.2413006853895
ZSCAN21	0.768319980495725	2.51385747602345	7.54784973997728	2.34657987664932e-11	1.99310319233536e-10	15.2409091023432
MAL2	-0.414988002964796	8.79610042678119	-7.71626335760687	1.0353478971148e-11	9.29471724911368e-11	15.238269680068
RPL7A	-0.456927099975362	10.4729998550863	-7.73250768295025	9.56579680303456e-12	8.61952509342403e-11	15.2329568350532
RANBP6	-0.529467787292892	4.16235686138574	-7.6289234319213	1.58339284165034e-11	1.38642208815499e-10	15.2318599754458
TMEM14C	-0.487562390478717	6.23069819889009	-7.67308117472399	1.27750912428048e-11	1.13282410363026e-10	15.2242702843083
OTX1	-1.55473859583072	0.99411830595049	-7.48154884488869	3.23472305116863e-11	2.69409901930996e-10	15.2208210046542
DYNLL2	-0.259878208062061	8.21833639619391	-7.70345340958489	1.1019837078985e-11	9.85012054029638e-11	15.2082192589383
ENO1	-0.367081908853129	10.9195286013002	-7.73355321482572	9.51719108559824e-12	8.58035060461159e-11	15.2053550886005
TCEANC	1.17113796586869	1.39729119231852	7.49308130806957	3.05921673033994e-11	2.55683861060496e-10	15.1938004591544
GDAP2	0.647616142647271	4.6166489060817	7.61348367888046	1.70669771159029e-11	1.48660481919979e-10	15.1914052001597
PIAS3	0.313277669525403	6.15438540270609	7.67074918503944	1.29208232708791e-11	1.14513963106615e-10	15.1860466248376
TFG	0.320335302539883	7.35289928305611	7.67912318180123	1.24050682137716e-11	1.10235048250327e-10	15.1739545720161
PRICKLE3	0.720268297586248	3.87034102282557	7.58544147694633	1.95555350622303e-11	1.68320518981338e-10	15.1719035651062
ZNF440	0.845978503913734	3.25126865694268	7.54497583598899	2.37948989070865e-11	2.01900501939175e-10	15.1575256431305
TPP2	0.500638771092127	5.28807687664657	7.63164892579908	1.56256509299671e-11	1.3703376305861e-10	15.151861223233
CWF19L2	0.875126374886906	3.12257958771739	7.52383100435039	2.63614669372004e-11	2.2232434344818e-10	15.1399196221888
BFAR	0.385967619386643	5.7751671680938	7.64124377084101	1.49138647013154e-11	1.31135369750157e-10	15.1240262413875
ACAT1	-0.506618988420723	4.81438435153751	-7.61594762697441	1.68639866802162e-11	1.46968896946293e-10	15.1211402686373
MRPS25	-0.320589783786899	6.65949033326112	-7.6634383904492	1.33884916422496e-11	1.18282691085569e-10	15.1083928473859
EPHA4	0.507862076127263	6.04658292354693	7.65483704238278	1.39603029482547e-11	1.22944763826547e-10	15.0937791105561
ZNF180	0.581312965773169	3.63224218151133	7.59246349501899	1.89004382673434e-11	1.63185818060429e-10	15.0891422348724
TTC23	0.604947216954413	3.69002304575648	7.55082697603671	2.31296351308849e-11	1.96955202611466e-10	15.0829659628365
SPG11	0.55966385390506	5.86273740865889	7.63904982810269	1.50737237936268e-11	1.32471338268321e-10	15.080424507868
VAMP8	-0.610434441826865	6.06206918209301	-7.63532501919614	1.53490377604872e-11	1.34678545386352e-10	15.0577702228035
ANKMY1	0.597114497130097	3.84000094386994	7.57830554151128	2.02443767246451e-11	1.73535087823149e-10	15.0537941558148
ARL6IP1	-0.38108750556054	8.4301061839726	-7.66611608331935	1.32152792743931e-11	1.16875901948678e-10	15.049714230559
MAP2K5	0.537244978944863	4.08108173139328	7.5703315438878	2.10426783273883e-11	1.80009080484523e-10	15.0494011412123
PER2	0.564717841843025	4.84305961593661	7.6054386756082	1.77468195554518e-11	1.53860969541408e-10	15.0349687973565
UBR5	0.580328142372997	8.87619448443903	7.67023289034448	1.29533106530373e-11	1.14741084407519e-10	15.0319653841567
DBF4B	0.628282221410795	4.20055347742758	7.55455068231876	2.27159147202742e-11	1.93530798666258e-10	15.026268021651
PRPF19	-0.376738670213384	7.81262139243232	-7.66209260617834	1.34763969650771e-11	1.18996442895433e-10	15.0187544904416
MYEOV2	-0.656701743358489	5.77192154783333	-7.62239092565178	1.63444326341116e-11	1.42813109390221e-10	15.0148639872654
SPICE1	0.478713581365548	4.98381963691929	7.60202162596869	1.80436587609306e-11	1.56272474944487e-10	14.9984433293564
NOP16	-0.529153333852911	5.45158831276768	-7.61977308465312	1.65535745214402e-11	1.44414178558459e-10	14.9971111842073
SMTN	0.627119662166349	5.45818170830292	7.57999932168445	2.00787223886738e-11	1.7229171535566e-10	14.9929657547714
NHP2L1	-0.442887810763656	6.40621396780652	-7.6298560783862	1.57623484566247e-11	1.38087750439283e-10	14.9754429903158
ATN1	0.447964725327003	7.2344538583335	7.63590490192846	1.53058503338041e-11	1.34370100253301e-10	14.9648732154671
NDUFA2	-0.653344225987876	5.53400000388846	-7.59757536348437	1.84373052837453e-11	1.59269366511031e-10	14.9631179108649
RUFY1	0.34269365650731	6.0214684877103	7.61257055058634	1.71428196872198e-11	1.49088152079596e-10	14.9547786751128
FBXW7	0.586948760242719	4.56939705190165	7.56008751979627	2.21143061006316e-11	1.8879002308676e-10	14.9495599741901
ZYG11A	0.505031292451835	3.94906615126509	7.55760394794475	2.23821765626735e-11	1.90979347364363e-10	14.9462671024719
ILVBL	-0.541325515046895	5.82565146022384	-7.60869250224784	1.74686725702204e-11	1.51606683998114e-10	14.9315256396831
ZADH2	-0.445350083505147	4.55769711246714	-7.58017174534403	2.0061934820652e-11	1.72236035903791e-10	14.9253672280741
POLQ	0.660466207141358	5.90466355967894	7.60918702280213	1.74267804635248e-11	1.51400247517916e-10	14.9182095407638
ZNF629	0.334373984541593	5.63905159075656	7.61058799383126	1.73086419744989e-11	1.50452041778337e-10	14.9174327923537
POLM	0.602248315135087	3.47396734503215	7.5307098161758	2.54976835818714e-11	2.15474108248215e-10	14.9106603339675
ZNF182	0.91400211119552	2.64844664790849	7.47745291672583	3.29943436288659e-11	2.74389558850896e-10	14.8828056171272
SLC27A3	-0.614075618374629	5.12202744124664	-7.58595251370746	1.95071074513811e-11	1.67990146764622e-10	14.8809805607421
CSNK1G1	0.60226530548629	6.74252190137302	7.60134160917746	1.81033179477186e-11	1.56626947417303e-10	14.8688562513031
ZNF148	0.615950975433061	6.10859010845814	7.60139065335903	1.80990086547345e-11	1.56626947417303e-10	14.8676130572311
FAM83B	0.687387973820442	5.10155694574088	7.5837935675538	1.97125119787116e-11	1.6958438803085e-10	14.8464825498532
ARMCX1	0.642775788582726	4.15789737217489	7.53263263153597	2.52613024465437e-11	2.1369247451492e-10	14.8416563147597
TEX261	-0.277468465631259	7.21302948008625	-7.61333666237614	1.70791654423527e-11	1.48689205027541e-10	14.8332922663782
TOB2P1	1.26386689166102	0.791873615960838	7.41649276706288	4.4292988261376e-11	3.64007830802581e-10	14.8330935679937
LTN1	0.716612739525921	6.08872892921838	7.57970506344775	2.01074043030133e-11	1.72449348494151e-10	14.8274008325703
CYTH2	0.374288619690478	7.01919179624827	7.60349873846977	1.79147412110031e-11	1.55236337830475e-10	14.8195555175854
PKIB	-0.512183959259328	5.58859179671093	-7.58061917651579	2.00184369175344e-11	1.71950867492987e-10	14.8162782731482
POLR3H	-0.519386127017233	4.28951084698222	-7.5474417692805	2.3512239902363e-11	1.99603401079756e-10	14.8144029744671
BCL7A	-0.414651874149816	4.8387587184499	-7.56535159572242	2.15570256701763e-11	1.84314773674861e-10	14.8080948459878
VPS37C	0.366961556147174	5.67715146236372	7.57799176034877	2.02752137896393e-11	1.73710386996889e-10	14.8045941728479
SCYL2	0.650801203770476	6.77715615329147	7.59072817265216	1.906027180784e-11	1.6439607308629e-10	14.8036864834107
CDKAL1	0.549024495976309	3.9985136773792	7.51404327878533	2.76408675646589e-11	2.32645127907074e-10	14.7860858064686
ZNF233	1.28716701962442	1.3485174460874	7.39989778872549	4.79851762454321e-11	3.92614524231216e-10	14.7821680531241
PDS5A	0.450081504631723	7.71450251276428	7.60765961204855	1.75564944858272e-11	1.52289841172704e-10	14.7783390585426
YARS	0.342817175232184	7.61691073457606	7.59978614226584	1.82405201974675e-11	1.57650883608499e-10	14.7773348882644
RPL38	-0.560685471816697	8.69634309892522	-7.61297850259944	1.71088947155346e-11	1.48870528211551e-10	14.7556395715645
HCFC2	0.74611699832155	3.66596267205183	7.4904579823621	3.09828943485522e-11	2.58690926153364e-10	14.745582230763
PLOD3	-0.449082070640219	8.06364960374755	-7.6001966739197	1.8204208580424e-11	1.57418399327307e-10	14.7433679368273
WDR25	0.742169081204842	3.60484917004106	7.47060804127996	3.41045861811694e-11	2.83200148606692e-10	14.7297925363562
PREPL	-0.60867316606137	6.19641086175731	-7.54844907063814	2.33977395269601e-11	1.988771327074e-10	14.7196180417549
COX6C	-0.506821371919891	10.4625117080016	-7.62469316642031	1.61626762003931e-11	1.41298796014309e-10	14.7122888704541
TMEM167B	0.492448227226919	5.59640216919028	7.54877787006046	2.33604848361023e-11	1.98718590233456e-10	14.7080629167438
NPM1	-0.440917425505514	11.1477467033884	-7.63052786231094	1.57109888861817e-11	1.37709946610327e-10	14.7000671981141
CCNI	0.320672431790604	7.4986155023831	7.58325184681699	1.97643883385439e-11	1.69943254793732e-10	14.69007854712
ZNF630	0.947556491699275	2.69607932988281	7.40229270239874	4.74340414357205e-11	3.88295109628483e-10	14.6774830460109
MKL2	0.640913348791522	6.22486110224701	7.57042352726223	2.10332935712182e-11	1.80009080484523e-10	14.6757658256279
NIT2	-0.439521000907339	6.0300986514162	-7.55545430287635	2.26166323035641e-11	1.92783159350054e-10	14.6719037045246
CEP350	0.776656221516617	6.90432844816028	7.57092675710891	2.09820242887083e-11	1.79674026730342e-10	14.6596903208636
CYP51A1	0.43212458526898	8.22199649178182	7.5831088799112	1.9778101775035e-11	1.69973779077947e-10	14.641358222581
PPP2R2D	0.403647850574512	5.77947082922626	7.53168479836294	2.53775508483957e-11	2.14567320722229e-10	14.6358157440605
ZNF134	0.745614456874758	3.73358390106881	7.46369909108059	3.52628504766348e-11	2.92382702712563e-10	14.6354885500494
STX3	0.356371918416173	7.26471962093819	7.56104533646259	2.20118522890813e-11	1.8801134713105e-10	14.634979511758
TMED10	-0.292004174000356	8.69322563766877	-7.58913328177774	1.9208355119353e-11	1.65587902585598e-10	14.6297466337128
WDR44	0.579257457457378	4.98624982800056	7.51366217222963	2.76919125780145e-11	2.32957518085873e-10	14.6257166662828
NUTF2	-0.470451170912055	6.71464746686475	-7.54840351534294	2.34029058340207e-11	1.988771327074e-10	14.5530219847825
BDKRB2	0.623774290585436	3.96173119965721	7.45132439269964	3.74359386909467e-11	3.09327390645945e-10	14.5402096728796
ZNF236	0.6762514351966	4.07334159075149	7.48679697814627	3.15364768546595e-11	2.62788260546749e-10	14.5397590953716
AKAP8L	0.497121168327117	6.39009095223907	7.52358701428425	2.63926333224536e-11	2.22474999841086e-10	14.5324181988016
CDC27	0.534989851263124	6.86467584170366	7.53644435753425	2.47991259676918e-11	2.09995231738571e-10	14.5310127029661
CCNA2	-0.449753528622441	5.48221964919826	-7.52489150747985	2.62264265404415e-11	2.21408761969886e-10	14.5256167565359
FAM123A	1.98030392907735	-0.626380986645999	7.33032768711552	6.70914482977232e-11	5.3763171122718e-10	14.5134328397113
TERF2	0.397169919500537	4.97848083653062	7.48756280324092	3.14198690844076e-11	2.61947103971901e-10	14.5065332992289
C7orf26	0.494538915892284	4.7233588411322	7.49155928378854	3.08182626261776e-11	2.57444867212884e-10	14.4947976753695
TMEM66	-0.321879708374269	7.32478704235801	-7.53556445789127	2.49050633139166e-11	2.10785566225679e-10	14.4941266598638
SRP14	-0.403487307787014	7.49777983466039	-7.54077348604862	2.42843967992952e-11	2.05845033994634e-10	14.4892052486266
MDM2	0.516466557559768	8.04732760790911	7.55027379260989	2.31917317583796e-11	1.97383471718647e-10	14.4810430965813
GRIPAP1	0.301708165725034	5.94142167370814	7.51248613762978	2.78500205848482e-11	2.34052132794473e-10	14.4767561847192
SLC37A4	-0.394583964718456	5.6861651015939	-7.50959796381023	2.82421275991813e-11	2.3704939959957e-10	14.4706908096091
CNPY2	-0.541505839953786	6.41523285893259	-7.51799162074743	2.71175010002807e-11	2.28355028564297e-10	14.460555672233
SOD1	-0.449309676452539	8.24791193618286	-7.54325851145848	2.39937402267475e-11	2.03484437906757e-10	14.4595839056223
[truncated: 14,725 more rows]
