# Supplementary material for: The transcriptomic response of cells to a drug combination is more than the sum of the responses to the monotherapies
Source: eLife. 2020 Sep 18;9:e52707. doi: 10.7554/eLife.52707 (PMC7546737; doi:10.7554/eLife.52707)
Supplement: Source data 4. [file elife-52707-data4.zip › MCF7/limma_t0_M_9.txt]

1	logFC	AveExpr	t	P.Value	adj.P.Val	B
HMOX1	4.55621722886355	6.75584619051977	33.0286086375479	8.54827729512475e-55	1.42961389483666e-50	112.726665813617
DUSP4	1.23617192586916	6.12907799082694	28.0843226376691	1.44065143299891e-48	1.20467272827369e-44	99.8335459289833
CD55	1.49444684649317	6.76048435142546	27.0841313666932	3.33601384226097e-47	1.85971651659908e-43	96.8878744295421
ASNS	2.19122137691509	7.81572324876419	25.9605329998404	1.26813703091346e-45	5.30208092624918e-42	93.389675136372
SCD	1.57845801162707	11.0776131828379	25.2313471500182	1.43291702429017e-44	4.79282086284576e-41	91.1688294222783
TFRC	-1.54014766342794	8.93044521229387	-24.4778895063889	1.85418297304127e-43	5.16822600685704e-40	88.5668134631365
DDIT4	2.11681033509962	7.79816807553139	24.2356206209865	4.2752626449287e-43	1.02142132105411e-39	87.6149813735423
SLC6A9	2.16586905417434	3.98393855401789	22.0296647296454	1.14332114159743e-39	2.39011284650944e-36	78.8502006959304
TACC2	1.19987479854995	6.91534907610325	21.2073747953377	2.48489466006153e-38	4.61748647720767e-35	76.81728761769
MT2A	2.17355531506439	7.21193164564443	21.1473199159009	3.12093023631092e-38	5.21944372720638e-35	76.5222126913189
AARS	1.01712459550333	8.92408223154677	21.0060238113234	5.34405214464054e-38	8.12490255154259e-35	76.1046101523212
TRIB3	1.58591553486623	7.80822936799348	20.6949323323285	1.7608727672017e-37	2.4540696798901e-34	74.8830866024511
CEBPG	1.29253047330222	6.83050828518834	20.4412128418864	4.69618793547122e-37	6.04146515637083e-34	73.8892315436337
HYOU1	0.907133445135157	9.2049344201938	20.2014613563504	1.19498227484326e-36	1.42749168317705e-33	73.0183366381145
SARS	0.979856029060205	8.09179085661791	20.1096155463628	1.71213677167091e-36	1.90891835796162e-33	72.6522150974103
STC2	1.05028934708346	8.15963986627405	19.5996842832205	1.2843173550065e-35	1.34243271532054e-32	70.6470772586561
ABCG1	1.32322585400366	3.93751528526914	19.5303817193487	1.69303445585236e-35	1.66554754351029e-32	70.0614882445777
GARS	0.963420852012253	8.05850279096622	19.4281550067778	2.54759573863194e-35	2.36699950738225e-32	69.971587896971
PSAT1	1.62894377751602	5.20356157244925	19.1221967028281	8.72162002108102e-35	7.67686174908205e-32	68.5409124974803
VEGFA	1.35817410709866	7.06037922764422	18.8466820122478	2.66792369450265e-34	2.23091779334311e-31	67.5848096687698
YARS	0.834110663995926	7.61691073457606	18.7702489950492	3.64422870371356e-34	2.90219432575741e-31	67.3249684307152
MTHFD2	1.06771661187115	8.84962947346899	18.7073122139815	4.71368555703089e-34	3.58325805708112e-31	67.072490635516
SLC7A11	2.88709997699091	6.50262698686845	18.5156819996355	1.03503004383329e-33	7.21243435544495e-31	66.2510369928526
FAM114A1	1.70112730661102	2.99405022301398	18.5820830120146	7.87705432040843e-34	5.72764593280481e-31	65.9228222942628
HERPUD1	1.64946251500982	6.39996889195011	18.3555297649889	2.00430044286595e-33	1.3407968242596e-30	65.5158767920962
WIPI1	1.25170153471422	5.36228497793697	18.1886501741041	4.00418928781345e-33	2.57561775574585e-30	64.8508461215063
EIF4B	0.571657128586143	9.67145157041585	18.0396433145945	7.45010304022216e-33	4.44984011588127e-30	64.3147118617381
BDKRB2	1.59718676673064	3.96173119965721	18.0550383587634	6.98629092301268e-33	4.32736034801719e-30	63.8149975841452
MT1X	2.3996455247501	5.90502223325212	17.8386796820622	1.72885079249538e-32	9.97010367368718e-30	63.1425194700043
MYC	0.873616494476097	8.01379775868194	17.6917064725729	3.21022485849435e-32	1.78959335111532e-29	62.8773455700438
LPIN1	1.30432123963552	6.13705125804514	17.6829115314468	3.33163084362342e-32	1.79736110415349e-29	62.8044419012068
ATG13	0.68836196128562	6.66488912292753	17.6070681294085	4.59046664038135e-32	2.32639285132539e-29	62.5182065976645
PHGDH	1.48936364176831	6.05030267163241	17.5998067940504	4.73369853360462e-32	2.32842277282364e-29	62.4767005761683
SAT1	1.37774238288739	5.89732516241368	17.6347396307977	4.08350423762258e-32	2.1341414021875e-29	62.4576663376953
MYLIP	0.879341472551732	6.59466243794412	17.4733511637509	8.09182587941563e-32	3.86650560020991e-29	61.9516826296511
WARS	0.972804969623894	7.92809396458491	17.4566301003978	8.68763070147803e-32	4.03588710698663e-29	61.8870476598209
MT1F	3.6504952867286	3.917475381179	17.3809362829201	1.19886235903834e-31	5.41885786285331e-29	59.4098041748972
ATF4	1.00871963944038	8.53654337283652	16.8258681151954	1.30042842124201e-30	5.72325392548719e-28	59.1917988258976
HSPA5	0.915300480268071	10.5527548020853	16.7900825952592	1.51850888840212e-30	6.40583206412857e-28	59.0120427840962
KLHL24	1.88615874816807	4.98928081901282	16.788022607616	1.53212917104247e-30	6.40583206412857e-28	58.8668493015161
NEAT1	1.31357529519686	9.32769474472601	16.6797090224507	2.45206352647971e-30	1.00020269309382e-27	58.5569009479661
INSIG1	1.18541757396126	8.29926565363552	16.6381105426889	2.93861005895556e-30	1.17012653871364e-27	58.3839780370366
DNAJB9	1.65905641060053	6.3183972105024	16.412762110316	7.8641233182054e-30	3.05859531101551e-27	57.3646555199946
KCNE4	1.89179856645551	4.764634949634	16.3325280836844	1.11824711462492e-29	4.25035562386073e-27	56.9998571742843
MAP1LC3B	0.868862846794938	7.62558097053956	16.3155072602345	1.2050827241236e-29	4.47862299516512e-27	56.9897244715578
PCK2	1.29532879189892	6.71697944621812	16.1541361017958	2.45321991912841e-29	8.91905433206597e-27	56.282669344636
COPG	0.72936279094663	7.68814792316545	15.9566893911311	5.88054769151932e-29	2.09247403389296e-26	55.3993884556514
MARS	0.726275446851261	7.53403598710376	15.916944669493	7.01622434990351e-29	2.41598654549821e-26	55.224727453462
TPM1	-0.771572657369815	7.78721092294453	-15.9149520410166	7.07864988814949e-29	2.41598654549821e-26	55.2221398615722
STX3	0.752851382070394	7.26471962093819	15.8507051998023	9.42110102669299e-29	3.15116987140827e-26	54.9478209674776
CD44	0.732829328292908	6.09624291507758	15.6520322549969	2.28794315368559e-28	7.50265907887016e-26	54.0687772672563
GALNT10	-0.792406538280899	5.59917000247708	-15.6231996668501	2.60343805082344e-28	8.37305730037908e-26	53.9269699734028
SLC39A7	0.846070132566659	7.54671318821355	15.5262782739106	4.0222270508066e-28	1.26920236222056e-25	53.4960742884034
NEU1	0.91694509424635	7.01821897270495	15.4886065590591	4.76468180964961e-28	1.47563960341815e-25	53.3372980862744
IRF2BP2	0.788385359492806	6.7465405455177	15.4515317089621	5.63002981414025e-28	1.71193852021239e-25	53.1670545182652
CCNG2	1.07616659353111	4.84350507718494	15.277743950151	1.2337709429336e-27	3.68456879457527e-25	52.3927682500806
DDIT3	2.15138297301483	6.72634808064563	15.2731036396566	1.25995353620479e-27	3.69674788412086e-25	52.2952833465663
TSC22D3	0.923575389960173	6.02488184372022	15.1510534384841	2.19101523828206e-27	6.31767911121194e-25	51.828094990768
SLC1A4	1.27831089493083	5.25676281097074	15.1334603510928	2.37327639158342e-27	6.72723294454935e-25	51.7289019807997
SHMT2	0.815389438022462	7.73571224256384	15.0696423282983	3.17227142005381e-27	8.84217787149664e-25	51.4314614167621
GPT2	1.17091067406186	5.26200505932701	15.0025385024395	4.30640979639978e-27	1.18066225303262e-24	51.1442512828636
HNRNPD	-0.85266441294726	7.72721710820428	-14.9904316897416	4.55083027363539e-27	1.22754976606901e-24	51.0814610780094
GOLGA2	0.631401473984888	7.31801541552838	14.9381819753123	5.77631480270707e-27	1.53338236127735e-24	50.8483749820859
CALU	0.805817031344565	7.80667738807803	14.8984260952064	6.92699835005319e-27	1.81011125634828e-24	50.64955834032
IARS	0.719088411989963	8.53186181069832	14.8936392573692	7.08027388293035e-27	1.82170000643273e-24	50.6162785704203
HBP1	0.972485685406012	6.10881226071028	14.6938693243914	1.76930109231068e-26	4.48330173754602e-24	49.7516958713484
GDF15	1.62871715292142	6.51768134498928	14.6498736525174	2.16611378336548e-26	5.32736572250062e-24	49.5568885535496
ALAS1	-0.980658188619654	4.40124924860953	-14.660691967814	2.06092759016782e-26	5.14432134596518e-24	49.5100389223996
ME1	0.781169326352482	7.38115810285174	14.6256175495625	2.42200560579075e-26	5.87037996394848e-24	49.4229262765399
DSCAM-AS1	0.863763048587767	8.91590219087414	14.5388132728255	3.6138461575524e-26	8.63399473412947e-24	48.9625866006453
CDKN2B	1.05310859786054	4.25497621084595	14.4404723853185	5.69292231018253e-26	1.34096384106328e-23	48.5822702229024
C12orf23	1.14886846184258	5.64638951060232	14.3762438801236	7.66494144300578e-26	1.78039556517817e-23	48.3051261271885
FADS2	1.03252548529425	5.18996303595096	14.224676274314	1.54944036925931e-25	3.54970421034145e-23	47.6048104691285
DYNLL2	-0.484020538504883	8.21833639619391	-14.1706741848632	1.99234257158562e-25	4.50269421178349e-23	47.3014740894303
YPEL5	0.929417625846844	5.7418497596113	14.1162066843096	2.5682896187849e-25	5.72694341127449e-23	47.104201412979
HDAC1	-0.53202445649974	7.11462503375956	-14.1044402674417	2.71323293932717e-25	5.97054048385625e-23	47.0186865401347
BHLHE40	0.899964893139658	6.82896665127999	14.0063071570769	4.29153104361718e-25	9.32098249005893e-23	46.5941949281951
ARMCX1	1.13663802058187	4.15789737217489	13.9287205961665	6.1714486766572e-25	1.32322189318481e-22	46.2135335756974
GOLGA5	0.781676122861157	6.50316136362765	13.8453301059462	9.12637113833312e-25	1.93201811287953e-22	45.8296462220178
LHFPL2	0.946600916751701	6.06432015976165	13.831158422975	9.7545582573276e-25	2.03919040369433e-22	45.7850638460469
XPOT	0.904190526427215	9.1336797238503	13.8229756708584	1.01368844266123e-24	2.09295376729215e-22	45.6493113796482
FADS1	0.9859109471213	6.81549322181809	13.793205939602	1.16594313439892e-24	2.37795524142531e-22	45.573582720831
FTH1	0.910923702085642	10.8881381620396	13.7324786299238	1.55161094589631e-24	3.12640258544216e-22	45.1759373539449
DSCAM	0.857898873723883	7.29996502471082	13.7072633137212	1.74729855010786e-24	3.4787882085719e-22	45.1481669216408
ARMCX3	0.9697526879087	6.30152197409971	13.6863016457302	1.92873721957492e-24	3.79484720707893e-22	45.0997851643787
TRIM16L	1.02800136423671	5.56977679120254	13.6756481214253	2.02809220611643e-24	3.94393186687108e-22	45.0575543462063
PDIA4	0.525896520319829	8.16718425770082	13.6220043448421	2.61224973988695e-24	5.02152467239878e-22	44.7301672419605
NUCB2	1.04251887150274	5.80176201494718	13.538337208552	3.87920431087979e-24	7.28941717923074e-22	44.407523154433
KRT80	-0.611925587080596	8.6496177789288	-13.5106720220099	4.42180572464432e-24	8.21669765988351e-22	44.2125474674436
TSKU	0.999451382088962	6.67585422351375	13.4247513215092	6.64376981319633e-24	1.22099347643841e-21	43.8296385832533
FTSJ3	-0.517552137102829	8.42904102660954	-13.409601286009	7.13884349918799e-24	1.29771759435239e-21	43.7287993733613
LETMD1	0.631665126560145	5.85532477209732	13.2105504316979	1.83960811995458e-23	3.30812969872262e-21	42.8576091885306
ABCG2	0.59212468765063	6.45212908677705	13.180821075137	2.11973948004227e-23	3.7713322408752e-21	42.6894369514791
OPTN	1.15326040409379	4.37171479272992	13.152334077112	2.42831606576129e-23	4.27485872460967e-21	42.5844824224236
NCRNA00219	1.11720028827667	5.11807345253194	13.1428914853479	2.54025703335805e-23	4.42533944019583e-21	42.5598239459437
NCRNA00263	1.1931784211861	4.04512980841165	13.1375733007456	2.60557090567624e-23	4.46934521579696e-21	42.4559140244924
KLF6	0.941768036245596	7.1115296895036	13.126109342514	2.75215843168925e-23	4.64920177894657e-21	42.444424479816
SLC17A5	1.17283390044105	3.61549757210517	13.1364991874097	2.61896574472675e-23	4.46934521579696e-21	42.3692099552152
MAGED1	0.627098355012628	6.12169042175384	13.086948668936	3.3183189353227e-23	5.4946104826076e-21	42.252832380972
JDP2	1.29853718827164	3.89194486273967	13.0894422335105	3.27901030631409e-23	5.48381683627968e-21	42.2424611389238
ALDH1L2	3.23633162700666	1.6663329266132	13.5459961053768	3.74118074541928e-24	7.10994395299909e-22	42.2008693331213
ARFGAP3	0.960539879038663	4.64348884344272	13.0638179981132	3.70628445225428e-23	6.07685305681378e-21	42.1819751371943
BTG1	0.814912308207467	5.49652482144106	13.0458181330689	4.03946817702986e-23	6.55884133909198e-21	42.1013169228305
C14orf132	0.983180981680883	4.05565240400939	13.0299594445578	4.35787232701076e-23	7.00779392278154e-21	42.0221646547225
TMEM39A	0.919449630004327	5.11649237460324	13.013164508777	4.72261326450963e-23	7.52199849863419e-21	41.9486522534142
ASS1	0.816761580956877	8.63241051672047	12.9808468956927	5.5130156346996e-23	8.6980824032751e-21	41.6782644151399
TP53INP1	0.914841583180566	5.70289841115724	12.958946640727	6.12292338309987e-23	9.46569745338718e-21	41.6744201304779
IFRD1	0.844902558587346	7.38493088016067	12.9651018522876	5.9449613610986e-23	9.29191904701056e-21	41.669215981637
CBS	0.795590442969161	7.22412610026002	12.95737063883	6.16934359255682e-23	9.46569745338718e-21	41.615543578943
CLCN7	0.891916997445778	6.49568832004912	12.90649626102	7.87377112764957e-23	1.1863148498992e-20	41.4109938895366
TXNRD1	0.652860204948878	8.70475445202849	12.9070759362913	7.8519042309538e-23	1.1863148498992e-20	41.3325104795334
MNT	0.970916771162299	5.09078222795694	12.8700006841738	9.38109388192486e-23	1.40079834001171e-20	41.2707327462533
C9orf150	1.0527636752843	4.31174225702065	12.7845335079545	1.41457768541655e-22	2.07521028165846e-20	40.8626253116346
PDXDC1	0.492520649324784	7.52768612752152	12.7742407708585	1.48637867283637e-22	2.16158234126221e-20	40.7259058953261
OSBPL2	0.425204728140793	7.09270110579106	12.7616449982708	1.57924539874904e-22	2.27683621109302e-20	40.6944006987434
C4orf34	0.978900366920656	5.25874128062407	12.7255525355497	1.87891078507024e-22	2.6629579635182e-20	40.5747354937895
CALCOCO1	0.993806521834291	3.78183786848304	12.7096144893453	2.0288253359708e-22	2.85126679989711e-20	40.4681657250374
KANK2	-0.697377417360406	6.15835256199143	-12.6984994972056	2.14042937343104e-22	2.98304507010506e-20	40.4151456153552
NPC2	0.73767134221953	5.63179008034025	12.6487673798068	2.72032626444277e-22	3.75989557409428e-20	40.1974949290824
COPB2	0.529900019182454	7.35558305250535	12.6099901747967	3.28003040086435e-22	4.49633019869307e-20	39.940453016383
RHOU	0.741399729459867	5.50103275114036	12.578187956017	3.82442063639462e-22	5.14842261416975e-20	39.8694745997476
MID1IP1	0.928277971309847	5.46547745600833	12.5700323443191	3.9780877864477e-22	5.28012223337709e-20	39.8260663891807
RRAGD	1.22396172755609	3.73804306801649	12.5963416517643	3.50342670731449e-22	4.76352099618922e-20	39.8014661845572
WDR19	1.22490179653451	3.46382824418309	12.5769110977807	3.84807956691712e-22	5.14842261416975e-20	39.7280030022734
PDE4DIP	0.525758061728657	6.9796845788692	12.4901359022962	5.85362365782466e-22	7.64812516042654e-20	39.3751601123177
SLC16A1	0.741117200393168	5.88992774167036	12.4645792735737	6.62427827886429e-22	8.58794030509507e-20	39.3037637518165
ATF3	1.88281692645955	5.18042201633573	12.4922547331784	5.79392310191709e-22	7.62972991783161e-20	39.2939745657371
UAP1L1	0.878194125353065	5.30103737398317	12.44869465059	7.15381170124064e-22	9.13285090775179e-20	39.2559923387012
ENPP1	0.947138767089797	4.85948156284416	12.4455865837803	7.26229197520259e-22	9.20110386312789e-20	39.2342518482952
FUS	-0.610802446651896	8.78885790888665	-12.4498963236176	7.11230734493787e-22	9.13285090775179e-20	39.1368367236793
HEXIM1	-0.696207861616966	6.03291130128041	-12.4253702175627	8.00936003492488e-22	1.0071318588277e-19	39.1253038279534
ADM2	2.88890020894533	3.04721541830355	12.7506180321026	1.66531802383098e-22	2.38040842996147e-20	39.1251677969053
SLC43A1	2.74216409534398	1.60997768497946	12.8307368252805	1.13281585086727e-22	1.67656745928355e-20	39.0874518414989
ATF5	-0.656301090187855	6.4443887740544	-12.4100805916458	8.62521029688299e-22	1.07647773884381e-19	39.0184996570307
ICA1	0.879164783512351	5.12965418487781	12.3866678248196	9.66166846962297e-22	1.18810105504393e-19	38.960200464726
TARS	0.601168871694123	8.24948070504023	12.3934458900066	9.34937257902529e-22	1.15821412601199e-19	38.881610972032
RHOQ	1.02911450165746	5.72282217288846	12.3328594409152	1.25429045921687e-21	1.53114990072576e-19	38.6925342557208
FLCN	0.817215880525795	5.96977715283135	12.3164183753576	1.35848114631315e-21	1.63447760366483e-19	38.6052791106777
CARS	0.713298319571729	5.99171312796993	12.3111934514234	1.39337898745054e-21	1.6644907275802e-19	38.5799261259807
BNIP3L	0.964611658320236	4.95756539904368	12.2636572494899	1.75524695394674e-21	2.06723591956375e-19	38.3777437523115
NFIL3	0.946472576250097	5.16866681969889	12.2524981573996	1.85305809129606e-21	2.16717087544303e-19	38.3213328613735
PSAP	0.572401529342903	9.71350771373971	12.2783999090561	1.6339240039706e-21	1.93799610229818e-19	38.2695512612489
GPX8	1.71614154687465	2.18506247550136	12.3313152261946	1.26372523480452e-21	1.53148846571528e-19	38.1982315631802
SLC38A2	0.92497548009306	9.49740242822239	12.2246711502136	2.12147410370872e-21	2.46385645211282e-19	38.026104611848
PRSS8	1.0125787872524	6.27473831540239	12.1943145047947	2.45901368167076e-21	2.81674964467547e-19	38.0084444264372
HDAC5	1.04932366812707	4.9457181551372	12.1826704745987	2.60235355025687e-21	2.96066399826503e-19	37.9829046705908
SREBF1	0.841542176032303	7.92284884067703	12.1981841161756	2.41315431795418e-21	2.78328226299764e-19	37.9309028564979
ACSL1	0.838131384315976	4.7832687167393	12.1647491141233	2.83953046983663e-21	3.20866943091539e-19	37.8992364797083
PNRC1	0.871177639085093	5.19933224060621	12.1480634943692	3.07982272073407e-21	3.45684262963467e-19	37.8202642495585
DEPTOR	0.869943692009055	3.89229605198809	12.1153916774818	3.61106749429771e-21	3.97312452464704e-19	37.6628846126804
DDX43	0.949295899778862	3.80738846918721	12.12142206308	3.50652281381757e-21	3.88364818134338e-19	37.6205193163392
ACTB	-0.712917065225389	11.6494374774781	-12.1441181606672	3.1395619501018e-21	3.5004022702335e-19	37.5462396640132
SRSF2	-0.586153668429231	8.30247843592608	-12.1047652656729	3.80296215946429e-21	4.15520650342336e-19	37.4785384319235
SEC31A	0.648692742755498	7.40543108802831	12.0932938959022	4.02162088725258e-21	4.3391992076395e-19	37.4439884888719
EIF1	0.705289963126134	9.3485305829146	12.1035125317162	3.82624851427409e-21	4.15520650342336e-19	37.4412145253797
STIP1	-0.457398145396157	9.50524692810074	-12.0292121465077	5.49692088222073e-21	5.8929810791192e-19	37.0804508896929
LDHA	-0.495421411472847	8.3863213486298	-12.0202146781562	5.74364030983367e-21	6.11825735934129e-19	37.0531382183692
LOC151162	-0.61480673159921	5.69774326684735	-11.9915963429866	6.60474075659154e-21	6.94702417693314e-19	37.0296849131237
KPNA2	-0.424011937845085	9.69955542165835	-12.0135355817373	5.93394772198279e-21	6.28097099382533e-19	36.9622503601847
ARF4	0.793409946502353	7.52824067241335	11.9817244371992	6.93091046448647e-21	7.24453416300448e-19	36.9152249399524
SSR3	0.677665088272024	7.78965665559579	11.9606575317501	7.68204445267692e-21	7.97978331842043e-19	36.7794661473909
GFPT1	0.851524617919948	7.3653618920997	11.924776883324	9.15424166387499e-21	9.45034182633613e-19	36.64108590414
SEC24D	0.650919919776985	6.71508660193227	11.899376174246	1.03646613552516e-20	1.06342697242471e-18	36.5286302054416
TIMP3	0.612801177961845	7.38139233667599	11.8895169429571	1.0876649155534e-20	1.10243079077061e-18	36.4417303282112
SFPQ	-0.454257588597651	8.58640506453771	-11.896252469014	1.05242020934605e-20	1.07321192567704e-18	36.4410760126787
INSR	0.768654076397094	5.23683720530654	11.8196598058663	1.53095212254987e-20	1.54238815045326e-18	36.2087016918589
PMEPA1	-0.719768850156629	7.04533868046243	-11.8169610174134	1.55131750724908e-20	1.55354694558285e-18	36.1741812738286
SEL1L3	1.0756567190501	4.04952041529627	11.7325939790151	2.34550031913383e-20	2.29600544280811e-18	35.819373967841
RPS6KA2	0.950498449469682	4.16601155792581	11.7324092507983	2.34762575173515e-20	2.29600544280811e-18	35.8001536723806
RUNX2	1.16512933190198	4.07969380970454	11.7289712348986	2.38753713166081e-20	2.32146342964508e-18	35.7966125068655
PNPLA8	0.864866797191353	6.42752123418809	11.7360634473782	2.30593822952893e-20	2.29550660420487e-18	35.7880260986174
CCNB1IP1	0.668399879020662	6.13841025892651	11.7341420237559	2.32776463920957e-20	2.29600544280811e-18	35.7689896110906
GRB10	1.05068033615058	3.92111678391079	11.7188120343421	2.50949592895603e-20	2.42594276970293e-18	35.6982422897906
C5orf41	1.67768128882996	4.81563713303347	11.7029513579525	2.7125160095192e-20	2.60713320363213e-18	35.6387245112558
GTPBP2	0.910492003580775	5.83644564331733	11.6885032896015	2.91176466131895e-20	2.78264869690846e-18	35.554730528444
ERRFI1	0.873359195274301	6.55432031024979	11.6585252016579	3.37327154960089e-20	3.20537462474575e-18	35.4199766399778
VLDLR	0.941406014477262	4.00262879973685	11.6367575979837	3.75374622585236e-20	3.52683437534578e-18	35.3573709287121
PGM3	0.751523810605343	6.38652846022921	11.638354891811	3.7244194389542e-20	3.51905032186836e-18	35.2999782042983
C20orf111	0.721542931964184	6.43378349403498	11.6176046132615	4.12397649177852e-20	3.85303814796111e-18	35.2232146631978
CTAGE5	1.06062664554198	5.61528330541787	11.5987270420318	4.52471807634292e-20	4.18073950877121e-18	35.1294306361553
ULK1	0.76356936110853	7.49331475356307	11.6156264175417	4.16424365074862e-20	3.86904504528444e-18	35.1263943572004
WDR45	0.898391956088957	4.77189408127547	11.5593532676465	5.49075358150385e-20	4.96364123767948e-18	34.9804010170611
PFKFB2	1.00859004201859	4.74748239128216	11.557425195324	5.54304668194813e-20	4.98397380155379e-18	34.9643472293574
SGPP1	0.753013088240887	5.06171105974021	11.5635525666542	5.37856635381615e-20	4.91536304378258e-18	34.9486651725555
ERLEC1	0.723934531866778	5.61343179827363	11.5599474259916	5.47473879341856e-20	4.96364123767948e-18	34.9068246318826
SND1	0.428389755879949	8.11006845060991	11.5660492788249	5.31295772861767e-20	4.88208269524186e-18	34.8534599932932
RIMS4	-0.950049357422317	4.95655322941588	-11.5214551553008	6.61559011547298e-20	5.88506005804096e-18	34.7958220060167
AMIGO2	0.608054985358013	4.88248939908602	11.5324597567382	6.26703541583731e-20	5.60480750237771e-18	34.7798144357457
SEC61A1	0.426376328356431	9.06710080628817	11.5118341316155	6.93621739262397e-20	6.13763490339911e-18	34.5522792326255
PBXIP1	0.926007490467526	4.02271315273026	11.4657801009176	8.70062783356076e-20	7.61828795227592e-18	34.5290440858209
MARCKSL1	-0.694770296709882	7.13388716990414	-11.4815984922746	8.04888687349778e-20	7.08471495117773e-18	34.4807166425415
KLF9	0.925621706701122	4.30244567929376	11.434158506564	1.01664719229464e-19	8.85542064788312e-18	34.3729285729646
SRSF7	-0.5260184545751	7.63560642719624	-11.415281638978	1.11570871316505e-19	9.66793394765405e-18	34.1395837242444
CAMLG	0.726400469048036	6.20047810164307	11.3690176924663	1.40139638294323e-19	1.20189503119706e-17	33.9933787886519
FAM129A	2.68278438651059	3.18334967343605	11.4110021565846	1.13948017108579e-19	9.823023907855e-18	33.7200816243708
PABPC1	0.325385306475262	11.3472757092397	11.3553677320711	1.4989439205889e-19	1.27899684326168e-17	33.6935850467363
SLC1A5	0.661053095821531	8.59902581910192	11.3312724644846	1.68805319048542e-19	1.43304576434914e-17	33.6812498306325
CDCA7L	0.838910261576534	3.98009551312635	11.2674219575019	2.31314802753113e-19	1.93425438062153e-17	33.5604452854018
PITPNA	-0.405610354624056	7.23986034943072	-11.2849011260558	2.12196462902473e-19	1.79230992201059e-17	33.5228934177315
OLFM1	-0.566648472193039	6.45247500202781	-11.2700886879699	2.28290028025431e-19	1.91855398427001e-17	33.4784400473728
CNN2	-0.6990599859681	5.99793295657929	-11.2258162954845	2.84063802541098e-19	2.36352389736185e-17	33.3168407326778
MBOAT1	0.676656076923543	4.68888028349131	11.2034227133369	3.17287205574838e-19	2.60113295393804e-17	33.2342817620489
VCL	-0.695179615699115	7.3146997792152	-11.2139285821678	3.01241394155837e-19	2.48175422456267e-17	33.1956604656846
RIPK2	0.648697490352681	5.27919771904723	11.1923676975896	3.35097919224101e-19	2.72047456364265e-17	33.1474721856131
CALM1	-0.400056309059472	9.16678074714688	-11.2233763861866	2.87507454543339e-19	2.38033399494198e-17	33.1277759913941
MAP1B	1.69592203138302	5.38473760063862	11.1669259647678	3.79988776087004e-19	3.05525590926878e-17	33.0650609375803
DHCR7	0.656927204072278	8.35784832687593	11.2014517003542	3.20391689090862e-19	2.61377102846614e-17	33.0618430771091
RAB39B	1.26511477273103	3.86021553302682	11.1602952220476	3.92648035460613e-19	3.14193576317861e-17	32.9887544254528
GALK2	0.652421245917049	4.64216474769873	11.1432702773232	4.2712220579907e-19	3.40151989037317e-17	32.948199386843
TPM3	-0.366629715518162	8.49138991515555	-11.1712245316562	3.72001474221552e-19	3.00548437433876e-17	32.9021612339577
GYS1	-0.576442817999497	6.14260947677739	-11.1354899272288	4.4387156015572e-19	3.5181554369878e-17	32.8520300030215
LPCAT3	0.533867229445909	5.20075732538281	11.124789525528	4.67987958916493e-19	3.66644108154286e-17	32.820585278275
HSPA13	1.0436405145337	5.76448776058116	11.123569355441	4.70820085289396e-19	3.66644108154286e-17	32.8129648336495
KLHDC2	0.630196452843604	5.69426121274669	11.1141939621989	4.93162238976613e-19	3.8183542984467e-17	32.7370595711334
FAM84B	0.400221025559468	8.55727002887833	11.1233421014599	4.71349457385622e-19	3.66644108154286e-17	32.6542246344517
LACTB	-0.786701257776089	4.58650120404955	-11.0742732927626	6.00827045112999e-19	4.56737795566809e-17	32.619774179486
ALCAM	0.730331176328064	5.88230152208943	11.0883475308256	5.60415154430731e-19	4.31208830548259e-17	32.5908535220188
SLC39A10	-1.37772014466616	4.6909599946473	-11.0616872494713	6.39434063217967e-19	4.83886663948293e-17	32.5639594014157
STT3A	0.44723093154227	6.94686623227382	11.0877451734651	5.62087569119353e-19	4.31208830548259e-17	32.5360723749926
SQSTM1	0.745396618329035	9.89584571507719	11.0747793523914	5.99324564670858e-19	4.56737795566809e-17	32.3936024184621
PPAPDC1B	0.716577226143091	4.6067998422164	11.0277627454315	7.56338182181944e-19	5.67219720126046e-17	32.3893212329131
SLC3A2	0.628702644755771	10.5994171297276	11.0552790928368	6.60036331759142e-19	4.9722736992522e-17	32.2686646419629
MBTPS1	0.391215180854685	7.80558467755534	10.999320344349	8.70711295176304e-19	6.50079272345023e-17	32.0577918740131
TNFRSF10B	0.59391209978561	6.47513920581161	10.9620625940078	1.04716885247592e-18	7.78348972835877e-17	32.0181369550821
RCBTB1	0.840467664146797	4.23358906666651	10.935660948643	1.19351292918189e-18	8.83199567594599e-17	31.9469165759805
RCN1	0.711903819336017	5.96460912733041	10.9257482665457	1.25360623631252e-18	9.23581968990774e-17	31.8061741688998
EIF2AK3	0.911022339768421	6.65200598416381	10.9047112275762	1.39137548882531e-18	1.01171146413541e-16	31.7058697625919
CHAC1	3.31725370391324	3.60301126371288	11.1308184585336	4.54242923358754e-19	3.58337672181689e-17	31.7011329137076
VAV2	-0.490685532281954	6.45162145386886	-10.9049711369752	1.3895840489669e-18	1.01171146413541e-16	31.6785824080383
TTC17	0.638574936296323	5.95192944590232	10.8967337482635	1.44750094617254e-18	1.04344852688748e-16	31.6601008796687
AKT1	-0.576293414053022	8.26195157447052	-10.9003934218912	1.42147708377789e-18	1.0291247943334e-16	31.5748511142638
STMN3	-0.767618650477207	6.75213260089596	-10.8770013625807	1.59626981736068e-18	1.14575177792017e-16	31.5621097777113
CRELD1	0.841783617621674	4.36434247216151	10.8444588936845	1.87583632472513e-18	1.34066182455996e-16	31.5039348276069
SLC7A5	0.648988612298663	11.366060689734	10.90527769378	1.38747405994479e-18	1.01171146413541e-16	31.4726345620842
PGPEP1	0.666781942069073	5.42588814112395	10.8373307316247	1.94334701293113e-18	1.38300150826639e-16	31.4234785749296
BRI3	0.890287334412728	4.69715541278718	10.821336540828	2.10382129903537e-18	1.48456993270327e-16	31.3762391002291
SNHG8	0.897744345945815	5.76373642383929	10.825082726925	2.06508262569352e-18	1.46340855220756e-16	31.346714953918
NFS1	-0.58349441889495	4.88506480226679	-10.8047504230563	2.28427478044941e-18	1.6051349339595e-16	31.2544391991973
KLF11	0.829727760157581	4.71299190209244	10.7769479003499	2.62222333891714e-18	1.80469395555762e-16	31.1765637052278
TMCO3	0.73951279529586	5.21897340767022	10.7815764565364	2.56267115647927e-18	1.77099638103138e-16	31.1648610832422
CUL7	0.612774214461562	5.88171792808346	10.7960049255956	2.3855873830767e-18	1.66931227592363e-16	31.1467062562084
FBXO25	0.876341486136971	3.2004289596833	10.7661219613544	2.76698354631438e-18	1.89651773887548e-16	31.101373902825
ISG20	1.04434730288399	4.29683423423227	10.7528521414281	2.95539050192362e-18	2.01738574506819e-16	31.0589681183209
CACNG4	-0.621357242026661	7.08676997791432	-10.7821871697968	2.5549154268069e-18	1.77099638103138e-16	31.0580411375434
TMED10	0.408061675308851	8.69322563766877	10.7903681284577	2.45326099727702e-18	1.70951403826921e-16	30.9982761618324
ZNF740	0.531580095984248	5.5303507966761	10.7453225224757	3.06795862644715e-18	2.08571301092285e-16	30.9444353531212
IGBP1	0.503744524754165	5.75416392489584	10.69585886849	3.92216726183245e-18	2.62115948827234e-16	30.6910290086407
CCND1	-0.507995721957334	8.63108843422753	-10.7187533776476	3.50061471387715e-18	2.37021378440815e-16	30.6599073284663
MIA3	0.661579213563072	6.45505987361134	10.6952558059988	3.93393345824179e-18	2.62115948827234e-16	30.6511960253207
KIAA1370	0.80617976039425	7.10216389243496	10.6974372093664	3.89153927117047e-18	2.61373906711064e-16	30.6496295343542
CALM3	-0.478549808454293	7.97963853395084	-10.708689156833	3.68002571444196e-18	2.48164314710997e-16	30.6261175467416
PDIA5	0.802535466005281	4.20621605580222	10.6489815944681	4.95071879345563e-18	3.23421176178719e-16	30.539667827035
TGM2	-1.03321502068981	4.92516365473346	-10.6411626487633	5.14686018924976e-18	3.34926419474759e-16	30.5098268531394
HSP90B1	0.56759396073687	10.1756265670718	10.6879759426741	4.07879008287831e-18	2.70689227563718e-16	30.4534851120215
SLCO4C1	1.72652144610131	2.37678338232461	10.6739070448686	4.3740533907362e-18	2.89137031251669e-16	30.4246359682609
YPEL2	0.980319063391405	4.5576105459056	10.6221322220001	5.6573978428408e-18	3.65781669789423e-16	30.4184536763813
AURKA	-0.511092114114085	6.86782300198997	-10.662881899199	4.62032712222646e-18	3.03020983498492e-16	30.404415478314
FBXO32	1.4786497555967	3.56794980153143	10.6643586295581	4.58655169941714e-18	3.01990120555324e-16	30.4040803557729
TES	0.877650216274768	5.93738087172614	10.6218705514532	5.66476037284504e-18	3.65781669789423e-16	30.3767743107335
SCD5	-0.680952237608031	4.56937032534004	-10.5945701173386	6.48809176724379e-18	4.12573561655457e-16	30.248282005194
LMAN1	0.807036855059406	6.68945354492749	10.6075385862349	6.08302145536626e-18	3.89779505055729e-16	30.1878222238576
SESN2	1.02870187967226	6.73073296517458	10.5751264935082	7.14659818653015e-18	4.52726166937614e-16	30.1397314191922
CCNI	0.441248214273823	7.4986155023831	10.5998479204942	6.32007704264718e-18	4.03423543745158e-16	30.1191090005906
TGFBI	0.616559935750765	5.63643999687925	10.532415793409	8.83776400045355e-18	5.51502855013377e-16	29.9030967817456
SERP1	0.469315461077335	8.51458877572485	10.5584093781866	7.76604549101594e-18	4.9011073506321e-16	29.8882169665104
PRRC1	0.589579951926062	7.05396308266085	10.5402320958404	8.50078639015059e-18	5.34462975898039e-16	29.842667125326
LSS	0.6235003636646	8.00695044601306	10.5366039569294	8.65557245185203e-18	5.42156530654582e-16	29.7772358761687
GAS2L1	-0.986994123493343	4.04339360807552	-10.4884969725691	1.09957807791972e-17	6.71143933398886e-16	29.7651029308616
GINS1	-0.503031622692522	6.00348475754953	-10.5104197369105	9.85960490606444e-18	6.12981533267739e-16	29.7230694805964
CALB2	-0.740990611298803	5.36777152125608	-10.4930174414665	1.07512379132548e-17	6.6171393866903e-16	29.714580092186
JMY	0.973323860261108	5.91802935277766	10.4931580533291	1.07437192401722e-17	6.6171393866903e-16	29.7075361930408
AKR1A1	0.694247357517789	5.55266241744566	10.4928135480273	1.0762149684165e-17	6.6171393866903e-16	29.6928083834813
STOM	0.468357821108744	6.61374965498926	10.4848573802448	1.1196713200533e-17	6.80923023875321e-16	29.5786035751662
ANXA1	1.39416935546839	3.22225492898781	10.4770395026676	1.16408377067322e-17	7.0201300085632e-16	29.5510493014625
COPA	0.545854210537771	7.24135662179762	10.4787530515328	1.15420071404419e-17	6.99378722524461e-16	29.5412471573526
TFPI	0.676851107980204	6.95960958877684	10.4765464100555	1.16694340013189e-17	7.0201300085632e-16	29.518657349432
SH3BP2	0.649677580830402	6.14612145530408	10.4478759617619	1.34589807562907e-17	7.95363936990128e-16	29.4794916129231
LOC100505783	1.52975009189497	2.60123017261685	10.4902430715371	1.09006689947928e-17	6.67775781204814e-16	29.4678959579763
KDELR2	0.482742806172766	8.42693283280035	10.4752377069079	1.17456722149597e-17	7.04066745960526e-16	29.4650096339331
CGN	-0.568858228378215	6.14578671376536	-10.4411524237832	1.39169749569629e-17	8.19533412606507e-16	29.4213119603832
NFE2L1	0.46900997179587	8.79368668156459	10.4652598508794	1.23435682602458e-17	7.37263698515541e-16	29.3976585898726
GRB2	-0.306779569723563	8.66995505339167	-10.463487867583	1.24528932065966e-17	7.4114656934919e-16	29.3966397071262
RDH11	0.496034775292282	7.3816073804582	10.4532516832864	1.3103678915768e-17	7.77113213430159e-16	29.3925275600041
LZTFL1	1.08309433487361	3.59746930515885	10.4104506848046	1.6214889956339e-17	9.51501121508118e-16	29.3766458552519
RRAGC	0.77381856298512	4.75400251011141	10.3915588902248	1.78139375903454e-17	1.02731135262392e-15	29.2834468649031
BEX2	2.28386111304678	2.56334497472085	10.6203516480436	5.7076871558701e-18	3.67135999979891e-16	29.2540332464166
FOXRED2	-0.565824106652225	6.10559898071736	-10.4072873860458	1.64722533737035e-17	9.63223655321038e-16	29.2258796028201
TMEM214	0.447159795547091	6.57851948414562	10.4025197891737	1.68678901386995e-17	9.82921932681568e-16	29.1867706483519
NOC2L	-0.563038016318646	7.42942424340508	-10.4011626384944	1.69822426274515e-17	9.86149394796873e-16	29.1448954780833
RAB8A	-0.418083403609284	6.70732118860304	-10.3946104749994	1.75453386958432e-17	1.0153226448072e-15	29.1394276767403
BMP7	-0.694027006171804	6.50272947978577	-10.3858901917093	1.83238697602699e-17	1.04948081462587e-15	29.1297883040619
KDELR3	0.898441820679988	3.80052593006496	10.3472693119396	2.22094517148362e-17	1.25483402188825e-15	29.0723390116916
CCDC86	-0.72299047742231	5.31485909358998	-10.3559294665649	2.12719754572953e-17	1.20594073745019e-15	29.051731979804
RPN1	0.373925797385304	8.7026961926751	10.3884078939215	1.80956081340092e-17	1.0399689018322e-15	29.0187647170713
C1orf144	-0.357309905286392	7.43033917565231	-10.3764066873038	1.92098563650435e-17	1.09646975375081e-15	29.0128366915371
SLC38A7	1.01172453404538	3.23047397848312	10.3278721377985	2.44620733286042e-17	1.37745358366187e-15	28.9468223401308
IDH3A	-0.431335231695382	6.99980384423068	-10.3567981944923	2.11801489904337e-17	1.20481908746943e-15	28.9323294704288
BACE1	-0.537908695299901	5.86680254149229	-10.3178670246435	2.57120019254714e-17	1.44291777012368e-15	28.8265631092151
CLDN1	0.748665738254468	4.14131437186706	10.2861288367777	3.01161132138286e-17	1.66225042042267e-15	28.7529581622389
PSME3	-0.401258512737964	7.2433986752176	-10.317202868381	2.5797202419695e-17	1.44291777012368e-15	28.7295728854778
STX5	0.641139131051096	5.97928525378897	10.2807394384293	3.09356813572759e-17	1.70186952308909e-15	28.6861371074001
DHX9	-0.39476943767337	8.95424224013951	-10.3090766686994	2.68628361551618e-17	1.49751357286308e-15	28.6194581514411
UBAP2L	-0.474073857742293	7.46204275666857	-10.2897069237776	2.95840339860077e-17	1.64373217402655e-15	28.5988552880518
NSUN2	-0.35302582262228	7.34499913509004	-10.2890289518667	2.96841239822553e-17	1.64383208436833e-15	28.5863762514127
CSTF2	-0.426402069061389	5.37966617723225	-10.2597911165396	3.43390119962091e-17	1.87675044648562e-15	28.5491928587102
CPT1A	-0.396178139424798	7.74061021052156	-10.2784364562153	3.12926712234829e-17	1.7158643722673e-15	28.5121638831615
AMOTL2	0.5441241988666	6.53606103651251	10.2499497744405	3.60648667221549e-17	1.96465417283817e-15	28.4708332524983
LMO4	0.845126761033792	3.9837022648086	10.217401903461	4.24155719094449e-17	2.2882516923018e-15	28.4394867423375
ID1	-1.06065610693065	5.48612224946422	-10.218213422023	4.22443734939594e-17	2.28639126962128e-15	28.415501701783
NRCAM	0.688759160829734	7.19671013141666	10.233430406967	3.91592639225207e-17	2.12629717480596e-15	28.3104156521057
COPB1	0.533819428496203	7.38689817627415	10.209573116281	4.41032248787027e-17	2.36404593869046e-15	28.1754905033196
PKI55	-1.33527819333957	2.68681790330861	-10.209756120378	4.40630176016003e-17	2.36404593869046e-15	28.1221940873029
TMEM64	-0.689748846037472	7.60419634400704	-10.177453861843	5.17604038179221e-17	2.76562617715952e-15	28.0059435597422
GNS	0.610453650627184	7.60313130233743	10.1450522140047	6.08340631559078e-17	3.24009194974332e-15	27.8583324557953
CALCOCO2	0.469019999818631	6.78997461024697	10.1265920188717	6.66987075884505e-17	3.54117201812459e-15	27.8199582223924
CDK7	0.641118345930582	5.93421669828692	10.0817293184584	8.34196343519816e-17	4.40097780726353e-15	27.6406696849286
SVIL	0.58785273132735	6.60805039527917	10.0885015547667	8.06495208997441e-17	4.2682993276181e-15	27.6313593752004
BBC3	1.38550884690047	4.62839357349707	10.0518016184483	9.68470789577582e-17	5.04570264326962e-15	27.6144820977314
ZFAND1	0.763877190431049	5.98022829175515	10.07290276999	8.7173467333607e-17	4.57018516516377e-15	27.5961606715138
AKR1C2	1.72441067974099	3.47777373685442	10.0351397893693	1.05238873060454e-16	5.46588482317713e-15	27.547518421959
WDR1	-0.435198932759295	8.13897861364509	-10.0752666953107	8.61518489682032e-17	4.53082868598814e-15	27.4983950224665
SSR1	0.571803971310704	7.78429732176004	10.0688563156601	8.89504425925654e-17	4.64877250599395e-15	27.4601123452809
DNAJC10	0.728903280510722	6.54443515325394	10.0200500991627	1.13465111709842e-16	5.8748932762706e-15	27.2782549071978
FOXN3	0.860603284628788	4.89481751865246	9.99001424519199	1.31803960272476e-16	6.72039460852708e-15	27.2643127696221
EARS2	-0.438181605155318	5.74246861054026	-9.98456085095837	1.35438671303516e-16	6.88473051331308e-15	27.1738731317992
FKBP11	0.770168770821115	4.82588022156043	9.96542121258577	1.49007535883562e-16	7.48348957993e-15	27.1709464287568
MMS19	0.399015582095417	6.34652019019701	9.99416473866925	1.29103187436303e-16	6.60281867487688e-15	27.1687718976515
IDH1	0.637488261450526	7.00137286045299	10.001092896046	1.24717753441909e-16	6.43759169309407e-15	27.1671103702736
FGFR3	-1.09678321297337	4.07282220460842	-9.94801382913037	1.6252597622845e-16	8.08953698346609e-15	27.1169172171578
PYCR1	0.648684855571608	6.55393232650609	9.97634049715524	1.4110798833607e-16	7.12957703000736e-15	27.0957222744947
LMNB1	-0.404815919174279	7.53408584336184	-9.99588579524926	1.27999583420335e-16	6.56645715681497e-15	27.0840518309983
SRSF1	-0.441695202389122	8.80616712877644	-9.99921339470562	1.25892503756986e-16	6.47823456255947e-15	27.0674212535174
HSPA1A	-0.834583835420448	9.30862539928997	-9.9778623705888	1.40040779345713e-16	7.09709695084152e-15	27.0132094691193
LOC154822	1.08804041772651	1.72479183567731	9.93156765504436	1.76423464397459e-16	8.70355757694131e-15	26.9934521071152
ARF3	-0.389849435487431	8.18663045276772	-9.97311961355877	1.43393534728686e-16	7.22323335783899e-15	26.9747146068545
ELF3	0.514590174140209	7.03501215866335	9.9526006966442	1.58849109115603e-16	7.95386976302198e-15	26.9489046984762
ICMT	-0.343224590000882	6.74517217962077	-9.94636029141624	1.63872243859175e-16	8.13234245193126e-15	26.8948216420531
GFRA1	-0.438649638593212	8.7630723594974	-9.95078082697524	1.60297864150247e-16	8.00245217924994e-15	26.8261182760424
PGAM1	-0.47267989434173	6.23801660208936	-9.90204275874667	2.04423479998365e-16	1.00257427551104e-14	26.732433969728
DCTN5	-0.402780185752489	6.95695627077685	-9.90987039823746	1.96593640009162e-16	9.67009422209773e-15	26.7313055298332
YIPF5	0.612344931713507	5.97568277475636	9.88238148727597	2.25494010796982e-16	1.1026788995815e-14	26.6528905096696
GMPPA	0.709058441263716	5.26836918653907	9.85297933211974	2.61125849037349e-16	1.27319787151622e-14	26.5475640210894
BAK1	-0.762960767880561	4.9430222449363	-9.82014567674418	3.0761284668674e-16	1.49549919999681e-14	26.4502240249524
PSPH	0.650934705639897	4.64991953972305	9.79072437486426	3.56259743925703e-16	1.72698201664158e-14	26.3031617959907
RET	-0.747860453638835	6.20179262202891	-9.75608817662884	4.23480389443423e-16	2.02930831892602e-14	26.0486282613646
SYNPO2	-0.764191628827239	5.70477138016374	-9.7679728894471	3.99094258821005e-16	1.91794608750646e-14	26.0399322784755
STARD4	1.3029147283285	3.32095900860804	9.72347928758769	4.98319373905393e-16	2.37432854962786e-14	26.0230467675242
PDIA3	0.472627123873316	8.7433114772939	9.77936582090104	3.7703679280196e-16	1.81716522271469e-14	25.9955733604087
GPRC5B	-1.34508619833822	2.45784380495831	-9.78799026331313	3.61153864609286e-16	1.74564659876465e-14	25.9678738605307
EIF4EBP1	0.91712439491072	5.12419800070872	9.72490849741455	4.94777758488561e-16	2.3641894951322e-14	25.947646692637
SYVN1	0.617863143924891	6.13939769695708	9.71906372967227	5.09422190318604e-16	2.420334292866e-14	25.8415539370663
LONRF1	0.785170444382176	4.46101709700052	9.68470473250169	6.04708905822098e-16	2.85682252569739e-14	25.783706378497
PLK1S1	1.11456001504618	2.92121121762079	9.67969404821152	6.20020951060888e-16	2.92090996775839e-14	25.7821781182473
RNF13	0.51598897282527	5.47063899932704	9.67563081494808	6.32721928930018e-16	2.97237121893978e-14	25.6470215248282
MFSD11	0.549771923159605	5.25902536417998	9.65343587797991	7.06833895178965e-16	3.3019804645176e-14	25.591719510532
ZNF185	-0.468377870061796	5.46808496552585	-9.64748868240265	7.28126847694054e-16	3.39197587767002e-14	25.5476817002925
ZNF516	0.661007944995593	4.94894399472041	9.63207753501661	7.86336250348148e-16	3.64284970936909e-14	25.515868689764
SSR2	0.583324656790923	7.12084491883786	9.66508204066347	6.66923373558565e-16	3.12426512588052e-14	25.500286302395
FAM83D	-0.523914337095265	5.76664867759842	-9.64311922813701	7.44178602877832e-16	3.45712304292469e-14	25.4298175898603
FKBP14	1.22037897765233	2.74795089266712	9.59584579687513	9.42179438720133e-16	4.30519369758347e-14	25.3396580636668
MLF2	-0.479191905615589	7.12891386592856	-9.62476212518545	8.15573689033041e-16	3.76786032469298e-14	25.3325829886125
ARHGEF2	0.885296581843891	4.42797576243594	9.58067017818102	1.01630278883052e-15	4.61865430445698e-14	25.3059808232392
EIF2A	0.490977919167306	7.38137171483184	9.61895235927711	8.39565986244604e-16	3.86801695701233e-14	25.2617022895033
AKR1C3	1.57035121260223	1.15545809591303	9.70512486206852	5.46120438538052e-16	2.58734227028623e-14	25.2597728077383
NBR1	0.498510535703114	6.38796962162294	9.60404478727331	9.04407353932415e-16	4.14392016086732e-14	25.2367848920893
HECA	0.772697491312494	5.00548681262752	9.56393873830105	1.10480042996212e-15	4.96685010502326e-14	25.1989361389262
EPRS	0.546607451052603	8.58142599713821	9.60621687494385	8.94656936524023e-16	4.11050621055707e-14	25.1393938888739
SEPT8	-0.514768876311461	5.55832857071249	-9.5712901100078	1.06500557674611e-15	4.81382520689243e-14	25.1219514978209
SUMO3	-0.362476766914817	8.03282714582445	-9.59372116460543	9.52222153062473e-16	4.33922705390103e-14	25.103364630939
SEC23A	0.538862601311079	6.13725933427378	9.57877100033484	1.025980461126e-15	4.64999924982961e-14	25.1028514043094
CYP1A1	1.01477134211529	6.56248199634734	9.56562181355095	1.09556026693815e-15	4.93858487985814e-14	25.0972275421666
ALDH5A1	-0.54655334324812	5.03617592831211	-9.55671636854089	1.14534432016103e-15	5.1215878102602e-14	25.0898074683778
GALE	-0.752875653142977	4.72511479520101	-9.52395112708097	1.34878408815623e-15	5.98330639000658e-14	25.031620777406
TRIM16	0.435011692347405	6.93425615572594	9.55829890374532	1.13633511728485e-15	5.09492453122571e-14	25.0097831557587
RBM14	-0.690915131253101	7.3102521493805	-9.55312167568984	1.16607473083114e-15	5.20038234624535e-14	24.9935102298556
NPTXR	-0.743194161298487	4.60564353629494	-9.50732978177088	1.46541789209818e-15	6.44938127038158e-14	24.906409907313
ACACA	0.59514779896205	6.88001285311091	9.53443188508741	1.28005820588541e-15	5.69353548809247e-14	24.8695749336691
LOC100506190	0.61171385166423	4.68916858230929	9.49254681671604	1.57759586728948e-15	6.90673122632178e-14	24.8236051416012
TATDN2	-0.346113946966872	6.75286634590381	-9.50866954522261	1.45565418912227e-15	6.43888125736445e-14	24.7483624211735
ADIPOR2	-0.427485534486181	7.46796626190616	-9.49505400637481	1.55798336662896e-15	6.83877003241541e-14	24.6724570682402
DNAJA1	-0.477040250795421	9.61681679901245	-9.5081844280157	1.45918201180407e-15	6.43888125736445e-14	24.6391432970046
C1orf93	-0.7149650129201	4.96803013507743	-9.45042445976006	1.9465615124242e-15	8.49981585738443e-14	24.6199086692442
VWA1	-1.04002933005359	4.82331078577239	-9.42261020690085	2.2363097399614e-15	9.66409408039134e-14	24.5068903238084
ACSS2	0.726433392608666	4.80018641176269	9.40498949204563	2.44178548839508e-15	1.04440973166034e-13	24.4235151954138
ZWINT	-0.43920801381093	6.99433473587046	-9.43870464791898	2.06377067176645e-15	8.98815122776619e-14	24.3732197849381
PDGFB	-0.755922521863058	4.24139838540757	-9.38437272504698	2.70627215335896e-15	1.15164619574492e-13	24.3441411491592
CORO1C	-0.403519334791513	7.05419300735463	-9.42409417633013	2.21981521580495e-15	9.61766571738914e-14	24.3419231904944
TMEM164	-0.539923514657189	6.7415023422082	-9.42603963408804	2.19837523576963e-15	9.54951362156137e-14	24.3396829004994
MTHFD1L	0.490843620411023	6.01721332227849	9.40602310270503	2.42922772738391e-15	1.04355238088729e-13	24.3021385171852
RNF145	0.476778598387184	5.83240325891822	9.40566746717196	2.43354118958409e-15	1.04355238088729e-13	24.2850765208417
SERINC1	0.532818947941678	7.55714135292819	9.41807220791151	2.28751414115427e-15	9.85989342697527e-14	24.2609362584411
AIF1L	-0.410811555862443	7.49692028893404	-9.4043960208444	2.44902511220817e-15	1.04483408103494e-13	24.2035960097463
NACC2	-0.607308430647334	4.93205442639519	-9.34034033802468	3.37095156124395e-15	1.42363115934959e-13	24.0432019091056
RAB31	-0.561592943414931	6.08225766522966	-9.35176416877878	3.18425715059573e-15	1.34819029333071e-13	24.0416898341118
C6orf48	0.762795822036396	7.08450567528741	9.36007047386296	3.05503203809697e-15	1.29676029962268e-13	24.0397658359949
ZDHHC3	-0.467655380948446	5.19965139030438	-9.33419965501748	3.47578568918e-15	1.46420755329588e-13	24.0256256884477
SGMS1	0.484869926331792	5.59163674260125	9.3302946478956	3.54414042845719e-15	1.48925136998789e-13	23.9607178918277
RNF149	0.509943897060571	5.94249774711901	9.32636906940405	3.61420913824961e-15	1.5148880608543e-13	23.9227009950055
C7orf68	0.547400985108773	4.56621751933632	9.29711327387311	4.18190162282925e-15	1.73114165198506e-13	23.8326881610932
NFXL1	0.59339361224899	4.76136816676635	9.28690704789604	4.40023688084892e-15	1.80366572537542e-13	23.8073848330148
FAM136A	-0.469486930168517	6.88905390550421	-9.31398034793208	3.84454532125574e-15	1.60339590904441e-13	23.7882427405271
NUDC	-0.575414020156528	7.81231681290727	-9.31104973904696	3.90114374450132e-15	1.6189262526809e-13	23.7619598589563
RETSAT	0.491914706359145	5.10491011496869	9.28861956622648	4.36282260919045e-15	1.79272347214008e-13	23.7606963749685
CCNB1	-0.454911020912093	7.20924674371709	-9.32201608021212	3.69352640840939e-15	1.54426339135596e-13	23.7599623301081
SLC24A3	-0.790120570575545	4.11982884670018	-9.25572865508856	5.14030264954854e-15	2.09674198807438e-13	23.7367850398668
PGAM5	-0.470202565104946	6.96823676577466	-9.28869352816623	4.36121390426098e-15	1.79272347214008e-13	23.6605595028212
TOM1L1	0.49728201270055	6.44013590747597	9.2801234326823	4.55161870726998e-15	1.86115577653749e-13	23.6579717465733
TPM4	-0.290992221727752	9.31761628583811	-9.31106984864559	3.90075254783475e-15	1.6189262526809e-13	23.6500950514475
TPP1	0.631203445263298	5.58243130947494	9.25387426205556	5.18804607461995e-15	2.11106770199377e-13	23.6125818575374
HSPA4	-0.42281939595547	8.84384494079825	-9.29200519080907	4.28978788746991e-15	1.77141759580362e-13	23.5942443548173
ZNF33B	0.613996101693969	4.85256198777153	9.25229481248229	5.22905997362587e-15	2.12259220871163e-13	23.5718329825404
BEST1	3.76099669969084	0.732025524788218	9.93611237915496	1.72468285903429e-16	8.53360832381345e-15	23.4463771551771
HS1BP3	0.775087240672059	4.06129864472253	9.19311112407644	7.02340614647536e-15	2.81677324685021e-13	23.3982438105459
PRKACA	-0.393538066357329	7.04077002122319	-9.23611639113891	5.66828110881265e-15	2.29531073277924e-13	23.3909702221061
KLF3	0.627514704821762	5.2233000364952	9.204200489714	6.64574836811987e-15	2.67171864683742e-13	23.3788979232208
NCS1	-0.542301511811067	5.86554187983117	-9.21244709854671	6.37811690653517e-15	2.57030426855167e-13	23.3770877833301
ABAT	-0.501752735181038	6.40002589974269	-9.2177313398799	6.21231234286476e-15	2.50953409715145e-13	23.3646496513702
ZNF165	0.90703110469185	4.57965752817723	9.17053813418651	7.85967244249284e-15	3.11481426370261e-13	23.3046012656389
EPB41L1	-0.575640795805771	5.6910242979106	-9.18020932677197	7.48984807526847e-15	2.99024293088273e-13	23.2700940819202
ATF6	0.640730101360933	4.98736099430868	9.17533835011051	7.67388779997994e-15	3.04841091607754e-13	23.2330885291239
BOD1	0.515298539072652	6.67240291269485	9.17901033412039	7.53473634126019e-15	3.00026025169608e-13	23.1147970969053
TRA2B	-0.328111665393778	8.20357597403313	-9.18015973816773	7.49169928270666e-15	2.99024293088273e-13	23.0722320356674
CCDC149	0.717335349664561	4.09097082016285	9.11386153611228	1.04242783783125e-14	4.08280167678918e-13	23.0290000852835
CEBPB	1.18635203823102	6.98346303410079	9.14901820719176	8.74935428703656e-15	3.45920097154609e-13	23.0176579914205
CCND3	-0.546423748749175	5.9884165073758	-9.12523698641171	9.84995555135348e-15	3.88515699624612e-13	22.9261263438229
KIAA0930	-0.645922906415244	5.01105197103267	-9.10627885800651	1.08255696728177e-14	4.22020576242897e-13	22.9141624823911
RNF41	0.528000604413575	5.75281830328092	9.1212624020595	1.00469401455024e-14	3.9535300469031e-13	22.9118443966913
ATP8B2	0.912267542517398	3.40048938104224	9.08224934329236	1.22020292597323e-14	4.74573807766893e-13	22.8987365065676
ZHX2	0.371617881831528	6.42587084609066	9.11569209365371	1.03296488376537e-14	4.05523584884788e-13	22.792975129544
C14orf93	0.867923847172372	3.17520211461684	9.05754941493418	1.37992275233045e-14	5.31747191474067e-13	22.7760546484406
TESK2	0.743279221895016	3.97116581227823	9.05564396685228	1.39307861788101e-14	5.34354284528486e-13	22.7539869659054
SLC27A3	-0.75809871800568	5.12202744124664	-9.07642761000296	1.25610091423616e-14	4.87402127370892e-13	22.7269736500513
SMAD6	-1.11452593483755	2.86086918789797	-9.04609370471891	1.46092803566518e-14	5.56550352356821e-13	22.7073256078996
EIF3A	0.443130469450276	8.95067983318079	9.10734489447323	1.07682341247646e-14	4.20766232482625e-13	22.6525585410731
GCLM	0.756225523141685	5.81478530400694	9.06409735876375	1.3356520201192e-14	5.15876313729181e-13	22.6379459898228
MBNL2	0.729531897048651	5.24355390412766	9.04930857250345	1.43772748717138e-14	5.50218638339912e-13	22.626895493161
TFDP1	-0.357440520616255	6.44328660379813	-9.06955189046184	1.29985867235284e-14	5.03213806398816e-13	22.5825198400867
ASF1B	-0.54636367329846	6.599448689336	-9.05682087939472	1.38493809766879e-14	5.32452982653168e-13	22.5371250354859
CBLB	0.790692942154997	4.02030150071782	9.00586204018308	1.7849129021984e-14	6.7535935240647e-13	22.4963481547512
KIAA0922	0.468766583543235	5.73775556236957	9.03537528439143	1.5410138903321e-14	5.85725370498047e-13	22.4932251794911
SGPL1	0.39854040777614	6.7005622716092	9.04786940953608	1.44806757407567e-14	5.52910550430173e-13	22.4727593902606
RAB32	1.0385319744832	3.55722282579082	8.97909835597655	2.03924828914433e-14	7.61258669367182e-13	22.3978995642623
CREB3	0.549736741404865	5.15807030856176	9.00215368913031	1.81816722322682e-14	6.84842987415436e-13	22.3859424010827
ZNF277	0.695050565790499	4.6194588334913	8.98963043958828	1.93510771121592e-14	7.25622003640696e-13	22.3542063047827
TMEM57	0.538296151594069	5.62966247294595	9.00248687547423	1.81515428044413e-14	6.84842987415436e-13	22.3468304191217
NEK8	0.823620780192869	3.69084596746457	8.96264274756856	2.21327206895506e-14	8.20726431955752e-13	22.314696476394
KAT2A	-0.514035783431494	5.8590835821966	-8.99450595870857	1.88871367512305e-14	7.09816797814783e-13	22.2595927544112
XPC	0.432513813147091	6.41597455597017	8.98086596720174	2.02138748304437e-14	7.56279290076826e-13	22.1887125025393
PLEKHA6	0.454654977970713	6.64507385984049	8.97204990685629	2.1120498222878e-14	7.86679760087777e-13	22.138195881981
EDEM1	0.603222428231588	6.51079358089727	8.96852917069344	2.14938056426287e-14	7.98805345705161e-13	22.1078194055414
HNRNPA2B1	-0.421878975344066	10.6880274151437	-9.00691963297869	1.77554081104282e-14	6.73336610518823e-13	22.0952759626693
SMTN	-0.652404396479987	5.45818170830292	-8.93741011838282	2.50933926344415e-14	9.26405956773508e-13	22.0409348565135
GALNT3	0.545780696354432	5.99903816324326	8.93325830480581	2.56170911065886e-14	9.41582926739754e-13	21.9170120952171
RB1CC1	0.683250192527827	7.02420714720463	8.93496651883146	2.54003134106823e-14	9.35671457004958e-13	21.9118983851288
PPIF	-0.436930234704277	7.21639483110668	-8.93769023865074	2.50584463687128e-14	9.26405956773508e-13	21.9117374416122
GIGYF1	0.460252424319117	6.86024438341345	8.93092102798446	2.59166941751889e-14	9.50506125846182e-13	21.8854203569983
LARS2	-0.622705975659767	4.03295239911592	-8.88335552788501	3.28340316378487e-14	1.19894398495935e-12	21.8647491813176
WBP2	0.554833407632474	6.83470217058966	8.91166762274887	2.85215754889633e-14	1.04375235990683e-12	21.8388543235269
DNMT3B	-0.494728988745917	4.40797339945686	-8.8804989642482	3.33037517097465e-14	1.21344650020436e-12	21.7755290851456
LRIG3	0.882075872936439	2.81683788506844	8.84831719584344	3.90823253203495e-14	1.40260259368568e-12	21.7595427055956
POMT1	-0.552837186083154	5.17207098895381	-8.87251550428788	3.46523842639007e-14	1.25438630828891e-12	21.7376834552769
RAB15	-0.340479801545784	6.68998617688831	-8.87683393760206	3.39162477234968e-14	1.23040201068928e-12	21.6403175774178
PROM2	-0.568885873338249	5.06642340712119	-8.85255712869946	3.82672024001161e-14	1.37630256546138e-12	21.6388376146418
SLC37A3	0.652059597630887	3.80478222177897	8.82794683323456	4.32467112135505e-14	1.53232626765979e-12	21.6161335335336
C17orf103	1.30301584645649	2.59849383737056	8.83976125869206	4.07803393692186e-14	1.45108594810811e-12	21.6030067116444
RAP1GAP	0.673084183340612	4.66629681578352	8.81813955117829	4.54067570244296e-14	1.60207300522481e-12	21.5727043835112
UBE2N	-0.489455520282676	6.68122111797332	-8.86034042081825	3.68147806967306e-14	1.32691894907785e-12	21.5553925375283
CA12	-0.459852315985115	8.30245847554294	-8.87776547862893	3.37595118416772e-14	1.22737842617437e-12	21.546260102714
NRP1	0.420119463063629	6.93797427135241	8.86737155783796	3.55500797904743e-14	1.28410266612504e-12	21.5387555333694
PREP	-0.338416420769335	5.74248186230235	-8.84123015243354	4.04836739429344e-14	1.4466858184223e-12	21.5240758968542
GOT2	-0.345371096465427	6.79143282820664	-8.84498175555403	3.97357196484607e-14	1.42299823426308e-12	21.4596414331289
HEXA	0.400577690537103	7.41915673715552	8.84013463899447	4.07047245080162e-14	1.45108594810811e-12	21.4045719913738
RAPH1	0.724718318994937	6.9466852207179	8.82947590296071	4.29193022855774e-14	1.52395416438216e-12	21.381359909733
PLK1	-0.519512605759023	5.46930024210235	-8.82622968100169	4.3617365146953e-14	1.54219199728888e-12	21.3750146564539
SPECC1	0.354452909037777	6.20317410398099	8.81201493347369	4.68099732736437e-14	1.64464284249668e-12	21.366005073963
UMPS	-0.431810158841634	5.72626335828532	-8.81492475538001	4.61379860741468e-14	1.62444564021901e-12	21.3561598765156
C3orf21	-0.545921985767997	4.68044120910822	-8.78481047279343	5.35845848183515e-14	1.87478785879103e-12	21.3498974066204
LMCD1	0.652894831127272	5.11226271712881	8.76233173622548	5.99144363408659e-14	2.07026659786083e-12	21.2404603308114
ZFYVE1	0.576393413357662	5.08625321664799	8.75719062517508	6.14639310340154e-14	2.11506745393596e-12	21.2112154796575
FDPS	0.509910737311677	7.52405088566874	8.79529294770332	5.08654485840545e-14	1.78338314909796e-12	21.1975628644298
ABCB6	0.554160755741673	5.93301598834419	8.7797781204668	5.49410283030133e-14	1.91823331386137e-12	21.1822100108202
ZCCHC7	0.756032535787119	4.68923235010675	8.735734579913	6.83741662448066e-14	2.32670465857292e-12	21.130221111448
P2RY2	-0.645216127469176	4.51173080635961	-8.74320654345157	6.58839152980702e-14	2.25325684958062e-12	21.1293596015305
CTC1	0.692646001448257	4.34386812602201	8.73551468693536	6.84488574514397e-14	2.32670465857292e-12	21.1225730364469
OGDH	-0.486305534442743	6.65469609956134	-8.7730684298884	5.68030319803589e-14	1.97911230591567e-12	21.1163114843896
ENTPD6	0.507732527403654	6.14744587594751	8.75377423487684	6.25156562088141e-14	2.14684154915032e-12	21.0703076023395
C8orf33	-0.396690881211811	6.553776605788	-8.75827332463755	6.11343236586933e-14	2.10806273993399e-12	21.0659916645115
ESRP1	0.427285189440918	7.83660967142036	8.76964030844595	5.77785394655969e-14	2.00891537218845e-12	21.0287370266503
MRTO4	-0.462211447211144	6.34824176976519	-8.74945927637435	6.38697017548159e-14	2.18884609046627e-12	21.0270342059581
SLC7A1	0.645400963416505	8.42370404573242	8.76563907183193	5.89382941026005e-14	2.04498761529438e-12	21.0102825858021
CSE1L	-0.377719892048322	9.06587088157329	-8.76251313927085	5.98604804996552e-14	2.07026659786083e-12	20.9322824324166
ANKZF1	0.49350439556485	5.19173730182175	8.70437718995793	7.98907700915266e-14	2.69917826062766e-12	20.9026662292203
ISOC1	-0.385134389280771	6.60255765383283	-8.73312924237175	6.92643734967433e-14	2.34964986279825e-12	20.8982066143249
TRAM1	0.59713566812561	8.12812384817054	8.73829751047633	6.75095880153615e-14	2.30414357136511e-12	20.8646289420969
GINS4	-0.598030184765526	4.28893022788638	-8.67653784543163	9.17266926862916e-14	3.09281695259182e-12	20.8544261575971
FOXO3	0.678723804647427	6.74892794370271	8.71187606649148	7.69718141395056e-14	2.60582311673905e-12	20.8516052825696
ID2	-0.876997318826873	5.2086215221925	-8.65476926428618	1.021873593242e-13	3.3975773306917e-12	20.7634487643499
TMEM45B	0.639768294651922	3.81065688597338	8.64649485301291	1.06468586618001e-13	3.53289810039575e-12	20.7587123540472
CBFA2T3	-0.569102958982536	5.74981133419748	-8.66552494721628	9.68779874216791e-14	3.24037492328032e-12	20.694109397925
PARP6	0.38399429482266	6.4645009741492	8.67380372896643	9.29794991192126e-14	3.12246815917613e-12	20.6716418982083
BIRC5	-0.463220756578212	6.29821784897138	-8.67277603059726	9.34548046055736e-14	3.13214058561846e-12	20.6260715576307
SDC4	0.330929400109913	7.92862480671931	8.67447669166719	9.26695644879216e-14	3.11832152212475e-12	20.5997522428901
CDK2	-0.364281746581283	6.36332338174798	-8.65973973444013	9.96986242127253e-14	3.32806345575572e-12	20.5701743919658
OSTC	0.643031577894416	6.38642603277713	8.65790286811755	1.00611228062799e-13	3.35183700821165e-12	20.5640753770944
ERP44	0.448971485757721	6.23709525103154	8.64427484298568	1.07647365983198e-13	3.56493970040198e-12	20.5219601388376
SLC39A8	-0.539495600945231	5.43917794409434	-8.63529524842904	1.1254965368833e-13	3.71258463172313e-12	20.4944485801143
GRWD1	-0.535930138314036	5.92448624033336	-8.63142154495548	1.14732613345842e-13	3.77714217636981e-12	20.4703519302386
ERMP1	0.476651663441906	6.69181601897313	8.64163552341924	1.09065739710552e-13	3.60477357889183e-12	20.4348265686418
PRPF4	-0.323843956436502	6.24915890261258	-8.61632764994579	1.23648938191768e-13	4.06268141909457e-12	20.3712696646131
PCMTD1	0.724202120415967	4.3750109778415	8.57632229191338	1.50767527150417e-13	4.92467992981168e-12	20.3305557345931
C17orf39	0.648299151969012	3.56337911019175	8.55915582742912	1.64152317610344e-13	5.34101820956301e-12	20.3154018222489
PRSS16	1.00921977667075	2.84865549993112	8.54394552177634	1.76998523899319e-13	5.74781225959652e-12	20.2894729265399
GPRC5A	0.419756049088783	6.8809151363981	8.58232632996541	1.46347784549593e-13	4.78966800158003e-12	20.1480573745
ATP2B1	0.603024647380337	7.87026955954155	8.58666801904505	1.43232472248673e-13	4.69690169781727e-12	20.1310779634725
PASK	-0.516219692346324	4.63085649253843	-8.53024018443351	1.89429938505748e-13	6.12771042856893e-12	20.0896506338541
ZNF16	0.765531990403774	3.90986490177396	8.4999409891875	2.20089394281744e-13	7.06482731279824e-12	20.0759387905246
SPAG5	-0.313678051239496	6.7304239367738	-8.56778584493713	1.57281564525052e-13	5.12744032186543e-12	20.07170103889
RHOBTB1	0.652294293848086	3.91589085161884	8.4927237401433	2.28093919146474e-13	7.27985248817869e-12	20.0045855008893
LOC93622	-0.495218190118869	5.22360269152293	-8.5276411351694	1.91883796198173e-13	6.19510542011245e-12	19.970966836977
LETM1	-0.420757215993326	6.43660400620446	-8.53036618568906	1.89311774613721e-13	6.12771042856893e-12	19.9542170986667
RNF185	0.567554044037213	5.21577618788868	8.49720469303019	2.23090665786474e-13	7.14744884025479e-12	19.9370542945253
PMP22	-0.642262695813542	3.57363474001402	-8.47960787016073	2.43390754034408e-13	7.72384624377882e-12	19.9243098118122
ALDH1A3	-0.90611630968372	4.37390993068865	-8.46507693921583	2.61534779955953e-13	8.26825644609331e-12	19.9030636630372
AP1S1	-0.546053467701615	6.85822211861375	-8.50942067288163	2.09999658889893e-13	6.76692542442115e-12	19.8292320968847
GNPDA1	0.394020057742728	6.09217817796005	8.49618098936532	2.24223961119476e-13	7.17002203778609e-12	19.8189424438582
RUSC1	-0.55633962002578	5.98645394833679	-8.48423095433785	2.37885600551223e-13	7.56349578634724e-12	19.7953309272009
AFAP1L2	-1.45170952264413	1.88894878468763	-8.46660623618794	2.59563415931528e-13	8.22147456067969e-12	19.7731030943904
TOMM40	-0.597545849710283	7.44532750288925	-8.50031294504281	2.19684539540609e-13	7.06482731279824e-12	19.7455578337713
ACSS1	1.02446962538966	2.55465431684355	8.43032053609662	3.10591216431262e-13	9.69090952163513e-12	19.7133065451135
BFAR	0.413991227776334	5.7751671680938	8.4630594319822	2.64158331782899e-13	8.31974376786668e-12	19.6566744820548
MGST1	0.525627671021448	7.49639446145194	8.48424403935582	2.37870196484042e-13	7.56349578634724e-12	19.6429024525755
LSG1	-0.293976842582222	6.68114765000441	-8.46349408477298	2.63590904011343e-13	8.31753637487869e-12	19.6038131144072
RAB5C	-0.389333123162658	7.01888598353265	-8.46069980187329	2.67260083841411e-13	8.40161210933038e-12	19.5828130610537
PLXNA4	-1.01013129151077	5.33591946422724	-8.42835224400074	3.13628867004016e-13	9.76746586922749e-12	19.5624345883699
SLC2A14	1.5719191544088	2.08290236308146	8.44514427307074	2.88636597751656e-13	9.03962258576534e-12	19.5503830115829
ULBP1	1.86233594812263	3.02515929318583	8.42516747195068	3.18606751086211e-13	9.90405075309626e-12	19.5294825975028
HSPA1B	-0.725180492726003	8.83758207858262	-8.44871047575839	2.83590040358416e-13	8.8982360880941e-12	19.488087415853
IL6R	0.964561247303664	3.92623683264399	8.36791789132579	4.22797892788625e-13	1.29740769889852e-11	19.4385501640063
ALDH1B1	-0.505928124408313	4.11482585509358	-8.38954052185542	3.79958673422244e-13	1.17024472455131e-11	19.3871184171992
TARDBP	-0.319698763502222	7.49775969058879	-8.43079729110065	3.09859867115789e-13	9.68616152830738e-12	19.3756961647558
MED29	-0.375301400278747	6.44563771724156	-8.39697385673003	3.6625419934528e-13	1.13220614230138e-11	19.3304779294999
SLC25A36	0.658513861697783	6.38274749293213	8.39311762444304	3.7330109807302e-13	1.1518611742017e-11	19.3006947241646
SAMD11	-1.49171785958322	2.67414097477697	-8.35415998230014	4.52527553240963e-13	1.38103481759158e-11	19.2236114221202
ABCA12	0.816920203358457	4.98300958901082	8.36301253863007	4.33167740176607e-13	1.32436879098968e-11	19.2056960423552
MORF4L2	0.408558483413641	9.25235499048998	8.40647511872447	3.4945222156636e-13	1.08427438839997e-11	19.1993704245878
KPNB1	-0.269213565248789	9.87907145925073	-8.39856026413942	3.63393828685232e-13	1.12544414646886e-11	19.1141755515841
IQCE	-0.470273472476038	5.73577079164406	-8.34517821197461	4.73051295452605e-13	1.4384199754817e-11	19.1121906226372
PRPS2	-0.4412563837364	5.71795283096205	-8.35026711233243	4.61311653485053e-13	1.40527797684591e-11	19.1114944802719
UTP20	-0.633840737855026	6.50677921066467	-8.36363428134369	4.31839484437088e-13	1.32272592266041e-11	19.0904409055081
C14orf28	0.98488725563611	2.77299429767157	8.29323948805533	6.11284208832926e-13	1.84532799792813e-11	19.0672392262141
C20orf151	-0.824118428563962	3.2942983657795	-8.28864066688251	6.25311283778675e-13	1.88427133511974e-11	19.0402645142824
TUBB2C	-0.557359296790576	8.86018168826057	-8.37071322676126	4.16999650263376e-13	1.28196730716998e-11	19.0187427696283
ZNFX1-AS1	0.723938429239789	8.1288046619063	8.33869324901184	4.88443938016108e-13	1.47984355423576e-11	18.9309093357209
SMARCD2	-0.333623342608963	8.5448599381229	-8.3391049708445	4.87452009118434e-13	1.47951858448216e-11	18.8862175398077
EPHB2	-0.914254636116635	3.44025160174365	-8.25188634770903	7.49573296075696e-13	2.23854710778035e-11	18.884677208052
CCT6A	-0.359261042867645	8.7798903199244	-8.33056331690702	5.08448008664161e-13	1.53766446598543e-11	18.8396891367702
YIPF2	0.598432563502494	5.63061933669171	8.27782935688442	6.59563461646134e-13	1.976799163543e-11	18.7821145018124
TCEB3	-0.342928034645461	6.14385835806823	-8.28523218640623	6.35914166995979e-13	1.90934084898398e-11	18.7492742271363
TMEM125	0.844389623022401	3.62086405551857	8.23079946389542	8.31673138778552e-13	2.45740310475839e-11	18.7310981760524
CRABP2	-0.535616654540033	7.60983600706283	-8.28701435600375	6.30348152864574e-13	1.89603282527107e-11	18.7127346377527
COL5A1	-0.531708293501783	5.94475181821741	-8.2473120803846	7.66667889026802e-13	2.27739853926896e-11	18.6081481773479
NRBP1	-0.305252430307615	7.88984537354491	-8.2725436573366	6.76983596366798e-13	2.02537990440757e-11	18.6060820529554
VAV3	0.57701673711947	4.22798339582382	8.21129141146594	9.15578901870274e-13	2.70055406611613e-11	18.5429159085385
TUBE1	0.973171043574096	3.46267804486013	8.17494629032346	1.0950279872415e-12	3.19046133425554e-11	18.5125340558378
INPP5A	-0.525805963393284	4.50327280082342	-8.19547196800616	9.89770934559597e-13	2.90402265080258e-11	18.5102113073304
ACOT9	0.545901850448614	4.59993113307551	8.1960733159549	9.86844119321956e-13	2.90052391063979e-11	18.4932311548637
GTF3C1	-0.383220470431161	7.30958820764322	-8.24233029103376	7.85727542707903e-13	2.32575352641539e-11	18.4895813961727
GDAP1	-0.422602050680831	7.61541455033792	-8.24435096876153	7.77940451636854e-13	2.30678654488914e-11	18.4440501465858
PTPN21	0.636830379901704	4.1709382847638	8.16668078003843	1.14049815272844e-12	3.31140470594278e-11	18.4184345000833
HSPA8	-0.276549058912535	11.9936459746859	-8.25098202022773	7.52922489659854e-13	2.24286808649412e-11	18.3144455503167
PRR15	0.917369624394255	2.33867093870621	8.1309948921642	1.35940180956954e-12	3.92653469140604e-11	18.3082174408038
PJA2	0.600287941394319	6.48815187283961	8.19725830072947	9.81101898768415e-13	2.88872326672587e-11	18.3003148087441
CLCN6	0.757063155459053	4.38614004906444	8.14019701187433	1.29924202734752e-12	3.75926014971624e-11	18.2704980148334
NACC1	-0.542246236909336	7.4701379407077	-8.18534471776077	1.04038051575994e-12	3.03653119468923e-11	18.1941751812518
PFKP	-0.408327891085933	8.2358687161517	-8.18718418112408	1.03100023019369e-12	3.01441395974812e-11	18.172959361178
DNAJC22	-0.79931559176724	3.47110982826327	-8.10070595011944	1.57770477848898e-12	4.49498036038327e-11	18.1631399477704
RGAG4	-0.7265109879875	3.70991942728295	-8.10092969495161	1.57597060359229e-12	4.49498036038327e-11	18.1535116443089
XRCC5	-0.322254179652921	8.93006266288899	-8.19340623775122	9.99891055762061e-13	2.92857758608839e-11	18.148924432201
TSC22D1	0.337454885446559	6.6636823389189	8.16704385282848	1.13846189107458e-12	3.31124115936196e-11	18.1450769422772
SAT2	0.781047567546863	3.90571542958012	8.08401254330794	1.71259590237495e-12	4.8627256148249e-11	18.0616148941467
SLC41A2	0.739105969253802	3.67628135238462	8.07895802320262	1.75566005859094e-12	4.96724533155357e-11	18.0320312568665
SNHG7	0.704199906477232	6.34225597804457	8.12432171437567	1.40475617279744e-12	4.05054176445937e-11	17.9979182041947
MTHFD1	-0.286179865518042	8.23684255502739	-8.14726499305555	1.25484128802395e-12	3.63708244383234e-11	17.9599118540485
CCDC137	-0.530966378505465	5.78932658433159	-8.10477699992283	1.54644655733994e-12	4.42855688783443e-11	17.9312927010604
PARP8	0.930250340907838	3.11914226549586	8.04889238961737	2.03503400997533e-12	5.67231813047123e-11	17.9173599828952
KIAA0355	0.735053127778034	4.01133618270962	8.05642277147497	1.96115957245839e-12	5.47553133385544e-11	17.8940779426916
KDM4A	0.401992656684379	6.2623672990728	8.10503030990648	1.5445221075239e-12	4.42855688783443e-11	17.8789051660268
MRPL49	-0.395579279554676	6.65984267215368	-8.10642859915578	1.53394184263583e-12	4.41542915253729e-11	17.8730953124072
DHX37	-0.523314047671207	5.63471954045759	-8.09461370682577	1.62566108606213e-12	4.62373401416718e-11	17.8721289469933
AGXT2L2	0.541465192389563	4.68863506480676	8.06342390130963	1.89487472565224e-12	5.32603107761481e-11	17.8609361984088
SDC1	-0.484138016902929	5.58774569533165	-8.0823069611193	1.72700846237443e-12	4.89533720758473e-11	17.8475255979953
NDRG1	0.557193510578129	4.92172582393983	8.0470735690669	2.05328844545085e-12	5.71239378268657e-11	17.8031546655857
COG6	0.607891171575104	4.36143814986129	8.06367580060871	1.89253184267127e-12	5.32603107761481e-11	17.7997248103819
EPB41L2	-0.620401527931984	5.17814334375892	-8.0594373946255	1.93233952926882e-12	5.40408800794176e-11	17.7849577328944
MCM3	-0.394570361599797	7.3432593757179	-8.10120793800613	1.57381667802451e-12	4.49498036038327e-11	17.7802017977206
DLC1	-0.609707450070547	4.97226967964939	-8.06040922901235	1.9231388954156e-12	5.38736597771031e-11	17.7679506099127
UNC119	-0.63782439567899	5.03714060732192	-8.04174622942883	2.10769919516316e-12	5.8456320630031e-11	17.748964148521
PVRL1	-0.591822963288633	5.02260466008418	-8.04678068442776	2.05624315784341e-12	5.71239378268657e-11	17.7429962804736
PMAIP1	0.96208367406424	3.6131509531064	8.01318204956817	2.42487333628355e-12	6.70307135140596e-11	17.7386282081912
UBP1	-0.331805298313396	6.99547459754858	-8.07865023686557	1.75831693152339e-12	4.96724533155357e-11	17.6984952702192
HDLBP	0.284188851327494	9.75426119787939	8.10536183234097	1.54200706357135e-12	4.42855688783443e-11	17.6972239729714
MAGEH1	0.835724867270653	3.15625687385315	8.00740865978921	2.49453462646673e-12	6.88425694604449e-11	17.6755729196766
GPER	-0.830921562829104	4.44070908291764	-8.022253066087	2.31931450499847e-12	6.4218900300653e-11	17.6555913730349
OTUD1	0.750091476023533	3.6527587197849	7.99420551991674	2.66142037826437e-12	7.29521061217263e-11	17.6528482635655
STARD7	-0.338226536522075	7.92112674946931	-8.07689701118666	1.7735276551689e-12	5.00176669562306e-11	17.6236863948612
MCM6	-0.411942308447031	7.29767108050462	-8.06242156080068	1.90422600764727e-12	5.34333485770017e-11	17.6167250838941
NINL	0.548360444144062	4.89813747363302	8.0030550354812	2.54837942480808e-12	7.02126812199181e-11	17.5377296382891
THBS3	0.765258216153637	3.47255963059702	7.96614298375814	3.05394656719474e-12	8.23777457899432e-11	17.5148116862156
PFKFB3	-0.515450138194207	6.24497642160985	-7.9954126822073	2.64571131190852e-12	7.2654968769061e-11	17.4310393784879
RAB7L1	0.469791073008972	4.77957978672492	7.98516256871181	2.78208885388291e-12	7.57779380982699e-11	17.4266212823815
ATXN3	0.522150824936492	4.8179783680944	7.97446238335641	2.9319231840702e-12	7.92140279973991e-11	17.3662588553725
PDLIM7	-0.720848750676867	6.03088630511592	-7.97821679039465	2.87845718149604e-12	7.80215849324794e-11	17.3526255463836
SCAMP5	-0.44616175908189	5.50800635801834	-7.98273084380793	2.81545655378035e-12	7.65621063502807e-11	17.3517484754968
GABARAP	0.470170809965754	7.12160892517302	7.99391186972167	2.66525573070885e-12	7.29521061217263e-11	17.2869795977023
TLN2	-0.619502308833458	4.16360187143955	-7.93186944045309	3.61227504436424e-12	9.61969551623368e-11	17.2787698460817
FAM174B	0.461408203753192	6.04707050955593	7.9760815307069	2.90874496401757e-12	7.8714968896812e-11	17.252290960461
ACTN1	-0.365529279810138	8.34948804641199	-7.99727072450865	2.62171237763561e-12	7.21143384927269e-11	17.2472036620255
ANP32A	-0.395941329788942	7.42246470932065	-7.98788535588378	2.74519417731981e-12	7.50173650678047e-11	17.2226039360679
PERP	0.354277279750119	7.43167216163364	7.98679817853746	2.75986702234246e-12	7.5295295402374e-11	17.2089490602356
RAB3IL1	1.2030897573351	2.49070925131703	7.90974245650575	4.02555973395412e-12	1.06356178500235e-10	17.2079309827674
CIRBP	0.409909762227402	7.26498725128766	7.97927348272716	2.86358475408471e-12	7.77444666027804e-11	17.202913882194
LIG1	-0.448088516748558	6.9562911109389	-7.96542510950137	3.06470980340264e-12	8.25349545122476e-11	17.1561606110679
MAFG	0.599825036778419	6.70722584074029	7.94180445786584	3.44072031043904e-12	9.23637343046268e-11	17.1502711528352
TGIF1	0.413840066337356	5.50480380211522	7.92683477211592	3.70243537081095e-12	9.81292062463427e-11	17.108783812693
WDR77	-0.440998542706949	5.45407125873491	-7.9303972472859	3.63841048050469e-12	9.67389139522423e-11	17.0833405461532
MYO16	0.611279843051573	4.11942501431953	7.89491741869037	4.32845292674588e-12	1.13640575740813e-10	17.0691250102432
PDXDC2P	0.622357185319431	4.97240988817094	7.9014242868289	4.19281383405266e-12	1.10426170961727e-10	17.0661803155371
YPEL1	1.13925648349153	1.46664342948165	7.88741131797168	4.49035295753456e-12	1.17522164102986e-10	17.0423889074937
FOSL2	0.663860037734088	7.29169908383506	7.92969952406989	3.65086260918882e-12	9.69159147239267e-11	17.0278049407523
TCOF1	-0.338173802069553	7.19434874425548	-7.93920252246582	3.48484988723708e-12	9.32490072226448e-11	17.0050654494994
TACC3	-0.4049068394872	6.62707989160337	-7.93332401917879	3.58663581506202e-12	9.56665029842062e-11	16.9988076635799
CHD2	0.605155885638371	8.27233738318604	7.94047400800494	3.46321519536371e-12	9.28186072552287e-11	16.9961642487931
CNP	-0.467048243962866	5.40862912728057	-7.89994200963695	4.2233358179293e-12	1.11055138709198e-10	16.9919832591085
FTL	0.585802404458986	9.64335702188715	7.95611300709685	3.20779745429737e-12	8.62495251216547e-11	16.9916688254663
RPN2	0.286876571655615	8.97539690667134	7.93819004930568	3.50217356094546e-12	9.35628604365047e-11	16.9081976505597
TXNIP	0.557603418179808	4.83387758930209	7.9066947852186	4.08605452661234e-12	1.07784189121553e-10	16.8891285071092
CKAP4	0.460732919542365	5.52332540201357	7.88515137064807	4.54026799564217e-12	1.18642878061124e-10	16.8778697694873
OGT	0.476421921506601	7.63751474337117	7.91457063768527	3.93154197045658e-12	1.0403656315493e-10	16.8755636452859
HINT3	0.547436068600926	5.43746506415852	7.8895585528931	4.44343335004459e-12	1.16476456655401e-10	16.8722418296963
ELAVL1	-0.353224896575957	6.24608651299385	-7.87380548435981	4.79932940972261e-12	1.25216825348207e-10	16.7510812922736
R3HDM2	0.395932580296173	5.97462671969409	7.86380500893773	5.03983534797962e-12	1.3067628892963e-10	16.747492309762
RSL24D1	0.594574158119663	7.24301057641878	7.87144331848522	4.85508725888365e-12	1.26277572811151e-10	16.6811632848896
SCFD2	-0.576026096287132	3.68835924831519	-7.79963576532534	6.89527251269076e-12	1.76055782446168e-10	16.6727121991577
CTNNB1	-0.249052928101812	8.10837575274041	-7.86910282849096	4.91096907265177e-12	1.27532681321472e-10	16.624982546052
NUPR1	3.10513383333456	-0.28041334289451	8.25077201391902	7.53702382569778e-13	2.24286808649412e-11	16.6216973344167
CDCA8	-0.374528580128763	6.04571543465276	-7.8453434550746	5.51575778816672e-12	1.42574239952551e-10	16.6145492223407
ABHD15	-0.489568648811593	3.84903941280019	-7.7883919662656	7.28420427011609e-12	1.85138346828908e-10	16.5453547095856
PXN	-0.368274938038666	7.72764029444019	-7.83881308114865	5.69459768777363e-12	1.4696983291717e-10	16.5341728112642
PTPLAD1	-0.315424267666671	8.19235482136332	-7.84959856809851	5.40224588463742e-12	1.39856285100118e-10	16.5179926531698
UBE2C	-0.448190640110812	6.69494143592949	-7.83341083740299	5.84689398336758e-12	1.50667881321787e-10	16.504496950879
LIPA	0.494054070525598	5.78375945557788	7.81598313817826	6.36636580958557e-12	1.63550079569138e-10	16.4851050080396
SPR	-0.513757091469116	6.61338943579593	-7.81564516195015	6.37688106977668e-12	1.63568955538259e-10	16.462461761309
ERBB2	0.427300153622899	6.29299432476839	7.81160381379509	6.50396363327964e-12	1.66573181934102e-10	16.4448827354398
HSP90AA1	-0.380189447525387	12.9413910624577	-7.8731575452533	4.81455999305764e-12	1.25418537887688e-10	16.4266589192661
CITED2	0.449270936538942	5.89856687004644	7.79445802957454	7.07173957720717e-12	1.80011830577188e-10	16.4255491808857
LOC100128881	-0.908345928660173	3.75482437105263	-7.73106988235966	9.63304208841489e-12	2.40452232666643e-10	16.398487810446
ANKMY2	0.520925060125185	4.97012883350875	7.75988444937315	8.37087553964848e-12	2.10835124284761e-10	16.3878150693689
CCDC85C	-0.379503809292358	6.27574006293783	-7.79591719083905	7.0215589028448e-12	1.79006937638988e-10	16.3662886762097
SEMA3F	-0.574302445193428	5.17651023195588	-7.773293389115	7.841005919859e-12	1.98686337884427e-10	16.3501254747012
SDHA	-0.416367179443757	8.20396736906472	-7.81706260277039	6.33289643075864e-12	1.62940553704627e-10	16.3471452400795
SFXN3	0.447867945141758	4.61006417943757	7.73754363774299	9.33392729156364e-12	2.33683532970225e-10	16.2741485328787
COTL1	-0.473310675714228	6.3012920250834	-7.76700672140711	8.08514324669606e-12	2.0456268632034e-10	16.2676430678386
KLHL13	-0.615608294424824	2.70281798162897	-7.70062220108314	1.11727727063802e-11	2.73978666776396e-10	16.230033437427
GPRIN1	-0.488465488782987	5.58510716325609	-7.74123093332507	9.16770632989904e-12	2.30211292284131e-10	16.2287563126892
USO1	0.501998782372169	6.51117983440497	7.76645652218467	8.10686615844876e-12	2.04802461682624e-10	16.2073925466863
C8orf83	0.539019871357702	6.04060668338295	7.76234382534651	8.27109241320021e-12	2.08636122953786e-10	16.1845894620124
GPATCH4	-0.433107180979256	5.49721330184606	-7.74029229141362	9.20973831374257e-12	2.30920035320886e-10	16.1802062975567
ACSL3	0.402894292101274	8.15169099903447	7.77685548711845	7.70594379013298e-12	1.95560248780249e-10	16.1782046537062
POP1	-0.503003301234357	4.93006803315218	-7.7224738235896	1.00449957509535e-11	2.4961739812622e-10	16.165347463863
THG1L	0.410579946524337	4.66850156126104	7.71739078510597	1.02967864614804e-11	2.55494742999701e-10	16.1404844156076
RNFT1	0.582087820959822	6.72540781486655	7.73220853056822	9.57974945832097e-12	2.39479416952107e-10	16.1068505026565
SRRT	-0.384648617763086	7.99199310007308	-7.75373779342748	8.62552704474695e-12	2.16922277137365e-10	16.0809990205513
FADS3	0.675578831892506	5.39121417142674	7.70440952456809	1.09686614702407e-11	2.69465050014491e-10	16.0791099269891
WDFY2	0.712909831668387	4.07734051969247	7.67791783864133	1.24780246729511e-11	3.02877336183503e-10	16.0777981536809
LOC100506710	0.585132211401114	5.95996495634951	7.72969012923752	9.69801445724043e-12	2.41713254519954e-10	16.0754683492929
TMEM135	0.639232897665495	4.37881070673212	7.68208734146314	1.2227453743138e-11	2.97659296070219e-10	16.0598034969718
ABCB7	0.488475007691773	4.01766654453615	7.67624188733159	1.25801753286039e-11	3.04473013307629e-10	16.0231903729276
SLC4A5	0.746202063362645	4.56265822054639	7.67797445918518	1.24745880415147e-11	3.02877336183503e-10	16.0186480851158
ZNF581	0.688600198736951	4.30884131856545	7.67089337974148	1.29117644281529e-11	3.10895238204968e-10	15.9974081744385
SLC25A11	-0.489375725407529	5.80781081435804	-7.70433585444728	1.09725962126207e-11	2.69465050014491e-10	15.9855183128973
SIAH2	0.361490870474128	6.36585921792242	7.71492734985062	1.04210618522114e-11	2.5819531617242e-10	15.9762939568697
FAM46C	0.62010883371983	4.75801050615648	7.67642697757081	1.25688532055689e-11	3.04473013307629e-10	15.9725345718073
TOM1	0.688530164412057	4.55905102296071	7.65764646600483	1.37709139092753e-11	3.30154304559423e-10	15.964430165934
WBSCR16	-0.470744479265622	4.60397342242727	-7.67126469870027	1.28884658575307e-11	3.10895238204968e-10	15.9543598162665
WSB1	0.409146694494856	6.22409119294748	7.7072079717478	1.08202299309211e-11	2.6689900496272e-10	15.9412369417996
CEP57	0.705110998903883	4.67975567228605	7.67076408318571	1.29198870217922e-11	3.10895238204968e-10	15.9313034411084
LMNB2	-0.491999069887846	6.64803221172289	-7.71127232810966	1.06082035727627e-11	2.62055534048573e-10	15.9312052680091
DKK1	0.489127681409954	6.41450477589382	7.71336830167092	1.05004821888866e-11	2.59778201371212e-10	15.9114723262395
BET1L	0.487277318519955	4.99598537884243	7.66353292304203	1.33823383360464e-11	3.21560670017298e-10	15.8690252109706
TRIM4	0.505285900632625	4.50587004072818	7.64213798970526	1.48491929423678e-11	3.53757696250938e-10	15.850699365813
KIF1C	-0.351024422633724	7.90797503919896	-7.70454980261531	1.0961173058025e-11	2.69465050014491e-10	15.8495566045355
BCAT1	2.15387992425354	-0.195249082735411	7.80692929612318	6.6541016711755e-12	1.7015779258217e-10	15.8232721960915
SOX4	0.391224798094328	6.64624701805417	7.68633344089549	1.19774209757421e-11	2.91997650726401e-10	15.8003448764735
SLC33A1	0.553917928070818	5.55081566542771	7.65751885293592	1.37794609293516e-11	3.30154304559423e-10	15.7945309322849
DHX15	-0.332587145913518	7.60084576720091	-7.6910439361573	1.1705986133484e-11	2.86214783766648e-10	15.7821712013566
EWSR1	-0.27850047461172	8.51988229127562	-7.69512901591755	1.14755473339785e-11	2.80991293723948e-10	15.7792444869111
NOP56	-0.390698427351692	7.76501818598893	-7.68783436603088	1.18902600798e-11	2.90295926386242e-10	15.7655480166998
EML3	-0.434869502680719	5.80532051824703	-7.6491564068727	1.43511931781207e-11	3.43361022476239e-10	15.7251728540592
UST	0.562557899368118	5.49061820597646	7.64385937206794	1.47254828387848e-11	3.51310948638855e-10	15.7142478481823
GAS5	0.70274214229029	8.03420108179446	7.67307454137591	1.27755034513969e-11	3.08753641215552e-10	15.6959702003192
TNFRSF11B	0.686039375712814	2.91929869028472	7.60485826808376	1.77968951597456e-11	4.19204612185332e-10	15.6935004206855
CREB3L2	0.575552511388959	5.85566346937409	7.63728665451027	1.52034289501569e-11	3.61681572919521e-10	15.6920873120626
DLX3	-0.955674438720068	3.17900412244008	-7.57574121814342	2.04977597383164e-11	4.78777281932406e-10	15.6795032934226
SEPN1	-0.480797412940435	5.46547538421449	-7.61590562877233	1.68674264840587e-11	3.98433390564121e-10	15.5952410533277
TSPYL2	0.571423943978236	6.38540384366304	7.60233188304784	1.80165042630242e-11	4.23780615041936e-10	15.5840504361268
RAB17	0.51612146953224	5.32610727535266	7.60894384181104	1.74473684569616e-11	4.11551184871968e-10	15.5800500366181
MID1	-1.73449584366923	0.460096109259133	-7.72298182071047	1.0020170907191e-11	2.49371039065272e-10	15.565526773741
ARCN1	0.349818265637181	8.45751414248134	7.64674162410987	1.45206346028146e-11	3.46918704424959e-10	15.5253634480347
SLC6A14	0.436461005254779	6.59289653066167	7.63408089208444	1.5442104706251e-11	3.6631738880474e-10	15.5139000424901
CYP51A1	0.437297160579251	8.22199649178182	7.63066102545017	1.57008280017626e-11	3.7192726274997e-10	15.479233523882
EFR3B	-0.531780498099282	5.20196509402053	-7.58406556245738	1.96865162052211e-11	4.60471744078486e-10	15.4792121231065
CA2	-0.534701653856028	4.851421931952	-7.57426194925677	2.06453584418868e-11	4.81552265804902e-10	15.4761243482762
HSPH1	-0.50155841165239	10.3379439314484	-7.63694708178051	1.522853620857e-11	3.61764260727449e-10	15.4368054649843
PADI2	-0.633297116737415	4.49275914071386	-7.54119865597831	2.423442063807e-11	5.55962209535093e-10	15.3984345963209
PMPCA	-0.459621161760617	6.62878017165929	-7.59408234377421	1.87525339016271e-11	4.39856068682765e-10	15.3896884696047
CPT2	-0.468162414264006	4.10236336514052	-7.54965374336543	2.32615312136929e-11	5.36587376576275e-10	15.3736886795143
GPI	-0.356451913514745	8.82152349288825	-7.61751580854064	1.67360448296028e-11	3.95889128331367e-10	15.372805887074
DNAJC11	-0.400334418067692	5.57026347477615	-7.57034807971539	2.1040990925442e-11	4.90096841555838e-10	15.3667851360903
CDR2	0.357257638340956	5.46570733320829	7.56381270285671	2.17184808065944e-11	5.04472045846507e-10	15.35784534092
GAB2	0.569808466978121	5.11564808388513	7.5429853185843	2.40255238665917e-11	5.51927007067142e-10	15.3517259017794
UBTF	-0.29784756286959	7.6600751653003	-7.59732824168968	1.84594326952548e-11	4.3358925898236e-10	15.3351657091847
SLC25A15	-0.375642401211214	5.31552236697348	-7.56525100338219	2.15675429267831e-11	5.01662848271933e-10	15.3307191040704
NDRG4	-0.648146238895176	3.74048752936697	-7.50944558993816	2.82629659649479e-11	6.43088221493591e-10	15.2997899944803
SH3BP4	0.392984745276158	6.36225326389235	7.56319918858236	2.17831830560779e-11	5.04573342700618e-10	15.2962457487421
MYH9	-0.364804894503381	9.51044568756664	-7.58677125683344	1.94297688446064e-11	4.55102876970865e-10	15.2135893166529
SYT12	-0.487715379486221	7.05494748095848	-7.55278543103492	2.29111171543834e-11	5.29966145629196e-10	15.1795683219216
RASD1	0.864619410396277	5.29286842191389	7.51117374958327	2.80275192527724e-11	6.38950116424663e-10	15.17184598751
TMPRSS13	0.75206160355416	3.97722101490346	7.47855622353086	3.28187780187951e-11	7.4070343264012e-10	15.1619697424245
KYNU	0.398287875346007	7.56202136624953	7.56337252821719	2.1764882976232e-11	5.04573342700618e-10	15.1555984054301
ERGIC1	-0.346363129332104	7.28640180039824	-7.55035609420205	2.31824826596299e-11	5.35502541435981e-10	15.1437854577882
RANBP1	-0.476692614066603	6.96002522513746	-7.54564574124145	2.37177782845251e-11	5.46358297562532e-10	15.1247502507153
TMEM43	0.288649488002481	6.96060159306672	7.5450200087879	2.37898059953524e-11	5.47263707656496e-10	15.1166204068144
TRERF1	-0.554325775926181	3.96149478365189	-7.48734379519734	3.14531723756225e-11	7.11803592435602e-10	15.0886696986135
ITPRIPL2	0.606126717166818	4.5810632951015	7.49912681621714	2.97102688362111e-11	6.7418525918154e-10	15.0489551565652
RDH10	-0.529030599585689	4.7202793840158	-7.471569615599	3.39464060669625e-11	7.62039859146148e-10	15.0124353555384
HNRNPM	-0.297110025359961	8.18261239098624	-7.53526044999073	2.49417693961399e-11	5.71405686823348e-10	15.0087364822232
CHMP1A	-0.464410791363645	6.73113372048613	-7.51263920384243	2.78293914532824e-11	6.35817954459965e-10	14.9851057744458
LRRC45	-0.73169677144827	4.9448451437746	-7.47437243487924	3.34894850244375e-11	7.53806389702143e-10	14.9741852456301
BMS1	-0.266316051023059	7.35231036446008	-7.51321485507245	2.77519452577384e-11	6.34915913119585e-10	14.9564384169283
FOXI1	-1.01129603761338	2.18027610184999	-7.42056611538451	4.3430716523411e-11	9.62033514089438e-10	14.9494124184188
DYNLL1	-0.425174956856067	7.46873458352603	-7.51106044925582	2.80428955665931e-11	6.38950116424663e-10	14.9389821065647
GDF11	-0.447087897561897	4.68886380331697	-7.45621032835484	3.65624802637148e-11	8.19666112507194e-10	14.9122890252282
N4BP2L2	0.524076621110007	5.64758731152639	7.47515526746468	3.33629612098729e-11	7.51970570450019e-10	14.8920623796357
IARS2	-0.32026886235436	6.96553155880434	-7.50503993130965	2.88721265556991e-11	6.56056310485749e-10	14.8880859316782
SCIN	0.414289954026456	5.49812852588367	7.47360633464391	3.36137659466405e-11	7.55586857112387e-10	14.884454625751
PSMD1	-0.277093954278988	7.60190733939773	-7.49413378230763	3.04367876955008e-11	6.89735552059017e-10	14.839565274037
NUP210L	0.508491294670652	4.23445456774258	7.41623626123803	4.43478525108466e-11	9.81049583851057e-10	14.8162934492399
TXNDC11	0.389178032149443	5.41548323399981	7.43327401673192	4.08463316184288e-11	9.08396343067291e-10	14.7309632153697
GRPEL2	0.520523326537231	6.00372094482215	7.43507925553099	4.04918119733375e-11	9.01711136407584e-10	14.7070621683753
DNASE2	0.441688329923482	6.10412892718287	7.44437827960808	3.8713483978566e-11	8.64957674112951e-10	14.6987809327638
ITGA3	0.419907058772864	6.46603076156152	7.44445525460082	3.86990919806377e-11	8.64957674112951e-10	14.6781573495423
SH3YL1	0.42324780797894	5.6763059308133	7.42142125843342	4.32518228799888e-11	9.5934149316304e-10	14.6458490178784
MANEAL	-0.413640966445651	5.42409179943163	-7.40752442917764	4.62518477681447e-11	1.01778408167691e-09	14.6059474107359
ARPC5L	-0.438336549213147	6.17099878854252	-7.4129165229967	4.50640328177711e-11	9.92952417449807e-10	14.5857755988844
LITAF	0.340046145396832	7.27925257888602	7.43017749935482	4.14616308829375e-11	9.20855663859557e-10	14.5746494662223
PRKAR1B	-0.570565756124566	5.89341311751655	-7.40007493601976	4.79441929494134e-11	1.05225548935169e-09	14.5578852725839
KRT8	-0.49490184174136	13.4074866100624	-7.48582571630554	3.16849838548967e-11	7.16080635120664e-10	14.5521736605717
UBE2Z	-0.213065453711646	8.42376855782317	-7.43974044177716	3.95905003283721e-11	8.82815369988926e-10	14.5509526024598
FNDC3A	0.582724695999429	6.57555388784741	7.41323614258382	4.49945832648071e-11	9.92952417449807e-10	14.5463800349848
CCT2	-0.327053114890512	9.21614679939084	-7.44424754617492	3.87379393632265e-11	8.64957674112951e-10	14.5280605496794
ZBTB9	-0.407069289471703	4.52789890907697	-7.37859184426858	5.31767585758711e-11	1.15825297016291e-09	14.5184289635239
TBC1D17	0.570434480486291	5.18681493631049	7.37531705337819	5.40227187110718e-11	1.17487119339917e-09	14.5175675173886
SLC30A5	0.404010029614548	6.63632394063607	7.41292425857837	4.5062350711036e-11	9.92952417449807e-10	14.5134304139292
PHLDB2	0.577078963661026	4.69159662413782	7.37266409681454	5.47178303609535e-11	1.18844285059297e-09	14.4951483998046
TAF1D	0.6990057832059	5.33949267427108	7.37086443795304	5.51944142725874e-11	1.19568832162533e-09	14.4928446547041
NOL10	-0.412084988905681	5.88435313988054	-7.39085116306339	5.01250364156824e-11	1.09867773134452e-09	14.4927137804558
WDSUB1	0.63782097042196	3.34673460507396	7.33405087622719	6.59000978069923e-11	1.41296568682582e-09	14.4861534100408
NAMPT	0.484189749278033	6.73702207595148	7.40330161095255	4.7203750265882e-11	1.03736599138845e-09	14.4792327124315
FAM64A	-0.456220408737681	4.60626680445733	-7.36891740184926	5.57146689259291e-11	1.20539731321764e-09	14.4514009145509
BSDC1	0.309990981767802	6.38980004229096	7.38702490721642	5.1058355406379e-11	1.11620906642651e-09	14.4310979507928
EGR3	0.668595999022136	4.86247048957442	7.33177268067799	6.66265597996606e-11	1.42671265824523e-09	14.4052149889141
GOLPH3L	0.66958962593705	6.4418847860992	7.37222538120406	5.48336326195228e-11	1.18941332286498e-09	14.375022673065
TRIP13	-0.306388510160215	6.92683617992374	-7.39026892483013	5.02659582122337e-11	1.10032445699136e-09	14.3503075580277
SRPR	0.29197123057794	7.1701218275951	7.37854281874298	5.3189325585094e-11	1.15825297016291e-09	14.3219477524221
DPAGT1	0.391075766489124	6.101933877599	7.36317628752378	5.72772289523744e-11	1.23760255426293e-09	14.3032121134104
C1orf198	0.33348423463022	5.94813808319739	7.35405036989949	5.98510504426511e-11	1.28988269020992e-09	14.3016483498596
CDC25A	-0.520143857703514	4.53893069053416	-7.31942128768977	7.07057369469112e-11	1.50826880701549e-09	14.2982774946615
UBE2J1	0.396360932301315	6.38597465633561	7.35907413507712	5.84202896097883e-11	1.2606721592698e-09	14.2889490757037
LGALS8	0.40057144903718	6.10074222130752	7.35097660833565	6.07435517194133e-11	1.30743263700832e-09	14.2760271246385
CTIF	0.62330119343903	3.59606020807827	7.27333171515388	8.82379651769051e-11	1.85621601209882e-09	14.2105469112093
SLC31A1	0.408093868586438	6.65953850289636	7.34634523510227	6.21133359691154e-11	1.33519721175769e-09	14.2072684774896
RBM25	-0.439694551719817	7.60889259966709	-7.34106549263129	6.3712322604214e-11	1.3678111466404e-09	14.1290603351902
IKBIP	0.605284567373584	3.92123986128532	7.27503437284094	8.75194188580515e-11	1.84807419315916e-09	14.1186171781062
CDC20	-0.465866929003437	5.81125085555403	-7.32969408457214	6.72963073807017e-11	1.43921156602923e-09	14.1152365106816
CDAN1	-0.424108560992288	4.16868585050288	-7.28099359474619	8.50499700531221e-11	1.80047556856761e-09	14.0836798180409
ATP2A3	-0.524704610876614	7.24873739641196	-7.32358634121612	6.93032101967599e-11	1.48023868113744e-09	14.0514112388226
RNF115	0.329625456057784	6.20175566908386	7.30258809316468	7.66669526624612e-11	1.6291970982554e-09	14.0213532558973
TTC39B	1.01890582097658	2.42410846369828	7.21096027551677	1.19010362329054e-10	2.45416683056857e-09	13.9833880874402
GABARAPL1	1.34581805493546	2.73805509718253	7.23778690657458	1.0464955876489e-10	2.17681495122392e-09	13.9645802566668
EYA2	-1.63598779917133	1.68809902197157	-7.31631208589795	7.17710533673392e-11	1.52904343505144e-09	13.9641942561304
ZNF766	0.475131535216911	4.7431256753811	7.25359518056948	9.70067470913415e-11	2.03046412810463e-09	13.9602985720447
DPP3	-0.361454634939017	7.43077687117908	-7.30751183597333	7.4873457316034e-11	1.59310903327399e-09	13.9581095833911
FAM122B	-0.40540258943299	6.33810650355035	-7.29525018361408	7.9419240101147e-11	1.68554234955784e-09	13.9512027550423
BRCC3	-0.45817185621021	4.78691297867671	-7.26095009024345	9.36422806960233e-11	1.96496047974943e-09	13.9455783170168
KIAA0430	0.524781207944364	5.67910589950262	7.27419683610524	8.78721428763318e-11	1.85318249364915e-09	13.9233675828489
GLCCI1	0.487693872650595	4.708550881535	7.2463997456627	1.00414287822172e-10	2.09916068692251e-09	13.9130556970322
BAIAP3	-0.870197268684937	3.93095094692356	-7.200447685135	1.2515681325823e-10	2.56510115800323e-09	13.9078479495092
C1orf43	0.281378132878835	7.64912858693609	7.29470936306679	7.9625927664151e-11	1.68778709031085e-09	13.888032678082
MBD6	0.473936396485346	6.68676939051791	7.25756757514204	9.51749650001632e-11	1.99461919130668e-09	13.8273473926646
ZCCHC8	0.380608926367287	6.2093422356505	7.2431796327839	1.01977456751604e-10	2.12917726181502e-09	13.788987722565
CDKL2	1.19773544499362	1.09477089685971	7.18963618532579	1.3180655255209e-10	2.68493640058606e-09	13.7876859956668
PTBP1	-0.381718202080682	8.65414079527227	-7.27376044790278	8.80564840766084e-11	1.8547312842534e-09	13.7497376181907
RRBP1	0.326612583326844	8.03318861079674	7.26532844510435	9.16946829433587e-11	1.92650989641298e-09	13.7494371845875
ABCC2	1.38656832716466	2.00741849229129	7.19482191275284	1.28574378423231e-10	2.62870159504904e-09	13.7438728590634
AGPAT3	-0.319553771670781	6.69446436768674	-7.24259415221138	1.02264255264342e-10	2.13250299880406e-09	13.6881457355127
SAFB2	-0.345737864792771	5.99792962947341	-7.2120467714091	1.18392450147784e-10	2.44546816639193e-09	13.6371423925049
MATN2	-0.591715503919763	3.52198409224977	-7.14955148195082	1.596659009577e-10	3.21215667135517e-09	13.6120445146566
ZC3H18	-0.318834112460725	6.61088063736415	-7.21751331936822	1.15331483487303e-10	2.38936535152261e-09	13.6026866334192
CCNA1	1.08889513611338	1.51574114096038	7.13422309369523	1.71799743005638e-10	3.42861444155881e-09	13.5844560726342
ADORA2A	-0.717919791222702	3.27458780037323	-7.13265326761295	1.7309288879356e-10	3.45030449604707e-09	13.5755688881595
BRMS1	-0.458865642587083	6.17392941771423	-7.20207655983193	1.24184232244801e-10	2.55142149884773e-09	13.5737843733734
CCNE1	-0.59730709629874	4.03888730432402	-7.13175484381728	1.73837304859108e-10	3.46101796007586e-09	13.5610952655331
TMEM66	0.299187849958274	7.32478704235801	7.21731829941805	1.15439320977653e-10	2.38936535152261e-09	13.5489009929696
SLC29A2	0.449545285112063	5.97841868426443	7.19297315859753	1.29717553714889e-10	2.64560532722903e-09	13.538157526006
ATP5G3	-0.393802483851601	7.2949358482204	-7.2178386599003	1.15151806833698e-10	2.38932855767589e-09	13.5380612759993
STEAP3	-0.510788410755409	4.89739750492909	-7.16230509726704	1.50221022530188e-10	3.03784326577372e-09	13.5344620067607
LAMP2	0.309296558010359	7.80061359898487	7.22328260360689	1.12186143782482e-10	2.33068455728972e-09	13.5299894153993
SCPEP1	0.392773198123466	5.46857195163328	7.18334929583756	1.35833328654643e-10	2.76359682289567e-09	13.5243286389354
SLCO3A1	-0.468550115332885	4.81204892068149	-7.15859022714394	1.52913411046453e-10	3.08482977845703e-09	13.5125239079917
DCAF11	0.280519563189034	6.89392870946979	7.20490652499971	1.22512292971259e-10	2.52327042814204e-09	13.5110000165531
BEX4	2.14949178945506	1.39873456731818	7.38464462910687	5.16476498834182e-11	1.1276178807445e-09	13.5049796258495
SEC24A	0.564869748657364	6.88569705192431	7.19617803882913	1.27742179387262e-10	2.61488397560902e-09	13.475328570081
FKBP4	-0.416891298792578	9.34824450160857	-7.21195889035409	1.18442311335653e-10	2.44546816639193e-09	13.4489111687148
C4orf14	0.350341342903524	5.37696193603212	7.16613897807679	1.47491684960947e-10	2.98626021705433e-09	13.4457201706267
RRP15	-0.525707105552415	5.91442562057235	-7.17286840522271	1.42819436719091e-10	2.89867992680835e-09	13.4304172009418
PLEKHB2	-0.256762635824171	7.6753928958714	-7.1942560759412	1.28923197547675e-10	2.63261484223115e-09	13.4139722294462
CYP24A1	-1.98933932901468	1.6123003668346	-7.20112183650206	1.24753372550192e-10	2.55996981905449e-09	13.4077703820513
PHF3	0.491139102714754	6.42062379904251	7.17784815973377	1.39456793295054e-10	2.83387048732258e-09	13.3919483784529
LONP1	0.519654910066989	6.95418626282104	7.17249622941097	1.43073959564938e-10	2.90032593910791e-09	13.3795762980971
GPAM	-0.538850671226184	4.19476729610882	-7.14125694254121	1.66122260507222e-10	3.31926963527213e-09	13.3680796933568
MCOLN3	0.805873840318942	2.93074190674019	7.07838684594618	2.24251032627511e-10	4.42783266784238e-09	13.3642732361335
PRNP	0.436624647871388	6.66236760372295	7.1484115921393	1.60538201462394e-10	3.21923367057203e-09	13.3471516165909
C14orf49	1.73217712107695	0.815902930388926	7.23967197836169	1.03707696835205e-10	2.15990974081193e-09	13.3152840090014
TRIB2	-0.461262527014196	4.106327892923	-7.1008966539369	2.01426833950906e-10	3.996040772236e-09	13.2916550069114
SEC13	0.43853078584513	7.14867729592282	7.16090491667521	1.51230250303882e-10	3.05455882377069e-09	13.287610226846
CANX	0.385680014151625	11.2339021073263	7.20404298102967	1.23020091837109e-10	2.53061256566274e-09	13.2803134018603
ACTG2	-1.00322203474519	3.31200748550181	-7.05677379180672	2.48573344235454e-10	4.85647267405811e-09	13.2544437418777
TAX1BP1	0.402290352353926	7.69976966717735	7.14562791186657	1.62688329213832e-10	3.25454499733507e-09	13.2017037530435
PPP2R4	-0.331493745618263	7.65924880619977	-7.1493743459429	1.59801145094924e-10	3.21215667135517e-09	13.1947790402615
ARPC4	-0.43041709229161	6.70056440463159	-7.12216839052101	1.81980856291148e-10	3.61884404353527e-09	13.1622906375657
CS	-0.229473071902232	8.44847820376637	-7.14729894466007	1.61394213160828e-10	3.23252313880441e-09	13.1485166523528
YWHAB	-0.261595087816769	8.87282646012746	-7.14885990017529	1.60194571284415e-10	3.21619929190942e-09	13.136409530419
C9orf91	0.445013471444872	4.59045027618975	7.06698832989394	2.36768704864487e-10	4.64755847435878e-09	13.1256415969881
NTN4	0.616103319327455	3.55137726034477	7.04113733332072	2.67783452441411e-10	5.20140587529635e-09	13.1205194057509
AZI2	0.55220747806432	5.87323128721534	7.08911682720579	2.13068006997401e-10	4.21199686645926e-09	13.1139824112711
HK2	0.449219251435867	6.44411868242831	7.1101568617438	1.92720329777787e-10	3.82785605131082e-09	13.1038276177907
DRD1	0.594634153260424	2.74621479866302	7.03901266493545	2.70504810656687e-10	5.24816989956198e-09	13.097358469011
KIAA1161	-0.662811275752373	4.18273836219029	-7.0573108824869	2.47938360132739e-10	4.8497323214736e-09	13.0925625848022
GRPEL1	-0.327378177422879	6.03397888097006	-7.07339336775048	2.29651912552984e-10	4.5291256904907e-09	12.9974475384415
B3GNT5	1.67242023317092	0.671057420840673	7.15747608054618	1.5373019080818e-10	3.09757073623615e-09	12.9733159099384
USP3	0.369380544371418	5.8756241777128	7.0697921061442	2.33626844235985e-10	4.5923128959113e-09	12.973188249346
TM9SF2	0.359710040966895	6.92618604765951	7.09607287124017	2.06115558897521e-10	4.07938060000254e-09	12.9691794007316
IFT20	0.696363289449709	3.17711436924824	6.99553345824935	3.32623149794152e-10	6.36474777706796e-09	12.9473485004573
CREB3L4	0.573581418167985	4.67668138113889	7.02461844175222	2.89677493387168e-10	5.58129769516936e-09	12.9411045101873
NPC1	0.64209964769215	6.80927077703324	7.07139544580324	2.31848785737714e-10	4.5670660691137e-09	12.9394595665695
AHSA1	-0.31400841172221	8.50485570360405	-7.09877769310723	2.03473297467132e-10	4.03185714080606e-09	12.9297220245618
LOC643988	-0.894860577766601	4.78586603219106	-7.0221163167863	2.93145043913889e-10	5.64160841704935e-09	12.8921090452177
C20orf194	0.621277559704241	3.7643291070576	7.00198475095938	3.22583338852239e-10	6.17970648220487e-09	12.890763729935
TBC1D15	0.487306690793419	5.48706992044039	7.03282225931217	2.78591012885806e-10	5.39254178183128e-09	12.8851831865735
GORASP2	0.264963012202243	6.99557259136759	7.06974468479775	2.33679638508761e-10	4.5923128959113e-09	12.8716225954455
FASTKD2	-0.388368405445401	5.46614120634112	-7.0517310470395	2.54614396265523e-10	4.9629034535485e-09	12.8584696495738
HK1	-0.285739956938603	7.32736660014957	-7.06551389930323	2.38437695445113e-10	4.66935833562538e-09	12.8242773705189
CAP1	-0.232820638879807	7.81296112891581	-7.0660703013433	2.37806506898001e-10	4.66245723489116e-09	12.8034463994905
LDLR	0.611473613610679	8.50263837961225	7.05404042270436	2.51829980625819e-10	4.91435775494305e-09	12.7574310350684
SREBF2	0.44640279263273	7.02017876465162	7.04361690532268	2.64641823278818e-10	5.14636029362203e-09	12.7549802555373
BCL2L13	0.359833557952805	5.70326956653724	7.01359372674702	3.05267641897219e-10	5.86815637136678e-09	12.7296256525141
CTDSP2	0.345945985634099	7.03859871961167	7.02904902262978	2.8363685806383e-10	5.4712143186384e-09	12.6836420227958
LEPRE1	0.632231975987937	3.45738031472419	6.9478156990575	4.17149752853518e-10	7.79487426449412e-09	12.6793441935081
MAF1	0.454383367891085	7.08389458649363	7.03077917619446	2.81312023153404e-10	5.43263542172924e-09	12.6740793048014
SF3B4	-0.35473917600754	7.82372510486735	-7.03434276722292	2.76582925256796e-10	5.35987583081652e-09	12.6714752404171
HOXC13	-0.470042780918166	4.86960519093442	-6.98138411391003	3.55740394427147e-10	6.77608468838224e-09	12.6569359905308
DCTPP1	-0.512172048378714	6.51191355485151	-7.00801327225557	3.13473188014548e-10	6.01897313014387e-09	12.6261684273283
AGPAT9	0.533011118157737	4.46689572032955	6.95148927412087	4.09947684050194e-10	7.67745248382468e-09	12.6074436838486
CPEB1	1.22723542792189	1.99619911014924	6.93842755496149	4.36129874775859e-10	8.10426225083496e-09	12.5822272375151
ALG6	-0.58570092833285	3.72950909457043	-6.94366884542517	4.2543041278644e-10	7.94073462437546e-09	12.5756351574187
FBXL19	-0.5558120515577	5.22636536097276	-6.96966036425933	3.76095542512562e-10	7.12894755422957e-09	12.5744842409045
AGA	0.455732347598103	4.31127577043969	6.95539919698612	4.02417579252932e-10	7.56183325328768e-09	12.5702848201918
IFNGR1	0.425478205076367	5.45535014823063	6.96949159530988	3.76396836306189e-10	7.12894755422957e-09	12.5576451060785
EFEMP1	-0.44847916368583	5.01225914639074	-6.95715742819578	3.99076238600208e-10	7.50748145596161e-09	12.5550081432566
DYM	0.379859013947241	5.2294659009038	6.96708555512067	3.80718307997536e-10	7.19450054570711e-09	12.535579408362
EIF2S2	0.358102118878633	7.53336128782536	7.00407119512087	3.19401043967441e-10	6.12576038911868e-09	12.5323727252919
CAMTA2	0.454998367230684	5.93913523214158	6.97122108264712	3.73320579210997e-10	7.08673480899513e-09	12.5269910823414
NIPAL3	0.467071550959419	3.85087737093113	6.92593661482447	4.62715428456643e-10	8.56971519989911e-09	12.5250093602208
HMGCL	0.528477934672443	4.00384474219153	6.92599332202939	4.62591177996278e-10	8.56971519989911e-09	12.5118468386874
PAN2	0.352427640113796	6.2162176209322	6.97692609473369	3.6334859207688e-10	6.91313066427048e-09	12.4738816942526
IRS2	0.597087135605027	4.59334795482459	6.9224672328827	4.7038037390728e-10	8.69242140687885e-09	12.4719727671705
WSB2	0.302386152723761	6.09947220194719	6.96722039997911	3.80474818825362e-10	7.19450054570711e-09	12.4557588730711
GOLGA3	0.373141680936675	7.45671698605241	6.98708613859326	3.46238849678069e-10	6.61771259658974e-09	12.4556064717245
EEF2	0.389364635672584	12.0112983554467	7.03178069220343	2.79974912418365e-10	5.41306408703438e-09	12.4449988523184
EIF2C4	0.676588216564684	3.54886019521579	6.88636222648336	5.58005745603629e-10	1.0143574010299e-08	12.423782731698
APH1B	0.620926589588445	2.80778267652886	6.87844294026584	5.79289231392698e-10	1.04962438849528e-08	12.4135176629821
C9orf140	-0.516946512701799	6.66902871983791	-6.97291107633266	3.703386412542e-10	7.03811754129005e-09	12.4125886991087
SLC39A14	0.364580337205363	6.34528114217807	6.95216930705162	4.08628054514206e-10	7.66131791894124e-09	12.4091352375297
TBL2	0.319418244313083	5.89197207347537	6.94966944328879	4.13499941190194e-10	7.73531657322686e-09	12.3990396295678
C16orf57	-0.468505480132941	3.98797266160462	-6.89678701952554	5.31165385386228e-10	9.71904803632306e-09	12.3894722583904
HSPA2	-0.974488826227507	2.51220158784937	-6.86462842311994	6.18358234161294e-10	1.11437749009844e-08	12.3894005861501
ISG20L2	-0.320770408510959	5.90193560326008	-6.94204314105291	4.28720965138488e-10	7.99323235337354e-09	12.3851634593426
EXOSC2	-0.37345898602185	5.36734431609077	-6.94168529011849	4.29448662820182e-10	7.9978835601389e-09	12.3804860683218
SURF4	0.279191518843408	8.5714851421643	6.98165171375659	3.55288756533753e-10	6.77519859095837e-09	12.3765497213549
DYRK1B	0.653661770071316	3.9767890028409	6.8939660018933	5.38299702791946e-10	9.83882429452732e-09	12.3715835196213
SCO1	-0.403109864073945	5.03048838922527	-6.93255921368406	4.48425988069506e-10	8.32350302383398e-09	12.3681519498322
PRKCH	0.533193581197307	4.05612609865028	6.89014168546716	5.48123127324098e-10	9.99092702584878e-09	12.3576061857145
FBXO8	0.653254787104421	2.93906579496793	6.86623314960785	6.13689187012771e-10	1.10715619887827e-08	12.347549972825
MTA2	-0.278738255691854	7.60093414852825	-6.96361363788585	3.87040991040234e-10	7.30572633652017e-09	12.3467858952706
ELAC2	-0.319441056401653	6.81938325219402	-6.95935636283139	3.94936053130858e-10	7.43796233396449e-09	12.3340476361568
UQCC	-0.408558160412837	5.06164104352038	-6.90770742049657	5.044201025743e-10	9.27024373126658e-09	12.3275500590924
CFL1	-0.391797562728666	10.0873016379161	-6.98529553526805	3.4919520217617e-10	6.66659881414871e-09	12.3126686505894
CRY1	0.482270007954497	5.18033355925275	6.90099783140991	5.20690191276882e-10	9.5378124413084e-09	12.3054442398874
FN3KRP	-0.453207744368343	5.13923857659787	-6.90460945669252	5.11868801580611e-10	9.39680992056437e-09	12.3023485860909
SNRNP25	-0.555881353781067	5.57658368414727	-6.92154056644233	4.72448868192461e-10	8.72100979210895e-09	12.301215480104
DPP9	-0.460254038887491	5.85325312407111	-6.92040973796055	4.74985302610715e-10	8.74851784235859e-09	12.2968766396512
IPO4	-0.354275533206799	7.68471462064834	-6.95321238637176	4.06612095075629e-10	7.63207707973605e-09	12.2775221956214
RND3	0.466196004745827	6.2953687090789	6.91760804584065	4.81327728729572e-10	8.85558298709941e-09	12.2611948951821
IGF2R	0.521730676976962	7.22414636734182	6.94044486342421	4.31980583884601e-10	8.03608819230931e-09	12.2468328315422
C20orf112	-0.489519729406272	5.17935275924777	-6.86032902770267	6.31041693080795e-10	1.13601090151595e-08	12.1110712194259
TH1L	-0.229754419248039	8.84779086840564	-6.92052101945036	4.74735102301495e-10	8.74851784235859e-09	12.0670584674068
IQCC	-0.675914755023337	2.88351232108226	-6.80038444601532	8.37184679358713e-10	1.47224779995743e-08	12.064395064271
HIF1A	0.391133368495969	7.82168050200141	6.90428733733104	5.12649526811463e-10	9.40082312104704e-09	12.0581510681317
JUN	0.632817370527683	7.6900384754173	6.88748642900959	5.55047855651918e-10	1.01007838279899e-08	12.0550769513045
PGBD5	-0.821224923441979	3.64240791077555	-6.78926377911901	8.82182027839813e-10	1.54650023412925e-08	12.0491010303302
CCNA2	-0.379154746262654	5.48221964919826	-6.89002959370251	5.48413717395909e-10	9.99092702584878e-09	12.0411192087235
WIPF1	0.336032818875542	5.3569262305969	6.87171794976708	5.9799290604551e-10	1.08234127280358e-08	12.0350444316861
DOK3	-1.03085137091061	2.59491928609488	-6.782673121815	9.09971139584718e-10	1.58998516110608e-08	12.027239367322
FTSJ2	-0.37378775541692	5.72090240693057	-6.86793147064947	6.08785848990754e-10	1.10008250330891e-08	12.0140833115505
RNF40	-0.314598450697397	7.22099267468817	-6.88281088356787	5.67452632932618e-10	1.02929260663396e-08	11.9874957618173
SGCG	0.379897559009175	5.82568626056248	6.85603015081003	6.43981179012956e-10	1.15805819761427e-08	11.9782954684818
GRHL3	-1.23792930445902	0.937968600567044	-6.8270489476481	7.38338956413962e-10	1.31922870801999e-08	11.9686698341703
PFN2	-0.283679155404848	8.11051919013887	-6.89011075621678	5.48203294006193e-10	9.99092702584878e-09	11.9620446250115
P2RX4	0.385433310778882	5.78610753201223	6.85441128828324	6.48921716937933e-10	1.16568923674221e-08	11.9567639373968
ARRDC3	0.692993862269895	5.74063066255581	6.82913625751668	7.31107972861184e-10	1.3077058543455e-08	11.943802798116
HSP90AB1	-0.208086057859937	12.2065673647244	-6.92382611950937	4.67363298068947e-10	8.64622101427552e-09	11.9357100149625
SKP2	-0.453990348920296	3.7838978800719	-6.82046178979468	7.61626155198797e-10	1.35504636378135e-08	11.9140169519817
SERINC3	0.392429521574996	6.96066015484488	6.86781860682122	6.09110498722825e-10	1.10008250330891e-08	11.9107994188816
AARS2	-0.381076950647195	4.55778452254022	-6.82223040910603	7.55303177416853e-10	1.34522793813839e-08	11.9049695719257
SLC9A3R1	-0.486907442418049	9.1110023069425	-6.88450293409641	5.62932033256889e-10	1.02220144670882e-08	11.8948378342535
MIPEP	-0.422264909851227	4.42563689111432	-6.80491224584545	8.19521759267939e-10	1.44574703607563e-08	11.888329263199
RNF125	1.16461731673524	1.28166639739479	6.76857727736777	9.7234721359394e-10	1.6799106198497e-08	11.8668101808524
ADAMTS17	1.05596176498728	2.10674038724496	6.75479141754687	1.03744056444269e-09	1.78333626575123e-08	11.8645408260284
EDN1	0.579778709379593	3.53010153659776	6.7784793989577	9.2810305095573e-10	1.61851881378349e-08	11.841111827994
COX7A2L	0.389696218879521	6.98009201184998	6.8479153931332	6.69126604231833e-10	1.19940764514182e-08	11.8360093808233
RBM38	-0.465828061149534	6.38128674773128	-6.83001598047403	7.28081430409822e-10	1.30368670687086e-08	11.83011871154
ERCC6L	-0.605531134726826	4.06977244451653	-6.79852931290294	8.44529917221346e-10	1.4836048671859e-08	11.8203751095422
KIF20A	-0.343235742474298	5.81745294395838	-6.85228838614305	6.55457439946084e-10	1.17616633322514e-08	11.8179246045252
MAP2K3	-0.502139342888701	6.22149018862219	-6.80803724543618	8.0754685949436e-10	1.42763358120335e-08	11.8092225555362
COG3	0.409691495136707	6.30664353123723	6.8190555643205	7.66690920480945e-10	1.36260775282926e-08	11.7934687944986
SLC9A3R2	-0.688237033086676	5.21738227968579	-6.78248186921891	9.10790351793603e-10	1.58998516110608e-08	11.7613513041895
CTNNBL1	-0.341477347712871	5.84812622779904	-6.81027068323071	7.99094711907714e-10	1.41418623935922e-08	11.7610293292078
FSTL3	-0.636880884704497	5.34146303318137	-6.76981527899867	9.66703442599495e-10	1.67361784410289e-08	11.7533595219231
C7orf74	0.572575738819914	3.13352173692399	6.73769276499778	1.12419539531355e-09	1.92633645401883e-08	11.7342602948394
POLR2D	-0.272409161667421	5.94949248735435	-6.81133285163602	7.95105868148562e-10	1.40861764183438e-08	11.7276637813961
ADCY1	-0.567375569321686	5.64394485720561	-6.80740559187846	8.09953283426068e-10	1.43037578796384e-08	11.7243087354096
CIAPIN1	-0.358269259095012	5.21334662929582	-6.78859682199419	8.84955566668351e-10	1.54973789496979e-08	11.7230911771882
ANKRA2	0.592516978114979	2.84871154681705	6.72259483265854	1.20674426930696e-09	2.05934603672343e-08	11.7116146075246
EVPL	-0.440862418715875	5.99401716026416	-6.80337396895536	8.25480791782403e-10	1.45391314810488e-08	11.6998400774025
UPF1	-0.391934050591695	7.68510738645013	-6.82474782759594	7.46392722144277e-10	1.33219550535122e-08	11.6881721619369
POLDIP2	-0.290138763236488	7.17218660754319	-6.81619677310995	7.77090388869519e-10	1.37816115200995e-08	11.6742292241641
NFX1	0.307937128972905	6.64449583398903	6.80326888419616	8.25889434764194e-10	1.45391314810488e-08	11.6589746365032
SULT2B1	-0.608330501719831	5.63964157678339	-6.772387636519	9.55080124338715e-10	1.66037006231192e-08	11.6549103198741
DLST	-0.227756561976615	7.72026729465694	-6.81745728999927	7.7248788374028e-10	1.3714530114302e-08	11.6548180767554
MCM4	-0.285417592782286	8.74522302397989	-6.82260178895491	7.53982077850804e-10	1.34430663859028e-08	11.6144739280135
RPS6KA4	-0.485546146704297	5.70416762773684	-6.76932932393598	9.68914925937722e-10	1.675711811932e-08	11.613924286332
ARL1	0.447301550685468	6.01515774942117	6.79133835392816	8.73609812877556e-10	1.53307980173812e-08	11.6072213405592
FAM107B	0.458142812412856	5.86558592295604	6.77014448175227	9.65208146975057e-10	1.67276073057107e-08	11.5996605983916
VPS11	0.315372571050976	6.09604642294431	6.77586629307617	9.39581413023806e-10	1.63682911993856e-08	11.5939846420092
SLC25A22	-0.570350072324261	4.82068673726056	-6.74484053022186	1.08708868489535e-09	1.86657814847945e-08	11.5846168907538
KHK	-0.783544037438542	2.99049057421238	-6.68768748176012	1.42127576241241e-09	2.38409386665848e-08	11.5819234229834
NOS3	2.30896603324031	0.98002263841356	6.96260796768177	3.88891766924375e-10	7.33238546791798e-09	11.5818104515178
TFE3	0.373553421267428	6.72470095457409	6.77462845000757	9.45067719532315e-10	1.64467352148371e-08	11.573233361985
CASP8	0.599979571192723	3.43007136594038	6.70348388583584	1.31988390708177e-09	2.23644766585974e-08	11.560304381953
P4HA1	0.479840427616978	6.25435272595389	6.77037311168207	9.64171017842397e-10	1.67269669111994e-08	11.5595256587468
CRIP2	-0.692589874840191	6.57591798615023	-6.77083420361799	9.62082730818846e-10	1.67080701871385e-08	11.5587358337946
PLD1	1.06778671912255	1.24401426096446	6.67649534416866	1.49774175770835e-09	2.50733064623768e-08	11.54009691116
KRT81	-0.912032169324233	4.93153249902401	-6.71501106256986	1.25044435132162e-09	2.12524708653483e-08	11.536711225264
SUSD4	-0.430433188535801	4.9502972989518	-6.72130032904376	1.21409514386326e-09	2.06774946200266e-08	11.5214783502752
DSCR3	0.357294162576204	5.09309710089739	6.73343704089822	1.14688094840632e-09	1.96319723450842e-08	11.5095504224926
KCTD5	-0.375586087794043	6.66709474526224	-6.75686512794195	1.02738028955956e-09	1.77133071779321e-08	11.5050072474572
CPNE1	0.312840514979826	6.65837001515534	6.76550274596773	9.86504779971354e-10	1.70261155214045e-08	11.4681793846752
ITGB6	-0.928234931562432	2.67688369151461	-6.65483125852321	1.65749975501999e-09	2.74727709642758e-08	11.4449653665725
AP2M1	-0.302300306948684	8.67992228811995	-6.7849819695184	9.00138781710205e-10	1.57467792733488e-08	11.4435665857349
RNF43	0.345739361166744	5.8019603209555	6.75559284639923	1.0335410524771e-09	1.78011746257744e-08	11.4343109356183
RAB9A	0.560783922448783	4.35543886398147	6.69528465464698	1.37158495089372e-09	2.31467070824889e-08	11.4229363656658
ZMYM3	-0.397084352917323	4.781226718806	-6.71778122788405	1.23430317620543e-09	2.0999477435259e-08	11.3724155470771
C3orf37	-0.317099943992774	6.51462416955151	-6.73960057689552	1.11417033218672e-09	1.91111637287085e-08	11.3709189085143
TM7SF2	-0.528583230776433	5.86846769965848	-6.72129221892108	1.21414133681333e-09	2.06774946200266e-08	11.3680656619914
TMEM41B	0.598160709290452	5.56291533965628	6.7013524448123	1.33313541701698e-09	2.25433333813872e-08	11.3293370873704
BRI3BP	-0.572740153978585	4.70975557181072	-6.69985840976295	1.34250246585255e-09	2.26787992312303e-08	11.3139730324226
PDP2	0.580575105684305	4.25434908823646	6.66649727196275	1.56948334880482e-09	2.6169530932614e-08	11.2857415871768
DVL2	0.438169223058488	6.03267457614498	6.70563154364702	1.30666341402497e-09	2.21854202397499e-08	11.283968554708
UFSP2	0.571035366947552	3.30011881068399	6.64189815346608	1.76079065907004e-09	2.91559039428587e-08	11.2772912449341
MRI1	-0.411249418543466	5.43361476493212	-6.68783842101583	1.42027138364745e-09	2.38409386665848e-08	11.2666187747663
CLGN	1.718830756759	1.85927354492979	6.63626626323865	1.80773639224633e-09	2.98446035774212e-08	11.2561729166496
SULF2	-0.257933994711198	10.0732937779421	-6.75477049429406	1.03754256552018e-09	1.78333626575123e-08	11.2374169176958
POLA2	-0.400354320749355	5.71036706321497	-6.70166542387553	1.33118136170255e-09	2.25330739808841e-08	11.2302164018402
MFSD6	0.497393139412775	4.29047031838082	6.66151513980583	1.60649154059058e-09	2.67067241797583e-08	11.2114564030905
C8orf73	-0.623157655231796	4.91303896050672	-6.66322423085936	1.59369983817958e-09	2.65204339240949e-08	11.2102532294724
KCTD3	0.301238337924993	7.9191399635575	6.72993879242672	1.1658675071785e-09	1.99365727914655e-08	11.2088699211251
DHFR	-0.361602415115311	6.0507610907861	-6.69334003496097	1.38413798343353e-09	2.33350036642565e-08	11.1912628609958
BDH1	-0.394190422415435	5.18169447453544	-6.67234499361508	1.52712018370865e-09	2.5514043908435e-08	11.1818304153052
MFN2	-0.279546239827391	7.00279544107133	-6.70487519162053	1.31130432978204e-09	2.22416365225911e-08	11.174143356408
CHD4	-0.263133765852427	8.42000325701304	-6.72783838392688	1.17741647252199e-09	2.01134965132357e-08	11.1700371307411
SLITRK6	1.66549609945199	-0.787934718440972	6.68932920144867	1.41038908756838e-09	2.3705876482908e-08	11.1552939707041
EFHD2	-0.538151072768253	5.45283197910843	-6.66115021842559	1.60923592724271e-09	2.67257811789544e-08	11.1532108668718
SLC25A4	-0.490719449529328	4.10372502896292	-6.63706922188138	1.80096826283586e-09	2.97916846960109e-08	11.1409403602041
PRMT7	-0.621218992671624	4.38432378531802	-6.6350631924412	1.81792417416641e-09	2.99831991013403e-08	11.1326591904961
KDM3A	0.430280785153745	6.19680587958183	6.65882325699465	1.62684521307753e-09	2.69914279201474e-08	11.1243294550761
MTUS1	0.434788938677694	5.50154408535682	6.67159220573943	1.53250957417566e-09	2.55785330524089e-08	11.1009347424022
HTATIP2	0.337726891585294	6.50772729651705	6.67910753363968	1.47953870686641e-09	2.47933921178696e-08	11.0860628651286
ZNF292	0.88862955454457	6.86843242050528	6.66615329147857	1.57201116687566e-09	2.61855724649687e-08	11.075065545044
HN1	-0.378090294556513	7.50060514726547	-6.68964881844438	1.40827923832735e-09	2.36942273458618e-08	11.0657079056895
PRKCA	-0.50654869407057	5.39076568654577	-6.62838239785776	1.87554001371976e-09	3.07515011661267e-08	11.0519402660253
MRPL16	-0.442042683409345	4.60766777799799	-6.6331584088432	1.83417041348873e-09	3.01619134662591e-08	11.0169335406389
C9orf114	-0.419209528543152	5.10475154253601	-6.63323181482281	1.83354166864197e-09	3.01619134662591e-08	11.0047462464822
PA2G4	-0.251587943446552	8.81737844623634	-6.69057593022779	1.40217685741183e-09	2.36153129540337e-08	11.0030177470903
RAB1B	-0.393562337299525	7.70119384187324	-6.67590194772312	1.50190762650865e-09	2.51179031457307e-08	10.9949851168675
CGRRF1	0.619532514128098	3.51123375450137	6.57781771225754	2.37429643544989e-09	3.81072299294279e-08	10.9790773327123
GCH1	-0.343561878207127	6.01599504181748	-6.63667511986368	1.80428700661331e-09	2.98170908088943e-08	10.9521725787232
COMT	-0.553823119265133	5.62982447280205	-6.62599890068748	1.89652962431543e-09	3.10651923967202e-08	10.94514738051
PSRC1	-0.410549941329299	3.99460625154709	-6.61737910397707	1.97439515069538e-09	3.22144239026629e-08	10.9376020284778
TP53INP2	0.75408134372996	3.91068928026686	6.53904298918506	2.84368795498189e-09	4.50358308324974e-08	10.9173608284817
FGF13	0.955321429616568	1.92024040496565	6.53563654019701	2.88906419057866e-09	4.56248437424339e-08	10.9056066251671
NCOA7	0.593893243226534	4.97066829548299	6.60422235709263	2.09938017519161e-09	3.41869854429449e-08	10.901809183694
NIPSNAP1	-0.292866356479292	6.41369729316043	-6.63016499526551	1.85999238850491e-09	3.05265090337156e-08	10.8755640716676
SLC39A11	-0.333875506981933	4.97723718526899	-6.596005031965	2.18137884006857e-09	3.54188152634047e-08	10.8718728933927
AIFM1	-0.302273407374547	6.43386970924766	-6.63461421998369	1.821740672754e-09	3.00165428681161e-08	10.8663484262291
MED8	0.455083221582109	4.81833703170722	6.58381423669192	2.30889531317429e-09	3.72003518473283e-08	10.8404164167261
CACNB3	-0.439354070834298	5.27753474309444	-6.58504719276563	2.29567051258708e-09	3.7022944698656e-08	10.8087098350667
SERPINB1	0.405652680912698	5.16737633485782	6.59225877133427	2.21980528656932e-09	3.59033110373166e-08	10.8018446420412
GOLT1B	0.543736776138775	5.5031672374141	6.59348977548586	2.20710526698728e-09	3.5801773506397e-08	10.7895740883939
ZBTB7A	-0.415577016453311	5.73047223285714	-6.59228399790696	2.21954430533354e-09	3.59033110373166e-08	10.7699747745095
DMTF1	0.392269898162864	5.74805688487495	6.59014876694202	2.24174206770254e-09	3.62230863190892e-08	10.7630485552032
CSPG5	-0.985906497273972	2.40904999889135	-6.50111959079606	3.39118807435607e-09	5.30535354120962e-08	10.760073366626
PRMT6	-0.264359982903681	6.70457695712868	-6.61980257429377	1.95218911751848e-09	3.18832136732218e-08	10.7556415415153
S100A14	0.452763612827786	7.43876344875828	6.61390525469527	2.0066620326917e-09	3.27089822950643e-08	10.7485876120891
LOC100499466	0.335833512455771	7.97446481801324	6.62497744748595	1.90559572949766e-09	3.11831536008992e-08	10.745413113924
ATP6V0E2	-0.497452973203483	4.81667011001244	-6.56036790978142	2.57521425446227e-09	4.09985922267054e-08	10.7276285495477
U2AF2	-0.337839528755165	8.35233102226127	-6.62228612795261	1.92968881928931e-09	3.15465452725263e-08	10.7177595219431
BRF1	-0.43556259681482	6.00291655810945	-6.58176426586375	2.33105042970396e-09	3.74850840253549e-08	10.7047939256696
BET1	0.648140494813469	3.6680309812373	6.52570325107659	3.02550887946503e-09	4.76446426555302e-08	10.7046922665875
C15orf17	0.308748723908437	5.57864842610019	6.57493405413517	2.40639597908424e-09	3.85484352051771e-08	10.6800194808566
FAM110C	0.461553557990873	4.18093396982896	6.52310305949115	3.06226498879003e-09	4.81328192410944e-08	10.6655777536506
BLNK	1.45955378543806	1.09088784415414	6.55171133370769	2.68103438907782e-09	4.26213109533626e-08	10.662869895407
MKRN1	0.231903967679627	6.93411440831194	6.59294075301433	2.21276051936726e-09	3.58587276413741e-08	10.6583856541604
ANLN	-0.499868809826554	7.64250688648649	-6.60326887819389	2.10873613888575e-09	3.42725978491013e-08	10.6556253659453
HMGN4	0.443892749967805	5.56896331431317	6.57662207958049	2.3875539602478e-09	3.82832717461018e-08	10.6525824894092
CEP95	0.377049979733127	6.92846822411002	6.5820508463824	2.32794061010387e-09	3.74711056432888e-08	10.6443979664266
TBCD	-0.353139789697154	6.66604866513878	-6.58670260611151	2.27803211885956e-09	3.677394706159e-08	10.6368940064971
ELOF1	-0.494787646912913	6.10112741989557	-6.56190723833627	2.55683438495136e-09	4.08020021506932e-08	10.6211384567754
THOC4	-0.453894457713202	6.98527459642465	-6.58065875424645	2.3430853876152e-09	3.76424207708708e-08	10.6202902238614
SAMD4A	0.738395668727853	4.1188008354356	6.48394978971381	3.67216239786629e-09	5.72350828908815e-08	10.6128730589999
HMGN2	-0.252056095763644	8.40567650510008	-6.60333609467969	2.10807523176506e-09	3.42725978491013e-08	10.5987891665788
ZC3H7B	-0.325730275814955	6.10628419722248	-6.56555235717148	2.51382655547539e-09	4.01923855772184e-08	10.5938080685201
NR1D2	0.607824521870384	5.89912400390389	6.53294806894348	2.92538116536688e-09	4.61547873675431e-08	10.5565329932567
NAALADL2	0.634222959935855	4.08225467022928	6.50355539202715	3.35308809081707e-09	5.25065966580755e-08	10.5424241751671
DNAJA4	-0.585930661974059	7.65985678493217	-6.54733634427322	2.7361391980417e-09	4.34147931195915e-08	10.5112356496824
WDR4	-0.454831343632531	5.09772326094408	-6.52207369054349	3.0769377115063e-09	4.83180340725178e-08	10.5044174707125
PPM1E	0.624037822701665	6.25267488242941	6.53728174407849	2.86706028340401e-09	4.53630238218057e-08	10.5008960167311
NCLN	-0.536082560798731	6.07123590955683	-6.53672575209088	2.87447784600844e-09	4.54373983900237e-08	10.4934078082168
LOC730091	0.824889427147756	2.78743578833782	6.43969741095041	4.50681453612523e-09	6.93394354205689e-08	10.4878752187399
ANKRD52	-0.429172405543078	7.02077170179801	-6.56025996392728	2.57650803816475e-09	4.09985922267054e-08	10.4877191183532
PAFAH1B1	-0.258231643338567	7.65184450993045	-6.56310470605776	2.54262613689385e-09	4.06140205476722e-08	10.4825323175212
IGSF3	-0.348286175681783	5.8661127774805	-6.5492289065183	2.7121655122406e-09	4.30752668819675e-08	10.481229258174
NAT10	-0.281079306154199	6.02194690774374	-6.54599668618404	2.75323557709076e-09	4.36446557263183e-08	10.4803235228802
PPP2R5D	-0.328945994239203	5.44205571298069	-6.53108797132032	2.95077187307717e-09	4.6511506885337e-08	10.4657135126914
INPP5K	0.354435626965891	5.26609152641276	6.5051203026961	3.32883380373885e-09	5.21756481103361e-08	10.45530001517
MAP4K2	-0.902238032280086	2.8204075526621	-6.42260816421224	4.8770866546277e-09	7.42845147650216e-08	10.4187806832343
NUP50	-0.288009871383953	5.9527988334662	-6.52350011572981	3.05662381275738e-09	4.80893477371161e-08	10.3918671589689
STRADA	-0.252944272165749	5.77021417939664	-6.50976122403511	3.25791987795238e-09	5.11120563216469e-08	10.3813931391937
FLNA	-0.417636295558557	10.5615685601662	-6.57200794261669	2.43940665621572e-09	3.90398439411978e-08	10.374268296818
PABPC1L	0.480426623871775	5.06274556345976	6.48546022180521	3.64654896889135e-09	5.68888852199057e-08	10.3376833047731
IL21R	3.3187767674474	-1.1161170406154	7.04689091336968	2.60549550716046e-10	5.0726783308209e-09	10.3374976702744
ENDOD1	-0.387266276287157	4.91108499302651	-6.48733952673948	3.61492666904288e-09	5.64482106564641e-08	10.3179171905709
RAPGEFL1	-0.742475005993495	3.68036848656337	-6.39106605377139	5.6411125921342e-09	8.47636720492833e-08	10.2502887852719
KRT18	-0.383289966310109	12.4951145073465	-6.56113725055761	2.5660119129452e-09	4.09094215749243e-08	10.244112140019
TTC39C	0.377864539427332	4.59168227013008	6.44613095911427	4.37473530380844e-09	6.74314038902233e-08	10.229824691532
PHLDB1	-0.470120188361174	4.82451589031126	-6.44813648117046	4.33434969294103e-09	6.6870538989618e-08	10.2279215975175
CCNF	-0.357026362448341	5.4746434462604	-6.48326546724357	3.68382536199523e-09	5.73634034953522e-08	10.2079868505771
ZFYVE9	0.544102213682883	4.05787176322319	6.41187769581162	5.12477733546877e-09	7.78523703918055e-08	10.2022435897847
HSD3B7	-0.486054342104956	4.81657949317935	-6.42765840460941	4.7646416678882e-09	7.29038126749883e-08	10.1783462363363
MAD1L1	-0.512175267388452	4.86683143657901	-6.43211477544979	4.66754867686986e-09	7.15491146397539e-08	10.1719199739186
ARIH2	0.270359832709109	6.06579498085914	6.4669247280757	3.97345495701179e-09	6.15296858343196e-08	10.1711342319333
NBEAL2	-0.505933183028142	6.86375704371298	-6.4779941372384	3.77490046665591e-09	5.86178601711731e-08	10.1629281780375
SRRM1	-0.308881581626372	6.92262420839547	-6.47887938911568	3.75945161602474e-09	5.84322200988826e-08	10.1533132722701
KIFC3	0.662626723336194	3.36588423012208	6.38510141727216	5.79834341785446e-09	8.68920208962348e-08	10.1268951811497
VEZF1	0.347780202191625	6.98697729445439	6.46945425621638	3.92719176798307e-09	6.08696525743733e-08	10.0981130013746
GRIN1	-1.21946798164481	2.37005334380574	-6.35196677701696	6.75387826282783e-09	9.99573982898518e-08	10.088712154469
TCEAL1	0.538244356877803	4.27879905411123	6.40868494210258	5.20084515294303e-09	7.87852666103436e-08	10.0741302842865
C16orf55	-0.735773145548888	3.02417745634021	-6.35429620506001	6.68189965755084e-09	9.90674555610641e-08	10.0696948800039
TMEM59	0.371053906239882	6.60560013549707	6.45844692891425	4.13246913442316e-09	6.38737650684778e-08	10.0566890843813
PARP1	-0.26546648420039	7.64298698925072	-6.47587867752938	3.81207263986814e-09	5.91401696003291e-08	10.051217025536
SDCBP	0.3777217557955	6.56038943911884	6.44177942492295	4.46364580158551e-09	6.87385012759817e-08	10.0379028555275
LOC100506548	0.376403601418618	5.49454171381929	6.42296492810294	4.86905788700779e-09	7.42298305399438e-08	10.0322878191866
TOMM5	-0.392768840817659	6.01541417089183	-6.43375796869358	4.63224306626485e-09	7.10730578350582e-08	9.99877149744584
FNDC3B	0.510411146153507	6.155841977532	6.42649681469236	4.79027583865031e-09	7.32290430764057e-08	9.99274154336375
EPHX1	-0.440730120504679	5.23360648735217	-6.39903882107072	5.43750443832787e-09	8.20099428428862e-08	9.97633283450783
ZC3H6	0.949939208835914	2.65759606557138	6.32438419092235	7.66662080123504e-09	1.12077418076796e-07	9.97615869414292
RUVBL1	-0.335265946871346	6.43990236237034	-6.43761841751274	4.55033212123671e-09	6.99446272018041e-08	9.97414426857031
NEDD4L	0.393892420525751	5.39657279606342	6.39553921755384	5.52596763535271e-09	8.31829727575506e-08	9.97324833952503
ATP5B	-0.252313156267714	10.0010824166319	-6.47903387531993	3.75676203120084e-09	5.84322200988826e-08	9.96284849801137
ID3	-0.613316805875162	6.14561465115515	-6.41185574409502	5.12529656788913e-09	7.78523703918055e-08	9.95796289869851
NOP16	-0.467030095064348	5.45158831276768	-6.41033408433122	5.16141589311496e-09	7.82588571137394e-08	9.95599139703869
SP6	-0.593469052032761	3.2079309044046	-6.32688704674387	7.57900770068247e-09	1.11123630605207e-07	9.95545083970681
NDEL1	0.345283083584258	5.98443233750605	6.40754966385174	5.22816120361013e-09	7.91273918273085e-08	9.94841873331497
EEF1A1	0.274384979927415	12.5747041597458	6.49695321404645	3.4573513677314e-09	5.40380787606915e-08	9.93201900530253
ARL6IP1	-0.304094353947917	8.4301061839726	-6.45709127465382	4.15847304929421e-09	6.42163465156015e-08	9.92878909757379
WDR5	-0.289071029242651	6.34106655747517	-6.42574594096454	4.80691869507757e-09	7.34163545721254e-08	9.91442396778741
RMND5A	0.357081085749747	6.95778279543749	6.42360105127666	4.85477467717899e-09	7.40796092163699e-08	9.90715748345843
SPTSSA	0.474572880464537	7.11041468197337	6.43190071234415	4.67216755724605e-09	7.15543317100576e-08	9.88957295319301
ZNF331	0.348601313869384	5.61077708740662	6.38086674751965	5.91259059636994e-09	8.85247673533491e-08	9.8818765601804
PIP5K1B	0.733501411612272	1.95732380746239	6.29987676468667	8.57910052643429e-09	1.24222404505703e-07	9.88033073143579
H3F3B	-0.302388156379871	11.0938172091856	-6.46536714960611	4.00220934714617e-09	6.1917621759179e-08	9.85642540294348
DUSP16	0.34866869390374	6.49702451127792	6.41051789660505	5.15703946396859e-09	7.82588571137394e-08	9.8553794369983
NCOA5	-0.254697725285677	5.95491214796502	-6.40439956110197	5.30470043085534e-09	8.01407497792455e-08	9.85014684222031
ATP5A1	-0.245953215666207	8.05728225302529	-6.43583322565436	4.58803090443623e-09	7.04593469658324e-08	9.84897240366787
VPS53	-0.339158960775402	6.02298251014887	-6.39134238804436	5.63393123516799e-09	8.47318938641632e-08	9.84072484020582
POLR3C	0.250450711576376	6.34245141981422	6.3983045237552	5.45594935049988e-09	8.22029702141982e-08	9.83569733115478
ZSCAN12P1	0.872130031221279	3.68751195985995	6.30399805383284	8.41848521020717e-09	1.22320370682454e-07	9.83084884686374
EIF3L	0.220361278780494	7.71557666009257	6.42067919055853	4.92072413212077e-09	7.48809739632281e-08	9.8189680542339
UBE2L3	-0.327017614400826	6.36521741733171	-6.3990097274604	5.43823407155948e-09	8.20099428428862e-08	9.81862735612827
ZNF140	0.593999620145121	4.08269633414748	6.32613123356975	7.60536044707672e-09	1.11334971296512e-07	9.81854230378265
EPN3	-0.512674127018255	5.12730079282592	-6.37221198641087	6.15304590887878e-09	9.18781605179364e-08	9.80269288138917
SCN1B	-1.00398251810405	3.00705855034572	-6.27829218649527	9.47099442399044e-09	1.35842976626772e-07	9.78779472782491
CACNA1H	-0.582701189249268	5.62475092526754	-6.36088387761492	6.48241678096969e-09	9.6366167328833e-08	9.78618277337881
HOOK2	0.407610840356318	6.44461870603474	6.38922768827127	5.68911856097918e-09	8.53316760662026e-08	9.77170025761048
RASGRP1	-0.817715926709863	3.33270334272673	-6.28350970139539	9.24735918768488e-09	1.3319261841584e-07	9.76174466080663
HIP1	-0.454779310286031	5.28528012392007	-6.35638279319556	6.618068092346e-09	9.82953559293024e-08	9.76017737401698
TRAPPC9	-0.401470369131538	5.44742439221129	-6.35375755136246	6.69847627592209e-09	9.92252588472286e-08	9.74548078794294
ADAM17	0.466018891839366	6.22474546346199	6.36843355736553	6.26102628179711e-09	9.34071396402988e-08	9.74485779169075
SYTL1	0.638621706600714	4.55046302535568	6.32681707533271	7.58144358529903e-09	1.11123630605207e-07	9.73824819920563
SNX25	0.684406838891437	2.92341570585784	6.28031160047196	9.3838114138287e-09	1.34708036124353e-07	9.72988666169512
ZFYVE26	0.514717373144007	5.68075851470897	6.36617829619432	6.32636685503329e-09	9.42978246734196e-08	9.72830494192991
MOBKL2C	0.627239966452166	3.60419556258614	6.27559630928992	9.58862884216292e-09	1.3729471640097e-07	9.7215678249449
TMEM127	-0.31332465835517	6.32612294789282	-6.37565088846951	6.05636814291699e-09	9.05153716015584e-08	9.71264197059724
UBAC1	-0.448043947619352	5.61543063920828	-6.35063595137259	6.79534340185351e-09	1.00482160081873e-07	9.70857694964633
INHBE	4.49736347737026	-1.88865456845006	7.27759638306714	8.64491426158305e-11	1.82778187244899e-09	9.70290498249005
SGOL2	-0.529091121309291	5.14890680739003	-6.36525671341704	6.3532607882294e-09	9.4614366360061e-08	9.70019056149563
FNIP1	0.646505429611143	7.0007693406014	6.36305763663388	6.41789188152725e-09	9.54918361447169e-08	9.671790278126
DUSP1	0.490272373555467	5.4953577980922	6.30144033160034	8.517812083686e-09	1.23441845136538e-07	9.6716109481602
NCDN	-0.419347177216312	5.64671609739591	-6.34091426961214	7.10596604273655e-09	1.04797333420393e-07	9.6710908961246
GTSE1	-0.38428661930956	4.27573123689413	-6.34250232927375	7.05428391268684e-09	1.04218943600508e-07	9.66184234603866
MAPK6	0.438963597511517	8.55379525524906	6.39043778308039	5.6574737074419e-09	8.49332049221349e-08	9.65385064884705
POLE3	-0.287577303287286	7.4215260093374	-6.3774353650622	6.0067938809976e-09	8.98547592717388e-08	9.64485859587461
ZNF33A	0.419071857224329	5.73397624086548	6.35502816931192	6.65943896245383e-09	9.8822056085251e-08	9.6382445585792
PBX3	-0.355570016395605	5.28326211428498	-6.3286917788784	7.51644658269903e-09	1.10364400921035e-07	9.63273022681864
C16orf58	0.382448601014047	5.30966713741908	6.33479037341909	7.30878680071538e-09	1.07598723992222e-07	9.61929586904075
ATP7A	0.600127828953053	5.11672692873531	6.32993748238978	7.47356185903465e-09	1.09831149851051e-07	9.60776920059205
LRRC20	-0.549482780595141	3.25722868417873	-6.26779647679895	9.93715452212309e-09	1.41920556983763e-07	9.58968794690314
PKM2	-0.284561588055691	11.1954919975134	-6.40675758606846	5.24730334189656e-09	7.93452993579368e-08	9.58465488080034
GINS2	-0.475178637431102	5.72036131883381	-6.32602199358763	7.60917676344853e-09	1.11334971296512e-07	9.57329537778239
CHORDC1	-0.503697238627757	6.49101414277378	-6.3305984839756	7.45090432255522e-09	1.095944801147e-07	9.55125190765129
TYRO3	-0.498967734260864	3.98862422533903	-6.25302540877747	1.06317739057213e-08	1.50810675826364e-07	9.55105541563031
PGM2L1	0.833523901010119	2.94086461191577	6.23502273946419	1.15433878364721e-08	1.63050353190169e-07	9.54903113144915
FRAT2	0.425035472242755	4.13779920121514	6.28143898700433	9.33548436509917e-09	1.34129416255944e-07	9.54468403951798
YIPF4	0.493873975382189	5.29629994284765	6.31549440667285	7.98596792833722e-09	1.16343068651423e-07	9.53743366728682
MRPL35	-0.369392365868661	5.38344463924323	-6.32221049308141	7.74352228449153e-09	1.13102765664486e-07	9.52975195303767
ACVR2B	0.481522062471468	3.68956191094176	6.28301744407466	9.26823393538272e-09	1.33277682145607e-07	9.52864244755536
DSC2	0.565321853947053	3.53677298316108	6.26204030773338	1.02023494710871e-08	1.45335683606867e-07	9.52842540015554
UHRF1	-0.586931435762263	4.90569631909483	-6.28886093876368	9.02340591049932e-09	1.30204866649863e-07	9.52154242231135
CRYZ	-0.467572900086432	4.46341661007515	-6.27781926127009	9.49152698640058e-09	1.36020820326104e-07	9.49345699181279
DUSP10	1.09969861036616	2.65135397352581	6.21456057202538	1.26734140828537e-08	1.77067817144231e-07	9.48046261890944
ERP29	0.335185653097958	7.32734582163913	6.34095581129473	7.10460935281529e-09	1.04797333420393e-07	9.47763080828323
GEMIN4	-0.344431541106499	5.6027002266946	-6.31289992957529	8.08161969181512e-09	1.17630119865897e-07	9.45145526847258
TC2N	0.429730895642572	6.2021755909963	6.31548704055261	7.98623791029857e-09	1.16343068651423e-07	9.42911246899051
SEC22B	0.328085374094997	6.49308569722661	6.31632664386106	7.95552282741253e-09	1.16097874141053e-07	9.40824021633148
SERBP1	-0.222521728222919	8.73601758771206	-6.3396228126267	7.1482709231767e-09	1.05328354994896e-07	9.38465323802041
SH3BP1	-0.74946484947539	3.30847511855648	-6.19111312165935	1.41028784818229e-08	1.94682646901819e-07	9.35736648070891
BHLHA15	2.98406735695153	0.294581285955707	6.63040218915611	1.85793324145775e-09	3.05226675148717e-08	9.35542095028688
C1orf106	-1.83966946969825	0.567369700250052	-6.30275463599584	8.46662862556778e-09	1.22913105151038e-07	9.35475619151014
SOCS3	-0.688026849003331	3.95414021495709	-6.19397188495435	1.39204255534257e-08	1.93199333573021e-07	9.34757357468202
YIPF3	0.348610340839081	6.21021105541564	6.28756578558074	9.07711307875719e-09	1.30866930283737e-07	9.34398484973791
DBNDD1	-0.453885388200113	6.20387114675998	-6.28334462246987	9.25435437689586e-09	1.3319261841584e-07	9.33320151873096
UNC5C	-0.925912916818212	1.72551459531189	-6.17225039384257	1.53672692099438e-08	2.1014080970327e-07	9.32958776158787
IVD	-0.257219754276704	6.16211062861071	-6.29452043874703	8.79237456981848e-09	1.2698071874408e-07	9.32884322975717
FDFT1	0.279367618358811	7.35234011998041	6.30232128001464	8.48347134068714e-09	1.23050801996229e-07	9.32497281498731
ATG14	0.454266863031724	5.31706686627491	6.24914734300102	1.08219461384836e-08	1.5324828723116e-07	9.30826267373226
MAGT1	0.334694071648546	6.8706801480255	6.29650612796566	8.71270644688706e-09	1.26047839634722e-07	9.30110983008392
MAT2A	-0.362687881305743	8.13497013508879	-6.30770386560349	8.27659815589313e-09	1.2036332831231e-07	9.29763781528372
IGFBP5	-0.908617016112464	4.29581632214337	-6.23215850765127	1.16953682057745e-08	1.64827885004274e-07	9.26921211571242
STK40	0.541015386210711	6.58507542584907	6.25732963393866	1.04245626352265e-08	1.48122672482182e-07	9.25782360130842
PTPDC1	0.569477824090485	3.70715557709246	6.19170316844214	1.40650281983833e-08	1.94399612884102e-07	9.21745757856799
KIAA1875	-0.61288143179621	4.07714362472173	-6.18643239261292	1.440671800231e-08	1.98591998072553e-07	9.21556806572093
TOP1	-0.334420906312424	8.97123687510408	-6.29486405834178	8.77853690280952e-09	1.26890450443031e-07	9.2012241734064
SNRNP70	-0.383024327188308	7.22929449958504	-6.27286918599464	9.70909339324165e-09	1.38781946930405e-07	9.19237440305441
SMPDL3A	0.644588958162244	2.54868899052534	6.1514004013752	1.68951523468962e-08	2.29906043815698e-07	9.17954727939111
SMAP2	-0.35302985264974	5.08894880730064	-6.22163585493174	1.22708529709067e-08	1.71874158363018e-07	9.17863293563045
ZCWPW1	0.566129124053837	3.28188469257511	6.15935423649045	1.62953932964816e-08	2.21925209682702e-07	9.17168232322713
PCSK6	-0.381383276444692	5.62804911124978	-6.23058916480306	1.17794751294043e-08	1.65685401231419e-07	9.16759500578959
RACGAP1	-0.30083044188478	7.1665148058812	-6.27520995243142	9.60560518841312e-09	1.37420137870848e-07	9.15771562223492
SLC6A6	0.406515508765918	7.03464887144035	6.25866908237328	1.03608964455723e-08	1.47343224622237e-07	9.15704509490823
FKBP2	0.59895177746872	4.75651908164376	6.1998569646172	1.35521233783347e-08	1.88557164209043e-07	9.15373940375721
MXI1	0.490448344614331	4.63340006788201	6.19222114940311	1.40318833732801e-08	1.94262597296967e-07	9.14247831703176
FAM55C	0.498852793863138	5.62692931293941	6.23945728927456	1.13119191037069e-08	1.59915921462717e-07	9.14023837974695
VPS4A	-0.279678691936102	6.70831660014159	-6.25248702790347	1.06579765520925e-08	1.51054237167114e-07	9.13772512123161
WRAP53	-0.464576740247952	4.31724167211188	-6.19843689364939	1.36401052751964e-08	1.89623541664492e-07	9.13710772465142
NADK	0.336502511537466	6.1632244418643	6.24507653756234	1.1025180365433e-08	1.55994176337987e-07	9.13448318569639
ECHS1	-0.384947745053862	7.5595972953467	-6.26586281094053	1.00254736839336e-08	1.43059745640022e-07	9.13230968690115
FAM60A	0.417568932624556	5.53040994016656	6.23209429206896	1.16987981045248e-08	1.64827885004274e-07	9.12741162125392
PDHA1	-0.269743842294877	6.767172430213	-6.25367667240798	1.06001622590443e-08	1.50489909694615e-07	9.12412982889547
ZSCAN2	0.486948126343334	3.89411826456174	6.17972702442655	1.48532603891164e-08	2.04113333399822e-07	9.11505313576654
KLHL5	0.443992865997674	5.24228380432199	6.21913233452984	1.24118323594046e-08	1.73703334208103e-07	9.10558861790543
RNF26	-0.380415311105937	5.15903092943668	-6.22965832445036	1.18296439369657e-08	1.66251231262028e-07	9.09920050429337
COPS7B	-0.33753523825173	4.58196688021969	-6.17929955558519	1.48821858598132e-08	2.04342919802559e-07	9.06428387650286
HN1L	-0.194835407222673	8.28707223330949	-6.26123115104466	1.02401839658141e-08	1.45750499271723e-07	9.06338490452684
CDKN1B	0.331692464609766	5.98032481162174	6.23059342292848	1.17792461153216e-08	1.65685401231419e-07	9.05320456609883
DMD	-0.577130862980686	3.07283236004175	-6.14381514784148	1.74873698111785e-08	2.36617130034101e-07	9.04429765850381
MKNK2	0.532483860684606	7.02638550019131	6.22317787376618	1.21848053842036e-08	1.70811974220806e-07	9.03997350961574
ZNF841	0.668438752103383	4.24869717652603	6.14560368526101	1.73459125214619e-08	2.35083501627982e-07	9.03442911206223
P4HB	0.319090260630411	10.3706265426246	6.26405470581028	1.01087584161654e-08	1.44125213769779e-07	8.9858750696701
SLC30A1	1.00955358144599	5.6169025225889	6.15118790051634	1.69114709041621e-08	2.29941007643258e-07	8.97690179382368
TACO1	-0.379229454995375	6.21473657985486	-6.21338289524256	1.27416730812297e-08	1.77872905350989e-07	8.97306761128001
KIFC1	-0.319759805193602	6.24570977924549	-6.21791695930561	1.24808479893894e-08	1.74523162018853e-07	8.97255675841335
CYB5B	-0.248665701324842	7.12258220334954	-6.22375378482642	1.21528213358968e-08	1.70506530219411e-07	8.97221808480461
NEDD4	0.478777097158362	6.12223105449565	6.20449255382316	1.32687982805977e-08	1.84768844666708e-07	8.96496566362719
LPHN1	-0.394096065140161	6.45178878817301	-6.19191919061692	1.40511958884395e-08	1.94369065374906e-07	8.95105029232191
DHRS2	-0.457688685097256	5.77473506020998	-6.1910211416469	1.41087878524877e-08	1.94682646901819e-07	8.95034062651588
SEP15	0.379468282101788	6.42122283731572	6.20596678774044	1.31799241753487e-08	1.83684209923777e-07	8.93596538050241
PRC1	-0.220936995414743	8.17883707332906	-6.23406589614175	1.15939413828849e-08	1.63626224208749e-07	8.93111733536201
DOK4	-1.03126021637543	1.78885841591554	-6.08082475384871	2.32644217873791e-08	3.10485614811844e-07	8.92043892892844
CTTN	-0.270168185415839	8.54640436263797	-6.2264971380353	1.20015984676025e-08	1.68526223990078e-07	8.91575885601657
EXOC7	-0.325428949799557	6.32677791292561	-6.19638692482247	1.37681074720611e-08	1.91244044321221e-07	8.91517538204418
ACADSB	-0.535922406448447	3.93180742663463	-6.13549564366429	1.81604588953568e-08	2.45327556192203e-07	8.90118764621975
TMEM70	-0.400563471916683	5.28148760874128	-6.1762756003545	1.50883997065257e-08	2.07004427146789e-07	8.90018685236572
MCM10	-0.438638307489162	5.93288640430284	-6.18620358798572	1.44217347151974e-08	1.98591998072553e-07	8.89873572577138
USP39	-0.267841017345066	6.57969651008036	-6.19353806081492	1.39479626439861e-08	1.93421001043137e-07	8.89139726554639
DYNC1I2	0.301216647798511	6.13055504247428	6.19322970138321	1.39675684876031e-08	1.93532407114064e-07	8.88405170761171
PRKCD	-0.337560025962055	5.48182143872023	-6.17517422557158	1.51642040670822e-08	2.07873892473674e-07	8.87970465777219
MCU	-0.351145134645852	5.79098820702973	-6.1682661747384	1.56483021921727e-08	2.13808991717235e-07	8.87923107375421
EGLN3	-0.544527799477367	3.48343413305073	-6.11135859043174	2.02611537319136e-08	2.72166694789175e-07	8.84961668434581
WBP11	-0.23439304223795	6.85678652869932	-6.18228904991658	1.46810544104205e-08	2.01912791085422e-07	8.8040530200123
PPP6R1	-0.304726561075135	7.56032782993693	-6.18611237723531	1.44277252845104e-08	1.98591998072553e-07	8.79150863755464
TKT	0.363306206004546	9.32902909085471	6.20842166037428	1.30332333367228e-08	1.81791321370603e-07	8.78603226360538
POLR1D	0.31815250067584	6.67857979857705	6.17247745802391	1.53514036485701e-08	2.10095642077484e-07	8.77630413060928
CNNM2	0.595327507820882	3.77749601931137	6.07735238165204	2.36325789120587e-08	3.14424224125115e-07	8.7517062583186
KIF11	-0.354074787704014	6.87691715976098	-6.17252928563605	1.53477845838871e-08	2.10095642077484e-07	8.71169184661695
UHRF1BP1	0.53224886029977	6.370212723718	6.15081541557772	1.6940112601416e-08	2.3014333318122e-07	8.70218636061938
ZNF37BP	0.585252625927348	4.21104561787535	6.07442127246447	2.39478121748503e-08	3.17859691120791e-07	8.68797120183988
PAQR5	-0.691502482249221	2.67747861342693	-6.03117760253562	2.91095978116827e-08	3.8212630596749e-07	8.68479678561568
ACBD3	0.383770881958209	6.39420531773511	6.14889155023907	1.70888085656324e-08	2.31975027963991e-07	8.68177361335241
DNAJB1	-0.439258725402957	9.70935114870328	-6.16767765511948	1.5690241610733e-08	2.14207020977877e-07	8.65881492764546
MPRIP	-0.303920235718897	6.84496773962621	-6.14438400289857	1.74422555832116e-08	2.36197799492818e-07	8.64035224246017
NDRG2	-0.9636685082371	1.94352449807259	-6.01077461484665	3.19114166237134e-08	4.16942602824206e-07	8.63110338680085
MMP13	1.65376743947552	-0.138967009262384	6.13269989388709	1.83923321054972e-08	2.48259372181062e-07	8.62547112488128
C11orf57	0.441707352756025	4.48603704203687	6.07821995185019	2.35400606488462e-08	3.13442654690529e-07	8.62331355094521
ACOT7	-0.449306501923072	5.81688070966144	-6.11303659669055	2.01076722029375e-08	2.7032211408515e-07	8.61710653829817
PLXNA2	0.644341990951659	3.53396586876337	6.03833927144509	2.81847555544636e-08	3.71443539710678e-07	8.61679546847133
FAM65A	-0.429496883135229	4.93234953983332	-6.0907411892101	2.22438659075325e-08	2.97605130750059e-07	8.61525182094278
GTPBP4	-0.261671009122979	7.55703967411149	-6.1466596313091	1.72629268683348e-08	2.34148571732386e-07	8.60532188257565
TNPO2	-0.273297777789544	7.47521809216542	-6.14219317567995	1.76166362119918e-08	2.38173503645392e-07	8.57491145693185
XPO6	-0.244695681613194	7.32744079304239	-6.13141352241389	1.84999988028859e-08	2.49511274176987e-07	8.55497826407576
MAPK8	0.508578961170472	4.67129587038019	6.06233934324736	2.52915101403472e-08	3.35428402527491e-07	8.54594878009209
PLCXD3	0.902390658568918	1.96774380759187	5.99240199257272	3.46606519924973e-08	4.51100968033093e-07	8.53316597166111
FASN	0.518399499544529	10.6803730458047	6.16703053079852	1.57364852874993e-08	2.14610507889304e-07	8.52342677804764
SF3A1	-0.249609003933329	6.80701185759114	-6.1177173111465	1.9685573532856e-08	2.64860443896608e-07	8.51577334877487
CYLD	0.717110937250566	3.98480340412766	5.99984788543705	3.35194399489254e-08	4.37269199458524e-07	8.48849316938831
RRP7A	-0.392650683456484	5.61356512098849	-6.07695929209149	2.36746160971581e-08	3.14733131644572e-07	8.48083627054418
RPTOR	-0.458372578075557	5.26087733587008	-6.07968480619369	2.33846569353278e-08	3.11621516005117e-07	8.48063381844402
PDIA6	0.210081008669716	8.32363954336066	6.1288944798478	1.87126401857029e-08	2.52175821487265e-07	8.47832367206514
KIAA0664	-0.406877776109159	7.80493029820278	-6.11822761035166	1.96400869744491e-08	2.6446120334999e-07	8.46217348883438
TSPYL1	-0.242510248212282	7.23273178431178	-6.10253812864042	2.10871157239529e-08	2.82580868082843e-07	8.4213445797821
PPIB	0.338650628472773	7.50944733050907	6.10387601057498	2.09597324257151e-08	2.81099089885853e-07	8.4074648339155
CACYBP	-0.392572257973599	8.1381518346533	-6.10457122625242	2.0893838816969e-08	2.80440257122784e-07	8.40517594731779
FABP5	-0.475010723554355	4.03559639619322	-6.0132485591428	3.15580246660579e-08	4.12647697040776e-07	8.39313764054479
KCNK1	0.395549753255215	5.33115680705028	6.04294187585703	2.76057264845539e-08	3.64674699626919e-07	8.38505698450424
MIOS	0.399936367644406	4.85988204784384	6.04774056021846	2.70145069448339e-08	3.57429283342882e-07	8.37912243818634
JUND	0.714401705638458	7.43316469477138	6.08644784920015	2.26801856848289e-08	3.03200180170327e-07	8.37823341442001
PCDH7	-0.72477888604166	2.06036113529444	-5.96116534995805	3.98797484630175e-08	5.12249549382109e-07	8.37787674271767
TUBA1A	0.30991985555478	7.11735079934647	6.09426695003857	2.18917470210234e-08	2.93128564595352e-07	8.37030908475803
POMGNT1	-0.346390467457793	5.25615509842353	-6.04272184923494	2.76331382133264e-08	3.64748700457514e-07	8.35158040282464
PREX1	-0.393582130519492	7.95890203357896	-6.08445063361268	2.2886020503068e-08	3.05707513493058e-07	8.32029938761241
IL17RB	-0.497401209843415	3.475883618514	-5.95610893937719	4.07944064646305e-08	5.23194519719694e-07	8.31262797138913
GLG1	0.241533744685611	7.2178795839263	6.08066864174722	2.32808515291827e-08	3.10485614811844e-07	8.29807926221826
FAM100B	0.555777749698652	4.68498883290866	5.99125396071265	3.483997892008e-08	4.52730231126199e-07	8.28585685377782
DUS2L	-0.463400507591011	3.57201796654509	-5.9888232318408	3.52226881564174e-08	4.56993201495675e-07	8.2771658985733
CA8	-0.405754262521704	4.392737592188	-6.01818846802088	3.08638725361192e-08	4.03886857820076e-07	8.27693035302088
MAGED2	0.328107970276641	6.24977744217637	6.05167960702422	2.65385346517426e-08	3.51409701912702e-07	8.25240138474695
AP1S3	-0.508238936562393	4.55094824751239	-5.99478700887065	3.42910037490054e-08	4.46788411914127e-07	8.24613137596984
GULP1	0.562834702592433	5.51657488410145	6.02975116447328	2.92973429739597e-08	3.83988059480017e-07	8.24081628679773
IQCB1	0.424191900165224	5.15234836956013	6.00279810885432	3.3077573209977e-08	4.3184179107233e-07	8.23653687424569
FLRT3	0.66152168373858	2.75808937023739	5.94398728186205	4.3072029729764e-08	5.4903706189068e-07	8.22253353601012
EAPP	0.384484171342637	5.72507064838728	6.02503968681181	2.99259740868702e-08	3.91920117955221e-07	8.22111051593849
BRD9	-0.262292079326069	6.74763193113263	-6.04325465315571	2.75668056302109e-08	3.64448424790235e-07	8.20546924108844
API5	-0.333796634859703	6.97692368901254	-6.05271795018995	2.64144491389154e-08	3.500437776539e-07	8.20505607770684
SELK	0.547035442218331	5.00840449855564	5.98255936956358	3.62280905398271e-08	4.69309516799433e-07	8.19304176123903
NCRNA00188	0.344181968155329	9.60805890798032	6.07628443830874	2.37469571666678e-08	3.15444091862869e-07	8.18147087016387
EI24	-0.229688885051436	6.21423014598462	-6.03339013488753	2.88207304251087e-08	3.78929163230753e-07	8.18057263564354
RIT1	0.429753701824366	5.24427361328281	5.97951718048526	3.67265289967159e-08	4.74663424220307e-07	8.17235671536657
AMFR	0.244545840920249	6.58390573512216	6.03054935999907	2.91921394686365e-08	3.82909286645865e-07	8.14022842088165
JMJD6	-0.418650373373608	6.14538139994074	-5.98405137845194	3.59860769207581e-08	4.66535775521519e-07	8.13976799341226
IKZF5	0.626726898397888	4.13452656721185	5.94108025055494	4.36365952607616e-08	5.54542871687673e-07	8.13390744099502
SEC63	0.373808987186905	7.40662098957115	6.03502976375367	2.86084843511121e-08	3.76434533664829e-07	8.11491777452935
SCARB2	0.294480108589748	7.73717720857359	6.03968091873267	2.80147458024199e-08	3.69494170977659e-07	8.10490650615046
CYB5D2	0.42834893839498	3.76391803265673	5.92805026881256	4.6257899012958e-08	5.83421646374592e-07	8.07615826876479
SLC6A8	-0.512693361208997	4.91254033630892	-5.94048924241665	4.37522608279568e-08	5.55222960328068e-07	8.07552345672882
ZNF227	0.590380174773172	4.55277220437063	5.92688709676774	4.64992980265672e-08	5.86024310622691e-07	8.062763692685
FGF18	-1.45600457197382	1.21968065926512	-5.98119109204407	3.64514423528397e-08	4.71472484074936e-07	8.06158168887986
FAM120A	-0.214261250185489	8.42761204565352	-6.03578635795766	2.85110648670995e-08	3.75448069950686e-07	8.05433517789254
MYCL1	0.904062761630924	1.63599131438355	5.86985990396527	5.99848235378199e-08	7.43961443187549e-07	8.03819670997045
SPG20	0.451245641243618	4.94569391506652	5.95131779443423	4.1680119302396e-08	5.33201629876361e-07	8.03241935412001
CRISPLD1	-0.426943736390211	4.18609057840886	-5.97405110750544	3.76391215675996e-08	4.86082369958714e-07	8.02527747770091
DHDDS	0.315454566280059	5.58624410581678	5.9687007253975	3.85540078508836e-08	4.96364301230313e-07	8.02091945714047
RUFY3	0.387826006281617	4.08646422503441	5.91857719426673	4.82603320492857e-08	6.05935280174365e-07	8.0025192856505
ADAMTSL5	-1.13857876430166	2.29436253364698	-5.86800314960544	6.04831770164681e-08	7.49274557350677e-07	8.00036653994802
NXPH3	-2.05917605851775	0.609335648924603	-6.16690514101427	1.57454612042678e-08	2.14610507889304e-07	7.99685619128845
SEC11C	0.513198458373188	5.16136853698232	5.95251389243774	4.14572462213741e-08	5.30881306130367e-07	7.98622652041224
WNK2	-0.770689355982971	3.77602792511623	-5.88513721083692	5.60348409066153e-08	6.99870559613319e-07	7.97469772501583
CYP4F22	-0.908274959798656	2.58295738971675	-5.8544173175653	6.4255631552974e-08	7.89574711309285e-07	7.97013280610729
ZNF323	0.597984474084252	2.54704920582382	5.86443996763056	6.1450969205544e-08	7.59575764222852e-07	7.96591355120647
SNHG1	0.425252656912128	7.67239125657485	5.99471194473974	3.43025783842226e-08	4.46788411914127e-07	7.96298025431073
PAPSS2	0.310513501773722	6.59785920564825	5.98929829907878	3.5147566569297e-08	4.56372595733635e-07	7.94359160848421
SNHG5	0.496995838995876	6.99604611570543	5.98136629563785	3.64227673547233e-08	4.71466223870273e-07	7.91353957306162
UBE2B	0.444267070233606	6.84805985928007	5.96730883989341	3.87955791568606e-08	4.99090204476413e-07	7.90552684758207
VTA1	-0.317676034259001	6.25857846284479	-5.97207418657605	3.79746472546563e-08	4.9003703756703e-07	7.90545551807904
ESD	0.317955583622903	6.20048659888591	5.96910347548025	3.84843844579982e-08	4.95849649981172e-07	7.90038309223593
METTL12	0.741435448814145	2.37854917528718	5.85006873418072	6.55113184997079e-08	8.03234084009615e-07	7.90011571939576
HOXA5	0.87567531119099	1.98641805445245	5.83364382583833	7.04756147199639e-08	8.61001065661619e-07	7.88380441180083
TAGLN2	-0.293492081252418	7.95918396106464	-5.99162004093786	3.4782696819445e-08	4.52337341841678e-07	7.88215743557923
NEURL1B	-0.358390782118798	4.82966545014701	-5.95415901289108	4.11526204367545e-08	5.27384233091404e-07	7.87033426064707
DOCK8	-0.471973445564513	4.69556485128562	-5.9228232947075	4.73524513878404e-08	5.95878402566021e-07	7.87028446125266
C9orf100	-0.487370648844682	2.36744256780786	-5.87365431289685	5.89789306516581e-08	7.32811022450468e-07	7.86116551339219
SLC19A1	-0.504041780739755	5.80430757074384	-5.93953746967754	4.3939165814472e-08	5.57117975042631e-07	7.85451150629548
MRPL18	-0.388599705008764	6.42466694507529	-5.93716652368097	4.44081856758761e-08	5.61665692042216e-07	7.85052068850574
CAPZB	-0.293966714871827	7.21348834047698	-5.97020682624922	3.82942816418798e-08	4.93780698672936e-07	7.85009266265711
KIAA1147	0.42138252070021	5.05454576835567	5.93822093369322	4.41989973067767e-08	5.59987902241313e-07	7.84998713833743
NBR2	0.857173507909504	2.30212939787658	5.82396864393344	7.35710844661419e-08	8.9289028781695e-07	7.84540581606663
JPH1	-0.283132420330409	6.26305047837086	-5.96702498174591	3.88450273085083e-08	4.99342226523822e-07	7.84517408080662
SMAD2	0.298693028699475	5.78368791463549	5.94377496276916	4.31130190533556e-08	5.49091265946036e-07	7.84221021432045
ARMCX2	0.758527791770638	2.33444558116006	5.82093747319432	7.45680946678962e-08	9.04334166226175e-07	7.82243730765232
GATAD2A	-0.300566538336792	7.59687202381238	-5.95884786096315	4.02964272542321e-08	5.17204489178648e-07	7.81144960371175
MRPL4	-0.513488483973395	6.31693460267519	-5.94181806650768	4.3492620399065e-08	5.53133523615181e-07	7.78991417796716
DDX56	-0.309088655258193	6.30761517168579	-5.94046756353604	4.37565093107147e-08	5.55222960328068e-07	7.77838970139798
MAPK9	-0.220998842347033	6.78725467283402	-5.95050164560688	4.18328716216459e-08	5.34463670741334e-07	7.77286485393298
RNGTT	-0.422370972832835	5.67497809629019	-5.92252311477114	4.74160785298516e-08	5.96230449122735e-07	7.76703260734307
NAA15	-0.38430152606003	6.54542409864365	-5.94663784040466	4.25635423712061e-08	5.4296924684672e-07	7.75629563584226
SNX30	0.408841802933205	5.6693785140862	5.90821629962316	5.05481575148785e-08	6.32286751143477e-07	7.73467479901227
PDCD11	-0.254708514119854	6.63751552640649	-5.93704591375378	4.44321759490464e-08	5.61665692042216e-07	7.72381434410454
LY6E	-0.509381083680482	7.9261735776559	-5.94919567022624	4.20784481022679e-08	5.37190813788037e-07	7.71834875683393
SLC20A1	0.22389941725555	7.16096130707977	5.93479214736129	4.48828213284513e-08	5.66933764272673e-07	7.71525628539472
CSNK2A2	0.395262610618345	4.22704050047493	5.86110945660641	6.23693297396443e-08	7.69789424771817e-07	7.7123883299962
RUNX1	0.352585549198166	6.49232726011067	5.92495869243645	4.69022437985041e-08	5.90657473860077e-07	7.70269339260909
C20orf3	0.234742909683596	7.58888755794116	5.94362523894901	4.31419471091301e-08	5.49091265946036e-07	7.69083666395881
POLR2E	-0.477462902600798	6.27876765564516	-5.91106411693331	4.99088954512512e-08	6.25225743465712e-07	7.68122577074383
RXRB	0.391688482163823	4.95648858394394	5.87845126124532	5.77309859022027e-08	7.18907675523781e-07	7.67687124144185
KSR1	0.725889464490424	4.22191232030983	5.838344696845	6.90182105853395e-08	8.44374947936516e-07	7.66903633791975
TUBG1	-0.383205046557239	6.23486462678759	-5.91802854243184	4.83788847188072e-08	6.06968093051261e-07	7.66456475594926
TBRG1	0.399484819916228	4.18013171209828	5.85195619687748	6.49633623346741e-08	7.97685221501535e-07	7.64895878068169
TFG	0.246071448878749	7.35289928305611	5.92228909798067	4.74657398648134e-08	5.96406486475687e-07	7.6389423602344
ACTR3	-0.270045474614367	7.75747607184507	-5.93387460687985	4.5067571230433e-08	5.6883778208133e-07	7.63844564621624
ABHD4	0.448581874693599	5.63082817987983	5.87537226637169	5.85289779690219e-08	7.27761061378381e-07	7.63165350966273
INCENP	-0.325170258121261	5.94577499150899	-5.90882045724899	5.04118697796333e-08	6.31053974696547e-07	7.62341610928719
CLDND1	0.413207132120188	5.16422938355954	5.87648602967771	5.82390759299207e-08	7.24695168044639e-07	7.6193098701896
C17orf48	0.960340496083111	2.2560654916262	5.76511390317886	9.54940455271319e-08	1.13749459928473e-06	7.59485872579936
CCNG1	0.360602589633106	7.32963972737212	5.91324367611235	4.94250204220374e-08	6.19628217045093e-07	7.57314548983955
USP54	0.400871154234425	4.91563915825401	5.86273696305681	6.19188843357859e-08	7.64794255267122e-07	7.57104673312792
PVT1	0.381326522233627	6.47447278254972	5.86976646615334	6.00098054807465e-08	7.43961443187549e-07	7.56956036660615
VEGFB	0.571701057838082	4.26831925411859	5.82563901074585	7.30272824498161e-08	8.89545769839841e-07	7.56561729757393
TNIP1	0.307474566538284	6.23470875887052	5.88014202510316	5.72973479932581e-08	7.14039379910021e-07	7.55483781294312
HIST1H4H	0.773674911044751	3.31182974068753	5.7619511224658	9.68386996948237e-08	1.15105217746712e-06	7.55133225268672
FDXR	-0.528228391404018	4.41675846455273	-5.8255690870407	7.30499672357294e-08	8.89545769839841e-07	7.54404840489491
NCRNA00346	2.21108645181613	-0.269444580920543	6.03180112799149	2.90279032120569e-08	3.813532233452e-07	7.53643455961869
DOC2A	-0.733220113342056	3.12583591820017	-5.76349019347882	9.61820565449791e-08	1.14487452929411e-06	7.53011969011995
DDX19A	-0.266834794725317	5.43069330746878	-5.86509294794115	6.12724811936724e-08	7.58490729447059e-07	7.52376114139544
ACTG1	-0.25996743614065	11.781669072289	-5.95119959190772	4.17022083160895e-08	5.33201629876361e-07	7.52191172710898
APEX2	-0.399407305408153	4.80340317143835	-5.84446921890718	6.71638189812956e-08	8.22289684219025e-07	7.50868518882178
MARCKS	0.592626530988656	3.47989106476173	5.80461811636044	8.01684863557238e-08	9.66745883684062e-07	7.49751265322486
SMAD7	-0.565644599293675	3.90186535043691	-5.77659775545954	9.07641922735699e-08	1.08501812121743e-06	7.49561843769158
ARL6IP6	0.364594724141505	4.67595242409264	5.83362926483319	7.04801757289379e-08	8.61001065661619e-07	7.48660540966997
TRIB1	0.53617115995325	7.1775657704366	5.85905062694734	6.29437723389155e-08	7.76306525513291e-07	7.47323376092514
CORO1A	-0.676677928935906	3.23677873989942	-5.76085206988402	9.73103036084003e-08	1.15583630507591e-06	7.47253641515783
TMPRSS2	0.550585220710246	3.36873840416803	5.74783493912977	1.03070556501869e-07	1.22165271930351e-06	7.42804492784646
SNX5	0.277236205602234	8.00270732256677	5.88799135092122	5.53257996231583e-08	6.91531145663453e-07	7.42463645976604
ATG2B	0.515940045146218	6.02096952010838	5.84842978951516	6.59908118277332e-08	8.0852039341173e-07	7.42313506922688
PLD6	0.528787723518038	4.08543571205625	5.77666597335321	9.07367950750197e-08	1.08501812121743e-06	7.41843783150204
DDX51	-0.391985782028252	5.56862185987495	-5.82758820167551	7.23977023882788e-08	8.83135794851623e-07	7.41327191303321
ZNF606	0.730298017606287	2.47311322151347	5.72894833905863	1.12028262732957e-07	1.3157027148497e-06	7.40661047491444
EIF2S1	-0.278757689414214	7.98218316634072	-5.88229593697885	5.67495628610476e-08	7.07740260468427e-07	7.40603685182132
FAM46A	0.527342775492451	7.12192462574512	5.86482317473754	6.13461600802322e-08	7.5884111034157e-07	7.39925667008262
GM2A	-0.339741457301794	4.42176849917161	-5.80459477811943	8.01767843021882e-08	9.66745883684062e-07	7.39808152521617
SLC16A2	-0.516065718961737	4.06536676925081	-5.77397186734131	9.18249855559171e-08	1.09613209024779e-06	7.39403797660129
GNG13	-1.42203629319783	1.23815983251305	-5.77343593445419	9.20429815245553e-08	1.09795065835711e-06	7.38987665965766
VDAC1	-0.189144079871756	8.64857654914743	-5.88487096690325	5.61014367500685e-08	7.00179424035929e-07	7.38827658326837
TMEM55B	0.356972198062374	5.97362798219308	5.8254680792665	7.30827486103768e-08	8.89545769839841e-07	7.37169778831026
CUL4B	0.416464608930293	6.38577531763255	5.85718759062892	6.34680688456961e-08	7.81044873712599e-07	7.3708948955967
HERC2P2	0.290855064469527	5.05081879874127	5.81869275744926	7.53149746088504e-08	9.12730170549575e-07	7.36169494781262
CHAF1A	-0.379368019754233	4.89135304869752	-5.79930064434405	8.20811064481355e-08	9.88994541958658e-07	7.35219065614021
ATXN1	0.456133538377725	6.3451333757966	5.82961974754227	7.17472021243487e-08	8.75839568122341e-07	7.31126320074521
TTLL12	-0.401673854237873	5.9543712706818	-5.824787270597	7.33040779697433e-08	8.90942877882259e-07	7.31003146951266
POLR2C	-0.289365360911022	5.91035663165627	-5.81812809795777	7.55040074989459e-08	9.14358451420978e-07	7.30360050472185
LARGE	-0.408610214820726	5.13486020475107	-5.78836616907624	8.61561231764485e-08	1.03436827279463e-06	7.30072660589952
TEX19	1.29931425242848	1.67985905317966	5.70816238985792	1.22771934907916e-07	1.43182555048814e-06	7.29236111049641
CCNDBP1	0.393545361514943	4.6398558204646	5.79181189023768	8.48509820674202e-08	1.01943090811461e-06	7.28337210975113
GLTPD1	-0.552877144613431	4.31333518877578	-5.76308140548442	9.63560375621853e-08	1.1461297099502e-06	7.28248063702981
C1QBP	-0.321013955319399	7.61422268928336	-5.85056834585865	6.53658336319195e-08	8.02038299090405e-07	7.2805943569682
LOC100507217	0.493840058858082	6.34756770405776	5.81497635289174	7.65677272579691e-08	9.26569226238983e-07	7.28004842139157
DPF1	-1.0429202628874	2.17825932367395	-5.69465347257661	1.30290337368795e-07	1.51383073814082e-06	7.27755211297531
EIF4G1	-0.212853291841546	9.70823782006748	-5.87212661366873	5.93819105490138e-08	7.37270283609285e-07	7.27527505751736
HIST2H2BE	0.468631394589836	6.55361154601822	5.80529111487002	7.99295635953389e-08	9.65156694273247e-07	7.2594629410069
KIAA0913	0.363752121334103	5.90490653705513	5.80770512214329	7.90783059376127e-08	9.56258560014921e-07	7.25616133894283
IPO7	0.378933589114579	8.30450180762969	5.85656471040433	6.36443163291747e-08	7.82637901683175e-07	7.25382910864245
GCOM1	-1.28932292314311	0.939759641049948	-5.71604791911974	1.18581964864354e-07	1.38877085461586e-06	7.23655022198642
SNRPD3	-0.309956859918723	6.70476708890019	-5.82405545523008	7.35427244866077e-08	8.9289028781695e-07	7.22567478159319
HNRNPAB	-0.225962971216163	9.35696146064522	-5.85794951800935	6.32531298166502e-08	7.78973006666905e-07	7.22445181859275
CCDC74A	-0.607621168662722	2.67271449920401	-5.69455532406861	1.30346583528031e-07	1.51383073814082e-06	7.21781595951946
RRP1B	-0.236514553421795	6.70065163701951	-5.82480821346346	7.32972596764063e-08	8.90942877882259e-07	7.21257886961524
EFTUD1	0.291964345213198	6.42941911247628	5.79420859305582	8.39546592567247e-08	1.0093872907329e-06	7.15651923964152
NTHL1	-0.656080667066397	3.90043885186666	-5.71461350927935	1.19333541661211e-07	1.39561828723224e-06	7.14444770316368
B7H6	1.35062604953511	1.88104196573665	5.67165236521557	1.44145130167935e-07	1.65568898140697e-06	7.13586265219203
DENND5A	0.332988711382511	5.43704737635107	5.74849403311396	1.02771010340301e-07	1.2189662247739e-06	7.12376495936177
TIMM8A	-0.336309158278961	4.62846479765655	-5.75680021706978	9.90685338769598e-08	1.17588513879225e-06	7.11960568934916
GABRP	-1.47307424749296	1.57755662300757	-5.68744386417084	1.3448605365108e-07	1.55435021510757e-06	7.11538403418323
SYT10	0.688731123729399	2.57963693972757	5.67311223112107	1.43224337596957e-07	1.64624317661272e-06	7.09840338644484
LRIG1	0.313352029566965	5.75196799817511	5.77075256379633	9.31421408203099e-08	1.11027025165992e-06	7.08982476435219
ALDH3A2	-0.271791431203849	6.09228694588556	-5.78330265382526	8.81099163768628e-08	1.05706617036345e-06	7.08352523768115
RNASE4	1.73534956364117	-0.721548906088039	5.74486350967159	1.04431703372322e-07	1.23690921189711e-06	7.0746755750822
TTC37	0.39242766210993	5.77264824612302	5.77635957624909	9.08599119239427e-08	1.08538654786858e-06	7.06604343171101
DNAJC12	0.473009450619732	3.89883102952775	5.70656853013871	1.23636329382504e-07	1.44090172306132e-06	7.06148493704456
LAMB2	0.326715669889174	6.56813199042153	5.78213277801724	8.85674775779629e-08	1.06179390323574e-06	7.05220997739496
GOLGB1	0.44790424353454	8.00530447578421	5.79683490044784	8.2983154345233e-08	9.99143465276945e-07	7.04686829536319
NLGN2	-0.386581271723317	5.39777374428398	-5.73498754396547	1.09083792964717e-07	1.28473053066333e-06	7.04538237038516
SHISA2	-0.429137622965432	4.29652836485117	-5.72869120549398	1.12155348581585e-07	1.31627091205504e-06	7.03963679834135
RBM12	-0.325366091041499	6.1636483520479	-5.77998755958459	8.94125899670594e-08	1.07039094818117e-06	7.03289333432
ARHGDIA	-0.413632748131427	8.13632510304721	-5.79628601646405	8.31852758285575e-08	1.00085651291856e-06	7.02908102272019
SYNCRIP	-0.291700382488255	8.73631459068275	-5.80624693139165	7.95914395978688e-08	9.61768233984651e-07	7.02863101896295
HOXB9	2.15421753154616	-0.344008817819854	5.93725571543445	4.43904529271725e-08	5.61665692042216e-07	7.01989195394945
PPP2R1B	-0.374770034806955	5.11556761045775	-5.73578863672368	1.08698969585896e-07	1.28200392620206e-06	7.01767776108377
SELENBP1	-0.424853596324369	5.39265644017937	-5.73034731188406	1.11339308260034e-07	1.30853028203852e-06	6.99204029091615
EIF4E	-0.342602055390903	5.27876870786435	-5.73555050195433	1.08813223589182e-07	1.28244704108914e-06	6.98556495102363
LOC729678	0.330992967041299	5.08199658185992	5.73286207998941	1.10111307143716e-07	1.29591942341415e-06	6.97784186592508
EXOSC1	0.357992600395877	5.11850213626137	5.7244403272933	1.14276945811768e-07	1.34022976280224e-06	6.97751556365899
NKAIN1	-0.460914600726707	4.5481053880648	-5.69222411383131	1.31689566605008e-07	1.52836662866215e-06	6.9772936361284
RRP36	-0.336125523332662	5.82282512742459	-5.74460469619807	1.04551092922124e-07	1.23744690589498e-06	6.96874550377549
ACSL4	0.701969940459484	3.40253796654576	5.64786637460275	1.59993004847454e-07	1.82394206753158e-06	6.96209842480047
FAM82A2	-0.268673092172917	5.73248725237969	-5.73780663199739	1.07735480949554e-07	1.27153717953447e-06	6.94077226702096
NCRNA00052	-0.338898625463809	8.27673631359526	-5.78040988874599	8.92455884885165e-08	1.06915703573206e-06	6.9356026231601
LAMC1	0.335408186073876	6.24272579191673	5.742139701736	1.0569492640091e-07	1.24921692517938e-06	6.91975974000169
KIAA0391	-0.288269003731657	5.20473822148508	-5.72202141199321	1.15501766223832e-07	1.35364508642422e-06	6.90202786411992
ANAPC7	-0.240888987619303	6.18574737576513	-5.74049051251762	1.06467056699599e-07	1.2574541357656e-06	6.89622861312262
SLC29A4	-0.756386317678882	3.12909662267909	-5.59552740507339	2.01129766764078e-07	2.24845870278238e-06	6.84257159087101
KIAA0368	0.272428294143848	7.84508363049931	5.74237459751629	1.05585399637059e-07	1.24880496713591e-06	6.80944683930073
ZNF512B	-0.353914125382469	6.84656667537329	-5.73265789143255	1.1021051730095e-07	1.29617488842552e-06	6.80805293213793
GOSR2	0.253371251316269	6.2895273832144	5.70843847279448	1.22622811794466e-07	1.4310843715636e-06	6.79970685685097
MANF	0.360650797226945	5.71160382898284	5.70135921049124	1.26503392641582e-07	1.47328881513775e-06	6.79573416585161
KCMF1	0.245236220683151	6.89472621982433	5.71494899674092	1.19157340739223e-07	1.39453279672692e-06	6.79226151500391
SLC29A1	-0.331234572240681	5.92457577416255	-5.71018979775432	1.21680988458454e-07	1.42108439314189e-06	6.79197916283241
KIAA0040	0.527332528766975	4.46679643417325	5.63089012996665	1.7233751841705e-07	1.95269150271459e-06	6.77969349176858
HADH	-0.288254856139774	5.41089726963272	-5.68980907650824	1.33095171220212e-07	1.54253890747528e-06	6.77762197572268
ENPP5	0.550238351532742	3.13762579934785	5.62065331906185	1.80228235887612e-07	2.03245921576832e-06	6.77686644257286
PCDH1	0.439716111943294	5.18765022408441	5.65151579597444	1.5745489927749e-07	1.79868561169176e-06	6.77588497270132
AGK	-0.308333337595013	4.79882512377531	-5.67562057191973	1.41655700996334e-07	1.63045419371142e-06	6.77060967906198
CCDC163P	0.703150638442075	2.02982953442139	5.56582048839794	2.2892398471087e-07	2.52541208463364e-06	6.76316256575092
SLC2A4RG	-0.463369970827911	7.0691765237351	-5.71143767195598	1.21014248409393e-07	1.41428531823808e-06	6.74196624150811
HR	-0.510244063260877	4.12656706536675	-5.62534076939107	1.7657200941617e-07	1.99526370640272e-06	6.73867826403934
INSIG2	0.503843145857924	3.41860335551399	5.62101196216813	1.79945887688085e-07	2.03165275430563e-06	6.73363440764389
LOC550112	0.571948039326748	2.85815244341581	5.57240351091417	2.22456982371257e-07	2.46872632593026e-06	6.71603243545946
GTPBP3	-0.412445438208728	4.49145999096508	-5.64286961137481	1.63533408468855e-07	1.8630331902133e-06	6.71102704985607
NETO2	-0.269041376891123	5.95173611883256	-5.68893358942142	1.33608353981311e-07	1.54741420497468e-06	6.70359516967686
SELS	0.340073544849969	6.72181819333759	5.69702782180885	1.28936904280777e-07	1.49954157662846e-06	6.69623229787789
ZNF558	0.537786374617628	3.56031434010869	5.58738264446719	2.08402324654406e-07	2.32354698501352e-06	6.66326068317313
TBRG4	-0.343322034699255	5.90537271963809	-5.67786285446178	1.40267737397125e-07	1.61670409388665e-06	6.64871699422324
NAV2	0.526469676699486	3.62499504992883	5.60467348325319	1.93259714791511e-07	2.17063496989471e-06	6.64761020326819
ADCK3	0.419372460517776	4.64834235712836	5.63998987965469	1.65608625681187e-07	1.88282709442023e-06	6.64496468476184
MVD	0.502018051890797	7.0079521452471	5.68373356163601	1.36696735107181e-07	1.57771994336266e-06	6.63852688475096
UBR7	-0.243767607271736	6.82494749700567	-5.68801552721819	1.34148580126638e-07	1.55152202907185e-06	6.63442547456591
EXD2	0.311386299252366	5.56115957155215	5.67100031622096	1.44558277624301e-07	1.6592948764508e-06	6.63296537778396
HJURP	-0.318732208604515	5.26193072498475	-5.6759172378269	1.41471294847222e-07	1.62945312329542e-06	6.632272579672
MAP2K6	-2.33909419306546	-1.23658150194049	-5.85808675098257	6.32144926762259e-08	7.78973006666905e-07	6.62380893207991
MAOB	-0.48519513314067	3.84564122146316	-5.58810735878002	2.07744897893056e-07	2.31776228976883e-06	6.61945179606719
C14orf169	-0.374731432992967	4.136359232241	-5.62865336490096	1.74032175493429e-07	1.96922469753188e-06	6.61763429163952
USP5	-0.283094377031776	7.28898173871667	-5.69154370304723	1.32084098808231e-07	1.53188243305746e-06	6.61519785591961
CBFB	-0.347124003935746	6.2470643586116	-5.66109508759176	1.50979229592141e-07	1.72943605184861e-06	6.61047297318539
METTL13	-0.289387076491406	5.8357622102	-5.67015430433048	1.45096056034145e-07	1.6643254054287e-06	6.60922682861023
SLC22A5	0.267279031804648	5.57176155799238	5.63637311291737	1.68251620703682e-07	1.90898243191885e-06	6.578873336221
ACTR1B	0.37129190993312	5.27116843597602	5.63932891855818	1.66088568359496e-07	1.88633393904652e-06	6.56655537345787
PI4K2A	0.307170127549371	6.12383947389819	5.62911200155619	1.73683367448801e-07	1.96660842059156e-06	6.55374337452813
CBX1	-0.235479188870222	7.85181589264125	-5.68839881549994	1.33922776954768e-07	1.54998236802183e-06	6.5534393345428
RAE1	-0.230157107591452	7.78683787446325	-5.67810993996726	1.40115611765557e-07	1.61606447666702e-06	6.54200994208463
HSPBAP1	0.804780152769863	1.77730002526433	5.50849159088171	2.93617709970476e-07	3.16192052900595e-06	6.54170638506519
HNRNPH1	-0.257825829731438	9.41774758520885	-5.69899494411476	1.27826066355127e-07	1.4876570172047e-06	6.53789471315577
PQLC2	0.564898370545368	4.27865063750356	5.56898160312405	2.25795891029355e-07	2.50080164342711e-06	6.53562563227229
C7orf50	-0.487332772440691	6.61317408299563	-5.65665874655879	1.53945053160365e-07	1.7622019637604e-06	6.53489059087423
SRSF3	-0.294997236180684	8.8537905020091	-5.68694097265636	1.34783618039484e-07	1.55671355531238e-06	6.52492793396851
AQPEP	1.61004866914488	0.785770936203968	5.56877315639723	2.26000862711188e-07	2.50141524022628e-06	6.51129530130155
MCCC2	-0.246816070473349	7.53536169198387	-5.67358853667179	1.42925165145683e-07	1.64393429291362e-06	6.50840176497215
ABCF2	-0.205527446709601	6.61794501866691	-5.65112533431614	1.57724558606505e-07	1.80053618985337e-06	6.49262556159754
APOLD1	0.75190431186879	1.25248175846988	5.50158069874676	3.0253596927817e-07	3.24542113547666e-06	6.47358779003757
CCDC91	0.490795467966187	4.26512890200858	5.56711532651737	2.27637565941799e-07	2.51453807979567e-06	6.46828183916664
NCBP1	-0.249491903201926	6.96798286461661	-5.65091635002011	1.57869072854519e-07	1.80095659919439e-06	6.45758984053972
DOHH	-0.629887046378338	4.16319289948253	-5.55252036320902	2.42557370934073e-07	2.66176474507968e-06	6.45504159917577
FOXP2	0.740221639793478	3.24702023555024	5.51066366004861	2.90868341085869e-07	3.13433127340211e-06	6.44488294148518
SYF2	0.424052687209212	4.99577011605482	5.58811435222013	2.07738563695572e-07	2.31776228976883e-06	6.4296746391011
DHTKD1	-0.279209120589349	6.59864021468245	-5.64234996829213	1.63905981231213e-07	1.86600655555534e-06	6.42536039374926
RBCK1	0.405033942002548	6.11354951651034	5.61666969802616	1.83393796783937e-07	2.06676405486157e-06	6.41849297798433
ATP6V1C1	0.349772996203244	7.56354704981343	5.64111251312703	1.6479656744795e-07	1.87486924761872e-06	6.41571212343661
MYBL2	-0.360115171110984	8.26490540249353	-5.65613437321598	1.5429936979871e-07	1.76504969939373e-06	6.40850276821568
AKTIP	0.384249200861132	4.33532417928068	5.57141090660035	2.23420491862268e-07	2.47777473866351e-06	6.40299901842893
CAST	0.281517547818717	7.14501785278049	5.63286109652267	1.70857671683789e-07	1.93723640762012e-06	6.39543515250939
SLC19A2	0.367271262468609	6.33154024949886	5.62089840362849	1.80035241681472e-07	2.03165275430563e-06	6.39405762032198
TIAM1	-0.518426283391164	4.69183844176289	-5.56779432639407	2.26965817919031e-07	2.50877484393779e-06	6.39198961379117
HNRNPC	-0.232689870923224	9.49450399850496	-5.661252441669	1.50875070507874e-07	1.7294274703041e-06	6.38717215436434
PWP2	-0.28650035548123	5.85111854713084	-5.61251981213311	1.86749501815057e-07	2.10174876739907e-06	6.38229717343997
DNM1	-0.35544485195803	5.88600134632298	-5.59683883458224	1.9998228729204e-07	2.23712626934587e-06	6.36702615827546
RAB33B	0.476243179391123	4.01200661921048	5.54814106674042	2.47218296325031e-07	2.7111336313048e-06	6.36567220536314
ZNF295	0.609751070213002	6.42766817643158	5.59131976400495	2.04855170600877e-07	2.28857573355315e-06	6.35886773852683
ATP2C2	0.430024144773519	4.47398742109369	5.54613348125855	2.49384242722067e-07	2.72594906881297e-06	6.34092933824963
TRIM27	0.336809059276952	6.34826463161881	5.60559601708212	1.92482871435959e-07	2.16336259535952e-06	6.32416105673911
EHD1	-0.41101334926987	6.36387943427329	-5.58607260075991	2.09595918390953e-07	2.33529789418408e-06	6.32353452024269
DPYSL2	0.392016918116319	3.77395025448558	5.54779939238917	2.4758561519201e-07	2.71338258746473e-06	6.31544863403061
NOB1	0.307451831983195	6.25355738493128	5.60159595644952	1.95873540996067e-07	2.19556910162079e-06	6.31125203253264
HSPC159	0.577294052196643	2.98060507714623	5.47485416842579	3.39593482339257e-07	3.62666755979677e-06	6.30440476902434
ILF3	-0.179969844906221	9.16051707682252	-5.6392545391256	1.66142662772993e-07	1.88633393904652e-06	6.30195733613451
EIF4G2	-0.251148100145864	10.0673311403398	-5.65469471458825	1.55276261926065e-07	1.77501039265312e-06	6.29933369351845
SHQ1	-0.327411395802361	4.76037350705004	-5.54491781104593	2.50704841512631e-07	2.73859423217325e-06	6.29717272700586
ADCY3	-0.405894528180075	5.15666466020086	-5.5595266602457	2.35279156875694e-07	2.59210053991378e-06	6.29384208859785
RFTN1	0.524033623824979	3.32345884498668	5.48999539037005	3.18085599768318e-07	3.40349556655492e-06	6.28639359253313
GPX2	0.874710449506145	1.48857573059473	5.44665941478442	3.83506610942159e-07	4.04653915545531e-06	6.28585023133998
C6orf211	-0.351969016968779	7.36031018031569	-5.6256656903058	1.7632128547146e-07	1.99377767290378e-06	6.28578428646805
KCTD15	0.332263516521335	6.00228879476578	5.58186593050207	2.13474181317647e-07	2.37534411733622e-06	6.25668904827575
DDX23	-0.238676678391197	7.07871594119148	-5.60846968486455	1.90082611828847e-07	2.1378221924853e-06	6.25614776783666
TFDP2	0.346516083054704	4.78173257021108	5.54703349323144	2.48410944945288e-07	2.72056343462529e-06	6.24673967450198
KHNYN	0.297580206315594	5.93602914502528	5.57680002745439	2.18238116661875e-07	2.42512575618153e-06	6.23413782059612
SEPT3	-0.603844091136458	3.30903271992332	-5.46007999627849	3.61951189170241e-07	3.83847285205016e-06	6.23253534765698
IBTK	0.422732541832888	7.09347409231458	5.59963627530361	1.97555994819281e-07	2.21294471356842e-06	6.23124583419811
POLR3E	0.308964884271417	5.19878788465193	5.5592166612149	2.35596609240518e-07	2.59388919877447e-06	6.22348101684738
TRAP1	-0.31947007276392	7.67196880084562	-5.60290613293904	1.94756559597556e-07	2.18597899510706e-06	6.21598646104284
LOC100128191	-0.479321590912177	2.37751823435716	-5.4725903647226	3.42929311414292e-07	3.65762104852846e-06	6.21323250716571
NOL6	-0.273115520915524	6.16014971751033	-5.57558835514601	2.19392929638115e-07	2.43633954533056e-06	6.21115494161791
STS	-0.575216623101728	2.81298546365156	-5.46185434280198	3.59191701755572e-07	3.81162564730976e-06	6.20318444808146
MAPRE1	-0.199534844615189	8.06349737179606	-5.59876563150106	1.98308014204581e-07	2.21988167975731e-06	6.19403598366591
LRRC37B	0.816350723692218	2.31559912743971	5.42271502971224	4.25130791546653e-07	4.42983636001634e-06	6.18854911381618
ENC1	-0.293696235876313	5.94843226424206	-5.56383884628424	2.30906560734404e-07	2.54560403541343e-06	6.18301680287867
SPATS2	0.267420035493738	6.32241171021782	5.56618402794125	2.28562090755071e-07	2.52308409622957e-06	6.1772946242811
TP53	0.218772532656472	6.90017374161109	5.58434419065595	2.11180956268075e-07	2.35139168616996e-06	6.17401968343805
WDR73	-0.227499267442546	6.02879305559962	-5.55550326419526	2.39432098988546e-07	2.63092143461527e-06	6.16465886057905
ACTR2	-0.375939642097828	8.59604841858591	-5.60252611946682	1.95079892203688e-07	2.18813958230347e-06	6.15885737828197
C3orf47	0.985182299204225	0.985897961685736	5.41454519260699	4.40321178506766e-07	4.57103127830363e-06	6.1583518848726
L3MBTL2	-0.298278383612354	4.58930860875584	-5.51520588551299	2.85200190384809e-07	3.07920463782798e-06	6.15662614964872
NES	-0.817023498580559	3.13325033491875	-5.41852056900597	4.32864409782675e-07	4.50480671388019e-06	6.1411957470474
DNAJC7	-0.271950011727667	6.70994357068624	-5.5555805717184	2.39351628950499e-07	2.63092143461527e-06	6.12841503745838
KCTD2	-0.264387908288982	5.31508076920916	-5.53043255876385	2.66977879884228e-07	2.90119432305642e-06	6.1233620196084
JUB	0.328627271154285	5.9178823686548	5.54688970785872	2.48566187999728e-07	2.72056343462529e-06	6.11808314917909
TOM1L2	-0.297584327391258	6.06342546005452	-5.54135090415005	2.54619327102661e-07	2.77772578373444e-06	6.11372165047229
ZWILCH	-0.313250945550864	6.76454655283463	-5.57004043345236	2.24757525020982e-07	2.49095086047111e-06	6.11354944595428
ATG16L1	-0.256569335581984	5.91666001766437	-5.52899131390854	2.68652560581779e-07	2.91749702803226e-06	6.1125918172983
RGS19	-0.510420507592976	4.51450047137818	-5.50485131483475	2.98282743681321e-07	3.20802611275011e-06	6.11119225614934
USP40	0.354361675904244	4.89789792133583	5.51841748661162	2.81257994736835e-07	3.04450401552028e-06	6.11080808146736
RPAIN	0.307577976425751	5.12810388333602	5.52604359584498	2.72109855009569e-07	2.95019308318366e-06	6.10868005896699
DDX24	-0.175815618677923	7.90688043684919	-5.57783952711055	2.17252150741164e-07	2.41577458044895e-06	6.10825118242471
POLR3K	-0.445347067697023	5.42544638045238	-5.53110116497865	2.66204460641022e-07	2.89467061102761e-06	6.10470378187453
MBD3	-0.497940097712033	5.8241822503685	-5.53770099275961	2.58686939653631e-07	2.81475626465018e-06	6.10431247625612
FLJ35024	1.99839758635554	-0.26756870622115	5.61453166908391	1.85115204533038e-07	2.08475870748184e-06	6.08337315468655
H6PD	0.375405636156525	4.41833412581303	5.502950355219	3.00747632603668e-07	3.231624071349e-06	6.0770948074782
FARSA	-0.363053760055982	6.8190537400689	-5.55308751989547	2.41960080035149e-07	2.65695363001171e-06	6.07135300856664
PRIM1	0.355296068142644	5.2370298753404	5.52271913108059	2.76061382732991e-07	2.99018818965449e-06	6.0612521170516
PDE12	-0.39538247246962	4.62844932709985	-5.50286148733848	3.00863350818608e-07	3.231624071349e-06	6.0611649165323
FNIP2	0.768189721860667	3.43736267479405	5.41539647264797	4.38713887732115e-07	4.56000687286009e-06	6.05755675793811
CLIC4	0.425371005534869	8.13325902279426	5.56806798787893	2.26695629298252e-07	2.50744557168252e-06	6.04683475417314
TBC1D8B	1.07218142552376	0.430086014559172	5.40221983073937	4.64248975988764e-07	4.78969763999759e-06	6.03110069737791
OTUB1	-0.333384163144999	6.56331969625588	-5.53781229412634	2.58561964068996e-07	2.81475626465018e-06	6.0308912868888
FAM155B	-0.51349414919251	3.32959392899417	-5.42298756423882	4.24633009769014e-07	4.42740801457418e-06	6.01822350578423
C17orf100	1.007348937345	1.05202906841005	5.38504311170759	4.99730507607028e-07	5.12101287329653e-06	6.01577705341975
TBC1D9B	-0.270973884457445	7.83344950178001	-5.55805650972017	2.36788386771396e-07	2.60529538181896e-06	6.009992155355
CD46	0.289088599199861	6.72203532664235	5.54422089422208	2.51465001728794e-07	2.74510488832399e-06	6.00685601408726
BCS1L	-0.380186325433618	4.9876267031728	-5.49261983218681	3.14495897715466e-07	3.36939743330779e-06	6.00464572271388
PXDN	-0.303888041734311	6.27870350285946	-5.52597355409593	2.721925333265e-07	2.95019308318366e-06	5.99308445400973
PRR13	-0.288854269206539	7.60896470127923	-5.53791691803774	2.58444540301853e-07	2.81475626465018e-06	5.99120657448402
SRD5A1	-0.340232872113289	4.6915009682292	-5.47559694093465	3.38505913895064e-07	3.61736287794316e-06	5.97529141768783
YIF1A	0.468626940725724	5.97933125910563	5.51646968984604	2.83642465688867e-07	3.06832897553727e-06	5.97468168809507
TRIM2	0.906452363700663	2.38817659403773	5.36943567315595	5.34263940009326e-07	5.45151319872847e-06	5.9660665177406
FAH	-0.412522633617129	4.95196025535512	-5.47372724522833	3.41250066362738e-07	3.64203325453123e-06	5.96517620719111
CAPN13	-0.846922750697694	2.63969187544565	-5.37015640923088	5.32618990423436e-07	5.43804639550766e-06	5.96447875793289
MOCOS	0.478474819052054	3.72599153594689	5.43100820313741	4.102363180762e-07	4.29605020883304e-06	5.95944415755682
MEX3C	0.338855298950422	5.53849963606839	5.49468167893382	3.11703590542287e-07	3.34162233860847e-06	5.95666460566404
TCP1	-0.203162802707645	8.46763496653647	-5.54672534646237	2.48743763243651e-07	2.72072642020067e-06	5.94886837470671
SEPSECS	0.50350083236739	3.76913727272456	5.43570425408275	4.02030191606803e-07	4.22599178154128e-06	5.94142589760913
HIATL1	-0.247866326451812	6.2881349208901	-5.51630669603199	2.83842897143519e-07	3.06851235412296e-06	5.93580883265854
TCP11L2	1.1151126347909	1.95561334390867	5.36264394298475	5.50011079901497e-07	5.60535362600404e-06	5.93357498739095
LOC100499177	0.472774571891562	5.47044019313164	5.46462176446101	3.54928869584692e-07	3.77357305463089e-06	5.92764838814043
PPP1R2	0.307994872635588	7.20086688097884	5.52680653790776	2.71210860291024e-07	2.94336822031608e-06	5.92500018473652
SAP18	-0.330610175841723	6.90961005778565	-5.51542317581988	2.84931769571596e-07	3.07829387229675e-06	5.91326859269961
PIK3R1	-0.429380151306807	6.52822819377926	-5.51241836891463	2.88665703820669e-07	3.11460982625604e-06	5.8907499177372
ALDH3B2	0.417962348243189	5.45835384611878	5.47132690201375	3.44805027457237e-07	3.67528316073603e-06	5.87375158461098
PHF21A	0.380813070976533	4.42886756841039	5.43997138844196	3.94713153714711e-07	4.1516872847326e-06	5.86373833199756
MAP2	0.551948865594437	4.21132803655006	5.43492962473924	4.03372657475161e-07	4.23477986416484e-06	5.86203727425876
SPTSSB	0.353170212427523	8.69099426422077	5.54061292354018	2.55436672114314e-07	2.78482588294641e-06	5.8524611596228
CCPG1	0.567040188438201	3.55258787661524	5.41490841419587	4.3963468040741e-07	4.56673937585933e-06	5.85182744560718
TRA2A	-0.314641803148244	6.54347170518765	-5.49134150725935	3.16239397986833e-07	3.3859076132726e-06	5.84588887498474
AMIGO3	-0.747118533047549	3.06987965005594	-5.3477062729507	5.86260564412138e-07	5.92066526523466e-06	5.8451227144938
CDH24	-0.464719753192281	5.90631779310525	-5.46743055958707	3.5065300601847e-07	3.73285860767212e-06	5.84095046429649
TTC27	-0.31046521252921	4.93955561000691	-5.44995847196536	3.78094070406209e-07	3.9944695094589e-06	5.8402079598969
MYADM	-0.307803900795913	6.35003951405345	-5.47930947376094	3.33120978866488e-07	3.56209414997644e-06	5.83229879942252
SSBP3	-0.334703903852048	4.73666100445904	-5.42834185624848	4.14968423942878e-07	4.3401700575489e-06	5.82446190096003
CYB561D1	-0.263859516404618	5.15489512246265	-5.45736833943799	3.662085695073e-07	3.87870305031038e-06	5.81995561832619
NHLRC3	0.394751562452906	3.48053609857022	5.42598891317076	4.19188694682376e-07	4.37609970653437e-06	5.81276751126448
NDOR1	-0.442375494733291	5.75756314606423	-5.4656093263994	3.53419699964218e-07	3.75991797849973e-06	5.80824764539405
ZNF283	0.614717099210666	2.39865687420397	5.34794654875262	5.85659388400017e-07	5.91816774114917e-06	5.80570552679667
NAA50	-0.335133124032909	8.5427797614859	-5.50722302247456	2.95235210223579e-07	3.17729321478709e-06	5.77427550044322
SRF	-0.333473111188221	5.89401892950516	-5.45902631965437	3.63599700044483e-07	3.8535116499011e-06	5.76540152532912
SLC12A9	-0.385938238739547	6.18512239035404	-5.46396406284792	3.5593745544816e-07	3.78189199804004e-06	5.7580957526799
SERPINB8	0.798163185613765	2.76783549343584	5.31546302641834	6.72657996940224e-07	6.68421410625567e-06	5.75274944696364
C2orf18	0.303311005600323	6.41428867052663	5.46301165915864	3.57402946682188e-07	3.79505198750026e-06	5.74851287713541
SPTBN1	0.29473762901535	7.9482966255927	5.50270340887731	3.01069298616484e-07	3.23176055844806e-06	5.74602701888673
RABAC1	0.638524755394305	4.27558384224412	5.39812843335321	4.72469781363111e-07	4.86850562139043e-06	5.74567446948943
FAM111B	-0.466532990652104	5.4965167502795	-5.45188105087689	3.74974415365051e-07	3.96652253166674e-06	5.73594429227236
OSBPL7	-0.384632664736774	5.02640442575948	-5.42722652996444	4.16963674461852e-07	4.3555905632105e-06	5.73437020549642
LIMA1	0.317073455305777	5.6581598543697	5.44738013298356	3.82317734704353e-07	4.03654153737096e-06	5.73339164037759
CIDEB	-0.296057982937239	5.17338405518609	-5.4424052462633	3.90598307197914e-07	4.11617270924884e-06	5.73335222657794
EED	-0.313878688419229	5.40889822331406	-5.44124523072482	3.9255424033601e-07	4.13157779444898e-06	5.72035319428836
PIP5K1C	-0.417026391670341	4.72153322443438	-5.40872985506238	4.51456344052996e-07	4.67501913185282e-06	5.71647342422472
SWAP70	0.433001625908806	4.24643980284852	5.39293421397388	4.83112063219151e-07	4.96592879242599e-06	5.7154036074713
MAP2K5	0.359282857301247	4.08108173139328	5.39743140083711	4.73884461529364e-07	4.88007619126668e-06	5.70935149604417
TMBIM6	0.170323706468215	10.0969532654542	5.51173670814337	2.8951942448055e-07	3.12180712766778e-06	5.70194688571262
MRPL12	-0.4996472006314	6.26793776370924	-5.45404602152868	3.71491629046874e-07	3.9321683570759e-06	5.70104283108963
THOP1	-0.446206730802935	5.45843863622551	-5.43125224696304	4.09805850441225e-07	4.29423122981144e-06	5.69439456261713
DDX50	0.315326574871584	5.8599239739877	5.44184339119408	3.91544470842482e-07	4.12354517025798e-06	5.67088012256025
PLEKHA3	0.360200480612868	4.23364852343037	5.38455623170806	5.00773996306701e-07	5.12856357270867e-06	5.64669057155085
EIF4A2	0.266395456832059	8.40691795017628	5.46950412974847	3.47528811795147e-07	3.70195659137709e-06	5.6406522583984
ATPAF1	-0.289371350377779	5.27071496439512	-5.42048509769981	4.29225268620044e-07	4.46971568642691e-06	5.62138042355377
LRRC8D	0.382403584229234	4.62988914532195	5.39333598028401	4.82280588861686e-07	4.96043085370408e-06	5.61386112724878
GNG12	0.400622024381422	5.20711701323378	5.40970485699934	4.49570364670552e-07	4.65837346886636e-06	5.61100836447609
STRA13	-0.549366022918276	6.50664364406055	-5.43347569661295	4.05904243293981e-07	4.25868416866283e-06	5.6060176847859
MARCH8	0.792908282750167	2.02961003701481	5.27912507287399	7.84995021418424e-07	7.69534392626126e-06	5.58884836404946
ZDHHC6	-0.33205084342266	5.29989684685288	-5.41217981322437	4.448175557033e-07	4.61198313799256e-06	5.58819773312576
PFAS	-0.312627521605365	5.73148861176771	-5.42790068602498	4.15756530022231e-07	4.34569513005737e-06	5.58640507649054
C19orf54	0.445783588101495	4.01708924045533	5.35074021780942	5.78713693186373e-07	5.86214888240394e-06	5.57998193292066
C6orf72	0.3124814181419	5.36401231485595	5.40325499665711	4.62191330190853e-07	4.77435936140323e-06	5.57929086084405
NR2F2	-0.27622795483192	6.03322532752457	-5.43504865306627	4.03166091119219e-07	4.23477986416484e-06	5.57836103845025
RARG	0.293066714073418	5.8051917189934	5.4246265392979	4.21651454371505e-07	4.39906358260078e-06	5.57696111114663
MEPCE	-0.271132982689296	7.48686322051248	-5.44431057290619	3.8740638495622e-07	4.0851099508246e-06	5.56248627667152
VAPB	-0.181629819559912	8.07883934674261	-5.45057866599862	3.7708495009782e-07	3.98632661531981e-06	5.55855006152891
RBM23	-0.210381029858163	6.65364676677852	-5.42944504833665	4.13004081642813e-07	4.32232807346333e-06	5.55486354061731
RFWD3	-0.295724178607617	7.05403156818072	-5.43310129365304	4.06558671160223e-07	4.26287599779535e-06	5.52802892271992
SRGAP3	-0.598334319439071	3.04371404963425	-5.27721948950561	7.91367026112726e-07	7.73513860006384e-06	5.50890910903983
ARMCX6	0.506695951478226	3.45783191072708	5.29686114312006	7.28044666478811e-07	7.20889224522891e-06	5.49713832440191
ERO1LB	1.15561513619582	2.05962900698487	5.25099428450535	8.8437010600927e-07	8.56410286792069e-06	5.49524095338283
ZNF621	0.438079624234573	5.01283031662875	5.37431589406801	5.23222140843848e-07	5.35190647307188e-06	5.49355134549174
NANOS1	0.398850812007211	3.89082320208973	5.33343742389244	6.23065322369471e-07	6.23214381059033e-06	5.4935363131157
TRIM5	0.56674627170736	2.47380709536421	5.27238462637191	8.0776195288918e-07	7.89077739492912e-06	5.49347443935901
PSMF1	-0.209695705318939	6.83518352673754	-5.41407994619694	4.41202039890694e-07	4.577334314598e-06	5.48628322958323
TBC1D23	0.392268007384608	5.54680023551665	5.38581588936623	4.98078648004173e-07	5.1081035756572e-06	5.4859039945468
ABR	-0.284519166584661	6.90530862064035	-5.41787122933134	4.34073894146589e-07	4.51458445628579e-06	5.48515849872628
HCG11	0.446818093057598	3.28907816803171	5.33254438400347	6.25442523231304e-07	6.24471687075841e-06	5.4689667046127
SFT2D3	0.352707473640026	4.23892085515649	5.3438783625793	5.9591993828682e-07	6.00009936659168e-06	5.46293794423274
SAMD1	-0.516730484493721	5.45235174555099	-5.3739637228788	5.2401141435607e-07	5.35670348025117e-06	5.46179691789187
PAK4	-0.425817119849608	6.5452475058549	-5.40224631103246	4.6419622829636e-07	4.78969763999759e-06	5.46118589522897
OSGIN2	0.422172981714385	6.54102528339437	5.40116483994793	4.66355257481756e-07	4.80846197664913e-06	5.45303513559853
ADAP1	-0.460492604681217	4.67121798296193	-5.33802856651082	6.10982941262926e-07	6.13280607712465e-06	5.44631475136479
KIF18B	-0.45128221516051	4.33111745231674	-5.36007941876666	5.56074525574322e-07	5.66369693404687e-06	5.44105208872277
CHDH	-0.699676774534635	3.16477527920066	-5.25529232252429	8.68427516415192e-07	8.42924073391043e-06	5.42902496798045
C20orf27	-0.444513391999221	6.63203662736083	-5.39683218834716	4.75103923290579e-07	4.88962339268409e-06	5.42394101541603
LOC338651	0.998243917428581	2.44611818490683	5.22690954371299	9.79142460872446e-07	9.41102213541999e-06	5.40731045675779
SRPRB	0.304005185549024	6.49439902474715	5.38742678438253	4.94652429332219e-07	5.07831014619523e-06	5.39136777693183
NUDT16L1	-0.507600059714259	5.57157839116757	-5.34272087650776	5.98871291208272e-07	6.02618740924617e-06	5.36267456747902
ZBTB44	0.416028290129575	4.37970799947594	5.33328122004487	6.2348048562222e-07	6.23256882339869e-06	5.36017849159513
PAQR4	-0.472172297166374	4.76176376255968	-5.32639270691863	6.42060626781169e-07	6.40299458693398e-06	5.35726521180901
ESPN	-0.517126795703831	5.8675036007188	-5.35302190694097	5.73100762001124e-07	5.81585991729781e-06	5.35408786714341
TBC1D8	0.346623204127315	5.02067885924772	5.32257423692724	6.52592309699042e-07	6.4964010639326e-06	5.34894225332463
ELOVL5	0.315273055435233	8.83050399386075	5.40700224030419	4.54817173322957e-07	4.70690742985961e-06	5.34310001564713
TCFL5	-0.232052047286966	5.74981858799924	-5.35222176167302	5.75063018189501e-07	5.83223403044343e-06	5.32138757495681
ACTN4	-0.315523729615819	8.91629831341281	-5.40387891188817	4.60955462080249e-07	4.76687961190112e-06	5.32009698554004
LPPR2	-0.362063074052839	6.11288348739221	-5.35308921019064	5.72936008302348e-07	5.81585991729781e-06	5.31486494900407
MGLL	0.299977917699721	5.968625065052	5.35148538627845	5.76874696064081e-07	5.84706207089435e-06	5.30909654243031
LPIN3	-0.319505699031116	5.03071743522109	-5.33790680781501	6.11300390490719e-07	6.13280607712465e-06	5.30561940890773
GOT1	0.275557548010866	6.89533309893308	5.36831003610472	5.36842955942506e-07	5.47448877755029e-06	5.3031702240312
AMOT	0.460083187891965	3.77250504820589	5.28690020877655	7.59512047200488e-07	7.48502031666527e-06	5.302362894984
SMARCA4	-0.285394023591308	7.95960077190405	-5.3895083279283	4.90259342183007e-07	5.03630051515271e-06	5.29454766684787
NFKBIL1	0.590917369284234	4.0840540460666	5.26974302216488	8.16859402521867e-07	7.96568900744939e-06	5.29244895752664
MTHFR	0.417333800947892	4.80990430897259	5.2961625914634	7.30209232054097e-07	7.22604686205487e-06	5.28987362995758
MAX	0.259589728154801	6.03803109715883	5.34716232783047	5.87623760585922e-07	5.93085079785091e-06	5.2889097195919
PRPF4B	-0.331608540141021	6.7157916565465	-5.37098633603865	5.30730973461574e-07	5.42207990236491e-06	5.27102769061467
PLA2G4F	-0.676859180121891	2.42304594036103	-5.20743918907302	1.06294961766145e-06	1.01465578800058e-05	5.26937281315767
CLSPN	-0.404223223460301	5.79736446037063	-5.34871032083343	5.83752415827401e-07	5.90603472613276e-06	5.26798530898331
EIF3E	0.303065014524137	9.63692308885479	5.40376431999773	4.61182205934944e-07	4.76687961190112e-06	5.26706052048728
TOMM22	-0.362215683643296	5.4395686456863	-5.33303911817111	6.24124486152844e-07	6.23527951399054e-06	5.26416719946389
CDCA4	-0.292769667935365	5.49911883196406	-5.341527594574	6.01928889635312e-07	6.0533125377396e-06	5.26379105319781
CDK5	-0.481905587246605	3.67943216158542	-5.26483612564137	8.34024953114636e-07	8.10943797435417e-06	5.26303387734913
CDK5RAP2	-0.232924400470031	6.26084176132657	-5.35519948964848	5.67793637758534e-07	5.77251112332749e-06	5.24880380062884
VASH1	-0.442626390715093	3.6980813532672	-5.26765147218279	8.24133507901568e-07	8.02726196048097e-06	5.24632522422725
C9orf78	-0.246201774439776	6.16682571846093	-5.34637208766238	5.89609732183986e-07	5.94372101328811e-06	5.24476182195898
UBXN1	0.408098947977885	5.69895798448749	5.3248033260385	6.46423923262873e-07	6.4426660862028e-06	5.23907631118878
IFFO2	-0.441120858746514	4.39055457438701	-5.26665985382749	8.27604306361657e-07	8.05637626285934e-06	5.23488871432204
RNF187	0.315773859098839	6.83031144360318	5.3552622121391	5.67641487693774e-07	5.77251112332749e-06	5.22782767617961
AHCYL1	0.241378720799939	7.25016184977056	5.3597947659842	5.56751566394441e-07	5.66714132463824e-06	5.2266211992328
CDT1	0.422541308611019	6.28237707882779	5.33589356232299	6.16572780357872e-07	6.17943089676601e-06	5.20215190659658
DSG2	0.383463376880168	6.24908623002583	5.34660094168179	5.89033918949346e-07	5.94149774457712e-06	5.20013700621765
SSU72	-0.28241176017829	5.85241764590794	-5.31991355261809	6.60030436706281e-07	6.56653719421525e-06	5.1923920916937
CSGALNACT2	0.418850959215404	5.1673856200781	5.28675565797437	7.59978347007549e-07	7.48520487358908e-06	5.18604645255469
CALR	0.238232136113835	10.0989302397095	5.3857752765274	4.98165327188286e-07	5.1081035756572e-06	5.18187328355986
C11orf80	0.313186210532657	4.95476958092052	5.29508646890079	7.33556079483091e-07	7.25058621351963e-06	5.18139493247285
GTF2H1	0.301567358332194	5.98728289538094	5.32276858976503	6.52052208457245e-07	6.49489049091064e-06	5.17740473673705
NR4A2	0.545517726451505	3.36593399408852	5.20706317586159	1.06463520135434e-06	1.01568506032231e-05	5.17681570951668
CRCP	-0.214609463669324	6.45032470836586	-5.32855601977653	6.36167999699293e-07	6.34801529055548e-06	5.17635772774274
HNRNPU	-0.181899204587538	9.64390869422011	-5.3811529351945	5.08127799751066e-07	5.20069114016941e-06	5.17403184519499
NXN	-0.413929287543149	4.69287983908004	-5.26896362618767	8.19562660060328e-07	7.98739273126395e-06	5.16864708433652
PTPN1	-0.215286188933343	8.13011315368175	-5.35408739300338	5.70497960805576e-07	5.79648110359202e-06	5.16616668113014
E2F4	-0.282353045780135	5.84846725078431	-5.31509793308139	6.73704309915539e-07	6.69063591391181e-06	5.15631006567066
SURF6	-0.295878063674528	5.659974519654	-5.30331367552629	7.08344986772729e-07	7.02214674498347e-06	5.12804170274855
PGD	0.24757863173962	8.14129839833178	5.34902823647734	5.82960442033562e-07	5.90159227153105e-06	5.11646185000201
H2AFX	-0.527679556085823	7.58599476206663	-5.34535112589563	5.92185263175684e-07	5.96608815743985e-06	5.11337466704075
NOL11	-0.305204416978876	7.63294480300249	-5.3480742055406	5.8534023340886e-07	5.91816774114917e-06	5.11136680678083
RBBP7	-0.211486753551452	7.50194037803346	-5.34045448349747	6.04691611675599e-07	6.07744141446077e-06	5.1084486620106
PGRMC1	-0.223382516535706	7.38404404438623	-5.3354863108074	6.17644709486445e-07	6.18532342601875e-06	5.10284925891841
SLC50A1	0.306946285342715	5.95439740465312	5.2983483660872	7.23457169105934e-07	7.16771190528889e-06	5.09015429778924
GMPPB	0.499405095651823	4.56405489384818	5.24565143015231	9.0458748888738e-07	8.72955635554099e-06	5.08944865839288
ARHGAP1	-0.297593545533892	6.28368907946607	-5.3078598699352	6.94779463904206e-07	6.89584080375902e-06	5.08257450212826
MAP3K11	-0.435206887230387	6.32949692704214	-5.30372375069528	7.07110796393603e-07	7.01406937063263e-06	5.07546360543046
SGTA	-0.381952065247352	5.92178617626212	-5.28458134215923	7.67026244092644e-07	7.54573347423845e-06	5.07273933958244
SUPT3H	0.760592673598446	2.29028928279398	5.14337583324394	1.39120689639143e-06	1.28829148035716e-05	5.04728854890896
C11orf84	-0.470079151183386	5.4605654269691	-5.26049769638334	8.49495261806433e-07	8.25506028962858e-06	5.04377409636289
ALG2	0.229933880341674	5.94856973581993	5.28473337188001	7.66531378624166e-07	7.54530357628638e-06	5.04376360157554
YWHAG	-0.282557154671359	9.44887194602258	-5.33902309038707	6.08396051787333e-07	6.11100034239722e-06	5.04317890756137
RHPN2	-0.239322766255975	6.41930357842765	-5.29553238171897	7.32167430087e-07	7.24114021335008e-06	5.03814382981438
ZNF226	0.482722054445134	3.29542724231132	5.1878275515149	1.15443768898819e-06	1.09078055992308e-05	5.03739485256029
FAM190B	0.48153818811543	5.87070423364512	5.2820125423631	7.75435227874332e-07	7.61501981853807e-06	5.02787205678187
AZIN1	-0.377778878552773	9.65199339190434	-5.33418142496887	6.21091603710067e-07	6.21611967710782e-06	5.02782998615634
SWT1	0.812672836949348	2.178888566928	5.12470601558571	1.50423180278189e-06	1.38072297857982e-05	5.01365516666268
CDCA3	-0.343097869224921	4.15184000389501	-5.25841802453565	8.5701024993173e-07	8.32325169562035e-06	5.01273381716364
PBX2	-0.262618256797873	5.44938924837652	-5.27047061976483	8.14343672088451e-07	7.94578971529012e-06	5.01261526134074
LARP1B	0.375471360473698	5.3777413714857	5.25085263727158	8.84900354758415e-07	8.56427866491883e-06	4.9997514343282
TCF7L2	-0.431909584127729	3.94552475529332	-5.19384541145494	1.12557576317251e-06	1.06712749791934e-05	4.99037240331901
GSK3A	-0.293767267401553	6.19226783633229	-5.28270399154408	7.73162937976773e-07	7.5971662601196e-06	4.98611675632463
TM7SF3	-0.245975765930829	5.72103102091751	-5.27734132172175	7.90958127131017e-07	7.73513860006384e-06	4.98064836643271
MEF2D	0.437941971730703	5.28492277923607	5.21122199636968	1.04613654806776e-06	1.00031947569383e-05	4.97844748953147
C6orf132	0.406592023003729	4.06459802331698	5.20667329889272	1.06638569097057e-06	1.01677504537011e-05	4.97462539262236
MPP2	-0.590459226835962	2.18507579363252	-5.13868788149395	1.41878195038739e-06	1.31237330410833e-05	4.9615438362943
RHOT2	-0.44644624732842	6.94610144962709	-5.28297384317177	7.72277899848239e-07	7.59293098004818e-06	4.95780551506748
CCDC74B	-1.2028534857435	0.309867947621671	-5.1629349376697	1.28169705601255e-06	1.20017365984065e-05	4.95704181481398
MTFR1	0.283515268763519	6.45864656803402	5.2817812810045	7.76196671931533e-07	7.61802414400408e-06	4.95569259234998
POLR3D	0.37831302191506	4.21651702584547	5.2210555001756	1.0036369623272e-06	9.64091014242395e-06	4.95508833756761
ADAMTS15	-1.03257219933814	1.1070483046807	-5.1145849841193	1.56919983323211e-06	1.43171293022224e-05	4.95466440163583
HINFP	0.355177687474179	4.32102279548087	5.21849562355222	1.01453523961831e-06	9.73441614881046e-06	4.95099538882038
TMEM154	0.59890176064681	1.99309617464361	5.13205846595631	1.45868964672933e-06	1.34408405795599e-05	4.94887186625429
KLHL18	-0.364659351021729	4.42247740418764	-5.21211814871023	1.04219174024178e-06	9.98259717285422e-06	4.94834637196955
PHF13	-0.328210096317396	5.63553052157035	-5.23041761798352	9.64744954701913e-07	9.2779727558567e-06	4.9403818800767
EIF4A3	-0.260458693378217	7.52306652915208	-5.29395247975203	7.37099132655161e-07	7.27700466028626e-06	4.94016903612427
RRM2	-0.216253081118188	8.46918250407167	-5.31695049716341	6.68411495350048e-07	6.64596542701202e-06	4.93315484059444
ANXA5	0.268265542477791	7.62388541665215	5.29414291196065	7.36502976195082e-07	7.27541392432755e-06	4.92958353200884
SLC26A2	0.520942466188411	6.77387793201248	5.28902814747438	7.52679918900492e-07	7.42206306821453e-06	4.91161438499242
SPIN2B	0.624637521867226	1.44147520520269	5.10459119987696	1.63603490678099e-06	1.48782206530752e-05	4.90719255540484
TAOK2	-0.300975088134619	6.84554405854945	-5.2787871341493	7.86121369768194e-07	7.70187099472952e-06	4.90202377734785
E2F5	0.411493831046066	3.53462497479275	5.18877835618263	1.14982997446716e-06	1.08704106800389e-05	4.89381242165259
DPY19L3	0.397147489615647	5.74356142361968	5.252789594927	8.77676316196014e-07	8.50913548525342e-06	4.89207225108909
ADAM11	-0.673671445634254	2.63130404049644	-5.10091213527994	1.6613322395559e-06	1.50836701272165e-05	4.89152340128367
CDCA2	-0.399064760915326	4.86519229996476	-5.23078104159728	9.63265307261147e-07	9.26907307171198e-06	4.88760458336777
RPA1	-0.205619866171456	7.039790252446	-5.27796707496341	7.88861198346185e-07	7.72135090060268e-06	4.8701380320387
LOC100505687	0.845351266389073	1.99013873296502	5.09475486922693	1.70452617356482e-06	1.54339446273406e-05	4.86981114157221
BCL6	0.457024243567445	3.93574613382583	5.15388465180986	1.33128033618332e-06	1.24104416623912e-05	4.86271487991147
ARHGAP21	0.355979851444389	6.51639693985972	5.25285635438688	8.77428361998957e-07	8.50913548525342e-06	4.86265960483602
YEATS2	0.292295770925987	5.63862412319021	5.24195107921379	9.18853713815244e-07	8.86211621098394e-06	4.85842505225539
CCHCR1	-0.422664075046892	3.98483661229807	-5.18391848274917	1.17357175736861e-06	1.10698330909378e-05	4.85685333065681
TMEM180	-0.727599628191868	1.9523526244386	-5.09482345928424	1.70403902446275e-06	1.54339446273406e-05	4.84992970913364
FAM83A	0.588204626154178	3.05741096447944	5.12009297896988	1.53351107896303e-06	1.40297807902504e-05	4.83730798259889
PCCA	-0.449102905169667	2.94034685937939	-5.12250186384389	1.51815299367357e-06	1.39121044746284e-05	4.83221540119407
FOXO4	0.904941086673548	1.51288308387196	5.07683052963181	1.83659972312314e-06	1.64870068542734e-05	4.83096588801188
SPAG9	0.407877139585647	8.51969115069591	5.27791573154221	7.89033047663835e-07	7.72135090060268e-06	4.82864551669051
LAS1L	-0.294684604791746	5.84645109538498	-5.23856418980807	9.32104044417958e-07	8.98473085812446e-06	4.82842834596989
XBP1	0.246145588694949	9.01451172394694	5.29030146302852	7.48620493642872e-07	7.38638887060967e-06	4.82638167448929
SLC25A10	-0.447855785774554	6.03617520612586	-5.2342930820294	9.49080146412162e-07	9.143096986519e-06	4.82204887229782
RHEBL1	1.22503686635033	1.1899085314852	5.12493013316395	1.50282329833976e-06	1.38018763544394e-05	4.82042178690702
PDZD4	-0.475665319843912	4.38962080265958	-5.16329562862305	1.27975879235213e-06	1.19903003043681e-05	4.81845398711067
CEP128	-0.445497538005162	3.86223730868788	-5.16127908670718	1.29063203904618e-06	1.20718849110785e-05	4.81357511567199
KLHDC4	-0.301631229000385	5.29131736266537	-5.20832317434025	1.05899717224368e-06	1.01146023464325e-05	4.80183128793368
RNMT	0.382374106114984	5.9378078842753	5.22054996187347	1.00578010804461e-06	9.65595093394833e-06	4.79900306291508
TMED7	0.457513479491882	6.51868407746026	5.25240096685386	8.79121097131324e-07	8.51820465146249e-06	4.7981809657242
ATXN2L	0.248758428184619	8.0395155461045	5.26571494425076	8.30924913528569e-07	8.08399549380558e-06	4.79814219451728
NAT9	0.366351486340567	4.96283439967166	5.19129303124072	1.13772997097803e-06	1.07621018295456e-05	4.79445255886457
KIAA1211	0.53445544758963	3.49085353833136	5.14933476011424	1.35691016969549e-06	1.26021410152095e-05	4.7909323773362
FLJ42289	2.12521664398434	-0.137358640978521	5.27924872051515	7.84583298820863e-07	7.69534392626126e-06	4.78646446379314
CHCHD3	-0.225257157002092	7.10419370527829	-5.25010580826484	8.87701211965283e-07	8.58145379705629e-06	4.7826908803322
CDK2AP1	-0.226353523924555	6.97555780155385	-5.25041835118792	8.86528019122055e-07	8.57506916818811e-06	4.78110636363901
HNRNPA3	-0.241099642923693	8.69538744198308	-5.27128054430204	8.11552198918933e-07	7.92317511659091e-06	4.77712343834168
ZNF263	0.293925907923963	5.54161663871086	5.19478483540679	1.12113432065073e-06	1.06412317698994e-05	4.77129285522265
STRA6	0.595357674503606	3.61804846003332	5.10436957795721	1.63754808572284e-06	1.48838881443635e-05	4.77023144420111
MXD4	0.41178776957014	5.6403464311719	5.21239676662508	1.04096824587101e-06	9.9765919449552e-06	4.76159852219202
PLEKHG2	-0.502897548125133	3.97486760783215	-5.12914107524803	1.47659700003672e-06	1.35833928650243e-05	4.7399028254978
CAMKMT	-0.540291524495773	2.76871427277109	-5.0804874215929	1.80886812699263e-06	1.62467833275106e-05	4.7398304786178
SGTB	0.693313335088381	2.96660671683024	5.08216418456141	1.79628959527077e-06	1.61511544039292e-05	4.7360675105531
ERAL1	-0.286458132345035	5.7589927369385	-5.21648591244204	1.02317222585483e-06	9.81165843187854e-06	4.73566696425368
MCF2L-AS1	0.921228067118246	1.09949996701839	5.04730740453874	2.07619990339664e-06	1.84693442470242e-05	4.71698000810441
ARVCF	0.479182818740722	3.99339694866426	5.13539384949773	1.43847625881403e-06	1.32765325344403e-05	4.71649085065806
FANCG	-0.314327458351947	5.18711141595287	-5.19568535563461	1.11689288307839e-06	1.06130207821608e-05	4.71288129784434
ICAM1	0.869264201953695	2.31956602951572	5.04985114160995	2.05440970099251e-06	1.83047138196051e-05	4.70922402349914
CC2D1A	-0.321075928398781	6.16810306613122	-5.20885726231446	1.05661613863201e-06	1.00976276014181e-05	4.70710066094452
ASMTL	-0.414127415316283	4.84919852406116	-5.15054329062214	1.35005583083041e-06	1.25574714765338e-05	4.70370720512447
PKP1	-0.914363791871706	1.69720329595978	-5.04314135962581	2.11237485748552e-06	1.87313664456988e-05	4.70138346919745
EFHC1	0.419240865811196	3.46921420062536	5.1244268799318	1.50598787945518e-06	1.38157659330819e-05	4.69896381135279
MOGS	0.334140953747871	5.80607782341495	5.21125454686555	1.04599300777042e-06	1.00031947569383e-05	4.68071079902955
GLIPR2	-0.967319714420476	1.0342453805966	-5.04988176981901	2.05414869671549e-06	1.83047138196051e-05	4.67681147487412
RBM7	0.467296816214565	3.62252784108895	5.11431645171835	1.57096034248674e-06	1.43253766454462e-05	4.67539935935555
KAZN	-0.401620289389679	4.17848490180852	-5.1202470721703	1.5325241189873e-06	1.40284254876538e-05	4.67184469349382
HAUS7	-0.46816737566698	4.48295888803818	-5.13663758106837	1.43100909450013e-06	1.32149067346329e-05	4.65965483840178
EPB41	0.370926990004259	5.83471153001413	5.19185476629357	1.13504408367869e-06	1.07427715084563e-05	4.65759143483881
SLC48A1	0.457155929011868	4.0429630563974	5.12535280467208	1.50017045090427e-06	1.37850827587489e-05	4.65417062131633
CASC3	0.221978561950661	5.88581155741773	5.19573666401025	1.11665169394939e-06	1.06130207821608e-05	4.6524221609447
MTSS1L	-0.353412304217341	7.24223338406517	-5.21185134313956	1.0433646800563e-06	9.9881115679803e-06	4.65108738803796
NDUFA9	-0.278991637177222	5.36363589172701	-5.18473030359674	1.16957274902414e-06	1.10383378412413e-05	4.65053199494868
GANAB	0.201454002803807	8.9180986025663	5.24882881457304	8.92510453872062e-07	8.61798200378543e-06	4.64866054526785
PLIN4	-1.06390792648548	2.38123083815767	-5.02919228926459	2.23802862739304e-06	1.9730517008182e-05	4.6475135609033
PDCD6	-0.273134436553289	7.96611362072068	-5.23132716474606	9.61045984452863e-07	9.25304147610229e-06	4.64138268348808
C11orf54	0.60622572463522	2.38475200149772	5.07139457357211	1.87859060717403e-06	1.68458709460474e-05	4.63430264324959
KRT17	-0.589702025950781	4.85955005466614	-5.11511500680008	1.56573063226502e-06	1.43010808814857e-05	4.62845609049835
SUDS3	-0.236793528003184	6.25418785682938	-5.20129217247259	1.09083532451224e-06	1.038311324254e-05	4.62452099261438
PABPC3	1.09614849344179	-0.107656775915724	5.05666083504112	1.99716820139737e-06	1.78326967432833e-05	4.61942805216756
FUBP3	-0.203969059447212	6.88318564947472	-5.20328365854425	1.0817236507242e-06	1.03081175696362e-05	4.61017192145169
PPP5C	-0.310321035131969	6.09528058952803	-5.19479538627151	1.12108453524538e-06	1.06412317698994e-05	4.60943089720917
PIF1	-0.38300563516063	3.28243429009725	-5.15257859455885	1.33858867325583e-06	1.24716194827468e-05	4.60296495910721
ATXN10	-0.239249805258439	6.28225137903944	-5.19461512506169	1.12193541425215e-06	1.06427951604952e-05	4.60093409135778
MYBBP1A	-0.304962365295405	6.64946499983702	-5.20258225338381	1.08492428447714e-06	1.03327299166263e-05	4.60043242855836
EHBP1L1	-0.287564741671544	5.83907575035715	-5.17364758880077	1.22533390913218e-06	1.15255817189688e-05	4.59483914433299
RPS10P7	1.02092779477902	0.378084540364345	5.03207796376607	2.21145053966395e-06	1.95167803827651e-05	4.59303999303333
NDUFA4L2	2.14622049403171	-0.717909791682829	5.24956508563689	8.89734508546035e-07	8.59614091330092e-06	4.59251075073817
CDYL	0.217482510280511	6.1645562850102	5.18111023269976	1.18750840082234e-06	1.11886707016073e-05	4.5733569513191
SUMF2	0.239271301520846	6.61377448229731	5.1925335055153	1.13180701401917e-06	1.0718199605015e-05	4.56362663167018
FRMD4A	0.247875745296001	4.89903179988247	5.16500403571855	1.27061705549659e-06	1.19180031610347e-05	4.55682896614214
EPS15L1	-0.252194995697187	6.17091598653785	-5.16940040297562	1.24738418195005e-06	1.1719805089288e-05	4.55464679257095
URB2	-0.30634448839356	4.90625582190586	-5.15765513550732	1.31039965858295e-06	1.2243085972146e-05	4.54916712211966
CFLAR	0.318997875505745	5.25539768947127	5.15214762246478	1.34100885960066e-06	1.24872116748115e-05	4.54511850116168
MAP3K8	0.368589494361998	4.93944866183709	5.11461666518033	1.56899225794501e-06	1.43171293022224e-05	4.54038358709413
PIGX	-0.281659792960033	5.42886317100015	-5.16082904634556	1.29307095364802e-06	1.20879366287364e-05	4.54035456313501
PTPRS	-0.367909006166285	5.97532912713261	-5.16371282166523	1.27752047047852e-06	1.19760383118177e-05	4.52996251659525
DNM2	-0.250274820762387	7.47826263000092	-5.19319979898543	1.12863807387172e-06	1.06942454093092e-05	4.52743126514099
DNAH11	1.53241404752321	0.0739131113970276	5.05328738653967	2.02532787119589e-06	1.80648444362027e-05	4.51699942889315
ABCD1	-0.479003340176885	3.95374346934992	-5.08659525907373	1.76345840471178e-06	1.59072698815533e-05	4.5169869669433
CDC45	-0.323225382514059	5.8356622187825	-5.15484335707507	1.3259404961131e-06	1.23744580675198e-05	4.51180563760443
MRPL20	-0.372912936257826	5.5486326009853	-5.15040173192646	1.35085694811983e-06	1.25579386327716e-05	4.50937183849541
PITHD1	-0.291718938540093	6.09058161481001	-5.14868179828381	1.360627654446e-06	1.2627711927278e-05	4.50449032422073
FASTKD5	-0.316720177702608	4.5714312755012	-5.11745513250145	1.55050288940107e-06	1.41697324165812e-05	4.5000375230786
BUB1	-0.305640722376542	6.51579343940632	-5.18532801615889	1.16663694341779e-06	1.10168471155952e-05	4.49917332906752
FBXL5	0.363559299851832	4.54999410167224	5.12336597638762	1.51268042761645e-06	1.38695545347903e-05	4.49529248328802
CLCN5	0.45371472134555	4.50614355992033	5.10169081737132	1.65594635869681e-06	1.50429369379931e-05	4.48851098975749
CXCL12	0.272078754514451	6.62471432582455	5.18113505535027	1.18738450693509e-06	1.11886707016073e-05	4.48611616114563
EIF2S3	0.221747123865873	8.03719049149673	5.19671090910124	1.11208163091993e-06	1.05793249121188e-05	4.48521307799399
ANKRD27	0.26181813948319	5.99955273520732	5.16559501854399	1.26746955932308e-06	1.18951520258806e-05	4.47807343662136
PRSS22	0.502031773811824	4.2905442660984	5.06108851091566	1.9607872941084e-06	1.7535939415331e-05	4.47306049716662
LRP4	-0.987503689937593	1.1479446509581	-4.98561958018578	2.67928518081846e-06	2.31807373843807e-05	4.462566900419
GOLIM4	0.406359384488352	4.25228813784794	5.10951280529881	1.60278085736649e-06	1.45837361581051e-05	4.45383029264496
SAP130	-0.306805870459133	6.20989664743881	-5.14385254466211	1.38843231316088e-06	1.28643446012756e-05	4.45242884168369
TROAP	-0.296535514586923	5.50946870171262	-5.15487398425606	1.32577025264212e-06	1.23744580675198e-05	4.44901293634006
PDXK	-0.28359340224694	7.55898603304042	-5.17436128622657	1.22166613140715e-06	1.14975488923203e-05	4.43457299460178
H2AFY2	-0.302651911742363	4.85940725042848	-5.1109897492223	1.59293084391559e-06	1.4502000780427e-05	4.43145307501131
SLC35E3	0.31936914478545	3.92600568629105	5.08927077027542	1.74391896321526e-06	1.57395039076157e-05	4.41450715103145
BACH1	0.572747170561376	5.05750105779527	5.08541111132422	1.77217434899379e-06	1.59600666734368e-05	4.40496880636366
CSK	-0.317664552101804	6.64951547288328	-5.15440979898994	1.32835275219108e-06	1.23900565686802e-05	4.40494585489345
C2CD4A	2.12937082947441	-0.838230454974793	5.13081729551938	1.46628206445834e-06	1.3503359716961e-05	4.39689645285767
HEATR5A	0.402430626812184	5.80477326527172	5.13399347228414	1.44692942755879e-06	1.333982786466e-05	4.39020038651459
DPH3P1	-0.450762684141293	3.06635397468459	-5.01350014215008	2.38810079551255e-06	2.09334016493737e-05	4.38130557357801
PSMD12	-0.320466204511225	8.6642897700559	-5.17494856048555	1.21865610139159e-06	1.14756782881042e-05	4.37437183971097
GPBP1L1	0.239721497985668	6.55272218610012	5.14257979608203	1.39585210902849e-06	1.29187773499682e-05	4.36125784888943
FAF1	-0.21358747476787	6.01084641360369	-5.12038413262514	1.53164677396446e-06	1.40280726439111e-05	4.35831472683362
L1CAM	0.306832769101035	6.5219239232496	5.13708866550197	1.42831021803515e-06	1.31972707659778e-05	4.34732233235877
PSMD2	-0.194366503687618	9.02996279976836	-5.17329438866753	1.22715302350538e-06	1.15362041400247e-05	4.34628563896037
FAM117B	0.409564771662196	3.94964046095532	5.04354081959705	2.10887976393465e-06	1.87102945209778e-05	4.34495343040636
C3orf19	0.348021645024505	4.87382880388032	5.07125489199289	1.87968184716655e-06	1.68466233719257e-05	4.33759070605706
MSH6	-0.252278738539844	7.02283871172071	-5.13796106712852	1.42310465609177e-06	1.31564412761077e-05	4.33545968004338
VASN	-0.538777037130371	4.82206514379635	-5.04439652431819	2.10141170245314e-06	1.86635414059003e-05	4.33269609645744
OXA1L	0.232056737462302	7.20048529177671	5.14668291415197	1.37206975289715e-06	1.27197863345077e-05	4.32930227148167
PRPF19	-0.258359026548039	7.81262139243232	-5.14929805660455	1.35711886919351e-06	1.26021410152095e-05	4.3179139212153
ZFP62	0.283641027345112	5.10861255286615	5.11340459622105	1.57695290226953e-06	1.43721854700575e-05	4.31496692999842
CNTNAP2	-0.776711902844552	1.57712323488172	-4.9418131019563	3.20796226573785e-06	2.73305965013753e-05	4.30730916147576
SLC25A44	-0.246153938610488	5.80640047222915	-5.09269511390503	1.71921870797223e-06	1.55501426025568e-05	4.30425756477314
CCT7	-0.22754042315818	8.89467578562357	-5.16146290993034	1.28963713408537e-06	1.2069329283964e-05	4.30209587015173
SYT17	0.426678019572792	3.50697809396667	5.00757766436455	2.44725316598999e-06	2.13722516699825e-05	4.29469684142439
EDIL3	0.694851392052228	2.51645863849875	4.9710812897837	2.84456276873799e-06	2.44966363256304e-05	4.29028887741808
TMEM2	0.333887986400492	7.15589074241024	5.1264125431283	1.49353920976412e-06	1.37316930973586e-05	4.28882558508798
WDR89	0.355966948914018	4.8275621205987	5.09117041135298	1.73017414848367e-06	1.56323243972128e-05	4.28485087253534
LLGL1	-0.40396412227161	4.49801620057535	-5.06582116256275	1.92261519347472e-06	1.72221834470655e-05	4.28468596718127
PIGA	0.404803411790132	4.77883763565424	5.04639937478114	2.084032735032e-06	1.85193217113046e-05	4.28259186976711
CENPB	-0.325170118181368	7.20816565036469	-5.13482929560057	1.44187828843342e-06	1.33005915586103e-05	4.27929481321981
TSNARE1	0.644559912911691	2.31194820162034	4.95468447420248	3.04289656746651e-06	2.60971293304154e-05	4.27575364798155
DHX30	-0.320844150087078	5.859660810168	-5.10053481648738	1.66394817047199e-06	1.50992236586943e-05	4.27045043759504
GNL3L	-0.300440077358433	6.23133358001061	-5.11815786010105	1.54595836511039e-06	1.41359254773681e-05	4.27006103079797
MORN4	0.471323534261714	3.04533343675753	4.98123723599881	2.72809463543592e-06	2.35664538652016e-05	4.26132536288875
KALRN	-0.434785896163842	3.35034846859468	-5.009861632067	2.42427416008766e-06	2.12381147476721e-05	4.25625053666233
HPS6	-0.444194819017627	3.34199510115506	-5.04427231290861	2.10249414067904e-06	1.86635414059003e-05	4.24980614066789
KIAA0564	-0.396191280979674	4.74342052801546	-5.05357400264018	2.02292038585592e-06	1.80529992172115e-05	4.24776109763002
YWHAQ	-0.191076885001086	8.99963570545702	-5.14808709183196	1.3640221274872e-06	1.26521941542407e-05	4.24303838164212
TMF1	0.397704181729364	6.20072838051041	5.09850678305698	1.67807742328157e-06	1.52191794072457e-05	4.24020875662814
EDC4	-0.276988418853234	6.64200468463503	-5.1124067416078	1.5835361987023e-06	1.44243242849113e-05	4.23554251662158
ENO1	-0.248017502451578	10.9195286013002	-5.16809537156088	1.25423705570934e-06	1.17775746881993e-05	4.2324386757814
EIF5A	-0.281328100763581	9.52121741303319	-5.15060299763618	1.34971807249604e-06	1.25574714765338e-05	4.23242787513417
FSCN1	-0.495805931155436	4.941113892814	-5.04007672239826	2.13937757823791e-06	1.89406832284017e-05	4.21564390422502
WARS2	0.332347673947157	4.10552626544493	5.02343853596108	2.29195543609047e-06	2.01846565103618e-05	4.19820199118107
ETS2	0.265452116971175	6.36117609938898	5.0635013812262	1.94123438007401e-06	1.73796594070437e-05	4.19678467331485
TPX2	-0.241051755932196	7.80228233822554	-5.12986649248913	1.47212434431772e-06	1.35497014498457e-05	4.19472225610498
ARHGEF18	-0.379751496658717	4.78388780600274	-5.02848272314858	2.24461153398635e-06	1.97781260771274e-05	4.1919878436753
DUSP8	0.540038905853355	4.82636977027783	5.00863431874945	2.43659589693615e-06	2.13014269630738e-05	4.1897303553755
CIR1	0.43614064928725	4.50941903756504	5.03017080547444	2.22898143727049e-06	1.96611210743205e-05	4.18815496231929
LARP6	0.809342773728778	2.39457580105659	4.90773231369673	3.68825926716892e-06	3.10558057812855e-05	4.16865927952318
PARP11	0.593003839646425	3.07256826410496	4.953250614802	3.06086717577668e-06	2.62243558645948e-05	4.16066803576094
MAPK14	-0.268856123362946	5.75579584032965	-5.08104411356343	1.80468250577009e-06	1.62178991007518e-05	4.15160024362012
HCAR1	0.40449892443192	2.92152270118206	5.00429313642196	2.48067135532164e-06	2.16527910993732e-05	4.14606940166684
ZRANB3	0.417144682584698	3.73727255910577	4.98665866763413	2.66783747261816e-06	2.3118040842657e-05	4.14568553494486
MAF	1.19937361029727	1.48343280762295	4.90581799853262	3.71721985996869e-06	3.12552966003602e-05	4.14446642895778
SPG21	0.181989710496783	7.07488410820871	5.09609408112917	1.69503917959692e-06	1.53646803466553e-05	4.1407898858162
RBM24	0.506279405839233	3.99414698370701	4.95060551700259	3.0942898672555e-06	2.64700274884813e-05	4.13481527706584
EDEM2	0.351206103746787	4.31085615387928	5.02014146856447	2.32342576770239e-06	2.04402801362729e-05	4.12305360448646
TMEM106A	0.855844472362637	0.918555717012114	4.8901007863126	3.96351364461912e-06	3.30767476011029e-05	4.11906673923912
GLE1	-0.183338507432577	6.65938836008222	-5.08422872688415	1.78091924306227e-06	1.60301902158092e-05	4.11509863237968
DENR	-0.307739368461922	7.15049510126292	-5.09191066396596	1.72484673334841e-06	1.55926144694696e-05	4.11467215071418
CLN6	-0.2839115313493	6.99011044002102	-5.08352662625073	1.78613187278206e-06	1.60684612374433e-05	4.11082021706523
ICK	0.342508062583441	5.13053910820782	5.04666511930642	2.08173739623285e-06	1.85087592847412e-05	4.10947501422213
CDKN2C	-0.358685249084708	3.6309568204516	-4.99180109775496	2.61188082218815e-06	2.27112871245909e-05	4.09287666604086
NDUFB10	-0.396596269402498	6.24388206018842	-5.06225760908043	1.95128953234095e-06	1.74603350127716e-05	4.09000997545043
CRIPT	0.511990688931077	3.82574501507306	4.98759628983075	2.65754852902182e-06	2.30762417442165e-05	4.08753081473689
CYBASC3	-0.316692504774904	5.39320075368036	-5.04085302130283	2.13250589825124e-06	1.88998561962659e-05	4.07973654580693
RBBP8	0.282123938140406	6.07241537853945	5.05912546254688	1.9768366206377e-06	1.76700243952672e-05	4.07691125763128
EIF4EBP2	-0.268788073080627	7.94082207506381	-5.09414733453329	1.70884702071593e-06	1.54646956571716e-05	4.0672483169984
CDK1	-0.328039168882258	6.71044490359801	-5.08551521589183	1.77140640318844e-06	1.59600666734368e-05	4.06434571633792
EZH1	0.350598733095537	4.31823339275535	4.9866537459653	2.66789158253575e-06	2.3118040842657e-05	4.053221018907
RELT	-0.508163872935091	5.04485782771521	-4.96246006744773	2.94721998895763e-06	2.53545818391602e-05	4.04551129991345
DUSP3	0.25512461618763	6.61964217285845	5.04821829465219	2.06837124346109e-06	1.84094947714972e-05	4.04350746541501
SNRPA1	-0.310898003934604	6.55768561677769	-5.0578273771728	1.9875196928468e-06	1.77560252901548e-05	4.04256908321663
PCYOX1	-0.306537285932289	6.60818016322384	-5.07153725290227	1.87747658571874e-06	1.68449133152147e-05	4.04197982600147
AOX1	-1.01397840374915	1.59349115632367	-4.87000773370284	4.30159488988927e-06	3.56844607829902e-05	4.03464249994394
SNX16	0.485813052340063	4.93669039968733	4.99622597617307	2.56464885370074e-06	2.23391601194225e-05	4.03244845376951
CAP2	0.291119717262864	5.9678699224242	5.03926638480182	2.14657359354121e-06	1.89943369197795e-05	4.02518488708766
WLS	0.667339540121894	2.35768564331355	4.89774317829551	3.8418338799387e-06	3.22220811474898e-05	4.02187585088267
ABCB9	-0.460422730656574	4.3412934616279	-4.95848002087833	2.99582142721207e-06	2.57346587893792e-05	4.01407056909099
MEF2A	0.384730872017827	6.44753232767533	5.03580029356734	2.17762067992733e-06	1.92385252250949e-05	4.01405814993331
RAD54B	-0.38752731248764	4.93942803484502	-5.01890396079922	2.33534610075145e-06	2.05127774101719e-05	4.00811624301321
ZDHHC9	0.218179526070119	6.5132249615392	5.04850439213643	2.0659183197259e-06	1.83974536629904e-05	3.99922366814144
MED24	-0.279282389918786	4.99269040922736	-5.00940531117989	2.42884833127907e-06	2.12448009897025e-05	3.99165578315028
GGPS1	0.327901206671914	5.42659744694071	5.00954403453437	2.42745687597531e-06	2.12448009897025e-05	3.97620736852222
PTP4A1	0.315027080045789	9.46722900738722	5.08578979335956	1.76938249085744e-06	1.59521039229649e-05	3.97109904325486
NR2C2AP	-0.360152097112438	5.26989449194635	-5.00371306814577	2.48661924588195e-06	2.16933856380437e-05	3.9668253244173
ATF2	0.505620315520733	5.05737828476337	4.98377901857849	2.69968037573489e-06	2.3345116134328e-05	3.96041963749104
HAUS4	0.27718302127303	5.41596569885332	5.01950109662046	2.32958674704348e-06	2.04729420691304e-05	3.96017952569388
C18orf1	-1.37455459738917	1.34030534721279	-4.88127283779762	4.10874038115281e-06	3.41863552907461e-05	3.94283530200981
MICALL2	-0.400791176402626	6.24228262151399	-5.00948733015206	2.42802555157163e-06	2.12448009897025e-05	3.94169232903568
KAZALD1	0.840485423016669	1.75573191641362	4.84455034962106	4.77041081436642e-06	3.9204103419884e-05	3.93964967823463
ZNF37A	0.456528475578816	5.04617569884614	4.97995806695346	2.74250430377618e-06	2.36664819279427e-05	3.93555464607678
NSUN4	0.267776485083131	5.13734583442044	4.99685176121752	2.55803664959545e-06	2.2293176095797e-05	3.93256005822156
HSPD1	-0.25129173590717	11.0907695448554	-5.09020201060716	1.73716773327169e-06	1.56870373494793e-05	3.92229387498376
RAB11FIP3	-0.251543602692776	6.05986866182442	-5.01960686306093	2.32856807783528e-06	2.04729420691304e-05	3.91865118954994
PSPC1	-0.235201003400766	6.37735591671062	-5.01348600973581	2.38824027427679e-06	2.09334016493737e-05	3.9176334852891
GPR153	-0.635904606299952	3.54544494043925	-4.89452682772818	3.89259401742101e-06	3.25661542507999e-05	3.9172577916709
IPO11	-0.335338256693057	5.5040152089334	-5.00771801399809	2.44583500713522e-06	2.13710264677793e-05	3.91577882677942
C10orf76	-0.256480195196911	5.21608602022601	-4.98746230167119	2.65901646913963e-06	2.30770064503846e-05	3.90951599835969
BOP1	-0.444474581312436	4.18645333416842	-4.93767738526257	3.2628270594218e-06	2.77838695222862e-05	3.8985721138428
PLIN3	-0.322049113554553	5.12996652478807	-4.96692209609728	2.89364587298174e-06	2.49065020997152e-05	3.88597146134518
MAFB	-0.530263891183897	3.61131839454748	-4.90072303975944	3.79538121519731e-06	3.18484472869844e-05	3.8851748926904
SPATA2L	-0.496465612255072	4.92360229573544	-4.95846416965045	2.99601654286781e-06	2.57346587893792e-05	3.88408048567835
SPIRE1	0.300582071864604	6.07691686645815	4.99304587297997	2.59850885124488e-06	2.26223123520142e-05	3.88008938026531
RIN1	-0.734053739615072	2.72962879379539	-4.84309792051112	4.79860640586866e-06	3.93391634959547e-05	3.86422290422095
PTMS	-0.390956246019265	7.10852947640156	-5.02144943955247	2.3108911699402e-06	2.03407073295157e-05	3.8634216601879
MTMR3	0.282357981159922	6.04672671378461	4.99171548798849	2.612802943537e-06	2.27112871245909e-05	3.86048097987717
KIF23	-0.27162347273059	7.00670045513379	-5.03880521916479	2.15067939958854e-06	1.90206040606657e-05	3.85927644444221
ANAPC2	-0.376967152613518	5.3489856959227	-4.98100438448051	2.73071217356497e-06	2.35768871402688e-05	3.85293724131234
UBE2K	-0.291847481319778	6.80174065759342	-5.01658932194655	2.35780216524513e-06	2.06882914016577e-05	3.84461002072824
MAPKAP1	-0.179775116836041	6.80030334125198	-5.01701090228992	2.35369647827484e-06	2.06631075604558e-05	3.84393458466491
NSF	-0.265094326533197	5.77505310897598	-4.99257749587167	2.60353253566889e-06	2.26542550085986e-05	3.83286154196686
ACOX3	-0.332449152108718	4.18222056324052	-4.92473674809047	3.44046591829659e-06	2.92369674886139e-05	3.83134019655177
TELO2	-0.395988009441987	6.2548050688092	-4.9986464842468	2.53916515766442e-06	2.21402492683941e-05	3.82724090783019
C17orf62	-0.353773099520644	5.55784940625351	-4.97917115421997	2.75140558113777e-06	2.373105051003e-05	3.81693775890285
NMD3	0.296459657080565	8.10263277593099	5.03308895072753	2.20221197974193e-06	1.94455085265069e-05	3.81023986823736
GHR	-0.565030604281437	2.41731796074497	-4.84999832605168	4.66607922288989e-06	3.84411374007933e-05	3.80404856089202
CCDC69	-0.821972040436579	1.68287429257337	-4.80708259370895	5.55193954732087e-06	4.48120834890899e-05	3.79712111862062
SDC3	-0.351318395164241	5.40564362840751	-4.9438580332837	3.18116697343489e-06	2.71198572681793e-05	3.79677218306493
OLFML3	-0.822085950079163	1.72385187236337	-4.8095128157121	5.49768074406285e-06	4.44715774852532e-05	3.79403827735869
PODXL2	-0.349606615875234	5.82102276968745	-4.97510789347891	2.79781751009267e-06	2.4118917545768e-05	3.79163097541618
BCCIP	-0.273715324859791	5.94358513204192	-4.98200762775751	2.71945189348316e-06	2.35039346080684e-05	3.78897403209793
TPI1	-0.282753048726896	9.47040322818404	-5.04038204511013	2.13667233595004e-06	1.89267521962016e-05	3.78663721849329
SLC35E2	0.334703724264898	3.75223613918812	4.90978687015376	3.65742137468213e-06	3.08299975152136e-05	3.76460792116792
GALNTL1	-0.789744555122328	1.72005187354188	-4.79166154585937	5.90856866644847e-06	4.74843355971572e-05	3.75148932463751
ADSSL1	-0.535080932436721	3.28596733248621	-4.83728002128098	4.91318104310217e-06	4.01407131240062e-05	3.74886011050206
LYRM1	0.378355761136935	4.93519295298097	4.92623226011751	3.41946514946009e-06	2.90732766444182e-05	3.74805956232861
SCYL1	0.279020855656257	7.13204877664268	4.98993336164978	2.63207080563722e-06	2.28668842355724e-05	3.74759693951623
HAX1	0.297274495700077	5.9473934690222	4.97115563676804	2.84369281240949e-06	2.44966363256304e-05	3.74615634423563
OTUD6B	-0.419504391896873	5.38067329528238	-4.95070241316908	3.09305926788667e-06	2.64700274884813e-05	3.71829350905619
SNX2	0.243183275777744	6.93494802384662	4.98720884382708	2.66179544972632e-06	2.30891426873563e-05	3.71284255855066
FLVCR2	0.330195509361328	4.90561404488624	4.91298079120199	3.60997986170545e-06	3.04607987927154e-05	3.70790244438306
C7orf23	0.417518795322057	4.25507793869775	4.89100794074573	3.94887638320784e-06	3.29710477447668e-05	3.70170841107152
ZNRF2	0.32120391627011	5.12508616311531	4.94679608849491	3.14304999371855e-06	2.6832245071439e-05	3.69099091154022
CHMP1B	0.233259399212804	5.57736414324709	4.94449542779621	3.17285966349395e-06	2.70729107205473e-05	3.67916880897428
AKIP1	-0.497551950308353	2.35855797552029	-4.81089124933393	5.467134323296e-06	4.42557378619566e-05	3.67617364756929
TBC1D4	0.335310788101967	4.46872907592799	4.90708080038437	3.69809090625382e-06	3.11100967385256e-05	3.67464865592198
C17orf70	-0.387671676293094	5.17245063372806	-4.91679334130092	3.55413332129891e-06	3.00834259217912e-05	3.66976225892139
C15orf23	-0.288334308906387	4.88330018436232	-4.94902183425881	3.11447064419686e-06	2.66154353876077e-05	3.6664553775031
METTL7B	-0.722018857310067	1.70309814689244	-4.77145551045505	6.40969260664553e-06	5.12407739739674e-05	3.66041007406636
FOXP1	0.354147189062502	4.74287999494995	4.90376570873174	3.74851360959264e-06	3.14709546219013e-05	3.65456063127757
ATP1A3	-0.698282160924228	2.50562751922708	-4.78170785686243	6.15047571269547e-06	4.93099500571041e-05	3.64866051733873
SLC4A8	-0.634114010325081	2.84891857449952	-4.80944821495825	5.49911637404351e-06	4.44715774852532e-05	3.64502384524339
TRAF2	-0.430791291215708	5.4264563724228	-4.91677062123654	3.55446362242641e-06	3.00834259217912e-05	3.64314842388668
SLX4	-0.384529268559727	3.63508011267108	-4.88859236010568	3.98796959811379e-06	3.32476588030185e-05	3.63869043733006
CD3EAP	-0.448135560523927	3.28983670677087	-4.84402298624598	4.78062969114485e-06	3.92495095506659e-05	3.63516573087275
DGCR2	-0.287819175653316	6.26826613005342	-4.94994539488792	3.10268623936887e-06	2.65282845946856e-05	3.62016963755631
NOLC1	-0.176015448654928	8.54306781735644	-4.98576037580006	2.67773122584569e-06	2.31792841723827e-05	3.61855185780941
EDN2	-1.96675536664255	-0.670453808855349	-4.98586288366764	2.67660040348712e-06	2.31792841723827e-05	3.61743285943529
KIF4A	-0.254657797032175	5.85465384270597	-4.95510704703409	3.0376200804325e-06	2.60652428040806e-05	3.61235425292292
NKD2	-0.551843030638152	3.82125516049153	-4.82675544061589	5.12724109902918e-06	4.17302515854084e-05	3.61233811507686
RFXAP	0.51354379243492	2.53069358687641	4.8075297724513	5.54191660908533e-06	4.47744025943686e-05	3.60885515448015
SLC7A8	0.902520198559325	1.00622567988291	4.75882611339789	6.74362464171897e-06	5.35519366135366e-05	3.59003696809985
KIAA1967	-0.220191879960451	6.49356894632837	-4.94382447928165	3.18160487683376e-06	2.71198572681793e-05	3.58750929394607
DAB2IP	-0.387436577833032	4.61799761546872	-4.88546103510332	4.03920710555887e-06	3.36580466533964e-05	3.58725502984374
PPP1R15A	0.539583135261538	7.73047738173972	4.90888894617095	3.67086778001801e-06	3.09277545355271e-05	3.5861966640035
S1PR3	0.300602156668088	5.23574053139686	4.91555224662004	3.5722200142985e-06	3.0218415538254e-05	3.58529215891202
VTCN1	-0.632453100256523	3.56166691020935	-4.79872900647884	5.74244550587196e-06	4.62381601541659e-05	3.58387032527015
TNPO3	-0.202937619663802	7.21037287143516	-4.95441762186166	3.04623323628269e-06	2.61123550197805e-05	3.57790433865217
THAP5	0.413646336842263	5.66758306570028	4.91768295228609	3.54122374278768e-06	3.00017354986733e-05	3.5745150941411
ATP6AP1	0.256590342759782	7.5896477321105	4.96192988609595	2.95364956314132e-06	2.53968304853344e-05	3.57311379560461
SEPW1	-0.375660637933142	6.51279178891458	-4.92313933897685	3.46303626147516e-06	2.9413823482433e-05	3.5703300172567
ZNF616	0.476444824676579	3.19315254791744	4.82456246243705	5.17297216835477e-06	4.20577474689184e-05	3.56987973040578
[truncated: 14,725 more rows]
