# Supplementary material for: The transcriptomic response of cells to a drug combination is more than the sum of the responses to the monotherapies
Source: eLife. 2020 Sep 18;9:e52707. doi: 10.7554/eLife.52707 (PMC7546737; doi:10.7554/eLife.52707)
Supplement: Source data 4. [file elife-52707-data4.zip › MCF7/limma_t0_TM_24.txt]

1	logFC	AveExpr	t	P.Value	adj.P.Val	B
HSPA5	3.21885955409514	10.5527548020853	61.870579885935	3.83335359031501e-80	6.41090054444282e-76	172.978233333536
CA12	-4.01366753632159	8.30245847554294	-60.9703631227551	1.54754333118262e-79	1.07136904438425e-75	171.370029300286
GFRA1	-3.01163045025273	8.7630723594974	-60.6683351006497	2.48248081244262e-79	1.07136904438425e-75	171.053599049004
TRIM16	2.66159182684062	6.93425615572594	60.6481181523735	2.5624708069463e-79	1.07136904438425e-75	171.003188293004
WSB1	3.01976682052586	6.22409119294748	59.9578689394608	7.61255909991165e-79	2.54624876773845e-75	169.925459870503
LMNB1	-2.78286418655614	7.53408584336184	-59.0620356993772	3.18415258174492e-78	8.875294629517e-75	168.46940380822
DNAJB9	5.06385092005714	6.3183972105024	57.7604072515843	2.64267692754276e-77	6.31373270517502e-74	166.328033483209
HYOU1	2.4771565084193	9.2049344201938	57.2470117136711	6.16493439309135e-77	1.28877953487575e-73	165.600940933568
WIPI1	3.45251259751493	5.36228497793697	55.6540070457215	8.94425199112712e-76	1.66204078110678e-72	162.829914463194
ATG13	2.08234843308811	6.66488912292753	55.4801732079509	1.20279048950764e-75	2.01154681465257e-72	162.605662227686
MAP1LC3B	2.79024913174935	7.62558097053956	54.8849450423995	3.3386749376574e-75	4.65299997144853e-72	161.589570924995
GALNT6	-2.88063880435032	6.41830539979134	-54.9793824114916	2.83744668199661e-75	4.3139507554283e-72	161.474864960136
HERPUD1	4.50413082867965	6.39996889195011	54.3144696368975	8.96959423066754e-75	1.15390379933603e-71	160.511028490817
MT2A	5.27052361549095	7.21193164564443	53.8664626737962	1.96246713907771e-74	2.34430717385255e-71	159.799633931476
PRSS23	-2.68098113781185	7.51479796878689	-53.7783153888359	2.29095273024532e-74	2.53420121939371e-71	159.659611270637
GADD45A	4.00444082912435	5.41162096556908	53.7460812473291	2.42449291499039e-74	2.53420121939371e-71	159.284875386249
LAPTM4B	-2.01611583525144	8.22756308215179	-53.4799308889893	3.87530905208401e-74	3.81239226982664e-71	159.143582491823
NFIL3	3.679997149061	5.16866681969889	53.3322379536464	5.0320530708889e-74	4.67533641986366e-71	158.685497838124
CALM3	-2.70467184932266	7.97963853395084	-53.0298535111499	8.60828768530824e-74	7.57710543416289e-71	158.333995904323
STX3	2.4474610628278	7.26471962093819	53.0000534589217	9.0774328199585e-74	7.5905493240493e-71	158.29300279176
ERRFI1	3.74002890169061	6.55432031024979	52.5191467874737	2.14565764501771e-73	1.63108992978528e-70	157.39601928368
HMOX1	7.75367853467954	6.75584619051977	52.6458799653708	1.70921911719451e-73	1.36118954837909e-70	157.33381338473
CYP1A1	5.24390548016719	6.56248199634734	52.4202681475185	2.56312986473638e-73	1.86372973295005e-70	157.241970180713
SAT1	3.82244783479185	5.89732516241368	52.2534015972205	3.46240649730378e-73	2.41272026087118e-70	156.781112559996
CCND1	-2.68107553186073	8.63108843422753	-52.1453463794343	4.2088259844881e-73	2.81553623058316e-70	156.773025605547
LDHA	-2.31430892133232	8.3863213486298	-52.020443279978	5.2767594479496e-73	3.39417403875035e-70	156.547149255491
TRIM16L	3.92676135151219	5.56977679120254	51.6982423062784	9.47803129730788e-73	5.87076279319174e-70	155.889476511012
C3orf19	3.03994255032614	4.87382880388032	50.9959660154347	3.43759007805454e-72	2.05322344519229e-69	154.594980199871
C20orf111	2.92538493524099	6.43378349403498	50.4334789254707	9.7633237780767e-72	5.63040782291568e-69	153.605234041401
HBP1	2.99282959092397	6.10881226071028	49.7391826216645	3.59484700368923e-71	2.00400737632329e-68	152.293884574703
TRIB3	3.61830761043019	7.80822936799348	48.7016991371448	2.60219209308097e-70	1.40384066337697e-67	150.357043953771
MT1X	5.92691247345379	5.90502223325212	48.4962190866497	3.86903305278608e-70	2.02205339921232e-67	149.758335706548
ITGB5	-2.56108835336522	8.01977848395767	-47.9879812709446	1.03892710997936e-69	5.26515666281663e-67	148.967373186274
CEBPG	2.9652759791028	6.83050828518834	47.8357710491101	1.39917750082585e-69	6.85174649181708e-67	148.674122326084
AMOTL2	2.40011512658345	6.53606103651251	47.8232451532342	1.43393403021764e-69	6.85174649181708e-67	148.648123847579
ACLY	-1.99081808466966	8.29079337750006	-47.6032008247952	2.20876986326684e-69	1.0260963109243e-66	148.220114022469
CAMTA2	2.81963002134151	5.93913523214158	47.3390980557071	3.71871252990394e-69	1.68085806351658e-66	147.694978370395
PPP1R15A	5.02453430024397	7.73047738173972	47.1603706475957	5.29854165093368e-69	2.33191606763723e-66	147.311088305336
NFKBIA	2.61375822332978	5.75357244973123	47.1221305493566	5.71642701526624e-69	2.4513211641875e-66	147.267819904545
TMEM164	-3.63739354431328	6.7415023422082	-46.8516071826156	9.79616968695939e-69	4.09577854611772e-66	146.607753401289
PNRC1	3.0542577425161	5.19933224060621	46.6703677494046	1.40758220709599e-68	5.60485829320795e-66	146.330017812183
GOLGA5	2.48586448814593	6.50316136362765	46.6251773366151	1.54103154110772e-68	5.99353755662455e-66	146.279191141472
ATF3	6.77148039195651	5.18042201633573	46.7325277722264	1.24285670191658e-68	5.06964280069582e-66	145.835639225766
STX5	2.61855227600207	5.97928525378897	46.2108769352589	3.54886590061867e-68	1.34889166640788e-65	145.43203125345
BTG1	2.66388749331063	5.49652482144106	46.029453032407	5.12469322051859e-68	1.90456376488784e-65	145.062227263444
SQSTM1	2.95627098415641	9.89584571507719	45.7894992635969	8.3485759566212e-68	3.0352518325768e-65	144.552030218042
GTPBP2	3.35356682199078	5.83644564331733	45.6780840336524	1.04801376414196e-67	3.72914514712982e-65	144.362262451026
TAF1D	3.80183158572111	5.33949267427108	45.4598443622723	1.63849403634454e-67	5.70878630496375e-65	143.904789094181
TBC1D15	2.85305641081987	5.48706992044039	45.3927740936856	1.88044284984991e-67	6.41806657569183e-65	143.766091867972
ARFGAP3	3.04283230170006	4.64348884344272	45.0686387983386	3.66836279138727e-67	1.22699398646322e-64	143.054393910027
UBC	2.26439775997603	10.845093444045	44.9778556320814	4.42684800476876e-67	1.45165894179907e-64	142.87797032076
TMEM39A	2.93551647495096	5.11649237460324	44.8219480235218	6.11814457107204e-67	1.96768941935786e-64	142.584418145499
GREB1	-3.61248117109881	9.10257794404363	-44.7718507282535	6.78997999993462e-67	2.14255897205484e-64	142.490263128746
POLR3C	1.65140558397464	6.34245141981422	44.4373172329721	1.36523850320407e-66	4.22819420881202e-64	141.79908303503
TGIF1	2.19461560845594	5.50480380211522	44.2812331730281	1.89429588396468e-66	5.76003715698641e-64	141.464219992483
JUN	3.87312942049565	7.6900384754173	44.0671006290331	2.97390804527192e-66	8.88136395520136e-64	141.018558084852
TMCO3	2.78346725131381	5.21897340767022	43.9977606005784	3.44303716203042e-66	1.01019918417187e-63	140.861129753206
TNFRSF10B	2.17352888915923	6.47513920581161	43.9551338623005	3.76784935875837e-66	1.08643987372198e-63	140.785246781432
SERP1	1.8793264204867	8.51458877572485	43.9352687890152	3.92962354372818e-66	1.11388176517475e-63	140.71391391637
TXNRD1	2.1945605827144	8.70475445202849	43.8097091656062	5.12769555507431e-66	1.42925967438438e-63	140.44873615956
RBM39	1.66257341155427	8.49383738115439	43.3271993854899	1.43499889681893e-65	3.93424943449177e-63	139.416493807758
NFE2L2	1.99244966050315	7.15100880441515	43.1749207543933	1.9899123251194e-65	5.36762802020918e-63	139.109051084145
PARP6	1.80642621054224	6.4645009741492	43.1560284317392	2.07243224806023e-65	5.50148522485068e-63	139.0792128599
C9orf150	3.29610289536529	4.31174225702065	42.9933900178139	2.94226356272133e-65	7.68850247233616e-63	138.69563164858
MARCKSL1	-3.34866196701423	7.13388716990414	-42.9515651602349	3.22037313668392e-65	8.28577235967721e-63	138.614106906022
AEN	1.84901951066867	7.40668228714742	42.6683537243001	5.94865469833904e-65	1.5073530481064e-62	138.014155732455
MAT2A	-2.9702376689458	8.13497013508879	-42.5321731847413	8.00086052534766e-65	1.99711031978977e-62	137.732286282429
PRDX1	-2.25490792817652	9.32447542691457	-42.4444330968565	9.68868930742112e-65	2.36574166687103e-62	137.512914388009
PDIA4	1.59224344234447	8.16718425770082	42.4410469890267	9.760594057289e-65	2.36574166687103e-62	137.492553456863
AARS	2.01271399166079	8.92408223154677	42.3955374856235	1.07809644857149e-64	2.57572642941566e-62	137.385475999414
PER1	2.80467120246467	5.39870026442163	42.3539268364112	1.18079913328602e-64	2.78136404296838e-62	137.341394723232
OPTN	3.45357275420586	4.37171479272992	42.1660412895304	1.78258201008321e-64	4.14054188008773e-62	136.871101860618
GOLGA2	1.69861409021549	7.31801541552838	41.912697398444	3.11441711141048e-64	7.13500161249711e-62	136.351014309546
NFX1	1.81988920258672	6.64449583398903	41.8985582479278	3.21321456958999e-64	7.26186492727337e-62	136.332760837571
AKAP17A	2.98980212966337	6.15632656702606	41.8184896584976	3.83550698816413e-64	8.55266918267426e-62	136.167486832072
DDIT3	5.72328187775456	6.72634808064563	41.8117393750347	3.89323415185092e-64	8.56716420467827e-62	136.090394931061
LARP1B	2.6697746540539	5.3777413714857	41.6420885713733	5.67115834447525e-64	1.2317461318572e-61	135.776597794071
KIAA1467	-2.43823664389883	5.88642277267532	-41.6184206752561	5.97736162408319e-64	1.2816076384765e-61	135.700892504165
KCMF1	1.70317839853211	6.89472621982433	41.5554592681623	6.87573605748668e-64	1.45556721297984e-61	135.573151723127
CD55	2.23344511874565	6.76048435142546	41.4212067581191	9.27382925492505e-64	1.93869400574208e-61	135.273845496804
LHFPL2	2.73551125818351	6.06432015976165	41.3423424304719	1.10602671787226e-63	2.28360380613526e-61	135.109579060068
ICA1	2.64834562249009	5.12965418487781	41.3200368797657	1.16259365177638e-63	2.37112393076929e-61	135.059806453983
FNBP4	1.93739172515644	7.36923738425112	41.2934718005288	1.2337881673663e-63	2.4860088326547e-61	134.975584186531
PVT1	2.42716201129934	6.47447278254972	41.1983724749425	1.52675036085452e-63	3.03968726606321e-61	134.785693857449
DHCR24	-1.60294166695755	9.07048411004847	-41.0531970058962	2.11536594829908e-63	4.12602387453958e-61	134.42829893652
CALM1	-1.52490933059232	9.16678074714688	-41.0518618348182	2.1217295695432e-63	4.12602387453958e-61	134.411280962892
PGK1	-1.72469539474406	9.16465232936247	-40.9493898743127	2.67252998879387e-63	5.1374013255849e-61	134.186622134713
SMARCD2	-1.71109838313381	8.5448599381229	-40.638589776351	5.39887072148207e-63	1.02603084029621e-60	133.490701152066
IER5	2.97701612158736	7.83467038761343	40.4767965585428	7.80006387565724e-63	1.44942520284991e-60	133.138561017717
ATP8B2	3.47275320468374	3.40048938104224	40.4953997586848	7.47645680218505e-63	1.40490183774992e-60	133.043314712408
TSPYL2	2.70123607564334	6.38540384366304	40.4159513129917	8.9606385509061e-63	1.64678812225663e-60	133.019817400496
RAB15	-1.85257315857628	6.68998617688831	-40.2985260419803	1.17172533735965e-62	2.10708973569923e-60	132.747630025742
IGSF3	-3.08021835360614	5.8661127774805	-40.3174419419393	1.12212371043954e-62	2.03982575362943e-60	132.72617623102
ETS2	1.90051407530195	6.36117609938898	40.0870516979215	1.90270790779268e-62	3.385200749992e-60	132.264313851218
SRP68	1.57062538812971	6.95714630908694	40.0299763577568	2.16953066583031e-62	3.81928745845749e-60	132.100174188319
SEC24D	2.08750784250015	6.71508660193227	39.9105468702533	2.85665486994056e-62	4.97653083800895e-60	131.828720443998
UIMC1	1.82049397789578	5.80038265287198	39.8843658894545	3.03455336113756e-62	5.23194540326439e-60	131.793170433411
NCRNA00219	2.95517392969451	5.11807345253194	39.8545150443748	3.25108343736092e-62	5.49203226327515e-60	131.732761250018
MYC	1.88626744239635	8.01379775868194	39.8727591811609	3.11695981992359e-62	5.31918734983695e-60	131.728012538356
ESR1	-3.11997735444178	7.43343341406204	-39.8233177991622	3.49407959831483e-62	5.67329972837061e-60	131.659653559998
GORASP2	1.42585362082723	6.99557259136759	39.8333892711415	3.41369147031855e-62	5.65253229204034e-60	131.647416478103
ZNF165	3.82972812213658	4.57965752817723	39.8254376620973	3.47700202747738e-62	5.67329972837061e-60	131.581493774627
RAB39B	4.17866759524946	3.86021553302682	39.8430537146467	3.33830791935632e-62	5.58298616433151e-60	131.486027794883
OLFM1	-2.50465473416766	6.45247500202781	-39.6447812347678	5.28326980180456e-62	8.49590424667111e-60	131.232635674731
BHLHE40	2.43007863011987	6.82896665127999	39.5588125567847	6.45095964832676e-62	1.02748427770111e-59	131.040483301119
WARS	2.13843888604395	7.92809396458491	39.4695725323678	7.94003138876618e-62	1.25272721646911e-59	130.785249034983
FTH1	2.51724243627155	10.8881381620396	39.4384495496053	8.53732155058233e-62	1.33437537955083e-59	130.620077545787
RND3	2.50392939580544	6.2953687090789	39.3657649499925	1.01151178391739e-61	1.55197459396646e-59	130.589475752656
KDM3A	2.30345033695649	6.19680587958183	39.3486732579813	1.05270557014245e-61	1.58287590906964e-59	130.555244192696
VEGFA	2.71772355010194	7.06037922764422	39.3485462374787	1.05301796790952e-61	1.58287590906964e-59	130.55005688272
TULP3	2.39516872153173	5.60455577328972	39.3456986394046	1.06004605247429e-61	1.58287590906964e-59	130.549361805068
TUBA1B	-1.86039453630382	10.3159075627451	-39.3790599585193	9.80596893664095e-62	1.51847244904059e-59	130.540450502617
TFE3	2.06987176556281	6.72470095457409	39.3283016908898	1.10402353475848e-61	1.63395483144255e-59	130.498049288899
KLF4	2.56592926481949	4.91206510458347	39.2249275310294	1.40611182982795e-61	2.06279072298619e-59	130.257955910757
SFXN1	-1.6715918189945	7.55726500630619	-39.1360146628972	1.73205760959803e-61	2.51886360547108e-59	130.032356335243
IRF2BP2	1.93349312936152	6.7465405455177	39.1161120421287	1.81490779665055e-61	2.61659637855033e-59	129.977237351141
PKM2	-1.8105924913611	11.1954919975134	-38.9827209331168	2.48366040406312e-61	3.55014842714117e-59	129.584405710485
CYP1B1	2.98561309565932	8.20586678357135	38.9657828567421	2.58476528755693e-61	3.66335717534763e-59	129.582735343825
PAN2	1.8987094030452	6.2162176209322	38.8999147414859	3.01906275110354e-61	4.24292482768534e-59	129.480985274654
PCYOX1	-3.08849143915746	6.60818016322384	-38.885787064517	3.12142150556681e-61	4.35022110492494e-59	129.468722732897
C10orf58	-2.10955917385748	7.37698826584933	-38.6617370218277	5.3041418099778e-61	7.27102193689088e-59	128.93903340168
ARHGEF2	3.15922016994108	4.42797576243594	38.4661678294182	8.44437864010219e-61	1.14816088111438e-58	128.469094127936
YPEL5	2.31537122792542	5.7418497596113	38.4523128328334	8.72788645046748e-61	1.17713849191628e-58	128.445701739264
MT1F	7.37686115726796	3.917475381179	38.7975673683648	3.84484427898855e-61	5.31414675386814e-59	128.423007520634
SYT12	-3.30010987460988	7.05494748095848	-38.3408232958332	1.1388797064151e-60	1.52372993680689e-58	128.168816625876
YY1AP1	1.66232299038543	5.81444452404521	38.279793224799	1.31784938999877e-60	1.74918358716979e-58	128.024515620022
TFDP1	-1.76241037192159	6.44328660379813	-38.2536678953593	1.40290260089975e-60	1.8474128423187e-58	127.972524381092
GALK2	2.01860490475467	4.64216474769873	38.2092371781804	1.56047992013737e-60	2.03886454565448e-58	127.866741666715
AGPAT3	-1.89324447385069	6.69446436768674	-38.19734197287	1.60562185890317e-60	2.08158294327881e-58	127.831668855143
PABPC1L	2.57436222147004	5.06274556345976	38.1496565400636	1.8002237145918e-60	2.31591856944871e-58	127.717286186823
TES	3.0951063430352	5.93738087172614	37.9892338803097	2.64770772639322e-60	3.38017282566413e-58	127.338071814711
SNHG8	2.89627104359495	5.76373642383929	37.9686178619886	2.78256961060025e-60	3.52543137633929e-58	127.276182951281
CTAGE5	3.26355754854204	5.61528330541787	37.8973611505255	3.30445440228469e-60	4.12415637491113e-58	127.105869551293
MANF	2.24473678594286	5.71160382898284	37.9006304296513	3.2784755082463e-60	4.12249807518129e-58	127.104935829105
SIPA1L2	2.11776673692966	6.65547542993911	37.8627753647211	3.59234958573742e-60	4.45025588680537e-58	126.995797362501
NFKB2	2.72679969740124	5.95022626336232	37.8176199692793	4.00671123216064e-60	4.89111230997479e-58	126.908610480884
TPM3	-1.2968429172292	8.49138991515555	-37.8204846240976	3.97904566053629e-60	4.89111230997479e-58	126.871665482733
EMP2	-1.91797768165405	7.29322696189787	-37.7268524070891	4.99155996322078e-60	6.00567257733125e-58	126.685803250628
PRPF3	1.51902776784896	7.398790160737	37.7342771251014	4.90254029738231e-60	5.9413104299581e-58	126.666919851914
KCNE4	4.09731833297434	4.764634949634	37.7033694316718	5.28400084804412e-60	6.31211644162071e-58	126.648739444336
DPP3	-2.12353004129191	7.43077687117908	-37.6980783311935	5.35224568380062e-60	6.34829480963699e-58	126.62062475615
ELOVL2	-3.12225445150376	6.88943468198251	-37.6930520865965	5.41789844145978e-60	6.38091081232207e-58	126.617789164286
ICMT	-1.4754640562785	6.74517217962077	-37.635496354705	6.23025776885711e-60	7.28635181303261e-58	126.472485723877
GDAP1	-2.10505214878183	7.61541455033792	-37.6258660939473	6.37772993814294e-60	7.40702468649324e-58	126.420737140228
CDK2AP1	-1.82866294424538	6.97555780155385	-37.5612723380402	7.46229587865115e-60	8.60685767410772e-58	126.29386236506
RHOBTB3	-2.71105349476947	8.47215413584687	-37.5105797909554	8.44251412496559e-60	9.67072645383044e-58	126.1278244336
CEP95	2.0159998332472	6.92846822411002	37.46090257439	9.5292530783134e-60	1.08413080599805e-57	126.011235820715
PRMT6	-1.58935528182562	6.70457695712868	-37.4451174074012	9.90333266864302e-60	1.11907659155666e-57	125.989894656446
BCL2	-3.12262526255988	5.85471034630259	-37.4253544190508	1.0392656259334e-59	1.16648847839665e-57	125.957769756401
XPC	1.69179221071627	6.41597455597017	37.342675512321	1.2719084008815e-59	1.40870172823458e-57	125.736550512971
MCM3	-1.98636781267498	7.3432593757179	-37.337675894192	1.28755642933475e-59	1.41665090290753e-57	125.730994750876
NIPSNAP1	-1.79907311351962	6.41369729316043	-37.2999654532036	1.41202068866761e-59	1.54344013054098e-57	125.661131850241
HMGB3	-2.21573202991784	6.88906522595635	-37.2192923744429	1.72064251718712e-59	1.86857308165178e-57	125.456199858473
ERP44	1.8409476898317	6.23709525103154	37.2025375811519	1.7928371256194e-59	1.93441342508767e-57	125.391967293848
YARS	1.62673102555251	7.61691073457606	37.1974306706563	1.81544466765069e-59	1.94624978344808e-57	125.351533413431
GFPT1	2.52273636607537	7.3653618920997	37.1199918608898	2.19576269577137e-59	2.33897677223442e-57	125.154987784794
ANXA1	5.0968508295421	3.22225492898781	37.3465834971175	1.25981080582056e-59	1.40460506110287e-57	125.117200592367
HNRPDL	1.7527914072989	7.83858154181736	37.0756062736939	2.44905277054942e-59	2.59227585662459e-57	125.042648318875
ARMCX3	2.46900028635389	6.30152197409971	37.0407976827973	2.66818069226372e-59	2.80645621996343e-57	124.999409155652
CLDN1	2.72717974952795	4.14131437186706	36.869711868807	4.06987956057478e-59	4.22184401900047e-57	124.596626493653
RNFT1	2.61278025496638	6.72540781486655	36.8677606963759	4.08956428532693e-59	4.22184401900047e-57	124.572842665933
C17orf28	2.17711340333897	6.60508516117111	36.8714081258641	4.05284432795226e-59	4.22184401900047e-57	124.556245846389
PNPLA8	2.57161251817617	6.42752123418809	36.7917618720952	4.93596070548218e-59	5.06435624775975e-57	124.393939719471
WDR45	2.57666977053459	4.77189408127547	36.7150358514958	5.97030574337909e-59	6.08825568611414e-57	124.227493760936
PXDN	-2.59088530680491	6.27870350285946	-36.6537305208589	6.95220825613184e-59	6.96219945362568e-57	124.07054520574
SLC44A2	-1.78392890738277	7.28847618818177	-36.6589097730035	6.86329295628869e-59	6.95646735763467e-57	124.058578415429
PTPLAD1	-1.57131862537659	8.19235482136332	-36.6546869630181	6.93570134384389e-59	6.96219945362568e-57	124.016124177387
CCNL1	2.05186766531171	6.92425604820124	36.5781923724836	8.38943755837797e-59	8.30206826782918e-57	123.841462153818
RPA1	-1.5615836065034	7.039790252446	-36.5357004522182	9.32619489933877e-59	9.1747813821495e-57	123.750877417469
HSPA8	-1.28620154720779	11.9936459746859	-36.584223495116	8.26440462522285e-59	8.22701803287065e-57	123.733626671115
NUCB2	2.60144559230297	5.80176201494718	36.5248300001717	9.58236182865322e-59	9.3716619428302e-57	123.714651698823
CLK1	3.02869321141294	7.00246078561596	36.4665665809397	1.10815053667396e-58	1.07748311484508e-56	123.574101750991
CHD2	2.66354386346473	8.27233738318604	36.4638871370002	1.1155882562293e-58	1.0784449709352e-56	123.511910863973
RAB24	2.69247472986862	5.2179187422247	36.3983217826178	1.31416649196253e-58	1.26311036848168e-56	123.429758308849
PEBP1	-1.79890277498381	8.25287597522817	-36.2469617464891	1.92007595890983e-58	1.82450854186409e-56	122.997304792653
GOLPH3L	3.05551172531823	6.4418847860992	36.2399040783654	1.95438934109039e-58	1.84662188363817e-56	122.995675906443
CDH1	-1.4236707335795	9.90594395045542	-36.2672850759711	1.82462544329174e-58	1.74371633792063e-56	122.989197855424
ZNF274	2.21502611090809	4.49182173425522	36.1300932858891	2.57554316947686e-58	2.41985303181635e-56	122.767413647228
SPECC1	1.39366954366958	6.20317410398099	36.1149754921811	2.67543499208505e-58	2.49966339707432e-56	122.694836390576
HES1	2.28236368926697	5.18177464139377	36.1006697908373	2.7735611837992e-58	2.57694651321432e-56	122.668336578322
CDR2	1.60184754568315	5.46570733320829	36.0561205590499	3.10303580750666e-58	2.86713651075919e-56	122.565331732982
PGM3	2.18863982762545	6.38652846022921	36.0427871146026	3.20913002023442e-58	2.94887310210992e-56	122.505964626636
LOC151162	-2.52062025662998	5.69774326684735	-36.012847478644	3.46090029425035e-58	3.16284680442857e-56	122.435585060971
AIF1L	-1.70808551379941	7.49692028893404	-35.8787739638184	4.85700236065582e-58	4.36712405804344e-56	122.096724535067
YWHAQ	-1.38752919919705	8.99963570545702	-35.8945087991593	4.66735568120013e-58	4.21928953580491e-56	122.071083454045
SND1	1.29385161683765	8.11006845060991	35.8745621350404	4.90907328416631e-58	4.39033912322981e-56	122.01533831178
TARDBP	-1.44625770332458	7.49775969058879	-35.7766384872354	6.29224322483021e-58	5.58509456956147e-56	121.816886896928
HSPA1B	2.91023535810477	8.83758207858262	35.7740311363486	6.33402028831603e-58	5.58509456956147e-56	121.771069293852
ATP5B	-1.44962150061901	10.0010824166319	-35.7733375605209	6.34518038876273e-58	5.58509456956147e-56	121.729526751017
LARP6	4.64768630173139	2.39457580105659	35.9170625893755	4.40847856041447e-58	4.00692366545498e-56	121.656650362118
RAB5A	1.95373004898542	6.70200154660487	35.6969411954058	7.70429987328314e-58	6.74590110370614e-56	121.608117593228
C5orf41	4.68735470780974	4.81563713303347	35.6824080550515	7.99439029529686e-58	6.92736701028729e-56	121.588650800073
HNRNPM	-1.46256602347738	8.18261239098624	-35.6842125267288	7.95778064505619e-58	6.92736701028729e-56	121.558863312448
ESRP1	1.69023789161877	7.83660967142036	35.6215134023661	9.33481969719387e-58	8.04719199050878e-56	121.37047974772
AKT1	-2.04202587096407	8.26195157447052	-35.5871908463363	1.01881176361093e-57	8.73774765878418e-56	121.329891603247
PGAM1	-2.01868488140255	6.23801660208936	-35.560941478817	1.08935099969195e-57	9.24787112631891e-56	121.326785555297
TFG	1.42412365580728	7.35289928305611	35.583168259885	1.02931472655089e-57	8.78278545246791e-56	121.301884752672
KLHL24	3.7615984331711	4.98928081901282	35.5249426609942	1.19418113672367e-57	1.00866087528114e-55	121.233945793583
PFN2	-1.6214504056798	8.11051919013887	-35.4694163460282	1.37621287734727e-57	1.15657206837969e-55	121.040632818813
DUSP1	2.521105345431	5.4953577980922	35.4258714546495	1.53837990613687e-57	1.27999331095686e-55	120.977949933851
NFXL1	2.07478294924245	4.76136816676635	35.4234428423386	1.54797258729649e-57	1.28159869059141e-55	120.969702984357
PGM2L1	3.97530492217043	2.94086461191577	35.4568567056178	1.42113074990875e-57	1.1883495330737e-55	120.94782550118
CELSR2	-3.20487514540472	7.77183815370962	-35.392558325793	1.67536180786229e-57	1.38023403323591e-55	120.864425094129
TMEM214	1.44920812605352	6.57851948414562	35.3519024826386	1.85934253919326e-57	1.52429630517e-55	120.720414535669
ZNF16	2.65384645429748	3.90986490177396	35.3335233246832	1.94908339791364e-57	1.59007174374184e-55	120.71204408839
DDX59	1.97673914913279	4.45488254150661	35.2896057164695	2.18164233063798e-57	1.75669412861801e-55	120.630675917957
SEPT8	-2.49379652917833	5.55832857071249	-35.2890356482658	2.18483842832185e-57	1.75669412861801e-55	120.62212965166
NCRNA00052	-2.2813496544923	8.27673631359526	-35.2930443802234	2.16246324512684e-57	1.75558423842239e-55	120.574907958637
KLF6	2.60079381698552	7.1115296895036	35.2697632464529	2.29571639802213e-57	1.83701248997714e-55	120.546749816644
C6orf48	2.67735189942378	7.08450567528741	35.2423374304437	2.46337117266249e-57	1.96178188055274e-55	120.438821923241
ISOC1	-1.71749847794429	6.60255765383283	-35.073792493864	3.80278508171147e-57	3.01411268751387e-55	120.046137748744
SLC39A8	-3.10257872096605	5.43917794409434	-35.0674062768103	3.86600176311176e-57	3.04800743491005e-55	120.036878601029
MAP2	3.73384157057698	4.21132803655006	35.028999556736	4.26920896961137e-57	3.33636686017666e-55	119.948051876842
KIF20A	-2.13290629502072	5.81745294395838	-34.9258937122405	5.57459464709914e-57	4.33625678502726e-55	119.680877984786
FBXO32	4.55435130304685	3.56794980153143	35.065806888269	3.88199942379719e-57	3.04800743491005e-55	119.649069757362
CAPN2	1.98987011961193	5.42518551016857	34.8862574147007	6.17778153144029e-57	4.76116213510633e-55	119.586759420522
OSBPL2	1.1278453674224	7.09270110579106	34.889627473421	6.12402749475532e-57	4.74158499177259e-55	119.526676743878
C6orf211	-2.44867552307603	7.36031018031569	-34.8699949954758	6.44394671296282e-57	4.9209390332233e-55	119.494858910898
STARD7	-1.54792356917867	7.92112674946931	-34.878892338681	6.29692182266678e-57	4.83072112671006e-55	119.490704063261
CSTF2	-1.71666595831	5.37966617723225	-34.8397633551345	6.96990478674463e-57	5.29839489334169e-55	119.474215972321
PBX1	-2.46834593569391	7.11795705542302	-34.8228230978221	7.28335862370727e-57	5.51162396483621e-55	119.407333301473
ELOVL6	-2.35514403775457	5.7916723212754	-34.8044235414593	7.63996357608419e-57	5.72963008279964e-55	119.380658563256
SUMO3	-1.40226621542978	8.03282714582445	-34.8045930689285	7.63659877162796e-57	5.72963008279964e-55	119.302997405597
ARF4	2.21203765464828	7.52824067241335	34.7925692323906	7.87899921882661e-57	5.8825170953418e-55	119.25203733837
AKNA	2.97317499984231	3.91174876225668	34.7546963975614	8.69447917043135e-57	6.4625097620575e-55	119.251753511798
TSPAN14	-1.8767772233102	6.47444100974259	-34.7144873765451	9.6537932309099e-57	7.11233647549503e-55	119.144020230178
CTNNB1	-1.14863244823318	8.10837575274041	-34.7191017652043	9.53848419353569e-57	7.05847830321641e-55	119.073319645622
CCNB1IP1	1.84922549066875	6.13841025892651	34.6109080459746	1.26472592787205e-56	9.23636524791794e-55	118.823512966538
SARS	1.65480526678384	8.09179085661791	34.6252832973194	1.21814594621567e-56	8.9352073703995e-55	118.798065786001
SLC39A6	-1.7564763447086	10.4502144128769	-34.6024870307933	1.2928434196165e-56	9.40065797811581e-55	118.68222408923
FAM102B	-2.54039561641213	8.44299714775629	-34.5381495394777	1.529574194956e-56	1.1073852310149e-54	118.592296716885
SELS	1.96392123566047	6.72181819333759	34.4477943939363	1.93785533895815e-56	1.39093101668395e-54	118.370902126228
EIF1	1.96219165749751	9.3485305829146	34.4731525782167	1.81326478183066e-56	1.30711380221276e-54	118.359658618382
JPH1	-1.93338891626171	6.26305047837086	-34.3875556416133	2.26961111252123e-56	1.62209300195748e-54	118.279703772916
ALDH7A1	-1.7767554003101	6.1630465346651	-34.3282203399621	2.65247995319327e-56	1.88766275477465e-54	118.123030001713
ATP5A1	-1.36947927808235	8.05728225302529	-34.3126504929039	2.76333484787266e-56	1.95822084728061e-54	117.991758983968
BRD2	1.19604412237117	9.33574667072424	34.2496228122099	3.26199822167919e-56	2.30184212064822e-54	117.773560621811
PTDSS1	-1.25518685609473	7.31614614131706	-34.2041965324246	3.67690668303401e-56	2.57291160531635e-54	117.763885973232
RRM2	-1.50631990396024	8.46918250407167	-34.2062683416274	3.65687201038369e-56	2.56964401267465e-54	117.70944066354
FNDC3B	2.50806050957903	6.155841977532	34.1584350329732	4.14881848990049e-56	2.89103501771233e-54	117.629855722775
KANK2	-2.28019339231524	6.15835256199143	-34.0772151083258	5.14218489281873e-56	3.53900823652265e-54	117.47793575702
HDLBP	1.16831573151295	9.75426119787939	34.1398109130982	4.35797138376993e-56	3.02417898017296e-54	117.456820968535
NEDD4	2.51864056494924	6.12223105449565	34.0914158846449	4.95261586870223e-56	3.42262594166017e-54	117.452671707259
FBXO42	2.00108507857105	4.77441982060884	34.0608092778228	5.37032956478526e-56	3.68087670661757e-54	117.428941221313
APLP2	-1.15224774060837	8.62069555518424	-34.042234027104	5.64100548958068e-56	3.85061942072438e-54	117.275426016873
RSRC2	2.05657902127464	7.26264497055346	34.0312772022863	5.80708232907984e-56	3.94787174274517e-54	117.270101575555
SEC31A	1.75659607843686	7.40543108802831	34.0041344348023	6.24007361382166e-56	4.22506036913172e-54	117.162492846219
PRDX3	-1.61709276341852	7.27153338559189	-33.9809035458436	6.63646803995556e-56	4.47533433468616e-54	117.152151189756
RIOK3	1.90709743113938	6.51400172432763	33.9472001174814	7.25720766535053e-56	4.87427875483222e-54	117.074634083992
ARRB1	-2.52616286350947	6.43119769249357	-33.9050501890963	8.11670780033595e-56	5.42975285011274e-54	117.023843039104
SLC25A15	-2.17432814857642	5.31552236697348	-33.8783352795831	8.71396753051194e-56	5.80607143347736e-54	116.947593482856
CCDC9	2.24720559035994	5.80123188275644	33.8540816554275	9.29455903586385e-56	6.14396068441846e-54	116.870903719479
ZFAND3	1.4653259847429	6.50130552472739	33.8643061353661	9.04518563889396e-56	6.00284462797074e-54	116.854026572636
PTPDC1	2.76245335473287	3.70715557709246	33.7828493269719	1.12356962127192e-55	7.39786549061083e-54	116.697000961913
RNF185	2.0855350340671	5.21577618788868	33.7408004060602	1.25687793520474e-55	8.2431476817114e-54	116.574873785138
ARF3	-1.37863975957809	8.18663045276772	-33.7302626393707	1.29271853497382e-55	8.44508780425863e-54	116.445422090066
CAMKK2	-1.82859476275487	5.84129098194555	-33.6718822195113	1.51081730420342e-55	9.79337542461165e-54	116.400245178781
COPG	1.4976424145067	7.68814792316545	33.6933204829501	1.42671411885926e-55	9.28418946451452e-54	116.320366474396
PGRMC1	-1.55251139637155	7.38404404438623	-33.5658247921034	2.0066331104317e-55	1.29571166559304e-53	116.05847694982
GMPPA	2.19231585920127	5.26836918653907	33.4869618429171	2.47931897508798e-55	1.59477425151428e-53	115.852223855011
FLCN	2.13012590586772	5.96977715283135	33.478567124195	2.53583978551568e-55	1.62488063497948e-53	115.844188715816
ZNFX1-AS1	2.71855655919982	8.1288046619063	33.4489403832332	2.74591581348933e-55	1.75277465896166e-53	115.652467115098
WHAMM	1.62305295269048	5.47808293282616	33.3973250537514	3.15477353809984e-55	2.00610010080539e-53	115.65183409704
CTPS	-1.45436668656204	6.52130529647733	-33.3312700477853	3.76901146342361e-55	2.37860180053949e-53	115.458426842183
PPM1D	1.54704156988762	8.86931357002667	33.368187806513	3.41217939944275e-55	2.16156394985911e-53	115.430401502112
LOC388796	2.63124289004595	4.9906836176705	33.2968906830625	4.13513007057458e-55	2.59010918727675e-53	115.390196361603
MCM6	-1.79279427053929	7.29767108050462	-33.3063950728774	4.03046432215879e-55	2.534040801646e-53	115.351688950405
FKBP11	2.3302778330158	4.82588022156043	33.2563647347006	4.61311223905207e-55	2.87871974201145e-53	115.277330233994
ABHD4	2.54014957793629	5.63082817987983	33.2501917959557	4.69066324966676e-55	2.91623242332442e-53	115.26076867042
KPNA2	-1.24805380649628	9.69955542165835	-33.2280751807679	4.97948099258873e-55	3.08432741185385e-53	115.042878734106
SH3BGR	4.3238037721618	3.12078081763602	33.1814086101505	5.6491928529007e-55	3.47342284087909e-53	114.917071203663
COG3	1.85014300094978	6.30664353123723	33.1316175238748	6.46441600006568e-55	3.96010597747613e-53	114.877566284424
SPIRE1	1.86142136484374	6.07691686645815	33.1070671131742	6.90910997666554e-55	4.2017438272638e-53	114.829467812566
STRA6	4.19827655292814	3.61804846003332	33.1949864855165	5.44546186016836e-55	3.3605130682456e-53	114.81754629105
ALDH5A1	-3.23295622490277	5.03617592831211	-33.1205520676503	6.66115827510033e-55	4.06573762747365e-53	114.748841330063
CDK2AP2	2.57289272303968	6.20187962953767	33.0740121561841	7.55704655378508e-55	4.57913212193847e-53	114.709936308543
KLF10	2.16306071046949	7.44018767785237	33.0418813657448	8.24565051924001e-55	4.97834871060541e-53	114.624796212157
IRF1	2.81125588653926	4.07008065927904	32.9175500973131	1.1562888908454e-54	6.93110229766972e-53	114.365087778847
EIF4A2	1.55762212166507	8.40691795017628	32.9567614142124	1.03921592112726e-54	6.25174354853681e-53	114.328795381889
EI24	-1.40070755791067	6.21423014598462	-32.8992349005414	1.21544893542043e-54	7.25970285570404e-53	114.291685440441
RBM12	-2.21245292048024	6.1636483520479	-32.8925320926374	1.23785546184815e-54	7.36722232880727e-53	114.27959153502
ERGIC1	-1.63096830347835	7.28640180039824	-32.8824933489624	1.27219588954218e-54	7.54475321159699e-53	114.209808789815
ALG8	-2.32617512892201	6.04657884301323	-32.8079391044309	1.55922113215911e-54	9.21428064107028e-53	114.072853591044
SLC41A2	2.90120210703035	3.67628135238462	32.8021401236439	1.5841163449541e-54	9.32843723697619e-53	114.022521171067
SNHG12	3.1939847667385	5.03503808642324	32.7807706078625	1.6793708967594e-54	9.85466627277342e-53	113.98314529484
GTF2IRD1	1.77614605039124	5.28094411299661	32.7710559890464	1.72456545503697e-54	1.00844869475659e-52	113.938047724512
ZMYM5	2.37082500051895	5.37768604896849	32.7433679939633	1.86022790572353e-54	1.08022401025418e-52	113.878349002753
ASNS	2.81062013302013	7.81572324876419	32.7562038806587	1.79604584678147e-54	1.04658783071684e-52	113.831795145184
ZNF841	2.92034101514041	4.24869717652603	32.5313458015639	3.32788211885025e-54	1.91745074152208e-52	113.316320889142
ARCN1	1.44723255737165	8.45751414248134	32.586676032824	2.85835274564983e-54	1.65408620478366e-52	113.285749296224
CDK2	-1.56109420060283	6.36332338174798	-32.5270785136814	3.36717759056786e-54	1.92851637070743e-52	113.270846724801
CORO1C	-1.53686399254443	7.05419300735463	-32.5304173943591	3.33639180688187e-54	1.91745074152208e-52	113.267462808671
SLC9A3R1	-2.42818571153982	9.1110023069425	-32.5141244479304	3.48935803882523e-54	1.9916731686455e-52	113.124852174167
ZC3H7A	1.65117440538387	6.65598439605516	32.4793465440742	3.83997981342456e-54	2.18434770067049e-52	113.068299257273
TPI1	-1.91867955205069	9.47040322818404	-32.4672769875008	3.96980331076549e-54	2.25054205319465e-52	112.97604105823
RAP1GAP	2.25815015475915	4.66629681578352	32.4042715894339	4.72303767725967e-54	2.66851628765172e-52	112.96707568842
GYS1	-1.95046832340929	6.14260947677739	-32.3696458896826	5.1968425343453e-54	2.90675567038096e-52	112.865011818237
MIA3	1.90648451993194	6.45505987361134	32.3938527690715	4.86082824574232e-54	2.73712092867995e-52	112.837303099966
TMEM64	-2.40391599513588	7.60419634400704	-32.390553841102	4.90529738683993e-54	2.75289239924533e-52	112.831698138378
ANP32A	-1.67490058890348	7.42246470932065	-32.2929470440817	6.42447099242813e-54	3.5814284292456e-52	112.549852407964
ZBTB8A	2.20523302224904	4.12149678332957	32.2531633862162	7.17265700810149e-54	3.9852330831724e-52	112.543939811853
KAT5	1.62312858928414	5.06538790009227	32.1582354386286	9.33331449090656e-54	5.16855468695104e-52	112.262020962373
CPT1A	-1.31664446346451	7.74061021052156	-32.1187762660101	1.04148534319302e-53	5.74844913516834e-52	112.064990013749
KLHDC2	1.75793964388314	5.69426121274669	32.1039701962912	1.08525767348495e-53	5.97034517479023e-52	112.060751699429
MEF2D	2.38502725058428	5.28492277923607	32.0459251385926	1.2755386650108e-53	6.97127733125511e-52	111.969343073371
DNAJB11	1.5516358656769	6.99690561336563	32.0831283889526	1.15003978697259e-53	6.30598865486216e-52	111.955984466762
HDAC5	2.50845014986608	4.9457181551372	32.0317187087611	1.32703198360543e-53	7.22908237583623e-52	111.933423168233
NUP210	-2.01352393394626	7.99072446300042	-31.9843395092134	1.51442983189667e-53	8.22315730799999e-52	111.697341224366
HSPA1A	2.60720586260394	9.30862539928997	31.9647409230267	1.59955846478574e-53	8.65728665536465e-52	111.577127465201
ARMCX1	2.32061960191675	4.15789737217489	31.8199150983363	2.39819602696957e-53	1.293788075969e-51	111.328146110108
GDF11	-2.72484900027785	4.68886380331697	-31.7750159619433	2.71986294486843e-53	1.46260411221799e-51	111.142973905085
OSBP	1.68180210122867	6.48658979409687	31.7562759357592	2.86669100165285e-53	1.53171055308761e-51	111.064205268595
KRT80	1.42073050495464	8.6496177789288	31.7582854964571	2.85057054524398e-53	1.52797890380321e-51	111.003371050572
CALB2	-4.08855872311899	5.36777152125608	-31.7545495474335	2.88061334106301e-53	1.53424769159038e-51	110.962483060767
FOXRED2	-2.08165574808875	6.10559898071736	-31.6869884763776	3.48258038861066e-53	1.84312260820015e-51	110.95436374287
PPP2R4	-1.57196622631949	7.65924880619977	-31.7071271113256	3.29093529537066e-53	1.74722545650092e-51	110.915298594546
IFRD1	2.01423078028335	7.38493088016067	31.6774384843454	3.57736005592432e-53	1.88731134306872e-51	110.827750836803
HSPA13	2.78392136289832	5.76448776058116	31.6549894820413	3.81054039086634e-53	1.99772656729933e-51	110.818483008912
SRPR	1.21953796323614	7.1701218275951	31.6618556148214	3.73763712016009e-53	1.96566802508042e-51	110.762842027996
NBR1	1.56768434556693	6.38796962162294	31.6386797358586	3.98952112001417e-53	2.0850234753474e-51	110.712976437089
MCFD2	1.584611834152	6.96882120384403	31.5440386437493	5.20907951350388e-53	2.71391419887349e-51	110.4239103749
NAIF1	2.35615860909511	3.97815202648618	31.4907808142058	6.05444282613381e-53	3.12513894519327e-51	110.421455418233
UBTF	-1.34110773719667	7.6600751653003	-31.522666279885	5.5329947532881e-53	2.87372062900591e-51	110.406276043721
EFTUD1	1.52847720139524	6.42941911247628	31.5103530866705	5.72876491939649e-53	2.96618775578907e-51	110.377139005355
RAB31	-2.39420395930467	6.08225766522966	-31.4531818152658	6.73346775553584e-53	3.45431026820802e-51	110.314063067072
AKR1C2	4.75033911324383	3.47777373685442	31.4442408528967	6.90594807024862e-53	3.53195949623358e-51	110.285881917532
ALG2	1.29594425557837	5.94856973581993	31.4532448274377	6.73226774223709e-53	3.45431026820802e-51	110.231893358305
MIS12	2.13019340497596	6.12747846316284	31.4392891001051	7.00338411815008e-53	3.57087182902262e-51	110.170994000371
NTN4	2.86491288509468	3.55137726034477	31.4002048194116	7.82279205994948e-53	3.96449619426046e-51	110.115490851647
UGDH	1.4382520696257	7.27819462632599	31.4040193531838	7.73872974946761e-53	3.93381508602117e-51	110.030421878233
ZNF295	3.30992088516712	6.42766817643158	31.3719703785519	8.47435036228406e-53	4.256007070836e-51	110.026152160127
GNL2	1.29258450301879	6.4612478442944	31.3878453971302	8.10154476983046e-53	4.0933605658805e-51	110.014832851577
RAP2B	1.5049889125223	5.22729941655336	31.3130534535816	1.00159228605442e-52	5.01515850059107e-51	109.853087764629
RELB	5.04602555537868	3.64715081169715	31.3764324816988	8.36784735082934e-53	4.21517708118283e-51	109.846107786867
TPM1	-1.60732213812786	7.78721092294453	-31.2827260215727	1.09168545100453e-52	5.43373436982137e-51	109.718093676504
GM2A	-2.87768710745722	4.42176849917161	-31.2982041683793	1.04472672342998e-52	5.21552529034117e-51	109.704831250225
LRRC59	0.974425725987663	9.0740788246689	31.2708998743214	1.12899554728011e-52	5.60276603344584e-51	109.58414327392
NDST1	-2.19736884845784	6.45830766881123	-31.1653038709361	1.52478925290496e-52	7.54454895431438e-51	109.478541609109
HDAC1	-1.23596872145041	7.11462503375956	-31.139615222347	1.64065029359141e-52	8.09387478171762e-51	109.320035142904
ZNF3	1.52435538554741	5.72735300360055	31.1123840353596	1.77319122569344e-52	8.7220147230874e-51	109.254395795487
PLEKHA6	1.49958212816592	6.64507385984049	31.1038916776785	1.81669736385134e-52	8.90980842024923e-51	109.210736376376
SLFN5	4.15081017350493	3.19270369167599	31.0693969788817	2.00477645081889e-52	9.77489252580033e-51	109.199307431872
CLK4	2.10172385672909	4.8696264889963	31.0452472262793	2.14803692484282e-52	1.04126868206004e-50	109.127587281493
UBAP1	1.35240695433384	5.95128342001884	31.0507538333789	2.1144869467977e-52	1.02798487494898e-50	109.099833825451
EPAS1	2.42331390261953	5.21024414180528	31.022752293659	2.29076562641832e-52	1.10405660911297e-50	109.089268860604
ATP2A3	-2.70909378736445	7.24873739641196	-31.0360922659175	2.20500861010089e-52	1.06579664726379e-50	109.08428131001
NEAT1	2.39989013266435	9.32769474472601	31.0861407175718	1.91114676063791e-52	9.34561942248784e-51	109.072026167377
SLC39A7	1.63911542672583	7.54671318821355	31.0164763478694	2.33226769490252e-52	1.12082887728591e-50	108.911894632982
PIGA	2.25582534563808	4.77883763565424	30.957150094814	2.76410093335094e-52	1.31700353303023e-50	108.890589085478
IARS2	-1.39415607051914	6.96553155880434	-30.9954810230955	2.47670371008143e-52	1.18683074061323e-50	108.88255293368
TRIP13	-1.43051057761263	6.92683617992374	-30.9663325385332	2.69232486871143e-52	1.286469745838e-50	108.834961372344
BCL10	2.18677239471682	5.00470492733472	30.8942058038844	3.31096844133519e-52	1.573086256048e-50	108.716146986906
TRMT2B	-1.57315006179723	5.72952541812629	-30.8921266374751	3.33078807344197e-52	1.57801982266979e-50	108.707560861029
DNMT3B	-2.76684512389905	4.40797339945686	-30.8845085759406	3.40443583176702e-52	1.60835550425061e-50	108.607698928563
CEBPB	3.71563018851742	6.98346303410079	30.8610603980442	3.64159968186337e-52	1.7155524811122e-50	108.504191350541
DAG1	-1.74575397462763	6.73914512981625	-30.8412365991093	3.85507376885251e-52	1.81101836264858e-50	108.49142852362
PPM1E	2.8742946374294	6.25267488242941	30.8309291169825	3.97101712860198e-52	1.86026023693948e-50	108.461489721388
RHOU	1.72407349715431	5.50103275114036	30.8224445971923	4.06909155763264e-52	1.90087953100135e-50	108.452601579622
RUVBL1	-1.80043365504683	6.43990236237034	-30.8149708882012	4.15750524768332e-52	1.93677208251409e-50	108.437782830301
GINS1	-1.68929089227869	6.00348475754953	-30.7855512876035	4.52479094693445e-52	2.09619401098426e-50	108.361864555853
GOSR2	1.31057256309615	6.2895273832144	30.7692163345854	4.74268958080549e-52	2.1910701809224e-50	108.261951925062
ALDH1B1	-2.51520218909247	4.11482585509358	-30.734578372138	5.24043443414146e-52	2.4143533189141e-50	108.24992799059
VDAC1	-1.02519189059715	8.64857654914743	-30.7864113160152	4.51360275453882e-52	2.09619401098426e-50	108.24102408237
AP1S1	-2.33557126047732	6.85822211861375	-30.7270485911848	5.35543307243657e-52	2.46055666767663e-50	108.203717652089
MTHFD1	-1.11466737552797	8.23684255502739	-30.7165611198656	5.51986012712947e-52	2.52915454153735e-50	108.041882783393
FICD	3.24150072747409	3.09700288597478	30.6604157466912	6.49084408314108e-52	2.96592558596862e-50	108.009793267693
EFNA1	2.64712096288409	5.65652920779477	30.639327137511	6.89859939932277e-52	3.11816692849389e-50	107.947721368547
PPAPDC1B	1.9291426501993	4.6067998422164	30.6242222158663	7.20646179665548e-52	3.23980825503404e-50	107.935495704742
ADAM17	2.10948182862207	6.22474546346199	30.6481666967224	6.72462671781992e-52	3.06437758116677e-50	107.921108687836
FIP1L1	1.42594496734349	5.67920125310976	30.6377569354384	6.92997458574892e-52	3.1239055248535e-50	107.900697087339
CRABP2	-2.22636314120846	7.60983600706283	-30.6212505108781	7.26864329433752e-52	3.25900242505364e-50	107.861034044857
HMGN2	-1.22244062157502	8.40567650510008	-30.6445312214736	6.79563456892197e-52	3.08832044920247e-50	107.825312379322
HN1L	-0.991116460917271	8.28707223330949	-30.6395360886021	6.89443503892722e-52	3.11816692849389e-50	107.821437639919
EIF2A	1.52967021730145	7.38137171483184	30.5963975484849	7.8103452550308e-52	3.49251909211591e-50	107.697902011873
PTPN21	2.28365216999444	4.1709382847638	30.4676481934876	1.13427457879504e-51	5.04510852547029e-50	107.497381526538
JMY	2.6176960581442	5.91802935277766	30.43160309972	1.25946268670679e-51	5.57228941071016e-50	107.299368151164
DNAJB1	2.08977945496295	9.70935114870328	30.4723804164967	1.11879943442755e-51	4.98954713103102e-50	107.296343860612
SH3BP4	1.51758737485533	6.36225326389235	30.4300540107738	1.26514498398207e-51	5.58266087390928e-50	107.283444408221
PDE4DIP	1.25812041835536	6.9796845788692	30.432933141	1.25460444393731e-51	5.56551849347683e-50	107.234250822564
FKBP14	3.20366621608498	2.74795089266712	30.3469248305349	1.61127684736467e-51	7.09131420929651e-50	107.104078461385
SESN2	2.75448224094029	6.73073296517458	30.3179042155595	1.75344153425001e-51	7.69673391569482e-50	107.000850150522
RAB9A	2.28176699445029	4.35543886398147	30.2622727262055	2.06235797050667e-51	9.02902479024964e-50	106.880191569555
SORD	-2.53061608408436	4.79101008331398	-30.1997731131086	2.47549688475567e-51	1.08094542821551e-49	106.685508051884
TMEM109	-2.25373868389793	6.29871698627068	-30.1900967859579	2.54654521110496e-51	1.10907349246144e-49	106.668669969544
RBBP7	-1.28633055929451	7.50194037803346	-30.1797617464469	2.62470492036942e-51	1.14014454774696e-49	106.524198331334
PPP4R1L	2.09037253300087	4.47616486810607	30.1306946797457	3.030137633101e-51	1.31285030507723e-49	106.512251696908
TUFT1	1.32795950806808	6.85772928098336	30.1278810571245	3.05521634206327e-51	1.32029555826011e-49	106.385693816523
ATP5G3	-1.80853560592373	7.2949358482204	-30.0989608046099	3.32545621375948e-51	1.42968970999778e-49	106.309856828584
RRBP1	1.31209194210609	8.03318861079674	30.1128822431535	3.19248356765566e-51	1.37605915426478e-49	106.265499706302
C1QTNF6	-2.37623146404433	5.85808558917953	-30.006140950136	4.3670097282177e-51	1.87266335114648e-49	106.141917557331
EIF4EBP2	-1.74764491387421	7.94082207506381	-29.9894518786044	4.58660998017902e-51	1.96180218180342e-49	105.959679744639
SYNPO2	-4.82384847784038	5.70477138016374	-29.9323898300444	5.42522384341926e-51	2.30868813123012e-49	105.828848080843
KYNU	1.55268422958543	7.56202136624953	29.9618354693222	4.97475700417501e-51	2.12239377902609e-49	105.817494257003
PRSS16	3.12424202992295	2.84865549993112	29.8993271262818	5.98030570488958e-51	2.53844245199425e-49	105.807444116842
TIPARP	2.8540105706283	6.20178252492669	29.889969774232	6.14757054667045e-51	2.60283467905105e-49	105.737536572441
RAB32	3.35035652108697	3.55722282579082	29.861043376178	6.6950964708966e-51	2.82749478230492e-49	105.696531875213
ENDOD1	-2.57229412322093	4.91108499302651	-29.8374244406034	7.17848807568506e-51	3.01640790396374e-49	105.647090295602
IVD	-1.28970385856632	6.16211062861071	-29.8065355598778	7.86424944423007e-51	3.29628340113543e-49	105.462753289491
USP36	1.72048470473915	6.77147942650839	29.8054858817661	7.8886808971705e-51	3.29825748310699e-49	105.41613333069
ARPC1A	-1.39718241990099	7.43159212131734	-29.7893269106597	8.27459761482996e-51	3.45098180823981e-49	105.373820059571
NCS1	-2.35180174965391	5.86554187983117	-29.7371587795123	9.65549171149849e-51	4.00690926508935e-49	105.360524314108
DNAJC3	1.9560976089153	6.45664733779249	29.7684899707777	8.80050549733209e-51	3.66118542132791e-49	105.321160622286
BBC3	3.52210451010955	4.62839357349707	29.6830267911398	1.13350926759613e-50	4.69227945328656e-49	105.19723324533
PROM2	-4.33557555061579	5.06642340712119	-29.8484878851903	6.94782398880672e-51	2.92683648334518e-49	105.181461016888
MCCC2	-1.35278732334995	7.53536169198387	-29.6702807028163	1.17717240952581e-50	4.84902250662798e-49	104.995649079456
SGTB	3.16830964807941	2.96660671683024	29.6189848732288	1.37075066119347e-50	5.63253908054045e-49	104.992647573225
SUPT5H	1.15398981244172	7.56296850753938	29.674818158714	1.16143759925712e-50	4.79602034814224e-49	104.975404187157
SEL1L3	2.7192543578647	4.04952041529627	29.6068312305107	1.42114210805623e-50	5.79455536344605e-49	104.973128151057
SLC35B2	-1.7098907678024	6.212066058356	-29.6061459044201	1.42403865963665e-50	5.79455536344605e-49	104.905831804885
COG1	1.4121399287393	4.94342374082878	29.6087862356715	1.41291184792338e-50	5.77739309160652e-49	104.903224819053
TEX10	1.33311180881155	5.78186049668738	29.6106222931752	1.40522613914031e-50	5.76004949778984e-49	104.867950526318
DNAJC1	1.41487503686301	5.85777312134952	29.6049555074026	1.42908407759472e-50	5.80097138681896e-49	104.854280147609
NFS1	-1.97812141613309	4.88506480226679	-29.5609152812582	1.62899172603072e-50	6.5646403918404e-49	104.835999771247
NR2F2	-1.67263091411967	6.03322532752457	-29.5629566149549	1.61913021481394e-50	6.54066031704067e-49	104.759044918141
CHD4	-1.2004487058727	8.42000325701304	-29.5948583252137	1.4726123353438e-50	5.96318854631711e-49	104.726636922055
NPNT	-1.49235983182402	7.23066268616307	-29.5413658425385	1.72655832085438e-50	6.92445116498047e-49	104.650619376949
GALNT10	-1.83765954050324	5.59917000247708	-29.4941159153056	1.98744154668194e-50	7.8950053270092e-49	104.637264337471
ZCCHC8	1.50377231756816	6.2093422356505	29.5179270079732	1.8513446647717e-50	7.38947211781429e-49	104.60590402097
CCNB1	-1.57216099777161	7.20924674371709	-29.5278079476657	1.79766613959222e-50	7.19238481304791e-49	104.587309584512
TFRC	-1.91903601363089	8.93044521229387	-29.5447922592801	1.70904133239285e-50	6.87067481801397e-49	104.57656150671
TMEM150C	-2.30411120689958	5.04427325230211	-29.4470097948513	2.28717570737279e-50	9.04272494801478e-49	104.495757189358
RNF19B	1.74535494007332	4.48151610863929	29.4271324714724	2.42697465847693e-50	9.55028804432191e-49	104.420085974358
H1F0	1.43234226451315	7.72711080413696	29.500287741865	1.95122462414443e-50	7.76959062242653e-49	104.413232262457
AKAP1	-1.26595867137163	7.27772795720735	-29.4658581983914	2.16212295189055e-50	8.56856498753969e-49	104.402231487392
MTMR3	1.57846077783896	6.04672671378461	29.4374442765882	2.35340659853247e-50	9.2826348947776e-49	104.359037626051
FLRT3	3.31019194531579	2.75808937023739	29.3978463822852	2.64881913403588e-50	1.03744382195822e-48	104.311878836112
KIAA0913	1.72656853660157	5.90490653705513	29.4211482330499	2.47072810477011e-50	9.69963775215385e-49	104.298306533536
INTS12	1.61654242548893	4.58596677077184	29.3699274870528	2.87934793510505e-50	1.11986546201621e-48	104.233400373557
ZNF410	1.21015674835002	6.63252422262764	29.3950358363559	2.67115728961658e-50	1.04374846989597e-48	104.201699553865
CTSB	-1.48456379500242	6.77310398040357	-29.3747132845719	2.83843983868794e-50	1.10652838839667e-48	104.198689059473
UVRAG	1.53710534264261	5.78379693961943	29.3532211945817	3.02687122266178e-50	1.1745103092296e-48	104.121571086982
CCDC85C	-1.61370758889217	6.27574006293783	-29.3335347808442	3.21053407266557e-50	1.24002244413993e-48	104.087154109122
GOT1	1.4595900583926	6.89533309893308	29.3423344289361	3.12708775704813e-50	1.21058832520539e-48	104.025318091927
ZFAND1	2.09837466707194	5.98022829175515	29.3149661361578	3.39406847360277e-50	1.30788942747771e-48	103.966476357073
ARRDC3	2.72516704227325	5.74063066255581	29.2882978711788	3.67634757324488e-50	1.41340774287235e-48	103.95092901761
CNNM2	2.47346828273467	3.77749601931137	29.2306714551931	4.36994405725371e-50	1.6685603747377e-48	103.850497959479
ME1	1.56457988687589	7.38115810285174	29.2749715319333	3.82616640144965e-50	1.46763318573037e-48	103.81649596858
TPBG	-1.65308083520314	6.9236303665459	-29.2398362333755	4.25138781357804e-50	1.62700708911394e-48	103.761350398787
CCDC130	2.62728668573854	4.29354989857695	29.1953236834558	4.8593177707596e-50	1.84698250904963e-48	103.74281551536
GOLM1	-1.63768229341573	5.69288622567819	-29.1906684800237	4.92776263487009e-50	1.86875061917387e-48	103.715830640048
SLC25A3	-1.33214610226295	8.64972501071166	-29.210592298924	4.64148563736305e-50	1.76820514349111e-48	103.579171078331
RET	-3.64370582057334	6.20179262202891	-29.1449887277019	5.65323872188766e-50	2.13419332697177e-48	103.573519105438
VPS11	1.30187786043384	6.09604642294431	29.1727262118125	5.20079218859687e-50	1.96782915298855e-48	103.557472225311
SELK	2.50225024161086	5.00840449855564	29.0875944537161	6.71965537309912e-50	2.51972009999349e-48	103.392964095306
FAM110B	2.96959241786129	2.52806558614193	29.0984929683624	6.50259746715947e-50	2.44380764136573e-48	103.357814950139
SFPQ	-1.15653063405997	8.58640506453771	-29.1336026877304	5.85027843610604e-50	2.20360487759994e-48	103.343783780009
NDEL1	1.48802556241147	5.98443233750605	29.0702532065389	7.08020556418453e-50	2.64306602355853e-48	103.269752609085
NEDD4L	1.64773616668657	5.39657279606342	29.0577158633587	7.3529795680768e-50	2.73878018477765e-48	103.265475544438
SEC23B	1.03952738622215	7.54555934387463	29.0846922070623	6.77868031508874e-50	2.53616665748421e-48	103.19934439297
CRTC2	1.50989318882383	5.91226146487968	29.0485803468638	7.55839787375162e-50	2.80903657868049e-48	103.189647227649
GDF15	3.14770257087553	6.51768134498928	29.004542582377	8.63288062777713e-50	3.19416583227754e-48	103.065455935384
VANGL1	-2.10182654405136	5.58619610547376	-28.9719426379028	9.52650404897319e-50	3.50927871619004e-48	103.038102747134
NACC1	-2.13356073458988	7.4701379407077	-28.9963895395007	8.84811217774584e-50	3.26657457087465e-48	103.020790817722
HNRNPAB	-1.16081326936978	9.35696146064522	-29.0261902310998	8.08668767487404e-50	2.99870875109963e-48	102.992121270962
SLC30A1	4.03558615183715	5.6169025225889	28.9338537157461	1.06896251260174e-49	3.92046689928759e-48	102.91214457923
CCT6P1	2.49359675739344	3.91847941886556	28.9071960240869	1.15879825022978e-49	4.21298737757454e-48	102.874145330045
FREM2	-3.68779757343136	7.32209809132437	-28.9287703210021	1.08553379621783e-49	3.97253111771269e-48	102.863470561057
TIMP3	-1.7668128363702	7.38139233667599	-28.9193418942243	1.11695883117032e-49	4.07860687609006e-48	102.807133522522
PLEKHH2	4.70882491876775	2.57230749122459	28.9598981631259	9.8797976317582e-50	3.63142276029723e-48	102.778670504959
RBM5	1.1489692188116	6.13853871536479	28.9177643867184	1.1223056207012e-49	4.08920244021937e-48	102.77580552899
GCLM	2.38824040670775	5.81478530400694	28.8979551560532	1.19168715687482e-49	4.32316182463655e-48	102.758334074869
RFX5	-1.65896447929214	5.34173778880487	-28.8690901757816	1.30061260043729e-49	4.6777301354222e-48	102.731591616516
TBCD	-1.72925776546345	6.66604866513878	-28.8876385727604	1.22951889360526e-49	4.45075194299879e-48	102.719041106022
OSGIN1	3.24585862960829	5.88191996646322	28.8504027495363	1.37643677725192e-49	4.93981301775988e-48	102.639839230858
ITPK1	-1.78338000978636	8.09924937171134	-28.8706838739284	1.29434454981502e-49	4.67078388856682e-48	102.605827347994
AKAP8L	1.79295539007879	6.39009095223907	28.8489814777453	1.38238295240357e-49	4.95052944239773e-48	102.56199154802
GARS	1.42726103058466	8.05850279096622	28.8702906223921	1.29588837855477e-49	4.67078388856682e-48	102.549562915572
ERBB3	-1.45826669846188	6.85031377385106	-28.8288691148659	1.46936009219986e-49	5.23956890873143e-48	102.509327016772
SCFD1	1.5286483123206	6.1750406762068	28.8335153434488	1.44878890077227e-49	5.17725332831527e-48	102.48376627522
KLHL5	2.03885293673654	5.24228380432199	28.7739422188456	1.73609742912396e-49	6.16443596702105e-48	102.394369439798
EIF4B	0.90611843704372	9.67145157041585	28.8213684268916	1.50319329277298e-49	5.34880949539051e-48	102.317545684521
TNIP1	1.39897150343041	6.23470875887052	28.7040570886967	2.14737292913085e-49	7.60861543787803e-48	102.112970009816
SLC6A9	2.86570514790019	3.98393855401789	28.6355928583575	2.645672055442e-49	9.33464545468609e-48	102.054040760549
PIP4K2A	-1.36954306875822	6.49805518044206	-28.6641966199529	2.42466307182083e-49	8.57295247634918e-48	102.04001022327
CACNG4	-1.90219653587498	7.08676997791432	-28.6304344815817	2.68764105984476e-49	9.46275980733552e-48	101.954758083825
CXCR7	-2.72006241754033	5.6958442201875	-28.5771789215624	3.16224835378234e-49	1.1110386863163e-47	101.876112493753
CSRNP1	2.70126035781491	5.15068521785139	28.5522505063285	3.41263941673224e-49	1.19150274750376e-47	101.796202491685
TSPAN17	-1.8117710225664	6.3790716472138	-28.5562069038472	3.3716031717464e-49	1.1813956712241e-47	101.776371460851
CCDC163P	2.86892246794522	2.02982953442139	28.5557199247058	3.37662718754555e-49	1.1813956712241e-47	101.717141228197
LETMD1	1.36800984907455	5.85532477209732	28.5480650697063	3.45660004998417e-49	1.20433706741532e-47	101.666530426626
NDRG1	1.77429603006448	4.92172582393983	28.4957756790711	4.0564815492744e-49	1.40166523615837e-47	101.590642797905
POFUT2	1.54874739224463	5.7830081776635	28.5132018158991	3.84570902782595e-49	1.33158670354785e-47	101.582181201712
PTGFRN	-1.77664378487071	5.05538912584792	-28.4809629199379	4.24478918699079e-49	1.46370833738627e-47	101.575283763952
DARS2	-1.54047249408299	6.67019946308872	-28.5269233697575	3.68754648082324e-49	1.28213154564008e-47	101.572769600318
SYVN1	1.70984130338452	6.13939769695708	28.5150717522461	3.82375857696723e-49	1.3267331626805e-47	101.530590164166
IFI44	-2.50606797885523	5.74471430784175	-28.4624944516482	4.49197720541535e-49	1.54575775274416e-47	101.480307166422
SLC29A1	-2.04788814277964	5.92457577416255	-28.4199557720265	5.11804457281339e-49	1.75039217659982e-47	101.362932995843
PRNP	1.67510308596613	6.66236760372295	28.4476432508325	4.70125178063012e-49	1.61445040614493e-47	101.360045188219
C4orf34	2.10389899689087	5.25874128062407	28.4345255521726	4.89426965447437e-49	1.67729028076699e-47	101.347015441153
C18orf10	-1.77400145565291	5.51930211796378	-28.3673160779296	6.01615149270246e-49	2.05334933803992e-47	101.225131865092
MLF2	-1.53733101482341	7.12891386592856	-28.3377526724664	6.58866665424274e-49	2.2441723243494e-47	101.028737410452
EXT1	1.87150364297948	4.43521941890412	28.3012823437066	7.37130474492382e-49	2.50564432020541e-47	100.983664416657
STC1	-2.33711369157713	5.67482290013966	-28.2386526384613	8.94069773004236e-49	3.01844723523103e-47	100.828290837703
SLC33A1	1.92198952081685	5.55081566542771	28.2584062225475	8.41233177311573e-49	2.85370865260827e-47	100.782187183789
WDR77	-1.86609751311879	5.45407125873491	-28.2264362497827	9.28409327938826e-49	3.11781477920661e-47	100.770954626505
CDK7	1.72761574182258	5.93421669828692	28.2382393190525	8.95210373519846e-49	3.01844723523103e-47	100.692040441013
PIK3C2B	-2.08560590412057	5.59098538026407	-28.1925543931353	1.03077779639117e-48	3.44774557336917e-47	100.671865570766
PPT1	-1.61588039086615	7.66596372975328	-28.2291646613739	9.20626266058294e-49	3.0978981234525e-47	100.666262640401
SRXN1	1.49435163427222	7.38395025271885	28.2399427585094	8.90518967318927e-49	3.01478526506918e-47	100.652325679656
PCBP1	1.14690408542813	8.41368122347923	28.2146226131221	9.62882372313794e-49	3.22710316524567e-47	100.49694686895
LOC642852	-2.59192190418766	4.99536145021344	-28.062514703496	1.5413732196791e-48	5.12483612841217e-47	100.298535617424
PI4K2A	1.45991345874372	6.12383947389819	28.0833225737851	1.44512162948128e-48	4.81438528514838e-47	100.264625167389
TMEM125	2.54571515126283	3.62086405551857	28.0542057187273	1.58159268316463e-48	5.23773386796935e-47	100.250704200969
ZRSR2	2.13228542858123	3.52248992240778	28.0231095908194	1.74174290651222e-48	5.73403708041544e-47	100.171342886088
CD9	-1.338314363923	7.10275787304381	-28.0525496544271	1.58973452509473e-48	5.25429252918661e-47	100.131095625197
SLC3A2	1.56385356066547	10.5994171297276	28.0957907711827	1.39037634289959e-48	4.64124829514026e-47	100.063417152948
CRELD1	2.01063266855535	4.36434247216151	27.9914284578606	1.92175878396239e-48	6.30969349579494e-47	100.048287903192
SUPT16H	-1.27748523652929	8.55912447217095	-28.0591797118747	1.55739070578267e-48	5.16781788958519e-47	100.04268522605
SDC1	-2.12132008570632	5.58774569533165	-27.9792172502486	1.99605728212582e-48	6.51993398169379e-47	100.031757234893
GAS5	2.44190715119016	8.03420108179446	28.0516460696137	1.59419471043337e-48	5.25864148664452e-47	100.003869729537
MBNL2	2.14152519101755	5.24355390412766	27.9910285653997	1.92414714353948e-48	6.30969349579494e-47	99.9993703341116
IFI30	-1.91501370756039	7.03316351715386	-27.9682018220438	2.06556429341118e-48	6.73382012534279e-47	99.8890044298382
VEZF1	1.46529957547541	6.98697729445439	27.9861494740012	1.95352987374953e-48	6.39350951244367e-47	99.8593642264572
ITPKC	1.97058019364214	5.73158708083053	27.9297027117003	2.32825514516037e-48	7.56072602867224e-47	99.780762315303
SAT2	2.28181847612444	3.90571542958012	27.8863818035503	2.66440962398917e-48	8.60223678602217e-47	99.7448809260576
NR1D1	3.80585644945854	2.21432050219991	27.9575222719599	2.13528337497776e-48	6.94756403951908e-47	99.7276807220417
C14orf28	2.70682842853426	2.77299429767157	27.867676241185	2.82431465267542e-48	9.08343043295071e-47	99.6749028242839
SNHG1	1.90470419007349	7.67239125657485	27.9278563147222	2.34166884519207e-48	7.58954840445585e-47	99.662788720671
GEMIN5	-1.50701483464958	5.94301462918895	-27.8850916833535	2.67513892108331e-48	8.62023570639638e-47	99.6056038460169
RHOQ	2.21269097815746	5.72282217288846	27.8482633502473	3.00051852531059e-48	9.63160687472059e-47	99.5204871272141
H2AFZ	-1.39037396609557	8.967269612493	-27.8875204080795	2.6549764820592e-48	8.58836106111374e-47	99.5018701919012
FLOT2	-2.05741825423183	5.9741966247771	-27.7982247525678	3.50759727495998e-48	1.1237750349891e-46	99.4252809488277
DNAJC25	2.60076418995795	4.10579139264174	27.7778215891843	3.73841757062871e-48	1.19543585948747e-46	99.4032834688606
FAM193A	1.58806332519528	5.23885432483298	27.7686615266428	3.84697278699897e-48	1.22780100934677e-46	99.2803523402504
LTBP1	-2.24348688905475	5.06444533257948	-27.7200034157754	4.47927286185907e-48	1.4160937493711e-46	99.235135187193
GRB10	2.18483672949234	3.92111678391079	27.7057152656121	4.68415318892597e-48	1.47807128172826e-46	99.1881280519936
PPIA	-1.54700808725881	9.24110541315034	-27.7543587137542	4.02287119893622e-48	1.28149519868589e-46	99.0727949888489
ATXN2L	1.2765254276264	8.0395155461045	27.7476438206328	4.10822974777464e-48	1.30619837075633e-46	99.0679198758686
FLII	1.44959453417696	7.69594005032243	27.7460503225365	4.12875289054592e-48	1.31023270097704e-46	99.0657268249202
ASF1B	-2.0084264847131	6.599448689336	-27.6736300044618	5.17936771925247e-48	1.62513594252868e-46	99.0197817402388
GCC1	1.47136286971612	4.92904940620223	27.6803836241236	5.07091717442545e-48	1.59710016619758e-46	99.0101591229198
DDX43	1.91480219930827	3.80738846918721	27.647709772174	5.61778090347017e-48	1.75610780989972e-46	99.0069370143216
XPOT	1.78863017583374	9.1336797238503	27.7282763436838	4.36480359565924e-48	1.38251847223116e-46	98.9524482285666
DUSP4	1.29116560898826	6.12907799082694	27.6552688473853	5.48619385012225e-48	1.71818550467125e-46	98.9238792070683
ING3	2.26379065141302	4.08270805618001	27.6207144494723	6.11425840917554e-48	1.90773988125097e-46	98.9023363152355
PRKX	-2.78615537136586	4.36427127179871	-27.6191182402753	6.14496440134804e-48	1.9137501796675e-46	98.8737853792076
TPM4	-0.8895290874257	9.31761628583811	-27.6745131526498	5.16505405935733e-48	1.62369105429872e-46	98.8097331672214
ISG20	2.38172817106518	4.29683423423227	27.5478859244394	7.68610142198989e-48	2.37601405141144e-46	98.6733013502077
RXRB	1.68374670209087	4.95648858394394	27.568621578013	7.20103755350922e-48	2.23432564090702e-46	98.6642484609265
ZC3H6	3.46574090107277	2.65759606557138	27.5439163721238	7.78265442879461e-48	2.40142274293655e-46	98.6562722748148
LGALS8	1.50079017005831	6.10074222130752	27.5632491057813	7.32366880183213e-48	2.26816735262668e-46	98.6020795486028
KAT2A	-1.89352981654894	5.8590835821966	-27.5349051920122	8.00640421210907e-48	2.46591351829304e-46	98.6019980196128
IGFBP4	-2.32173293090083	6.36528655900299	-27.5272657704246	8.20117017662715e-48	2.52125680209398e-46	98.5837381585368
HNRNPA2B1	-1.31747576484256	10.6880274151437	-27.6057143426956	6.40902994637038e-48	1.99227912310592e-46	98.5409509499385
GPRIN1	-2.21839580555387	5.58510716325609	-27.457155999835	1.02276742938794e-47	3.12130702355546e-46	98.4075290669649
EPB41L1	-2.13805019542175	5.6910242979106	-27.4565632415054	1.02468059742588e-47	3.12144960133887e-46	98.4062886017856
LASP1	-1.10948847960107	7.67559208872058	-27.4895170985996	9.23607799665053e-48	2.82901407355281e-46	98.3269221045621
MAPK6	1.81573775308152	8.55379525524906	27.5200127438889	8.3905079017346e-48	2.57473126878182e-46	98.3158685125349
NPY1R	-2.18649256262444	6.34622103429305	-27.45107200405	1.04257650655657e-47	3.1701908173913e-46	98.3020324571638
TM7SF3	-1.4617552150654	5.72103102091751	-27.4400280362228	1.0795294748295e-47	3.27066140163922e-46	98.2808659523405
OAT	-1.34306077244066	6.67562307442411	-27.4344564428096	1.09867065353962e-47	3.32263435981855e-46	98.2055808783287
LZTFL1	2.73655949649498	3.59746930515885	27.3744240470461	1.32796704292535e-47	3.99441022048265e-46	98.151320214173
PAWR	1.79014696812851	6.60306600600547	27.440249512936	1.07877558461718e-47	3.27066140163922e-46	98.1451433810199
RHOV	1.83186713709165	4.18024956653393	27.3938906921208	1.24875799735031e-47	3.76971638044885e-46	98.136673188192
C9orf140	-2.49867575514726	6.66902871983791	-27.3824343747203	1.29477716748298e-47	3.90159519801538e-46	98.0876241102715
C1GALT1	2.47248190382705	4.34956005769307	27.3539837826247	1.41660229910125e-47	4.25336747758874e-46	98.0398559249583
WDR25	2.39666638817525	3.60484917004106	27.3234041179244	1.56048035893553e-47	4.65195606467696e-46	97.9888648404153
ERMP1	-1.7624572158727	6.69181601897313	-27.3481505834055	1.44297496951277e-47	4.32478734590172e-46	97.9384407134651
MAFG	2.00205091450207	6.70722584074029	27.3411810033655	1.47513578208338e-47	4.40538764635044e-46	97.9131681170123
STMN3	-2.45929350253847	6.75213260089596	-27.3096831487289	1.62974617922424e-47	4.8326019683238e-46	97.9101636655845
HS6ST1	-2.13936900715955	5.8917314255609	-27.2988649976841	1.68653905050568e-47	4.99215558949682e-46	97.8791909745373
MEF2A	1.96830708267704	6.44753232767533	27.3429550464703	1.46688155700331e-47	4.38857373154263e-46	97.8789108970929
GABARAPL1	4.88769603111509	2.73805509718253	27.4684978792575	9.86847023982471e-48	3.0171900601614e-46	97.8255798806175
AKIRIN2	1.30620222113124	5.78005429414684	27.3110615845372	1.62264965252278e-47	4.82010529108188e-46	97.8187176411066
CDKN1A	1.5561061360253	8.02918651422638	27.322211159624	1.56638288292496e-47	4.66124329787135e-46	97.757214235689
ANXA9	-2.39041717529838	4.37022024699707	-27.2282668872268	2.10955149877735e-47	6.16785651495672e-46	97.6790103963994
UBE2J1	1.40960548002841	6.38597465633561	27.2801305897591	1.78965580964579e-47	5.27869554859193e-46	97.6596572653712
SSR3	1.51496154718611	7.78965665559579	27.2876847873014	1.74733223244655e-47	5.16296541615479e-46	97.6009163189934
CBX4	2.18416720296129	6.74108366463695	27.2562718501693	1.93024295122145e-47	5.66340054670657e-46	97.5834493163997
SH3BP5	-0.900255280566691	8.04821412865079	-27.2644574142818	1.88079620786954e-47	5.53775277824123e-46	97.5656919135647
LOC100507217	2.1708272869266	6.34756770405776	27.2390037384766	2.03890036297162e-47	5.97172848867554e-46	97.5497205306525
SERPINB8	3.82760133937618	2.76783549343584	27.2620960365475	1.89492802482643e-47	5.56955646523676e-46	97.5311642552957
NUMB	1.2217064924536	6.31555665469487	27.2137152372794	2.20926482513688e-47	6.44812302540823e-46	97.4566199155282
SPAG5	-1.08003008455646	6.7304239367738	-27.2083477386832	2.24723398266741e-47	6.54751587563237e-46	97.4493010153719
POP1	-2.42507835724291	4.93006803315218	-27.1310584890552	2.87300687786246e-47	8.35620296093421e-46	97.3811551703638
SOX9	2.24500540893119	3.73098096654928	27.1022671920879	3.14875781487492e-47	9.11069648719172e-46	97.2825065811245
ZFAND5	1.27271817399361	7.3783348637856	27.1267856118686	2.91233723717093e-47	8.4558902698692e-46	97.1478795370936
EHBP1L1	-1.74221916364708	5.83907575035715	-27.0579722904781	3.62608760879217e-47	1.04556360636966e-45	97.0917255036983
ZFP36L1	1.23638047599434	7.3820901280373	27.1013314538347	3.15815482239399e-47	9.12210384278361e-46	97.0575888172268
CCNA1	3.95422212348569	1.51574114096038	27.1230477752162	2.94718796812278e-47	8.54224810725917e-46	97.020140402239
NFKBIB	1.80261798947397	5.41454238349698	27.0182569250478	4.11590442574363e-47	1.18272140233911e-45	96.9021471308425
TNFRSF12A	2.10579603854969	7.7135180348065	27.0334555207264	3.92102659019604e-47	1.12866176754627e-45	96.8424859528475
EIF2AK3	2.16957897096377	6.65200598416381	27.0085477792323	4.24548262345345e-47	1.2157782773054e-45	96.818205072841
APP	-0.954786522522483	8.8654038719346	-27.0143380475472	4.16771853291575e-47	1.19555617057432e-45	96.7485348039369
ZMYM3	-1.87096262843075	4.781226718806	-26.9307030283497	5.44494525218216e-47	1.54603165360772e-45	96.7042347549979
DBI	-2.00789837324043	7.46975124629459	-26.9652230855626	4.87575910122734e-47	1.39150503769498e-45	96.6771202337561
ACADVL	1.31552662660352	8.35295722019449	26.9760841129413	4.70939454930489e-47	1.3463233238047e-45	96.6010880082653
SRP54	1.4069188441958	7.07507584745513	26.9547771441733	5.04135840544104e-47	1.43631478658596e-45	96.5760951439206
CCNA2	-1.8200831304912	5.48221964919826	-26.894830288004	6.10764314757015e-47	1.73125803389768e-45	96.540511860215
AP2M1	-1.2370476170206	8.67992228811995	-26.941800584102	5.25500271546578e-47	1.4946371668954e-45	96.504717931901
SLC25A25	1.3277401126818	6.24587187674517	26.8637131323569	6.74811540985491e-47	1.90312786027679e-45	96.3951069538273
SCD5	-2.79065074293528	4.56937032534004	-26.8181960407079	7.80912338693112e-47	2.19495427769809e-45	96.3441180832973
GPI	-1.30680118022559	8.82152349288825	-26.875330630601	6.50142844194529e-47	1.83976123964624e-45	96.290133003723
MARK3	0.949009045449444	7.29644860353082	26.8318881085892	7.47336577012444e-47	2.10411732558184e-45	96.1876244383757
ACTB	-1.64219440272351	11.6494374774781	-26.8660197139239	6.69839704126028e-47	1.89229716415603e-45	96.1466675443108
TERF2IP	1.04845563190361	6.91696627912909	26.782600766635	8.7549792736341e-47	2.45668243913182e-45	96.0443303340353
C16orf72	1.3598609770476	7.06883648947183	26.7722807209111	9.05024337531397e-47	2.53104130783864e-45	96.0235004719346
GEMIN4	-1.66265686087173	5.6027002266946	-26.7195762391134	1.07224347659505e-46	2.98372710525385e-45	95.9722331635566
HERC2P2	1.32699219264215	5.05081879874127	26.7128234513842	1.09581110378512e-46	3.03919484240503e-45	95.9390821475433
THAP5	2.07584632551201	5.66758306570028	26.7328839674853	1.02728468206546e-46	2.86816511233102e-45	95.9332134843026
ADI1	-1.43073624174578	7.00021445000915	-26.7314856058137	1.03191807957654e-46	2.876299660473e-45	95.916058400046
ZFP36	2.15655864966846	5.86929075058073	26.6873440942663	1.18954079793628e-46	3.28281853212645e-45	95.8866325793715
CNOT4	1.57147146192256	5.07432998761044	26.7018813597208	1.13511447086336e-46	3.14298914084749e-45	95.8788870599882
SEMA3F	-3.05886192074732	5.17651023195588	-26.6607656106786	1.29594988552482e-46	3.57058746054646e-45	95.8773935468255
EDA2R	2.92104497029713	3.5382757331444	26.6533945411961	1.32712681999723e-46	3.65047186474238e-45	95.84502769836
ADAMTS17	4.06920377592166	2.10674038724496	26.7751943198922	8.96587975635279e-47	2.51164778970258e-45	95.832142806895
HM13	1.27855413433136	8.05030996666073	26.718438466903	1.07617824567989e-46	2.98970182404493e-45	95.7815717774367
PLD1	3.99506253368971	1.24401426096446	26.6947711278161	1.16141337152636e-46	3.21049210337304e-45	95.7527478616904
PLK1S1	2.61875535210947	2.92121121762079	26.6152002106485	1.50121803089666e-46	4.10234809619538e-45	95.7327196879505
SFXN2	-2.22943566944761	4.3790944591322	-26.5989334661259	1.58219571678282e-46	4.30955067874201e-45	95.6790992064132
MNT	1.78840121277302	5.09078222795694	26.6338684953766	1.41342217690978e-46	3.86875163447448e-45	95.6778368021226
COQ10B	1.43544134819698	6.08882742419829	26.6471772617101	1.35401129990599e-46	3.71830623639207e-45	95.66106099793
GATAD2B	1.59735099084297	6.16612692807188	26.6454155241728	1.36172875889534e-46	3.73336914160093e-45	95.6525929308016
TBC1D2B	-2.06384418214634	5.26675715408882	-26.5824714910243	1.66863472526446e-46	4.53760116184111e-45	95.6068537436086
HINFP	1.64685330877928	4.32102279548087	26.6005255126047	1.57407950266604e-46	4.29443810808922e-45	95.6043144368693
DHFR	-1.88764374585627	6.0507610907861	-26.5504873888323	1.85044265201664e-46	5.00757328678419e-45	95.4884882392587
TCFL5	-1.3107014279302	5.74981858799924	-26.552735001409	1.83703753666443e-46	4.97935425659254e-45	95.4535608283998
CREB3	1.50573388379702	5.15807030856176	26.5628385186196	1.77797817537322e-46	4.82709529301003e-45	95.4389959537629
LAMB1	-1.46986996483639	6.06410924660997	-26.5130032983358	2.089131520581e-46	5.63526379841883e-45	95.3044482738612
TUBE1	2.86577306904673	3.46267804486013	26.4530423730325	2.53728069918044e-46	6.78935718609498e-45	95.2094972241246
RNF115	1.15587250038228	6.20175566908386	26.5059627842586	2.13731585135912e-46	5.75595334913526e-45	95.1726463596455
ADCY5	-3.5454396405452	5.43082497474639	-26.4465788285457	2.59104792349731e-46	6.92215422884489e-45	95.1669316223296
LOC550112	2.34225059724624	2.85815244341581	26.4281147964246	2.75105945444206e-46	7.30297116128398e-45	95.1230046449741
SEMA4C	-1.6687212568198	7.40635665679288	-26.4894999506143	2.2544079473548e-46	6.05180072416721e-45	95.1029726273148
NETO2	-1.47097767381299	5.95173611883256	-26.4429856878317	2.6214332083696e-46	6.98102690712949e-45	95.0902465326566
DNAJC10	1.84786490598053	6.54443515325394	26.4941985107603	2.22034443315233e-46	5.96994217042438e-45	95.0891007551067
ATXN1	1.9925187328144	6.3451333757966	26.4743415891763	2.36793907733141e-46	6.34638030918118e-45	95.0777606769157
AKR1C3	3.75978149654396	1.15545809591303	26.5371471349082	1.93206222503643e-46	5.220001397659e-45	95.071930646747
TTC33	2.44488873015197	3.30669451143254	26.4082324809735	2.93453261734778e-46	7.77767408756328e-45	95.0641226163264
AZI2	1.92867882674924	5.87323128721534	26.4367931158602	2.6746466529741e-46	7.11141345378995e-45	95.0093479131789
PDK3	-2.38673561498036	5.32727022684619	-26.391586189544	3.09760909132808e-46	8.17104328759792e-45	94.9968887152484
CYB5B	-1.12277887916452	7.12258220334954	-26.4435525992402	2.61661536213533e-46	6.97931025779127e-45	94.9826165538975
COL18A1	-2.24118015687756	7.2583337654013	-26.384750028857	3.16720066082941e-46	8.32834337291054e-45	94.843381913705
AAK1	2.24531874066417	6.12427573149058	26.3879893913306	3.13402973144161e-46	8.25409657143773e-45	94.8270240684232
ZNF79	2.44658689610255	3.08289472767789	26.329831865294	3.78668421320372e-46	9.8796422436223e-45	94.806926064673
OSR2	1.74166754076029	4.80299369411626	26.3387372501957	3.67849392877284e-46	9.61236444762453e-45	94.7366077086426
CDK5RAP3	1.47490723499226	8.04925061096701	26.3917794018729	3.09566478058957e-46	8.17104328759792e-45	94.7129343123018
PSMD2	-1.03259148977731	9.02996279976836	-26.380148772752	3.21492713880764e-46	8.44057165924944e-45	94.675448421594
ZFYVE1	1.64269946333964	5.08625321664799	26.3111912331531	4.0236549638478e-46	1.04490070831352e-44	94.6583784202747
GOLGB1	1.96181740546164	8.00530447578421	26.3656687786038	3.36990779925693e-46	8.83359530325593e-45	94.6270852241858
FAM129A	7.12268912127529	3.18334967343605	26.400058397684	3.01349898721538e-46	7.97432864908069e-45	94.5495571595813
PSME3	-1.06738390965154	7.2433986752176	-26.3175095117587	3.94170230236249e-46	1.02521040909347e-44	94.5475482617709
ADCY1	-3.41104259460857	5.64394485720561	-26.2461667857618	4.97380888076009e-46	1.28565656447962e-44	94.5370620144983
MTHFD2	1.51009757857028	8.84962947346899	26.3275325525002	3.81513598168916e-46	9.93836980650614e-45	94.485727458015
PEX13	1.56558149303491	5.2695218393064	26.2796125902271	4.45976083156657e-46	1.15635721158325e-44	94.4841731228163
ATF6	1.7415415364295	4.98736099430868	26.2601469434013	4.75203921384107e-46	1.23023380514362e-44	94.4592472272083
HSP90AA1	-1.33325015714303	12.9413910624577	-26.3566063077177	3.47071744440068e-46	9.08361166512629e-45	94.4494959097979
NOMO1	-1.34578389039648	5.95560523138574	-26.2003654978358	5.77620611745345e-46	1.48846334527414e-44	94.2745613869393
TM7SF2	-2.57948009249383	5.86846769965848	-26.165396806115	6.47577205966054e-46	1.66360694202401e-44	94.2383599110084
CD24	-1.48018360189509	9.50274167090336	-26.2277889439189	5.28130866968576e-46	1.36303404617013e-44	94.1507264804458
PHF21A	1.64662860218025	4.42886756841039	26.1235424669154	7.42647078623299e-46	1.89908711665077e-44	94.0419943285725
PASK	-2.28297700184414	4.63085649253843	-26.0939868336258	8.18154812917588e-46	2.07315471079299e-44	94.0390415098765
IRS2	2.02907000463642	4.59334795482459	26.1099497460188	7.76458647585903e-46	1.98251823240101e-44	94.0220468308722
NUP210L	1.6553200260429	4.23445456774258	26.0942124642093	8.17549989058177e-46	2.07315471079299e-44	94.0014732547456
LRP8	-1.82380475832336	6.4153142033819	-26.1015059956685	7.98240041434868e-46	2.03192792282446e-44	93.9716824338089
ZNF622	1.50400751766194	5.98070081340362	26.1040023064804	7.91737174524368e-46	2.01844702846731e-44	93.896149482575
AMBRA1	1.42106688069554	5.63848150057048	26.0867916118676	8.37680834336703e-46	2.11621967876843e-44	93.8396665148488
IARS	1.24712771706036	8.53186181069832	26.1292082588465	7.28995817022011e-46	1.86703308482023e-44	93.8345894473802
HSPA9	0.894031185538614	10.1733356491746	26.144703687621	6.92939595987422e-46	1.77741131952357e-44	93.8246821024359
UNG	-1.4192347766199	6.80955489163731	-26.0847722832007	8.43244795296634e-46	2.12706273854312e-44	93.8048950560511
SLC35B1	1.23781545312556	6.92840787560841	26.09858910353	8.05906817681056e-46	2.04832608189939e-44	93.7972050793373
DUSP8	2.5692731980079	4.82636977027783	26.0279874488111	1.01594839465574e-45	2.55499563191317e-44	93.7831925147028
FBXO8	2.32246222680863	2.93906579496793	26.0105194802428	1.07594493373272e-45	2.69776657747318e-44	93.7690731784268
MARS	1.18607922091007	7.53403598710376	26.0929767321119	8.20868022877965e-46	2.07688302792906e-44	93.7491898820917
QSOX1	-1.40888092031001	6.98889426087305	-26.039100083396	9.79548161353333e-46	2.46716317025198e-44	93.6855715485953
MAFF	5.10490629627257	3.55005147507574	26.1984038922097	5.81334992690121e-46	1.49573021811532e-44	93.6300550394124
BET1	2.30499240706925	3.6680309812373	25.9793907703388	1.19186455925452e-45	2.97503625208546e-44	93.623407761228
PIGU	-2.29855293025218	4.92201333052386	-25.9467849150596	1.32682995577273e-45	3.29716258251755e-44	93.5551646083181
ACBD3	1.54646034477347	6.39420531773511	26.0162683419487	1.05581492146983e-45	2.6512685805798e-44	93.5415858893501
PARP2	1.11801503234746	5.92601925527114	25.9821865925198	1.18095726203885e-45	2.95663611532002e-44	93.4835304039423
YIPF5	1.55679431925673	5.97568277475636	25.9815937928885	1.18326149915355e-45	2.95797687770463e-44	93.4750754009444
LRRFIP2	1.22562914507369	5.53663830374299	25.9617848644334	1.26292446995441e-45	3.14302810052344e-44	93.4730777259573
SPR	-2.06398731005776	6.61338943579593	-25.9369253199347	1.37060287038984e-45	3.39584628213328e-44	93.4277676135565
OTUD1	2.12640380686279	3.6527587197849	25.9020172732006	1.53763175571089e-45	3.80404637315222e-44	93.412007963596
BRAP	1.36915232835736	5.70033974588931	25.9455234926925	1.33235057326503e-45	3.30596898921134e-44	93.3904412437779
TAGLN2	-1.35533926311369	7.95918396106464	-25.9628216799388	1.25862370522199e-45	3.13699297259801e-44	93.361409199189
MEX3A	-2.71389809430085	3.77985653759825	-25.8796040672215	1.65555666790478e-45	4.08370644749845e-44	93.3062789401037
GORAB	2.2306477977384	3.52532044876185	25.8647009595485	1.73897827944999e-45	4.27058336938643e-44	93.2643725102229
PLK1	-1.90417161458974	5.46930024210235	-25.8869728175715	1.61581271165003e-45	3.99155860999041e-44	93.2625171843592
PODXL	-1.64817138052057	6.59558465271205	-25.877834588513	1.66524644207295e-45	4.10155839428983e-44	93.1696824698133
GLB1	-1.5730963737203	5.86825041055091	-25.8514933963505	1.81644783809261e-45	4.44361797100568e-44	93.155083627095
CERCAM	-2.63120009064609	5.47431615394437	-25.8104216671506	2.0803299842757e-45	5.06425599083359e-44	93.1101067066774
FAM193B	1.59964040182126	5.84585340200606	25.857442719148	1.78112994111844e-45	4.36768579695965e-44	93.0695252807357
C20orf108	-1.56371727115441	5.71290314326827	-25.8098800659417	2.08405663443897e-45	5.06595394685426e-44	93.0572630210916
SLC7A11	4.10984906183683	6.50262698686845	25.826887953571	1.97018123196269e-45	4.80310654859242e-44	93.00259826083
GOLGA3	1.34857807408287	7.45671698605241	25.8496330479827	1.82763606861169e-45	4.46210008926452e-44	92.956298587677
ATP1A1	-0.914948283179054	9.07784730150979	-25.8513331356477	1.81740892858639e-45	4.44361797100568e-44	92.9311628101203
PHF15	-1.55753770862818	6.05596245852044	-25.7828263602124	2.27903824391283e-45	5.52386023060843e-44	92.9175765467055
HSP90B1	1.34332971403338	10.1756265670718	25.8717959036819	1.69874751122796e-45	4.17791961437888e-44	92.9097981354795
APOBEC3B	2.27980325176496	3.56413057592905	25.7349154307504	2.67063167784512e-45	6.46362433868044e-44	92.8611250383228
C1orf93	-3.15122617877841	4.96803013507743	-25.7267474645334	2.74386889834266e-45	6.63128084622581e-44	92.8020532930591
SUSD4	-2.08187407673361	4.9502972989518	-25.7150590574949	2.85221067185126e-45	6.88317045830311e-44	92.7970261800968
DUSP10	4.52427934630852	2.65135397352581	25.7912715615271	2.21627286850988e-45	5.37952793221469e-44	92.5242266110944
GPCPD1	2.17469583682419	4.27459226615323	25.6117786191484	4.01826042985566e-45	9.66926437825987e-44	92.4061237583527
WAC	1.0722109397908	7.92247793743475	25.6827193726296	3.17500431945464e-45	7.65111991910079e-44	92.382599381778
CADM1	-1.86352822017644	5.30870069649347	-25.5825422600234	4.42850463984018e-45	1.05954666089681e-43	92.3301244643559
HBEGF	3.94256246936801	3.73757462923029	25.6095296169182	4.04841009817697e-45	9.72781759797581e-44	92.3206998023109
ZNF184	2.114869966113	4.33891009509977	25.5843277246579	4.40228099470969e-45	1.05478148073818e-43	92.3010877121411
SKP2	-2.71899613572363	3.7838978800719	-25.5297102875815	5.28008133098075e-45	1.25789288004732e-43	92.165087264659
FBXO16	3.80293652003073	1.10268259024141	25.5483213317244	4.96271937350219e-45	1.18397316408631e-43	92.0609619961497
PVRL1	-2.84146141296829	5.02260466008418	-25.4882373328153	6.06294631621299e-45	1.43621408204456e-43	92.0370868244636
C1QBP	-1.49150731510383	7.61422268928336	-25.5557674944038	4.84119877823055e-45	1.15663154810183e-43	92.0190015942218
CD81	-2.17140001616282	6.90451563756784	-25.5060856475643	5.71261124537713e-45	1.35706975096146e-43	91.9830963751756
AGPAT9	1.9522871589765	4.46689572032955	25.4716241698684	6.40849451262065e-45	1.51164544751859e-43	91.9496067297534
HSPBAP1	3.07261660594879	1.77730002526433	25.493028687158	5.96682449508882e-45	1.41544926036688e-43	91.9465765296118
ERO1LB	4.97595471161552	2.05962900698487	25.6055524292355	4.10228719014692e-45	9.84313500258494e-44	91.9073383801844
TOM1	2.12806504981831	4.55905102296071	25.458104443345	6.70431709242057e-45	1.5791971697696e-43	91.8972448937442
THAP1	1.95784933383118	3.49422830377498	25.4296001341251	7.37395332894739e-45	1.72962125488522e-43	91.8323657423085
MCM4	-1.09814417083075	8.74522302397989	-25.5182420862406	5.48575784902862e-45	1.30503291987418e-43	91.8255198171162
LOC100128338	-1.40365906624821	6.44541154959426	-25.4456096795231	6.98995090397836e-45	1.64416229139429e-43	91.7121742745164
TARS	1.21831759593352	8.24948070504023	25.4806957886948	6.2174155711213e-45	1.47072217837953e-43	91.7023922857295
ZNF331	1.30038426924952	5.61077708740662	25.42444577576	7.50205954859822e-45	1.7572050965092e-43	91.6863501604591
TRAM1	1.70430125386745	8.12812384817054	25.4752531753938	6.33135453667836e-45	1.49555894451142e-43	91.6653395438034
EFR3B	-2.88442229254073	5.20196509402053	-25.3713793794709	8.95894810320792e-45	2.08385880497982e-43	91.6468652840131
ERLEC1	1.52483926776428	5.61343179827363	25.435193666836	7.2374269379553e-45	1.69998213638152e-43	91.6357792904709
ECE1	-1.47106154183623	6.92397435694356	-25.3999258898086	8.14291138602301e-45	1.9019839388247e-43	91.5542300980564
TGM1	3.24727972419318	1.68701588065809	25.3780134806342	8.76223248544552e-45	2.04378767205845e-43	91.5345327637712
TGOLN2	-1.47258594909299	7.15191307441648	-25.4020424752601	8.08547876209807e-45	1.8912104449976e-43	91.5216383230011
ZNF140	2.01360024260303	4.08269633414748	25.3297544017849	1.02990908394356e-44	2.3757516579134e-43	91.4501625405901
SPATS2L	1.09713542491264	6.09193517838126	25.3633194687717	9.20394687736335e-45	2.13787232745868e-43	91.4303518189014
TACSTD2	-1.70121258516579	5.95613205094542	-25.3346949254253	1.01299954458752e-44	2.33997298117151e-43	91.4080486942233
TLK2	1.22068481093257	7.05630957373983	25.3727738542885	8.91723238529233e-45	2.07704449041266e-43	91.3728144562484
STK40	2.07381812897257	6.58507542584907	25.3412625143561	9.90953892312794e-45	2.29538959765085e-43	91.3606599767755
CAP1	-0.859330950374438	7.81296112891581	-25.3554832972475	9.44862396630662e-45	2.19166140377964e-43	91.322137944595
TMF1	1.87210110618267	6.20072838051041	25.337817696119	1.00245620723517e-44	2.31882124616888e-43	91.3044127263501
PGR	-2.98643763914105	5.26038455899292	-25.2467704162739	1.36055279348499e-44	3.1255336426158e-43	91.2170016899743
SMAD3	1.19611616797872	7.41659674120542	25.3149127312713	1.08243863974453e-44	2.49348537342804e-43	91.1874748847475
DHTKD1	-1.35375628830254	6.59864021468245	-25.2913547161296	1.17142616133082e-44	2.69476356562541e-43	91.1761158618059
PRR15L	-2.35758723977742	4.15669579772605	-25.2152126099593	1.51277881084192e-44	3.44213780034289e-43	91.1282731121257
NAA40	-1.53287700745515	4.82048226298398	-25.2183419131123	1.49694614964011e-44	3.41075305266773e-43	91.0964149760839
BNIP1	2.09959569743555	4.16452097427851	25.2247064762806	1.46525847769138e-44	3.34767524329381e-43	91.0701618490768
ZFPL1	1.86531967240617	4.64515391618937	25.232099939698	1.42929651812126e-44	3.27445958480272e-43	91.0677804861201
L2HGDH	-1.59785923192446	5.61626492453375	-25.2228451728877	1.47445482579527e-44	3.36409038289224e-43	91.0556287252459
SEPN1	-2.1060260667752	5.46547538421449	-25.197413077503	1.60610297941038e-44	3.64456800918036e-43	91.0488950340216
CREB3L2	1.71589888320594	5.85566346937409	25.2459117103183	1.36448308536529e-44	3.13026270502732e-43	91.0161914491511
ZCCHC7	1.95212142586378	4.68923235010675	25.2004724294509	1.58965888959043e-44	3.61215424857477e-43	90.9655884377764
AURKA	-1.33099578184581	6.86782300198997	-25.2307795437469	1.43565301565441e-44	3.28452271324272e-43	90.9332320538524
SNRPD3	-1.46152737517277	6.70476708890019	-25.1786944418614	1.71052086988328e-44	3.87100825817699e-43	90.8135063206651
LYPD6	-2.59840624569313	3.87956511578535	-25.1258666722817	2.04366866629286e-44	4.61245813428904e-43	90.8068066771151
CCNK	0.978677039768643	6.93231206219604	25.1931931140988	1.62906735086398e-44	3.69166969862454e-43	90.7980753730856
CDKN2AIP	1.83549996113652	4.64731006199635	25.0994486327203	2.23409913753122e-44	5.00845495657804e-43	90.6841769890023
PLBD1	-2.45854422106932	4.29860302018317	-25.0868093756357	2.33144151314983e-44	5.21968244523665e-43	90.669403507288
TMEM132A	-2.30392055917079	7.01734356838262	-25.1126628234937	2.1367078766244e-44	4.80946198232387e-43	90.6420563259131
LGALS3	1.45065146875958	7.14242893233722	25.1504739821571	1.88103738151705e-44	4.25114448222853e-43	90.6371308374253
PCYOX1L	-2.73837866934423	4.39532493303107	-25.0700213591456	2.46738528993006e-44	5.50928592640725e-43	90.6355478431932
ATXN2	1.66990277752378	5.69179943522802	25.122403804213	2.06766659747583e-44	4.66033102104929e-43	90.6244759783028
DENND5A	1.3478031312227	5.43704737635107	25.1034446775548	2.20418427127904e-44	4.94802385944573e-43	90.6228768540165
ADCY9	-2.04516938538584	6.02902385324904	-25.0672011005992	2.49099503151665e-44	5.55458678761127e-43	90.5416637702237
ENTPD1	-1.8352830645821	4.70886282314448	-25.0378502190746	2.750654319684e-44	6.10129127752337e-43	90.5110121587327
MAVS	-1.29589583109213	7.42158692710207	-25.1117594959647	2.14322706471569e-44	4.81765180514856e-43	90.505570777209
MANEAL	-1.64356344811941	5.42409179943163	-25.0378386844623	2.75076155420511e-44	6.10129127752337e-43	90.4699299865042
MGP	-3.68558813880239	4.54803787503195	-25.0319127203199	2.8064152003776e-44	6.2164884518033e-43	90.4358257489335
SEL1L	1.89909102616058	7.47273144989167	25.0829884060754	2.3617029901575e-44	5.28036374430401e-43	90.3743379950581
TRIP11	1.96210578367116	6.58564784350305	25.0570764976736	2.5776463813104e-44	5.74015420519776e-43	90.317738542413
PJA2	1.76223870240396	6.48815187283961	25.0522134113809	2.62034176213092e-44	5.82747282312201e-43	90.3091312374077
LPIN3	-1.9668749197386	5.03071743522109	-24.9565176244174	3.62209332144126e-44	7.9705116720768e-43	90.2361162181128
ZNF384	1.09425738816586	5.8944593165992	25.0037199510625	3.08715190451587e-44	6.82930270517505e-43	90.2273561055361
C17orf91	1.75464302376032	6.22040122393268	24.9618596384836	3.55713578998095e-44	7.83788391984735e-43	90.2086076171259
ZWINT	-1.26770780000336	6.99433473587046	-24.9964095873622	3.1644639388158e-44	6.99108255122265e-43	90.1689785035756
SDHC	-1.65373881401108	5.10660557422622	-24.9237409438986	4.04769502949797e-44	8.88368132195853e-43	90.1106969505539
PNP	-1.20153956980481	7.16121744593254	-24.9428097618603	3.79430580575605e-44	8.33849806773511e-43	90.0010697622667
CFL1	-1.4525828344599	10.0873016379161	-24.9891872145262	3.24276342392916e-44	7.15461418229436e-43	89.9897854582238
ADCY6	-2.09044664851963	5.0833044932419	-24.8763832733763	4.75336939596167e-44	1.0350957002352e-42	89.9564294740667
PMPCA	-1.68123481473657	6.62878017165929	-24.9053233133407	4.30863195889471e-44	9.43161791630302e-43	89.9163151160406
TGFBI	1.47511519195099	5.63643999687925	24.8794590434547	4.70398226041277e-44	1.025676653496e-42	89.8499366918334
CCDC149	1.77646477224472	4.09097082016285	24.8475372588628	5.24277502451085e-44	1.13870350012882e-42	89.8354569098978
TP53	0.956386806671868	6.90017374161109	24.9163303892264	4.15071343708642e-44	9.09784161491918e-43	89.8325146150055
FGF13	3.49273711592532	1.92024040496565	24.8828336348831	4.65039217550509e-44	1.01531538829174e-42	89.7753305412278
CIDECP	2.18913036949809	3.82103500934201	24.8132752347584	5.89058722890403e-44	1.27279303380092e-42	89.7456184737563
YTHDF1	0.721088348507088	7.65698120226089	24.8948098396882	4.465126000234e-44	9.76140748077298e-43	89.7405748186645
UNC119B	-1.42954468433159	6.14375587749934	-24.8415122155755	5.35124920396272e-44	1.16075605301002e-42	89.7306907676478
ZNF227	2.21442158068715	4.55277220437063	24.8100112032421	5.95636765834078e-44	1.2853457124915e-42	89.7189053026223
PDIA5	1.71594642893615	4.20621605580222	24.8245717808998	5.66853042383499e-44	1.22639719027447e-42	89.7108154103244
SHMT2	1.32441484582401	7.73571224256384	24.8685872370804	4.88090492951923e-44	1.06148574826111e-42	89.6364913724137
PPP2R2A	1.29595771671819	6.26589380109262	24.8367080605891	5.43936280393382e-44	1.17834071933924e-42	89.6152175535255
NR1D2	2.05362745844907	5.89912400390389	24.8022787191481	6.11517368920091e-44	1.31791449456438e-42	89.5357347768793
PCGF3	-1.23818451660224	6.07729859077831	-24.7649855104803	6.943178506077e-44	1.48868868379015e-42	89.4720960467948
TCTN3	-1.34117846344922	5.67462738198567	-24.7444158862086	7.44736727314299e-44	1.59270805979595e-42	89.4014210329182
PRKACA	-1.11093604373905	7.04077002122319	-24.7716031805941	6.78840345375079e-44	1.4592449789271e-42	89.3985381336942
SNW1	1.13156554236679	6.72469376412423	24.7803823211867	6.58843183647792e-44	1.41808151908953e-42	89.3882798884092
STMN1	-1.57448872142031	7.51624096900116	-24.7695677595736	6.83563397521849e-44	1.46751145829979e-42	89.3704518675182
SPTY2D1	1.66390457856023	6.07387486308442	24.7554567999385	7.17231209736065e-44	1.53584823964481e-42	89.362883549757
CITED2	1.33788599599217	5.89856687004644	24.71294922201	8.29108261789253e-44	1.76862328701065e-42	89.2098557330105
CCNL2	1.20648596588635	6.91480685404234	24.7179058545812	8.15204571763169e-44	1.74118534587066e-42	89.1699840963588
SLC37A4	-1.47186631446701	5.6861651015939	-24.6685474378636	9.64834273722496e-44	2.05030348077955e-42	89.1646161394867
CARS	1.39989032667372	5.99171312796993	24.6794792572577	9.2946793528539e-44	1.9801811146131e-42	89.1361624288457
C1orf51	3.63650193507021	3.10303162599022	24.6242060217218	1.12276968893312e-43	2.37686079464779e-42	89.0637785062686
MBD6	1.53946432821042	6.68676939051791	24.6705010811464	9.5841574225711e-44	2.03925507296538e-42	89.0460739570576
SLC27A4	-2.20986777073076	5.70661353343722	-24.6119234526408	1.17096256304111e-43	2.4726234727651e-42	89.0397459516228
USP3	1.20793189049174	5.8756241777128	24.6637464328086	9.8079238213146e-44	2.08157002522418e-42	89.037005884752
SRPK1	-1.49616493031258	6.47943325309557	-24.6371878756023	1.07400516104479e-43	2.27650979889899e-42	88.975396006345
EPC1	1.81103572918892	5.50159202909776	24.6082346078206	1.18583988773722e-43	2.50088099401226e-42	88.9116638833106
KDM1A	-0.975267109173392	6.66648144044669	-24.6152875819353	1.15755900679804e-43	2.44741047151586e-42	88.8452706601396
SLC25A1	-2.59191519536184	6.67773893409107	-24.544314790211	1.4761493333167e-43	3.10920925067865e-42	88.7667894849124
DNMT3A	-1.34155306367691	5.4020471221288	-24.5384697715363	1.50603776534563e-43	3.16817302989187e-42	88.7151488720441
SLC1A4	2.16589483981138	5.25676281097074	24.5220976007673	1.59304689436319e-43	3.33861106031704e-42	88.6910565172268
USP15	1.38307550670228	6.4430505778096	24.5330826458702	1.53412509550957e-43	3.21916036352598e-42	88.5453382492572
ABHD15	-2.25091896003709	3.84903941280019	-24.439875188372	2.11304721057681e-43	4.40630942016042e-42	88.4961685305218
HEATR6	0.904757669941516	7.84462438321741	24.5356568132972	1.52063861967101e-43	3.19486938132889e-42	88.4543542558271
ZFYVE21	-1.55048399092663	5.97934366244299	-24.4453586871403	2.07356772098129e-43	4.32938159371924e-42	88.3770226706165
NCK1	1.61251614674938	3.91836438167995	24.4196143894045	2.2656106946559e-43	4.71269567878424e-42	88.3260845117227
PHB	-1.70295596444837	8.67347402756369	-24.4826316672563	1.82421851208122e-43	3.81830167660154e-42	88.3173550156392
CNOT3	1.37753857853356	6.44210161533304	24.459860162091	1.97270905865477e-43	4.12394828711779e-42	88.2969468195874
SEPT11	-1.88880384893956	6.06627039418605	-24.4030697033315	2.39840084083865e-43	4.97653296056892e-42	88.2601782750523
ZNF394	1.59257701800281	5.1974585255003	24.3879646305354	2.52648315695379e-43	5.22931984119989e-42	88.2101302263911
NAMPT	1.54125867987546	6.73702207595148	24.4310745829315	2.17800002451246e-43	4.53609868118884e-42	88.1914256324607
KLF5	1.47300069546817	5.03165585345524	24.3822138702102	2.57704040089479e-43	5.3273700450636e-42	88.1574990824986
CLK3	1.36264183587129	6.45405628094852	24.4140740626949	2.30923140855643e-43	4.79746410890655e-42	88.1554186164736
USP43	1.8664950556852	4.18584960570124	24.355396679391	2.82661671086679e-43	5.82171648676555e-42	88.1323573085049
NRBF2	1.77528860185838	4.65816017142814	24.3657823381896	2.7271917396833e-43	5.62386617194372e-42	88.1160796335089
NBEAL2	-2.20151468592712	6.86375704371298	-24.3545350049171	2.83502823546954e-43	5.83185882041729e-42	88.0489677181596
GBF1	1.31350295334055	7.31005331935503	24.3750762338525	2.64121195835209e-43	5.45328750512104e-42	87.9565789896293
STK17B	2.04569920709846	4.6011395147513	24.300254058494	3.41913565406195e-43	6.99897486885337e-42	87.9328570337373
EPHB4	-1.42480968796805	7.24045292911959	-24.3329308443163	3.05438027267109e-43	6.27536310566969e-42	87.8669055436432
SMAP1	1.12896037167087	5.60488639825248	24.2993350319678	3.43000647158898e-43	7.01264403800172e-42	87.8149305378001
KRT8	-1.65438962496571	13.4074866100624	-24.3920649523496	2.49104756357048e-43	5.16236424450467e-42	87.8052089264363
FLJ23867	-1.66333662432676	4.79088682512788	-24.2441229165864	4.15131865133975e-43	8.43580232381603e-42	87.7951251911869
DCAF5	1.07852900328768	6.31001827104362	24.3060683329239	3.35116151415505e-43	6.86823837778542e-42	87.7796387807228
MAP1B	3.69267206096963	5.38473760063862	24.2499872642404	4.06794772606951e-43	8.27644255119058e-42	87.7563336667059
RABGGTB	1.45232931804347	6.37417012695059	24.29540037035	3.47694360613252e-43	7.09992733442738e-42	87.7288480429567
P2RY2	-2.76702189261942	4.51173080635961	-24.2073120436103	4.71548546019054e-43	9.5474308518434e-42	87.7033636239333
SRSF1	-1.10571301764703	8.80616712877644	-24.3149277698655	3.25019756365435e-43	6.66948516006815e-42	87.6964941525681
STX1A	2.05797824329304	4.37818673689805	24.2188900719611	4.53016319654454e-43	9.18332718775889e-42	87.6936507103488
COPB2	1.00109370980722	7.35558305250535	24.2838187083572	3.61889711179936e-43	7.38078479240641e-42	87.6342725526227
SPAG9	1.82661825137647	8.51969115069591	24.2633761457893	3.88387630731119e-43	7.91156484329749e-42	87.5292658481264
GGH	-1.81060022445087	5.51657692867777	-24.1830658492722	5.12873662889967e-43	1.03590569301592e-41	87.5266702727812
MKRN1	0.838476996713528	6.93411440831194	24.2315963894335	4.33522149724169e-43	8.79881605823665e-42	87.4885438028329
C16orf58	1.3872794655263	5.30966713741908	24.1888740337174	5.02652973897111e-43	1.01648952061128e-41	87.4297116068724
CPEB3	3.33817850947676	3.68027321421474	24.1246246382695	6.28140185233282e-43	1.26566463347487e-41	87.4194286491771
PHLDB3	1.99358438475295	4.01743206248479	24.113009536432	6.53994081397909e-43	1.31617292626939e-41	87.3154026737312
ARIH2	0.97631100245956	6.06579498085914	24.1634842975867	5.48901615672755e-43	1.10733783118349e-41	87.314381049926
C10orf47	2.09434513617803	3.69585134773962	24.09469333923	6.96962714443385e-43	1.39928024445993e-41	87.2721608331424
ATP2B4	-2.73663315161786	6.44658866695112	-24.0768841986171	7.4147179019771e-43	1.4868554219744e-41	87.186242663642
AGAP6	1.74032218880898	3.59350053664879	24.0622619779006	7.80152141615516e-43	1.56254663669196e-41	87.179300593146
PPP2R2C	-1.47744895544398	5.53970165759182	-24.0566507206411	7.95530463478746e-43	1.58954019966769e-41	87.1009355239888
IL6R	2.95057019881405	3.92623683264399	24.0250204997069	8.88117286692421e-43	1.77030673452253e-41	87.0356240144626
BZW2	-0.993414871113711	8.07356044422273	-24.1070744733577	6.67616522346185e-43	1.34197340381221e-41	87.030982436222
C17orf59	2.26790393682252	3.04894457726617	24.0004343524803	9.67535222431915e-43	1.92402604755664e-41	86.9502954234064
CDKN1B	1.26389431432203	5.98032481162174	24.0596151063811	7.8736849435885e-43	1.57511372005471e-41	86.923272198519
GINS2	-2.37884369424143	5.72036131883381	-23.9862286818413	1.01664887229446e-42	2.01450660429533e-41	86.8934775352509
CIR1	1.85849120873325	4.50941903756504	24.0110685737185	9.32341253443965e-43	1.85624703840439e-41	86.880001051631
AFTPH	1.4176511526668	5.76598477549589	24.0287453339482	8.76672493314718e-43	1.74957885181329e-41	86.8470672482607
FAM100B	2.17015602273047	4.68498883290866	23.9691196621786	1.07915110961225e-42	2.13582522569885e-41	86.818353546524
FTSJ1	1.41239080927498	5.24979680270902	23.9894312173902	1.00536154565927e-42	1.99687250470375e-41	86.755537832221
EDEM1	1.54769356157518	6.51079358089727	23.9889757952759	1.00695893834613e-42	1.99767275028479e-41	86.6620549083941
MITF	3.94687543095053	1.40408751718086	23.9496871232383	1.15485766373437e-42	2.28026441184103e-41	86.5914940703631
PFAS	-1.58306351870909	5.73148861176771	-23.9263150570247	1.25304536841703e-42	2.46830750782172e-41	86.5714084958076
BNIP3L	1.71935204326583	4.95756539904368	23.9012071767949	1.36793216273216e-42	2.68828407632581e-41	86.489958148458
MED15	1.59950660336148	6.01560659270685	23.9263351342317	1.25295750711871e-42	2.46830750782172e-41	86.4885714895183
CCT5	-0.930574460024129	9.8170032629112	-23.9609980318922	1.11016345877213e-42	2.19460681849943e-41	86.4295815857148
STEAP3	-2.17639962422175	4.89739750492909	-23.8337413934922	1.73211137606265e-42	3.38014360014839e-41	86.3945588569539
RNF10	0.832584233290484	7.60975377557664	23.9125179301208	1.31491754434769e-42	2.58713894254951e-41	86.3367437192759
RBBP9	-1.92840420129473	5.13139545144086	-23.8276576142335	1.7694160997235e-42	3.44490277669102e-41	86.3313320236479
PCDH10	-2.45921397686541	3.8927787130444	-23.80906332244	1.88853279630048e-42	3.67253749829409e-41	86.3225508923863
BAIAP2L1	1.12887375158779	5.59387859369574	23.8516044062411	1.62709800060234e-42	3.19010398148576e-41	86.2982140522677
FAM18B1	1.66492226611328	4.79560042246094	23.8440956276227	1.67043520210199e-42	3.26359326167682e-41	86.288671245749
CCNG2	1.69610279672301	4.84350507718494	23.8454252166728	1.66267748389646e-42	3.25223605154203e-41	86.2748647709745
TMEM19	-3.43463155831326	3.53673570560947	-23.8291570313583	1.76014734495501e-42	3.43085130501488e-41	86.2484193338449
BEX2	4.64257234191974	2.56334497472085	23.8869634973104	1.43777209957152e-42	2.82221837948757e-41	86.2034263010606
MEST	-1.13105364489594	6.6680476367913	-23.8489380522499	1.64235558923279e-42	3.21624764336406e-41	86.1943534207974
CHRNA5	-1.88851763090002	5.88084625628283	-23.7783443631982	2.1033101176811e-42	4.06186586698599e-41	86.1461201392957
TMEM45B	2.02379950287179	3.81065688597338	23.7475595499451	2.34328639446567e-42	4.51487576740137e-41	86.106458432857
ZNF512B	-1.57541879882237	6.84656667537329	-23.8064823137645	1.90569431762215e-42	3.70160647710951e-41	86.0491517942401
LIMA1	1.3909095398177	5.6581598543697	23.7789531802916	2.09882287629788e-42	4.05978285187037e-41	86.0168853784561
GOT2	-0.973112117328777	6.79143282820664	-23.7925100168606	2.00136617494863e-42	3.88292899186089e-41	85.9952911671917
SEPHS1	-1.03596732764263	6.51657750161483	-23.7788199554237	2.09980397444862e-42	4.05978285187037e-41	85.957091777673
RNF19A	1.76461645542509	6.27694976876051	23.7751813517365	2.12677904368734e-42	4.10245129488201e-41	85.9563551182827
PTK7	-2.19066615372655	5.4163199586932	-23.6828911794354	2.94125726678855e-42	5.64100762956098e-41	85.8584031811684
PSAP	1.0968119807786	9.71350771373971	23.7897568574078	2.0207816201379e-42	3.91605467151636e-41	85.8111709418959
C6orf141	1.84973581480856	4.56697786892832	23.6934431965697	2.83409079614368e-42	5.44796947985137e-41	85.8022653946167
ZNF292	2.97498669525612	6.86843242050528	23.7025647604451	2.7446296812319e-42	5.28206982611304e-41	85.6722267946629
ADD1	-0.882890448174372	6.54493376618557	-23.6912144420614	2.85639313439142e-42	5.48453717331367e-41	85.6546549005058
MREG	-1.35757021617279	6.62546728518557	-23.6782476634937	2.98970304256899e-42	5.72735322839907e-41	85.6235896267897
DYM	1.26937063418849	5.2294659009038	23.6590316990243	3.19889114813427e-42	6.11408634987401e-41	85.6059140757451
FAM83D	-1.64334835845933	5.76664867759842	-23.629158335593	3.55380893318876e-42	6.76153590428314e-41	85.5677863564837
NOTCH3	-1.96778469776557	7.44404528761101	-23.6681141974651	3.09823855887421e-42	5.92848302730117e-41	85.5639903198358
LAD1	-1.41461913881371	7.04592390110244	-23.6428314977359	3.38668186508281e-42	6.45825171170409e-41	85.5033160491957
APEH	-1.41083120269299	6.38890778962354	-23.6362468913722	3.46615241428487e-42	6.60227027067201e-41	85.500827163264
ALKBH1	1.34540544520287	4.61891619975284	23.6111989768249	3.7860341641467e-42	7.18701876971503e-41	85.4913986415469
KIAA0930	-2.15064295669719	5.01105197103267	-23.5669068523913	4.42634971681815e-42	8.37401274480393e-41	85.44927469114
CTTN	-1.06286966744395	8.54640436263797	-23.6562611621845	3.23024594466948e-42	6.16696725783704e-41	85.4378074889263
LOC100506548	1.31494914747092	5.49454171381929	23.6042901545055	3.87939334228834e-42	7.35589277283789e-41	85.3896973649156
GPR115	2.85318452176037	3.31343546539151	23.5391002901885	4.8830914445142e-42	9.22766342576898e-41	85.3750173505793
HOOK2	1.4414993041621	6.44461870603474	23.621198696631	3.65490507961333e-42	6.94598097175607e-41	85.3609795062284
PPP2R5B	2.15893071635035	3.19140874052369	23.5169442956399	5.28083573528277e-42	9.95678656559968e-41	85.2863961425204
COX6C	-1.61503802506131	10.4625117080016	-23.6025491235674	3.90328401382742e-42	7.39281108122875e-41	85.1452681207794
NBAS	1.35919987399343	5.26200018826921	23.5207719863464	5.20985730271245e-42	9.83404667387845e-41	85.079388155113
TGIF2	-1.58312934118369	5.3328654609979	-23.4799728372797	6.01868062629256e-42	1.13224313604181e-40	85.0468239601248
ZMIZ1	-1.79115066231484	7.51201177907251	-23.5139673871912	5.33671129289764e-42	1.00508062682906e-40	85.0233383150814
GLT25D1	-1.55550101251111	5.72956491292621	-23.4595291217544	6.4704670249583e-42	1.21314002831169e-40	84.9725235322438
SEC11C	1.87441861983284	5.16136853698232	23.4751324985696	6.12268735045279e-42	1.15051486796598e-40	84.955985479269
MSL2	1.45201138702261	5.09746143422325	23.4687102954044	6.26348791758207e-42	1.17565176132034e-40	84.951314243563
PRPS2	-1.48355454061818	5.71795283096205	-23.434065279422	7.08134626578432e-42	1.32027240745794e-40	84.8839130472715
TNFRSF11B	2.24354633132032	2.91929869028472	23.4085251192509	7.75253037463267e-42	1.43721447288339e-40	84.8722391469037
ANXA11	-1.4483800542882	6.17130801280497	-23.4411648348439	6.90540292553795e-42	1.29034590532622e-40	84.8460231788844
SUPV3L1	1.27121718764508	5.28916807329548	23.4524590129933	6.63454477224245e-42	1.2411199862526e-40	84.833888794556
EGR1	3.10506509574484	7.31746040913881	23.4160150883036	7.54930617407771e-42	1.40282884950306e-40	84.8205789930389
POFUT1	-1.21581724564631	5.71496897807028	-23.4283847837574	7.22537279480386e-42	1.34562510713029e-40	84.7984440650541
RNF113A	1.70185289737925	4.31054855661242	23.4082487700049	7.76013315602548e-42	1.43721447288339e-40	84.7595248758491
CALCOCO1	1.64119484513599	3.78183786848304	23.3848448303056	8.43206819644564e-42	1.55820893389345e-40	84.7501571301666
GNL3	1.36793506462823	6.43580240233139	23.4561611696857	6.54811124231771e-42	1.22632264744145e-40	84.7483120669928
AP3D1	1.13828436034762	7.2237529489516	23.439002912741	6.95850841195108e-42	1.29881802099855e-40	84.6685180158147
ZNF451	2.06477629891141	4.98833178342547	23.3815468644348	8.53135930877216e-42	1.57481736291287e-40	84.6399029947477
EDC3	0.998744060495005	6.56522465136617	23.4175557725458	7.50817382532545e-42	1.39673747558112e-40	84.6360677509938
SLC25A36	1.75795749507573	6.38274749293213	23.4093464467822	7.72997873304073e-42	1.43480759524277e-40	84.6331550824625
WDR19	1.9571952196366	3.46382824418309	23.3288152318535	1.02890967388307e-41	1.88678567829172e-40	84.6003912548349
BOD1	1.27735198129732	6.67240291269485	23.4032225545251	7.89973140348164e-42	1.4614503096441e-40	84.5659567362832
MEGF9	-1.96064404434239	5.74180467632366	-23.3357214069399	1.00395552884879e-41	1.84507167741398e-40	84.5499916395911
CBLB	1.84705159215862	4.02030150071782	23.3317647618987	1.01817647784284e-41	1.86915295449437e-40	84.5461658135134
RIT1	1.53987816453818	5.24427361328281	23.3460151759799	9.67888942774246e-42	1.78074528921414e-40	84.5446657654062
ABCD3	-1.56313147951805	5.69504497332792	-23.3239979544475	1.04668544013696e-41	1.91728009866927e-40	84.4494064086009
CXCL12	-1.35047931852261	6.62471432582455	-23.3466811016718	9.65601224170812e-42	1.7784928274265e-40	84.4352144109009
HMGB1	-1.40353431680237	8.78310513986692	-23.3750885808378	8.72922597845893e-42	1.60956532815598e-40	84.4089312230284
MOSC1	-2.46192979045329	3.72016108418764	-23.2748583622562	1.24669408495631e-41	2.26627303008797e-40	84.4065012376532
AIM1	-2.09009264077602	5.30150106426174	-23.2775992067696	1.23458518486831e-41	2.24670322434577e-40	84.3859689478337
LYSMD3	2.2072380043451	5.69529340430787	23.3167493895493	1.07401805185651e-41	1.96304676494516e-40	84.3358631474825
KDM6B	2.13423914754075	7.18789582028028	23.3180014521019	1.06924591154461e-41	1.95646265040177e-40	84.2916291235016
MDM4	1.65639303827531	7.21555288984375	23.3138600753617	1.08511258578441e-41	1.98115970356533e-40	84.2541367803387
SRP19	1.59047056468998	6.20803923856997	23.307044157282	1.11174480343916e-41	2.02757034816974e-40	84.2517957855999
EIF2C1	-1.82432886673381	4.92133151143904	-23.2384959030869	1.4191524598454e-41	2.57138740394957e-40	84.2306667351096
RRP1B	-0.986919917475243	6.70065163701951	-23.296955106931	1.15238134305548e-41	2.09939276484312e-40	84.2253272362228
SMAD4	1.29064679825636	5.02986274088026	23.2489772829338	1.36710957785086e-41	2.48246911834722e-40	84.1448410225594
RBM14	-1.93908143183378	7.3102521493805	-23.2175118378228	1.52942728466796e-41	2.7622183486811e-40	84.0506478262237
LSS	-1.51146554095496	8.00695044601306	-23.2450566909486	1.38634720621884e-41	2.51467144000041e-40	84.020532173747
RWDD2A	2.33137497076925	2.62904601446764	23.1496382030916	1.94890527959181e-41	3.48593496212763e-40	83.9968059288793
TBC1D24	-1.82662476122742	4.5177806450595	-23.1651966021217	1.8434994681534e-41	3.31156660637996e-40	83.9966621520192
MYD88	-2.09398015645137	4.97061804629953	-23.1631014202826	1.85735203901332e-41	3.3328707618518e-40	83.989028295882
SIAE	-2.0609432049231	4.09370246612938	-23.144751344498	1.98325156256765e-41	3.53979713259139e-40	83.979304275607
KIAA1949	1.23149513802024	5.35395362941306	23.185350479944	1.71545594161242e-41	3.0915177982248e-40	83.935691556286
DYNLL2	-0.813287836627214	8.21833639619391	-23.2246924563047	1.49075167090746e-41	2.69819598963813e-40	83.9001715221313
TAX1BP1	1.27326993292049	7.69976966717735	23.2204454324769	1.51350583333224e-41	2.73641854666469e-40	83.8820667476981
EVPL	-1.77251468712297	5.99401716026416	-23.1535044524554	1.92215759055016e-41	3.4454623305853e-40	83.8595673197324
NEU1	1.34169944181054	7.01821897270495	23.1959224743838	1.65191409681972e-41	2.98021697467238e-40	83.8441875980482
TRIB2	-2.4693797447683	4.106327892923	-23.1144898971966	2.20996252257183e-41	3.93185247100972e-40	83.8418731575523
ZSCAN12P1	3.42824037915511	3.68751195985995	23.1042642833679	2.29233821209786e-41	4.06975204449306e-40	83.8304700038483
ARAP1	-1.58571057894332	5.68088699390967	-23.1525789493653	1.92852656174454e-41	3.45317753946634e-40	83.8288397917973
IGSF1	-2.09561668551642	5.61789926540715	-23.1212795337941	2.15692179506873e-41	3.84157189571133e-40	83.8236696979748
TOM1L1	1.19921346567457	6.44013590747597	23.1812092438048	1.74101320185178e-41	3.13419857780077e-40	83.8138280872019
SLC10A7	2.21642633784132	2.89915128089518	23.0962202505382	2.35931025983729e-41	4.17977804931344e-40	83.8062918409734
KIAA0355	2.00363526353904	4.01133618270962	23.1133371988138	2.21909715415918e-41	3.94390869353433e-40	83.8056863463284
CPEB2	2.34614132321632	5.28189039417647	23.1422094444595	2.00135745069531e-41	3.5683051178495e-40	83.7898164669978
LIN37	2.3078412065743	3.45896682184954	23.0944253728419	2.37452110083951e-41	4.20227416830053e-40	83.7755640077784
MTCH2	-0.933242651102299	7.28054030559639	-23.1717610855148	1.80076842451627e-41	3.23828506791506e-40	83.7589594602658
TRIM4	1.40520672311452	4.50587004072818	23.0999421074415	2.32808144043849e-41	4.12882651218381e-40	83.6858589141726
CBX1	-0.981677788126179	7.85181589264125	-23.149335539252	1.95101495918675e-41	3.48598014716231e-40	83.6231295846138
TRERF1	-2.75906323750643	3.96149478365189	-23.0408379655799	2.87721374424383e-41	5.06510764828777e-40	83.5977142220137
C21orf33	-1.44524646900306	7.11669940203335	-23.0879934778789	2.42984549374828e-41	4.29563805892666e-40	83.4849273343583
SETDB1	0.921411354923229	6.61177910537662	23.0744633303964	2.55050698511073e-41	4.50418994920716e-40	83.3976355431768
AMMECR1L	1.08884877342138	6.15889270826687	23.0429857713187	2.85513725099841e-41	5.03154008279214e-40	83.337033765079
TATDN2	-0.864495202820555	6.75286634590381	-23.0352010754505	2.93597546948059e-41	5.16311816525692e-40	83.2917067791767
ATF5	-1.34229905619115	6.4443887740544	-23.0089534422979	3.22594258328519e-41	5.65520584516368e-40	83.269025632789
CLASRP	1.52137371959954	5.52322802982085	23.0095158666063	3.21943613913295e-41	5.64972192978588e-40	83.2522696967302
CRYZ	-2.78586489943863	4.46341661007515	-22.9405658116146	4.12461592181674e-41	7.17794762502219e-40	83.236838082953
RAN	-1.01840803494487	9.30918477043376	-23.045684782634	2.8276371340336e-41	4.98833369510315e-40	83.2001411983804
C7orf64	1.77749473961073	3.81830594848114	22.9443790082673	4.06842946034168e-41	7.08754315570357e-40	83.1868391439296
FTSJ3	-0.901622353281934	8.42904102660954	-23.0253711599755	3.0413579898417e-41	5.34282258635637e-40	83.1638529064176
TMEM167B	1.41920732566277	5.59640216919028	22.9815685844646	3.55932409106801e-41	6.21358414394796e-40	83.1498114900045
FNDC3A	1.73735644761149	6.57555388784741	22.9882775102122	3.47456688879258e-41	6.08467608881331e-40	83.1084178548298
SLU7	1.27328416018805	6.5170672437749	22.9841926771152	3.52592713312954e-41	6.16171425020464e-40	83.100184836433
WWC1	-1.10494818085463	6.78164152963549	-22.9579497898622	3.87465429572397e-41	6.75700922228234e-40	83.0611031621211
CYB561D1	-1.35263777546884	5.15489512246265	-22.9101464429345	4.60179360206427e-41	7.9751705907692e-40	83.0589908949593
PARP1	-0.976489566340932	7.64298698925072	-22.987144414411	3.48873767682652e-41	6.1031013501304e-40	83.0521662641708
CWC25	1.61442679540438	4.42434922387427	22.9004804733684	4.76478796111185e-41	8.24057020285776e-40	83.0331044507568
ALDOC	-2.28552581791348	4.93094948248779	-22.8747627121021	5.22738612731107e-41	9.0033785368847e-40	83.0045284152065
SCAMP5	-1.46036841359117	5.50800635801834	-22.9102450864453	4.60015951742999e-41	7.9751705907692e-40	83.0021485026157
GSTM3	-1.6394285539934	6.7601501994183	-22.9126704850821	4.56016497475796e-41	7.91943915242493e-40	82.9221387785167
CTNNAL1	1.41588015989859	6.01549328447501	22.9046635930303	4.69354655594896e-41	8.12576320928471e-40	82.8829476144902
JMJD6	1.42965647369266	6.14538139994074	22.8979621966486	4.80820073948479e-41	8.30706086437434e-40	82.8746748178863
PMM2	0.979310257580601	6.17206834257338	22.9179636128977	4.47409516057005e-41	7.77804235606794e-40	82.8677884033755
RFX1	2.03390059840991	4.62861158013481	22.8485552166387	5.74544890451402e-41	9.87532245417189e-40	82.7612201452093
SAMD4A	2.43384440171389	4.1188008354356	22.806038062837	6.69841884424909e-41	1.14194043579227e-39	82.7516421225973
TEX2	-1.09243098732507	7.31143954721502	-22.8764570890615	5.19556044969838e-41	8.95778896502635e-40	82.723068768437
SCAPER	1.89688958724302	4.26645142354	22.8180424469851	6.41425191104875e-41	1.09685019386891e-39	82.7168518278131
SCYL1	1.22713688960866	7.13204877664268	22.8849900345082	5.03822998514174e-41	8.69549620965021e-40	82.7003323966463
PRKAR1B	-2.08402711964735	5.89341311751655	-22.8103191976966	6.59564817627754e-41	1.12556755204149e-39	82.6646130214845
CTSH	-1.48564236586486	7.29206540173016	-22.840703358519	5.91052178798952e-41	1.0148620778474e-39	82.6363824013227
BIRC5	-1.37894732417694	6.29821784897138	-22.8281454947381	6.18453197933031e-41	1.05973476252377e-39	82.6153979059804
ZNF323	2.06887939041692	2.54704920582382	22.761949747366	7.8554997104316e-41	1.33105751932379e-39	82.6080964481303
PTTG1	-1.74805174591004	5.06623831650147	-22.8037904073317	6.75301975636424e-41	1.15007639924069e-39	82.6011751417366
FKBP9	-1.47581890617343	5.22608200600258	-22.7789275769752	7.38778639596335e-41	1.25434862625473e-39	82.5691404664366
MAPKAP1	-0.858956708284913	6.80030334125198	-22.8284844640698	6.17697011240021e-41	1.05952459651058e-39	82.5535807079081
SLC35B4	-2.3516146772264	3.9369337884526	-22.7460823561898	8.31959106412069e-41	1.40542263592277e-39	82.5502716280451
ALAD	-1.71552003946276	4.84501239410676	-22.7518773410536	8.14697710793719e-41	1.37904904001155e-39	82.5393161882043
CCNI	0.931876964219627	7.4986155023831	22.8486664130402	5.74314486791922e-41	9.87532245417189e-40	82.5370159911203
TBC1D23	1.59244255468631	5.54680023551665	22.8104162604593	6.59333666291454e-41	1.12556755204149e-39	82.5300446979311
TSC22D2	1.53302889825877	6.65892648416831	22.7995746797734	6.85664310645026e-41	1.16535060276701e-39	82.4505451615233
WDR45L	0.764855805823449	6.93273853775608	22.8014789523644	6.80963865108671e-41	1.15853913327339e-39	82.4202129360961
ACAT2	-1.38384652770573	5.63602881946114	-22.7442695236484	8.37434320177809e-41	1.41324435627181e-39	82.399596528797
ALDH4A1	-1.87889571519799	5.24660450439828	-22.7219507537381	9.07896529953564e-41	1.52446401274532e-39	82.3942393659829
ZNF740	1.08700255322386	5.5303507966761	22.7645081669112	7.7831531734148e-41	1.32013644697961e-39	82.3648078911653
KRT19	-1.9261338330516	10.415380613369	-22.8210999190628	6.34383845470817e-41	1.08591969617748e-39	82.3542434670449
ZNF75A	1.43507826582413	4.23456661213691	22.7327281129996	8.73154625002626e-41	1.47204011578064e-39	82.3532298666986
ALOX15	-2.54297539677959	4.0228214322928	-22.6857661491284	1.0350696924521e-40	1.72932123242447e-39	82.2946428469771
TNFRSF21	1.40178151134503	4.59311724929902	22.7163581485715	9.26470847327123e-41	1.55409212143418e-39	82.2870817532297
FAM64A	-1.88166501308979	4.60626680445733	-22.682275275876	1.04825141757051e-40	1.74959647778934e-39	82.2812189181581
CLSTN1	-1.16002649432129	6.91152862302526	-22.7493225229462	8.2226273401949e-41	1.39044711463518e-39	82.2672791618804
MARVELD1	-2.23200722429209	4.83799172205415	-22.6656953678863	1.11320716319758e-40	1.8543104180594e-39	82.2289607777616
FAM136A	-1.2228789162791	6.88905390550421	-22.7228030721681	9.05098945210417e-41	1.52129394569839e-39	82.1897756071687
ABCC3	1.36462926704309	6.29910219990547	22.7005139041731	9.81200618338523e-41	1.64260251662597e-39	82.1596991849927
CHTOP	1.07079685574452	6.4561912349259	22.7257064333307	8.95634245912362e-41	1.5069001135451e-39	82.1580218276763
C17orf103	2.97376412296986	2.59849383737056	22.631713015018	1.25931183418246e-40	2.08935824552257e-39	82.1183009978185
CBFA2T3	-1.68147803925298	5.74981133419748	-22.6640966970554	1.11968102331496e-40	1.86323835163377e-39	82.114875734934
SDHA	-1.25835688041536	8.20396736906472	-22.7315766171009	8.76801709907954e-41	1.47670008021154e-39	82.1055870967693
KIAA0513	1.80163166534459	5.82949933495263	22.6692866223166	1.09880156338061e-40	1.83213931664779e-39	82.104216994778
FOXP2	2.58435065906118	3.24702023555024	22.6030130040629	1.3976816704331e-40	2.31205027263336e-39	82.0203241609598
YWHAB	-0.854457873624856	8.87282646012746	-22.710816348431	9.45254436309065e-41	1.58401154236802e-39	82.0069141691391
SEC24A	1.70981053918984	6.88569705192431	22.6919356786929	1.01218056087605e-40	1.69277077000911e-39	81.9927819084242
MLH1	0.964851188993659	5.79441470798011	22.6559293951843	1.15335195300699e-40	1.91545760298797e-39	81.9590195008231
GCLC	1.17690298951482	6.46489134137479	22.661631640884	1.12973781370894e-40	1.878104890305e-39	81.9288458925295
MRPL16	-1.84046222554954	4.60766777799799	-22.5898772884423	1.466031453135e-40	2.41555763765811e-39	81.9089529378086
TSPYL4	-1.5345154984845	5.95264664965326	-22.6016283872655	1.40473217551713e-40	2.32141708531111e-39	81.9038669082235
IKZF5	2.05853587385779	4.13452656721185	22.58407411538	1.49729145676127e-40	2.46463605540112e-39	81.8654881331987
UHRF1	-2.88921523459899	4.90569631909483	-22.5488999241342	1.70168776444965e-40	2.78191849195073e-39	81.8275470201484
CHSY1	-1.15879526178331	6.49737323682572	-22.6049363256844	1.38794723015656e-40	2.29822074031073e-39	81.8139687342039
SLC19A1	-2.52782934905719	5.80430757074384	-22.5550432232005	1.66406198994524e-40	2.72306973775384e-39	81.7883530770395
CCNF	-1.58059035352581	5.4746434462604	-22.5726490670341	1.56081307923862e-40	2.56163277106836e-39	81.7861325343491
VAV2	-1.07104060852064	6.45162145386886	-22.595348677976	1.43716151312188e-40	2.37032437331857e-39	81.7370311458346
ADAMTS19	-1.47239606753564	6.5178784808681	-22.5757061748272	1.5435543828393e-40	2.53579602147392e-39	81.7094838617874
TRIP10	1.50998393685516	4.39316079787194	22.5427143071174	1.74043962882147e-40	2.84249144066507e-39	81.6895188281856
ATF4	1.35732202341949	8.53654337283652	22.6189142435679	1.31922483277698e-40	2.18659227981786e-39	81.6843363979513
ZBTB5	1.23548596431982	5.59405603989726	22.541514926949	1.74805592468333e-40	2.85214510091747e-39	81.5979251024013
UPP1	3.37190315037509	3.55574840934802	22.4861991817701	2.13840865631232e-40	3.46874358566122e-39	81.5956207946538
COPA	1.15442183025877	7.24135662179762	22.5767830515033	1.53752088468486e-40	2.52836767703733e-39	81.5743184705427
DUSP16	1.201120169184	6.49702451127792	22.5658053743344	1.60015740187577e-40	2.62363062636964e-39	81.5672342283936
PXMP4	-1.75858277798742	4.22271198366834	-22.4764242406449	2.21602401501952e-40	3.59116139798318e-39	81.5628754793069
ENTPD6	1.25332852787201	6.14744587594751	22.5584349359751	1.64364937532754e-40	2.69230089647187e-39	81.5612560381803
LOC150776	1.34419863789205	5.59165854879744	22.5291020043999	1.82888177989606e-40	2.98111295194753e-39	81.5336154919259
TOR3A	-1.40444557754226	6.29436687239036	-22.525281866635	1.8545068430909e-40	3.01993889424073e-39	81.5206789587399
TUBB	-0.916165465127023	10.4297180764044	-22.5957039970305	1.43530660635799e-40	2.36960194321135e-39	81.5040542170042
LOC100505783	2.9792391375247	2.60123017261685	22.4589778580668	2.36168169049381e-40	3.81611252094864e-39	81.490986350885
CCT6P3	2.73640887392553	2.43296682557501	22.4373303790631	2.55591225750006e-40	4.10615529245254e-39	81.4164793465586
SLC25A11	-1.54904822912013	5.80781081435804	-22.4738332195087	2.23706948823182e-40	3.62175703012478e-39	81.3646374533114
GRB7	2.26050026861463	3.72160351000575	22.4200682722884	2.72228206600002e-40	4.36504748531009e-39	81.3474544904936
PHF19	-1.68988773785764	5.52140512517691	-22.4437165615918	2.49699442550813e-40	4.01961045974759e-39	81.3213077483212
MYBL2	-1.56555924083485	8.26490540249353	-22.5007502852885	2.02791551633274e-40	3.29270476651929e-39	81.3133582422107
PRRC1	1.22873446407444	7.05396308266085	22.506042678822	1.9891712239219e-40	3.2329348443994e-39	81.3075266691336
CLGN	5.12085355889234	1.85927354492979	22.4606467529534	2.3473403829376e-40	3.79660740466619e-39	81.3022466495468
ZNF398	1.19385783188196	5.07050675511272	22.4388098794704	2.54213907470176e-40	4.08795518128002e-39	81.2312931667936
TADA2B	1.06605978748907	5.2510670866561	22.4442324994315	2.49229467928504e-40	4.01939597071967e-39	81.2213890347096
EIF3A	1.07636517127925	8.95067983318079	22.5073216998878	1.97992035048487e-40	3.22102995539971e-39	81.2188192447704
THBS3	1.87305531139496	3.47255963059702	22.3877714528785	3.06345890582764e-40	4.89801976491982e-39	81.2140425903855
PTPN23	1.46770349416318	5.7121382099114	22.4436902135131	2.49723467333039e-40	4.01961045974759e-39	81.1676066387549
PLXNA1	-1.93637606159152	6.46433671634349	-22.4088528101084	2.8361857697123e-40	4.54333053761192e-39	81.1246702005347
PRR11	-1.41853007030186	7.51245931439233	-22.4488727634037	2.45042468900019e-40	3.95568556938601e-39	81.0984544907176
RAB3GAP1	1.15985096419597	6.43124257941195	22.433201717054	2.59474667716407e-40	4.16454351524874e-39	81.0820977081388
DHDDS	1.13986190964364	5.58624410581678	22.3954331741894	2.97880932812254e-40	4.76723513909295e-39	81.050675759809
RTN4RL1	-2.20961319002591	4.87012414618453	-22.3356723572785	3.70712818783008e-40	5.8877504096173e-39	81.0034648497944
C12orf75	-1.53654621468013	5.34171505928877	-22.3361141479962	3.70113314569074e-40	5.88381660917604e-39	80.9659658981938
PCNA	-1.76912697129856	6.98449839496626	-22.3823388432511	3.12494627119468e-40	4.99155696651956e-39	80.9381734076362
CKAP4	1.23845317652267	5.52332540201357	22.3595402528408	3.39685443255803e-40	5.41553799142999e-39	80.8725579260268
FAM122B	-1.42274369918738	6.33810650355035	-22.3461292721973	3.5678208387519e-40	5.68268911497969e-39	80.8625949150122
MRRF	1.08931783421973	5.37188412271271	22.3413362221782	3.63100655434775e-40	5.77782622406391e-39	80.8275016474901
NFE2L1	0.990364703745392	8.79368668156459	22.3734807759919	3.22788412488756e-40	5.15106241456293e-39	80.7405312008179
SHPK	-1.38931352168443	5.22228770430165	-22.283333984002	4.49133289465166e-40	7.09953226182934e-39	80.729201461699
C20orf27	-2.10049286335304	6.63203662736083	-22.2964493338056	4.28035167975407e-40	6.77884483827719e-39	80.6876887983298
TNFAIP3	5.4204893858232	2.20137851425741	22.3010585449588	4.20860224321346e-40	6.67786185156565e-39	80.6599160047889
ZC3H4	-1.48620537913326	5.78772096602613	-22.2637840285688	4.82545508199228e-40	7.62048260540499e-39	80.6181796157764
GTPBP1	1.53583786263608	5.26605378730596	22.2411413141977	5.24389895494582e-40	8.25790641454933e-39	80.5317451991296
SETD5	1.47118952798471	8.28030808659045	22.3000124513965	4.22477918244555e-40	6.69717602343311e-39	80.5077792420986
SRP72	1.09679197621497	7.34650624666554	22.2917469005748	4.35482356454488e-40	6.89026199559589e-39	80.4965350280039
ALCAM	1.46232332231437	5.88230152208943	22.2624613181445	4.8489462707161e-40	7.65035636145813e-39	80.4888406917428
SNN	-1.61445672756037	4.56403565550414	-22.184816173789	6.45063969760266e-40	1.0072875658516e-38	80.4781419764269
ZNF211	1.8406526517542	3.16841014313406	22.1725531047305	6.74849103249311e-40	1.04987687467363e-38	80.456358109485
SUOX	-2.22187788835682	3.63859291070678	-22.1652130219561	6.93336571968496e-40	1.0756364405938e-38	80.4389269979147
YWHAH	-1.08071080141732	6.90005933501894	-22.2478242298513	5.1167266673504e-40	8.06523438122225e-39	80.4334185780916
BDH1	-1.45816683130625	5.18169447453544	-22.1959261433288	6.19225093334097e-40	9.70564241885609e-39	80.4049059519867
ACACB	-2.49509775383387	4.81510133034626	-22.1598748218287	7.07101891326152e-40	1.09496037319802e-38	80.4038343887278
CEP63	1.34455539441699	4.17640114448639	22.1885132836823	6.3634695561242e-40	9.95534750763528e-39	80.3700984928814
PODXL2	-2.20804512848217	5.82102276968745	-22.1622466009477	7.00952222033898e-40	1.08644346258526e-38	80.3697790455598
NEK6	-2.02265686742117	4.30116991736867	-22.1477144852985	7.39496872718132e-40	1.14195251148089e-38	80.3662150529028
DERL2	1.37109484575656	5.43177942282928	22.2197705245648	5.67236707906853e-40	8.91585216450583e-39	80.3615176152142
HN1	-1.32672157899283	7.50060514726547	-22.235498073867	5.35376579506641e-40	8.42298957259555e-39	80.3511012184008
SLC25A10	-2.26140176000272	6.03617520612586	-22.174633367659	6.69700507653428e-40	1.04283717783947e-38	80.3166134471661
SRSF4	0.992866232027936	6.10312001468459	22.2093113465638	5.894762681276e-40	9.25671465555491e-39	80.2908644163635
GAB2	1.45561919719291	5.11564808388513	22.1849252629077	6.44805044551781e-40	1.0072875658516e-38	80.2894934733928
PP7080	-1.62741263802467	5.38811444379684	-22.15705323927	7.14488728867584e-40	1.10435392805744e-38	80.2706737918746
CBX5	-1.91745702303264	7.49717301415914	-22.2031495355664	6.02987689463578e-40	9.46000573976443e-39	80.2273100042723
ZBTB43	1.79962430702302	5.73205727508709	22.1677125571045	6.86984344775579e-40	1.06677123324297e-38	80.226924162672
NUB1	1.18423280630535	4.8237306858902	22.1699134809733	6.81439592888533e-40	1.05914458656764e-38	80.2240872639544
BCL2L13	1.0917841195571	5.70326956653724	22.180834915626	6.54585638863731e-40	1.02025071988416e-38	80.2228038109528
SYF2	1.56950146865314	4.99577011605482	22.1445364609972	7.4820703929527e-40	1.15433713331864e-38	80.1481922787385
YTHDC1	0.942049961746868	7.2461261700118	22.1829688380816	6.49464611122322e-40	1.01321326085912e-38	80.1388578877625
EPN3	-2.19064095938893	5.12730079282592	-22.1063871416739	8.61204524363136e-40	1.32622324727892e-38	80.1217414124006
FRMD4A	-1.28416467170827	4.89903179988247	-22.1100898972502	8.49521488260553e-40	1.30943754559166e-38	80.0990523485674
RRAGC	1.59225441920375	4.75400251011141	22.1048999211313	8.65942521222559e-40	1.33229279898124e-38	80.0956615844514
ZNF555	2.3641129092938	2.50244231247388	22.0675228245632	9.94050461233672e-40	1.52099724736248e-38	80.0777131836541
PIP4K2B	-1.45570366911129	5.01105789878843	-22.0926157325213	9.06096381952741e-40	1.3927900635825e-38	80.0733386600294
TOB1	-1.2475847889764	7.27186238397556	-22.1595805818086	7.07868595058858e-40	1.09513361551937e-38	80.0612093995333
C14orf49	4.02888348731196	0.815902930388926	22.1908897425883	6.30806564215309e-40	9.8779110299034e-39	80.0562451853073
TRIM2	3.12396839973411	2.38817659403773	22.0496367173543	1.06195417649768e-39	1.62341148516886e-38	80.0027204856803
EML3	-1.41286083559109	5.80532051824703	-22.0775399568355	9.57950921804454e-40	1.46844832412994e-38	79.9320929454184
MED8	1.42532575337339	4.81833703170722	22.0733329094377	9.72948379540241e-40	1.49007222522262e-38	79.8966281992984
DOCK8	-3.20669205924949	4.69556485128562	-22.0132948585468	1.21468162366787e-39	1.85349776224648e-38	79.8665940194818
GINS4	-2.07550375746852	4.28893022788638	-22.0098874730819	1.23009100683345e-39	1.87530009100115e-38	79.8629505797803
ABCC1	1.11078166388816	6.53809043563341	22.0900555479662	9.14698568190022e-40	1.40472165788888e-38	79.8288069087817
FUCA2	-0.879332286529671	6.98899018486192	-22.0895965294358	9.16249546803399e-40	1.40581260740734e-38	79.8273633587931
MSTO2P	2.52095177155554	2.07242993931472	21.9929712328734	1.30956069456722e-39	1.99100845963111e-38	79.7939261423924
NFKBIL1	2.12835248714811	4.0840540460666	21.9971668164385	1.28938031741327e-39	1.96389767107645e-38	79.7038268086714
LRRC37BP1	1.92635866191219	3.29436266591978	21.9652500485074	1.4511434021081e-39	2.19628255718153e-38	79.6663594827867
LMAN1	1.62171593620523	6.68945354492749	22.0442857692879	1.08316378021073e-39	1.65432247125519e-38	79.6118000062296
MYB	-1.35893386342569	5.8700381528567	-21.9922471049378	1.31307577119411e-39	1.99453943664399e-38	79.5785240410956
TCP11L2	3.32976322683497	1.95561334390867	21.9463193817251	1.55660563568306e-39	2.35164161257124e-38	79.5642650110378
LUC7L	1.27606735299708	5.46915691997109	21.9940894049207	1.30415146669365e-39	1.98458863776019e-38	79.5120058686929
PLXND1	-1.7533627876028	7.40018827667404	-21.9767582505843	1.39058273578398e-39	2.1084411308478e-38	79.4445390542883
METAP1	-0.935437610553516	6.35424150670766	-21.9722075222003	1.41421981054643e-39	2.142338053585e-38	79.4404723715059
CRISPLD1	-3.7412075336177	4.18609057840886	-21.9179152035773	1.72952583014528e-39	2.60113219274728e-38	79.4268898247321
GADD45G	2.99950056912862	3.35211297867269	21.8886489040363	1.92799272126168e-39	2.88663834112626e-38	79.4203191541505
TMPO	-1.48907202333503	8.05075256678754	-21.9882739475478	1.33253233288135e-39	2.02225687251431e-38	79.3951623304508
TMCC1	1.18076712918254	4.85969324240678	21.9370840145003	1.61082726233492e-39	2.42697974191795e-38	79.384267123076
ADM2	4.61368506231188	3.04721541830355	21.9184259901717	1.72625129962364e-39	2.59854426056758e-38	79.3489171428408
SLC6A14	-1.50768847012695	6.59289653066167	-21.9411012257329	1.58701168921861e-39	2.393253696167e-38	79.3489057759601
BRCC3	-1.64552682272257	4.78691297867671	-21.8878561046278	1.93367728420646e-39	2.89255983014926e-38	79.3151198734739
APOD	-2.22094663389883	6.0054088277236	-21.8754176646294	2.02510902851777e-39	3.02122420989574e-38	79.3075182488802
LMCD1	1.49144369633011	5.11226271712881	21.9120879533001	1.76732916939721e-39	2.65559865489658e-38	79.2915303687145
SCIN	-1.46148653417233	5.49812852588367	-21.8941898509317	1.88873035903496e-39	2.83292614569512e-38	79.2912592799015
EML2	1.70338324635582	4.53558707448137	21.9079347823359	1.79477965654223e-39	2.69442504273e-38	79.2878719444945
ARL6IP1	-1.09870715842413	8.4301061839726	-21.9569936443569	1.49622387157631e-39	2.26246365535644e-38	79.258644630571
SNRNP25	-2.14959811649659	5.57658368414727	-21.8771293515634	2.01227273110714e-39	3.00475438884248e-38	79.2521516615845
KIAA0174	0.687478904253365	7.48951513306439	21.9446894259611	1.56603973301665e-39	2.36375888943776e-38	79.2294900711244
ZBTB42	-2.41886673524956	4.40954265276383	-21.823128693586	2.45968030387703e-39	3.64355123135868e-38	79.1732000718847
BCL3	2.13499876295681	3.91006539343708	21.8628293496992	2.12208274595813e-39	3.163075921872e-38	79.1611966577663
C9orf30	1.84993561104544	3.87668338748224	21.8430710826523	2.28382138230559e-39	3.39206294828408e-38	79.1542892438012
ADCY3	-2.22368933358316	5.15666466020086	-21.8119208950363	2.56444397632313e-39	3.78532754280918e-38	79.1074761116227
VAV3	1.48000274030391	4.22798339582382	21.8446433450199	2.27050784780343e-39	3.37828943475664e-38	79.065638642278
PQLC3	-2.0769820876044	4.78084185880028	-21.8001691716955	2.67912833514166e-39	3.94764249135763e-38	79.0621639812671
MB21D2	1.26356043538555	5.18973832475817	21.8567824741755	2.17031608782214e-39	3.23208960398374e-38	79.0598113746678
ACOT9	1.37737181443193	4.59993113307551	21.8227887723434	2.46279333056852e-39	3.64493412924141e-38	79.0000341363204
LMO7	1.83960922279787	4.02826096408761	21.7988778546324	2.69204147115065e-39	3.95969230989652e-38	78.9731942989324
XRCC6	-0.938621590292353	8.4301937435479	-21.8803155201073	1.98859703063125e-39	2.97205511530626e-38	78.953965453296
EIF2B2	0.910993709778151	6.0878088217671	21.8419973218173	2.29295893060445e-39	3.40261270234506e-38	78.9223211332413
INO80	1.25089352897607	6.25402489263596	21.8353821543747	2.35007179040948e-39	3.48427310485887e-38	78.8843718513029
FOXP1	1.45748501203261	4.74287999494995	21.7989335368141	2.6914833584385e-39	3.95969230989652e-38	78.8813530561996
CYTH2	1.05917007941817	7.01919179624827	21.8440225704353	2.27575504227694e-39	3.38308687351463e-38	78.8797957263134
PVRL2	-1.44228355384035	6.92687135549313	-21.8210212001993	2.47904504709066e-39	3.66574264965024e-38	78.8765326602178
ATP6V0E2	-2.40698272919852	4.81667011001244	-21.7362028634322	3.40043191697628e-39	4.97105099471253e-38	78.8439088973483
ZDHHC3	-1.24214928012499	5.19965139030438	-21.7648217564266	3.0562193971981e-39	4.48746384536795e-38	78.8434864629034
LY6E	-2.06818276594346	7.9261735776559	-21.8186318461863	2.5011856618117e-39	3.69521457669072e-38	78.8295577303656
BRPF1	1.0916115461021	6.1954628585131	21.809581121455	2.5868761879133e-39	3.81507207818888e-38	78.8249315456177
NUP43	-1.38858834658934	5.31044317355698	-21.7490565041269	3.24124644643937e-39	4.74663796587145e-38	78.7359065733404
OBSL1	-1.83535604732905	7.33388421668578	-21.7788411551272	2.9006425953417e-39	4.2627721234178e-38	78.6932667719224
MIOS	1.38933187338308	4.85988204784384	21.7503730707626	3.22537165052177e-39	4.7275298407823e-38	78.6691552326003
THAP10	1.76661936440346	3.34673567493663	21.6989922503857	3.90713764537739e-39	5.68694255711849e-38	78.6205126739459
PHLDA1	1.52830554602604	6.06340287665354	21.7331331119149	3.43960110006624e-39	5.01953654428514e-38	78.552199728973
ARID5A	2.61752685826782	2.71488723822679	21.6488271772892	4.71295101586037e-39	6.79477524045248e-38	78.5279916736434
SPTBN2	-2.07769225706583	5.59991805841695	-21.6787836336446	4.21355728670701e-39	6.12228775524658e-38	78.5211724806225
SPATA7	2.37174800081725	2.02645356987109	21.6507570747892	4.67905094704333e-39	6.75172114222197e-38	78.5182677935678
LOC730091	2.28477254637312	2.78743578833782	21.6312054850077	5.03417368397904e-39	7.22673997346485e-38	78.4569544370804
PPP2R1B	-1.75687953184766	5.11556761045775	-21.653602776806	4.62951203880531e-39	6.68600685120725e-38	78.4552829827572
LMNB2	-1.49671918295377	6.64803221172289	-21.7082939730559	3.77374592607384e-39	5.50236502769476e-38	78.4430130838293
PTMA	-1.03708243646031	9.88301883756675	-21.7595669030758	3.11667823941458e-39	4.5722216557868e-38	78.4368700104368
RAB33B	1.7628789148868	4.01200661921048	21.6566783630866	4.57656556149312e-39	6.63245081892643e-38	78.4230449872602
KIAA0368	1.02350151130651	7.84508363049931	21.7337529819656	3.43165524493818e-39	5.01231461278132e-38	78.4189393240744
LLGL1	-2.4982007244194	4.49801620057535	-21.6210204022169	5.22981077369937e-39	7.49682360762581e-38	78.4142467198803
PIBF1	2.22220830431265	2.62711516322751	21.6165710472361	5.3176635573462e-39	7.61409292235084e-38	78.3954211718763
RPN1	0.778771937767491	8.7026961926751	21.7373328664773	3.38612689030069e-39	4.95446947623699e-38	78.3844383102041
AMFR	-0.947317200274214	6.58390573512216	-21.6893362777302	4.0506416846642e-39	5.89068969863687e-38	78.3786936553428
ESPL1	-1.4980471010472	5.89644998544105	-21.6704070844081	4.3475689537717e-39	6.31152284573593e-38	78.3705603745761
PTPRS	-1.82846107578168	5.97532912713261	-21.6412228814866	4.84895361825805e-39	6.97282031915284e-38	78.3247750774465
ATP2B1	1.5069003570228	7.87026955954155	21.7024016903806	3.85770127791358e-39	5.61987771531591e-38	78.2872094899485
ANKRD52	-1.55608170596385	7.02077170179801	-21.6669809212208	4.40361292379318e-39	6.38733933543079e-38	78.2773021418115
CGREF1	-2.07116819529863	4.77509812976207	-21.5741770236251	6.23311207523898e-39	8.88683430062205e-38	78.2480734390578
UHRF2	1.21654091101889	5.09810746123293	21.6385152641724	4.89832876581079e-39	7.03777064256182e-38	78.2284994696222
SRPRB	1.19776879948309	6.49439902474715	21.6550540733069	4.60445133389866e-39	6.65880527276215e-38	78.1933125072695
AMD1	-1.23163396386359	7.52030033171399	-21.6555257238787	4.59633644452295e-39	6.6553359911863e-38	78.1931959090777
DDIT4	1.87280593942056	7.79816807553139	21.6476878033536	4.73308109046422e-39	6.81791973789178e-38	78.1649395736427
PIK3R1	-1.92587930300791	6.52822819377926	-21.6209453600951	5.23128028587618e-39	7.49682360762581e-38	78.1581974382213
PLA2G4C	3.98544258833624	1.40186035619931	21.6549237815567	4.60669558753038e-39	6.65880527276215e-38	78.1514434780206
FAM53B	-1.50088898622789	5.64491973568919	-21.589495911636	5.88528597822397e-39	8.40525385993319e-38	78.1325680798114
AP3M1	-1.3033545789634	6.52620196276945	-21.5999582957242	5.65903937935348e-39	8.09596018651049e-38	78.0696857985384
DDB1	-0.752099320726035	8.40806938392209	-21.6426825327578	4.82254440223048e-39	6.94081175412242e-38	78.0539300696368
AGTPBP1	1.53896151672482	4.48478049196724	21.5549937073322	6.69806809317332e-39	9.51728893714788e-38	78.0201335242256
C17orf48	3.11450691325977	2.2560654916262	21.5150851362564	7.78052268205745e-39	1.10085838692664e-37	78.0197718789193
FAM48A	1.13446157597664	5.90185353014021	21.5943551805198	5.77909293459237e-39	8.26064531949767e-38	77.9980278769435
ATF2	2.02811965687439	5.05737828476337	21.5627778261421	6.50532585822579e-39	9.25128143307552e-38	77.9873337789115
CASC3	0.887864345594704	5.88581155741773	21.589054317842	5.89503341690651e-39	8.41199137067786e-38	77.9772389055952
CDKN2AIPNL	-1.68486718418222	4.97226159241757	-21.5193530182081	7.65680284519467e-39	1.08518958290708e-37	77.9466529238194
ST8SIA4	-1.8231006651542	4.53281956330903	-21.5157991384821	7.75968526764886e-39	1.09883976643658e-37	77.937708189409
GEM	5.68199825629255	3.48719152573039	21.5662629880293	6.42085147642315e-39	9.13892085886815e-38	77.9298067399039
KIF1C	-1.03522625911676	7.90797503919896	-21.5724823613291	6.27284221670034e-39	8.93586143373906e-38	77.8654676817438
BRI3BP	-3.89636492180262	4.70975557181072	-21.4779819960293	8.94469602694517e-39	1.26130772643028e-37	77.8562780633945
ESCO1	1.6113042236097	5.62658832893757	21.536136147316	7.18921406831781e-39	1.02064869336627e-37	77.8055416246983
SLC27A3	-2.74636556317357	5.12202744124664	-21.4598937298664	9.5744243121087e-39	1.3469904643283e-37	77.8018537220001
TUBA1A	-1.23471752705724	7.11735079934647	-21.5304471676096	7.34439660074104e-39	1.04179549406949e-37	77.7703423977704
TMEM97	-0.914471333491658	6.90322733202814	-21.4983476692459	8.28548364882105e-39	1.17032456539597e-37	77.6843888854453
FUCA1	-2.04016743219111	4.0617197913237	-21.4019260602456	1.19100179823416e-38	1.66680452499315e-37	77.6026200923807
LOC100499177	1.64636748907321	5.47044019313164	21.4616440700752	9.51158267059978e-39	1.34011548932697e-37	77.5752816194824
TSPYL5	-1.05145676111497	6.31818720587716	-21.4789861728526	8.91098569031589e-39	1.25761455430247e-37	77.5604134834577
AK4	-1.73137886663792	5.6135569913342	-21.402715252845	1.18746455172053e-38	1.66324599354892e-37	77.4796667733102
CLDN15	2.44087578947611	3.05322504562683	21.3662409772503	1.36255752612e-38	1.89579135331372e-37	77.4729530297825
MTFR1	1.11174762720755	6.45864656803402	21.459836477873	9.57648685772754e-39	1.3469904643283e-37	77.4476683472438
EIF4G2	-0.979840822310535	10.0673311403398	-21.5001843997649	8.22849383456819e-39	1.16325723490548e-37	77.4455275738165
HIATL1	-1.06342077773832	6.2881349208901	-21.4242371326773	1.09497769706959e-38	1.53627575551945e-37	77.4145268653751
KIAA1609	-1.73469352724154	4.77077459560201	-21.3544120369232	1.42475919284484e-38	1.97740022748026e-37	77.358119647827
CCT7	-0.967276667591879	8.89467578562357	-21.4521730734981	9.85664881569788e-39	1.38523188902295e-37	77.3239688965932
SERBP1	-0.770626038057408	8.73601758771206	-21.4473710337192	1.00364002863651e-38	1.40930947430033e-37	77.3034239324089
PIK3R2	-1.63740582437317	6.79772546449499	-21.3998088003801	1.20054415109079e-38	1.67875421261224e-37	77.2968622977435
KIF4A	-1.25668016085168	5.85465384270597	-21.3872066127537	1.25895772784469e-38	1.75603077902207e-37	77.284780718519
JRK	-1.6319540535884	5.07276671929655	-21.3506244349024	1.44527503952056e-38	2.00421059377627e-37	77.2844926743048
LOC100506190	1.37784784055917	4.68916858230929	21.3635467572514	1.37647975314563e-38	1.91357002424002e-37	77.27941662089
RB1CC1	1.59199376729471	7.02420714720463	21.4150101179892	1.13370544708735e-38	1.5892782813989e-37	77.2595906895899
BEST1	8.13753877858174	0.732025524788218	21.8916724285878	1.90646753577883e-39	2.8569680168786e-38	77.236583745596
KBTBD2	1.15161921760242	6.50568561243074	21.3929395505831	1.2320373551838e-38	1.72135277594769e-37	77.2180188053287
SKP1	-1.24243978656358	8.44375521455257	-21.3915307863278	1.23859828264025e-38	1.72907493145873e-37	77.1322839709208
YAF2	1.69351662562735	4.40126391732332	21.293087901305	1.79621666262629e-38	2.47242201364297e-37	77.0684460003775
RASSF1	1.67990412790555	4.49104868860318	21.2830099976084	1.86600159471093e-38	2.56425724485995e-37	77.0647698814827
CEP57	1.83591252123564	4.67975567228605	21.318052770038	1.63446272044335e-38	2.25907062286732e-37	77.0613487346054
UNC13D	1.75022052182474	4.6796671924199	21.2975483902724	1.76617545752e-38	2.43307399930515e-37	77.0434772785621
TOP2A	-1.67120597561233	7.71246456677013	-21.3594356160148	1.39800072583685e-38	1.9418740979149e-37	77.032380957237
JUB	1.28130055516146	5.9178823686548	21.3216696135202	1.61227826490307e-38	2.23025158827452e-37	77.007767103509
RUFY1	0.913715048955286	6.0214684877103	21.3304243718827	1.55982790236862e-38	2.16127272901514e-37	76.993340054322
CLCN7	1.45620298068151	6.49568832004912	21.3252808703687	1.59043088191131e-38	2.20185149578517e-37	76.9861851780965
CTSD	-1.62942300363251	10.2749289319325	-21.3682603941213	1.35221545252023e-38	1.88296846194408e-37	76.9521090910516
KAT7	1.03291202673185	6.78772194119572	21.3167259438735	1.64267793920312e-38	2.26855044221577e-37	76.9152860022609
SH3BGRL	-2.07304304416859	5.41849966754672	-21.2382425559876	2.21057671814033e-38	3.01793347217787e-37	76.8988558701703
DBN1	-1.20325165207652	7.39465023838004	-21.3123755297838	1.66990723576461e-38	2.30425153555505e-37	76.890437842477
FBP1	-1.58452065744615	6.74061609765274	-21.278315639135	1.8994347881023e-38	2.60805807850762e-37	76.8744237047526
B3GNT5	4.41115840341149	0.671057420840673	21.3854776693014	1.26719219821954e-38	1.76604352691863e-37	76.8007732076873
SCAF8	1.22918552181169	6.45835583891958	21.2855723575334	1.84800340475052e-38	2.54161257738879e-37	76.7962033898342
CRY2	1.36169406092136	4.60526039374383	21.2403330878045	2.19314178557368e-38	2.99657706061554e-37	76.7936455275345
EXPH5	2.946607945492	3.43366485095726	21.1786765808169	2.77065651811464e-38	3.76413156855802e-37	76.758559207877
ATF6B	-1.06095293598047	6.24625884148147	-21.2439282693614	2.16348168206489e-38	2.96088933313037e-37	76.7439992666857
SRBD1	1.44552836233603	4.96989986258541	21.2347663982729	2.23987759766137e-38	3.05544151250316e-37	76.7215610699314
TRIM37	0.814447217041687	10.2582532277047	21.3096651259292	1.68710127813942e-38	2.32605785454276e-37	76.6897771621038
CAMLG	1.316277121087	6.20047810164307	21.2405253396704	2.19154539102837e-38	2.99657706061554e-37	76.6793412662371
DBNDD1	-1.67711440281647	6.20387114675998	-21.2159517197437	2.40539948009236e-38	3.27322220545685e-37	76.6567660695563
POMT2	0.992578572416072	5.91835515506091	21.22827941472	2.29560822257377e-38	3.12891213645671e-37	76.6424224436764
PPP1R15B	1.19014655603773	7.73642597028438	21.2667737434869	1.98422677687866e-38	2.72224845090391e-37	76.6409023178732
SH2D3A	1.89331204477946	3.60397535740056	21.1609058768932	2.9639933964191e-38	4.02026160273422e-37	76.6182791850131
ARFIP2	1.22134034418813	6.00782276751224	21.2190968048813	2.37689596380369e-38	3.23706906340822e-37	76.6020839849767
CYLD	2.29431007872805	3.98480340412766	21.1331832668065	3.29313088714571e-38	4.45224906682496e-37	76.5594095281515
TUBA1C	-1.16124955091593	9.15662036246808	-21.2459897890445	2.14665697383615e-38	2.94267960905211e-37	76.5546837624216
DNAJA1	-1.1140331232887	9.61681679901245	-21.2442093133793	2.16118019104433e-38	2.96016195864254e-37	76.5478401595147
AGK	-1.3490460183736	4.79882512377531	-21.1307317322814	3.32395362161685e-38	4.49029082131827e-37	76.4580411587543
GLO1	-1.17896064781386	7.60220142894022	-21.1891323774551	2.66289478864479e-38	3.62067093051183e-37	76.4074925699104
TRIM5	2.04648189548558	2.47380709536421	21.0814768831227	4.00874468811424e-38	5.36767383218756e-37	76.3927474752668
ACSS3	-1.72714675280377	4.34850039196725	-21.0963759887673	3.78779851438755e-38	5.09221401564448e-37	76.3918973779577
ELL2	2.26843785897665	4.13746014717942	21.0704460293797	4.18065822631633e-38	5.5889151220555e-37	76.3207533122536
E2F2	-2.04149446468219	4.25721772623301	-21.0668052783636	4.23901470839376e-38	5.65788363792316e-37	76.3149680770205
TBC1D17	1.55589969884944	5.18681493631049	21.1200273261347	3.46198229113176e-38	4.6729775493856e-37	76.3131647331459
SLC27A2	-1.35964445491174	5.26795092945627	-21.0842814009939	3.96618468377612e-38	5.31494171886794e-37	76.2906091798197
RNF114	0.719943814162862	8.5965685655864	21.174511871009	2.81479440093284e-38	3.82099200983772e-37	76.2798356720898
FOXJ3	1.28512199477946	6.31973256222245	21.1411169887588	3.19534248526126e-38	4.3235362235849e-37	76.2670669712079
RRP12	1.04571070544159	6.91011038418543	21.1532722544862	3.05116674184799e-38	4.13514688741214e-37	76.2635514099373
OXCT1	-1.35397527783905	5.36570133890687	-21.0913084996195	3.86153428126466e-38	5.18717263613415e-37	76.2541160924705
SYK	-2.53006385066542	4.06984705338157	-21.0476896679378	4.55916205866452e-38	6.08033702305466e-37	76.2516360080115
RAB3D	-1.44264463390993	5.92681046521122	-21.1005929672045	3.72752129463908e-38	5.01924848080064e-37	76.1859110721392
KIAA0226	1.02917102296535	6.0613265729274	21.0992246052248	3.74697385017251e-38	5.04138299841392e-37	76.1441764082117
RLF	1.67052369735224	5.97421325445703	21.0875367290612	3.91735420860222e-38	5.25793192493286e-37	76.1309508420048
NOP56	-1.12008124136407	7.76501818598893	-21.1132453364399	3.55240882903214e-38	4.79116816586561e-37	76.1113862624078
MTO1	1.01555585005029	5.76421570180328	21.0845752504638	3.96175181165359e-38	5.31325880497953e-37	76.0923424364081
HSD17B7P2	3.19692253443621	3.7190281721565	20.9893009644425	5.69617359326115e-38	7.5605402518809e-37	76.0489236317155
C21orf58	-2.35846801783676	4.4287465514767	-20.987813624723	5.72860226728083e-38	7.59755307835088e-37	76.0426322964776
PIGX	-1.38087163162193	5.42886317100015	-21.0282192772544	4.91033349058243e-38	6.53824978475323e-37	76.026455064658
BHLHA15	5.30740605201716	0.294581285955707	21.144118964127	3.15910911821663e-38	4.27797092251457e-37	76.01978929945
PCDHB16	-3.3614603461152	3.1904084246288	-21.0148117553285	5.16789026827212e-38	6.87025412135e-37	75.9990334489033
PPIF	-1.06452669610377	7.21639483110668	-21.0721945837629	4.15291971543289e-38	5.55627434567197e-37	75.9874497621398
HSBP1	-1.18324852470359	7.29132213222202	-21.0687121324227	4.20834864117595e-38	5.62143951078486e-37	75.9848929470809
DUSP11	1.19902131392318	4.53643590321559	21.0310439005957	4.85774474618763e-38	6.47338032950135e-37	75.9686386380991
C3orf21	-1.57665500031817	4.68044120910822	-20.9870738974623	5.74479987306432e-38	7.60697015654217e-37	75.959839307548
ZNF77	2.1266316570879	3.12848777181991	20.9613122879479	6.33865035432199e-38	8.36681835246101e-37	75.9383903386816
CALR	0.925986809363415	10.0989302397095	21.1027363497057	3.69725549427376e-38	4.98250611492622e-37	75.9248724315084
ARMCX2	2.28508706191676	2.33444558116006	20.952405317075	6.558062384749e-38	8.64279238160302e-37	75.9086821226788
EPN2	-0.952162409866611	5.65031334848761	-21.0122725494393	5.21818085226861e-38	6.93160099867675e-37	75.893320668686
NTAN1	-1.96546546306692	4.65812826670432	-20.9361487625391	6.97845601096161e-38	9.15354496684879e-37	75.8387693971219
FNIP1	2.12540554194367	7.0007693406014	21.022519170813	5.01821211573172e-38	6.67657751976907e-37	75.8300802856928
YPEL2	1.75961477729759	4.5576105459056	20.9531926662062	6.53836235163949e-38	8.6236255495914e-37	75.7431306071992
PCGF1	1.67392451644145	4.01658991423157	20.9509581057468	6.59442883233286e-38	8.67704388606882e-37	75.73524018894
KRT10	1.52289620503963	4.91706304593769	20.966825305202	6.20656670754557e-38	8.19894325568658e-37	75.7071571990016
C9orf156	1.51407832400504	3.81431023277735	20.9274960331285	7.21318778995311e-38	9.42448067181062e-37	75.6886386453853
BRD4	1.32140173712075	6.81666518610157	20.9827674556882	5.84001781030992e-38	7.7208267082706e-37	75.6276398196064
ARHGAP29	1.80880388209816	4.58698170228349	20.9302030286195	7.1389091134967e-38	9.3493434623429e-37	75.6084622536465
TCF25	0.946744160243369	7.5838902812012	20.9849816299892	5.79086407600781e-38	7.66189958917362e-37	75.5840903215464
NCOA7	1.89489592962909	4.97066829548299	20.9243717012971	7.29988702725553e-38	9.5228791453839e-37	75.5830027125923
NCAM2	-1.75928478335601	5.36778664912519	-20.9034142558363	7.9092471494221e-38	1.02777194504223e-36	75.5807095378773
SNX9	1.01399874123087	5.23882056930451	20.9292940510486	7.16376465162577e-38	9.37455399325426e-37	75.5794342529563
SPCS2	1.28519563117397	5.78084531579055	20.9514139745835	6.58295159210469e-38	8.66876239577628e-37	75.5603178706754
DHX9	-0.824117662021369	8.95424224013951	-20.987118921869	5.74381266779429e-38	7.60697015654217e-37	75.5542063544793
SLC37A3	1.45693583599715	3.80478222177897	20.8966070971579	8.11800774037169e-38	1.05408044604019e-36	75.5479441864457
KIF16B	1.28036745451057	4.90559403803181	20.9338469828534	7.04013665215278e-38	9.22721358703785e-37	75.5461551443397
ALDH3B2	-2.40282218675985	5.45835384611878	-20.864236953835	9.18934930052178e-38	1.1876559327815e-36	75.5359422460623
TMEM14A	-2.64832366158841	4.216750534438	-20.8516042866337	9.64514607215858e-38	1.24464060887948e-36	75.5206520961634
PLEKHH1	-1.8222650335284	5.21915308076549	-20.8711516262518	8.94912105030678e-38	1.15750271032738e-36	75.5001691289388
DMRTA1	2.2586174004977	2.08673541211107	20.8401303246217	1.0078862282886e-37	1.29860472125566e-36	75.4784470385137
TCEA1	1.52908841943878	6.39819260367844	20.9439761160621	6.77275343857377e-38	8.8976848787673e-37	75.4633108077414
KIAA0090	-1.08845938178025	6.01801502801878	-20.9089394827919	7.7437850205727e-38	1.00705334902067e-36	75.4497110152482
TEX261	-0.804493306470377	7.21302948008625	-20.9286923280841	7.18026643375809e-38	9.38880186381315e-37	75.4352346163715
SDCBP	1.19026741823183	6.56038943911884	20.920506622892	7.40859679385485e-38	9.65716077789778e-37	75.4279652387544
SUMF2	-1.03269877249844	6.61377448229731	-20.9146584043546	7.57619561297765e-38	9.86793578126465e-37	75.4277000480325
LIF	2.7801542985659	3.48109776012961	20.8264330902944	1.06224442420121e-37	1.36548622216303e-36	75.4263879303709
ULK1	1.35687075409209	7.49331475356307	20.9372913552034	6.94804062952088e-38	9.12080309953746e-37	75.4158538083015
SF1	0.776294165207436	8.02865169716183	20.9448599727556	6.74991311632608e-38	8.87464991803753e-37	75.4074947953814
RRAGD	2.03221841249403	3.73804306801649	20.8238262676076	1.07291976281303e-37	1.37709210385918e-36	75.4017940833792
IKBKG	2.03994669282979	3.00844663600558	20.8247355441363	1.06918390955226e-37	1.37335112928971e-36	75.3896468904206
CNOT2	0.889603100057398	6.27829282783976	20.9119285352363	7.65573173780155e-38	9.96377101813176e-37	75.3776099072157
NR3C1	1.48805075327357	7.30856949087341	20.9262939258951	7.2464223645652e-38	9.46051269515912e-37	75.3744062264295
RIOK2	1.26173553062618	5.32329257859915	20.8916001693764	8.27509672750412e-38	1.07281176488976e-36	75.3732549766403
KDM2B	-1.04523265070696	5.64395126435115	-20.8633954601597	9.21902456580449e-38	1.19057117249818e-36	75.3416840117674
EHMT2	-1.36884952930536	6.20872809095865	-20.8814925549716	8.60161627648043e-38	1.11341664557166e-36	75.3375591052523
GLB1L2	-2.2648020297847	4.6446061418494	-20.7776792302667	1.28086198424151e-37	1.63270852320541e-36	75.2423329623056
CLINT1	1.06264979768838	7.31358599294739	20.8821534253456	8.57987592772285e-38	1.11146278090811e-36	75.1919646131967
AGPAT5	-1.43304687547252	5.12464618326814	-20.8134108730282	1.11666273077214e-37	1.43103965589527e-36	75.1859218845209
PDIA3	0.995479148405972	8.7433114772939	20.8921807852926	8.25672435079502e-38	1.07126034168112e-36	75.1620485931039
NR2C1	1.12103520093412	4.5547485352216	20.7991169392308	1.17963720756675e-37	1.50943019581839e-36	75.1292174096661
SPDEF	-2.15840928216565	5.47016360068469	-20.7910697671233	1.21665322362638e-37	1.55441623467743e-36	75.1268684810139
ATG14	1.42527739743316	5.31706686627491	20.8144513984564	1.11221304607005e-37	1.42643029006713e-36	75.126409573732
GLIS2	1.35093579646993	4.8418097925155	20.7907503673761	1.21814634384296e-37	1.55513583621601e-36	75.0907753429008
PLAA	1.08224781155531	6.1961314729127	20.826826277483	1.06064358044759e-37	1.36447717226196e-36	75.0722349623258
MDH1	-1.08658968246861	7.23478458503183	-20.8292043592052	1.0510130270848e-37	1.35312870400047e-36	75.0474179382626
SLC25A38	1.08839752293071	5.8226939489156	20.8108137215613	1.12784759467195e-37	1.44426670545893e-36	75.0317541406386
GOLGA4	1.53134649841792	7.68469765032794	20.8434612114178	9.95096763023358e-38	1.28311474670799e-36	75.0151358669422
NSMCE2	1.39417166073831	6.23790556824847	20.7939401785799	1.20331722075107e-37	1.53855330274013e-36	74.943410911398
ZNF805	2.04710300876528	3.22796186950783	20.7105854851204	1.65788010500294e-37	2.10048385424766e-36	74.9321342241789
TSPAN3	-1.02582781008789	6.89976644583507	-20.7729497080199	1.30434778280383e-37	1.66137946074724e-36	74.8832947908224
LGMN	-1.45018794848451	5.67225894265161	-20.7322212074873	1.52543944641389e-37	1.93708802595489e-36	74.8819411736435
ACOX3	-1.7001124675564	4.18222056324052	-20.6804902888324	1.86161026292942e-37	2.35147809948879e-36	74.8347585238679
RAB11FIP4	-1.23317317612733	5.43796445675601	-20.7120724330468	1.64841793201945e-37	2.0916647568356e-36	74.8202884116815
CLIP4	3.59964076845826	1.19125071765611	20.7028292697625	1.70813159352213e-37	2.16251270023195e-36	74.7748915886368
UFM1	1.55573564140579	6.56683065176251	20.7570290194455	1.38664405573157e-37	1.76351598388249e-36	74.7602042296177
LUC7L2	0.93366582044795	6.96970631719891	20.76359402378	1.35209264491649e-37	1.72088260225139e-36	74.7601823349811
PTPRF	-1.45444216967502	8.25509460155546	-20.7566540790103	1.38864400923373e-37	1.76471750839095e-36	74.7184876952109
FTL	1.48396424744699	9.64335702188715	20.7840840252398	1.24973503311147e-37	1.59424627717438e-36	74.7128989531347
LARS2	-1.78414330872931	4.03295239911592	-20.6270136943546	2.28794375621139e-37	2.87264049390986e-36	74.6141485716301
SHC1	0.949637826377321	6.6871353097754	20.7108426599659	1.65623966960391e-37	2.09999637865473e-36	74.6113496534176
SLC25A23	-1.98492475910799	4.76165566329062	-20.6256639005743	2.29989348777479e-37	2.88547777115871e-36	74.6015193715117
MCM2	-1.34802186027142	7.14843263580109	-20.7003066337799	1.72480409812144e-37	2.18196851263109e-36	74.5527188655566
PBK	-1.7310147976855	4.65003996862297	-20.6303022200014	2.25909170921387e-37	2.84068043194682e-36	74.5516396874566
RBM33	1.33252338542721	6.48375812059085	20.6955382158663	1.75676875459554e-37	2.22072567285381e-36	74.5434681805793
SGMS1	1.08287103914757	5.59163674260125	20.6682018118747	1.9518891767606e-37	2.46365242204862e-36	74.540279653478
C7orf53	3.54972787838406	2.92084194703507	20.6144046576398	2.40205473206075e-37	3.00688348345689e-36	74.5137894322211
ZNF263	1.09647979175327	5.54161663871086	20.6539496390741	2.06213806720405e-37	2.60084442201512e-36	74.4915310071085
MYNN	1.29752418394726	4.99047211956877	20.6459405097966	2.12682662451051e-37	2.6804105854042e-36	74.4402222700463
KRT7	2.82886823514439	3.04330320099753	20.5641769123427	2.91651868688739e-37	3.63185841545083e-36	74.4219088434985
C1GALT1C1	-1.98341903057781	4.57382274953506	-20.5642881938482	2.91526400542277e-37	3.63185841545083e-36	74.348030774958
MPRIP	-1.10544724379214	6.84496773962621	-20.6251292889545	2.30464378146069e-37	2.88927006005611e-36	74.3178161639423
LOC100507173	2.8626326692121	0.762581338119106	20.5628531011024	2.93148626554799e-37	3.64778097507623e-36	74.3104511101317
HK2	1.22111932479496	6.44411868242831	20.6439855036451	2.14292510512492e-37	2.69663502318353e-36	74.3059118718481
CTSA	-1.16809692484963	6.94812640400617	-20.6204159052125	2.34695486614062e-37	2.94011035066186e-36	74.2965892606217
ATP11A	-2.10143934166346	6.36697261931789	-20.5858150575007	2.68250287841946e-37	3.35042405815437e-36	74.2915530107272
PCLO	2.86592030957029	2.97609884942749	20.5417585680685	3.18071278134948e-37	3.94323503004364e-36	74.2915003271891
SLC26A2	-2.47046245153517	6.77387793201248	-20.6034555706835	2.50578821315536e-37	3.1343905816612e-36	74.280546407511
RAB3IL1	2.57810527106865	2.49070925131703	20.5271247396592	3.36605483845055e-37	4.1545314478411e-36	74.279534405392
ZBTB10	2.0012573933174	6.30356853211256	20.6300632175214	2.26117619612469e-37	2.84116534214796e-36	74.2719046652095
U2AF1L4	1.94887349539307	3.23077250271808	20.5291434844909	3.33985335833755e-37	4.1252368954828e-36	74.2411605711207
FASN	-1.8498948816616	10.6803730458047	-20.6455900450884	2.12970352919143e-37	2.68201519745463e-36	74.1842476266062
USP5	-1.09730527641911	7.28898173871667	-20.6026489036105	2.51360698543468e-37	3.14182086878995e-36	74.184038145201
PMS1	1.39337482417377	4.41461732216473	20.5671305071004	2.88340111779117e-37	3.59597317628185e-36	74.1802435263064
POLR2G	-1.52700491340353	6.29554932424804	-20.5592405800045	2.97272608993633e-37	3.69634729576916e-36	74.106440295467
SLC41A1	-1.41669729952005	6.08141590892789	-20.5447153812896	3.14453143720533e-37	3.90127179197492e-36	74.1020518877765
ATPAF1	-1.26383335284136	5.27071496439512	-20.5333944885297	3.28534937737124e-37	4.06391885999679e-36	74.0986483675712
MAPK14	-1.19681695738252	5.75579584032965	-20.5558001294808	3.01254516152776e-37	3.74307617246585e-36	74.0949369923792
DNTTIP1	1.38786421385674	4.76961810125059	20.5474313060182	3.11166334199131e-37	3.86335989097718e-36	74.0934320890361
FAM100A	1.88215445342322	4.65574478017145	20.5298499664706	3.33073250049369e-37	4.11701185057328e-36	74.0848846298746
EMB	-2.54279751614628	5.5078277905907	-20.4836459847938	3.98350975367515e-37	4.89135221148776e-36	74.0405423640441
CDC25A	-1.89472762787694	4.53893069053416	-20.4748054733346	4.12240132678176e-37	5.0518967580298e-36	74.0359438089642
ZNF598	1.43674410765651	6.38833401183134	20.5679003722744	2.87483134958859e-37	3.58796115600892e-36	74.0354101610659
PTPN18	-1.20059171280399	5.93765058790071	-20.5132011099699	3.55250288354435e-37	4.37496746865947e-36	73.9838223518682
C1orf21	-1.46616893726634	5.28394041383748	-20.4857162243754	3.9516720446208e-37	4.85582389965013e-36	73.9780525462154
OGDH	-1.23746938038678	6.65469609956134	-20.5339084454274	3.27882074753282e-37	4.05994440576707e-36	73.9672291802085
RBCK1	1.41689470951072	6.11354951651034	20.5338384791516	3.27970873725862e-37	4.05994440576707e-36	73.939277397445
HMGN3	-2.2410098650697	4.83888430677065	-20.4539297345692	4.47006493835674e-37	5.46871733936196e-36	73.9246638536015
DOLK	-2.07183658549871	3.91094122627287	-20.4405194952701	4.7088428587629e-37	5.73149111862814e-36	73.9143019594914
SSH3	-1.30955048218717	6.31199614497387	-20.5144242539296	3.53571510583332e-37	4.35750180029156e-36	73.9076641489636
DCTPP1	-1.65231861345613	6.51191355485151	-20.5026465664004	3.70074414868013e-37	4.55417550717634e-36	73.885291599904
PTRH2	1.36169077566626	5.89854028627132	20.5168422432778	3.50276285040063e-37	4.32007418216078e-36	73.8552015388069
CYBASC3	-1.6478030078356	5.39320075368036	-20.4481047746946	4.57224544687989e-37	5.58064579203602e-36	73.8431945759661
ZNF222	3.22567957898721	2.42746064166297	20.4411789287075	4.69680611884672e-37	5.72100404454425e-36	73.8394891955991
HECA	1.66215540180005	5.00548681262752	20.4498032597217	4.54221010978861e-37	5.54886208006608e-36	73.8102699608726
PPA2	-1.61304259488839	6.23065562603442	-20.4747480526466	4.1233192266866e-37	5.0518967580298e-36	73.8033220846871
SLC39A11	-1.13435612722767	4.97723718526899	-20.445115051804	4.62560166566651e-37	5.63837917322206e-36	73.7913525233433
C1orf55	1.52976878572442	5.56005813321422	20.4731097187697	4.14959582307809e-37	5.0803690003776e-36	73.7720404461654
ZNF433	2.2031765301377	2.01918779826578	20.3722798808464	6.13850646787744e-37	7.41230196164494e-36	73.6814198988562
TUBB2C	-1.44102850526863	8.86018168826057	-20.4958254521676	3.79984990210086e-37	4.67269777667167e-36	73.6704280288967
R3HDM2	1.01010953285254	5.97462671969409	20.4479551138563	4.57490156713788e-37	5.58064579203602e-36	73.6289333909297
BCAT2	-1.97161744139064	5.38021404997142	-20.3924049992607	5.67646918242509e-37	6.88421106648855e-36	73.6128254977175
DCUN1D2	1.49326265961354	4.19826141499904	20.3730536019865	6.12006141950559e-37	7.39536901588233e-36	73.5766918428929
NMD3	1.18333203883964	8.10263277593099	20.4790615103273	4.05493654300526e-37	4.97540416325899e-36	73.5755221741626
KLHL28	1.77068249735681	4.88731207064286	20.4200209162411	5.09892383249344e-37	6.19726759989973e-36	73.5634613016208
NXF1	0.822012604403595	7.46721710303826	20.4498080602436	4.54212550169135e-37	5.54886208006608e-36	73.5576794083661
NPTXR	-2.90606063701314	4.60564353629494	-20.334317529044	7.11582340921313e-37	8.55535806582893e-36	73.5298902251209
SLC44A1	-1.29020419575172	6.62818885041445	-20.4275639204204	4.95173195134554e-37	6.02274655667657e-36	73.5285863289627
ZNF564	1.64805391535679	3.38686058049152	20.3650664511174	6.31318955159356e-37	7.61224095608152e-36	73.5020114607465
CA8	-1.75445123949686	4.392737592188	-20.3325288058033	7.16556154002879e-37	8.60896919507481e-36	73.4380293443005
FAM179B	1.63045397292375	5.33935501788092	20.3955798431111	5.60685044803882e-37	6.80965627400154e-36	73.4328400311287
MAGED1	-1.0563574202226	6.12169042175384	-20.3926658577247	5.67071630929828e-37	6.88222493154604e-36	73.4250322144964
DAPK3	1.71255398279706	5.51664349121404	20.3740095047947	6.0973503870653e-37	7.3732529192538e-36	73.3996888883294
ACOT7	-1.83972768807414	5.81688070966144	-20.3284745916713	7.27959611161977e-37	8.73969600651321e-36	73.3469428042343
MAFK	1.72830688187906	6.07218346794894	20.3668088273437	6.27054190055164e-37	7.5662729253121e-36	73.3437783247493
BFAR	0.97565177842652	5.7751671680938	20.3754873561246	6.06240557912193e-37	7.33630035493742e-36	73.3373255400502
CALCOCO2	0.937817813663917	6.78997461024697	20.3818014447902	5.91536363218793e-37	7.16873488295007e-36	73.311323774295
GGNBP2	1.00653047993212	5.76197957679384	20.3577875222095	6.49453887509375e-37	7.82526427572535e-36	73.2739952862639
C12orf10	1.48467151300313	5.48618834698578	20.3277768401404	7.29940574799956e-37	8.75719237658139e-36	73.1640241392936
ABCA3	-1.45892075605066	6.33736278367829	-20.3100163238377	7.82235012764809e-37	9.37784828206355e-36	73.163015499162
SVIL	1.14501385888001	6.60805039527917	20.3466443765866	6.78238817122522e-37	8.16033523565256e-36	73.1511151488047
TCF19	-1.62667371264078	5.00419389075613	-20.2630823713746	9.39345640491565e-37	1.11971607210128e-35	73.1434017423026
PAICS	-0.880437378250805	8.36509181310262	-20.3565454465459	6.52600464396527e-37	7.85751631862313e-36	73.1298318299612
PHF6	-2.04652132141293	5.4530757827577	-20.2595393503595	9.52424559402577e-37	1.13449774440518e-35	73.0998470199985
SLC17A9	2.49625918632789	1.39627356721979	20.2222704938841	1.1016358408748e-36	1.30572344456344e-35	73.0978809999216
LDB1	-1.26808158287737	5.77882721529126	-20.2809768602317	8.76002864831534e-37	1.04719599081076e-35	73.0706679689186
PHF1	1.31181000438759	5.47884563925387	20.2781582289022	8.85686919217741e-37	1.05801628835696e-35	73.0676905758509
NEBL	1.41518293555208	6.0616865040104	20.3045143312685	7.99189213345947e-37	9.57424097707565e-36	73.0474450826394
ST14	-1.55120442468702	6.44718979967108	-20.2819800588717	8.72581955552331e-37	1.04385269132026e-35	73.0383388195916
PPP2R5D	-1.11265473232061	5.44205571298069	-20.2702426115516	9.13463774637541e-37	1.08964109607976e-35	73.0102795582982
PTPRH	4.7970161988115	1.53162709653841	20.3804440887351	5.94666730681194e-37	7.20145286307914e-36	72.9582667929316
ZNF7	1.04879174781244	5.2031959940249	20.2542685518406	9.72221921620359e-37	1.1572554745323e-35	72.9328355750471
LRSAM1	1.11570075739161	4.94988742343342	20.2480526058421	9.96103023175052e-37	1.18483833282927e-35	72.9000388206268
CALM2	-1.28855510984812	8.89394387982346	-20.2972616421153	8.22105405419525e-37	9.84172569809315e-36	72.8987549677992
COL5A1	-1.46941907910287	5.94475181821741	-20.2350006339191	1.04818949224436e-36	1.24502280314592e-35	72.8968113653501
USO1	1.26644818402862	6.51117983440497	20.2729292759507	9.03938870329212e-37	1.0790487985286e-35	72.8585638212594
UBAC1	-1.7130235663949	5.61543063920828	-20.2008836437372	1.19768455444731e-36	1.41355515092285e-35	72.8544729289917
ZHX3	-1.41311839673879	5.94158296955782	-20.2277451318209	1.07832239664854e-36	1.27899742989718e-35	72.8463378783418
MBOAT1	1.15047017631645	4.68888028349131	20.2198350410461	1.11216971037501e-36	1.31727522920055e-35	72.8203121708803
DGKD	1.10075103310167	5.66467908549137	20.2336669767699	1.05366394921434e-36	1.2506370395075e-35	72.8166997241365
CTIF	1.60117920485035	3.59606020807827	20.1596171495247	1.40753747447995e-36	1.65889053722359e-35	72.7667063790118
OFD1	1.27911101200682	5.53347166363717	20.2152907924703	1.13209678359523e-36	1.33992828088086e-35	72.7615499960319
AQPEP	4.62426183936995	0.785770936203968	20.2376548160999	1.03737962617877e-36	1.2330587681744e-35	72.7512610978811
MCPH1	1.407369957268	3.63621707791338	20.1515391900594	1.45276683359242e-36	1.70978694757211e-35	72.6547654689953
CDC6	1.05449140913176	6.83796578638287	20.2069419611045	1.16965015022544e-36	1.38241901854207e-35	72.6147584282695
EFHD2	-2.0660563906421	5.45283197910843	-20.1192106083028	1.64892996108419e-36	1.93656633912725e-35	72.588831371823
CIRBP	1.02269034830021	7.26498725128766	20.2025645793072	1.1898389535031e-36	1.40528719338883e-35	72.562417006
NPAS2	2.04618895319399	2.3057991507645	20.0664113594278	2.02841126379256e-36	2.37390832579893e-35	72.4930644725363
LETM1	-1.03509885162447	6.43660400620446	-20.1526109998029	1.44668237585163e-36	1.70382507420723e-35	72.4754693680915
ENO1	-1.00127181583558	10.9195286013002	-20.2072122984036	1.16841471393863e-36	1.38193547920153e-35	72.4390394687449
PRKDC	-1.73609100649331	9.34062622607688	-20.1713334452072	1.34444593288776e-36	1.5856497730335e-35	72.3634440245081
MAX	0.941230379808661	6.03803109715883	20.1283052659358	1.59119119255103e-36	1.87138407202696e-35	72.3617660617829
ZNF133	1.66645462875615	3.2461183522314	20.0544856635891	2.12566049462e-36	2.48598224559615e-35	72.32183772686
SDR16C5	4.03380135233852	1.07955189273299	20.1034031001222	1.75435761839368e-36	2.05893872350989e-35	72.3067292089895
HMGXB3	0.872466904504398	6.25995546056181	20.119518003343	1.64694436109002e-36	1.93559363983623e-35	72.2778105552054
RNPEP	-1.09509671402137	6.16114825568328	-20.0837513270253	1.89495090057559e-36	2.22082402671522e-35	72.2228637692853
USP42	1.18296479523863	5.4609559549118	20.0750088753306	1.96109465551282e-36	2.29673298450956e-35	72.2126877891754
NCDN	-1.49766188118784	5.64671609739591	-20.0436796807783	2.21783209133853e-36	2.59015529996827e-35	72.2025973324413
PPP1CA	-1.50892154218465	7.76322839316524	-20.0984110293695	1.78904383968865e-36	2.09817455644831e-35	72.1869568995273
BMPR1B	3.19499009992953	1.71569681176123	19.9907524519219	2.73092311893346e-36	3.16068915162929e-35	72.1764912748344
SCP2	-1.48649195697357	5.19437730838053	-20.0185913561221	2.44766684544856e-36	2.84664675405298e-35	72.1018959347217
IQCB1	1.30009623604089	5.15234836956013	20.0332181895635	2.31090207518162e-36	2.69508551641125e-35	72.0804450884158
GZF1	1.03925250518595	6.16746116026674	20.0470780439162	2.18841899240212e-36	2.55759044227344e-35	72.0677177351901
VPS26B	-1.32476168576255	4.86717310252526	-19.9829990643605	2.8155406133774e-36	3.25210777685437e-35	72.0262023408525
POLR3D	1.32989210451759	4.21651702584547	20.0068376836946	2.56345764458509e-36	2.97924014232391e-35	72.0103215573031
TAF9B	-1.59546156737845	5.34181368121693	-19.990367098638	2.73506755137732e-36	3.16329666177278e-35	71.984753954706
MDK	-1.75521848990242	7.31384057161473	-20.0238564522719	2.39752146991533e-36	2.79415672911945e-35	71.9713938695278
VPS37C	0.969449740712639	5.67715146236372	20.019199682493	2.44181948235437e-36	2.84182247897665e-35	71.9661564100212
COBLL1	1.73785729742141	4.55635414993453	19.9942755839297	2.69332443247931e-36	3.11933225822604e-35	71.961826352264
EXOSC2	-1.16283128104488	5.36734431609077	-20.0002985931407	2.63025130276448e-36	3.05262475971084e-35	71.9599445808398
POMGNT1	-1.30638276094838	5.25615509842353	-19.9662320765036	3.00767700038153e-36	3.47138648408424e-35	71.9117173762623
DKK1	1.27038572508258	6.41450477589382	20.0234143593063	2.40169190064863e-36	2.79706792106182e-35	71.8627892404963
XRCC5	-0.806516253815783	8.93006266288899	-20.0404339146577	2.24629638484338e-36	2.62156739289049e-35	71.8540924770583
TXNDC15	0.958321934635872	5.14201830365395	19.9829806157718	2.81574507347831e-36	3.25210777685437e-35	71.8297782252193
TSC22D1	0.813406558272003	6.6636823389189	20.004630064079	2.58581408930679e-36	3.00313575205325e-35	71.8115929069512
PLEKHB2	-0.737612796657888	7.6753928958714	-19.9972821123717	2.66165169604327e-36	3.08478606823477e-35	71.7670516185173
GLCE	-1.67005453091474	4.78542364696835	-19.9309913676989	3.45570200163324e-36	3.9802451980244e-35	71.7622832088895
FLNB	-1.28807642099208	8.19740184100451	-19.9988975917282	2.64478848453067e-36	3.06736772644181e-35	71.7543951656165
PCDHB2	-2.2314060611583	3.86172583763867	-19.8533641933976	4.69466136292042e-36	5.37028157547751e-35	71.6574366068161
UBXN1	1.39486155844976	5.69895798448749	19.9490093683457	3.21880853672452e-36	3.70994858498835e-35	71.6500101618124
PIM3	1.95448536498322	6.6369311087757	19.9533006205316	3.16484453389473e-36	3.6502662058521e-35	71.6422070837831
GPX3	-1.78076178444804	6.04607965692865	-19.9069561916251	3.79929860095202e-36	4.36697386957537e-35	71.6353434610998
FBXL19	-1.89467581539781	5.22636536097276	-19.8805420398035	4.21677282139432e-36	4.84017218016462e-35	71.6082084661337
AP3M2	-2.20727983295396	3.80401777990663	-19.8380301770557	4.98800827667234e-36	5.69804989201285e-35	71.5977702595389
DYNLL1	-1.2152434946525	7.46873458352603	-19.9296386753463	3.47418030809345e-36	3.99877436149724e-35	71.5504733545308
RAB8A	-0.828657311430657	6.70732118860304	-19.925878201579	3.52607474062297e-36	4.05571347745382e-35	71.5389976723526
PPM1H	-1.18362345045217	6.21259352111292	-19.8908928992066	4.04793307583251e-36	4.64956268957575e-35	71.4887162039905
KCNK2	-1.17754739396636	6.11438909513099	-19.8755734009345	4.30032315541553e-36	4.92930805011442e-35	71.4655372165253
USP25	1.49928695352865	4.45553428706375	19.8499957330169	4.75757480678515e-36	5.43852912294428e-35	71.433130698971
KCNMB3	1.87343341275768	2.72460700510279	19.8049194811202	5.68601863055509e-36	6.4601206234649e-35	71.429510744768
KCNJ3	-2.54999626895034	4.39243411525582	-19.7774096947911	6.34032348400969e-36	7.17911780274733e-35	71.3144300994638
C15orf17	-1.08135713728688	5.57864842610019	-19.8171871219444	5.41660145895695e-36	6.16239746936027e-35	71.2803000469763
HACL1	1.23009774004316	4.83603874877068	19.8209946941095	5.33562561078234e-36	6.07786307220594e-35	71.2746589298842
SSR2	1.16846897707608	7.12084491883786	19.8755766064216	4.30026871912393e-36	4.92930805011442e-35	71.260429267284
KIAA1370	1.47235004548632	7.10216389243496	19.8607313680843	4.55996933539916e-36	5.21977598666773e-35	71.2588650258183
ZNF592	0.963114303025605	6.83835890754674	19.8629031053799	4.52101224600325e-36	5.17872663028482e-35	71.2380229429476
AGPAT1	-1.40427304335687	4.88102807882211	-19.7839431762328	6.1783637464323e-36	7.00521730815823e-35	71.2367719418494
PDXDC2P	1.47175361272399	4.97240988817094	19.8021549558166	5.74857345955158e-36	6.52675780974478e-35	71.2102500080739
RRM1	-1.02424586257674	6.8620563887107	-19.8326868248154	5.09451270145472e-36	5.81177560839896e-35	71.183403354732
GLA	-1.28032342913047	6.44184010006067	-19.8083324004509	5.60973741756374e-36	6.37778712245656e-35	71.1753285975904
YIPF2	1.3554112709063	5.63061933669171	19.8208508004922	5.33866350937008e-36	6.07786307220594e-35	71.1590774474254
ZCWPW1	1.72612751461875	3.28188469257511	19.737415897485	7.42936894048923e-36	8.36692028018464e-35	71.1478443787381
ALDH18A1	-0.746650812869598	6.62955257920379	-19.826544587168	5.21977539293256e-36	5.95061511052516e-35	71.1340713494336
HSD3B7	-1.82040140655221	4.81657949317935	-19.7263110380134	7.76392707070714e-36	8.73193788369241e-35	71.0773183443056
USP46	-1.77530569736117	4.3930399372105	-19.7179838846119	8.02472735461937e-36	9.0191895348558e-35	71.0484404460829
UXS1	-1.12981000460807	5.39145242163697	-19.7429824128628	7.26717045736134e-36	8.19529054139656e-35	71.0227160212675
ACADSB	-2.25331969419698	3.93180742663463	-19.696633940417	8.73445695072191e-36	9.80369517072975e-35	71.0045625066771
ECHS1	-1.26140724514993	7.5595972953467	-19.8004991082792	5.78637310184869e-36	6.56521735110702e-35	70.995614341347
GRN	-1.61007111535616	7.64997412731735	-19.7816126352849	6.23565203604693e-36	7.0653824289193e-35	70.9697124817932
NFKB1	0.951142376542333	5.20171368164666	19.7541573169782	6.95224399871227e-36	7.85603571854487e-35	70.8939740219731
DAB2IP	-2.10249788015972	4.61799761546872	-19.6655495971961	9.88247861567078e-36	1.10625550447442e-34	70.8610671950001
PSRC1	-1.72952625239262	3.99460625154709	-19.6595728704071	1.01200674977244e-35	1.13133695743277e-34	70.8161983505234
CLIP1	1.27565218698043	7.55939946982018	19.7611604032206	6.76193244247198e-36	7.64614997754573e-35	70.8133509210239
PRPF38B	1.13173362544212	6.43510947495446	19.7528401242653	6.98863782457596e-36	7.89182842526728e-35	70.8086892201439
AGR2	1.7086996346356	7.17959158593851	19.7669562492777	6.60840399769112e-36	7.47760138412627e-35	70.7879710344308
STT3A	0.790645136678767	6.94686623227382	19.7396325628807	7.36434657009794e-36	8.29928113465754e-35	70.7315990233347
HENMT1	-1.47533964347998	5.25366458772405	-19.6652965965353	9.89242111863133e-36	1.10662776446816e-34	70.7048156046199
SEPT2	-0.812676464198284	8.58458073148683	-19.7434961345767	7.25238255641192e-36	8.18413265002922e-35	70.6992857736121
PER2	1.45123733351283	4.84305961593661	19.6789652440154	9.36943800670474e-36	1.05093548775406e-34	70.6894175635067
SRSF2	-0.976081991212729	8.30247843592608	-19.7279677140601	7.71306872629425e-36	8.68057613583749e-35	70.6630962490532
SP2	1.22505421504602	5.56318574658599	19.6751490836977	9.51258160585019e-36	1.06627623844664e-34	70.6451422002361
SEC22A	1.21766678357989	4.45360155811931	19.6567123736705	1.02358074046916e-35	1.14274795084153e-34	70.6448600016942
IFITM10	-2.28725561124506	5.91759119139192	-19.6001911946226	1.28172719754499e-35	1.42145926072562e-34	70.5800349636999
RNF26	-1.42804749946042	5.15903092943668	-19.6338367414689	1.12107026098135e-35	1.24908587905744e-34	70.5521746619279
PTPN2	1.10182474532044	5.15000396639092	19.6587800082373	1.01520151202288e-35	1.13415030641755e-34	70.5452814388144
CCT6A	-0.867828076547724	8.7798903199244	-19.6990498273865	8.65107153029436e-36	9.71662325538232e-35	70.517313794691
PYCRL	-2.17476959649465	4.66315274645747	-19.5849969901531	1.36169963915003e-35	1.50914942114944e-34	70.5005152310299
C14orf79	1.37662969625402	3.92331738925925	19.6013878185329	1.27563368631133e-35	1.41564019707171e-34	70.4640301142709
TIMM9	1.31426599490162	5.26043089094209	19.639202292376	1.09739501981736e-35	1.22433851310377e-34	70.4342371661783
GGPS1	1.23673663905631	5.42659744694071	19.6280901936935	1.14699784032688e-35	1.27712329438261e-34	70.4336899881321
DAP	0.845163663297641	7.50073869079359	19.6672332868536	9.81656842149379e-36	1.09961346470906e-34	70.4199633615752
PRDM4	0.919225959186217	6.03435358362917	19.6370000945733	1.1070505438766e-35	1.23428755305281e-34	70.4144617822014
DUSP14	1.18344255129552	4.8074212973877	19.5744557566065	1.4201187541497e-35	1.57034962670443e-34	70.3489643372796
POMT1	-1.39623073726647	5.17207098895381	-19.5640117788979	1.4804900368685e-35	1.63430464531939e-34	70.3213367279006
LNX2	1.38490622599127	6.12976356194906	19.6152204873456	1.20727773388091e-35	1.34245430993513e-34	70.3119620443384
PALLD	0.973214453251319	6.56826671395479	19.6107475040391	1.22896793527474e-35	1.36566509963686e-34	70.3023911039831
EDEM2	1.2409310331098	4.31085615387928	19.5791227972139	1.39394890393071e-35	1.54386764697597e-34	70.2841123670221
INPP5K	1.05344995596573	5.26609152641276	19.5677508863119	1.45858454155276e-35	1.61118678156727e-34	70.2566013574777
MOCOS	1.52572696934243	3.72599153594689	19.5400348671497	1.62905845076928e-35	1.79003768269813e-34	70.2512645062183
CASP2	-1.14135438171748	5.256814790949	-19.5555313330308	1.53140922803027e-35	1.68717311789053e-34	70.2258926859922
TSPAN13	-0.971985218745716	7.63165278677769	-19.6085801942842	1.23961837227822e-35	1.37658550185797e-34	70.2225610274467
GNA13	1.37591084500304	8.71232962940008	19.6258029973917	1.15748468947627e-35	1.28794237836335e-34	70.2107336532458
DLAT	-1.23245698493649	5.52575244720246	-19.5617758796126	1.49374709672007e-35	1.64785134865082e-34	70.2099042228278
RERG	-1.29826336953852	5.41567838506433	-19.5481881368081	1.57692380376416e-35	1.7338904466898e-34	70.1778036254226
CASP6	-1.86247231769893	3.56886141538712	-19.4736764162913	2.12342634323378e-35	2.31651547059633e-34	70.1385458326485
PITPNA	-0.73548966782499	7.23986034943072	-19.5743572775334	1.42067626477147e-35	1.57034962670443e-34	70.1383772595001
DYRK1B	1.68886165446761	3.9767890028409	19.5174616948605	1.78264239757366e-35	1.95751224274602e-34	70.1328665769413
C17orf53	1.55158753024983	3.64486001246268	19.5007699510761	1.90552437445524e-35	2.08833483868869e-34	70.1313579147484
CMTM4	-1.24681786724021	6.08699983494303	-19.5532019512524	1.5457019946223e-35	1.70067895776732e-34	70.1293721448567
TRIM27	1.13681423436973	6.34826463161881	19.5750415734046	1.416806876152e-35	1.56814547960066e-34	70.1184417501732
C6orf132	1.41703643121004	4.06459802331698	19.5094108834552	1.84088123036726e-35	2.01881296371554e-34	70.1073391962083
TBC1D25	1.37185684998716	3.71213814455568	19.5005645785257	1.90708829248931e-35	2.08868006572306e-34	70.1050783835945
AKT2	-1.17140081726711	7.10163000167214	-19.5552738907517	1.53298229016717e-35	1.68779432658037e-34	70.0797499058411
ABCB10	-1.72906155617231	4.37050075571113	-19.472775851381	2.13108544254276e-35	2.32335547203944e-34	70.0765131869202
VPS72	0.889652716822148	6.13824052432072	19.5591632039784	1.50938977695871e-35	1.66401019313497e-34	70.0617258422849
HOXB9	5.95836394032648	-0.344008817819854	19.8371789278594	5.00482401372686e-36	5.71335677853707e-35	69.9261819860863
ZNF766	1.16633408288908	4.7431256753811	19.4888654573385	1.9983464203259e-35	2.18719538832005e-34	69.9183566034424
UCHL3	1.27290205937982	4.53142881886	19.4748896889093	2.11315157291066e-35	2.30681115570222e-34	69.9039262333823
WDR34	-1.61342247179557	7.65596775764721	-19.514072969925	1.80692640293992e-35	1.98287645424982e-34	69.8883338208135
ZNF621	1.50807386879282	5.01283031662875	19.4877294151197	2.00743915798572e-35	2.19571043022585e-34	69.8858996073363
ABCC2	3.79532358785261	2.00741849229129	19.4295906707892	2.53299521915444e-35	2.75076701591811e-34	69.8032923708517
CNP	-1.28973556562898	5.40862912728057	-19.4267060269595	2.56241766905276e-35	2.78091324446713e-34	69.75565859723
IQSEC1	-1.46802841489046	5.70133464801741	-19.4375010400875	2.45404671613026e-35	2.66676265630685e-34	69.7546427104814
COTL1	-1.31349720694268	6.3012920250834	-19.4391933709808	2.43748120650418e-35	2.65048346538204e-34	69.7138682567869
ASAH1	-1.3952414145987	5.32974030201778	-19.4027572741539	2.82037508278387e-35	3.05096719821976e-34	69.6830297048813
SNX16	1.81428428405097	4.93669039968733	19.4122780968067	2.71482914747654e-35	2.93869272895777e-34	69.6612918848018
SEC16A	1.16470554312761	8.37132022874398	19.4857512008882	2.02337215403377e-35	2.21169123555953e-34	69.6430299302319
ZNF317	1.13238628287047	5.29342913707984	19.4231267160697	2.59940474902585e-35	2.81922470964386e-34	69.6380978554666
VMP1	0.874014515745127	9.31950109052612	19.4779473127806	2.08747930768455e-35	2.28027458796319e-34	69.5969500424024
UMPS	-1.00291924490654	5.72626335828532	-19.4204834060238	2.62706453196237e-35	2.84737700794158e-34	69.5754152272235
MSH2	-1.19119996334932	6.37059422702856	-19.4150301526907	2.68506846237465e-35	2.90836042517834e-34	69.5409237912357
EIF5A	-1.08807829536667	9.52121741303319	-19.4621977232239	2.22316151429176e-35	2.42215981531045e-34	69.534125724666
KAZN	-2.28046189260617	4.17848490180852	-19.312357641227	4.05345127019805e-35	4.35388047802133e-34	69.513037087221
MYL6	-1.69934248990962	9.2584375568175	-19.4415271698365	2.41482130371094e-35	2.62755182064162e-34	69.4887351568713
CGRRF1	1.66467956746254	3.51123375450137	19.3400194207738	3.62726331275929e-35	3.91370010597332e-34	69.4815426379724
IQCE	-1.20795301030583	5.73577079164406	-19.3707655870702	3.20628017035324e-35	3.46394247861676e-34	69.4774419572368
RRNAD1	1.52193245242914	3.66350139980295	19.3348564561646	3.7032317729177e-35	3.9905185676724e-34	69.4558592919635
PTP4A1	1.16994250829655	9.46722900738722	19.4515853892088	2.31956498255294e-35	2.52554718543069e-34	69.4473299924759
CTSC	-2.2225503363149	3.53260246898881	-19.2944188935984	4.35646630252978e-35	4.67035528484026e-34	69.4394170880605
GRPEL2	1.31392019409011	6.00372094482215	19.3814880234028	3.07134511684054e-35	3.32030870937564e-34	69.4085785259117
SNIP1	1.23601909385763	5.15271615888027	19.3277629932589	3.81022755144176e-35	4.1031709961566e-34	69.3498210815599
PCSK6	-1.39592973761628	5.62804911124978	-19.3166285835756	3.98449415652517e-35	4.28256299959685e-34	69.3265970996829
MYO10	1.35019501183284	5.94259595832245	19.3375907382564	3.66280163927556e-35	3.94949675146643e-34	69.2749129493041
BCL7B	1.13431748375989	6.05968814521704	19.3492466619822	3.49538164185714e-35	3.77383877200896e-34	69.2663491581432
EGR3	-2.79161551843439	4.86247048957442	-19.2397332417581	5.42857648086368e-35	5.77896327600026e-34	69.2228474962511
MEX3C	1.16220432551523	5.53849963606839	19.3229636588719	3.88438090206701e-35	4.18033373270069e-34	69.2063998075497
PCNXL2	1.620542912167	4.59136619678066	19.2751925826271	4.70663013822022e-35	5.03284414524264e-34	69.1575655268038
KIFC1	-1.1447880764793	6.24570977924549	-19.3058906887034	4.16016041247696e-35	4.46563047100544e-34	69.1480822252441
LOC729737	2.0988085474923	3.50946848571902	19.2376436161179	5.47444764691255e-35	5.82408794191892e-34	69.1356813756997
UAP1L1	1.31335336400461	5.30103737398317	19.2932462032021	4.37705206563267e-35	4.68941824123259e-34	69.1139632694685
GTF3C1	-0.923546985494443	7.30958820764322	-19.3197842001567	3.93430505421985e-35	4.23133876056417e-34	69.0861369467694
NGLY1	1.13341762152192	5.04652763995805	19.2770630543211	4.67135337950308e-35	4.99831822897054e-34	69.0743617648047
USP13	-1.35081404081531	5.6789503506341	-19.2642819363362	4.91781927352359e-35	5.2486030332105e-34	69.0491470596317
UBE2O	1.11425362595157	6.86682134214454	19.3028661685346	4.21103416642158e-35	4.51734030784058e-34	69.0215335262168
HADH	-1.14067299158299	5.41089726963272	-19.2401594808911	5.41926739939704e-35	5.77272789729402e-34	68.9967129669751
RASD1	2.33999741989859	5.29286842191389	19.2294905386544	5.65718881269491e-35	6.01085296718613e-34	68.9659675680333
MGAT2	0.986069013564142	5.63254673569304	19.269976507173	4.80642892492235e-35	5.13299599874849e-34	68.9424926903912
ZNF44	1.78205554282898	3.48056619114085	19.1832253948971	6.81693729019334e-35	7.21559868615148e-34	68.8916296505105
TTF2	-1.16692587241521	6.34928208960455	-19.2518237875189	5.17066668284465e-35	5.51142317424435e-34	68.8773832138181
LPHN1	-1.2858595116619	6.45178878817301	-19.2327670754947	5.58302186996056e-35	5.93582058189577e-34	68.8673704355253
IDH3A	-0.834944566139476	6.99980384423068	-19.2563603092504	5.07711250213625e-35	5.41515494169175e-34	68.8376054108351
NOLC1	-0.685192745712548	8.54306781735644	-19.2715635540802	4.77584044633231e-35	5.10358821881543e-34	68.7994157018358
YWHAE	-0.752978466291928	9.64473973749612	-19.2808826642393	4.60014147546374e-35	4.92527311367833e-34	68.7857578331939
HDAC6	1.13282352409601	4.9206997498356	19.2047270671006	6.25080130743223e-35	6.63314727572948e-34	68.7637308126023
C20orf112	-1.59434793698428	5.17935275924777	-19.1627519078771	7.40398173007512e-35	7.81225176364519e-34	68.7580222918367
ALDH1L2	5.04235073574309	1.6663329266132	19.2002360612266	6.36499805293671e-35	6.74576853214914e-34	68.7523496994176
BRI3	1.57600868177844	4.69715541278718	19.1754272863195	7.0347944557574e-35	7.44148655775375e-34	68.7316562419328
HSPA6	7.49616069896677	4.58931929883194	19.1965638747684	6.45993455260637e-35	6.84204847737739e-34	68.7292832474721
TJAP1	1.15722297897391	4.75441567347551	19.1746869346827	7.0558389826437e-35	7.45902978165191e-34	68.7067281332095
ZNF618	-3.79033205998159	3.69996067729439	-19.131766729434	8.39080963298262e-35	8.84791300769239e-34	68.6884007578341
NCAPG2	-1.03270076607497	7.58413702219708	-19.2245940065727	5.76988020954628e-35	6.12669692853663e-34	68.6842376808456
ZNF212	1.22640084030778	4.73444268745097	19.1640662432071	7.36480974975386e-35	7.77582564740426e-34	68.6795925861424
ATP5C1	-1.09731776069398	7.95485549892809	-19.2022267732426	6.31412134833216e-35	6.6960916569123e-34	68.5603367570495
MTHFD1L	0.967370476741159	6.01721332227849	19.1643499342109	7.35638216167482e-35	7.77183419278899e-34	68.5063213069028
TP53I11	-1.30744294739438	6.03634681208103	-19.1168414188748	8.91244061642321e-35	9.38612448797618e-34	68.4431460208839
TMEM55B	1.11679979668856	5.97362798219308	19.1274724152935	8.53765966961007e-35	8.99709012694132e-34	68.3973033987355
ACP6	1.63252799522042	2.84453215993821	19.0544873223325	1.14697111477785e-34	1.19962132104721e-33	68.3863731565657
LOC401397	-1.89792786889139	4.84938280156611	-19.0671949295929	1.08945265464913e-34	1.14160439826767e-33	68.3419730581489
PIM1	1.75077162581242	4.25635696778527	19.0313023368537	1.25991596657131e-34	1.31528306023337e-33	68.3105672664933
SLC12A9	-1.49653282405986	6.18512239035404	-19.0881431926535	1.0009062268039e-34	1.05211538259387e-33	68.29268331083
LZTS2	-1.76247190333622	5.1207009625309	-19.0585229631905	1.128380490478e-34	1.18091585248774e-33	68.2780968570556
TOMM5	-1.29284507784125	6.01541417089183	-19.0863980374581	1.00799753306905e-34	1.05890394114616e-33	68.2777946249449
RNF13	0.993516337073632	5.47063899932704	19.0957630020297	9.70527834975966e-35	1.02146680378465e-33	68.2497085152801
GLUL	-1.01372766280715	5.93517617953462	-19.0737657872174	1.0608599355089e-34	1.11303773911235e-33	68.2425267559252
SPRYD4	-1.76864705771851	3.97065490078992	-18.9924126153894	1.47511089570355e-34	1.53038180023239e-33	68.2071100617032
POC5	1.4994447963872	4.73120912453259	19.0533840098107	1.15210715295035e-34	1.20424000162136e-33	68.1839005996747
BEX4	4.09121761321393	1.39873456731818	19.074566812604	1.05742641917786e-34	1.1101317912323e-33	68.1810148456572
UNC5B	2.41937169241819	3.04825317397368	18.9858130459257	1.51514531633691e-34	1.56996841824155e-33	68.175442430436
ATXN3	1.16536309579894	4.8179783680944	19.0636843244528	1.10504581569375e-34	1.15721892433702e-33	68.1716170034833
NKAIN1	-2.37102055384017	4.5481053880648	-18.978707660622	1.55947299682808e-34	1.61390014845005e-33	68.1688164161044
LMBR1	-1.34065214444164	6.59593575954031	-19.0733827543054	1.06250573601878e-34	1.11406557549705e-33	68.1528890019148
LAMA5	-1.77826361334804	8.36790487948416	-19.0949382446226	9.73770607673774e-35	1.02423519765636e-33	68.1491387553569
RP9	1.43691361834592	4.16001794434285	19.0225750376165	1.30527764680522e-34	1.36140065598633e-33	68.138188569863
ZNF669	1.50637611490798	3.83789989806106	18.995545012413	1.45648376689386e-34	1.51199469382576e-33	68.1008695859188
ASB13	-2.55772683033728	3.5211225909472	-18.9483938994892	1.76375299936147e-34	1.8196795287675e-33	68.0454772299937
SRD5A3	-1.42094471644979	4.47777610314217	-18.9650690647515	1.64825393969833e-34	1.70261883184156e-33	68.0123106368915
MORC3	1.39717925907234	5.41611944338157	19.0171196618831	1.33446514865602e-34	1.38963855206247e-33	67.9911271338623
SLC12A2	-1.24532314654793	7.18065397893693	-19.0403130176126	1.21474678043431e-34	1.26892099662607e-33	67.9832639320902
C12orf23	1.47031986540508	5.64638951060232	19.0194325612176	1.32201115454467e-34	1.37752738620593e-33	67.9540532612574
ZNF791	1.59142694985325	4.89624429547182	18.990514900318	1.48651242307691e-34	1.54125441807429e-33	67.9251506197907
NVL	0.836583424478077	5.86915092771097	19.0106478597819	1.36994486993645e-34	1.4248108211951e-33	67.8965304216541
F11R	-0.690958313942379	7.50430516468715	-19.02249138539	1.305720313443e-34	1.36140065598633e-33	67.8852540108531
MPHOSPH6	-1.75342173197366	4.94749370811763	-18.9404817948479	1.82137474443337e-34	1.87681276807786e-33	67.8771662442306
FAM189B	-1.74104523044831	4.22457583925845	-18.9299995501987	1.90064611084619e-34	1.95729098262264e-33	67.8735793277552
HIF1AN	-1.040962208758	5.9860865791625	-18.9973562645375	1.44582128500707e-34	1.50185808512163e-33	67.8673548762662
DYRK1A	1.06383886825872	6.78295132721647	19.0116262276068	1.36452089313909e-34	1.42005273284742e-33	67.8651317738276
ACSL1	1.28453183748712	4.7832687167393	18.9721458518509	1.601569399113e-34	1.65644073164909e-33	67.8622324055628
A4GALT	-1.99375100468666	4.51185951912789	-18.9171675667373	2.00243638884918e-34	2.05957848506234e-33	67.8375262658548
CDKN2B	1.44519899747124	4.25497621084595	18.944027236199	1.79532334187085e-34	1.85110897468854e-33	67.8079168198369
ARFGAP1	1.19122014710906	7.54932281763961	19.0001607696799	1.42946665876831e-34	1.48579244258802e-33	67.7243470072277
RANBP9	0.758215522721007	6.75306802567028	18.9823450912003	1.5366196402675e-34	1.59123386153768e-33	67.7241610474504
XRRA1	1.69672639228845	2.98944628026179	18.8731931894838	2.39481328864758e-34	2.45109286654481e-33	67.6542860161049
CD47	-1.18135648070063	7.78641215915386	-18.9660993358753	1.64137304881729e-34	1.69655889174415e-33	67.6472605405904
SEC23A	1.04187984016486	6.13725933427378	18.9543773399015	1.72139976723863e-34	1.77707961156166e-33	67.5905295249308
COMT	-1.93710735877464	5.62982447280205	-18.8831755890902	2.29943587919278e-34	2.36069770679067e-33	67.5822967126894
EXOSC1	1.11161547336208	5.11850213626137	18.9201373071986	1.97840072209848e-34	2.03610914931539e-33	67.5818513597652
H2AFY2	-1.30882276599809	4.85940725042848	-18.87852356148	2.34339828055007e-34	2.40140887524016e-33	67.5811747207596
DNAJC12	1.41733152934597	3.89883102952775	18.8801084198166	2.32832681624137e-34	2.38742720262543e-33	67.5426240297082
RPS6KA2	1.38331934987215	4.16601155792581	18.8530962566678	2.59909582283316e-34	2.65368000861183e-33	67.483980419161
MCM10	-1.44179649132792	5.93288640430284	-18.8825239924727	2.30554317119369e-34	2.365515582518e-33	67.4371764382958
PLOD2	-1.48321568148515	6.50207951176295	-18.8863293434837	2.27010589464802e-34	2.33201787359297e-33	67.4246140337029
PTCD3	-0.962884269459733	6.28864477002435	-18.886795299101	2.26580457003804e-34	2.32902984814482e-33	67.3775513939154
TANK	1.14627456343449	4.89696477899519	18.8403751767964	2.73738952623073e-34	2.79317281492878e-33	67.3007044972857
DDX50	1.05060565451157	5.8599239739877	18.8656399731493	2.46962168100937e-34	2.52456925386312e-33	67.2773796808323
MTPAP	1.06268050554742	5.13540138813546	18.8545118745446	2.58414815921163e-34	2.64003016583112e-33	67.2702994350949
OSTC	1.3556378342344	6.38642603277713	18.87448931222	2.38220767622268e-34	2.43968408923136e-33	67.2672717908617
LOC90784	-1.74430125283388	3.81436800709696	-18.7552194740229	3.87501730991287e-34	3.91812512037381e-33	67.2384537546015
LPCAT1	-0.75838937633034	7.98981511790218	-18.8658892328828	2.46711579860755e-34	2.52355012941362e-33	67.1853763960785
CEP78	-1.31504695208406	4.73799421147951	-18.7813292122199	3.48299591365571e-34	3.53885927460377e-33	67.1693048157036
C1orf27	1.20120406304241	5.61495624854856	18.8294518581838	2.86204277599242e-34	2.91858557229861e-33	67.1677643078522
MTMR12	-1.13772089897834	5.59005434801192	-18.7918823396245	3.33611761064995e-34	3.39374883944706e-33	67.1230037990569
GPR160	-2.31474258448571	4.02774941342676	-18.7044624607305	4.76898435719332e-34	4.79594073299466e-33	67.054081874165
SLC5A8	-4.32956061464004	3.40301580503311	-18.7467340044874	4.01176468154845e-34	4.04904963996478e-33	67.041219236342
TOR1B	-0.881167856959796	5.705313907708	-18.7696611367081	3.65298994670366e-34	3.70482740258775e-33	67.0361343395203
GPATCH1	1.09622090973497	4.02653401876029	18.7590938657469	3.81415072862565e-34	3.86343445349765e-33	67.0168075042955
BATF	1.80945228317193	4.42843552007291	18.7476882493402	3.99614705149022e-34	4.03572242084072e-33	66.9929237036698
PRKCSH	-0.991855495832516	8.33987818701658	-18.8195430322692	2.98006040682326e-34	3.03708289114639e-33	66.9893644364765
SWT1	2.55275061666493	2.178888566928	18.6875456563486	5.11097422945232e-34	5.12753047470669e-33	66.9843634443554
ADH5	-0.999348908752437	6.0461110599956	-18.780200480528	3.4990863517285e-34	3.55304918921113e-33	66.9804746120933
SORT1	-0.985312317291013	7.0322960235684	-18.7958399761825	3.28265823178122e-34	3.34139843385935e-33	66.9731843339571
NCRNA00094	-1.76508053412293	3.69340169497169	-18.6952899279574	4.95145213846066e-34	4.97047332314623e-33	66.95841430309
PRC1	-0.701274703588519	8.17883707332906	-18.8113811112981	3.08094645811269e-34	3.13798712335424e-33	66.9551075997624
PAPD4	1.11907278527128	5.34122902760903	18.7589554772566	3.81630813033851e-34	3.86343445349765e-33	66.9181323156481
LOC729678	1.03235408161409	5.08199658185992	18.7566000099936	3.85321771211995e-34	3.8984399889591e-33	66.8895836845597
MSTO1	1.57206726866892	3.25043210783502	18.6989886225525	4.87704312598181e-34	4.8987188732084e-33	66.8827178854216
UTRN	2.14598979848025	4.51866499072059	18.7290610937927	4.31238529665823e-34	4.34721710074215e-33	66.8719256241694
CDH3	-1.07196355800185	6.4498614442693	-18.7532802039182	3.90584972559064e-34	3.94691424838537e-33	66.8662198182481
CS	-0.61463447797448	8.44847820376637	-18.7769205889633	3.54626852828971e-34	3.59877396038332e-33	66.7924310988729
CYB561	0.742919121520094	8.92433124278061	18.7834584399696	3.45284572965821e-34	3.51035817524643e-33	66.7707699828234
FAF1	0.756561003716534	6.01084641360369	18.7243627964288	4.39605632696203e-34	4.4288943380791e-33	66.7171609775036
SNX5	0.868552646650844	8.00270732256677	18.7596329049982	3.80575910545606e-34	3.85742516846347e-33	66.7107176638861
C11orf46	1.42770707393429	3.60178668024603	18.6634770160638	5.64058326271427e-34	5.64530906556753e-33	66.6914376215209
RBM47	-1.07706185886743	6.56616327359486	-18.7062110602115	4.73497619741787e-34	4.76460541068692e-33	66.6760052269445
RNF146	1.37928917620192	4.15939658865005	18.6771708251134	5.33282859950283e-34	5.34689601307466e-33	66.6741986429517
PAQR4	-2.56644123552204	4.76176376255968	-18.6133717268176	6.92734045168437e-34	6.87962242957063e-33	66.6607819509034
SAP30BP	0.84815311491583	7.21346322438719	18.7295757911256	4.30331721258344e-34	4.34069222335617e-33	66.6443070531671
ZFYVE27	-1.13906864713664	5.45246351938624	-18.6514737433282	5.92503141333478e-34	5.91230461554958e-33	66.6392148937904
RANBP1	-1.27741651567386	6.96002522513746	-18.7040075973135	4.77787116541553e-34	4.8019902265871e-33	66.6245523545988
LOC493754	1.48761415366626	4.00119447236721	18.6342790087016	6.3578759101301e-34	6.33665773069224e-33	66.6237790944583
TTYH3	-1.82870236673372	5.7038548215233	-18.6550938962965	5.83775301701339e-34	5.8356593817413e-33	66.617833837751
ZNF213	1.53663477262542	4.36315396332739	18.6544266829939	5.8537409604729e-34	5.84814598703398e-33	66.6025384035593
ZNF185	-0.96614735400234	5.46808496552585	-18.6610766569731	5.69634380089165e-34	5.69770656256651e-33	66.5952640894593
PCBP3	2.21701067109603	2.43795551041656	18.5896307666201	7.63658233704086e-34	7.5749823846187e-33	66.588452265466
RAB1B	-1.1415987662507	7.70119384187324	-18.7099211419508	4.66362646083389e-34	4.69563449313582e-33	66.576268604781
VDAC3	-1.02177577247388	5.97053570355437	-18.663852211592	5.63191726856099e-34	5.64001104188108e-33	66.5195185983982
LANCL1	-1.54904096492302	5.08102965984459	-18.6302470386219	6.46390154980082e-34	6.43466009040887e-33	66.5085693487147
DGCR8	-1.05359990640063	5.73723399081529	-18.6255226646692	6.59040358322782e-34	6.55668706281392e-33	66.464887689868
NDRG3	-1.11619948480815	5.3546085382671	-18.6134927251623	6.92390113620099e-34	6.87962242957063e-33	66.4518287789374
DNHD1	2.53967824892373	3.43539379440954	18.5645006794243	8.46723836840208e-34	8.3691545196901e-33	66.4506520036292
TGDS	1.8000039029038	3.1475253693191	18.5831188711535	7.84360543351817e-34	7.77111713685769e-33	66.4174067956309
PIP5K1B	2.13843389708507	1.95732380746239	18.5423011391074	9.27649010873279e-34	9.14201653379182e-33	66.4001475895927
WDR48	1.06371925855346	4.60103833688346	18.6202363631724	6.73491147056396e-34	6.69647202340735e-33	66.3806824069396
RCN2	-1.30957147705724	7.1483327689462	-18.6487837808557	5.99073409638081e-34	5.97430155204966e-33	66.3535061884486
RCC2	-0.65043087265417	8.28841298766162	-18.667346851877	5.55184209786545e-34	5.56315202185152e-33	66.3441627344695
PHF3	1.23494671580978	6.42062379904251	18.6541020374705	5.86153614926523e-34	5.85243764539174e-33	66.3440491713247
PCDHB3	-2.87190233402951	3.09519625811943	-18.5262239229724	9.91082017102612e-34	9.74418321812116e-33	66.292357976401
CSRP2BP	-1.45351033550929	4.08780438253035	-18.5396200507181	9.37935851784964e-34	9.22819122225273e-33	66.2684823187214
DRAM1	1.54256858698037	3.2994570786493	18.5246633043443	9.97467543044514e-34	9.80120281426348e-33	66.2048125493485
APBB2	-1.05819955976767	7.15310065662488	-18.6085232480891	7.06658150588351e-34	7.01373941272379e-33	66.1978295934165
DEDD2	1.83925103145566	6.41955434437307	18.5755594072783	8.09103538447247e-34	8.0067737141963e-33	66.1827094795958
TMSB4X	-1.28635771842721	9.27866316114611	-18.6319323427175	6.41936942208935e-34	6.39413545056714e-33	66.1707978453151
MIR5047	-1.67026975488244	6.1313391332758	-18.5395908247172	9.38048617425834e-34	9.22819122225273e-33	66.1436522539851
UBE2B	1.36160513855834	6.84805985928007	18.5885803652933	7.66960001123404e-34	7.60322410123758e-33	66.1352980566543
RND1	3.44904747478255	3.32648936926284	18.4781181508784	1.20822057240944e-33	1.1816538510512e-32	66.1248597050526
SNHG6	1.33508420979347	5.82854127507236	18.5741303005297	8.13868811108927e-34	8.04916735481117e-33	66.0970705823499
ITGA2	-2.23573493468433	5.77815285316375	-18.5204641273658	1.0148557204192e-33	9.96035626073394e-33	66.0899469375213
BEX5	4.33919778668627	0.94942491865129	18.562530073013	8.53610272536385e-34	8.4322375652088e-33	66.0684022198441
ATPIF1	-1.21768149808088	6.25571603250305	-18.5504959882655	8.96906071771169e-34	8.84947324147554e-33	66.0603729349611
ZXDB	1.5014830975354	3.74127672274268	18.5151725295167	1.03720301627494e-33	1.01737145127168e-32	66.0467127239096
IFNGR1	1.11309409534818	5.45535014823063	18.5420940171206	9.28439632803365e-34	9.14441956360629e-33	66.0443193230063
KIAA1875	-2.33558872273868	4.07714362472173	-18.4565219968704	1.32072252679139e-33	1.2871657073461e-32	66.0262161439345
LNX1	1.64386758326928	3.04694907177489	18.4617005982481	1.29281863126853e-33	1.26144100287834e-32	65.984752610071
SLC9A8	1.09184062879215	5.37410308284502	18.5223721929722	1.00691716480398e-33	9.88824583921421e-33	65.9804990251684
LRRC45	-2.69646906455104	4.9448451437746	-18.453178356465	1.33906063735267e-33	1.30351863207718e-32	65.9695622948226
BEND3	-2.36293848328655	3.9450208812633	-18.4365433361642	1.43417974624485e-33	1.3953008770331e-32	65.9666690380045
HDGF	-0.776734569460922	8.3658765610417	-18.5757480263541	8.08476702401409e-34	8.00530750204923e-33	65.9649361726495
FRY	4.40361392645455	0.755357230116868	18.5569176329592	8.73534149209537e-34	8.62395815311706e-33	65.9348931971934
YTHDF2	0.696569069844474	6.52232847702124	18.545224319534	9.16562765159729e-34	9.03808707814346e-33	65.9256815274884
DFFA	-1.24372736106424	5.25470202451184	-18.4934956247062	1.13404456821075e-33	1.10975783257791e-32	65.8998083925991
MRPL30	-0.983406622608897	6.08969382870981	-18.5011895067691	1.0986710599897e-33	1.07577135873933e-32	65.825821215198
ARPC5	-1.08155556759255	6.57350587174047	-18.5091528667117	1.06322848596788e-33	1.04228799527121e-32	65.8083267277317
KIFC3	2.07905401325989	3.36588423012208	18.4036162170574	1.64301018541949e-33	1.59383424251482e-32	65.7678776714422
C9orf86	-1.21104895253836	7.40571898227747	-18.5014877494165	1.09732245863299e-33	1.07508030452127e-32	65.7475197378724
PHTF2	-1.36417332466226	6.40801681681002	-18.4621255757968	1.29055526036278e-33	1.25996766925319e-32	65.7186303189242
MYBL1	-2.18827842264587	5.66144148760403	-18.4210373484732	1.52896553754306e-33	1.48578847471646e-32	65.7164854747714
AFG3L1P	0.92197172438609	5.64592494840414	18.4670299721699	1.26472217420642e-33	1.23546808653202e-32	65.6957168557726
SLC9A1	1.00305143343656	6.99598658463686	18.4705056891035	1.24673039183286e-33	1.21860427077807e-32	65.6113999603529
UBE2N	-1.07044124615967	6.68122111797332	-18.454120273871	1.33386891706796e-33	1.29922095335146e-32	65.5976538465654
CCDC101	1.51006594749472	4.2099434898701	18.40831029782	1.61146323134499e-33	1.56413877428982e-32	65.5964829993823
ELOVL5	-1.14564376551812	8.83050399386075	-18.46071639263	1.29807573836239e-33	1.26583199115875e-32	65.5246469813777
SYNGR2	-1.3312586709752	7.24034452842217	-18.436377868555	1.43515931029994e-33	1.39544211078233e-32	65.5061848893907
C1orf226	-1.79227275083367	4.45595842770565	-18.3464356970439	2.08114444605322e-33	2.00721220967671e-32	65.5006031506663
ASAP3	-1.71553864128834	4.05916238718266	-18.3310084787633	2.2183535392023e-33	2.13708206161401e-32	65.4884301978476
HSF2	1.3975167343786	4.32621312815199	18.3764294353619	1.83835441370314e-33	1.77817462202263e-32	65.4641841639688
CHID1	-1.69307325191729	5.28885608108833	-18.351884702279	2.03475161535419e-33	1.96359988546933e-32	65.44244817047
MBD1	0.83919240939802	5.7623391564597	18.4007532799225	1.66255547253303e-33	1.61092570814846e-32	65.4311579060888
ZNF627	1.42443585775279	4.4216070066446	18.3840798664379	1.78113085824052e-33	1.72382132368139e-32	65.4297258634021
ZBED1	-2.05011990457914	3.95037909907689	-18.3085280361163	2.43478050363707e-33	2.34288084826389e-32	65.4201349163132
POLR3H	-1.70297745018524	4.28951084698222	-18.3206770092359	2.31530153995206e-33	2.22919418273795e-32	65.3956139947593
ADORA2A	-2.7697045607697	3.27458780037323	-18.2933008655616	2.59334416436347e-33	2.49115955225817e-32	65.3658942428267
LOC100505854	1.74968180160002	3.31691148566732	18.3082491257528	2.43759518667103e-33	2.34424047739427e-32	65.3610154558471
DCTN4	1.05793830728659	7.14355106976632	18.4177385106196	1.54993138033668e-33	1.50528759609469e-32	65.3567368820877
DENR	-1.18016547510355	7.15049510126292	-18.4020793016727	1.65347376420727e-33	1.60305479609289e-32	65.3431918027653
TGM2	-2.29821910870873	4.92516365473346	-18.2925900243911	2.60099536953721e-33	2.49707500345237e-32	65.3112581660897
BRD1	1.03032664065715	5.13071396419932	18.3638164252083	1.93676986448964e-33	1.87120388294193e-32	65.3110565566387
SCAND3	1.95260082414425	2.86759539162881	18.2786991148784	2.75516087790213e-33	2.63902122119331e-32	65.2319606015452
SLC35A4	-0.969739808869583	6.76891029458392	-18.3650781106512	1.92669096675664e-33	1.86254218081145e-32	65.2317486668753
RTN4	-0.638454110972852	8.20824084217759	-18.3867677355064	1.76145497363526e-33	1.70576566178785e-32	65.2299203341272
GCH1	-1.0582085954244	6.01599504181748	-18.3368799965862	2.16508972206229e-33	2.08697178742189e-32	65.2262673907275
NAT8L	-2.56030707323861	4.21563875125356	-18.2568483618736	3.01651509515694e-33	2.88110784988034e-32	65.2241369324537
TBL2	0.820285803577601	5.89197207347537	18.3539462149371	2.01747275589592e-33	1.94804932849904e-32	65.1871933246254
GMPPB	1.56748379676489	4.56405489384818	18.2995494925838	2.52705453296762e-33	2.42887701203163e-32	65.1063264980352
B3GNT1	-3.186937134089	2.36445574107963	-18.2182159500208	3.54124221148046e-33	3.37265004241454e-32	64.9987590074678
C2orf42	1.4669599750023	3.97944226346768	18.2333127162317	3.32604465671002e-33	3.16950261189849e-32	64.978002918385
NGFR	3.39598256076927	2.44631929993237	18.1954925786788	3.89189840736167e-33	3.69399029311671e-32	64.9205515294553
LRPAP1	-1.24213068828706	6.98012787851763	-18.2842054071467	2.6929785443533e-33	2.58093829087476e-32	64.890268972619
CAPN7	1.17050828880808	6.01695977806569	18.2854162047099	2.67949577172277e-33	2.57096312600641e-32	64.8691029046244
ALDH3A2	-0.908188857582615	6.09228694588556	-18.2695365374299	2.86185635779243e-33	2.73808270753551e-32	64.8527422974352
LONP1	1.30105819539948	6.95418626282104	18.2844467201164	2.69028597462126e-33	2.57983616052557e-32	64.8381986239399
CENPI	-2.23167033548762	3.99283539150963	-18.1731180877915	4.27135161460108e-33	4.03582397754737e-32	64.8319874664767
FAM160B1	1.39423817595296	5.38704470505915	18.2576598895457	3.0063758766368e-33	2.87306458062137e-32	64.8212769722029
RIMS4	-1.8051079952699	4.95655322941588	-18.1911331273162	3.96306908360191e-33	3.7551482920203e-32	64.8184977407223
SUV420H1	0.808177935895537	6.52962641078077	18.2761174186633	2.78481193660462e-33	2.66589552534491e-32	64.8102210298095
LONRF2	-1.8348686557447	7.29849460977215	-18.2644051205993	2.9234184986775e-33	2.79538313161135e-32	64.7947340614944
NAGA	-1.71104933838242	3.97051661707668	-18.1655966346506	4.40710801183441e-33	4.15939471726404e-32	64.7855302300631
SCYL3	1.29625598170232	4.45056215626627	18.2038474696519	3.75907726127936e-33	3.57400842055918e-32	64.7743164203337
NEURL1B	-1.49780244208185	4.82966545014701	-18.1898457409608	3.98433612383109e-33	3.7731617969961e-32	64.7468736909133
MRTO4	-1.00619140173551	6.34824176976519	-18.2354731840943	3.29634464323087e-33	3.14478424491689e-32	64.7047114653193
GALNT1	-1.34715742957731	5.63898148731339	-18.1947015738284	3.90471575346039e-33	3.70232337747069e-32	64.6859343854473
SNHG7	1.55769305732106	6.34225597804457	18.2336900033002	3.32083872283482e-33	3.16634588373373e-32	64.6850974552422
PNPO	-0.694977700912865	6.73192620088704	-18.2406967154918	3.22563556280072e-33	3.07908271417119e-32	64.6712991063438
TTLL12	-1.41416170999744	5.9543712706818	-18.2023281686712	3.78288593139508e-33	3.59460138162791e-32	64.6647195341617
JHDM1D	2.01454117336189	4.67150614644581	18.1732912446288	4.26827637192816e-33	4.03519808050461e-32	64.6614839764869
PADI2	-2.28716019933468	4.49275914071386	-18.1220354057098	5.28339222005739e-33	4.9584428444579e-32	64.6576748021095
KDM4C	1.0901447061883	4.8207029648249	18.1813135520995	4.12821960002413e-33	3.90720682460688e-32	64.6152239850125
NR4A2	1.66510718295802	3.36593399408852	18.1264917755432	5.18621990527878e-33	4.86997988185752e-32	64.5887520699726
H2AFV	-0.870027567300417	6.90931579669872	-18.2087457561362	3.68334003275902e-33	3.50399196290454e-32	64.5420558023792
ZBTB49	1.83160987366563	2.4465452185556	18.096409999763	5.87884896338421e-33	5.47122259675222e-32	64.5241188565233
SART1	1.11416862350605	6.84002414262921	18.2129835543694	3.61905636428431e-33	3.44479787343715e-32	64.5103527169715
RGS3	-2.0583879287103	4.13064965480069	-18.093727713997	5.94496155194477e-33	5.52660016646606e-32	64.5012176888459
ZDHHC7	0.77265723560626	6.58952859629132	18.1987650076385	3.83932112126518e-33	3.64615595866206e-32	64.4881969187619
PLEKHM1P	1.53568013529083	4.40986019313415	18.1309271121442	5.09129347482225e-33	4.78621653023762e-32	64.4796776723743
ITGB1BP1	-1.15069203798549	5.77462187381665	-18.1471704798452	4.75834275922179e-33	4.48329714395635e-32	64.4518066583607
C12orf41	0.800346305831198	5.72047573967223	18.1713868790046	4.30222062446405e-33	4.0626955236328e-32	64.4490044184574
NRCAM	1.2233624508556	7.19671013141666	18.1946775621632	3.90510549979568e-33	3.70232337747069e-32	64.4229584241304
CRBN	1.15850740925499	4.91379961497198	18.1513982243456	4.67533979026501e-33	4.40757512132987e-32	64.4204586016418
XYLT2	-1.49572793808608	5.09208302407635	-18.1200035795107	5.32830340498504e-33	4.98939228135329e-32	64.4116253240765
GPAM	-1.67248788684161	4.19476729610882	-18.1076676020517	5.60935252658367e-33	5.24375693988738e-32	64.4021923103499
ZNF550	3.37254809077485	1.1868649280513	18.0645469873227	6.71446299938754e-33	6.2281020078623e-32	64.3740455168839
SELENBP1	-1.45349044956043	5.39265644017937	-18.1200564056895	5.32713088811792e-33	4.98939228135329e-32	64.3712415062101
SKA2	-1.15253139836235	7.56254632996849	-18.174976644699	4.2384601355478e-33	4.00927643138583e-32	64.3660807367497
RBM6	0.883759488518492	5.87244986159517	18.158272418066	4.54348087641714e-33	4.28568382274113e-32	64.3567418410447
LRRC14	-1.5493812001942	5.10360284519751	-18.0969021262548	5.86679974254177e-33	5.46304893620649e-32	64.3470842888002
PLIN3	-1.28700104408228	5.12996652478807	-18.0955296449886	5.90046577448945e-33	5.48828640781766e-32	64.3280796050747
UBE2T	-1.28368720539804	5.84285336206609	-18.1299358105319	5.1123566103121e-33	4.80331752532919e-32	64.3173405048859
ZMPSTE24	-1.38380906906596	6.80011818978792	-18.1417288500683	4.86736659644805e-33	4.58085756662899e-32	64.3026351821946
MAP1S	1.6457265779867	3.8470965152366	18.0859337037629	6.14134791885872e-33	5.70599458861074e-32	64.2956743614528
RAPGEF2	1.52372423049852	5.39327795397791	18.1155718802106	5.42759968863278e-33	5.07952866215415e-32	64.2934998156988
FGD4	1.65548254456474	4.6391357025362	18.1076970984696	5.60866300787905e-33	5.24375693988738e-32	64.2927019007528
ZNF350	1.85876261957684	2.39182530804837	18.0382493693068	7.49360057792236e-33	6.92774881510081e-32	64.2777685920477
SBDSP1	1.06582587128448	5.90663461951134	18.1313312641789	5.08273117235164e-33	4.78085467527609e-32	64.2718124766189
C2CD2L	1.18171701235413	4.59719204361652	18.1033015931278	5.71236133791097e-33	5.33111222183165e-32	64.2688516014376
CCNB2	-1.1271930296565	5.58944335452471	-18.1202558996035	5.32270531370502e-33	4.98939228135329e-32	64.2658996038846
SYNJ2BP	-1.45879893543514	5.37007646854334	-18.0998596048205	5.79491096297642e-33	5.40513613746892e-32	64.237334258116
TRIM11	1.28594409081644	5.67022686872239	18.1205762704381	5.31560595231862e-33	4.98587739464815e-32	64.2340261136893
SUPT7L	0.895660606230457	5.46736560254169	18.1046308337931	5.68079993960917e-33	5.30758090447061e-32	64.1961292658477
TXNDC11	0.918079108642048	5.41548323399981	18.0984027709089	5.83021132333881e-33	5.43466654852572e-32	64.1732422789209
SYTL5	-1.31711661036437	6.27327726214877	-18.0982851788448	5.83307011157837e-33	5.43466654852572e-32	64.1675483248765
PATL1	1.08333649852509	5.55871672395601	18.1041468687242	5.69227078822631e-33	5.31532868019525e-32	64.1649660941533
ZNF529	1.95317260582067	3.08904477979277	18.0058210186941	8.58098843465535e-33	7.90680168491328e-32	64.1097236322099
DEPDC1B	-1.71192097658272	4.49785985292425	-18.0298477535774	7.76124121793481e-33	7.16725555652909e-32	64.0960530426911
MBNL3	-2.53875380354046	4.60665496154459	-17.9957095813375	8.95154541491839e-33	8.23916596142516e-32	64.0527536675305
MRPL28	-1.63870862558878	5.59798057689657	-18.0428821530536	7.35001563353371e-33	6.79876446101869e-32	64.0459530447479
EAF2	2.67666553687844	1.34436425470199	17.9736169139291	9.8182512401822e-33	9.00715489527192e-32	64.038161275253
ICAM1	2.46041013466691	2.31956602951572	17.9672029068094	1.00853641416204e-32	9.23194471288774e-32	64.0187352922789
PRKCH	1.26453358737844	4.05612609865028	18.0243690650227	7.94093562176833e-33	7.32510796130466e-32	64.0140961120572
HRK	4.66659100770898	0.379941039091775	18.1425170967591	4.85141946309759e-33	4.5684199944169e-32	64.0096085551337
LRRC20	-3.27056085480857	3.25722868417873	-17.9875273549436	9.2631712153684e-33	8.51193820911105e-32	63.9870494683721
OTUD7B	1.08358171393507	6.4491001927891	18.0710938456957	6.53352107110836e-33	6.06699646825188e-32	63.9688480291931
KIAA1161	-4.41990086219352	4.18273836219029	-17.9944278454087	8.99965456652701e-33	8.27889015239812e-32	63.9521252934965
TTC35	1.18037741420194	5.41800177294883	18.0611930750964	6.8091050775299e-33	6.31238765613138e-32	63.94503760578
CAPZB	-0.921951086987717	7.21348834047698	-18.065027314938	6.70101781088901e-33	6.21908001494494e-32	63.9344093457178
MOCS2	-1.34093605077021	5.81087671346735	-18.0294143390893	7.77530628500093e-33	7.17628158445671e-32	63.9305219136916
TMED4	-1.1901617330009	4.61571058021518	-17.9930573305837	9.05138412906943e-33	8.32189929491793e-32	63.9279381703308
PREB	1.10284884291294	6.26796228350169	18.0609086349555	6.81719307379406e-33	6.31638431945329e-32	63.8991527970259
C16orf57	-1.46927405379479	3.98797266160462	-17.9501751981783	1.08305456241768e-32	9.88701119097886e-32	63.8735406090077
INPP4B	1.21667349719054	6.30702118021225	18.0474655403626	7.21068840610949e-33	6.67727313974391e-32	63.8657642894645
SERPINA3	1.35856472990896	5.58812976872499	18.0125544398994	8.34283470889816e-33	7.69159689479674e-32	63.8071560481315
REEP5	-0.888253166587234	7.97896660035099	-18.045698300025	7.26409163082608e-33	6.72300323375403e-32	63.7987736945488
UNC119	-1.4916071306594	5.03714060732192	-17.967234765748	1.0084019442169e-32	9.23194471288774e-32	63.7930788830597
TRMT11	1.4300679256704	3.77002912711609	17.9644101347731	1.02039458230163e-32	9.33027829109484e-32	63.7890508869175
BCAP31	-1.0323940259922	8.09995290624481	-18.0347665993359	7.60340041478241e-33	7.02537395231056e-32	63.7639637679736
SERPINE1	2.98247634051064	2.89863485033743	17.9013534835053	1.32893311447924e-32	1.20854145766997e-31	63.747563215102
PMAIP1	1.81785564514212	3.6131509531064	17.9103455598996	1.27975911557533e-32	1.16508935486564e-31	63.7283626324324
ARSD	-1.04946173088079	5.38763231637706	-17.959204484301	1.04287403425283e-32	9.53061494472368e-32	63.6934762963991
SMARCC2	-0.838197701098997	6.62720021094615	-17.9993922783993	8.81475408175976e-33	8.1177283735325e-32	63.6729131443264
PTPRA	-0.758669766684974	5.66876376628055	-17.9655756972168	1.01542859993779e-32	9.28994961999983e-32	63.6449778459464
SCAF4	0.836558653068172	5.97810960790718	17.9750992466282	9.75753967018614e-33	8.95637175873726e-32	63.6179859628871
TIAM1	-2.41370656190396	4.69183844176289	-17.878040873529	1.46546977171461e-32	1.32765527964004e-31	63.5984042285344
RNF41	1.00686402904641	5.75281830328092	17.9702968387028	9.9556148860685e-33	9.12316182764984e-32	63.5965321971334
DPAGT1	0.924199668798971	6.101933877599	17.984955021634	9.36338046122244e-33	8.59929570749501e-32	63.5934890660566
UROS	-1.36639721378291	4.65875197159892	-17.8953113338104	1.36303994582407e-32	1.23753963376557e-31	63.564718131331
RBM38	-1.33693424397131	6.38128674773128	-17.9417803005738	1.12180992871754e-32	1.02296342681964e-31	63.5446757764475
PRPH	2.88583654502089	1.44139861338771	17.8474997655729	1.6659634375015e-32	1.50440456418872e-31	63.5114589043744
FHOD1	-1.46247671593151	5.80322089414269	-17.9006480147437	1.33287061875347e-32	1.21146349065397e-31	63.508917484138
DAK	-1.35723392661716	5.73324037338491	-17.9217700509015	1.2199168215733e-32	1.11121399368147e-31	63.5020581259726
GBA	-1.55661981509425	4.93551383622473	-17.8838183006459	1.43036893397484e-32	1.29726084879584e-31	63.500829542618
ABI1	0.82527773646245	6.081106356563	17.9538977451133	1.06630358432118e-32	9.73941078328092e-32	63.4903696205365
ZNF616	1.49429024099652	3.19315254791744	17.8869101529026	1.41193343629837e-32	1.28123574545057e-31	63.4846993664939
COPB1	0.929031140895206	7.38689817627415	17.9707816879558	9.9354348414256e-33	9.1096607614036e-32	63.4535242627358
PRKAB1	0.851084094335029	5.36896809000584	17.9240971322178	1.20807723699159e-32	1.1010290850925e-31	63.4529011105683
CADPS2	1.36075680849502	4.2120255822519	17.8965718099791	1.35585275169805e-32	1.23168285819654e-31	63.4274732356506
RBM7	1.49703425679709	3.62252784108895	17.8614016142632	1.5714859964754e-32	1.42062334081377e-31	63.3942888069958
ATXN7L3B	-0.850470334952412	7.35809121352165	-17.9494587820407	1.08630862826821e-32	9.91130687351746e-32	63.3924794716071
ZDHHC12	-1.98645582327421	5.69360716804077	-17.8800975538162	1.45287602189206e-32	1.31695927317738e-31	63.3915560688146
DGCR2	-1.13185732660191	6.26826613005342	-17.9068943966092	1.29841163594737e-32	1.18142743196865e-31	63.3601000960474
IRX3	-1.72076645061266	5.12487321143807	-17.8675190936948	1.53163923094495e-32	1.38535070299207e-31	63.3357530900767
SAV1	1.1831408602937	4.85598860890564	17.8720870472609	1.50255039060872e-32	1.36051178844289e-31	63.2877890375397
NAPEPLD	-1.87209929942202	3.92475908539913	-17.8075356470052	1.97066711265965e-32	1.77095307856636e-31	63.2872256663309
SLC24A3	-1.82170880466639	4.11982884670018	-17.7973123035189	2.05725606112423e-32	1.8467820915857e-31	63.2627589388163
FRMD4B	2.68615827501717	1.42991934730789	17.7866259480864	2.15186664698473e-32	1.92860759936617e-31	63.2532121037034
MED26	1.16373593840522	4.98128420755523	17.8449136520646	1.68415993079806e-32	1.51919582970155e-31	63.2249729660309
PLCB3	-1.28182730016171	6.0835648050737	-17.8382482269695	1.73198769867667e-32	1.5614966184727e-31	63.1401637503461
LOC93622	-1.22191716797813	5.22360269152293	-17.8300834770444	1.7924423941147e-32	1.61512966590379e-31	63.137225157786
WDR1	-0.79901787929724	8.13897861364509	-17.8710334292881	1.50921009952164e-32	1.36580247318181e-31	63.0589188221744
FAM189A2	1.11200276254237	4.31607568809718	17.792847429005	2.09626498739427e-32	1.87978207234218e-31	63.0439261578919
PMS2CL	1.58552785126564	3.24023420135453	17.7553262605943	2.45496240436325e-32	2.1932046608211e-31	63.0247660206317
NR4A1	2.6306635731767	5.57460740685181	17.7593965765346	2.41323429179852e-32	2.15707804895983e-31	63.0011614737109
ZNF193	1.16939640141044	3.34361628860148	17.7650338877579	2.35661864869299e-32	2.10872607173577e-31	62.9991517246445
RAD23A	0.89959722145008	7.08990480644848	17.8529285413642	1.62840679682862e-32	1.47128445543824e-31	62.9936815068819
ABCB9	-2.32793655488537	4.3412934616279	-17.7216261891218	2.82958956838361e-32	2.51981128549774e-31	62.984181148903
UBXN6	1.36935018416287	4.96128191643948	17.8021706585938	2.01563935984183e-32	1.81039487937673e-31	62.9820362193302
UTP20	-1.40762202849358	6.50677921066467	-17.8242986512191	1.83655754620289e-32	1.65309948346056e-31	62.9280468412613
GRB2	-0.528810276117945	8.66995505339167	-17.84491371492	1.68415948610876e-32	1.51919582970155e-31	62.8945168261939
NADKD1	1.32822766509691	4.76672602309755	17.7774036197844	2.23703204589954e-32	2.00279036057944e-31	62.8646320358694
MMP15	-2.25405984436706	4.23148958167668	-17.696867588976	3.14106507737394e-32	2.79421129542562e-31	62.8442222029474
ZNF12	1.24261839692512	6.14830872012269	17.7962134704399	2.06678804682874e-32	1.85434352441866e-31	62.8295838037584
BAHCC1	-2.57841640971727	4.12656331919886	-17.692828860595	3.19505533884326e-32	2.83921920758845e-31	62.8270303395211
MKI67	-1.49180404150838	8.60821405145354	-17.8267692875712	1.81758420234131e-32	1.63690243403102e-31	62.8229501956015
UBXN4	1.1237090752647	7.92240159012142	17.8155385953677	1.90545285739276e-32	1.71326847242132e-31	62.7977059999781
FUS	-0.886683034683016	8.78885790888665	-17.8172436431329	1.89184211058406e-32	1.70194553294286e-31	62.7891264850136
FANCD2	-1.06067931166298	5.94594572940496	-17.7601521399586	2.40556736559418e-32	2.15137479263086e-31	62.7739198220358
GPR125	-1.0163209383898	5.28422736580118	-17.7386622257711	2.63351577873476e-32	2.35020906529136e-31	62.756865079037
VASH1	-2.34050640830857	3.6980813532672	-17.6621162140874	3.63741035005008e-32	3.21013460127902e-31	62.7502544643269
MUT	1.01847313560999	4.68549019656957	17.7384992055217	2.6353256374498e-32	2.35056991790455e-31	62.7003264359623
THAP9	1.78096701768589	3.03957339298958	17.6673632193271	3.55768794656424e-32	3.14475545551482e-31	62.6988084846744
PFKP	-0.913994930515464	8.2358687161517	-17.7837830076596	2.17776627994805e-32	1.95077467947784e-31	62.6866118928456
CHIC2	1.99028834210245	2.8131449641373	17.6461996460679	3.89042374674004e-32	3.4243919337095e-31	62.6487979678548
C8orf55	-1.56250680335591	7.06714210769728	-17.729869139409	2.73294728945263e-32	2.43504584277069e-31	62.5894088304572
KLF9	1.3502723431559	4.30244567929376	17.6921891517443	3.20369238868128e-32	2.84538244866202e-31	62.5685762358016
CMTM8	1.74418821772095	2.37883259815748	17.6314276912615	4.14108152761412e-32	3.63545655999047e-31	62.5671223130345
NBR2	2.396469057538	2.30212939787658	17.6175350429322	4.39164738526474e-32	3.84131333008198e-31	62.5660013768036
SLITRK6	3.74887247446192	-0.787934718440972	17.6559995998548	3.73261980551385e-32	3.29242265967372e-31	62.5344419004393
MAST3	-1.69139053434229	4.14150263195612	-17.6323291901547	4.12532867589635e-32	3.62543335657859e-31	62.5298912875657
ITCH	1.2358891938829	6.93375074026342	17.7352911955149	2.67119710221053e-32	2.38129532715186e-31	62.5118733046787
STK19	1.55243573747965	3.61101426838231	17.6317003453793	4.1363107716455e-32	3.63317549080879e-31	62.5068150516458
SLC30A7	1.50714353696631	4.50123490146217	17.6731338693692	3.4720394112008e-32	3.07229561444033e-31	62.4740569991111
PELO	1.18830594243745	5.03637643839586	17.6839371295433	3.31723851777496e-32	2.93998394124369e-31	62.4664789383301
MID1IP1	1.2549523743295	5.46547745600833	17.6976007798055	3.13136267813917e-32	2.78706276898347e-31	62.4636996133194
OVOL1	1.49693368630431	5.29803650258219	17.6670133768353	3.56294823220194e-32	3.14774148100081e-31	62.4442702783659
FZD4	-2.71736079045516	2.54916694933389	-17.5939857978182	4.85176345608733e-32	4.22608812706274e-31	62.4408999396542
FAM18B2	3.4215699136144	1.23401667291324	17.6062334053976	4.60670725708586e-32	4.02311081814642e-31	62.4347617891913
GPATCH2	1.11908953961276	5.00278659778936	17.6745293187802	3.45164169897836e-32	3.05586319606745e-31	62.4273806491568
SMPDL3B	-3.18049503296814	3.19705317103903	-17.6045984167261	4.63868590666374e-32	4.04681184679417e-31	62.4228153888327
ANKRD10	1.5263070942716	4.02282578137825	17.6276906036178	4.20703236970471e-32	3.68948135033778e-31	62.4036698361263
WDR3	-0.90844161386384	5.65497584333086	-17.6853519594024	3.29748677124726e-32	2.92713209991185e-31	62.4012993562124
ALOX12P2	1.98771137385687	4.603024621712	17.6254136321563	4.24773314168343e-32	3.72322269714432e-31	62.3914383463907
RINT1	0.899752851996777	5.97883665447342	17.6944319054216	3.17351464578855e-32	2.82157676428324e-31	62.3837404769263
SCD	-1.17132507141485	11.0776131828379	-17.7434721523837	2.58067537508901e-32	2.30428270010617e-31	62.3714876599924
H2AFX	-1.95512963853554	7.58599476206663	-17.6846640137327	3.30707600578354e-32	2.93408695600657e-31	62.338909225996
EID1	-1.20093501092745	6.83220132274515	-17.6839765408391	3.31668670594532e-32	2.93998394124369e-31	62.3188265917614
C1orf135	1.20107359951433	3.99191954326109	17.6113364049062	4.50831872432142e-32	3.94130278858084e-31	62.3010792400997
MTL5	-1.33331274182369	4.67089582850408	-17.5946336536588	4.83847792842341e-32	4.21671208311376e-31	62.2616718519724
DNASE2	-1.20886660617366	6.10412892718287	-17.6288432328658	4.18657912658037e-32	3.67347058304985e-31	62.2428233475101
CSK	-1.14822897657895	6.64951547288328	-17.6554463567252	3.74135423834845e-32	3.29838736331784e-31	62.2372353827603
METTL3	-1.03983241548226	5.55842004852143	-17.6194246823294	4.35668879378617e-32	3.81472583179476e-31	62.2350504293857
CIDEB	-1.05897536563867	5.17338405518609	-17.6046343239134	4.63798120471247e-32	4.04681184679417e-31	62.1837876050514
ZNF329	1.54557626315326	3.79655865906476	17.5586592250379	5.63469019563779e-32	4.88390471589006e-31	62.1793026886203
ZNF277	1.29037217240134	4.6194588334913	17.6073550733773	4.5848971083029e-32	4.00615565513363e-31	62.1744955823421
TCP1	-0.664795552769456	8.46763496653647	-17.6656464993975	3.58357601104491e-32	3.16429383361748e-31	62.17382807409
RPN2	-0.659295024700652	8.97539690667134	-17.6702975930094	3.51387304628442e-32	3.10766857885038e-31	62.1504341245601
SIAH1	1.95663275900739	2.73056633560873	17.5300166560431	6.36206473478005e-32	5.49866514855099e-31	62.1461613593521
CGNL1	3.18764201935152	0.708285054999856	17.5523343098167	5.78774888874996e-32	5.01265211887386e-31	62.1113372489492
ADAM15	-1.30675243339475	6.84571235320612	-17.6181259012034	4.3806861748402e-32	3.83373080000144e-31	62.1110784436353
CDC37L1	1.32368523048046	3.94290068882626	17.5781808121816	5.18750670843122e-32	4.51148529338553e-31	62.1110589988543
HIF1A	0.975484248513903	7.82168050200141	17.6520288525913	3.79576692028206e-32	3.34459462459416e-31	62.1062572028221
SEPT9	-0.905261592895743	8.29310622261623	-17.6465652988399	3.88441686436072e-32	3.42090508897149e-31	62.0784947000303
FADS3	1.46726495198532	5.39121417142674	17.589419400202	4.9464541458026e-32	4.30632478575756e-31	62.0717122789439
DYNC1I2	0.844566677074251	6.13055504247428	17.6233599145017	4.28478330727466e-32	3.75373054116613e-31	62.0709827089165
SEC13	1.05446186117451	7.14867729592282	17.6347756289004	4.08288286848818e-32	3.5900175127548e-31	62.0600747673365
STIP1	-0.688944051819439	9.50524692810074	-17.6460599911004	3.89272044313894e-32	3.42461108316968e-31	62.047556406404
BACE1	-1.00006728502647	5.86680254149229	-17.5813924923928	5.11743767613029e-32	4.4528630434757e-31	62.0465086037914
KRT18	-1.0431551417282	12.4951145073465	-17.6828060024621	3.33311530665129e-32	2.95249048667564e-31	62.0384793486465
VWA1	-2.85785196056007	4.82331078577239	-17.5031375077919	7.13051544872894e-32	6.15328897649859e-31	62.0340118913141
FOXD1	2.12838882040992	2.5868495721887	17.4958055154361	7.35591130310098e-32	6.33798354626794e-31	62.0264276658708
FAM111B	-1.93042628171962	5.4965167502795	-17.5487608254751	5.87606888160211e-32	5.08651014368083e-31	62.0244133533896
ZNF202	1.22882146699584	3.04521099892608	17.5385656299652	6.13557923737545e-32	5.30840285389897e-31	62.019690848333
SHMT1	-0.866801165925495	5.84405806497962	-17.5754441799122	5.24797358544818e-32	4.56170011658188e-31	61.9693401309468
SH3GLB1	1.13103256773011	5.16114016221345	17.5706575491781	5.3554475961415e-32	4.65028585658725e-31	61.9600004493979
ZNF34	1.37939948337769	3.39495711523923	17.4954287708326	7.36768488315395e-32	6.34485901060075e-31	61.9581941182006
DYRK3	3.26512190070868	1.72705302340132	17.4765601443356	7.98227829622662e-32	6.86352813501769e-31	61.9403315224606
NAAA	-1.98825525359544	4.46097365579703	-17.4793699932516	7.88758317924307e-32	6.7855936774517e-31	61.9395920257343
MLEC	-0.787572945339805	8.34702195610411	-17.5996456432812	4.73692782147563e-32	4.13036396696343e-31	61.8795215457719
ING1	1.20408635755682	4.29817664606209	17.5048584739133	7.07862622136824e-32	6.11166468384938e-31	61.8485642450488
TSPYL1	-0.720316347445444	7.23273178431178	-17.5702756866567	5.3641164170701e-32	4.65539610581631e-31	61.8264097827158
ZMYND8	-0.851271596261851	6.64717400229024	-17.5585971148514	5.63617322510633e-32	4.88390471589006e-31	61.8173552491161
LMO4	1.40891069656795	3.9837022648086	17.4898189444871	7.54525864187956e-32	6.49443672294358e-31	61.8090574229297
PLCG1	-0.822920456459091	7.60204017253098	-17.5725622701324	5.31241796213078e-32	4.61531833759351e-31	61.8081166497906
ZC3H14	0.750162348186074	6.7805567752297	17.5642675434456	5.50238517539444e-32	4.77291958886393e-31	61.7866729574799
SMAD2	0.866691476023722	5.78368791463549	17.534697583148	6.23703079833127e-32	5.39338692199028e-31	61.7539534313604
HELQ	1.21348946166477	3.50855750758307	17.4667843487017	8.32074510479925e-32	7.14353907251862e-31	61.7027587962031
EXOC8	1.2683365727044	5.28691874534287	17.4959244571984	7.35219821122629e-32	6.33798354626794e-31	61.6375044025622
ODZ3	-1.74940761347414	5.64785278705272	-17.458023855427	8.63632372778669e-32	7.40686553966691e-31	61.6310959427363
IGFBP2	-1.99263750335211	6.45440576731801	-17.4692944072168	8.23248431855755e-32	7.07139536433263e-31	61.6072717633698
GAS2L1	-2.55464252075848	4.04339360807552	-17.3917341902167	1.14497897478208e-31	9.74484904542267e-31	61.6015800083096
MBOAT7	-1.58211346509141	7.90453215489587	-17.5049644253722	7.07544410981464e-32	6.11166468384938e-31	61.5969666478175
BBS12	2.66129340384317	0.628077095614381	17.3943251090887	1.1324167987919e-31	9.64284039867401e-31	61.5908542596267
C12orf44	1.28060003466399	6.3847631006826	17.5001458790793	7.2216301022826e-32	6.22870251833802e-31	61.5825001543653
LIMD1	-1.53529777780707	4.669994093616	-17.4089367482264	1.06412568758949e-31	9.07981530573809e-31	61.5445399545779
ELOVL1	-0.974112457916263	6.25745957823689	-17.4659797328453	8.34923889089307e-32	7.16432381792179e-31	61.4816432816143
UBR7	-0.79555259605706	6.82494749700567	-17.4722669268405	8.12918053229951e-32	6.9862494975425e-31	61.4577255191772
PLEKHM3	2.16250112672271	2.81406795066939	17.3797584082252	1.20489252727417e-31	1.02391375132791e-30	61.4573202523538
ZFX	1.31031839450406	5.20438872687319	17.4468363490936	9.05692115500134e-32	7.75565537103136e-31	61.45644840535
ZDHHC16	-0.942396905077551	5.65690328315648	-17.4399146430955	9.3274133310501e-32	7.9791130715336e-31	61.4417176818649
CA2	-1.36013344208351	4.851421931952	-17.4058931630228	1.07800011621217e-31	9.18629512913714e-31	61.4249767761724
C9orf91	1.02221890014039	4.59045027618975	17.4157579989397	1.03368000889166e-31	8.82904211884787e-31	61.3953670355618
ATP1B3	-0.933331746931088	6.92077092927149	-17.4490895617279	8.97058354568274e-32	7.68565774682367e-31	61.3863090964103
TMEM48	-1.04456738121421	6.0292879533948	-17.4426632478987	9.2190405385734e-32	7.8904418611618e-31	61.379111399269
MGST2	-1.81321622743064	3.93813164040387	-17.3379238104264	1.44008787203844e-31	1.21944453528966e-30	61.3369556593956
KDM6A	1.17607277791301	5.76318743269998	17.4240574903721	9.97816610224422e-32	8.52707459856578e-31	61.3242339218457
EFHD1	-1.20861542570683	5.57843313175217	-17.3780605833914	1.21363838286783e-31	1.03082215922202e-30	61.2979184629091
CPSF6	-0.938986487018037	7.10101378514071	-17.4368041142101	9.45160451285202e-32	8.08121850066141e-31	61.2962930629797
ANXA5	0.877133044779424	7.62388541665215	17.4566783609242	8.68584901299407e-32	7.44552223953423e-31	61.2909225783753
LFNG	-2.10060340730126	4.35135302518973	-17.3325791073758	1.47329463314644e-31	1.24630143878306e-30	61.2904648588801
KLHL13	-2.09035624001447	2.70281798162897	-17.3097635892001	1.6239443800228e-31	1.37027476344608e-30	61.2666679809398
SPAG1	1.23708770510993	5.15422704524782	17.385070361156	1.17793729725738e-31	1.00202560322139e-30	61.2410196747647
ABCA2	-1.53672277439498	7.30260491872854	-17.4106767724761	1.05627457974044e-31	9.01742525348606e-31	61.2154794627201
ZSCAN21	1.56045791341944	2.51385747602345	17.3162632977664	1.57951231731704e-31	1.33547846283166e-30	61.2129682251079
PRDX2	-1.31979616166492	7.6901599976176	-17.4086918052545	1.0652355954401e-31	9.08465073847028e-31	61.1386602729551
FAM114A1	1.66960150359569	2.99405022301398	17.3069391873035	1.64364229033684e-31	1.38619635217314e-30	61.1377276240379
CYBA	-2.2677213661621	7.47505399470175	-17.3832241226338	1.18723638851746e-31	1.00942253998811e-30	61.1206927590445
FAM162A	-1.49366477329503	4.71516447481633	-17.3105773769931	1.61831310749695e-31	1.36621243865618e-30	61.0769564968129
CCT2	-0.780354818900381	9.21614679939084	-17.4058381315583	1.07825265118968e-31	9.18629512913714e-31	61.0121389955752
CLCN3	1.60068584495794	5.74522259743616	17.3631710158157	1.29312929971202e-31	1.09666807344746e-30	61.0080406610682
TSPAN6	-1.59459936328309	3.91164351550837	-17.2611966801993	1.9983454009883e-31	1.67772733364098e-30	60.9607590943505
RAB11A	-0.806352814501291	7.71670937954676	-17.3739838543675	1.23490042364337e-31	1.04834896878232e-30	60.9476898466328
HTT	-1.2973244696832	7.18232661952729	-17.3537935809281	1.34586300218049e-31	1.14081159900996e-30	60.925867502442
ZW10	1.13646455471742	4.63558849714565	17.3136906529225	1.5969506713878e-31	1.34954032482514e-30	60.918548518929
SIK3	1.36237689834146	4.6755454596374	17.300986045426	1.68595225853871e-31	1.42044662830234e-30	60.9025582598366
PRLR	-1.77421837606724	7.53431661515745	-17.3453017583181	1.39548300221693e-31	1.18227242801803e-30	60.8875308120331
C19orf63	-1.40991851069086	5.47390327330373	-17.2818148536396	1.82980431904368e-31	1.53931828127196e-30	60.8822869335844
ZNF558	1.56220852611117	3.56031434010869	17.25597570511	2.04345013728986e-31	1.71301554366094e-30	60.8739101553682
HNRNPA3	-0.809727312354197	8.69538744198308	-17.364695876981	1.28475313358106e-31	1.09011727072601e-30	60.8660619130525
GIGYF1	0.88149192332676	6.86024438341345	17.332793539466	1.47194763138764e-31	1.24579211474326e-30	60.7966471960893
POLR2L	-2.21628792337699	5.67362406598123	-17.2574973149294	2.03019990274535e-31	1.70361581402475e-30	60.7837301371091
QRICH1	0.640137307979248	6.02592021863149	17.3113384409736	1.61306446936654e-31	1.36246920129727e-30	60.7817015314723
PKIB	-1.23615731931404	5.58859179671093	-17.288665705083	1.77703151474103e-31	1.49567564431449e-30	60.7633517164395
BMS1P4	2.05619569416122	2.83108729665291	17.2053109744264	2.53809851739922e-31	2.11600995039804e-30	60.7363295629236
FBXO38	1.05933363004028	5.03030070324262	17.2761783160868	1.87440461369288e-31	1.57525340499496e-30	60.7172412470674
ZNF434	1.13182929537689	4.32782642949577	17.2511528689724	2.08602576434975e-31	1.74783040495918e-30	60.7165433210958
TRPC4AP	0.657149417650711	6.24237222274396	17.3020514929157	1.67830017099983e-31	1.41471230140127e-30	60.6997371649414
HPS6	-1.90973232679974	3.34199510115506	-17.1988146661849	2.60969683192582e-31	2.1735343534426e-30	60.6596299821277
C6orf89	-0.819772945303265	6.42202804841229	-17.278886301172	1.85284210436574e-31	1.55791510072461e-30	60.6538524037444
GPRC5C	1.68579454459659	3.97022296548261	17.2106540888346	2.480694608102e-31	2.07124995636035e-30	60.6486960941249
PAX9	1.21603445098808	3.40087301778348	17.2000511156239	2.59591446298186e-31	2.16313270946231e-30	60.6382711791573
SCARB2	-0.898311406895351	7.73717720857359	-17.2900191168416	1.7667887380755e-31	1.48780336634313e-30	60.6192331015052
DNAJC27	1.82544406626113	3.47825317334183	17.1904153474674	2.70529255735317e-31	2.24867359488938e-30	60.6057729876276
[truncated: 14,725 more rows]
