# Supplementary material for: The transcriptomic response of cells to a drug combination is more than the sum of the responses to the monotherapies
Source: eLife. 2020 Sep 18;9:e52707. doi: 10.7554/eLife.52707 (PMC7546737; doi:10.7554/eLife.52707)
Supplement: Source data 4. [file elife-52707-data4.zip › MCF7/limma_t0_MW_12.txt]

1	logFC	AveExpr	t	P.Value	adj.P.Val	B
C17orf91	5.08478041094646	6.22040122393268	85.4159367709439	1.43448829259437e-93	2.39903822053483e-89	203.081899894008
UBC	3.99185997670699	10.845093444045	83.596499768154	1.14188569161125e-92	9.54844815325325e-89	201.727530861953
DNAJB1	4.79136363020481	9.70935114870328	76.1500513074633	9.01572583165397e-89	5.0259666269527e-85	192.788014042135
DNAJA4	5.56425027247276	7.65985678493217	73.1471183773375	4.28701667654814e-87	1.47515891921102e-83	188.875030469803
FOS	4.75403327792708	6.70296140946639	73.1254997671776	4.41030530737569e-87	1.47515891921102e-83	188.601152489063
NXF1	2.66666451344344	7.46721710303826	71.3573928605032	4.60907178110845e-86	1.28470194112096e-82	186.512982751738
HSPA1A	5.31373649912092	9.30862539928997	71.0091293369946	7.36577624182907e-86	1.68790054080757e-82	186.108485190865
PPP1R15A	6.57951489655608	7.73047738173972	70.9411101731484	8.07414752837873e-86	1.68790054080757e-82	185.859554357837
MAP1LC3B	3.4252281911853	7.62558097053956	70.6730423262363	1.16042772169568e-85	2.15633257973761e-82	185.586554845337
IER5	4.6796557081156	7.83467038761343	68.1407211053694	3.81641418117755e-84	6.38257107660133e-81	182.126229930625
HSPA1B	5.14478276580241	8.83758207858262	67.7174721216395	6.92593190256709e-84	1.05299350125938e-80	181.570136912905
HSPH1	3.95324637774021	10.3379439314484	66.4757432707105	4.06310573687704e-83	5.66261502862763e-80	179.826104867345
GADD45A	4.53000843087484	5.41162096556908	65.2849679563386	2.2841431458883e-82	2.93846230552584e-79	177.652753970776
ZFAND2A	6.27259848642438	6.89223470843203	64.6070637845039	6.18700196212857e-82	7.39081577247416e-79	176.996174940733
SDC4	2.28966300214292	7.92862480671931	64.5329820448005	6.90295007370621e-82	7.69632913551085e-79	176.968678047115
HSPA8	2.0199953993569	11.9936459746859	63.1106358653458	5.78509239072914e-81	6.04686782140963e-78	174.862514775738
JMJD6	3.49121100506675	6.14538139994074	62.4867571185267	1.49126935210384e-80	1.4670581555638e-77	173.840851685004
SAT1	4.21853556032414	5.89732516241368	62.4016727725882	1.69802572800496e-80	1.57765457084195e-77	173.563128118398
SIK1	2.99799062132715	7.20892170867376	61.6775667532267	5.16195909313132e-80	4.5436107301857e-77	172.652736774859
BAG3	4.96033082368839	8.79206796542452	60.2815030827575	4.56224017150761e-79	3.81494523141466e-76	170.504307916705
MXD1	3.99936187318068	6.88739720859648	60.1314969973907	5.78227346572794e-79	4.60489244956352e-76	170.223506188981
VPS37B	3.81084922973565	5.05825952820964	59.7794834294475	1.01059472332615e-78	7.6823573422302e-76	169.491220055622
CDKN1A	3.18366279635842	8.02918651422638	59.505877261217	1.56308286007166e-78	1.13656511964515e-75	169.268223772477
KIAA0513	4.05672439422357	5.82949933495263	59.3329180597354	2.06129235965036e-78	1.43637722594969e-75	168.913865339021
PRMT6	-2.78896723286623	6.70457695712868	-59.0723627556767	3.13169183383174e-78	2.09497656916008e-75	168.465872194976
VEGFA	3.80924407654786	7.06037922764422	58.5587721509777	7.17869716589546e-78	4.44653820009021e-75	167.718068061388
TSPYL2	3.77076789452635	6.38540384366304	58.5818370180883	6.91516335546966e-78	4.44653820009021e-75	167.714279616852
PRNP	3.17167182961546	6.66236760372295	58.4096338554622	9.14578289385031e-78	5.46264546845545e-75	167.476336731445
SLC25A25	2.5866752148952	6.24587187674517	57.7043933403732	2.89755558067492e-77	1.67099032866232e-74	166.320344691295
TNFRSF10B	2.76123131102954	6.47513920581161	57.5711743168788	3.60813412276908e-77	2.01141450230634e-74	166.09757716401
H1F0	-3.21032506214864	7.72711080413696	-57.5083436540028	4.00201255668425e-77	2.15902122574153e-74	166.010435107078
KIF20A	-3.42632361462975	5.81745294395838	-56.6634974766255	1.62874557040828e-76	8.51223153734628e-74	164.544163857585
DNAJB6	2.45012039131028	7.80144613763983	56.554908014218	1.95354319003258e-76	9.90032009397118e-74	164.448875380331
PARD6B	4.21525705150289	9.35984265063281	56.3833184024957	2.60555334157029e-76	1.28162570836534e-73	164.156677219776
MCL1	3.12979735207734	10.2091383836117	56.2332163834748	3.3543472604003e-76	1.60280295951242e-73	163.898925016468
HEATR6	-2.30141061043254	7.84462438321741	-55.8339556704284	6.58824694183817e-76	3.06060671820282e-73	163.225301821774
RAB7A	1.69001828195534	8.60384147926901	55.265633065692	1.73573568983146e-75	7.84552531803819e-73	162.264492764634
LMNB1	-2.38700439005004	7.53408584336184	-55.0029061244712	2.72488305578694e-75	1.1992353743416e-72	161.811804077041
HSPB8	2.59407909375804	8.67105303983863	54.4602634910161	6.96119805281324e-75	2.95969838195196e-72	160.87555202932
KLF10	3.3378883782364	7.44018767785237	54.4506066917491	7.07892461600564e-75	2.95969838195196e-72	160.859546893494
STIP1	1.90699354816736	9.50524692810074	53.9770415395235	1.61670052054934e-74	6.59456085504076e-72	160.020316671298
RTN4	1.6867105798664	8.20824084217759	53.6912654906447	2.66989569554597e-74	1.06312703838835e-71	159.531714677864
SESN2	4.44976061200318	6.73073296517458	53.6567824742886	2.83697900463302e-74	1.10338690403448e-71	159.452701108388
AURKA	-2.79041030754837	6.86782300198997	-53.5325793839445	3.53133779665039e-74	1.34222939343594e-71	159.250482365518
STX3	2.36761004512445	7.26471962093819	53.4003869315688	4.46031400166598e-74	1.65765091919693e-71	159.020934031238
DNAJA1	2.46752500387249	9.61681679901245	53.1618368021911	6.80755050041385e-74	2.47498857758525e-71	158.57823099123
CSRNP1	4.57528008189542	5.15068521785139	52.7313605435819	1.46658819495719e-73	5.21855765371574e-71	157.656941157582
MRPL18	2.91073637371295	6.42466694507529	52.5886622491873	1.89391205939844e-73	6.59870526695407e-71	157.574826106174
HBP1	3.00634720866679	6.10881226071028	52.4521147684977	2.42040538044679e-73	8.2609917515494e-71	157.31404945514
STX5	2.84740744372451	5.97928525378897	52.3569995911543	2.87240467525751e-73	9.60761915780133e-71	157.142192473681
TES	3.80979232130861	5.93738087172614	51.6828128998324	9.74844498877241e-73	3.19672537239666e-70	155.908702762027
CCDC9	3.17787462867335	5.80123188275644	51.4014135274539	1.63060271333427e-72	5.24426918803891e-70	155.404720044016
IARS2	-2.43857105014902	6.96553155880434	-51.3835878364122	1.68476320443093e-72	5.31622260960433e-70	155.387133724485
EGR1	5.90925867450164	7.31746040913881	51.2443038568407	2.17559526803772e-72	6.73789912271533e-70	155.100689926431
PHF13	2.62304157601582	5.63553052157035	51.1648399881181	2.51798743328701e-72	7.65651306078035e-70	154.982778342263
HSPA5	2.66577186689795	10.5527548020853	51.0150567374387	3.31855658809575e-72	9.91063221059167e-70	154.678202366702
ZNF473	3.37608490726262	6.17128838010622	50.4708638943301	9.10587518377957e-72	2.67169572936017e-69	153.702059799074
MAFG	3.36014825424454	6.70722584074029	50.4354878303439	9.72680620725753e-72	2.80467425879612e-69	153.639968003384
DEDD2	4.41975366299305	6.41955434437307	50.4100049241212	1.02004329988107e-71	2.89139053342559e-69	153.588738880419
NUCB1	2.88886482945573	7.6619737684796	49.9379936004907	2.47081153328129e-71	6.88697534709939e-69	152.700095317515
GADD45B	3.45234671061456	5.51505952483269	49.806439029571	3.16610407379007e-71	8.68031549673199e-69	152.446189509103
RBM14	3.16430036035051	7.3102521493805	49.3407536740935	7.65319315948391e-71	2.06438713547111e-68	151.573198862344
SERPINH1	4.3972347339394	9.03932703530522	49.1013317515649	1.20842529360643e-70	3.2078896206784e-68	151.082732383666
AKAP17A	3.37185233020587	6.15632656702606	48.9536195080905	1.60344896320062e-70	4.19001257196361e-68	150.838239415698
IL6R	4.77084820307824	3.92623683264399	48.8333341422517	2.01992637499737e-70	5.19711518391632e-68	150.063409799751
SERTAD3	2.65181909252162	6.08400992785327	48.3388018382065	5.24841018990261e-70	1.32043795129016e-67	149.6560102041
MYO10	3.07085521531231	5.94259595832245	48.3347368572231	5.28996309115286e-70	1.32043795129016e-67	149.647227408288
DUSP5	3.91644407328187	4.47402428634682	47.8150711490506	1.45708389461142e-69	3.58356927257079e-67	148.503254770022
SNIP1	2.68641755503215	5.15271615888027	47.7383849563173	1.69352371197564e-69	4.10470877667836e-67	148.462811868742
TRIB1	3.81622322015195	7.1775657704366	47.5005073387384	2.70386525062098e-69	6.45992035019789e-67	148.014580540144
HERPUD1	3.87889223666528	6.39996889195011	47.469554179742	2.87404605984953e-69	6.76979525421457e-67	147.948877493679
APP	1.52200321508932	8.8654038719346	47.3542929348037	3.60864894188992e-69	8.3820895700232e-67	147.688375416247
NAB2	3.72216833396655	6.74429635336419	47.2824482210196	4.15979749099026e-69	9.52992510127688e-67	147.585180820792
MEF2D	3.19954087195945	5.28492277923607	47.2411165350374	4.51463398533448e-69	1.02030728068559e-66	147.484049262694
MT2A	4.34497904987973	7.21193164564443	47.0332966173853	6.82035031740336e-69	1.52084718277672e-66	147.089741296997
TFE3	2.32675982625367	6.72470095457409	46.9801239945253	7.58174460741112e-69	1.66838285282031e-66	146.983025619528
GEMIN5	-3.07726553747154	5.94301462918895	-46.6865164201297	1.36277757968928e-68	2.95988210944462e-66	146.351390613418
ZC3H12A	4.43633080658372	5.32240791917296	46.4561458182925	2.16402109747279e-68	4.63988318386345e-66	145.915134229539
EIF1AD	2.35876034698627	6.43120715503031	46.3837576346638	2.50355654948277e-68	5.29993414348732e-66	145.790355070372
NCAPD2	-2.15725062298997	6.83603590534476	-46.2276661037648	3.43044907438583e-68	7.17135379000357e-66	145.476221352257
SF3B3	-1.53481603321992	8.48671373457307	-46.2066484730118	3.57933524261621e-68	7.3902225429029e-66	145.409597442759
SPSB1	2.95227452677311	4.81058564964061	46.1039035399305	4.40669242396454e-68	8.9875029388272e-66	145.207248242182
C16orf72	2.21700778382428	7.06883648947183	45.6065558657993	1.21306162320182e-67	2.44424609475028e-65	144.203447621148
PXN	1.9534512182542	7.72764029444019	45.5903282901951	1.25402249297999e-67	2.49669906816634e-65	144.152434118098
HSP90AB1	1.30671539989832	12.2065673647244	45.4956493830409	1.52245957839549e-67	2.99548399871602e-65	143.850947419634
TRA2B	1.52216662864099	8.20357597403313	45.3852836679784	1.90961281088872e-67	3.71353077317476e-65	143.723419056662
DDIT3	5.70406917706127	6.72634808064563	45.1947098937179	2.82729088619496e-67	5.37313781599141e-65	143.343907143791
CCNB1	-2.30532916452914	7.20924674371709	-45.1147137579152	3.33506163555166e-67	6.2669180666254e-65	143.191043417188
PIM1	3.8689826827192	4.25635696778527	45.1981370012341	2.80737191364405e-67	5.37313781599141e-65	143.140803637984
USPL1	4.43808355303738	6.33987128627438	44.7953718362677	6.46573785280278e-67	1.20147777611415e-64	142.543436526952
PMEPA1	2.32951828378862	7.04533868046243	44.5022571203871	1.19168713542776e-66	2.19008523658175e-64	141.913494789297
BHLHE40	2.59509750846415	6.82896665127999	44.4598205174501	1.30238285752472e-66	2.36750553361342e-64	141.838469252204
ETS2	2.04984266155956	6.36117609938898	44.3656490768693	1.58658498793478e-66	2.85312336970121e-64	141.64682505638
PAK1	2.75140190706781	4.41516151120314	44.0196956432924	3.28706414739562e-66	5.84817668096216e-64	140.891837223871
MICB	4.03943721271219	5.17514329826187	43.8538511053537	4.66936369149068e-66	8.22004614489369e-64	140.565696059344
ATP6V1G1	2.41940915455505	7.82261612554127	43.815575712461	5.06425662909831e-66	8.82235706927501e-64	140.449743788226
RNFT1	2.97892721758018	6.72540781486655	43.7867299519875	5.38400998658417e-66	9.28269927996223e-64	140.413913163945
MORC4	2.80603522368383	5.20734580627586	43.7538840848173	5.77301405500775e-66	9.85182520979077e-64	140.358839054297
PI4K2A	2.08082542764469	6.12383947389819	43.6954134443112	6.53711857074827e-66	1.10431081795146e-63	140.230944915089
CCNA2	-3.03521384553255	5.48221964919826	-43.4951150824901	1.00186773216646e-65	1.67552359527519e-63	139.795321393775
ITGA5	4.10496924032691	3.80200093223678	43.3125109578551	1.48090504850321e-65	2.45214416150176e-63	139.202759059316
MT1X	4.96538271623582	5.90502223325212	43.1893269183069	1.92922340575148e-65	3.1631698272341e-63	139.129159495296
FAM53C	2.30775087096528	7.2283258284205	43.0166330422936	2.79832668079671e-65	4.54361314656739e-63	138.746272730386
ANKLE2	1.51208246748129	6.9967190703404	42.9505040095114	3.22776436034474e-65	5.19049338100053e-63	138.609784786692
STK40	3.27401134489038	6.58507542584907	42.9043152111335	3.56664620251579e-65	5.68081819913086e-63	138.52498855906
CLK1	3.41439913572149	7.00246078561596	42.8627870115682	3.90192708736653e-65	6.15621024614319e-63	138.430158832375
KLHL21	2.7833278389508	6.12074249085	42.8448864716811	4.05610004363338e-65	6.33964646072193e-63	138.395497370346
FHL2	2.7220268158124	5.71095113597258	42.5531777763074	7.64291454391288e-65	1.18351947067036e-62	137.778146374765
C20orf111	2.3767404433786	6.43378349403498	42.4258775145864	1.00893938326006e-64	1.54802772895792e-62	137.491303066757
KDM3A	2.37915560515665	6.19680587958183	42.3206786681228	1.26992330781554e-64	1.93074521817338e-62	137.262139468833
SPRED2	2.48239749624118	6.18700431150024	42.2691630267584	1.42162724188512e-64	2.14191837777358e-62	137.14932998049
ZHX2	-1.91561276903919	6.42587084609066	-42.2513835791338	1.47812872543496e-64	2.20716292894413e-62	137.11583789092
LOC283624	4.69963925858963	4.97776380664974	42.1711735704096	1.76260062328372e-64	2.6086489224599e-62	136.928009942933
IFRD1	2.56354231703331	7.38493088016067	42.132712246586	1.91802633896404e-64	2.81377828884513e-62	136.819089600976
OTUD5	2.23148912340653	6.08311652434137	42.0909982719792	2.1022915542147e-64	3.05728034371188e-62	136.751956270505
UMPS	-2.55304031587522	5.72626335828532	-42.0652110087459	2.22504316283913e-64	3.18048050045483e-62	136.699650229161
STC2	2.13429813514068	8.15963986627405	42.0754563344613	2.1754300324713e-64	3.13636998819397e-62	136.671770651406
HMOX1	5.55662268600504	6.75584619051977	42.0485306397664	2.30827462236534e-64	3.27149023596932e-62	136.664925826428
STK10	1.87564181005652	6.01085645498563	42.0305366258868	2.40159031565828e-64	3.37514255790497e-62	136.613800299645
DUSP1	2.76303391021273	5.4953577980922	41.9929096599568	2.60922080244695e-64	3.63638405834357e-62	136.542407397556
SLBP	2.11221841067359	6.60477268788022	41.8876795057692	3.29137926762895e-64	4.54917577453112e-62	136.29597665592
DFNB31	3.50455396592635	4.98474938845129	41.7965665190659	4.02621246446322e-64	5.51921125046581e-62	136.117529125184
MAP2K3	2.56184408827357	6.22149018862219	41.7722427340774	4.24903037586829e-64	5.77729951268465e-62	136.041441369556
ZFP36	3.02049071798299	5.86929075058073	41.6172857960421	5.99245659172361e-64	8.08208419677303e-62	135.720263377687
SLC39A14	1.9924641666758	6.34528114217807	41.5237863888032	7.37803631662153e-64	9.87122234873427e-62	135.489941684786
CCDC84	3.43436186834492	4.8243065118648	41.5129168711356	7.55882581054357e-64	1.00328414964707e-61	135.483110318523
PRKCA	2.58478765580268	5.39076568654577	41.4782171121499	8.16646636874593e-64	1.07540144528273e-61	135.404139076244
YTHDC1	1.68014572934631	7.2461261700118	41.3522870472705	1.08171072715609e-63	1.40440300994582e-61	135.080921297994
PRSS23	-1.97006057471482	7.51479796878689	-41.317797131239	1.16843265318842e-63	1.50314366860948e-61	135.014815539414
FKBP4	2.19111469784033	9.34824450160857	41.3516378779841	1.08328144153917e-63	1.40440300994582e-61	135.01313738659
ZFAND3	1.71296276828621	6.50130552472739	41.0509385318648	2.12614146814328e-63	2.71431984070444e-61	134.42729374793
EPHA2	2.77265615939196	6.00704891373219	40.9460032494293	2.69301651063794e-63	3.41197031241734e-61	134.194134938433
TRIB3	2.94108630271423	7.80822936799348	40.8678486140405	3.21248926468047e-63	4.03952409492602e-61	133.985247659129
TSPYL5	-2.1600504737246	6.31818720587716	-40.6503859818481	5.25623209918876e-63	6.56009146468901e-61	133.548807828698
PLK1	-2.7195469223168	5.46930024210235	-40.565339111087	6.37644787499495e-63	7.89923809343818e-61	133.355576743298
IVD	-1.78428593566793	6.16211062861071	-40.5359067655988	6.81792434263173e-63	8.32284428512212e-61	133.283372386142
RAGE	3.47046666540134	3.65203643386363	40.5583172302039	6.4790800546811e-63	7.96736285547696e-61	133.217619791615
AEN	1.73940447846978	7.40668228714742	40.4997163175672	7.40332733223602e-63	8.97197436987791e-61	133.155382129589
WDR37	1.68412202963817	5.93147661887449	40.4306337667613	8.66552721854398e-63	1.04260631081244e-60	133.033879896513
MAP3K14	3.0921448039274	5.93432447964536	40.3242328660911	1.10483821662763e-62	1.31980816677718e-60	132.79905135554
LEO1	-2.67747856221555	6.09344048592923	-40.2334528902077	1.35990564679403e-62	1.61298312319031e-60	132.602998234736
VCL	2.20965930883097	7.3146997792152	40.2016123944835	1.46282436301878e-62	1.72283624275536e-60	132.458472970524
ATG16L1	1.63112745276867	5.91666001766437	40.1702509718984	1.57188458523465e-62	1.83833551073177e-60	132.434017854759
KIF23	-2.35666605956581	7.00670045513379	-40.1305617209385	1.72176021355527e-62	1.99963318135405e-60	132.330381517542
BAIAP2L1	1.7601063695791	5.59387859369574	40.1017551105597	1.83950682771668e-62	2.12164911632647e-60	132.291195227606
PCDH1	2.61766265715765	5.18765022408441	40.0777789541967	1.94368866488798e-62	2.226455426821e-60	132.245633334138
ELL2	3.77587438285379	4.13746014717942	39.9649560388327	2.51988604512703e-62	2.86684178358533e-60	131.920998213763
ARF6	-1.71839312254058	7.25380671598134	-39.9369160873034	2.68811307916106e-62	3.03756777945199e-60	131.885393936702
UBB	2.34846051539945	10.3065917317109	39.8450516164969	3.32293494999749e-62	3.72971571166161e-60	131.545289824708
LOC284454	3.7698830919438	4.08158548463672	39.7627431115004	4.01955640495286e-62	4.48153742109544e-60	131.4791326222
IL4R	2.88560199795298	3.96943917364284	39.754790428847	4.09423185627315e-62	4.53456513670941e-60	131.467481157429
YKT6	1.63700600355433	7.19490619110533	39.7209059047272	4.4284339334616e-62	4.87244270415868e-60	131.354320593709
CTCF	-1.75159131855179	6.59581948611356	-39.5155503574898	7.13392285919216e-62	7.74725492838505e-60	130.924547568603
HBEGF	5.45425403468976	3.73757462923029	39.7110648288031	4.53056306446708e-62	4.95223115621878e-60	130.900318003385
CSTF1	-2.09611602791891	5.78059363327777	-39.4937758345411	7.50483823496487e-62	8.04557145138157e-60	130.897002213434
AZIN1	2.54979864135063	9.65199339190434	39.4100401607262	9.12207868813075e-62	9.71704738728017e-60	130.552824737592
KDM1A	-1.58703579910421	6.66648144044669	-39.3426404271049	1.06764670185937e-61	1.13008376214532e-59	130.512033923628
NCRNA00201	4.32014360709463	4.91844219444141	39.2548933521839	1.31082766174514e-61	1.37875986258024e-59	130.340320626738
DENND5A	1.965738880833	5.43704737635107	39.1826926590602	1.55240928434666e-61	1.60262301675392e-59	130.160222370707
TP53INP2	3.35477714363551	3.91068928026686	39.2095961622659	1.4575360508938e-61	1.52348955719675e-59	130.147759949125
PRR11	-2.41020059869907	7.51245931439233	-39.2041958801431	1.47609834915336e-61	1.53330862057396e-59	130.144352976553
PNPLA8	2.62221123152885	6.42752123418809	39.1507759801243	1.6730846810304e-61	1.71660541138358e-59	130.058547640691
FUBP1	-1.60219318149767	7.09185198545167	-39.1452044148708	1.69510167145867e-61	1.72859026545578e-59	130.036006463684
LOC147804	3.67083829551882	4.73925526218779	39.110162660517	1.84044218532971e-61	1.86542758226994e-59	130.001470336538
ATXN7L3B	-1.92964454931851	7.35809121352165	-39.0720635943431	2.01278634104791e-61	2.02782161251116e-59	129.861932630504
RSRC2	2.29208104300337	7.26264497055346	38.896209311474	3.04557713270821e-61	3.03179952186977e-59	129.429268347587
MAFF	6.86853461061345	3.55005147507574	39.499755495046	7.40108066301578e-62	7.98552729085651e-60	129.28794542472
CLU	2.21109078522554	8.66636336964224	38.8376603952671	3.49715603893902e-61	3.46073595237966e-59	129.236364956924
INTS3	-1.73516470686429	6.2585639365588	-38.7137560102913	4.68866641392167e-61	4.61254453567212e-59	129.04677360925
C7orf53	5.55036863683378	2.92084194703507	38.9126348636057	2.9298035803508e-61	2.93401407651418e-59	128.810876260637
TOP2A	-2.97228756710005	7.71246456677013	-38.5538814178113	6.85298691930813e-61	6.70230135897714e-59	128.609661839192
VANGL1	-2.69399591131783	5.58619610547376	-38.4475107862945	8.82837500115444e-61	8.58405485577365e-59	128.43474856151
GINS1	-2.11726010017945	6.00348475754953	-38.3730579600446	1.0544682732155e-60	1.01935996539052e-58	128.250552092092
TARS2	-2.84403111331073	5.42959396772546	-38.311831993057	1.22061352951495e-60	1.16648803814903e-58	128.10799461537
PHF1	2.17337370194282	5.47884563925387	38.3173837734209	1.2045157357499e-60	1.1577196071656e-58	128.101625991025
PATZ1	-2.4244151994069	5.48783334293799	-38.2731399657646	1.33900265004618e-60	1.27235683632797e-58	128.019567392768
EIF5	1.79995511159424	9.97274882645205	38.2228199475913	1.5104980308171e-60	1.42720729194267e-58	127.725934366882
BCL2	-2.8897790031095	5.85471034630259	-38.0819832749483	2.11801154046229e-60	1.98997893273546e-58	127.561123211221
PEA15	1.84178339674044	6.23329816051976	37.9212970458032	3.11895491949392e-60	2.89785567075646e-58	127.120206657242
DUSP3	1.74890977300999	6.61964217285845	37.9239425133039	3.09910899854148e-60	2.89550273137473e-58	127.116537793585
KIAA0907	2.10102594839534	5.76640808236478	37.8743073799903	3.49364558195108e-60	3.22805131008563e-58	127.01890398001
TRIP13	-1.65874936815795	6.92683617992374	-37.8043511358553	4.13741064902597e-60	3.80187119199507e-58	126.832593831929
KIAA1467	-2.03671361373923	5.88642277267532	-37.7615283693645	4.58932188812319e-60	4.19408848398755e-58	126.780157831549
ARID3B	4.27844211586992	4.39100698485396	37.7356484142648	4.88627522485939e-60	4.41719280327289e-58	126.719266982053
CHORDC1	2.67705930608233	6.49101414277378	37.7513664883601	4.70368603092739e-60	4.27524158593639e-58	126.695037393309
CBX4	2.88839768716289	6.74108366463695	37.6481687513334	6.04143140898487e-60	5.43209133784209e-58	126.438063012586
NUDC	2.08917355044279	7.81231681290727	37.6361093547806	6.22098802479142e-60	5.56362586773324e-58	126.366460532467
FAM83G	3.2764996489891	5.92678586782077	37.5178183037553	8.29496109270628e-60	7.37898560183084e-58	126.161262528544
CAD	-2.18843390726108	6.79935492127865	-37.409733763673	1.07966358083339e-59	9.4535569245328e-58	125.891574381087
MYC	1.75403847472779	8.01379775868194	37.430517905458	1.02625023899335e-59	9.0331626299604e-58	125.87582229315
SPAG5	-1.39418094240659	6.7304239367738	-37.3373299648601	1.28864629631852e-59	1.12246461768911e-57	125.683172010573
PLAUR	4.38629987446939	2.52076719031073	37.4448090679953	9.91078552838817e-60	8.76973424215681e-58	125.613305841255
FASTKD2	-2.71929265400874	5.46614120634112	-37.2347128235179	1.65679287815064e-59	1.43565824322235e-57	125.501488735826
RNF114	1.21932997564525	8.5965685655864	37.150848069723	2.03541880586319e-59	1.74565867226954e-57	125.162385827315
PLEKHA6	1.72024488924301	6.64507385984049	37.099985241528	2.30648374025256e-59	1.96804255469305e-57	125.097821517265
KIAA0415	2.42844838060267	7.22889417836739	37.0625082358634	2.52929163331402e-59	2.14720168911389e-57	124.989968127153
KDM6B	3.22724082261099	7.18789582028028	37.0013132949189	2.94082003264351e-59	2.48395324373384e-57	124.84742924397
SNRPA	2.17305068336006	7.08013302582142	36.9817983688867	3.08578957495809e-59	2.58033724257995e-57	124.794196938767
BBC3	4.16813410718721	4.62839357349707	36.9408680348296	3.41372317236742e-59	2.84035354898869e-57	124.758214936225
GFRA1	-1.67343742288342	8.7630723594974	-36.9858440453967	3.05515427741151e-59	2.56755779575025e-57	124.75757849308
DAGLB	1.9374396468903	5.65656858871749	36.9097596609181	3.68632013836901e-59	3.05198108881601e-57	124.669588233438
BCL10	2.46275257183247	5.00470492733472	36.8846378438275	3.92242666178166e-59	3.23146125574564e-57	124.644400325656
HCFC1R1	2.44525174774315	4.61353253023999	36.7526952195178	5.43779954380795e-59	4.4247411893865e-57	124.312272004045
TRIM26	2.28126179232087	7.15230588866758	36.7796280922111	5.08660949269216e-59	4.17002240959724e-57	124.293396655698
ESPL1	-2.42098467556062	5.89644998544105	-36.7517743074464	5.45023131436032e-59	4.4247411893865e-57	124.291836246781
MAGEF1	-3.05599236707554	5.02894836281411	-36.7448499850031	5.54462917959098e-59	4.45809511535959e-57	124.247923545469
MAP3K12	2.98639290049974	4.05999004046435	36.7078234834727	6.07814607711785e-59	4.86368014324014e-57	124.207851908242
MIDN	2.526550934232	7.32255438856202	36.745064830391	5.54167557038897e-59	4.45809511535959e-57	124.189720579997
NR4A1	4.65218386558196	5.57460740685181	36.6998360981147	6.19987120498893e-59	4.93745933486833e-57	124.18813122478
TMEM159	2.20469964981419	4.46897593340211	36.6713903831024	6.65371775941419e-59	5.24890451926618e-57	124.118190361704
BRD2	1.262784707592	9.33574667072424	36.6945022343662	6.28252511520942e-59	4.97957109131575e-57	124.008362223601
FAM102A	1.66107804427759	7.83060391766275	36.6404181132202	7.18612365511897e-59	5.64228788770937e-57	123.915797224471
ZMYM5	2.60013066297085	5.37768604896849	36.5925907473598	8.09404941050822e-59	6.26689270098794e-57	123.910166618583
AKAP1	-1.54615637512384	7.27772795720735	-36.6061722828018	7.82504513872044e-59	6.08679325116096e-57	123.874455828528
ULBP2	4.15139839218615	3.07382504766307	36.6244715768063	7.4768096644041e-59	5.84309181436889e-57	123.74833824681
ISOC1	-1.73133163235384	6.60255765383283	-36.539749059548	9.23256429152793e-59	7.11545646136005e-57	123.737334239245
FOSL1	7.59433056066946	3.29180561096025	37.1882189907636	1.8569537524173e-59	1.60080899770242e-57	123.628263262073
TUFT1	1.51619414589441	6.85772928098336	36.4639140014604	1.1155134351252e-58	8.55772783900635e-57	123.514205361587
HJURP	-2.59735523121041	5.26193072498475	-36.407788380747	1.28342687716709e-58	9.66848247465877e-57	123.463067718525
DARS2	-1.99368230609634	6.67019946308872	-36.4149923054104	1.2605217128256e-58	9.53889824673998e-57	123.423986012544
TPD52L2	1.28708654814626	9.07026353119499	36.4431541946047	1.17486984434975e-58	8.97192843694303e-57	123.376727955265
RUSC2	2.46841163458585	4.35076949986825	36.3294108351704	1.56151692413656e-58	1.17106766992197e-56	123.265949346899
ERRFI1	2.5159190925156	6.55432031024979	36.2912150296828	1.71835513935764e-58	1.27723428224965e-56	123.122078441603
SFXN1	-1.51733086476693	7.55726500630619	-36.2955520406367	1.69977451524288e-58	1.26906379432687e-56	123.086333501715
MKNK2	2.78294680607141	7.02638550019131	36.2560871993354	1.87660910374081e-58	1.3886907367682e-56	122.981578390699
SNAI1	5.31881990903074	2.99637033650272	36.4266365207485	1.22436764617011e-58	9.30742023388591e-57	122.935375239737
KLHL25	2.90754734299956	5.35644968361588	36.1595581428644	2.39153821532058e-58	1.7619420754635e-56	122.805187063352
POGK	-2.13727631112174	6.10432731781591	-36.1393617220109	2.51617164947532e-58	1.84563397657128e-56	122.773926436025
WBP2	2.03097765514755	6.83470217058966	36.0855295320591	2.88137320141771e-58	2.1042832061358e-56	122.556000070514
LATS2	2.2402320749423	5.77404174195723	36.0594888108284	3.07679942305529e-58	2.23723450222507e-56	122.540619426754
ARHGAP11A	-3.23518775930901	5.98473631103206	-36.0282319068257	3.32913204729299e-58	2.38954525145614e-56	122.494945124149
ATXN7L3	1.66353365274011	6.40371953744931	36.0391615392867	3.23860687125266e-58	2.33458884977713e-56	122.447983152448
CCNB2	-2.2783469138891	5.58944335452471	-36.0087400868976	3.49696242840445e-58	2.49928203643744e-56	122.439362445763
RBM12	-2.33707914792115	6.1636483520479	-36.0014991556353	3.56146283338204e-58	2.53454912448857e-56	122.416002513075
YWHAG	1.783524832082	9.44887194602258	36.0535439844631	3.12325793307384e-58	2.26118466115701e-56	122.381781295199
TCEB3	-1.59018499321831	6.14385835806823	-35.9910186728586	3.65695379279067e-58	2.58054410255828e-56	122.379037424739
MBD6	2.14055778128055	6.68676939051791	35.9920986414916	3.64699557015637e-58	2.58054410255828e-56	122.330573756657
ABHD3	2.66945700193398	5.45873201339997	35.9417512598772	4.14167587531145e-58	2.91031039238272e-56	122.244318005132
JOSD1	1.52853994052186	6.37289351410987	35.9276973974092	4.29148722786331e-58	3.00296369869397e-56	122.185468493319
GTF3C2	-1.42904760729064	6.21584353906524	-35.8927595293439	4.68806430747167e-58	3.26679947825651e-56	122.126385374492
ZBTB43	2.6982021217682	5.73205727508709	35.8798676320286	4.84357273935991e-58	3.36115811174503e-56	122.095269660835
EPAS1	2.4583360252702	5.21024414180528	35.8134129417811	5.7317876093004e-58	3.94479078098518e-56	121.955646484784
OVOL1	2.65791148666032	5.29803650258219	35.8089836548836	5.7965296161268e-58	3.97299841393871e-56	121.922035771083
HLA-A	2.28944789372256	6.20126595258188	35.8137729204998	5.72655805431117e-58	3.94479078098518e-56	121.891506567367
ZNF761	3.01481215403282	6.40608484460987	35.8072884651906	5.82150275589846e-58	3.9738290648835e-56	121.872183553068
DLD	-1.98078970764695	7.34903439944144	-35.7811787567651	6.22015814810897e-58	4.22869613288514e-56	121.798864041329
SFMBT1	2.04751437942905	5.0492979590026	35.7221274853158	7.22649435486072e-58	4.89295107654618e-56	121.714942335952
UBAP1	1.4947638029239	5.95128342001884	35.6990983863898	7.66215605072689e-58	5.16701200775631e-56	121.619718658039
GATAD2A	1.64573913296289	7.59687202381238	35.6446040968527	8.80170805252798e-58	5.91163716748908e-56	121.404965576174
DKK1	-3.06817769765706	6.41450477589382	-35.4452496720333	1.46395686983356e-57	9.71556138535572e-56	121.029097113823
TRAF3	1.78168676137781	6.29270560375123	35.4743162113336	1.35908024255688e-57	9.09170319060852e-56	121.022225659154
EHD1	2.21085904057915	6.36387943427329	35.4718964654288	1.36751393353633e-57	9.11167451173767e-56	120.998170683023
WDR3	-2.02017014104061	5.65497584333086	-35.366996487547	1.78876901945297e-57	1.17315188554241e-55	120.817441854401
ALDH1B1	-3.5080238994727	4.11482585509358	-35.4149644373782	1.5819369837485e-57	1.04570411526522e-55	120.752745408558
SLC5A10	3.22757222856863	4.04434784924464	35.3101065655898	2.06978683529367e-57	1.35215293099419e-55	120.683416969941
NFIL3	2.37795540848847	5.16866681969889	35.2795085480667	2.23895734388212e-57	1.45697753381652e-55	120.599760198704
CYLD	3.42674549906542	3.98480340412766	35.2462281417827	2.4388548563868e-57	1.56874648531588e-55	120.50392738689
CHD2	2.52188187670094	8.27233738318604	35.2713792486582	2.28620491383533e-57	1.48195701468923e-55	120.430149316684
TBC1D9	-1.77021185899425	7.75291635078837	-35.2397926406398	2.47954093671527e-57	1.5888062308669e-55	120.390017101263
RP9P	4.49176145174692	3.01290106646334	35.2676395263171	2.30827698529796e-57	1.4904874247924e-55	120.371356981766
HDAC5	2.57962793075358	4.9457181551372	35.1719788040164	2.95226077086838e-57	1.88448889816805e-55	120.323858843061
ELL	2.24987646476893	5.28431657852036	35.1533090813295	3.09770798982606e-57	1.96235107658527e-55	120.24409027498
HSPA6	9.65301792483825	4.58931929883194	35.3977612583515	1.65318270925839e-57	1.08849715077312e-55	120.195177833543
PPM1D	1.61272015102594	8.86931357002667	35.1598635113981	3.0458392246428e-57	1.93682947501621e-55	120.125678831937
LOC100128338	-1.93626431189877	6.44541154959426	-35.1092336999258	3.47044461288194e-57	2.19017795116368e-55	120.114909737967
WHAMM	1.609601073535	5.47808293282616	35.0169844339935	4.40386995404397e-57	2.75843899293751e-55	119.894234964953
SNX3	1.46862530376078	7.54798487332864	35.0204919681331	4.36412158783215e-57	2.74381839980845e-55	119.797439875879
YPEL5	2.06162226957621	5.7418497596113	34.8713994889733	6.42050975435733e-57	3.99169535806216e-55	119.515129517706
CD2BP2	1.78404461870146	7.29517073737979	34.8792633013711	6.29086588843177e-57	3.92568810142287e-55	119.433562613312
LASP1	1.24484713973716	7.67559208872058	34.8593344908849	6.62467853355667e-57	4.10337495537784e-55	119.368460783127
NOL11	-2.14047190660782	7.63294480300249	-34.8163446401045	7.40696088519934e-57	4.57099682081453e-55	119.302947087248
METTL13	-2.00440179237524	5.8357622102	-34.7677871775495	8.40339393771031e-57	5.16685147846571e-55	119.260287184801
JHDM1D	3.51884936542071	4.67150614644581	34.7427582573382	8.96880132434083e-57	5.47424209300277e-55	119.218768528886
PIP4K2C	1.26389631289798	7.01245278458541	34.7370422914569	9.10322327284099e-57	5.53608385509065e-55	119.08172479428
CDC6	1.79705836755663	6.83796578638287	34.7192115695823	9.53575729077905e-57	5.75725649570357e-55	119.05547904088
SLC38A2	2.51383398226455	9.49740242822239	34.7275450036737	9.33108272399717e-57	5.65409519841046e-55	118.968631586304
HSPD1	1.62004878947007	11.0907695448554	34.7491246027489	8.82144134151123e-57	5.40402142840417e-55	118.955130779306
FER1L4	2.98378675364432	5.46837949356021	34.6233985796585	1.22415295247302e-56	7.28567045450489e-55	118.883303128517
RYBP	2.38205694226341	6.66934960841198	34.6514504882311	1.13775455143426e-56	6.84453493459949e-55	118.876142392688
RABGEF1	1.93924520589036	5.88654567599332	34.6253811734187	1.21783480770522e-56	7.27395333002219e-55	118.850298679727
FBXO32	3.79992393491903	3.56794980153143	34.6265441718326	1.2141438838081e-56	7.27395333002219e-55	118.8227266595
LHFPL2	2.21316092985551	6.06432015976165	34.5742127538795	1.39195015996241e-56	8.22578603364358e-55	118.723153878404
DNAJC7	1.53273944445487	6.70994357068624	34.5836012840656	1.35821877106267e-56	8.05491160540854e-55	118.687645466718
KCMF1	1.38793033955006	6.89472621982433	34.52343168154	1.58961492810914e-56	9.3608169217244e-55	118.537399245111
ELAC2	-1.67064261477719	6.81938325219402	-34.5048233338114	1.66894526073098e-56	9.75924494421848e-55	118.509943729131
ME1	1.77326636668145	7.38115810285174	34.5181929773477	1.611555396078e-56	9.45672015579246e-55	118.502299569393
CKAP2	-2.45056730074811	6.2742623298305	-34.4853907278999	1.7560604121814e-56	1.02328760743281e-54	118.496253318997
ATP5A1	-1.34996643795861	8.05728225302529	-34.4816672066176	1.77326964916755e-56	1.02972783377355e-54	118.389318873579
PKNOX1	2.10904851145968	5.48048323289609	34.4477654053169	1.93800260312811e-56	1.11762605292119e-54	118.378368791783
SRSF1	-1.54707558639298	8.80616712877644	-34.4590199895759	1.88166924780322e-56	1.08889399654883e-54	118.296465406384
GEMIN4	-2.16437188516727	5.6027002266946	-34.3752112508836	2.3443801427223e-56	1.33813697975726e-54	118.243499271982
DNAJB2	2.73093666700171	6.43803462702827	34.3859527957654	2.27918179748223e-56	1.3053779582566e-54	118.17862479788
SERP1	1.472293682045	8.51458877572485	34.39546771213	2.2229587009419e-56	1.27755193520798e-54	118.137671100567
DDIT4	2.83968365627032	7.79816807553139	34.2932199900865	2.90826214034504e-56	1.64873817068239e-54	117.923711058391
UBE2B	2.35162177825269	6.84805985928007	34.2855707415017	2.96739946349458e-56	1.67658069687444e-54	117.911244533045
PTGES3	2.00138425455464	10.1325666744171	34.3224351755306	2.69313550875077e-56	1.53197272953564e-54	117.867047305352
SH3KBP1	1.95059798627402	4.95510558532694	34.198041986728	3.73707781462611e-56	2.09727816683917e-54	117.764157518471
RELT	2.61973534299978	5.04485782771521	34.1936829908036	3.78029479062337e-56	2.11443645747108e-54	117.761531969004
NEAT1	2.58688642004995	9.32769474472601	34.225079094025	3.47993664678641e-56	1.95954412393454e-54	117.672283500396
ASNS	2.78547887032809	7.81572324876419	34.1268612497811	4.50964252292509e-56	2.5056233074219e-54	117.468611592881
YY1	1.4371979489827	7.74003554407063	34.1292466161245	4.4813092793487e-56	2.49818054626092e-54	117.450034174235
ZSWIM6	2.59006266122255	6.25705567903331	34.0802356206223	5.10125946708947e-56	2.82494911680809e-54	117.399750938013
DNAJB9	3.20692865679411	6.3183972105024	34.0515064615684	5.50420958802607e-56	3.03803304125901e-54	117.373424562689
SERTAD2	2.5148211874682	5.54606232701982	33.9564500560726	7.08122961197222e-56	3.89560802732314e-54	117.099158147418
TGOLN2	-1.95076670906008	7.15191307441648	-33.9231399127073	7.73590760692716e-56	4.2418137317459e-54	116.965607486495
MBTPS1	-1.25612817504995	7.80558467755534	-33.9015031802442	8.19356512086955e-56	4.47807787847785e-54	116.865962485295
CACYBP	2.00710685645329	8.1381518346533	33.8855920457809	8.54747206868836e-56	4.65628413279297e-54	116.774721354267
CDC20	-2.30647193339648	5.81125085555403	-33.8293935528865	9.92569393860018e-56	5.38952290354381e-54	116.748839234445
NDRG1	1.93391545509944	4.92172582393983	33.8121888227226	1.03909395675218e-55	5.6238858681953e-54	116.74336672357
HSD17B7	3.43543078375953	4.381094666947	33.7358620009901	1.27354762177929e-55	6.80473176569869e-54	116.569380723794
SMURF1	1.68952760890335	6.9358845987722	33.7831695498554	1.12261118006209e-55	6.05630625011559e-54	116.560741224303
C16orf88	-2.84911601839503	4.31303628989895	-33.7473320326284	1.2351680477202e-55	6.64210624761179e-54	116.531844811044
CYTH1	1.66210425611671	5.13530455808604	33.736540763712	1.27124328187828e-55	6.80473176569869e-54	116.527114285616
NR2F2	-1.91027512027196	6.03322532752457	-33.703398091001	1.38882792395896e-55	7.37357403183798e-54	116.43121071047
MORF4L2	1.56448626172788	9.25235499048998	33.7272669355084	1.30309447174637e-55	6.94043055588736e-54	116.320243940059
HSPA12A	2.38443519871325	4.31092339411542	33.6309672637491	1.68547760766802e-55	8.86412814799998e-54	116.289328652189
GZF1	1.647000267989	6.16746116026674	33.6514944691639	1.59543976936868e-55	8.44371351358287e-54	116.255162467606
ATF3	4.43322632385587	5.18042201633573	33.6200367521345	1.73549713335355e-55	9.09857493987612e-54	116.238567552677
NECAP2	1.79571733951888	5.53944140407605	33.6318118709681	1.68167367067181e-55	8.86412814799998e-54	116.217294055904
ZBTB9	-2.36664813473842	4.52789890907697	-33.5793096895306	1.93543295592399e-55	1.00835454065024e-53	116.147233528388
ARID5B	2.30859711023562	6.25411291576095	33.6058945736351	1.80244422780245e-55	9.42002414555256e-54	116.128500429531
C15orf23	-2.2501046407165	4.88330018436232	-33.5682165610727	1.99381442838297e-55	1.03554510870425e-53	116.107218988823
FAM102B	-2.38210075422675	8.44299714775629	-33.5576941801616	2.05083445691373e-55	1.0618623980627e-53	115.927206343087
PIM2	2.3385965495796	4.39130425918353	33.4870772913452	2.47855060117914e-55	1.27065898559488e-53	115.881519103576
NAT10	-1.55266645322671	6.02194690774374	-33.4929198259684	2.43997750245629e-55	1.25557488464859e-53	115.861146512358
UBE2T	-2.4837650198132	5.84285336206609	-33.4549203591874	2.7021430002059e-55	1.37357566977032e-53	115.791750779878
SDCBP	1.80941568018781	6.56038943911884	33.4861863879616	2.48448629687591e-55	1.27065898559488e-53	115.784921217048
GTSE1	-2.60255352779633	4.27573123689413	-33.4381608353496	2.82663717550973e-55	1.42817764722733e-53	115.77797942336
SLC3A2	1.81572637896968	10.5994171297276	33.5208824572911	2.2635874719771e-55	1.16840237288102e-53	115.722321957741
ZNF410	1.34417726304785	6.63252422262764	33.4586552347216	2.67516208365686e-55	1.3640064233865e-53	115.711357339322
DAG1	-1.80356970002325	6.73914512981625	-33.4448395493534	2.77634654884523e-55	1.40701877826932e-53	115.696823488798
SDC3	1.95804823524123	5.40564362840751	33.4137583590586	3.01833485085435e-55	1.51587483620685e-53	115.633705027212
ZC3H11A	1.30193273040132	8.21428128822859	33.4338220051342	2.85980024163495e-55	1.44058130244286e-53	115.576011146639
KIF4A	-1.84056960653651	5.85465384270597	-33.3742536865285	3.35689934581192e-55	1.68086181614846e-53	115.528227420526
PPM1E	2.88762275848838	6.25267488242941	33.361839212537	3.47102039062333e-55	1.73281626903835e-53	115.459007422627
CARS	1.76085761273273	5.99171312796993	33.2464471739926	4.73834707505965e-55	2.35145746241239e-53	115.167568842389
TAF7	1.46883829733027	8.41777406796868	33.2634091469788	4.52619244136327e-55	2.25285840444522e-53	115.106979374892
RBM24	2.641785675171	3.99414698370701	33.1719724663118	5.79529410345459e-55	2.84224336029837e-53	115.060800801183
POFUT2	1.70165499779916	5.7830081776635	33.1747372446952	5.7520959277193e-55	2.82935447926993e-53	114.980505187405
KIAA1370	2.34515020735272	7.10216389243496	33.1787423897875	5.69009342251305e-55	2.80711275510644e-53	114.935151621791
ICMT	-1.19489633751258	6.74517217962077	-33.1662618290252	5.88555929614166e-55	2.87807291428869e-53	114.927523357058
AHDC1	2.80638339894015	5.19796688569927	33.1322873684289	6.45269627468302e-55	3.14620677836148e-53	114.886250530445
FBXL20	2.60680070008293	4.18747512850111	33.0998120749644	7.04634380944731e-55	3.42567017061618e-53	114.865199655089
GEM	6.35264000116191	3.48719152573039	33.2124256726722	5.19463082302281e-55	2.5702664462791e-53	114.804952334984
SEPHS1	-1.40519710448541	6.51657750161483	-33.0404282933551	8.27824739698183e-55	4.01291041933693e-53	114.594379264859
SETD8	1.24224954976533	6.32380107707798	32.9935771897174	9.40198460836574e-55	4.54447371648291e-53	114.446307030364
PVT1	1.92348151478794	6.47447278254972	32.9731101775777	9.94007943982741e-55	4.79071724932777e-53	114.428293702775
MAFK	2.53245219504124	6.07218346794894	32.9355808909558	1.10088598080414e-54	5.29057963878402e-53	114.308644252162
THOC6	2.19808275881208	5.55206224421253	32.9208269407089	1.14601496077915e-54	5.47598691544874e-53	114.291957254714
DNAJB5	3.77547719886605	3.26439722128384	32.922306895301	1.14140509116552e-54	5.46958703285164e-53	114.283285304625
SERTAD1	3.19145098411918	5.45539804975964	32.8808041706679	1.27806801638724e-54	6.05507351446466e-53	114.22678726054
CLDN15	3.41866224886695	3.05322504562683	32.8860678048175	1.25985955244747e-54	5.9857645327078e-53	114.189639329477
ABTB2	2.09590465543867	6.24925487726627	32.8894572928846	1.24827312378111e-54	5.94761245644312e-53	114.173307265597
RNF26	-2.39788609826654	5.15903092943668	-32.819330758766	1.51146010078219e-54	7.10046593412396e-53	114.08843194349
SH3BP2	1.83279998196319	6.14612145530408	32.82445978725	1.49044070628309e-54	7.021445175177e-53	114.008479619249
PIP5K1A	1.57293433037299	7.96176592513576	32.8500730793158	1.38980679909427e-54	6.56585562374365e-53	113.990349682327
SMURF2	1.98213740514644	6.477942415966	32.7812210964926	1.67730436855968e-54	7.83554141334976e-53	113.872362035638
ALDH18A1	-1.24766022688802	6.62955257920379	-32.7656745661922	1.75012738904127e-54	8.15296112933879e-53	113.846849327425
TCP1	1.14127625439001	8.46763496653647	32.8008571083674	1.58967835309803e-54	7.44699741658586e-53	113.833079585775
USP30	1.94806509012135	4.02405733036505	32.6634544036765	2.31533607002773e-54	1.07262272673528e-52	113.673658180663
SEMA7A	3.60091136078185	3.49678053315631	32.6366473763489	2.49196146466773e-54	1.14808714972736e-52	113.588104395988
PLK2	-1.44301301279627	8.56393687860043	-32.695306748884	2.12180837706675e-54	9.85697869390677e-53	113.572407012143
FRMD4A	-1.85868270753853	4.89903179988247	-32.627081769822	2.55822827563834e-54	1.17537938686197e-52	113.566166255163
JPH1	-1.67590757202786	6.26305047837086	-32.639616387195	2.4717477116921e-54	1.14192013067234e-52	113.51896842215
PSRC1	-2.52515672671702	3.99460625154709	-32.5868852097735	2.85671088534375e-54	1.30178836093975e-52	113.469536418439
KIF2C	-1.57575309517692	5.87410960552938	-32.6009216629824	2.74868395582393e-54	1.2594243966356e-52	113.422676289956
LRRFIP2	1.45239287888787	5.53663830374299	32.5937152818351	2.80362040798837e-54	1.2810860028196e-52	113.405529472544
YARS	1.39650405811606	7.61691073457606	32.5541243249668	3.12582073554766e-54	1.42054961905704e-52	113.197673241191
CORO1C	1.27766552900215	7.05419300735463	32.5448127687687	3.20688014284441e-54	1.45343803547235e-52	113.179583616055
AKAP8L	1.96923355212342	6.39009095223907	32.5246858519855	3.389415071637e-54	1.53201561237992e-52	113.170876262613
LOC93622	-2.28662759372955	5.22360269152293	-32.4702555696678	3.93735878642823e-54	1.77011796624263e-52	113.13231613369
ENGASE	4.39580966896026	5.02638530531169	32.4628059366474	4.01901197621135e-54	1.8019827423635e-52	113.093326822948
COG2	-2.54837854926026	4.98700966558031	-32.3970832886339	4.81767555039613e-54	2.14855482412866e-52	112.947418866678
KCTD5	1.59144111101835	6.66709474526224	32.4351959407174	4.33683166888744e-54	1.93928269600197e-52	112.904338243959
ANKMY2	1.92526430681745	4.97012883350875	32.392967056501	4.87272743192297e-54	2.16732695668829e-52	112.89107074807
URB2	-2.55033783133116	4.90625582190586	-32.3576264858476	5.37229840802001e-54	2.37688673480759e-52	112.839097672969
HSPA4L	3.48979617520522	6.18105800431187	32.3914371219155	4.8933507733097e-54	2.17072674622895e-52	112.799695704494
CSRP2	4.97679260806066	2.03592486968443	32.5235760949385	3.3997794539826e-54	1.53255826383841e-52	112.765801632682
C5orf41	4.00435887852792	4.81563713303347	32.3268746055095	5.84892048833332e-54	2.58093261865136e-52	112.753976043125
MT1F	5.71715188655319	3.917475381179	32.2655740102348	6.93026984049584e-54	3.04204285596988e-52	112.386229130509
RRS1	-2.48052973746246	5.67198306238433	-32.1701048604803	9.030711793655e-54	3.93306312596579e-52	112.293969515816
CDK1	-2.32091978498614	6.71044490359801	-32.1946519976145	8.43593606205308e-54	3.69326164140774e-52	112.273383082193
NEDD4L	1.73344128688277	5.39657279606342	32.1728596816696	8.96190704228396e-54	3.91328807768034e-52	112.251625561056
SPHK1	3.1002468924119	5.19976702210234	32.1518648554422	9.49992781512374e-54	4.12666994234103e-52	112.22456518646
DCUN1D3	3.33741179193182	3.72981848959359	32.1106161967345	1.0653844604595e-53	4.60400251078157e-52	112.152524055023
PNPO	-1.22521137385845	6.73192620088704	-32.1222841420319	1.03137850940889e-53	4.46859435009177e-52	112.058332563513
FOSB	7.74899057045865	3.51542458263948	32.3189392540271	5.97869386924599e-54	2.631254638665e-52	112.000827061911
RRP1B	-1.3668898291338	6.70065163701951	-32.0879361210211	1.13475788266254e-53	4.89115743032174e-52	111.966097399549
ZFP62	-2.45330224393158	5.10861255286615	-32.0065592870198	1.42343031766565e-53	6.07281852873478e-52	111.865975982518
MED26	1.88319909361742	4.98128420755523	32.023761904352	1.35678411899604e-53	5.80328839030429e-52	111.86266244758
TPX2	-1.5352440811373	7.80228233822554	-32.0665050496586	1.20449790207213e-53	5.17841206021962e-52	111.828195877626
FXR1	1.56218783406756	7.71544633407064	32.0321952883863	1.32527099846389e-53	5.68303389187439e-52	111.730740036603
LYPD3	2.12721181275544	6.02702950220772	31.9966431298052	1.46333885998231e-53	6.22719569830641e-52	111.714150688618
LOC440944	2.40901238995589	5.24147644460346	31.9741840579538	1.55795443231113e-53	6.57693628616004e-52	111.704965186988
PWP1	-1.62213696637796	6.0524726264437	-31.9734255499855	1.56125550442809e-53	6.57693628616004e-52	111.695178108552
IGSF3	-1.90554480690959	5.8661127774805	-31.9603551454284	1.61926066453555e-53	6.78709657987283e-52	111.662475661969
TXLNA	1.27676799836822	7.00944894442058	31.9915972332302	1.48407819792599e-53	6.29942227972445e-52	111.651724646949
C9orf7	2.62661435496981	5.62157754286197	31.9660139384649	1.59388514036873e-53	6.69752137877555e-52	111.645836412479
PPME1	1.67761322501059	6.25077707339023	31.975318783828	1.55302918434769e-53	6.5754076149445e-52	111.63592219846
FNIP1	2.99921322875852	7.0007693406014	31.9542649048222	1.64702672328551e-53	6.88621873005671e-52	111.566742732717
EIF2AK3	2.48702388066337	6.65200598416381	31.9220581362103	1.80205433245843e-53	7.51560016359971e-52	111.498100097588
HSDL1	-2.13913377276446	5.59076994059287	-31.8703381727526	2.08244304707469e-53	8.65781617060748e-52	111.44736630067
LIF	3.65563765369347	3.48109776012961	31.8275226260678	2.34762770103382e-53	9.67037578130285e-52	111.291219631168
PRR15L	-3.53760722901791	4.15669579772605	-31.816562775987	2.42082699983691e-53	9.94739821751166e-52	111.254908769723
CTNNAL1	1.85041406392891	6.01549328447501	31.8278267184557	2.34562887455949e-53	9.67037578130285e-52	111.253266378762
CTNNA1	0.871722384518778	9.67448531254551	31.8696797273561	2.08628313606482e-53	8.65781617060748e-52	111.200743013888
DKC1	-1.29697981793734	7.29390422865692	-31.8048744629709	2.50143236288749e-53	1.02534203031692e-51	111.143659367803
CCT6P1	2.64853083484966	3.91847941886556	31.7401533943904	2.99939983104348e-53	1.22346250669198e-51	111.116760786182
ALOXE3	5.81930469260295	3.29953266055531	31.8531022457023	2.18535503274504e-53	9.04650434842278e-52	111.059479088479
SPTSSB	-2.1820226609441	8.69099426422077	-31.7900099078321	2.60786790266934e-53	1.06635654778098e-51	111.052073958289
CYR61	3.30804843882008	3.93787813596911	31.7231919847062	3.14571462925758e-53	1.28002266325313e-51	111.051986971341
C10orf2	-2.14570423536404	5.01253274646526	-31.7136933017517	3.23077894173272e-53	1.31144531605675e-51	111.038994534765
TROAP	-1.99763717507307	5.50946870171262	-31.6804770255618	3.54692474171123e-53	1.43628981550554e-51	110.878832575818
CPEB3	3.97239868660538	3.68027321421474	31.6572704897242	3.78616326029974e-53	1.52211044147243e-51	110.875022437402
KIF22	-1.75866645600434	6.86567963425466	-31.6795763272979	3.55591916471089e-53	1.43645391571558e-51	110.81454732178
GDAP1	-1.67402035223692	7.61541455033792	-31.6709355601457	3.64338477277103e-53	1.46824016722464e-51	110.738318891331
WASF1	2.15924652036409	4.06747764756595	31.6058044030098	4.37650687362369e-53	1.75522064639047e-51	110.733880355097
DCUN1D2	2.09428150515474	4.19826141499904	31.593196719677	4.53477844522319e-53	1.81434532817973e-51	110.70078276188
OSBPL2	1.00252222953548	7.09270110579106	31.5618922436387	4.95320593859104e-53	1.97702663763715e-51	110.443886452733
CENPF	-3.11855445470037	6.1175578189544	-31.525187607681	5.49374798305339e-53	2.1875581254425e-51	110.438411254615
RIT1	1.95761899059634	5.24427361328281	31.5138587913518	5.67232564440369e-53	2.25330104695979e-51	110.425003277741
NDEL1	1.54845689758922	5.98443233750605	31.4463563178491	6.86474006588093e-53	2.72051926212779e-51	110.179191272334
SLC6A14	-2.084283054573	6.59289653066167	-31.4392014656554	7.00512094609244e-53	2.76958966199645e-51	110.170512409801
TMEM185B	-1.42654207141279	6.16088150644227	-31.4216659129355	7.36155303818646e-53	2.89681442377954e-51	110.136646013749
MKS1	-2.39492612292599	4.44844225067739	-31.3864835426811	8.13286670793866e-53	3.18534104973223e-51	110.122864881398
AMIGO2	-2.45466052693443	4.88248939908602	-31.3751246119573	8.39892332814381e-53	3.28185966681956e-51	110.094632473894
PTPN1	1.19581421915102	8.13011315368175	31.431008272762	7.16943716165233e-53	2.82786950687438e-51	110.02036312709
SS18L1	1.44511731559226	7.04079053803401	31.3918159150906	8.01091807796357e-53	3.14494351962119e-51	109.953265006405
AMOTL2	1.54528318222608	6.53606103651251	31.3178250606623	9.88116767153477e-53	3.85204308015728e-51	109.782437010947
TMEM150C	-1.94596161897924	5.04427325230211	-31.2643629145726	1.1501684933105e-52	4.46297398657187e-51	109.755397445975
COL1A1	3.07905035621345	3.5588227672271	31.2327694215183	1.25828802405474e-52	4.84875781435289e-51	109.677958922004
ZNF295	3.08762574173056	6.42766817643158	31.2530105192031	1.18789533904163e-52	4.59869482641948e-51	109.622920422055
KIAA0391	-1.82453766591677	5.20473822148508	-31.2128759867023	1.33157447964733e-52	5.10762651321604e-51	109.607463949034
INTS5	-2.77579931249464	4.46359879775323	-31.2005704436597	1.37904920085602e-52	5.27762444739499e-51	109.577881183382
CPEB4	4.14486648035972	6.30698841494047	31.2295086409106	1.27001554001486e-52	4.88269882556518e-51	109.570968057934
VPS33B	-2.03673888206413	4.8829707625448	-31.1895125990458	1.42316622599552e-52	5.42164737210685e-51	109.565011487481
SLC20A1	1.12867326569626	7.16096130707977	31.249800008069	1.19878949392136e-52	4.63015138483624e-51	109.558678729868
TUBB	-1.23343359082162	10.4297180764044	-31.2932453587343	1.05954488810652e-52	4.12089039737056e-51	109.543782645436
FAM83D	-1.812140157359	5.76664867759842	-31.160542316644	1.54562339029039e-52	5.87477399527649e-51	109.37818988976
SERBP1	-1.11169171389264	8.73601758771206	-31.1934508949897	1.40729277394754e-52	5.37341651860699e-51	109.335866133897
TSFM	-1.97020221433501	5.48546736962361	-31.1041610351454	1.81530104632066e-52	6.8530687807374e-51	109.281034940326
NAA16	2.52581025269818	5.5562210056561	31.1191771040858	1.73914851544926e-52	6.58043433764106e-51	109.274085396359
MAVS	-1.58030955469591	7.42158692710207	-31.1197247765658	1.73643281700218e-52	6.58043433764106e-51	109.179102783823
MAP7D1	1.9363111730522	6.10102926028063	31.0963047759693	1.85647539477072e-52	6.9927239869697e-51	109.159506480438
ARPC5	-1.83481459044977	6.57350587174047	-31.0650039944888	2.03009942836432e-52	7.62952423369998e-51	109.085645008301
TTF2	-1.88023293757688	6.34928208960455	-31.0095716502961	2.37880497516246e-52	8.90003006814697e-51	108.941342109581
IRS1	-1.82756824599834	7.1920280968264	-31.0171013406791	2.32810089425061e-52	8.72985635772357e-51	108.912156405473
GPSM2	-2.01057978394827	4.66131659604327	-30.9426094498275	2.88173226098462e-52	1.07097978517126e-50	108.833860730186
MAPRE1	1.05046046608228	8.06349737179606	30.9940496955805	2.48687305371842e-52	9.28358592642565e-51	108.770315684576
PRR13	1.47737423991453	7.60896470127923	30.9802636135871	2.5870047101628e-52	9.63587233246386e-51	108.746333839645
CPT2	-2.87171313427041	4.10236336514052	-30.8787638414491	3.46105831832098e-52	1.27495020518943e-50	108.618410168198
RACGAP1	-1.52054732747095	7.1665148058812	-30.9105954680027	3.15884351969246e-52	1.17136361470813e-50	108.577981935258
PARP1	-1.299281628449	7.64298698925072	-30.9085896362772	3.1770757212671e-52	1.17551801686883e-50	108.560477615206
AFG3L2	-1.33424686438606	6.61138523632066	-30.8771150713464	3.47748413613397e-52	1.27818559764186e-50	108.547424454343
ARHGAP26	2.35438799709936	3.91408310998741	30.8307933972379	3.97256701441089e-52	1.45059412115737e-50	108.526682229249
UBE2O	1.69864935847865	6.86682134214454	30.8883491163267	3.36710416407667e-52	1.24307836732932e-50	108.518343476117
MYBBP1A	-1.93593731878569	6.64946499983702	-30.8334919280425	3.94186475121728e-52	1.44569618638943e-50	108.425712670391
C6orf106	1.01055886304969	7.60235659503405	30.8314430709438	3.96515343090074e-52	1.45059412115737e-50	108.318336809607
ETF1	1.23205357934158	8.8558183009287	30.7800036816381	4.59763594036403e-52	1.67518221060235e-50	108.122908681819
MTCH1	1.64190054969069	7.9373870977252	30.7675616276879	4.76534486168236e-52	1.73251364058208e-50	108.117292746282
RFX5	-1.69399632448449	5.34173778880487	-30.6894310999669	5.9692530516408e-52	2.16550516346292e-50	108.087193814337
ESRP2	-1.77912798364546	6.16609645880334	-30.6855586354439	6.03634284524219e-52	2.18510384726905e-50	108.010658112877
CDCA3	-2.57430777418203	4.15184000389501	-30.6325449556185	7.03515447148256e-52	2.53568800390246e-50	107.973726494764
ELOVL5	1.69954111415638	8.83050399386075	30.6725132667432	6.26800273181508e-52	2.26406215306426e-50	107.808507819422
RHBDD2	2.145286243954	6.6076234257322	30.5170217450442	9.82900279449112e-52	3.53505898354988e-50	107.457253640671
FHOD1	1.80909283305711	5.80322089414269	30.4953977730768	1.04651329404877e-51	3.75577002782652e-50	107.429213552862
SPATA2	1.54001162030519	6.15744549492513	30.466622129915	1.13765837071086e-51	4.06542704952317e-50	107.338066058117
CHD4	-1.20003183685225	8.42000325701304	-30.4847299508374	1.07941040218626e-51	3.8655373803347e-50	107.288097530257
LITAF	1.33058292201502	7.27925257888602	30.4497346523167	1.19483735911222e-51	4.26065245070208e-50	107.2326891377
PGBD5	2.36379381369613	3.64240791077555	30.2853484566153	1.92805534074937e-51	6.75991562236738e-50	106.956217243465
TMEM64	-2.1963513889917	7.60419634400704	-30.3430437403648	1.62959408849521e-51	5.79858117787106e-50	106.947602017483
DSE	3.36257018633799	2.91740037318943	30.2893443881465	1.90571154892495e-51	6.72386496713522e-50	106.92639309923
RNF43	-1.86702536904796	5.8019603209555	-30.288297130226	1.91154204173006e-51	6.73023770650391e-50	106.911020511897
CHMP7	-1.55040005548309	5.06014184010945	-30.2753042611714	1.98539344059313e-51	6.94638491641829e-50	106.90268621393
DLGAP5	-2.24145532216514	5.76555141353828	-30.2939197546527	1.88044844534453e-51	6.64875682874038e-50	106.873790089975
CALCOCO2	1.32550727749425	6.78997461024697	30.3119462172779	1.78415977068031e-51	6.33509299466189e-50	106.841990687196
C6orf211	-2.01022352873505	7.36031018031569	-30.3027998095085	1.83237711703032e-51	6.49251586974896e-50	106.81796281965
TXNIP	-4.6025256637889	4.83387758930209	-30.2656696131176	2.0420103621556e-51	7.12955768198127e-50	106.807828471597
NSUN2	-1.05002068054738	7.34499913509004	-30.2873328642545	1.91692640358981e-51	6.73501621294873e-50	106.77500396911
NCAPH	-1.58398839134128	5.566557379459	-30.2259411108453	2.29321502016205e-51	7.95679004091081e-50	106.708800618484
CLN8	1.57767879659349	5.5671226272807	30.2283273772184	2.27728199889013e-51	7.91793433460259e-50	106.680175241247
KIF11	-1.84990301358713	6.87691715976098	-30.2350454443721	2.23302306467632e-51	7.78022452784308e-50	106.647109538312
SLC6A8	2.01275836664601	4.91254033630892	30.1797924810455	2.62446893408578e-51	9.06851620943196e-50	106.574406926199
IMP3	-2.8890317870087	5.54859429173805	-30.1483921082195	2.87708773944782e-51	9.85992117920603e-50	106.546734507551
ATP6V1C1	1.77033021984829	7.56354704981343	30.2185597721487	2.34321575558041e-51	8.11344519592688e-50	106.541377794342
ARRDC2	1.73209658637726	5.26973208127485	30.1602218927159	2.77915539368335e-51	9.54385930266125e-50	106.495945992769
TSC22D2	1.95083901133806	6.65892648416831	30.1696537124784	2.70348970654775e-51	9.32230141284632e-50	106.455839799868
RAI2	3.86819755382005	2.49121336842014	30.1687589622283	2.71057758862053e-51	9.3275102041337e-50	106.401909138766
PBK	-2.47533897405865	4.65003996862297	-30.0933864266033	3.38025529828056e-51	1.14901198391146e-49	106.396057902841
KIAA0226	1.40301559738497	6.0613265729274	30.1416825570461	2.93417279239789e-51	1.00145113836862e-49	106.392456505789
EGR3	2.21986981397122	4.86247048957442	30.0523261458109	3.81300462093103e-51	1.29348254118561e-49	106.213825675205
TXNRD1	1.48663472262991	8.70475445202849	30.1119843930602	3.20089531604483e-51	1.09026014797421e-49	106.186338919329
HSP90AA1	1.41432233666002	12.9413910624577	30.1453331290706	2.90297328657372e-51	9.9282873710959e-50	106.105417122476
C9orf25	1.90206264641929	5.43788231189545	30.0175765245514	4.222691842113e-51	1.42956069569833e-49	106.075685767484
SLC26A10	1.90598995470333	4.36412220708606	29.968379236554	4.87988758375852e-51	1.64871191819752e-49	105.99432309962
AHCYL2	1.7580423229948	5.51123942134129	29.9208814480102	5.61227648675679e-51	1.88852539164025e-49	105.780681531507
DDX23	-1.31717997383113	7.07871594119148	-29.9097941441454	5.79863977667435e-51	1.94731830572494e-49	105.675762817532
RNF185	1.76597413691739	5.21577618788868	29.8721093197298	6.48005197834055e-51	2.17179136845225e-49	105.660399103798
LMNA	1.79923353817945	7.79646867083952	29.9246335770748	5.55058649562872e-51	1.87153243050191e-49	105.645464588853
MOBKL2C	2.47974593225208	3.60419556258614	29.8340340628144	7.25071027591459e-51	2.42037681944901e-49	105.644550507279
DNAJB4	4.08338494020483	4.68788398282454	29.8244937209902	7.4578992248397e-51	2.47964029097851e-49	105.607200856749
DNAJC14	-1.38011230121995	5.84385301595599	-29.8402791509028	7.11823994095497e-51	2.38090889545062e-49	105.562907132327
EXOSC10	-1.28733931605946	6.05105674113971	-29.8328012362881	7.27715349743435e-51	2.42436484245203e-49	105.523575145895
FAM117A	2.50253896717807	4.06986327858689	29.7413296813219	9.5370046738975e-51	3.15835378547053e-49	105.348962731679
PRSS8	2.22430298617171	6.27473831540239	29.7820705771704	8.45404263202593e-51	2.80526605115083e-49	105.31221792214
RASSF1	1.98352751671505	4.49104868860318	29.7131579783024	1.03667644661259e-50	3.42635906979228e-49	105.238312278673
KRI1	-1.66537672990081	5.26551773339153	-29.6722340750437	1.17037238152661e-50	3.84544355769176e-49	105.109940670009
ZBTB5	1.50415993913659	5.59405603989726	29.6808969183403	1.14068998821229e-50	3.76270204395707e-49	105.060710161576
PCDH10	-3.31893164569122	3.8927787130444	-29.6520375053057	1.24263720693472e-50	4.06690110543565e-49	105.047791940559
BUB1B	-1.97955830598331	5.57212879944281	-29.6461912649295	1.2643840877247e-50	4.1299920865445e-49	104.998440669269
MCU	1.4991303301379	5.79098820702973	29.6668240481707	1.18930347832577e-50	3.89998262186671e-49	104.98926784842
BTBD9	1.81331265588019	4.3793126061075	29.6240864495449	1.35013940684214e-50	4.38441387185009e-49	104.963424322632
FNBP4	1.37707310048405	7.36923738425112	29.6775314872157	1.15213000403632e-50	3.79295712352428e-49	104.951771012619
OLFM2	2.84999463531523	2.93816048155572	29.6020454965221	1.44149404690773e-50	4.66296836373016e-49	104.926646619154
ST8SIA4	-2.84535692183832	4.53281956330903	-29.5901642532615	1.49330135433959e-50	4.81194062619947e-49	104.924463755849
GRB10	2.22113732554121	3.92111678391079	29.5918294261421	1.48592878267926e-50	4.79742721265019e-49	104.920248639913
CAMTA1	1.5558484631063	5.40860868095648	29.6247650954524	1.34742123023726e-50	4.38409973822722e-49	104.911014143424
F11R	0.977153970197237	7.50430516468715	29.6361038880553	1.30281423319912e-50	4.24722519220702e-49	104.811678857474
UBE2D3	1.28168471335629	8.18873705349795	29.6028274725201	1.43814860287693e-50	4.66116225475072e-49	104.688847833602
PI4KB	1.12971572687548	7.61115600738703	29.5232191337785	1.82239688212539e-50	5.86110874166637e-49	104.474750645561
NPC1	2.46497011362633	6.80927077703324	29.5034717233982	1.93280184117324e-50	6.2042568122421e-49	104.462106561742
GPR89A	1.9832650885338	4.0681620461924	29.4060407272158	2.58476075923446e-50	8.20256905833721e-49	104.347638061354
STX6	1.18514839437284	6.87595809617351	29.4673894284978	2.15227193743169e-50	6.89551645241525e-49	104.340520753494
TMEM48	-1.78560763166219	6.0292879533948	-29.4280376696403	2.42042476758391e-50	7.72503507883077e-49	104.323221901929
CLIP2	4.05733324596773	2.88362105814901	29.4079987380648	2.56968703451369e-50	8.17023687551461e-49	104.3222722548
SERPINE1	3.95036891528147	2.89863485033743	29.4048995471776	2.59358724551673e-50	8.214991116292e-49	104.271110637164
TNFRSF12A	2.18028788393959	7.7135180348065	29.429153820195	2.41237300555634e-50	7.71405853631439e-49	104.19545877711
RRM2	-1.23058764947156	8.46918250407167	-29.4250708193919	2.44195933091322e-50	7.77891959051289e-49	104.15391854417
ANKFY1	-1.81866887211201	6.43613337409827	-29.3381913547444	3.16610000313665e-50	1.00094246601999e-48	104.030975500832
AZI2	2.06233963556135	5.87323128721534	29.3367207394256	3.18006548973221e-50	1.00346066509965e-48	104.023605980995
ZNF331	1.43486536349189	5.61077708740662	29.3288017539102	3.2563426618226e-50	1.02559462667272e-48	104.018997093556
B4GALNT3	3.0859640508346	2.94537404382442	29.2543993809366	4.06963633312236e-50	1.27454303436589e-48	103.924212873457
ANAPC7	-1.28423173248434	6.18574737576513	-29.2565369641256	4.04362675927176e-50	1.27115815642972e-48	103.782290550952
POFUT1	-1.49297222149537	5.71496897807028	-29.2070625567527	4.69095114769035e-50	1.46364677227562e-48	103.67653774871
CKAP5	-1.92330500303808	8.24560914721192	-29.255820941294	4.05232040812734e-50	1.27150106014112e-48	103.65895636921
STARD7	-1.25216916861392	7.92112674946931	-29.213685773672	4.59856687639988e-50	1.4375034101105e-48	103.550964145363
HMGB3	-1.5606836466806	6.88906522595635	-29.1986150859794	4.81150434192252e-50	1.49846552354399e-48	103.549904176795
COBL	1.55337113364436	5.14899854914715	29.1548870927199	5.48739165348589e-50	1.70261851600924e-48	103.506845415055
BAHD1	1.41947167726676	6.0367747920429	29.1709666449909	5.22837644490953e-50	1.62526705696407e-48	103.48747703149
DEPDC1B	-2.62742900847591	4.49785985292425	-29.1035067769246	6.40513067048759e-50	1.9763727921261e-48	103.451582527297
NAA40	-1.63823020913387	4.82048226298398	-29.1087221005025	6.30531019911378e-50	1.94916835064656e-48	103.440431321051
FMNL3	2.43378969308415	4.04750853480677	29.0673349936638	7.14277100651825e-50	2.19184774886259e-48	103.33802752174
PSME4	1.44599417107591	7.93060708745304	29.1390411210144	5.75531430129088e-50	1.78244215508868e-48	103.303726029944
PER1	1.96015600883735	5.39870026442163	29.0820831052098	6.83218985370138e-50	2.104264145733e-48	103.299336916
ELMO2	1.4116409704332	5.6646228651449	29.0732965362735	7.01554661131746e-50	2.15676473396458e-48	103.212891901385
ANAPC5	-1.0663346111002	7.38334839209261	-29.0600660048434	7.30105213821968e-50	2.23631494431476e-48	103.106033773795
KLHL15	3.38522631573561	4.21521050031973	28.9639938334823	9.75820224759251e-50	2.97260791236315e-48	103.041318006183
CRY1	1.79757814736054	5.18033355925275	28.9781860186746	9.34841537215412e-50	2.8529726037209e-48	102.985428050142
UPP1	3.51906756718757	3.55574840934802	28.9442516731191	1.03585702204638e-49	3.14975869758249e-48	102.983707789268
TNKS1BP1	1.55359385537801	6.34177662112063	28.9857385509381	9.13746703318949e-50	2.7936928457598e-48	102.907724516497
ZMYM3	-1.94954641475936	4.781226718806	-28.923366339207	1.10343454733828e-49	3.33704147733914e-48	102.880548922031
MTRF1	2.32578328052441	3.28599872122711	28.88296882045	1.24703947293744e-49	3.75098707651183e-48	102.805519933794
SPIRE1	1.59927887319768	6.07691686645815	28.9349280523672	1.06549310294327e-49	3.22813526333755e-48	102.795183762392
ARHGAP21	1.82931948949117	6.51639693985972	28.9366761477678	1.05987215779842e-49	3.21693320635586e-48	102.759073471181
RLF	2.17294251197967	5.97421325445703	28.8960289735088	1.19866034272986e-49	3.61848295520112e-48	102.687925512278
LTV1	-2.66707355023048	5.22853483858171	-28.8452728570209	1.39802106202685e-49	4.19005452353711e-48	102.67972993125
PWP2	-1.59644179419426	5.85111854713084	-28.8775292689395	1.26776622453233e-49	3.80648515961917e-48	102.67692347046
SDHA	-1.57957183899615	8.20396736906472	-28.893375628255	1.20833348731184e-49	3.64111157509967e-48	102.567689463862
TMEM19	-3.52619452621906	3.53673570560947	-28.8234007505188	1.493949236352e-49	4.469554030188e-48	102.518650084188
FOSL2	2.18964421370334	7.29169908383506	28.8129403692196	1.54214854124803e-49	4.60551646497e-48	102.356583058627
SOCS3	2.17372783258934	3.95414021495709	28.7310684826156	1.97787354205728e-49	5.8753032180046e-48	102.303323674018
ECT2	-2.2137713677677	6.53742018848149	-28.751254991589	1.860070338743e-49	5.54506530216364e-48	102.234862836973
CCDC99	-2.11652595475985	5.30355428214087	-28.7113014591906	2.10052492545304e-49	6.21755377934101e-48	102.200791560817
RMND5B	-1.62007376903716	6.93258682165149	-28.7475291338674	1.88126780350641e-49	5.59827806865503e-48	102.200290262139
ZFAND5	1.30936702975552	7.3783348637856	28.7212911936308	2.03760966068008e-49	6.04201843354853e-48	102.071336311204
PFKFB3	1.5787175319899	6.24497642160985	28.692118707704	2.2268882831196e-49	6.57994340051099e-48	102.025644662039
TIPARP	2.66819218889183	6.20178252492669	28.6678897155476	2.39751982965122e-49	7.07162638996245e-48	102.013266857318
GLCE	-2.80783099987407	4.78542364696835	-28.6156563655306	2.81163423971654e-49	8.27848081426397e-48	101.991604647584
TMEM203	-3.19435731657298	4.28716173814934	-28.5691864881766	3.2404406925268e-49	9.49091596178954e-48	101.832423639015
SGK1	3.15619555046717	2.48940250612863	28.5466742244837	3.47133456378454e-49	1.01494054623659e-47	101.719335583849
GGCX	1.55342663996583	5.16091299174218	28.5721719046918	3.21100776094338e-49	9.42120943754685e-48	101.716518360959
ADAM17	1.92781400114422	6.22474546346199	28.5746558113211	3.18672484408214e-49	9.36639477898589e-48	101.684260602775
BAIAP2	1.78563290564115	6.22364885424888	28.5386990846406	3.55705465571039e-49	1.03818816862305e-47	101.550554394176
CEP55	-1.83416326259337	6.34114841170723	-28.5072485100403	3.91644296830201e-49	1.14109045647879e-47	101.477731744513
C14orf169	-2.87195201167886	4.136359232241	-28.4361038452793	4.87062931091597e-49	1.409280356328e-47	101.428257476123
PXMP4	-1.97692142417713	4.22271198366834	-28.4286571151788	4.98318975325413e-49	1.43935864306428e-47	101.422046277398
PEX11B	-2.61921799745456	4.51829503180979	-28.4117931858966	5.24789598366274e-49	1.51059918125259e-47	101.373623139585
RAB11FIP5	3.57812454434267	2.24320004553972	28.4500708882491	4.66638208097682e-49	1.35252294492645e-47	101.358645752179
GRHL1	1.49314525548715	5.83160566853736	28.4527960974282	4.6275489607066e-49	1.34359598643849e-47	101.311488801973
RMND5A	1.49965020289707	6.95778279543749	28.469903001118	4.39111996397072e-49	1.27716678743385e-47	101.310215527028
PIF1	-3.24990917036455	3.28243429009725	-28.3748816679997	5.87788279800312e-49	1.68613571035685e-47	101.24800529912
PFAS	-1.79774527424753	5.73148861176771	-28.4068467255559	5.32819739301683e-49	1.53107857733356e-47	101.234022401584
FURIN	1.78260685664688	5.91731207930634	28.4126971936002	5.23335273558223e-49	1.50901019223926e-47	101.193952080116
STX1A	2.17215035812868	4.37818673689805	28.3006691931732	7.38523526200869e-49	2.1112935815698e-47	100.976861220001
CREBZF	-1.98337125389339	6.40057225325991	-28.2874934791967	7.69108542989841e-49	2.19123871771075e-47	100.851169559543
DENND5B	2.50585668103649	4.75141329344435	28.2677923765642	8.17242708199598e-49	2.31653678846272e-47	100.848214894956
WDR5	-1.33091351667326	6.34106655747517	-28.2985612647818	7.43332944785421e-49	2.12141641102242e-47	100.8441322023
C16orf53	-1.94824704374037	5.6574931876578	-28.2741817922717	8.01307766871274e-49	2.27522429425385e-47	100.839299592467
BLM	-2.11833470010606	5.39932825669596	-28.2489370393696	8.6615616490866e-49	2.44689116586697e-47	100.8184623364
KIAA1683	4.55861849041113	2.97071222917776	28.2795789586445	7.88091920154891e-49	2.24150497834531e-47	100.794289290328
NAPA	1.51768481741905	6.83151133216405	28.3012507406182	7.37202210504943e-49	2.11112496035696e-47	100.792718359056
ZBED5	-2.65630320600358	4.39100257826557	-28.2180720191393	9.52685340031138e-49	2.67617484769246e-47	100.77019567237
CRISPLD1	-3.171363143301	4.18609057840886	-28.1920089553481	1.03251572786161e-48	2.89242764367798e-47	100.695704494882
BRD8	-1.13846031968148	6.24906115220017	-28.2507158742938	8.61418072701191e-49	2.43762366291958e-47	100.693138552489
AAK1	2.30038789237057	6.12427573149058	28.2329662092935	9.09891614030648e-49	2.56178911667484e-47	100.626448612082
MKI67	-2.30333659790131	8.60821405145354	-28.2483751287711	8.67658324541393e-49	2.44700131865603e-47	100.555118194269
PTGFRN	-1.588129314934	5.05538912584792	-28.1652942313478	1.1213571211673e-48	3.13604958100368e-47	100.54891333122
PPP1R3D	-3.31285163349985	4.11804415707143	-28.1595107929779	1.14158429229803e-48	3.18728809756131e-47	100.539765790417
SH3BGR	3.67743976310677	3.12078081763602	28.1356837248829	1.22887600415156e-48	3.41390735771274e-47	100.505346428968
AARS2	-1.84972478931848	4.55778452254022	-28.136220077985	1.22683879574401e-48	3.41390735771274e-47	100.501369288709
EIF4A2	1.31176681086155	8.40691795017628	28.2177205523223	9.53719331036061e-49	2.67617484769246e-47	100.467977645899
ARHGAP10	1.32199900624666	5.04960388756496	28.1453984052334	1.19250045626878e-48	3.32389627177319e-47	100.438212858826
SYNPO2	-2.5305581557124	5.70477138016374	-28.0575572247422	1.56524390279447e-48	4.33396341561832e-47	100.15238049848
HSD17B7P2	4.19575920484246	3.7190281721565	28.022836280232	1.74322074883711e-48	4.80290342727377e-47	100.133546174271
SNHG1	1.87286158709753	7.67239125657485	28.0971284917396	1.38462839631957e-48	3.84021978441933e-47	100.128621423242
RND1	4.36400466464141	3.32648936926284	28.0315934949563	1.69649206774496e-48	4.68187018827833e-47	100.111786472486
PIK3R3	-1.31321566259966	7.13435326416146	-28.0535034978313	1.58503991789127e-48	4.38152191517579e-47	100.038160212702
TRAK1	1.59512304925908	4.78295709143911	28.0053498949488	1.84045127899309e-48	5.04585363768531e-47	100.020857415997
ADCY7	3.11463143930582	2.95255139754783	27.971146658657	2.04674673797236e-48	5.58397919181889e-47	100.015987237247
PLEKHG4B	3.65619721795232	1.82651490616517	28.0187534626795	1.7654485442181e-48	4.85614497590519e-47	99.9875530613566
TCTN3	-1.45316209165958	5.67462738198567	-27.9926363917336	1.91456254159881e-48	5.23188626563702e-47	99.9475551261864
DENND2C	3.6956897923715	3.27858958828125	27.9092034921825	2.4816295013137e-48	6.74841817560494e-47	99.8245891952583
MCCC2	-1.24425635370226	7.53536169198387	-27.9948519490178	1.90143399471231e-48	5.20451425983122e-47	99.8231792967348
CEBPZ	-1.92083068184366	6.05331387811805	-27.9425856770373	2.23679562655994e-48	6.09253584016097e-47	99.8202179237148
NPLOC4	1.25531574035243	8.17867565927953	28.007425078279	1.82863211338608e-48	5.02168201383725e-47	99.8135732337831
LYST	3.00402019594514	3.93692072545227	27.8937125022627	2.60426282370225e-48	7.05894513186328e-47	99.7419481131967
TBX3	3.28318605250279	4.71689793940831	27.8947122878689	2.59616664635834e-48	7.04842386261313e-47	99.7234612368863
TRPV3	4.06029256651513	2.72892811198053	27.8302381403001	3.17404833015941e-48	8.52051111935569e-47	99.4985001588131
UCK2	-1.7114404498579	5.09382635205579	-27.8068751157844	3.41412777969121e-48	9.15030015826215e-47	99.4552339176541
PNMA1	-1.1020757956099	6.82061972451353	-27.8578115179677	2.91250853074084e-48	7.88168166150645e-47	99.4318292754086
MCMBP	-1.1730522356246	6.87255094490843	-27.8511408603966	2.97371629659747e-48	8.03431847242263e-47	99.4289578878376
PDCD4	-1.59136237970346	7.07097770314287	-27.844393254347	3.03695086356914e-48	8.17873852533498e-47	99.3949061982711
KIAA0174	0.85072451399961	7.48951513306439	27.8434599493805	3.04580341306996e-48	8.18939168491671e-47	99.3337737371727
SPAG9	2.03820768859897	8.51969115069591	27.8445449250268	3.03551469665748e-48	8.17873852533498e-47	99.2870816632918
PPP2CB	1.18588819901676	6.0253940905605	27.7932633098974	3.56236779997901e-48	9.51709889566278e-47	99.256096392788
P4HA1	1.8296586122343	6.25435272595389	27.7968575966611	3.52260426715469e-48	9.4259254022232e-47	99.2553250819228
IFI44	-2.32782693809187	5.74471430784175	-27.745163478458	4.14021959700963e-48	1.10081132814609e-46	99.2002821762816
LRRC8A	1.81764604461147	6.19215348883171	27.7735697711998	3.78841580926415e-48	1.01048590102287e-46	99.1826157144067
HUNK	2.21999932591746	3.59910370022762	27.7082498768119	4.64713111017139e-48	1.22778231732237e-46	99.1699650459032
CRISPLD2	1.68137444927955	5.05799981764307	27.7209410405491	4.46614857731955e-48	1.18434709086566e-46	99.1238808412719
ACRC	4.14728491816248	2.06861432598525	27.7191484960171	4.49127340676227e-48	1.18848190592867e-46	99.0935725808799
SGMS2	2.70976978032428	4.26413602527668	27.6896714370667	4.9255035660859e-48	1.29723026203497e-46	99.091277928849
GPR137C	2.65215538907115	3.55345952921702	27.6621733298883	5.36872064831161e-48	1.40731166335993e-46	99.0470728637978
PRPF4B	-1.87337926156422	6.7157916565465	-27.7207681108056	4.46856621822668e-48	1.18434709086566e-46	99.0437714676135
SF3B2	-1.06292243412988	8.35391675499261	-27.7535980410852	4.03245016812041e-48	1.07386459572684e-46	99.0314323275686
PHAX	-1.48166466121888	5.99160294082077	-27.6837191370608	5.01820317922864e-48	1.31956650895314e-46	98.9805707521235
RIOK3	1.51875484241611	6.51400172432763	27.6931474933774	4.8721694115402e-48	1.28520759051417e-46	98.9261672580617
PGM3	1.678736103173	6.38652846022921	27.6608270485736	5.3914254489844e-48	1.41105163081088e-46	98.8328542866423
NUDT19	-2.28900922521652	4.4377960455381	-27.5863476462226	6.81092659438316e-48	1.77978025569475e-46	98.8118846818218
GATA3	-1.65237447323676	8.8585694612958	-27.6797780396169	5.08054750712764e-48	1.33386305351966e-46	98.774443691837
PURA	-1.99972895486202	5.29946391269619	-27.5711956895281	7.14301746875566e-48	1.86364780261263e-46	98.6880121143953
NCOA5	-1.16412230918784	5.95491214796502	-27.5427642677136	7.81090598990355e-48	2.03472884384964e-46	98.515333042791
AGPAT5	-1.95110836859726	5.12464618326814	-27.4995095326571	8.94994009114432e-48	2.32060152068678e-46	98.4824849090562
ARMCX3	1.85366636546736	6.30152197409971	27.5388971165827	7.90649389438891e-48	2.05642618802115e-46	98.4563791065596
ERCC3	-1.49223161208122	5.93549098159827	-27.519025950401	8.41660641923619e-48	2.18570381607618e-46	98.4539113542288
ZNF697	3.59143325443759	3.57992203113564	27.4659022806815	9.94953484567775e-48	2.57180866706514e-46	98.4392345859606
NUP85	-1.56612356533722	6.03843711857227	-27.4854506424892	9.35514912043945e-48	2.42191197972491e-46	98.341931663905
TMEM168	-2.42808349571455	5.0359289750157	-27.4065317095143	1.1998919797342e-47	3.08248747604836e-46	98.2142727599714
NUP133	-1.29528949466257	5.96121212751974	-27.4345407932727	1.09837833023633e-47	2.83039741061209e-46	98.1707262366806
SCO1	-1.86971288540935	5.03048838922527	-27.391684077053	1.25749164991725e-47	3.22550465540125e-46	98.1466467859669
ERF	1.84428650082672	6.72839574017194	27.4418052530733	1.07349491022003e-47	2.7705445800185e-46	98.1009302862826
CXCR7	-2.06133582360554	5.6958442201875	-27.3716066033624	1.33984375685257e-47	3.42623042654471e-46	98.0157928790376
ZNF274	1.67254736827085	4.49182173425522	27.3448503352732	1.45811467875247e-47	3.71730333650248e-46	97.97183342846
MEX3A	-2.26358643161367	3.77985653759825	-27.3036993657325	1.66091698305931e-47	4.21504941193989e-46	97.9231403758194
SLC39A10	2.42257049147527	4.6909599946473	27.3515397067232	1.4275925824571e-47	3.64504707618513e-46	97.9108941048997
HMGN2	-1.05070857393453	8.40567650510008	-27.3902344276268	1.26326279398345e-47	3.23534563041029e-46	97.8652832794381
NFE2L3	2.11383851408617	4.66702106985142	27.2818924533758	1.77969311407141e-47	4.50281204837068e-46	97.7474454700685
SIKE1	-1.79736493013368	6.89004775519202	-27.3045462502515	1.65646910189736e-47	4.21015034348502e-46	97.7113063261358
UBTD1	2.27289822973556	3.74704610363313	27.2434071438998	2.01061964902101e-47	5.06409683888968e-46	97.7014653861439
C5AR1	4.83353325965735	1.49008371404036	27.4217053855827	1.14377562606653e-47	2.94284670312872e-46	97.6695126154234
IPO8	-2.09770659222435	5.16234630245566	-27.2386910413532	2.04092384549176e-47	5.13269329203072e-46	97.6515627964978
CSE1L	-1.19453713674141	9.06587088157329	-27.3230806215808	1.56207873438851e-47	3.97628687274178e-46	97.6321363011743
ELP2	-1.0973598722621	7.35783619628385	-27.2921159315887	1.72297742799756e-47	4.3659203796714e-46	97.6225218409077
XPO5	-1.25027538013921	7.05506275230538	-27.2743776438185	1.82258015681494e-47	4.598983375772e-46	97.5849490180736
MAP2K1	1.03497361266926	6.48450715550572	27.2742696937843	1.82320376592731e-47	4.598983375772e-46	97.5844359239437
MAPK14	-1.58093917721204	5.75579584032965	-27.2138906962442	2.20803462977035e-47	5.52801963297594e-46	97.489797921643
CCNL1	1.51156600572881	6.92425604820124	27.214665705462	2.20260907087905e-47	5.52270376332553e-46	97.3937914604792
C1orf52	1.88122226931396	4.96612374176476	27.1722346175285	2.52039727651444e-47	6.30061645028812e-46	97.3920584707476
KLF4	1.73536658652485	4.91206510458347	27.1507214443497	2.69880941173585e-47	6.72651096898216e-46	97.3466231286469
VMP1	1.18501827918707	9.31950109052612	27.2269531307812	2.11836427391031e-47	5.31944806559701e-46	97.3062534244283
THNSL1	-3.55597274677012	3.96572506525649	-27.1253847745545	2.92534934489762e-47	7.26947138842018e-46	97.2719288133921
MBD1	1.16534354510974	5.7623391564597	27.1352545685374	2.83490490860718e-47	7.05520084695632e-46	97.1960890740302
SLC26A11	1.60721860670306	4.66177915381953	27.100058233411	3.17098640063554e-47	7.86818643386184e-46	97.1711189516921
ST13	0.981738624826109	7.76029882398676	27.155033243554	2.66205773413186e-47	6.64481396203303e-46	97.1347299155503
RELB	3.93182110039525	3.64715081169715	27.0253164034122	4.0242004293396e-47	9.88263259622253e-46	97.0309475001233
OXTR	2.50825326694004	3.23973268991765	27.0201037219556	4.09171246322326e-47	1.00336949024847e-45	97.0286277467519
TMCO3	1.68066009169315	5.21897340767022	27.0668070259461	3.5253796394397e-47	8.70878125406049e-46	97.0223180966057
FBXO21	-1.58290085889229	5.94089758256349	-27.0631865700912	3.56630377491735e-47	8.79688264479613e-46	97.0162189364505
PUS7	-1.55377353759987	6.17105250787834	-27.0694019027805	3.49633999933965e-47	8.64982102795213e-46	97.0161867562723
RNF157	3.34498694640264	2.16270070610623	27.0322488960294	3.9361519589447e-47	9.68061843549871e-46	96.9899567449199
RBM4	1.08651484394754	6.33642798675766	27.0767134611814	3.41580665588054e-47	8.46310377969574e-46	96.9692464349872
FEM1A	-3.08589271725316	4.20572809812362	-26.996548963079	4.41132058522407e-47	1.07543623130156e-45	96.9353056268522
DLAT	-1.77460961274102	5.52575244720246	-27.0103439241208	4.22120479598255e-47	1.03209691532182e-45	96.8912015780176
MAT2B	-1.69643800753702	5.62937861011364	-27.0051800350506	4.29138353658089e-47	1.04772406227414e-45	96.8637221201248
TMEM2	1.67133498566081	7.15589074241024	27.0328272737369	3.92889450546777e-47	9.6770002517589e-46	96.7792411923284
TRIM16	1.18468546736419	6.93425615572594	27.0106555749362	4.2170066091578e-47	1.03209691532182e-45	96.7370190798044
RRAGD	2.32044259646546	3.73804306801649	26.909158015698	5.83371503024669e-47	1.42013173458291e-45	96.6708699239404
NFKB1	-1.60149833480267	5.20171368164666	-26.8998805693608	6.00963767674838e-47	1.46069823901339e-45	96.5660143908574
CCDC120	1.80940370026344	5.01838315834593	26.8994554918015	6.01782520138856e-47	1.46069823901339e-45	96.5107719955855
NFS1	-1.58951656884403	4.88506480226679	-26.883945377238	6.3243938955419e-47	1.53288642766729e-45	96.5030941228787
LYPD6	-2.29992779459521	3.87956511578535	-26.8383882225082	7.31910561663622e-47	1.76630190956168e-45	96.4483854453087
NDC80	-2.23863818469229	4.74315470263987	-26.8144711917452	7.90306988787974e-47	1.90448041505621e-45	96.3065196220914
HMGB2	-1.83481354528955	7.27354210485023	-26.8810677146343	6.38298276789985e-47	1.54484810145235e-45	96.3063938459747
MPZL3	3.05719529397857	3.76701602578403	26.7978080663553	8.33750058988908e-47	2.00052166234297e-45	96.2924306563117
EFNA1	2.21862571217914	5.65652920779477	26.8407367157013	7.2641647782787e-47	1.75557647040366e-45	96.2894207896896
KLF11	1.8204045330382	4.71299190209244	26.802681194143	8.20801585939697e-47	1.97512024795043e-45	96.2560892726108
CWC25	1.69559369236327	4.42434922387427	26.7529226728322	9.63146678768861e-47	2.30109500796149e-45	96.0943575768446
FADD	-2.97370639162344	4.88321823771336	-26.7256090159014	1.05162146741543e-46	2.50531587194526e-45	96.0806098638863
C6orf48	2.02682138211022	7.08450567528741	26.8000123777548	8.27867611805265e-47	1.98926119825162e-45	96.0440538605472
TP53	-1.08128979764488	6.90017374161109	-26.7676779938766	9.18515091523649e-47	2.20075163189706e-45	95.9678737389283
ZCCHC8	1.30590194491873	6.2093422356505	26.7584861257579	9.46067072874152e-47	2.26352299381221e-45	95.9628459378315
PDCD7	-1.45693796233959	4.98968290523386	-26.7034055746729	1.1295554556468e-46	2.68715297869659e-45	95.9383177928646
C2orf42	1.92716188693486	3.97944226346768	26.6519854330232	1.33317244051889e-46	3.14914913774547e-45	95.8006342136966
IDS	1.11481862984614	7.86335909299443	26.7321317554774	1.02977448229188e-46	2.45676867929378e-45	95.7716855201229
GABARAPL1	4.15647428530975	2.73805509718253	26.6868924215735	1.1912733617779e-46	2.82995109408716e-45	95.7498595919183
CMIP	1.40281666420408	5.45387756311431	26.6738992880111	1.24221860923077e-46	2.94678922280502e-45	95.7208021244417
NLN	-1.49272596628834	6.26961414777045	-26.6725543164822	1.24761613979834e-46	2.95540117875175e-45	95.7207761943908
GPD1L	-1.42283305360399	6.51239164915513	-26.6630034269834	1.28663174190768e-46	3.04351191678416e-45	95.6616209481303
NOP14	-1.06333177548233	6.12441546707497	-26.6274629803504	1.44294738411985e-46	3.40364626967846e-45	95.5769467273141
PDP1	2.12197953080073	4.59322370481625	26.5725056485585	1.72326321411301e-46	4.04205525846087e-45	95.4869770503624
CENPBD1	-2.52529616039338	3.86213691734717	-26.5309641188108	1.97111424437521e-46	4.59761710222189e-45	95.4547897437042
SH3D21	2.00307031593129	4.49225841047951	26.5551967649607	1.82246757292343e-46	4.26278988665334e-45	95.4344455345645
CECR2	3.1017879857982	2.87448429930002	26.4939313450659	2.22226732791742e-46	5.16183316556819e-45	95.3408862582467
TMEM97	0.977486839504293	6.90322733202814	26.5790496284453	1.68719211983961e-46	3.96300576014013e-45	95.3322705591497
SETD5	1.72129559285036	8.28030808659045	26.5979964266835	1.58699244492672e-46	3.73814952802176e-45	95.3242055187407
DSCAM-AS1	-1.6787516674248	8.91590219087414	-26.5921272993815	1.61737219727929e-46	3.80435058049209e-45	95.303744693679
DYRK1A	1.40305744592644	6.78295132721647	26.5666050563219	1.75645456348979e-46	4.11413811201725e-45	95.2973998459309
ARAP2	2.90127306334075	4.16112846097201	26.4890197851955	2.2579185974883e-46	5.23736901864e-45	95.2966700330529
IWS1	-1.3567387385045	6.02389683169355	-26.5344095565444	1.94925559240409e-46	4.5529819172299e-45	95.293348436947
NUMBL	1.80927854104797	4.94581569502748	26.5215758388145	2.03193896768172e-46	4.73288959547481e-45	95.2652594644219
RBM15B	-1.60212084912098	5.36503644085418	-26.498256992956	2.19133953258201e-46	5.09707403934653e-45	95.2369421345139
ACHE	4.0500809954159	2.79625871926519	26.45700674725	2.5048612380446e-46	5.79409396197205e-45	95.1736086230388
NAA15	-1.85686427031568	6.54542409864365	-26.4667726051387	2.42677016926753e-46	5.6212332840485e-45	95.0384560371973
CDCA4	-1.66625246077859	5.49911883196406	-26.4325409802993	2.71181551085015e-46	6.26414400600247e-45	95.027114880624
KIAA1279	-1.59735270128773	5.53699962827944	-26.4157782653308	2.86348982184332e-46	6.59628151246662e-45	94.9390407736239
C14orf135	-2.2776139037461	4.82617177898395	-26.3551836156482	3.48681729902372e-46	7.99911282700585e-45	94.8511585748128
PRSS22	2.12397668684622	4.2905442660984	26.3302489833036	3.78154576590563e-46	8.65151455389955e-45	94.7379789384322
PSAT1	2.13101469236311	5.20356157244925	26.3421190191382	3.63823098844613e-46	8.3350376781881e-45	94.7225876637625
ANKAR	4.26537641988096	1.9192539874932	26.3677274358032	3.34742238336607e-46	7.70045281147375e-45	94.7106972307913
DHTKD1	-1.36679743950963	6.59864021468245	-26.3606256315512	3.42563692529395e-46	7.86955383772199e-45	94.6587271873675
GATA2	1.87710700374238	4.39752348777436	26.318020846858	3.93514402700541e-46	8.99062140814734e-45	94.6016117660398
B3GALNT1	-1.85475072720594	5.32832180549795	-26.2896918156578	4.31561612958053e-46	9.83301963911509e-45	94.5771528270041
PRPF4	-1.01974883713723	6.24915890261258	-26.3167919848273	3.95092374708485e-46	9.01435862841025e-45	94.5466785878933
MAD2L1	-2.13375769814053	5.66309740108799	-26.2797329322525	4.45801146578432e-46	1.01436440481329e-44	94.499682025604
NFYA	-1.61260206104551	5.74578385712089	-26.2739827858676	4.54237787015102e-46	1.03215662364682e-44	94.4789097744202
ZNF799	2.4024041743016	3.51939873139466	26.2218117197118	5.38539844599505e-46	1.21545753860757e-44	94.4385143606995
WDR12	-1.5073476974782	5.27024151286484	-26.2453405036922	4.98723848975501e-46	1.13017041331521e-44	94.4149002478233
C14orf167	-2.1649198777906	4.60192865894042	-26.1983303149142	5.81474782217687e-46	1.30706777658718e-44	94.3512932314733
EDA2R	2.6301523464351	3.5382757331444	26.1815921219557	6.14173513286738e-46	1.37318687649832e-44	94.323454557943
PGF	7.70648834783524	2.09179710814936	26.42747838269	2.75674902028783e-46	6.35915456762672e-45	94.2869504260641
GATAD2B	1.53357596613121	6.16612692807188	26.2399825660659	5.0752134972614e-46	1.14855034544248e-44	94.2695059710817
PANK2	1.55905808318315	5.00566720439522	26.2060255898152	5.67036646696998e-46	1.27804863603242e-44	94.25378878891
BYSL	-2.30112021465159	4.79260143478262	-26.1645075093656	6.49463632152255e-46	1.45015083900058e-44	94.2385777660152
MEX3B	1.91556655192188	5.01910550738762	26.2047875063737	5.69334931690974e-46	1.28150166858679e-44	94.2238440293163
RRBP1	1.12878707739156	8.03318861079674	26.2513266583599	4.89076645181675e-46	1.10981245780439e-44	94.2005700867225
SAMD4B	1.60127945945809	7.10170880201613	26.2328877126853	5.19412202630489e-46	1.1738715779449e-44	94.1755517638467
MRPL16	-2.0996714471882	4.60766777799799	-26.1468223872634	6.88151424984111e-46	1.5324426673015e-44	94.1644036282212
ICOSLG	1.99257855737537	5.4823191347562	26.1880637009016	6.013165969504e-46	1.34624079884853e-44	94.1282459639267
THRAP3	-1.07692984907975	7.46026804646792	-26.1940589471509	5.89648351809135e-46	1.32366161552429e-44	94.0622479733727
SLC6A6	1.60447143449989	7.03464887144035	26.1912618946238	5.95063417789997e-46	1.33402688996246e-44	94.0497393472729
APEX1	-1.21669264688002	7.5145030522683	-26.1634281364226	6.51760707958331e-46	1.45333947731935e-44	93.9614247131899
KLHL24	2.59045412428344	4.98928081901282	26.1041559121397	7.91338782983313e-46	1.75289401412092e-44	93.9554798604535
MARS2	-2.50125577768818	3.72991524945803	-26.052824767944	9.36402024636338e-46	2.06874338969856e-44	93.9009041793518
GOT1	1.2602178398358	6.89533309893308	26.139007711166	7.05979571910542e-46	1.56796844098697e-44	93.8815154043667
MARK3	0.905166194912825	7.29644860353082	26.1411861540579	7.00963411750197e-46	1.55889788538701e-44	93.8729083838619
PHF8	1.7379597203051	6.08387395299281	26.1118995834702	7.7151467684626e-46	1.71124820365741e-44	93.8408274531903
PIAS3	-1.10291787335247	6.15438540270609	-26.0823733080133	8.49903293180969e-46	1.88012998348658e-44	93.779011588085
FHDC1	1.67620574475471	4.42444679770896	26.0434108523461	9.6578465369381e-46	2.12803459135379e-44	93.7627336678528
SYNM	2.5750325385331	4.57188479613868	26.0277353274447	1.01678988010258e-45	2.23747288879414e-44	93.7271623526837
KAT7	1.23079704480131	6.78772194119572	26.0496945431824	9.46070606581877e-46	2.08734628291231e-44	93.6075822922243
LAMC2	2.45573057309603	3.32430864683001	25.958045951311	1.27855717662553e-45	2.80611420234717e-44	93.5934549179124
AHNAK2	2.43806171837108	3.10914222034678	25.8974649440924	1.56087735371611e-45	3.40340454544305e-44	93.3849652993664
CCRN4L	2.72065263016807	4.71854127501256	25.904479291964	1.52520575589642e-45	3.32996619603287e-44	93.3371732941371
ARPP19	-1.73085716175388	8.54021066618756	-25.9833512141313	1.17644350231125e-45	2.58539305291109e-44	93.325044011905
CIT	-1.95825189028767	5.68466838926239	-25.9080761075186	1.50723420027482e-45	3.29503068828707e-44	93.2294092728195
ATF4	1.50850581009172	8.53654337283652	25.9566088870696	1.28461746566441e-45	2.81571985527805e-44	93.2156138091035
SRXN1	1.33052153219257	7.38395025271885	25.9398929659189	1.35727652977221e-45	2.97108542983121e-44	93.2146093470804
RAB3D	-1.74001299611566	5.92681046521122	-25.8908899621567	1.59507850940093e-45	3.46893276868936e-44	93.1743829014931
WIPF1	-1.42335909561935	5.3569262305969	-25.8718890377514	1.69822569991295e-45	3.68845800069404e-44	93.1732794117223
CDAN1	-1.80480734503808	4.16868585050288	-25.8322472208392	1.93561534700407e-45	4.19860325075176e-44	93.1516484997932
ZNF77	2.41136927629985	3.12848777181991	25.8178667232647	2.0297781187094e-45	4.39146303457904e-44	93.1361629426666
USP10	-0.888702572148095	7.06648276851704	-25.8929055640328	1.58451433433095e-45	3.45044501658214e-44	93.0878641887737
ZNF34	1.81551811040876	3.39495711523923	25.787190226928	2.24638491998753e-45	4.8394075578548e-44	93.018792870209
C7orf68	-2.0345155523805	4.56621751933632	-25.7813279645808	2.29036031244295e-45	4.92339149939535e-44	92.9970965636061
GPAM	-2.83564980219509	4.19476729610882	-25.7684892949805	2.38972681408858e-45	5.13039682141429e-44	92.9675007020311
NOL6	-1.32233098236252	6.16014971751033	-25.8243258913807	1.98692520721844e-45	4.30431828568928e-44	92.9448606407752
TRMT12	-1.51141633957269	5.5186409453195	-25.786919440774	2.24839731670245e-45	4.8394075578548e-44	92.8862617118377
EID1	-1.80644500700812	6.83220132274515	-25.7900181131164	2.22547722282051e-45	4.80243626767099e-44	92.7863626205104
ASAP1	1.64384019455427	7.13559131245031	25.8043087999345	2.12278456124283e-45	4.58675051708335e-44	92.7763756835512
DNMT3B	-1.54377114833068	4.40797339945686	-25.7419574909775	2.6090743069625e-45	5.58696014207949e-44	92.7757584854435
LYAR	-1.85417799678087	4.95589247244248	-25.7335652592777	2.68260038838652e-45	5.72373041785514e-44	92.7689702285832
PMAIP1	2.60641726228637	3.6131509531064	25.6735616949148	3.27293585561127e-45	6.93746251574688e-44	92.6595408700043
FAM111A	-2.34796259447451	4.70355572744352	-25.6754332655834	3.25267668655499e-45	6.90326965811493e-44	92.6457245785392
INCENP	-1.48961082406798	5.94577499150899	-25.7337248514833	2.68118285443798e-45	5.72373041785514e-44	92.6284319103686
MEST	-1.21312681756191	6.6680476367913	-25.7437725954886	2.59344109453806e-45	5.56060370064801e-44	92.6267105159435
MRPS6	1.66330572000941	5.51773987487171	25.7292183005269	2.72150316761272e-45	5.79159790700278e-44	92.6071864512035
SLC25A15	-1.38708388311735	5.31552236697348	-25.6999554496416	2.9986263943816e-45	6.37217634302894e-44	92.5990196814064
DOT1L	1.92501755246989	6.19982461663379	25.733496367145	2.6832125374303e-45	5.72373041785514e-44	92.5845856246204
EFTUD2	-1.09442015491564	6.97395837854957	-25.7291682875389	2.72195405100705e-45	5.79159790700278e-44	92.5487212066215
C9orf3	2.04156324892431	3.9251588041393	25.6357363731947	3.71080717427646e-45	7.81606286934503e-44	92.472311348171
FBXO5	-2.07342153889346	5.02952666848988	-25.6375661426091	3.6883244825461e-45	7.78832558662891e-44	92.4680585658064
MBOAT2	1.55101737330138	4.56783407020297	25.6379732956467	3.68334044137135e-45	7.78763407604229e-44	92.381101752712
SHPK	-1.50331874618378	5.22228770430165	-25.6247032592556	3.84933371777532e-45	8.09764240202193e-44	92.3628108181205
CACNB1	2.29489987024444	3.11512888330648	25.584452024344	4.40046121130131e-45	9.23379087801795e-44	92.3548498316858
MCM3	-1.30335514819441	7.3432593757179	-25.6367911739041	3.69782983393695e-45	7.79855058546804e-44	92.2405388419321
DLG3	-1.29528624382343	5.66800529757694	-25.5724724900533	4.57938069655195e-45	9.59718831693418e-44	92.1287051113914
NUCKS1	-1.44198922689781	9.82212021101813	-25.6418642005419	3.63605243974305e-45	7.69738493699529e-44	92.1133650591378
SHC1	1.11855628747836	6.6871353097754	25.5951446533153	4.24672471362071e-45	8.92238996364231e-44	92.0987374726768
LCMT2	-2.93451258903592	3.75982623379	-25.4757032505833	6.32185302428304e-45	1.31500833306106e-43	91.956331470789
HSPA1L	5.36296287080728	2.40146108599216	25.502364256067	5.78393117213027e-45	1.20611552272702e-43	91.9348992396684
ELF4	1.2520818882128	6.4714403128305	25.5156168782387	5.5339653920506e-45	1.15832336941995e-43	91.8467518222891
TTC5	-2.96390442444485	3.41591422292995	-25.4470118410928	6.95729500941047e-45	1.44180671297869e-43	91.8411143043914
FLJ90757	1.98406879753294	3.60262510937709	25.4478386826098	6.93811031056457e-45	1.43961484905561e-43	91.81370959285
MTMR4	-1.34322424763766	7.46852985721993	-25.5079952269623	5.67635949225799e-45	1.18664295185653e-43	91.8043386207942
MRPS16	-1.15958368074283	6.91624752425523	-25.4796210899501	6.23974889873616e-45	1.29954620899706e-43	91.7260202396463
SURF4	0.983665700723822	8.5714851421643	25.5028639625035	5.77430240876488e-45	1.20561090492115e-43	91.6898974861004
RAPGEF2	2.00079431001349	5.39327795397791	25.4387439796618	7.15209689709147e-45	1.47851258970281e-43	91.6770538287863
PTCD3	-1.29320696405472	6.28864477002435	-25.4523590567505	6.8341662135939e-45	1.41980864293347e-43	91.6744038462926
WDR75	-1.59416107427263	5.9980542409801	-25.4330727616848	7.28889109227408e-45	1.50493104478014e-43	91.6603422758684
FAM129A	5.16856141885931	3.18334967343605	25.3814967199062	8.66069708749757e-45	1.77937958343132e-43	91.6506603897099
ENDOD1	-1.75294682959287	4.91108499302651	-25.3932631819583	8.32640166420643e-45	1.71280124762839e-43	91.6279664299436
SNX9	1.1591155817029	5.23882056930451	25.405557952439	7.99098926993549e-45	1.64785825586191e-43	91.5732572519212
MAPK8IP2	3.10874081933012	2.78618890198873	25.3483523878818	9.67697855947267e-45	1.97604138496485e-43	91.5666697048092
TARS	1.19678356373277	8.24948070504023	25.440907665002	7.10059219354336e-45	1.46968197827746e-43	91.5047849698768
E2F8	-2.3346528383264	4.16675113350399	-25.314545741843	1.08377122637019e-44	2.20230741067011e-43	91.4622897946453
SEMA4C	-1.53368654871233	7.40635665679288	-25.4036440629118	8.04229209210092e-45	1.6563952333534e-43	91.4303233325128
C15orf44	-1.20391641855042	5.85020389605411	-25.3562950944345	9.42297463651464e-45	1.92888406145741e-43	91.4035673530067
EFNA3	2.01983069799148	3.60054700483845	25.3155015729516	1.08030393115756e-44	2.19793223171278e-43	91.3958803886964
NIF3L1	-1.71715323695661	4.84199746930476	-25.3090809593034	1.10381149735368e-44	2.23759314930218e-43	91.3607187936531
GRWD1	-1.69119348481687	5.92448624033336	-25.3351581348899	1.01142858415813e-44	2.06282093188543e-43	91.3396794555301
ATP6V0A1	1.40381813301136	5.82785405225047	25.3491367026753	9.65159219966641e-45	1.97326684532055e-43	91.3105480838987
WDR45L	0.824538120407232	6.93273853775608	25.356486448325	9.41693890529106e-45	1.92888406145741e-43	91.2822015856696
MLF1	2.02041005256169	4.61242468865032	25.2966304429778	1.15087700038695e-44	2.32454914909074e-43	91.2684767401552
ADO	-1.48096341576576	5.03007161729773	-25.2873470118131	1.18728336626136e-44	2.39230445992228e-43	91.2666594432879
PPP1R13B	1.5099876139737	6.25294511761924	25.328940832417	1.03272080246228e-44	2.1036812058927e-43	91.2319048176317
HYOU1	1.11627286393996	9.2049344201938	25.3719374390939	8.94223017365551e-45	1.83496757575724e-43	91.2305892510875
NPY1R	-1.89700848795077	6.34622103429305	-25.2919696805149	1.16901191979506e-44	2.35832995737667e-43	91.1785401410852
ERBB3	-1.21218704076607	6.85031377385106	-25.3124723282596	1.09133120882824e-44	2.21497853597614e-43	91.1584689736701
TMX1	-1.854049273598	6.64035044800814	-25.2975630052784	1.14728263219694e-44	2.32009126249838e-43	91.1583896975405
COG3	1.41401450392592	6.30664353123723	25.3046697195358	1.12026061293559e-44	2.26818867926572e-43	91.1564087513574
RPL7L1	-1.61310836802688	5.92858574261188	-25.2713903147261	1.25259599791965e-44	2.52086828751002e-43	91.1134467826585
MOCS3	-1.90610553014308	4.65299512582891	-25.2193072665351	1.49209577300707e-44	2.99206351412114e-43	91.1023103730198
HMGXB3	-1.20064756078984	6.25995546056181	-25.2709358769416	1.25450822894898e-44	2.52168216597869e-43	91.0870329604072
CUL2	-1.71394203595724	5.78194350161247	-25.2098954355294	1.54006931816584e-44	3.07719465675095e-43	90.9397885067245
NUP37	-1.8939780977034	4.72982033255202	-25.1777596600019	1.7159113179693e-44	3.4179363446134e-43	90.9361701261224
MED29	1.01541641637385	6.44563771724156	25.2461270000837	1.36349663102372e-44	2.73746910651148e-43	90.92460640933
SERINC4	4.43926606934245	2.28809141663781	25.2131781509175	1.52316262454196e-44	3.04705403502867e-43	90.8963120944173
DNAJC3	1.6551660948324	6.45664733779249	25.2181395604249	1.49796487657834e-44	3.00023528094565e-43	90.8597669796908
CDC5L	-1.68684711125645	6.24108119548661	-25.1708954009331	1.75602274712195e-44	3.49200052590577e-43	90.7682352083635
ABCE1	-1.77952128155061	6.99811126334909	-25.1851881271153	1.67354331483743e-44	3.33989718345361e-43	90.7455799395213
UGDH	1.15112203256353	7.27819462632599	25.1776171947595	1.71673435151594e-44	3.4179363446134e-43	90.663510554983
SLC1A4	2.05809098190091	5.25676281097074	25.0893690298565	2.31138850838939e-44	4.58005466994124e-43	90.5501525370342
POLR2D	-1.03955363119653	5.94949248735435	-25.1104385062855	2.15279660204977e-44	4.27086244041285e-43	90.5485852479774
SENP5	1.43620046666151	6.51027706434417	25.1222153675926	2.06898060203232e-44	4.10945743330031e-43	90.5111468853925
LOC100190939	3.37606815443119	1.95275960654982	25.054048874964	2.60414416477319e-44	5.1418780415191e-43	90.5040697165654
RGS3	-2.24217007214949	4.13064965480069	-25.0389302851435	2.74063186477458e-44	5.39007879681588e-43	90.4962953190227
LRP11	-1.10594086271163	5.81283699318415	-25.0830761336941	2.36100377684463e-44	4.67283161703546e-43	90.4735912796369
ZSCAN12P1	2.75434927850766	3.68751195985995	25.0019409435748	3.10578891112282e-44	6.07499576018925e-43	90.3756551486422
KIAA0895	2.65707839644651	4.12689809536623	25.0060317709177	3.06310154818599e-44	5.99851408569818e-43	90.3526939994288
SLC9A1	1.3014451867253	6.99598658463686	25.0621631013765	2.53373915751308e-44	5.00877702958023e-43	90.2801625403346
MEF2A	1.76098812625052	6.44753232767533	25.0481515243088	2.65654932768825e-44	5.23916638635122e-43	90.2779218761963
ANKRD50	-2.15458038785688	6.90734822406679	-25.0343996241142	2.7829224660728e-44	5.46262855899078e-43	90.258972315056
C10orf26	-1.57722139886836	5.45827224900059	-24.9940191387801	3.19016594509422e-44	6.23274944693408e-43	90.2151127546438
CDC42SE1	-0.800880792693971	7.60652502966232	-25.0433882914239	2.69965214392579e-44	5.31790134923615e-43	90.2038445950748
P4HA2	1.69557125797385	6.64601258243971	25.0387028573895	2.74273921076914e-44	5.39007879681588e-43	90.1994867960285
DNAAF2	-2.35266712299819	4.47034952167136	-24.9393684820798	3.83882083306179e-44	7.47385792923461e-43	90.1857045189729
DOLK	-2.86441968923609	3.91094122627287	-24.919143482025	4.11129918035407e-44	7.96724999910097e-43	90.1326562250321
GFPT1	1.7241441480192	7.3653618920997	25.0190458087154	2.93119707848539e-44	5.7469331700574e-43	90.1205948641749
NUP93	-1.41165954290201	5.27801403466811	-24.9518753280679	3.67951349089389e-44	7.18041815889259e-43	90.094345691325
C20orf177	-2.06214134138814	5.95687823904113	-24.9245434781318	4.03669444885122e-44	7.83174918359487e-43	89.9724425870232
SKP2	-2.42940929655339	3.7838978800719	-24.8699029053057	4.85914228010038e-44	9.39471624189581e-43	89.9680511196321
GNL1	1.2729482100413	6.14946125262005	24.9386213460526	3.84855487819946e-44	7.48409671895439e-43	89.908246236187
PRDX3	-1.12490142929171	7.27153338559189	-24.9441076114864	3.77765286888984e-44	7.3633410931601e-43	89.8785351110509
ZNF503	2.2287024121515	3.42243459405491	24.8499446247244	5.2000556846764e-44	1.00069222186033e-42	89.8568857332742
ULBP1	5.17320450325577	3.02515929318583	24.8534827417945	5.13790718826987e-44	9.91076814493949e-43	89.7706836101017
METTL17	-1.54090726993622	5.28718437429502	-24.8482241241624	5.23055045496252e-44	1.00316199322011e-42	89.7577904244201
PAK1IP1	-2.25594994680654	4.74442874892802	-24.8042674653706	6.0739263155638e-44	1.1609182137313e-42	89.708620070307
ACLY	-0.97866528613554	8.29079337750006	-24.8983001844485	4.41254617826403e-44	8.54113683857496e-43	89.6756255233793
TPP1	1.5484176059606	5.58243130947494	24.8496250827584	5.20570577026123e-44	1.00069222186033e-42	89.6685817471266
UBIAD1	-1.7833684204907	4.61249133123114	-24.7882265846551	6.4147852150616e-44	1.22187776693269e-42	89.6465410403587
SPPL2A	-1.19926772658642	6.9074306974699	-24.8576691296115	5.06533839696674e-44	9.7820692091076e-43	89.6200393093992
RAB3IP	1.39562042619222	6.0141065971979	24.8492618310912	5.21213624423042e-44	1.00077803155579e-42	89.6159484877867
ULBP3	5.20923506756277	1.07491449265786	24.9340163116268	3.90910354967572e-44	7.59301367767441e-43	89.588900784237
PTK2	0.955240403752049	7.56201686438247	24.852431022128	5.15630242448702e-44	9.93479282800933e-43	89.5351677486139
SLC12A7	1.66605471243173	6.53382389047839	24.8229327774538	5.70021711424011e-44	1.0919866096054e-42	89.4918747428252
SLC17A5	2.02017894418546	3.61549757210517	24.7247843723405	7.96298569677176e-44	1.5081876873478e-42	89.4519420991986
BUD31	1.70079867695118	6.14762266155461	24.8029749536601	6.10070147001035e-44	1.16470469616956e-42	89.4468829860678
PLK3	2.45022457546412	2.92695390155255	24.7150544965213	8.23173838187186e-44	1.5573257092582e-42	89.4449430421032
HSPA14	1.29385183140432	5.66677762438753	24.7843083385081	6.50093775713761e-44	1.2368792155901e-42	89.420490470618
CAMSAP1	1.2392644803394	6.81536870301302	24.8065387178454	6.02716276636168e-44	1.15329828495003e-42	89.4137715796217
KCTD7	2.12972518135278	3.49414559330975	24.6930099090982	8.87498721673964e-44	1.67712187811021e-42	89.3247363626368
CD276	1.33935173737621	7.17463095333264	24.7883073778093	6.41302094317014e-44	1.22187776693269e-42	89.3227513343486
SHB	1.70745619679423	5.51057837888022	24.7389273348399	7.58803482309942e-44	1.43880152359994e-42	89.2906832615335
KLF6	1.69395634356233	7.1115296895036	24.7595425521765	7.07314378279766e-44	1.34421882526714e-42	89.2730351810292
ABCF1	-0.95429323552574	6.97104387965803	-24.7469358887588	7.38366537913938e-44	1.40163927129089e-42	89.2306290366519
SORBS1	3.3398060576581	1.79828579333058	24.6481325758063	1.03455585566189e-43	1.94622183690544e-42	89.1949444111711
RBM28	-1.28218003483519	5.5431918332777	-24.6747661445939	9.4455246704183e-44	1.78091267855779e-42	89.1143047559297
TMEM30B	-1.27811316624312	6.37332884166765	-24.6826454299522	9.19471120407458e-44	1.7355795731032e-42	89.0918700606778
SNX30	1.57022583475525	5.6693785140862	24.6695849316183	9.61420294672715e-44	1.81067488830028e-42	89.0312215508168
ANKRD42	2.67944218341294	3.72682695125886	24.5417016710161	1.48943682586452e-43	2.77696114556948e-42	88.7976608843184
SRSF5	1.42684449063184	7.61341204794608	24.604393470547	1.20153409112007e-43	2.25780406066202e-42	88.6854316778285
ADIPOR2	1.03162577851339	7.46796626190616	24.5989676697128	1.22406061475063e-43	2.2975521572491e-42	88.6648297304557
POLR1B	-1.66893182365848	5.64900739588353	-24.5408138666752	1.49397863910766e-43	2.78232725617332e-42	88.6598465378326
PCF11	1.42291917416021	7.04757745321562	24.5895680934389	1.26409824782692e-43	2.37004249962528e-42	88.6450870502127
FEN1	-1.39257875075433	6.839869433912	-24.5614831957551	1.39177285211988e-43	2.60067141663161e-42	88.6253628292388
SEPW1	1.63850243446156	6.51279178891458	24.5681575555719	1.36029919802346e-43	2.54470288453517e-42	88.6017182970009
DNAJB11	1.1724855347242	6.99690561336563	24.5708284516187	1.3479063136913e-43	2.52434324637999e-42	88.5962580708269
ZNF639	-2.49107251891063	4.79033837144753	-24.4714891793993	1.89541373348067e-43	3.47957181983871e-42	88.594267504289
HECA	1.82029670834693	5.00548681262752	24.5057081282385	1.68522869518433e-43	3.11079080554776e-42	88.5733962463073
YY1AP1	1.05674044767028	5.81444452404521	24.5366472007405	1.51548173125875e-43	2.81923431296678e-42	88.5667557098489
PRMT3	1.56577501944021	5.63088600036819	24.5302460106223	1.54912645396909e-43	2.87862120179767e-42	88.5496293915617
DUSP8	2.22567949827602	4.82636977027783	24.4911998665995	1.77131111553853e-43	3.25890067065636e-42	88.5379677898195
PALB2	-2.01267652748851	4.21619340713579	-24.4484727839055	2.05147926699249e-43	3.7537132670878e-42	88.529890601779
ATL2	-1.86409483863916	6.0082617690437	-24.503796150506	1.6963271984296e-43	3.12782536566005e-42	88.513261512818
LPHN1	1.38124764218791	6.45178878817301	24.525317196132	1.57554493264326e-43	2.9244632023891e-42	88.473904074752
PELP1	-1.35264088242546	6.4264402387841	-24.5138289535513	1.63889978311844e-43	3.03532225613209e-42	88.4733881523591
SLCO4A1	1.8924849199036	5.75165218506243	24.5109570124111	1.65513540232319e-43	3.06200049429789e-42	88.463711065873
HEATR1	-2.28740734567369	6.02576605344135	-24.4801388844133	1.83990835272667e-43	3.38138761439569e-42	88.4424665022187
HSPA4	1.06106471933921	8.84384494079825	24.5463270414496	1.4659987373254e-43	2.73631282176674e-42	88.4186194608865
KLF13	1.4367511464173	5.6455205243858	24.4927092521272	1.76215248558115e-43	3.24562094370696e-42	88.3921421200067
SLC7A2	-2.01242256911832	8.72812458512862	-24.5145510293886	1.63484308471481e-43	3.03116582580604e-42	88.3567480544985
KLHDC5	-1.84418981252548	4.74370147033036	-24.4213531564142	2.25209290912717e-43	4.1117905908562e-42	88.3512422718965
UTP15	-2.5486686812246	4.4763113139691	-24.3914587152417	2.49625500728484e-43	4.54269518409484e-42	88.3292194474147
SUPT16H	-1.0845734392583	8.55912447217095	-24.5096163607973	1.66276979952915e-43	3.07272509694204e-42	88.3234709009548
FAM40A	-2.071544817322	4.52380416241723	-24.3930444617328	2.48265693503674e-43	4.52287086945038e-42	88.3061349136531
ZFP36L1	1.0886023604598	7.3820901280373	24.4694787846383	1.90855455686232e-43	3.49985377291288e-42	88.2342770016851
RC3H1	1.96215964632732	6.40594676653663	24.4544018554256	2.01007790171861e-43	3.68198716630253e-42	88.2322392252314
PRKD2	1.67022231201437	5.93997643722983	24.4447497047367	2.07791522707768e-43	3.79792942706526e-42	88.209548167529
DBR1	-3.12631975328793	3.49596380162148	-24.3671169456754	2.7146735302525e-43	4.91211488656968e-42	88.1387436204725
NUP43	-1.41344892112579	5.31044317355698	-24.3799617821695	2.5971163630217e-43	4.71920424210817e-42	88.1017654948248
ZNF212	1.47118991632764	4.73444268745097	24.3668815019366	2.71687770274872e-43	4.91211488656968e-42	88.0897684788056
FNIP2	2.87790791703289	3.43736267479405	24.3146645487266	3.25315260346758e-43	5.83752404939826e-42	88.0614621597782
DNHD1	2.96385808624475	3.43539379440954	24.2935418806912	3.49933852499686e-43	6.25245058675722e-42	87.9876505603256
DDX18	-1.45177315587529	6.98914265000298	-24.3797634315934	2.59889207544943e-43	4.71920424210817e-42	87.9810114436441
FLJ43663	4.2141402774693	1.85939094048972	24.3753050466142	2.63913000201131e-43	4.78188625716545e-42	87.9803654318303
LIG3	-1.88596879892333	4.19466655370709	-24.2971249927391	3.45629111707725e-43	6.18875938351176e-42	87.9762825586801
HARS2	-1.1246858426742	6.1950710523576	-24.3455779975023	2.92397454869816e-43	5.27514027534283e-42	87.9059173970676
RAB3A	2.43207878908497	2.83598768072042	24.2726585791052	3.76121313627692e-43	6.70602649158798e-42	87.9045717241918
NOTCH1	2.41695241725149	6.54490725631639	24.364080493736	2.74323901431209e-43	4.95442000813773e-42	87.893414106651
BEX2	4.05833853952179	2.56334497472085	24.2956298037486	3.47418896161078e-43	6.21415360363408e-42	87.8818078523944
WDR36	-2.03569866197042	5.5940050922268	-24.3022741211578	3.39536306715608e-43	6.0861791999055e-42	87.8796999332825
BAZ2A	2.21568417305316	8.05185219577192	24.3766441666412	2.62697855994253e-43	4.76503139224282e-42	87.8638840408601
NR1D2	2.00162899089203	5.89912400390389	24.329438712186	3.0914106371512e-43	5.56520468199318e-42	87.8571894847979
TACSTD2	-1.52797441035578	5.95613205094542	-24.3190234223197	3.20456513460736e-43	5.75651421172648e-42	87.856739739645
HSP90B1	1.25555417106655	10.1756265670718	24.400069575415	2.42330818773904e-43	4.41956446365842e-42	87.8541098753956
ZNF10	2.59796887807128	3.83154458244615	24.2518534266401	4.04177307838712e-43	7.19091627265385e-42	87.8205926699828
CSRP2BP	-2.08346760950347	4.08780438253035	-24.2140274362343	4.60708464046094e-43	8.17061331146011e-42	87.7190387818182
RBM39	0.937407087616601	8.49383738115439	24.3344718595457	3.03818201386133e-43	5.47527543101476e-42	87.716377923525
LDLR	1.98143823100258	8.50263837961225	24.3282407911602	3.10421735489257e-43	5.58225064980897e-42	87.6981609430035
RRAGC	1.62839614048628	4.75400251011141	24.2474088502581	4.1043938956464e-43	7.2945678544942e-42	87.6967351322411
OPA3	-1.30188375044161	5.25915480248083	-24.253776565525	4.01497697930342e-43	7.15084930797342e-42	87.6949516441151
GALNT6	-0.976277849963267	6.41830539979134	-24.2850729017892	3.60324670228008e-43	6.43123776402689e-42	87.6655987512728
PPP4R1L	1.58722724934789	4.47616486810607	24.2287727473285	4.37779787771708e-43	7.77221780328454e-42	87.6487350628413
DUSP2	4.20186749810038	3.81190515506254	24.1703697966976	5.35950896383837e-43	9.43499241170872e-42	87.5561810746098
STK19	1.92050946560251	3.61101426838231	24.1763634291554	5.24928753294125e-43	9.25069385678709e-42	87.5477349996586
EXOSC2	-1.40969096891513	5.36734431609077	-24.2046155145396	4.7597337895511e-43	8.42346961867223e-42	87.5066955175715
ABHD15	-1.85725116544279	3.84903941280019	-24.1438834641268	5.87522914131841e-43	1.02672238411086e-41	87.4618547019087
SYNJ2BP	-2.03061603940869	5.37007646854334	-24.1523997235999	5.70416711040328e-43	9.99913717363532e-42	87.3560208250047
PAPD5	1.53193592190579	5.34130422391183	24.178432305474	5.21177451835586e-43	9.19427394989277e-42	87.3547388669913
TSHZ1	2.32657264177971	3.94634875130999	24.1311431768285	6.14084777968586e-43	1.07202023243702e-41	87.3421667212355
MRPL35	-1.55363537718662	5.38344463924323	-24.1559620283738	5.63411112269791e-43	9.89757084201679e-42	87.340879219571
TFG	0.965169343329181	7.35289928305611	24.2102311887153	4.66805164362454e-43	8.26996776355686e-42	87.3358123652979
NUMB	1.06315333598966	6.31555665469487	24.192207221535	4.96880571638617e-43	8.78417619459222e-42	87.3215878289942
BRPF1	1.15286963993015	6.1954628585131	24.1805521015685	5.17361862545014e-43	9.13659956621206e-42	87.30111198018
KCNK1	1.41611509951046	5.33115680705028	24.1550361904993	5.65223468405061e-43	9.91898980651232e-42	87.2836150645561
ABHD4	1.68602550792927	5.63082817987983	24.1515100245058	5.72180055178815e-43	1.00095598774168e-41	87.268931350783
TSKU	-2.04524695715631	6.67585422351375	-24.1521119995297	5.70986366947006e-43	9.99913717363532e-42	87.2462707937226
PGPEP1	1.35457251634733	5.42588814112395	24.123556470033	6.30474138738257e-43	1.09833848919361e-41	87.1624260691094
ETV5	4.48802491657391	1.88453392499071	24.1270069217827	6.22966221867346e-43	1.08639072935448e-41	87.1368543877228
AP3B2	2.42807722895486	3.18784909839729	24.0395125759546	8.44418895831756e-43	1.46342607397827e-41	87.1131041639056
MAT2A	1.30019413287568	8.13497013508879	24.1598015804565	5.55957408038629e-43	9.77689978132285e-42	87.0894852722759
DIMT1L	-1.50804545867024	5.05186913977341	-24.0455525192929	8.26852766211684e-43	1.43595905110324e-41	87.0130285172254
SLC7A1	1.70363241483136	8.42370404573242	24.0962937599923	6.93097303758211e-43	1.2061768270606e-41	86.8838933954593
GADD45G	2.87484286562253	3.35211297867269	23.97120936741	1.07131389258663e-42	1.84517544177331e-41	86.8779200853377
PPARG	2.35335645553	2.51808023458422	23.9666242177555	1.08858580166981e-42	1.87299474764671e-41	86.8713778438914
CAMLG	1.43695043721863	6.20047810164307	24.0412982215461	8.39186821935463e-43	1.45586726245318e-41	86.8257538992674
SQRDL	1.8739720144042	4.16535006793869	23.9893924393637	1.00549745995927e-42	1.74078048864998e-41	86.8227098198861
NES	2.25911369255336	3.13325033491875	23.9582038383151	1.12103960349115e-42	1.92685162680225e-41	86.7853078491093
MRFAP1	-1.03291116576769	8.30685138581827	-24.0499054990195	8.14421805486085e-43	1.41584098492196e-41	86.7369899100235
DEPDC1	-2.70277069502867	4.71520292477103	-23.946220417698	1.16891615780184e-42	2.00502090493108e-41	86.6935211160142
TOR1A	-1.1286023112014	5.54480274698314	-23.9733911354629	1.06319264454267e-42	1.83307564817851e-41	86.6764871185623
DUSP14	1.31381343871974	4.8074212973877	23.9556492662495	1.13107705691529e-42	1.94210808006687e-41	86.649840038687
ENTPD1	-1.60754509295093	4.70886282314448	-23.9240637147863	1.26293714577202e-42	2.16185883581282e-41	86.6142122527326
SS18	-1.14881326962113	6.29422048315841	-23.9773861535078	1.04848247290087e-42	1.80957903785285e-41	86.6074334105951
TAX1BP1	1.29015830031909	7.69976966717735	23.9879905464481	1.01042346214317e-42	1.74749968778515e-41	86.5366237744243
ST6GALNAC6	1.87781215395709	3.38681852569879	23.8818937839454	1.46348867420837e-42	2.48942279653137e-41	86.5243820011008
TRMT5	-1.83557677262948	4.7194195898873	-23.880328452609	1.47152231011988e-42	2.49845067151724e-41	86.5102412904669
GNA13	1.64225015818152	8.71232962940008	23.9875885116902	1.01184062635974e-42	1.74814283421904e-41	86.4874952618156
FTSJD1	-2.2698941526771	5.42496338941817	-23.885666230663	1.44430889094147e-42	2.4597374635545e-41	86.4788250824988
NXT2	1.87752851420126	4.55964224170849	23.895354875442	1.39620348490602e-42	2.38266398791513e-41	86.4487256319403
CEBPG	1.48118295911226	6.83050828518834	23.9256719965133	1.25586280056012e-42	2.15195179063192e-41	86.3969705195872
SELK	1.90004235936468	5.00840449855564	23.8865401510423	1.43990201103821e-42	2.45473203186575e-41	86.3888185925952
DGKE	2.0069386427313	6.24282021972757	23.9194554022011	1.28343108848675e-42	2.19469340734687e-41	86.3809137759576
NDUFS2	-1.36898186101993	5.46576191971257	-23.8816539670075	1.4647165939888e-42	2.48942279653137e-41	86.3591805953426
SLC35D1	-2.58858591353641	3.85706670634482	-23.8101476015988	1.88136982914615e-42	3.16221397212465e-41	86.324929213513
UBQLN2	-1.50959069399903	5.13530812112549	-23.8456848633634	1.66116677597391e-42	2.81187785034288e-41	86.3165856548678
C1orf51	3.28548008684181	3.10303162599022	23.7997374588549	1.95128817751449e-42	3.26987409626776e-41	86.2833785037502
NEURL1B	-1.54046007880527	4.82966545014701	-23.8628112190331	1.56451688785423e-42	2.65096053013922e-41	86.280054330345
RRAGA	-1.95946881708634	5.00165503738385	-23.8163921584668	1.84064704630938e-42	3.09999810699679e-41	86.2340570490726
SYPL1	-1.52743903111321	7.00172799110351	-23.8737633116868	1.50570344869219e-42	2.5538929488771e-41	86.2151961231515
RANGAP1	1.55272661488423	7.71914518767947	23.8980778942535	1.38297654135249e-42	2.36250252069245e-41	86.195819863432
RNF220	-1.56126310108043	4.93467194671289	-23.8039524682997	1.92266828036322e-42	3.22838396795125e-41	86.1835369536784
ARG2	1.86777521999619	4.45172608040199	23.8116472877561	1.87150773152492e-42	3.14880234426788e-41	86.1678335066739
PTTG1	-1.64716970096859	5.06623831650147	-23.8329462293317	1.73694176975679e-42	2.9342034502437e-41	86.1669059825473
GPD2	-1.71152196705245	6.61229560588828	-23.8421783154203	1.68168641472419e-42	2.84373342768931e-41	86.1367218994011
SLC25A44	1.03052139081569	5.80640047222915	23.8279001644589	1.76791342757235e-42	2.98351000632895e-41	86.0877087307824
MLH3	-2.21406388999244	4.46751291565911	-23.7538377461309	2.292200899541e-42	3.82582513412412e-41	86.0812785696905
KIAA1949	1.18528862753714	5.35395362941306	23.801197029044	1.94132939401705e-42	3.2564486244274e-41	86.0361802729779
THADA	-1.3735390971717	5.61594142806665	-23.7849478375358	2.05515194681149e-42	3.44047659243997e-41	86.027660167894
TOX4	0.758488330213937	6.94047330140866	23.8224900676917	1.80173847366043e-42	3.03752764450576e-41	85.9884668548702
ANKRD10	1.88810103637211	4.02282578137825	23.7456003351396	2.35946236603167e-42	3.93416237382987e-41	85.9830493329709
GPT2	1.71685413630815	5.26200505932701	23.7581456481481	2.25779877501068e-42	3.77217050082703e-41	85.9094855852157
HOTAIRM1	3.29719984759714	1.95076983618813	23.687169449746	2.89732303163444e-42	4.81180043506003e-41	85.8465634563465
ATIC	-1.06880670651165	7.46809081448698	-23.7739770593312	2.13578392030534e-42	3.57188502831866e-41	85.8157106083813
ALDH5A1	-1.49959102391589	5.03617592831211	-23.6973721108325	2.79520233233825e-42	4.64788460819808e-41	85.7702055103758
MBNL2	1.79572956585713	5.24355390412766	23.6973066901543	2.79584544119067e-42	4.64788460819808e-41	85.7134252658781
STX7	-2.08888784501429	4.38197338703001	-23.6337053183808	3.49732772907062e-42	5.78529267467627e-41	85.6569547993415
OSBPL1A	1.70822784914413	4.97606689719498	23.6518869614371	3.28038199778051e-42	5.43717626668794e-41	85.5630472655114
SQSTM1	1.53981481793661	9.89584571507719	23.7181356564473	2.59844427289668e-42	4.32832490238287e-41	85.4965691604047
UBR2	1.62581063716211	6.60141317499687	23.6760623948164	3.01277962509638e-42	4.99858397322538e-41	85.4900538366567
EYA3	1.47644754162673	5.43835097876898	23.6467078181437	3.34075987841386e-42	5.53176912936568e-41	85.4729711228894
LYRM2	-1.36751293807188	5.91829196237125	-23.5873692630287	4.11797335994736e-42	6.7985179142902e-41	85.2914706549862
SH3RF1	1.37933331111541	4.81804958847824	23.563039255783	4.48720221558685e-42	7.39349456684477e-41	85.2646861116003
LOC100499177	1.80621189215396	5.47044019313164	23.5746315931258	4.30728854327154e-42	7.1040526230447e-41	85.263051690618
IER2	1.89059142230325	7.16835375609479	23.6114546899785	3.7826225221209e-42	6.25104536165514e-41	85.2480435233413
GRIP1	1.76686029494661	4.01233867931719	23.5203969007918	5.21676993911129e-42	8.56185087945998e-41	85.1990246882595
FOXO1	2.39758212728869	3.64737883653893	23.4872198597599	5.86628106422582e-42	9.60897987444785e-41	85.1545765007487
DROSHA	-1.15917214919856	6.25796287661037	-23.5561678389739	4.59740537967978e-42	7.56761885529179e-41	85.1332308750136
CAMKK2	-1.10676922575251	5.84129098194555	-23.5248345426	5.13557568245405e-42	8.43687305632236e-41	85.0547656535164
NGFR	3.0378487973481	2.44631929993237	23.4369211176546	7.01003488497514e-42	1.14042629782417e-40	85.0140354781669
PDHB	-1.55923158587326	4.85284230283458	-23.4586748739144	6.490072397703e-42	1.06099678181022e-40	84.9607059877994
TIMELESS	-0.87699909148076	7.45215654472676	-23.5259879952952	5.11468075749519e-42	8.41080835676987e-41	84.9344957693597
SMC3	-1.51123293748598	6.64488355256542	-23.5013713742844	5.57981015329012e-42	9.14870049055138e-41	84.9288422810444
CSTF2	-0.993732141432249	5.37966617723225	-23.4542674978848	6.59217962022996e-42	1.07453812835016e-40	84.8361456244245
NUP107	-1.13646893027068	6.69078537724798	-23.4718898833433	6.19337502865544e-42	1.01348340488487e-40	84.792277710055
DHX57	-1.52295640681275	4.93326144457999	-23.4059560700799	7.82349942136305e-42	1.26906114765156e-40	84.7618581050321
MFSD5	-2.13509983761174	4.36227507684208	-23.377454338345	8.65621317885361e-42	1.40277625196849e-40	84.7463879947959
ARMC1	-1.51664630534504	6.35407233498483	-23.4326347597952	7.117341445931e-42	1.15675819574101e-40	84.7054909836488
SH2B3	2.23490597085301	3.21496390269789	23.3549587679818	9.37615171438136e-42	1.51211920223061e-40	84.6967812124592
HIST1H4H	2.50078211235723	3.31182974068753	23.3453552319099	9.70161504594194e-42	1.56159586167789e-40	84.682930829356
NPNT	-1.1072297066608	7.23066268616307	-23.4460449083418	6.78702629559135e-42	1.10522130250701e-40	84.667145857759
TMPO	-1.51995707485719	8.05075256678754	-23.4565644937735	6.5387637715741e-42	1.06687107625176e-40	84.6546618646826
NUP50	-1.06897208558501	5.9527988334662	-23.4161521776184	7.54563704608523e-42	1.22517702872553e-40	84.648868568056
BZW1	1.09729179094342	8.44603001808009	23.4571949074097	6.52418020202376e-42	1.06553114940083e-40	84.6156287969053
ZNF211	1.89600834963394	3.16841014313406	23.3278107063918	1.03259108076551e-41	1.6541238730577e-40	84.6123875581537
HSBP1L1	1.95054379486018	3.29826137097172	23.3251728429752	1.04232174574099e-41	1.66811376801648e-40	84.5759140258259
CLCF1	2.15952955003539	3.527128311005	23.320189149014	1.0609589338104e-41	1.6963171327959e-40	84.5702775180453
AHI1	1.82297105370641	5.12348595093648	23.3656802438237	9.02578815428735e-42	1.45842783664059e-40	84.521679181289
FANCF	-3.09694456644708	3.46324363470904	-23.3048136935855	1.12060240011679e-41	1.78664825265311e-40	84.4953485085418
SMARCE1	-1.14362647141208	6.44572415145924	-23.3752538123962	8.72410643393268e-42	1.41241002905218e-40	84.4845345334463
GLOD4	-1.25018755354505	5.73258210822829	-23.3531129255375	9.43784090219671e-42	1.52060164979131e-40	84.4771181865094
CCDC43	-1.96455295273815	4.75978001637399	-23.3068575079505	1.11248330891537e-41	1.77699817175746e-40	84.4663219581285
AIFM1	-1.09399187550092	6.43386970924766	-23.3587721490087	9.24999084631031e-42	1.49321280804723e-40	84.4089785219473
C5orf43	-1.63935725713421	6.25141944383729	-23.3400881205392	9.88493086597972e-42	1.58652191749179e-40	84.3942510330142
ZNF251	1.39490901881772	4.51721813635287	23.3047989125372	1.12066133522669e-41	1.78664825265311e-40	84.3611478285431
AHCTF1	1.58228844514541	7.38769551340807	23.3675381614705	8.96642991953274e-42	1.45023765932558e-40	84.3428184431341
PYGM	5.32231480361486	1.07518313113155	23.3345771543821	1.00804748299897e-41	1.61635533132068e-40	84.3135316890486
ARHGEF26	1.65729562737296	4.90648300605277	23.2941780788546	1.16382726105026e-41	1.85332528975264e-40	84.2965596937225
UBE2H	1.02763922349131	6.99962125479111	23.3415083626108	9.83515971735997e-42	1.58005005872361e-40	84.2839690320071
CBX1	-0.97230029059133	7.85181589264125	-23.3450191925638	9.71320745459165e-42	1.56195847567876e-40	84.2569424520182
SLC44A1	-1.4414890191769	6.62818885041445	-23.2939673783094	1.16470035848482e-41	1.85332528975264e-40	84.1757656943002
RSAD1	-1.35364184808476	5.50301827863441	-23.2387676631759	1.41777818905139e-41	2.24961313412671e-40	84.0827234071026
ZNF512B	-1.47990392939533	6.84656667537329	-23.2636087104722	1.29766214714342e-41	2.06293742859568e-40	84.0413778571033
RBM8A	-1.1291083503413	7.5436132251581	-23.2610453130712	1.30956692547151e-41	2.07988577982768e-40	83.9850824549558
CCDC88A	2.20841928266254	2.93939938797373	23.1434359207488	1.99260057512725e-41	3.13787683789342e-40	83.8810317410388
ENO2	1.0958333856421	5.90942740079228	23.2087602065681	1.57793557469655e-41	2.5013644124384e-40	83.8750826403045
ZSWIM4	2.60980477503195	3.33699522534536	23.1223243963391	2.14887406159345e-41	3.3618119556678e-40	83.8699148698216
GGA3	-1.59076683973201	5.44277251990578	-23.1623994848885	1.86201641323369e-41	2.93777004669059e-40	83.8523822331133
MTPAP	-1.68210026862863	5.13540138813546	-23.1336290803145	2.06371530595834e-41	3.24071124665232e-40	83.8106213937938
PHLDA3	1.77462414980818	6.10035128560476	23.1911001915587	1.6805981037206e-41	2.65906553326616e-40	83.807425736941
YARS2	-2.28023273771659	4.05237776896321	-23.0975104809909	2.34843682934934e-41	3.67058481626527e-40	83.7909054150671
TBRG4	-1.49484488140207	5.90537271963809	-23.1683148416893	1.823075478502e-41	2.87904762062961e-40	83.7907065781612
WARS	1.25953721305635	7.92809396458491	23.2073360713721	1.58597474152388e-41	2.51172742208763e-40	83.7594210972036
BDKRB2	1.81775364947458	3.96173119965721	23.0940763692547	2.37749022508697e-41	3.70906217577933e-40	83.7102468518086
SLC22A4	1.66703855986404	3.54552668627184	23.0827318740396	2.47606894406567e-41	3.84849228815561e-40	83.6881526851507
GTPBP1	1.47007239256163	5.26605378730596	23.1340793505432	2.06039477434347e-41	3.23853780132709e-40	83.6819233157454
BASP1	-1.1391525517915	7.53448677943674	-23.1727646485223	1.79432439545837e-41	2.83632147350149e-40	83.670113535613
TMEM41B	1.89340049892339	5.56291533965628	23.1323479137627	2.07319285933886e-41	3.25254009189334e-40	83.6576388845207
CENPI	-2.29747548793125	3.99283539150963	-23.0646736159346	2.64156314830741e-41	4.09050945299011e-40	83.6286518076976
TPST2	2.07779754372642	3.35097079048294	23.0629385625961	2.65803996531672e-41	4.11221650138361e-40	83.6108051596916
TSPYL4	1.20310386239662	5.95264664965326	23.1294542467497	2.09476088197005e-41	3.28329718744771e-40	83.5935965326063
PQLC1	1.97940163857613	4.42858290541973	23.0870565570937	2.43801224281365e-41	3.79993632328196e-40	83.5866835835652
CAND1	-1.35324304103679	7.99711854722279	-23.1481432842663	1.95934784780049e-41	3.08841973672152e-40	83.5651740145998
HNRNPR	-1.16982205535868	7.36994626233016	-23.1387085677921	2.02656731742624e-41	3.18836423486702e-40	83.559186868247
HSPE1	1.70681799268063	6.60915666135536	23.1250523180544	2.12800550767115e-41	3.33228128373523e-40	83.5128123676214
ANK1	4.48812346848827	1.30388068158591	23.073068553732	2.56328417215809e-41	3.97297168629953e-40	83.5042798430572
MTF1	1.59800073451802	5.77195664019767	23.0969848633089	2.35286036465091e-41	3.67406505494135e-40	83.4871568969128
NOP2	-1.16636627212076	6.17632602304561	-23.0859819031922	2.44741364237009e-41	3.81103777979491e-40	83.4639246829965
CLPX	-1.17143288129093	6.24736414820491	-23.0761709616194	2.53495123113462e-41	3.93270170589011e-40	83.4191428274976
NRP1	-1.17232973883618	6.93797427135241	-23.082039532758	2.4822168543426e-41	3.85446561485846e-40	83.3995995000008
JMJD1C	2.04562614591217	6.84328872386418	23.0851561495984	2.45466241710003e-41	3.81876969893776e-40	83.3798064396675
IQGAP3	-1.62969959203946	5.69944024089751	-23.0469953830183	2.81437997340372e-41	4.34604715375844e-40	83.3542337972975
HIF1AN	-1.24665612337713	5.9860865791625	-23.0325620184493	2.96390076506137e-41	4.56429801057886e-40	83.2842459718355
ZNF227	2.01146806428236	4.55277220437063	22.9817801198628	3.5566200888941e-41	5.4619756075909e-40	83.2725906487536
TOB2	1.42437309822999	6.11490189206337	23.0476190874165	2.80809302348483e-41	4.34034637012572e-40	83.2660048274703
TULP3	1.40861379869749	5.60455577328972	23.0133687554095	3.17521813772403e-41	4.88073052714124e-40	83.221988074519
PDCD11	-0.999782920142552	6.63751552640649	-23.0330667566963	2.95853921884502e-41	4.56024054340683e-40	83.2218949301326
MRPS30	-1.49832099935844	5.04137921848672	-22.9537611647031	3.9334489434238e-41	6.02579509695522e-40	83.1413803397148
RASAL2	2.34648153648439	4.20763128104999	22.943056868214	4.08782290431368e-41	6.25478044389223e-40	83.1235997294208
RAD21	-1.19104017407559	9.2047374530579	-23.0414197997764	2.8712163440655e-41	4.42972528949736e-40	83.1054498129162
EZR	0.681800678890139	8.16263350951487	23.0147937712594	3.15901940266544e-41	4.86029811317174e-40	83.0510948622126
SPG20	1.59061377737885	4.94569391506652	22.9303717086214	4.27869594185766e-41	6.52891523098791e-40	82.9948011631573
KIAA1543	1.65163870676852	5.59394778036657	22.9550167576964	3.91573070491981e-41	6.00795232193384e-40	82.9673394348522
STAT2	2.31278987485568	6.25723977256287	22.9536821934867	3.93456604034627e-41	6.02579509695522e-40	82.9299545286633
MDM4	1.58807639445976	7.21555288984375	22.940916882397	4.11941044446094e-41	6.29735103045381e-40	82.8400497348154
TMEM66	0.914582778589643	7.32478704235801	22.9318858453216	4.25544844217132e-41	6.49937166638111e-40	82.7873207154377
C20orf112	1.3577932006957	5.17935275924777	22.8963253345684	4.83663240405206e-41	7.37354971060772e-40	82.7816729070771
TUBA4A	2.51559878869191	3.03833415829327	22.7870958837062	7.17286876891057e-41	1.08462077116872e-39	82.6633048812946
EXPH5	2.5143230940991	3.43366485095726	22.7847568772606	7.23375843625239e-41	1.09283989239282e-39	82.6083242225281
TUBB2A	1.53312088993262	4.21846319067234	22.8083060305205	6.64377566754392e-41	1.0091780587103e-39	82.5843208793961
CHP	0.900580640069486	6.50432153657051	22.8550545914636	5.61233141129646e-41	8.54054872816396e-40	82.5691046059335
UTP20	-1.86781335242537	6.50677921066467	-22.8326200568961	6.08545888912779e-41	9.25211040561574e-40	82.5315247068813
METTL14	-2.16278209511154	3.90265465300848	-22.7440513687139	8.38095647967455e-41	1.26159420491519e-39	82.5298281848466
ARC	5.91132243220829	4.0042190707178	22.7372628702581	8.58939995384544e-41	1.29064802181591e-39	82.516818870363
BCAS2	1.18005409476255	8.31544222196583	22.8645147334768	5.42410952220451e-41	8.26164004092425e-40	82.4963851281288
TRIP10	1.46613160999229	4.39316079787194	22.7803191138405	7.35071983697717e-41	1.10950756817334e-39	82.4910617781994
FYN	2.9801744336454	2.00367648368103	22.7380453973565	8.56510801578725e-41	1.28815527388513e-39	82.4819355587257
JAG1	1.31633370511129	4.93408118501558	22.7872251656059	7.1695183782747e-41	1.08462077116872e-39	82.4584526080032
SIX4	2.35851429086183	6.01766894805944	22.8020204564215	6.79633176814783e-41	1.03047917035815e-39	82.4058953639486
LPIN1	1.61641927005508	6.13705125804514	22.7871053945343	7.17262223831662e-41	1.08462077116872e-39	82.3895087863521
AGPAT3	-1.00990084014778	6.69446436768674	-22.8048099853669	6.72819637768031e-41	1.02107401288862e-39	82.3795334803639
WDR43	-1.33328755654068	6.92341434819325	-22.7733445989175	7.53840578593087e-41	1.13681062546355e-39	82.2894853581264
PLAC2	1.31675045707131	4.51540839942067	22.714310809154	9.33365938003109e-41	1.40122189830916e-39	82.2188594812838
COL5A3	4.35754445207519	1.51464635167508	22.6803693688259	1.05551952887688e-40	1.57752534414092e-39	82.1987377908353
HIVEP1	2.46489844071169	5.08990496097001	22.7138767576716	9.34834384568966e-41	1.40216773520461e-39	82.1876796170588
GABARAPL2	1.27153993376692	6.43357056070026	22.7510042563804	8.17275058909037e-41	1.23136108875628e-39	82.1795931375066
QRICH2	3.32356477502174	1.64872743054376	22.6276688953267	1.27794042729844e-40	1.88634383990636e-39	82.1172864152324
FAM122B	-1.31312742042928	6.33810650355035	-22.7130140873408	9.37759818076628e-41	1.4052952685944e-39	82.0864927413133
APTX	1.13218081313504	5.26716393426418	22.6790193017412	1.06069868976632e-40	1.58385043639749e-39	82.0218529989095
KIF15	-1.93670497003443	4.41758004192283	-22.6288780977952	1.27234149360631e-40	1.87973843984734e-39	82.0130208862965
SPIN4	-2.79144715404878	3.92305617380524	-22.5968807505412	1.42918070327326e-40	2.10031793335168e-39	82.0086445850172
KRT16	3.03998805619117	2.3369330673701	22.5958555953091	1.43451593791394e-40	2.10630768618724e-39	82.0054563900999
ORC5	-1.70199503808022	4.95855158602421	-22.6336218621058	1.25061439246602e-40	1.85090930084971e-39	81.9952486639192
C2orf29	-1.2243397541051	6.05318670238769	-22.6740367710188	1.0800355929239e-40	1.61128592828362e-39	81.9914134470178
PRICKLE2	1.39317754643387	6.71688334057554	22.6973860725179	9.92384346236101e-41	1.48449336372563e-39	81.967994414377
NEU1	1.273923885498	7.01821897270495	22.6977268637301	9.91159615911761e-41	1.48398866754774e-39	81.9669488829117
PARD6G	2.25568285568946	2.82989977727469	22.5843388434692	1.49585092001873e-40	2.19312537302094e-39	81.9270680254408
TIMM8A	-1.53809152923868	4.62846479765655	-22.6033721965111	1.39585848897607e-40	2.05495927549612e-39	81.9037556043333
IKBKAP	-1.14338137449095	6.16608683079779	-22.6591802187945	1.1398293118506e-40	1.69595243873571e-39	81.9034551094654
TXNL4B	1.05663762674222	5.52016717910127	22.646288033568	1.19441665468364e-40	1.77401635283563e-39	81.8895519076358
EXOSC3	-1.74419326036745	4.39757736265478	-22.5842624506088	1.49626647370061e-40	2.19312537302094e-39	81.8683766678318
EIF2B1	-1.14650059099814	5.85528016361001	-22.6333106195843	1.25202838929188e-40	1.85136364124823e-39	81.8498869267086
CNNM4	1.04012863793486	6.50036737152991	22.6596469430645	1.13790101905521e-40	1.69459097441491e-39	81.8308772789202
NAIF1	1.63168210763301	3.97815202648618	22.5826083563846	1.50529284008314e-40	2.20442359523209e-39	81.8263979719934
FOXRED2	-1.262892646065	6.10559898071736	-22.6344507678521	1.24685646437393e-40	1.84698206467578e-39	81.8163631753353
SPRY4	4.42180555407905	1.96300687608153	22.6022139191917	1.40174626595727e-40	2.0618121857405e-39	81.7997544937264
NDUFS1	-0.95090391047539	6.82750974743609	-22.641960802121	1.21332361590847e-40	1.7989028503948e-39	81.7941869048202
ARF4	1.44661217019537	7.52824067241335	22.6518856469301	1.17039897387152e-40	1.73988910569132e-39	81.7735744397273
TBC1D20	1.0771908852459	5.74804865415092	22.6148068702106	1.33905495246303e-40	1.9748108487647e-39	81.7576432833683
FERMT3	3.13387707625611	1.7714443001012	22.5048772477505	1.99763847047507e-40	2.90256349089705e-39	81.6726306076014
APC2	2.50261369846892	2.81186055241801	22.5027445043279	2.01322778513629e-40	2.92267547557459e-39	81.6488711762767
TRUB2	-1.43559711862347	5.54687148066469	-22.5622814674494	1.62080481777425e-40	2.36943529479516e-39	81.6393386370803
HDLBP	0.771750614191257	9.75426119787939	22.644382246109	1.20270672359782e-40	1.78474420988908e-39	81.6268175780522
LOC100216546	2.67269655667711	4.9905240869775	22.5531997705691	1.67526361309954e-40	2.44690905375343e-39	81.6183684134139
NBN	-1.43014708433225	6.92057807757651	-22.580665690033	1.51596407700214e-40	2.21810876848502e-39	81.5775252679591
NTAN1	1.26185402258652	4.65812826670432	22.5433849604415	1.73619544528068e-40	2.53369394649861e-39	81.5668273522696
KDM2A	0.999750280213817	8.38949262813076	22.609585397035	1.36469842397361e-40	2.01085607423212e-39	81.5628460829073
ABHD16B	2.73977891686199	4.339732522253	22.5112169088707	1.95201352670571e-40	2.84120750397095e-39	81.5176987915164
TNXB	5.74154091843192	0.521061823147776	22.6731071011208	1.08368274460976e-40	1.61528611594061e-39	81.5173400520269
C7orf60	2.61934556187513	4.99139854126231	22.513048250274	1.93903046934871e-40	2.82476877782125e-39	81.4557889750029
NEK2	-1.73267200342373	4.07492157973945	-22.4765203904057	2.21524689514872e-40	3.21038033574239e-39	81.4368752886528
HEATR2	-1.33730644820094	5.91293450262047	-22.5093652593111	1.9652296779246e-40	2.857956620314e-39	81.3927306756067
KCNJ3	-2.53978895345071	4.39243411525582	-22.4446245418134	2.4887294775233e-40	3.59425835769427e-39	81.3860229135268
C19orf26	3.72144981617798	3.12297038383394	22.4049745070495	2.87668196398704e-40	4.13668350522091e-39	81.3109393677152
SYTL2	-1.49002912189916	8.68384586484311	-22.5247703420832	1.85796546750815e-40	2.70903352036672e-39	81.277051346136
DHDDS	1.07663080883749	5.58624410581678	22.4799001725229	2.18810406169411e-40	3.17379465115111e-39	81.2692483341894
ST3GAL5	2.42254282196802	2.67002370352706	22.3939199673531	2.99533882428707e-40	4.3036122420427e-39	81.2674996592276
LMAN2L	1.17079183876087	5.13664284612867	22.4721967383743	2.25046546804928e-40	3.25859605953733e-39	81.2603282926512
C1GALT1C1	-1.91343509919547	4.57382274953506	-22.4202788328183	2.72018831853671e-40	3.9183832419645e-39	81.2432930117857
TNFSF9	3.41137847133868	2.00851173642848	22.4409447372322	2.52239673059554e-40	3.63973795707332e-39	81.2284260972243
PELI1	2.6886093140065	3.35339622750447	22.3849162922762	3.09562056128896e-40	4.44387624609412e-39	81.2208906337483
KLHL9	-3.23694651705129	4.16583091222029	-22.3738671270827	3.22332390589114e-40	4.62323061767782e-39	81.2017511865067
TMC7	1.656615255823	3.15996122701493	22.3705061208381	3.26321343476441e-40	4.67242992148972e-39	81.1392039171971
SLC24A6	2.34172816025946	3.06612945137963	22.3527485801244	3.48237832894583e-40	4.98197563501198e-39	81.0848862503585
FAM32A	1.16207762036064	6.87321034343708	22.4523329683288	2.41966482745654e-40	3.49753453538316e-39	81.0560962780177
HMGCS1	1.53389630614745	8.60651286618243	22.4561472925783	2.38620786949424e-40	3.45215747486346e-39	81.0218681003868
MSL3P1	-2.57092208452146	3.62658539298992	-22.3103447664472	4.06770888224407e-40	5.79457950141822e-39	80.9690134875474
AXIN2	2.98052970290181	2.05566052811846	22.3161657573418	3.98182563320798e-40	5.68191569025344e-39	80.9523917565238
SEPT8	-1.25434310937957	5.55832857071249	-22.3722016537799	3.24302846355502e-40	4.64750711435254e-39	80.9092118037577
EIF1	1.27055348749189	9.3485305829146	22.4399809517837	2.53129023420748e-40	3.64942223076602e-39	80.9064271967999
ACSL3	1.12737804435199	8.15169099903447	22.4149532015529	2.77364695977645e-40	3.99195109770236e-39	80.861904434864
CREB3L2	1.57397857810738	5.85566346937409	22.3434985576581	3.60236246197084e-40	5.14922306102567e-39	80.7610209327564
ARID4A	1.86536965775217	6.15095727306166	22.3300358753979	3.78447940175506e-40	5.40492173483788e-39	80.6720734184662
CDKN2AIP	1.5588877226596	4.64731006199635	22.2626381740667	4.84579866379983e-40	6.86789295367698e-39	80.6127814825229
NFATC1	2.2619635164927	2.96991869472497	22.21402553018	5.79345594514117e-40	8.15570347024755e-39	80.5861109889936
CENPB	-1.4498532112158	7.20816565036469	-22.3150205594823	3.99857626350172e-40	5.70095391566946e-39	80.5718011801607
KCNN4	1.89108481928595	3.92265707385004	22.2404332368436	5.25755865074193e-40	7.42630159417298e-39	80.5703102829687
SH2D5	3.36858683406362	1.53604736302231	22.254949364968	4.98456164379372e-40	7.05734389355223e-39	80.5627377246499
CD55	1.20348231646275	6.76048435142546	22.2994392476309	4.23366986041121e-40	6.0258633825972e-39	80.5322708976436
SHMT1	-1.0445277484883	5.84405806497962	-22.2547665181299	4.98790987932238e-40	7.05734389355223e-39	80.4407467022107
GART	-0.948139020051861	6.6259837385485	-22.2684887379934	4.74282594143242e-40	6.7333634163426e-39	80.438520912171
MYEF2	-1.80137622374561	5.06031457887335	-22.2230004290504	5.6054133699885e-40	7.90429453622999e-39	80.4361402744467
LPCAT1	-0.880792710973055	7.98981511790218	-22.2852358319957	4.46010051470936e-40	6.33735947391668e-39	80.4159917735784
FSTL3	1.664268506893	5.34146303318137	22.2344627128711	5.37417354003048e-40	7.58461420113669e-39	80.394319497762
BRD4	1.37241309541326	6.81666518610157	22.2635876645437	4.82893521880116e-40	6.84979750629607e-39	80.3793932498928
CBFB	1.23699506911173	6.2470643586116	22.2503397111422	5.06966792814807e-40	7.16695912344449e-39	80.3536182357101
CALR	0.954670076695168	10.0989302397095	22.2984513690724	4.24903664712368e-40	6.04259259238915e-39	80.3407001404687
C2orf55	2.95408462628448	1.72439072644019	22.1433837453051	7.51391844653799e-40	1.04718976749918e-38	80.3306512721813
RBL2	-1.54008026334185	5.15278361148702	-22.1839582817656	6.47103850866262e-40	9.0866203206443e-39	80.3052556078499
ASNSD1	-1.34527172328654	5.67031085932067	-22.1883938813479	6.36626616869088e-40	8.94701137858708e-39	80.2583808471165
SLC35E3	-1.71547460270171	3.92600568629105	-22.1166794586135	8.29123695163453e-40	1.14882060297544e-38	80.1971859467992
RANBP9	0.862952064742305	6.75306802567028	22.2085187438707	5.91197009520755e-40	8.31554145267039e-39	80.1847380581485
RCOR1	1.35213918534513	7.33759347540111	22.2207143054892	5.65272018988886e-40	7.96428748573727e-39	80.1758492808019
ARHGEF10	1.43880834948161	4.20285923673789	22.145893907125	7.44474035581601e-40	1.03841399258271e-38	80.1743255190903
ZNF222	3.48546146489274	2.42746064166297	22.1189112994345	8.2232762964373e-40	1.14129520980595e-38	80.1505633092771
NCAPG	-1.38472897133474	5.65345760404857	-22.1692599586789	6.83081274747316e-40	9.55970814968545e-39	80.1458263998057
MED22	-1.27528984742835	5.3247359166319	-22.1513850975687	7.29563786392961e-40	1.01931702286014e-38	80.1294804348841
TRIM29	3.96298547332337	1.29012680024644	22.1634478791815	6.97858087984401e-40	9.75834336408956e-39	80.11628199796
ZBTB1	1.36338976136084	6.55732838748259	22.1827065152665	6.50091954463823e-40	9.12092101212498e-39	80.1011678031781
DSCC1	-1.54623397901309	5.65895836823666	-22.1427241554845	7.53220351043014e-40	1.04886404253484e-38	80.0930724083414
RXRA	-1.12332314737383	6.64091515171787	-22.1742905236182	6.70546303853074e-40	9.39214102649817e-39	80.0828541508905
C1orf144	-0.759589880907463	7.43033917565231	-22.1816940462773	6.52519002795142e-40	9.14729908025646e-39	80.0499878057482
AURKB	-1.60789664199393	5.87467469681572	-22.133804020539	7.78393814723404e-40	1.08211622256311e-38	80.0028144508025
ZNF425	2.36032702874283	2.8282071791279	22.0469605348199	1.07250892771733e-39	1.47142242060251e-38	79.9979499708216
TSC1	1.30677746873929	6.11680651684933	22.1471064692307	7.41155346881412e-40	1.034647914962e-38	79.995403454435
KIAA0494	-1.34007919859511	6.17898938852866	-22.1341699396647	7.7734466062775e-40	1.08155674744913e-38	79.9925875904402
CA8	-1.61790081476975	4.392737592188	-22.0906395210964	9.12729205521813e-40	1.25737094177486e-38	79.9924890848677
FGFR3	1.75816924189913	4.07282220460842	22.0952651175783	8.97280342876168e-40	1.23812842031857e-38	79.9906076728413
CIDEB	-1.2746352965962	5.17338405518609	-22.1058289444865	8.62979760863615e-40	1.19375297937826e-38	79.9787380994891
MAP3K8	1.36055164149324	4.93944866183709	22.1090525657487	8.52778298714309e-40	1.18061790295514e-38	79.9712808174584
BANP	1.88471751085335	4.57536973070825	22.0922554981216	9.07301816286877e-40	1.25092461463988e-38	79.9476552035897
ZNF394	1.36271878049298	5.1974585255003	22.0967029685897	8.92532035096333e-40	1.23259337365409e-38	79.9308184430086
CXCL12	-1.23003502376025	6.62471432582455	-22.1184606904591	8.23695216360152e-40	1.14224533983476e-38	79.8858727217024
TSSK3	4.39087820122082	1.36870546852506	22.1215294637832	8.14426738171009e-40	1.13126850242292e-38	79.8583826393649
RERG	-1.40302136238403	5.41567838506433	-22.0788819122431	9.53216263422545e-40	1.31098592018739e-38	79.8547437129302
RAP2C	-1.54566302538814	6.92954014156843	-22.104572819416	8.66988124836336e-40	1.19830656196388e-38	79.8184841475973
IGF2BP2	4.06687255732061	1.35774346763297	22.0578237256456	1.03031069105331e-39	1.41468932653329e-38	79.8015615224965
LOC100507062	2.24816386475917	3.58556872952299	22.0076539608492	1.24029851573457e-39	1.68914921637989e-38	79.7907302742685
ESF1	-2.12684644169644	5.50541500023546	-22.0371452900612	1.11213338829625e-39	1.5220391805128e-38	79.7705438952736
HENMT1	-1.54960785115521	5.25366458772405	-22.0401046878888	1.10003321549556e-39	1.50755553446473e-38	79.7556863710899
FUT8	-0.96158332436617	7.00088483209045	-22.0864788482665	9.26854284740216e-40	1.27577868790085e-38	79.7412606946393
TGIF2	-1.35534600971261	5.3328654609979	-22.0399533033609	1.10064895215345e-39	1.50755553446473e-38	79.717752410653
EMP2	-1.0199348141692	7.29322696189787	-22.0738234866227	9.71187426905524e-40	1.33460464482892e-38	79.6663352074702
ELOVL6	-1.24922535670721	5.7916723212754	-22.0311809018272	1.13692949342043e-39	1.55470227702071e-38	79.661044749627
ALOX12P2	2.15103494026123	4.603024621712	22.0067975757041	1.24423494505031e-39	1.69313142563233e-38	79.6568119069148
DHX37	-1.48637322597586	5.63471954045759	-22.0255935164757	1.16066377347373e-39	1.58456660796528e-38	79.6381768102472
ARL4A	-2.06688531237103	5.18361733021358	-21.9761847636768	1.39353942853312e-39	1.89015031652782e-38	79.6146428750899
SAMD8	1.73583722258432	5.51162066046042	22.0297199744958	1.14308761400703e-39	1.56184618109915e-38	79.6103087292469
TTC33	2.00569746105536	3.30669451143254	21.9567290168736	1.49769187749113e-39	2.02812947037746e-38	79.6038862189606
CCDC88B	3.28501096059534	1.47679544461015	21.9417954972059	1.58293190367415e-39	2.13836455226546e-38	79.5970523151764
FAM63A	-1.72148761241523	3.6770584428586	-21.9403733569357	1.59130028848529e-39	2.14793430384406e-38	79.564738522175
STC1	-1.47883297358089	5.67482290013966	-22.0042532238533	1.25600468506764e-39	1.70775791488384e-38	79.561479823807
KYNU	-1.21828285754392	7.56202136624953	-22.0088405971295	1.2348648094751e-39	1.68311972890477e-38	79.4297562441878
PCGF5	1.80092573838501	5.65856711936342	21.9836514320351	1.35553495023255e-39	1.84158948072212e-38	79.4198551431842
GATAD1	-1.16216908092241	5.63700698578649	-21.9504997619032	1.53267089500068e-39	2.07381780323555e-38	79.3758832052436
ACTL6A	-1.037857212451	6.5589143102422	-21.975269159307	1.39827309963981e-39	1.89503398041946e-38	79.355140539005
C5orf32	1.33736334044355	4.94288231985785	21.9371169161011	1.61063075281006e-39	2.17227328306414e-38	79.3376636487369
NEIL3	-2.73740816079419	2.91121902110841	-21.8697635417559	2.06810016497839e-39	2.77806483205611e-38	79.3354555598405
ATP6V0D1	1.19635462913815	6.98907235629793	21.9804345805143	1.37177853942256e-39	1.86214482900186e-38	79.3126641841469
DPY19L4	-1.75081588067522	6.08317392779011	-21.9422092744537	1.58050543233904e-39	2.13681267990608e-38	79.3037906720156
P4HB	1.08275734773841	10.3706265426246	22.0215109495928	1.17832114203032e-39	1.60736074872065e-38	79.2964824081567
C6orf64	-2.10638661154951	3.71972026284854	-21.8573309590612	2.16589584776408e-39	2.90709808651738e-38	79.2926126363826
KIAA0020	-1.4690216454606	5.45711405694675	-21.9073466586765	1.79870146881587e-39	2.4239712622463e-38	79.2528331469673
COX15	-1.07970141998701	5.5510635800972	-21.8915138257338	1.90759062202345e-39	2.56657647326791e-38	79.1424621313267
DLL1	2.16438618691355	2.63244697790554	21.8127653448521	2.55639619553488e-39	3.42573477356773e-38	79.1252603174673
MKL2	-2.09703744113297	6.22486110224701	-21.8888544538357	1.92652163198433e-39	2.58996364737186e-38	79.1145101722738
MTFMT	-1.59533670989611	4.17949531909742	-21.806867511027	2.61314040001059e-39	3.49897198156742e-38	79.0379308825802
FAM46C	1.59241940611994	4.75801050615648	21.8537308465354	2.19507575076951e-39	2.94390111113626e-38	79.0202992039303
CAST	1.0456527040074	7.14501785278049	21.897185558462	1.86783993727945e-39	2.5151171587006e-38	78.996854504274
SAMD4A	2.07863730050874	4.1188008354356	21.8004789924335	2.67603943598468e-39	3.58032668219262e-38	78.9943094783431
DUS2L	-2.28261679597633	3.57201796654509	-21.7748700102347	2.94388276130323e-39	3.92611605263439e-38	78.9886744752762
RFC3	-1.37587306356373	6.02680742576856	-21.7910762654104	2.77140298092196e-39	3.70199228857339e-38	78.736271247534
C7orf49	-1.73998014876795	4.22114793115494	-21.7206131879295	3.60411997289336e-39	4.78375416084672e-38	78.718908701251
HYAL2	-2.74552652936701	3.54068997673634	-21.6900449531979	4.03993120655628e-39	5.3410126085729e-38	78.6832548877826
ADM2	4.49066096617751	3.04721541830355	21.7087462955077	3.7673777128924e-39	4.99648095720956e-38	78.6575561077744
ABCD3	-1.35851541121546	5.69504497332792	-21.7652895658576	3.05089474647929e-39	4.06559073626451e-38	78.6554834109683
CTDSP2	1.02129243675169	7.03859871961167	21.799843991428	2.68237423455204e-39	3.58593338918053e-38	78.631380637048
SCRN1	-1.13415052040532	7.34542308444588	-21.7889775409822	2.79315201155777e-39	3.72806657951255e-38	78.6075660469707
GNPAT	-1.30183694156431	5.11151188550375	-21.7297110948518	3.48380154125239e-39	4.6277281156398e-38	78.599079585765
SPATS2	0.993223899530564	6.32241171021782	21.7511311805327	3.21626615968378e-39	4.27914361611389e-38	78.5068310400846
DDB1	-0.745134137714892	8.40806938392209	-21.7554710231349	3.16463780589782e-39	4.21380594473209e-38	78.4097733105665
GLG1	-0.891821400857213	7.2178795839263	-21.7321725118754	3.45195129106373e-39	4.58906465753178e-38	78.3976257322266
GNPDA1	0.962703942798541	6.09217817796005	21.7015679928362	3.86973121293275e-39	5.12004626622527e-38	78.3479369064693
DLEU2	2.6584800141475	2.3228452801753	21.5976792104438	5.70756521324696e-39	7.45146921360985e-38	78.335779822276
C9orf100	-2.77053565827991	2.36744256780786	-21.6009049041617	5.63900682906842e-39	7.36771486010471e-38	78.3286963451596
ZNF146	-1.38502939467348	7.09779199075344	-21.7045960815963	3.82621696395705e-39	5.06648080009642e-38	78.3259724868549
RNF216	0.790348334013442	6.79280833678202	21.7079722595195	3.77828190962611e-39	5.00697200131434e-38	78.3141149295102
CATSPERG	3.34057913423004	1.53159602704957	21.610462914264	5.44069766926301e-39	7.1253114973183e-38	78.3044393563389
BDH1	-1.37320834636414	5.18169447453544	-21.647901949299	4.72929102842945e-39	6.2326763719034e-38	78.3000387178761
LANCL1	-1.72386713727511	5.08102965984459	-21.6388544618459	4.89211561115127e-39	6.43205514786901e-38	78.2697824842623
KIF3B	-1.25979487974071	6.39927239232461	-21.6783816872702	4.21989164414048e-39	5.57012374558843e-38	78.263024002096
LPIN3	-1.39584298794557	5.03071743522109	-21.64007489098	4.86982640122328e-39	6.40778731188498e-38	78.2586480076591
ARMC8	-1.47545690989007	5.0359726475894	-21.6271314179293	5.1115280225208e-39	6.70998388136874e-38	78.2445583934487
WDR82	-1.07254658975561	6.38225436892523	-21.6704885888153	4.34624452596275e-39	5.7323811870821e-38	78.2381518681425
LAMP1	0.940121775613399	7.33888421132596	21.6855296529456	4.10866442896307e-39	5.42759114612783e-38	78.1913895433545
EEF2K	-1.29535673657819	5.39004872071908	-21.6194633717978	5.26038675752277e-39	6.89456960288486e-38	78.1478570483148
CMTM4	-1.31763244665134	6.08699983494303	-21.6306214300317	5.04519025471732e-39	6.62810383502691e-38	78.1103433794583
CROCCP3	2.77830924615019	2.17079906382536	21.532256446683	7.29468076951817e-39	9.46440971213514e-38	78.0903751739766
SERPINB9	3.96526988592687	1.02175147269841	21.6019274477293	5.61744761815844e-39	7.34528490743406e-38	78.0869458238042
NUSAP1	-1.18036636364451	6.54581562256101	-21.6418922998143	4.83682389708551e-39	6.36937345313842e-38	78.0788204123001
HLTF	-1.60766102342101	6.80670064866546	-21.6268593125828	5.11673697722318e-39	6.71155366330043e-38	78.0494427917089
SMARCA5	-1.2625072193409	7.28584963020418	-21.6050514367019	5.55209508092295e-39	7.26551159102937e-38	77.9197388982685
ZMYND8	-1.01275801062661	6.64717400229024	-21.5819360867298	6.0544211919311e-39	7.89198285376896e-38	77.8679518587177
CPEB1	2.98402907050571	1.99619911014924	21.480443161622	8.86230199101353e-39	1.14627330624679e-37	77.866700519336
APEX2	-1.69245404938411	4.80340317143835	-21.5075378619871	8.00426188241495e-39	1.03689601643306e-37	77.842606666956
USP2	2.65286676700587	2.1780826726314	21.4634703204498	9.44645883938996e-39	1.21994268440122e-37	77.8241775865108
PNPT1	-1.52433298182321	6.20087749835042	-21.5470528640963	6.90062564982734e-39	8.97403292128401e-38	77.8088896770438
DAPK3	1.71174624840724	5.51664349121404	21.5465190975622	6.91446060097425e-39	8.98503800238488e-38	77.8086861649307
DIDO1	0.979178981629635	7.79862456797086	21.5828111072984	6.03459630228462e-39	7.87227679870577e-38	77.769124982475
BIRC5	-1.15601378220928	6.29821784897138	-21.5509704464411	6.79993433525575e-39	8.84996901344881e-38	77.7526407393333
CRAMP1L	1.30169499677068	6.45963118159196	21.5511970743711	6.79415497882659e-39	8.84933394594205e-38	77.7324919720272
HIBCH	1.4710245437179	4.88448316190255	21.5202032983091	7.63239235091856e-39	9.89489377339241e-38	77.7285043835664
RIOK1	-1.36895387644323	4.79327840856388	-21.4811896892622	8.83746155772117e-39	1.14394510132607e-37	77.7215431941581
ZBTB24	-1.99126280192999	4.46330496750989	-21.4332534682453	1.05842253349034e-38	1.36266808699711e-37	77.6408671416493
POLR3B	-1.87918260437227	4.01245764589296	-21.4288590594474	1.07608261796178e-38	1.38327484264357e-37	77.6362118761977
DDX20	-1.85115220557424	4.44330296245784	-21.4314780281656	1.06552215645653e-38	1.37075327265992e-37	77.6173787309195
AARS	1.02721705015111	8.92408223154677	21.5414576010736	7.04704980005187e-39	9.1502221161543e-38	77.5799270482377
LONP2	-1.45134475541756	5.24538308447658	-21.4435378463254	1.01822545460012e-38	1.3129377411513e-37	77.5173710143097
CPOX	-2.04874515937918	3.45253525867076	-21.3774797660175	1.3059962019346e-38	1.67367666522254e-37	77.5006474862008
ACBD5	-1.35753550103381	5.67696546372413	-21.4405917997488	1.02958035051665e-38	1.32655637766105e-37	77.4575978929472
FAM20B	-1.12325933744236	6.49485814155596	-21.4635151081523	9.4448673758042e-39	1.21994268440122e-37	77.4426019602344
SDAD1	-1.66167591395994	5.43452705715602	-21.4147507655693	1.13481373345921e-38	1.45653299143298e-37	77.4210807730104
ZWINT	-1.01022913503912	6.99433473587046	-21.46020516274	9.56321255238081e-39	1.23406764449087e-37	77.374266450888
SPC25	-2.17481366729933	4.01090431781464	-21.3633312237725	1.37759968579732e-38	1.76004409054808e-37	77.3742491536417
RHEBL1	3.53008541373266	1.1899085314852	21.3698393509183	1.34418426759628e-38	1.71997993047285e-37	77.2655994773424
PTRF	2.12346306619023	2.28144075355889	21.3073604225503	1.70186200454293e-38	2.16770298278568e-37	77.2321198207896
ZNF516	1.32525625785577	4.94894399472041	21.3793878423414	1.29663119867847e-38	1.66294939928671e-37	77.2304897730653
C2orf69	-2.04047815846148	5.09576290852358	-21.3299859602732	1.56241307447118e-38	1.99311947043905e-37	77.1524254306293
ZNF263	1.07302618053155	5.54161663871086	21.3705621641169	1.34052382147953e-38	1.71660952453474e-37	77.146847079197
CA12	-1.10161097800499	8.30245847554294	-21.4157531434797	1.13053632582935e-38	1.45215741268587e-37	77.1325243619546
PPP2R5D	-1.08720148723118	5.44205571298069	-21.3633717785685	1.37738888904721e-38	1.76004409054808e-37	77.1187588627745
SNX33	-1.93081444625224	4.54198416784507	-21.2970500715482	1.76950632569287e-38	2.24872521207352e-37	77.0840464046959
ZFYVE9	1.58207845995957	4.05787176322319	21.3032600686632	1.72844578584815e-38	2.19821500551517e-37	77.0580838520575
FAHD1	-1.27608406445555	5.097960961438	-21.3036265312581	1.72605296388693e-38	2.19684244810084e-37	77.0078973521596
CIAO1	-0.83652301099184	6.66255701133664	-21.3529089235967	1.43286555588251e-38	1.82925523332664e-37	77.0039284260988
SPAG4	3.57486850623165	2.10792757281798	21.2470883782477	2.13774497788274e-38	2.70640779788879e-37	77.0020628066964
MELK	-1.18350380735025	5.7281265570078	-21.3111990107434	1.67734893944394e-38	2.13810851091925e-37	76.9358570705027
FAM64A	-1.3151178291259	4.60626680445733	-21.2651222071139	1.996667917101e-38	2.53355646779948e-37	76.8159535720953
CHAC1	5.67938398274502	3.60301126371288	21.1954626803198	2.59971558665432e-38	3.26653970482395e-37	76.7255646840747
INPP5K	1.04355645395102	5.26609152641276	21.2493385369017	2.11960745430432e-38	2.68751440983969e-37	76.7033394816305
CLPB	-1.42256702845161	4.9410216705075	-21.2195554833433	2.37276756196188e-38	2.99036659429167e-37	76.6992159266305
TRERF1	-1.81610534169846	3.96149478365189	-21.187364979966	2.68080901152106e-38	3.35834081712945e-37	76.6849207485097
AMIGO3	1.94283484045314	3.06987965005594	21.1769916602792	2.78842876709873e-38	3.49054511234724e-37	76.6593869732807
GARS	1.03769992455221	8.05850279096622	21.2851219063821	1.85115467829906e-38	2.35069938040042e-37	76.6511230359495
AP4B1	1.80051535304519	6.59918364442524	21.2450124273252	2.15461702338156e-38	2.72364437634415e-37	76.591238783187
PKP2	-1.79484003243512	3.69906955807334	-21.1390180517091	3.22092490363672e-38	4.01690888056827e-37	76.5785263840563
ZFAND6	1.02738551727762	6.85943508391009	21.2472184014775	2.13669267234668e-38	2.70640779788879e-37	76.5668208249383
RECQL5	-1.17340319756203	5.78379456296915	-21.2056390422156	2.50130194235708e-38	3.14761276779382e-37	76.5412103037417
GFM1	-1.04298557724863	6.27904193204025	-21.2092523421962	2.46726918371055e-38	3.1071242340644e-37	76.4996532049963
KLF3	1.33257223665609	5.2233000364952	21.1911381482141	2.64271056205963e-38	3.31309531033623e-37	76.4877283843661
MRPL19	-1.56774599326453	6.0701090730076	-21.1947786355826	2.60646919228151e-38	3.27011183583766e-37	76.4782528607551
EIF2AK1	-0.676787182989016	8.00889644573702	-21.2374442510357	2.21727134788197e-38	2.80072855150892e-37	76.4730810952704
SARS	1.01288850932843	8.09179085661791	21.2353399233518	2.23501646632076e-38	2.82101248171686e-37	76.4577881749159
ESR1	-1.39776208144448	7.43343341406204	-21.2234885076811	2.33766320812092e-38	2.94834686972958e-37	76.4498962039928
DDX19A	-1.00562055398956	5.43069330746878	-21.1737073064991	2.8234025798131e-38	3.53168173109905e-37	76.4498961473095
C5orf15	-1.45550797107855	5.88388028722034	-21.162130482162	2.9502443801001e-38	3.68758497853468e-37	76.3735037023481
ARHGAP5	2.15448458492135	7.16533623783207	21.1949117800731	2.60515326573887e-38	3.27011183583766e-37	76.3401533768733
PTCH1	2.50971405924663	2.35372591796905	21.0649470396506	4.26911565600769e-38	5.28082028336336e-37	76.3284573661098
MAST1	3.17469120895175	1.47828691233949	21.071209435336	4.16852490044521e-38	5.16403040259597e-37	76.2950264895806
UQCRFS1	-1.32961913519861	6.58417489616339	-21.1525842231514	3.05914968638193e-38	3.82085282711362e-37	76.2597724153812
CD24	-1.16722035696177	9.50274167090336	-21.1962188001618	2.59227090385652e-38	3.25963448090951e-37	76.256178428685
NFKBIB	1.38155539863492	5.41454238349698	21.1123288916211	3.56480935440577e-38	4.43915648868817e-37	76.1723920362104
PCDHB16	-2.51931380846289	3.1904084246288	-21.0141330705602	5.18128401486435e-38	6.38083901801115e-37	76.1431879314692
CPSF2	-1.28265031576147	6.68307773950429	-21.1211821811264	3.44681704195198e-38	4.29542237031333e-37	76.1335909119293
RAD9A	1.35592588883105	5.3619697797259	21.091179307491	3.86343292041977e-38	4.80030105208769e-37	76.1290999512957
C9orf78	-0.993380387770574	6.16682571846093	-21.1082098391145	3.62108579909219e-38	4.50588087083466e-37	76.1217472148576
KIAA1522	0.986069846401374	7.90563550538039	21.1471963596067	3.12239526960243e-38	3.89693570812172e-37	76.1182082329316
WDR89	-1.95404067433327	4.8275621205987	-21.0305872182731	4.86620860811037e-38	5.99723454399689e-37	76.0728126086799
HPS6	-4.47392869029887	3.34199510115506	-21.0383229314103	4.72482546225839e-38	5.83158531592688e-37	76.0693620377524
FOXN2	2.06172220145541	5.58610146744435	21.0839232167846	3.97159484117519e-38	4.93102836850882e-37	76.0529750756471
DIS3L	-1.17763136943121	5.20778320739319	-21.0630682375408	4.29976877047153e-38	5.3148065718674e-37	76.0520814450139
ZNF22	-2.59380391824074	4.36126254887644	-20.9899798645419	5.68143301033303e-38	6.98649159300071e-37	76.0248690463773
CDC123	-1.23642143070331	6.40857350879693	-21.0782218371307	4.05871931269935e-38	5.03546155679406e-37	75.9942501919466
PARP4	-1.62474660373361	6.20922585528723	-21.0654744166514	4.2605510326037e-38	5.27412697773977e-37	75.970163700766
MAP1B	2.92747708291431	5.38473760063862	21.0345247877338	4.79371788850365e-38	5.91225206248783e-37	75.9385407883576
PRC1	-0.743312716438146	8.17883707332906	-21.1030816432776	3.69240296935294e-38	4.59120797468093e-37	75.9320629379582
ETV3	2.51928424665194	3.74005556195577	20.988370639925	5.71643584754857e-38	7.02436981002221e-37	75.8902096782142
TARDBP	-0.802639954675139	7.49775969058879	-21.0752823096173	4.10438926925579e-38	5.08834737872749e-37	75.8766589878344
EIF2B5	-0.927027111446324	6.05701592655702	-21.0394743129817	4.7041389672067e-38	5.81034121769312e-37	75.8688068382328
IFNAR1	-1.30801135816203	5.70685658059171	-21.0027836227761	5.41052129056884e-38	6.6582456264513e-37	75.7829865101462
GTF2E1	-1.61942883715193	4.36765628236331	-20.9325729451763	7.07451292309295e-38	8.62348062141446e-37	75.7135417192275
PNO1	-1.19326915194902	5.37154395269287	-20.9704630142392	6.12093533883023e-38	7.51038316996308e-37	75.6909831261475
PFKFB4	2.0422944349671	3.03173890299121	20.9088861291939	7.7453659816581e-38	9.41377185154434e-37	75.6653548249803
ZFYVE1	1.25973440760606	5.08625321664799	20.9548724420052	6.49653232332172e-38	7.95373400989988e-37	75.6187039330026
KIAA0922	1.03770495946979	5.73775556236957	20.9754620231244	6.00519824520129e-38	7.37378380710325e-37	75.6168478252685
TTK	-1.51589426218566	5.63863171048076	-20.9545796595257	6.50380377656476e-38	7.95681158443812e-37	75.582439397027
PPAPDC2	-4.19078948430746	2.95072915487275	-20.9568410107971	6.44785388950509e-38	7.89992003282661e-37	75.5807377570664
SRSF8	-1.46183740646575	4.6696022167232	-20.9070052796923	7.80130725395746e-38	9.47487745208312e-37	75.561907143611
SLC30A1	2.90649130799092	5.6169025225889	20.9335417076129	7.04835826366634e-38	8.59786605408868e-37	75.5617339573469
FTSJ2	-1.19229165866095	5.72090240693057	-20.9466793361197	6.70314185163051e-38	8.18870301874862e-37	75.5511862531574
DIEXF	-2.00442641183901	4.01779797010959	-20.8679935195411	9.05804392774015e-38	1.09376697940452e-36	75.5401268696484
MRPL44	-2.08592249474181	4.35751387422822	-20.8749336678705	8.82041440841897e-38	1.06661323619956e-36	75.5232442453667
FNDC3A	1.56473475768253	6.57555388784741	20.9665766144855	6.2124647771523e-38	7.61710124142925e-37	75.5156820330626
GPRC5C	1.91670943697275	3.97022296548261	20.8863842915767	8.44200130199556e-38	1.02233185933797e-36	75.4985712450007
DHX16	-1.34383756173522	5.80399052362303	-20.9261134215092	7.25142606809475e-38	8.83269115533988e-37	75.4599189039491
THUMPD3	1.09711427676009	6.68266370324284	20.9497656805905	6.62454555249191e-38	8.09860378800253e-37	75.4390648244042
MRPL3	-0.973945763129882	6.66839344348267	-20.9353844087017	6.99887770579535e-38	8.54373947092857e-37	75.4102192508957
NUF2	-2.40070319846004	3.81441562310864	-20.8314338311669	1.04206436232107e-37	1.24928203551667e-36	75.3832865052959
MRPS27	-0.979892104481084	6.30344814855565	-20.9174958277359	7.49440842667197e-38	9.11538083837542e-37	75.3773175924074
POLD3	-1.39185395873382	5.37918489606341	-20.8697842441731	8.99611895862836e-38	1.08707437474061e-36	75.3495304245963
LSM14B	-0.80239898943624	7.07057389452587	-20.9193096850374	7.44259186230995e-38	9.05894514594407e-37	75.3138868461885
YLPM1	-1.44667886344179	6.48466446726377	-20.8969312334496	8.1079423912213e-38	9.83301149751885e-37	75.2910317616952
FASTKD1	-1.99339694485984	4.14075812339872	-20.8131731499937	1.11768184092181e-37	1.33706088037026e-36	75.2899773640475
RGS16	-1.32403670306022	6.0707768827831	-20.8869829446251	8.42267369820363e-38	1.02073039803447e-36	75.2813028822934
POLR2B	-1.05183843337986	6.99156746800968	-20.9007516510811	7.99025123298258e-38	9.69731216403488e-37	75.252541465396
MOGS	-1.49696255796425	5.80607782341495	-20.8567827442765	9.45560941456145e-38	1.14012697800379e-36	75.221533797202
SPRYD3	-1.41334076577217	5.55953868100769	-20.8472990262365	9.80563537774104e-38	1.18148015891456e-36	75.2102549977522
MYADM	1.05268873996101	6.35003951405345	20.8820478807486	8.5833442597211e-38	1.03869645006929e-36	75.177973429976
WDR96	7.2343697030397	-0.107223290916696	21.246631587753	2.14144602350886e-38	2.70904260946764e-37	75.1499547876095
ARPM1	3.92343369348396	2.5932433303221	20.7531018002461	1.40773692856932e-37	1.67565782159383e-36	75.1477538664713
PTPRA	-0.846066017816429	5.66876376628055	-20.8376662808393	1.01745382317353e-37	1.22328524361999e-36	75.1278499890094
TSPAN17	0.999873367094194	6.3790716472138	20.8649422953709	9.16454962700539e-38	1.10582920607531e-36	75.1157778082854
HIVEP3	1.99117814505601	3.68126559487548	20.7750118952711	1.29405449420176e-37	1.54584052578787e-36	75.1055482976105
CCNF	-1.17266938194549	5.4746434462604	-20.8408073018926	1.00527352037505e-37	1.20951038523398e-36	75.0916259298224
KDM6A	1.33718119643181	5.76318743269998	20.8364260028906	1.02230426280545e-37	1.22823394333034e-36	75.0894779107228
ZBTB42	-1.82132747675187	4.40954265276383	-20.7701980650755	1.31821110101265e-37	1.57357333714029e-36	75.078573417509
AKIRIN1	0.953379122668156	6.43052620451594	20.8335301882337	1.03372006016017e-37	1.2401674523758e-36	75.0101692987457
MRPL46	-1.95523868574441	4.91558621106829	-20.7587823995006	1.37732989232785e-37	1.64063141875292e-36	74.9996706786599
UNC45A	-1.23393000364777	7.0537366584048	-20.8354972917642	1.02595149164896e-37	1.23173099399406e-36	74.9953190504461
ZNF292	2.56581154000824	6.86843242050528	20.8227421168711	1.07739130523464e-37	1.29070860950889e-36	74.9707856703987
OSBPL6	3.08668370644428	1.86653560221512	20.7113053913039	1.65329217472326e-37	1.95819109986345e-36	74.9594556086998
METRNL	1.95775383079233	6.53680402504205	20.8166737211388	1.10276929914731e-37	1.32016562340298e-36	74.9147825052782
WDR77	-1.18361866574168	5.45407125873491	-20.7753645863511	1.29230227378162e-37	1.54485083822186e-36	74.896102391818
C9orf64	-1.73009928396888	4.40624268181464	-20.7142419258465	1.63470995058293e-37	1.93892831301765e-36	74.8595370247563
SKA3	-1.61296877276026	4.81299704061227	-20.7281593531666	1.54946374187945e-37	1.84042838204489e-36	74.8265774696177
C11orf95	1.69950380988607	3.30164696645861	20.7087479702504	1.66964877217555e-37	1.97616461895711e-36	74.8256928319296
GOLPH3	-0.943395804550023	6.57144478204751	-20.7695131876126	1.32168467170288e-37	1.57659446858481e-36	74.8003999681947
MAP3K9	2.17157682493377	5.40103454426469	20.7459670646065	1.44688825230546e-37	1.7210355001107e-36	74.7530066487957
RPE	-1.30435337921131	5.61572678780462	-20.7268197777941	1.55747015132111e-37	1.84862532368305e-36	74.7191685885932
EIF2AK4	-1.32820212101278	4.9329422696295	-20.6972842227164	1.74499584575744e-37	2.06242477204575e-36	74.711115580543
TNK2	1.47294177178232	5.33683893974082	20.7365163162664	1.50044378432887e-37	1.7834699253103e-36	74.678990936883
BMP4	2.4395346145122	2.61684111499536	20.6424677912158	2.15550733531642e-37	2.53151015981965e-36	74.6772228557105
FASTKD3	-2.78607375413221	3.35042053768727	-20.6297792674106	2.26365521879075e-37	2.65293411906492e-36	74.6712057550082
TMCC3	3.35565813295419	1.37957144892377	20.6509213725723	2.086360456986e-37	2.45374769920069e-36	74.661456420006
FAM100B	1.59108399118275	4.68498883290866	20.6944153824259	1.76438201823581e-37	2.08386475091636e-36	74.638994138014
XRCC5	-0.81986949370455	8.93006266288899	-20.7691861598809	1.3233465483509e-37	1.57745172306632e-36	74.6288656329737
WIBG	-2.09387833024068	4.83073917552497	-20.6557549486679	2.04783288272464e-37	2.41182796694978e-36	74.6148972381287
CNOT7	-1.32876511903923	5.8379108435187	-20.7003836170597	1.72429288491179e-37	2.03939704436102e-36	74.5982822515915
BCL2L2	-1.23379452303097	4.91901074529905	-20.6786672043784	1.87473310725019e-37	2.21107450533513e-36	74.5979044438164
PODNL1	2.26600352591978	2.4332339156511	20.6160814929525	2.38655481078716e-37	2.7911008850073e-36	74.5810869812695
ALAS1	-1.41264014024184	4.40124924860953	-20.6373243845053	2.19870394379185e-37	2.58042980743684e-36	74.5654069723288
KLHL13	-2.41234781714862	2.70281798162897	-20.5871740684815	2.66845319243475e-37	3.09911188821381e-36	74.5046144657531
MUC20	3.69814143028755	0.623909025137143	20.624122941018	2.31361253552773e-37	2.70958375659424e-36	74.5020262387971
ZNF432	2.73734383111	2.230327106766	20.5782266183423	2.76233525038831e-37	3.20369588956269e-36	74.4773157230861
INSIG1	1.44281199855465	8.29926565363552	20.7125164266361	1.64560315205918e-37	1.9504654227525e-36	74.4555155468779
GOPC	-1.57595517287879	5.37942569591999	-20.6430977872497	2.15027549003713e-37	2.52714035807316e-36	74.4549002086108
NAALAD2	7.28202359936995	0.938421821144471	20.8464098778484	9.83911451807655e-38	1.18466055579778e-36	74.4283102141208
ARAP1	-1.32603164795906	5.68088699390967	-20.6537968464443	2.06335340183095e-37	2.42839706489943e-36	74.4164521502665
CENPA	-1.57939377194558	4.48820864807092	-20.6129638822099	2.41545364423969e-37	2.82292430092694e-36	74.377938020368
INTS8	-1.20383628331971	6.32010815301697	-20.6560128202665	2.0457977010155e-37	2.41112901703899e-36	74.3642601521966
RG9MTD1	-1.96829979898816	4.87575608714673	-20.5811885706679	2.73089366101502e-37	3.16942856258259e-36	74.3232482351178
ATP9A	1.18498452908714	8.31036647434388	20.6830859017768	1.84308621992094e-37	2.17528397614381e-36	74.3125335765174
TUBGCP5	-1.69021040531112	4.67922892474168	-20.5649046833382	2.90832303219744e-37	3.3683375616669e-36	74.2659570960103
CASP6	-1.71242671460346	3.56886141538712	-20.5380766365981	3.22635429010558e-37	3.7237784090908e-36	74.2525286821597
BAI2	2.25674067697005	2.8437497013463	20.5305297983959	3.32197940436786e-37	3.82622476299229e-36	74.2468237210907
AGGF1	-1.30301990726106	5.64309859580954	-20.6000408842307	2.53905437398645e-37	2.9570435480884e-36	74.2407043953479
SUGT1	1.17409556521594	6.13463039388324	20.6327708670485	2.23767411835879e-37	2.6243241202968e-36	74.2383220651204
SNRPD1	-1.49431568054215	5.86617615806505	-20.6018977438499	2.52090985182693e-37	2.9400067198015e-36	74.218475938729
LAS1L	-1.19478332632047	5.84645109538498	-20.6050681077241	2.490231795905e-37	2.90625516780986e-36	74.216092069444
SMG8	-1.24453065675089	6.5202627445985	-20.6093116483326	2.44975717161287e-37	2.86101528897022e-36	74.1948525763499
SIRPA	3.67650474422574	0.753124863025402	20.5410292687658	3.18970125423382e-37	3.68656280413313e-36	74.1835579881499
RNF149	1.05792999058678	5.94249774711901	20.6009574993665	2.53008116873776e-37	2.94864651330804e-36	74.1498907137862
SLC38A10	-1.42295165478038	6.39038564165009	-20.596542718532	2.57359548366066e-37	2.99310228572607e-36	74.1482270076982
SELRC1	-1.27012596819872	4.87121352270971	-20.5383740844691	3.22264271841067e-37	3.72206331648481e-36	74.1172162715092
RHPN1	1.79963628286577	7.64870878645411	20.6230030661211	2.32363442608287e-37	2.7194165249692e-36	74.1134689772273
TAB1	-1.77518149749991	3.50737664240685	-20.4959651307495	3.79779388698186e-37	4.36224622018439e-36	74.1100119232435
MRPL15	-1.26773742678418	6.09636036644537	-20.576785592456	2.77776365116259e-37	3.21935684698843e-36	74.0993773375786
GNPTAB	-1.43755998172527	5.87542754765043	-20.5612392293805	2.94983816261424e-37	3.41405490875851e-36	74.0534412057136
SLC39A7	1.09323717049338	7.54671318821355	20.5978497430886	2.5606347617576e-37	2.98010130519374e-36	74.0373060119828
SPTY2D1	1.3578760621139	6.07387486308442	20.5523337647537	3.05320791327047e-37	3.53124821172444e-36	73.9571853524182
AHSA1	0.867877374539399	8.50485570360405	20.5943710174279	2.59527689048989e-37	3.01622034166455e-36	73.9490076736792
SLC22A5	0.896469821648067	5.57176155799238	20.5378436157095	3.22926494770312e-37	3.72456737830254e-36	73.9426917455595
POLA2	-1.33230001155635	5.71036706321497	-20.5262092057604	3.37800583028191e-37	3.88807773610699e-36	73.941464474229
EXOC2	-1.21102169796391	5.02130767694873	-20.4961619393959	3.79489884203318e-37	4.36191671712459e-36	73.8967880538688
MTMR3	1.07235025491462	6.04672671378461	20.5219880855902	3.4336621093003e-37	3.94941988417732e-36	73.8353771129212
PAFAH2	-1.62722194470375	3.25300485432737	-20.4242310197943	5.01623362796959e-37	5.72638165147873e-36	73.8309171851406
ITGA6	1.71592754334259	3.84851934393236	20.4462907569964	4.60454492574224e-37	5.27080146051425e-36	73.7603297455242
MMS19	-0.845994906543119	6.34652019019701	-20.4926148338366	3.84741948102953e-37	4.41621437204789e-36	73.7283263782982
USP32	1.1067970525429	9.69881852717921	20.5335785272259	3.28301008827653e-37	3.78394629333816e-36	73.6645496476524
SMOX	1.57278227002494	4.73469829982891	20.4380704078959	4.75381922731957e-37	5.43423600531049e-36	73.6611227540241
HCAR1	-2.93015879584883	2.92152270118206	-20.3678289722022	6.24570699569992e-37	7.05288344335486e-36	73.6560284458517
MAK16	-2.1657992249432	4.32333226174361	-20.3865828429022	5.80641082117264e-37	6.58795214201433e-36	73.6532702092594
EPB41L1	1.07790412927181	5.6910242979106	20.4673289491049	4.2436671392755e-37	4.86436526643204e-36	73.6381394197627
RAB11A	-0.933312362280754	7.71670937954676	-20.4914747114817	3.86445594732625e-37	4.43272710995091e-36	73.6202899943014
COMMD2	-1.82985343609341	4.75090042887861	-20.4020672163915	5.46725772304364e-37	6.22850259946743e-36	73.6142978644591
TMEM9B	-1.53990829783012	4.45038019939574	-20.3853603928591	5.83407261499411e-37	6.60589237732982e-36	73.5814772150555
COG8	-2.09431367701454	3.6956455660919	-20.3461312950232	6.79594749887243e-37	7.65872142662686e-36	73.5444953770526
ZYX	1.26941762803975	6.65092186325384	20.4478921778335	4.57601899476517e-37	5.24173573071593e-36	73.4944462873605
THUMPD1	-1.47953767725127	5.77851949993096	-20.4000599332883	5.51007129509609e-37	6.26873689382224e-36	73.4579407810399
ANP32E	-1.49360305206636	7.26753155097335	-20.4423613212899	4.67530132262008e-37	5.3481353843706e-36	73.4544128870969
GRB7	1.8896794142105	3.72160351000575	20.3434180013602	6.86810793984153e-37	7.72962565181088e-36	73.4441280408492
STXBP1	1.00357374243797	5.34729694318977	20.4092782697195	5.31619915057772e-37	6.06467357396056e-36	73.4330196937433
MTR	-1.45852955737789	6.00828168285008	-20.4001281984633	5.50860972360792e-37	6.26873689382224e-36	73.4261754618173
TACO1	-1.29423178402463	6.21473657985486	-20.4073056403104	5.3570992418039e-37	6.10716617041094e-36	73.4072477179307
CRTC2	1.03223903085052	5.91226146487968	20.3996761610634	5.51829521556136e-37	6.27382523351789e-36	73.3602307300649
MICA	1.19500582244951	5.37297634120052	20.3856969321593	5.82644412761746e-37	6.60172436248472e-36	73.352407167116
USP13	-1.28755761013232	5.6789503506341	-20.3737414915039	6.10370945850123e-37	6.89719168810639e-36	73.3306182709371
ARF3	-0.797716925148023	8.18663045276772	-20.4259027453692	4.98377552954152e-37	5.69321461448446e-36	73.3278335789885
RNF19A	1.4691476497601	6.27694976876051	20.3888060167135	5.75644283385397e-37	6.53569246119307e-36	73.3085707270805
VASN	1.61789096134169	4.82206514379635	20.3668146398125	6.27040011741648e-37	7.07598998405353e-36	73.3064562139678
CMTM6	-1.42430332047975	6.29526731247474	-20.3798685274628	5.959991399036e-37	6.73934389164828e-36	73.3063045046937
GMEB2	1.19043491754801	5.97096288018866	20.3811670487174	5.92997350304453e-37	6.70993754160465e-36	73.2996761926672
TBCD	-1.09895543624707	6.66604866513878	-20.3925734330017	5.6727539364341e-37	6.4450500565845e-36	73.2960782802021
CDKL3	4.42455272004702	1.15619834559463	20.3145699132735	7.68477733729592e-37	8.61973280945252e-36	73.2638111740074
MYD88	-1.54325913261042	4.97061804629953	-20.3299293097452	7.23846974846757e-37	8.13549516622121e-36	73.2485482427155
PRKCD	-1.13597982531318	5.48182143872023	-20.3516145835302	6.65244243989239e-37	7.5020530927013e-36	73.2485363722822
LRRC8E	1.40499209136423	4.1876182372923	20.3178811124267	7.5862731676661e-37	8.51495519839247e-36	73.2350358737866
ARL1	-1.51849376719035	6.01515774942117	-20.3441330135	6.84901748261241e-37	7.7133312039872e-36	73.2282943572595
NEDD1	-1.66229990504752	5.1680090931998	-20.3222126293972	7.45933417515155e-37	8.37809971425349e-36	73.2235300900253
HIF1A	1.11088000607489	7.82168050200141	20.3860184198677	5.81916621049048e-37	6.5979481833385e-36	73.1857606195904
MTL5	-1.3921312321259	4.67089582850408	-20.2946214795781	8.30610933795657e-37	9.310413710991e-36	73.1578340407201
RILP	2.48073766691635	2.13486517018157	20.2331446160584	1.05581600486954e-36	1.17559699503583e-35	73.1410663979118
IFNGR2	1.46978898590138	3.71304896011338	20.2729433712949	9.03889163636432e-37	1.01182345198499e-35	73.1387763693951
HIST1H2BK	1.3784673075447	6.8692401322211	20.3334710437398	7.13931768302791e-37	8.02945184471814e-36	73.0473767724657
MMP25	3.22751170413463	1.48905669319109	20.2080032458325	1.16480764690351e-36	1.29522892864457e-35	73.0320850026928
CDC16	-1.29818859068447	5.14053791643082	-20.2640696934222	9.35733335605912e-37	1.04606980646212e-35	72.9783762337944
C2orf44	1.79933939127194	4.62554940813733	20.2674429195667	9.234970406617e-37	1.03308123799507e-35	72.9742469039586
POLR3E	-1.23808876848541	5.19878788465193	-20.2616249543433	9.44703578751967e-37	1.05468776041708e-35	72.9737051337934
TFDP1	-0.814096389279032	6.44328660379813	-20.2900904481046	8.45415320754608e-37	9.47001059899536e-36	72.9139623613821
RHOQ	1.60591078461805	5.72282217288846	20.2635004045763	9.37814474342122e-37	1.0476960099464e-35	72.8848181918484
BTBD10	-1.45580910925026	4.68813100840541	-20.1972871382914	1.21464645880837e-36	1.34975065628646e-35	72.8008972851216
B7H6	3.92820097773556	1.88104196573665	20.1598926979339	1.4060199321064e-36	1.55620631002962e-35	72.7734409619241
B4GALNT1	1.41109938233441	5.77097223270007	20.2490438257765	9.92255594500277e-37	1.10703686206955e-35	72.7725446872003
EN2	3.12745098954496	2.14312627039645	20.1232110426075	1.62327692568557e-36	1.79074428134337e-35	72.7122999721173
SNRNP40	-1.37073435847073	5.17617985928904	-20.1897662986222	1.25090303711365e-36	1.38911702474693e-35	72.706360309413
PSEN1	0.85688239487001	6.82298316835372	20.2390914236593	1.03157559435832e-36	1.14937176815779e-35	72.6665784248185
KCTD3	-0.931446418007459	7.9191399635575	-20.2402189777675	1.02704310035169e-36	1.14508458735211e-35	72.6318476681595
RFT1	-1.49047539284671	4.08892704640918	-20.1408519176111	1.51486532524839e-36	1.67556929229193e-35	72.6300254619601
IL11	4.21975251744027	0.86582857831102	20.1746565228298	1.32707575854458e-36	1.47077634101389e-35	72.6178511958656
C7orf41	2.45586085149513	2.10409703748166	20.0832726787847	1.89851338881028e-36	2.08611944247458e-35	72.5588659450283
XRN2	-0.969840567130973	7.70167692644184	-20.2120108038023	1.14670317883539e-36	1.27594570611065e-35	72.5349119120272
SNAP47	-1.60274342908822	4.3711609291377	-20.1142397508007	1.68137595742074e-36	1.85361447013213e-35	72.5239389180386
KIF3A	-2.19140509397388	4.51091220511192	-20.1095215131405	1.71276814236339e-36	1.88573630104578e-35	72.516036113257
YWHAH	-0.91865032193131	6.90005933501894	-20.186599528395	1.26649396062663e-36	1.40549734555539e-35	72.4717360295725
LOC401588	1.91349947556169	2.65141615082101	20.0547049338472	2.12383070027781e-36	2.32758483823369e-35	72.4184792807852
BAMBI	-1.11758581422436	7.30745841788473	-20.175914828403	1.32055761779894e-36	1.46452291777649e-35	72.4137669826883
C8orf83	-1.6196316422286	6.04060668338295	-20.1323059341221	1.56644182490503e-36	1.73147211366237e-35	72.3936614896545
ZFP64	-1.69640824878272	4.14791326369587	-20.050577762853	2.15853943520362e-36	2.36252706245716e-35	72.315329302857
C1orf131	-1.8260028282728	4.19537927460718	-20.0473556159575	2.18603402087081e-36	2.38949235065643e-35	72.3062239089489
FANCI	-1.0112484756232	8.04946192272722	-20.1608156312469	1.40094901316698e-36	1.55162061564269e-35	72.302347801846
GPATCH1	-1.59337335051322	4.02653401876029	-20.0369437371529	2.27731505516428e-36	2.48439771575783e-35	72.2955905943245
TSR1	-0.851385766142607	6.68458162611307	-20.127763992446	1.59456980827866e-36	1.76139930473265e-35	72.2726382637418
XPNPEP3	1.21683627722131	5.14961171196435	20.1019137804165	1.76463426558112e-36	1.94156206957755e-35	72.2548281150823
BRIX1	-1.66202566566944	5.6415543316847	-20.0697580909208	2.00193460379633e-36	2.19687364264369e-35	72.1989797417814
CEP95	1.09048441686197	6.92846822411002	20.1099852770093	1.70965654912553e-36	1.88355046953724e-35	72.1652341010962
LOC401397	-1.91157586358454	4.84938280156611	-20.0394418815789	2.25506943226435e-36	2.46334299054141e-35	72.1604353685142
SUV39H1	-1.58339118113006	4.07399152740078	-20.0116386090406	2.51550901201138e-36	2.73177744914795e-35	72.1389289781036
DHX36	-1.42229200503218	6.14150019024231	-20.0727498384574	1.97856123897684e-36	2.17264991205835e-35	72.1357175498816
BPNT1	-1.31306422830393	4.73782363862647	-20.0306240211302	2.3345837668718e-36	2.54521374948918e-35	72.1123683637137
PRR24	2.43415614969408	4.21814488484242	20.0165823193558	2.46707858459107e-36	2.68365624769748e-35	72.0796011371119
GEMIN2	-2.05142632683526	3.86407960661112	-19.9764829509355	2.88869550686202e-36	3.12285350076021e-35	72.0751596924525
SMU1	-0.91053466274351	6.01335751529116	-20.058008382955	2.09645497701839e-36	2.29908937938725e-35	72.0532027577454
CERS6	1.43645874656578	7.60168492198361	20.097441734208	1.79585846931231e-36	1.97461781990658e-35	72.0492296580207
POLR1A	-1.71921396168359	6.0362024112708	-20.0502265160225	2.16151962166084e-36	2.36424160579829e-35	72.0373331338133
CARD8	-1.78567274363298	4.06442816933116	-19.981722613552	2.82972248604864e-36	3.06504396740139e-35	72.0246827479403
AGL	-2.23771626621836	4.33094552163542	-19.9803831285278	2.84468211334598e-36	3.077261556507e-35	72.0216147475063
ASH2L	-1.31956724091284	4.82824392966052	-20.006420256758	2.56766991938386e-36	2.78661335053704e-35	72.0203062477795
ZBTB46	1.23065455598926	4.74399275514296	20.0297781956682	2.34235790682852e-36	2.55202564389578e-35	72.0169468426417
VDAC3	-1.03427755711771	5.97053570355437	-20.0267563826624	2.37034568146169e-36	2.58083731619566e-35	71.9176824406
SERPINB8	2.53790790891429	2.76783549343584	19.9155196315286	3.67309873784672e-36	3.94027602897681e-35	71.9011572487974
MARCH5	0.921048862799126	6.49063308931462	20.0375237929266	2.2721301057345e-36	2.48035926163863e-35	71.8944249821309
CAMKK1	1.503984590043	3.11298590751455	19.9433578337671	3.29129613416903e-36	3.54434234049213e-35	71.8843837694286
LOC647979	-1.18187987737448	8.55827463476249	-20.0534027558428	2.13472060647425e-36	2.33798738851836e-35	71.866853946659
METTL1	-1.9351087474975	4.533020593793	-19.9397351044675	3.3386249699193e-36	3.59299639619887e-35	71.8493324589348
C2orf68	-1.47348816678939	4.6548696481035	-19.9543165715645	3.15220263776719e-36	3.3989321027736e-35	71.8424762452657
MCOLN1	2.09443541244073	3.38349687925609	19.9254740320156	3.53169855790852e-36	3.79345707658716e-35	71.8409310383337
MBTPS2	-1.75906731299013	4.62706981508797	-19.9471068408004	3.24302927296257e-36	3.49461479130323e-35	71.829290164027
BBS2	-1.60470219641066	3.60542275488877	-19.9102492244041	3.75025995037022e-36	4.01789541383674e-35	71.8010943303741
LYRM7	-2.01138966324382	4.32823686221581	-19.9158733974864	3.66797710593929e-36	3.93730738894279e-35	71.7752055514041
AKT1S1	1.17936745262535	7.17021150402235	20.0164885786392	2.4679881062896e-36	2.68365624769748e-35	71.7642631380902
SLC25A13	-1.14959229144127	5.63826888279369	-19.9656414461332	3.01468101067341e-36	3.25694607380504e-35	71.7535080796401
MLYCD	-2.05949672389777	3.71235292712208	-19.8872163963295	4.10710836510399e-36	4.38336185692401e-35	71.753201934979
DPF1	2.08326809654303	2.17825932367395	19.8829399289314	4.17703818753159e-36	4.44947685657824e-35	71.7383162803525
HMGA1	1.09598524536244	7.53643111183987	20.0127174731933	2.50485896850511e-36	2.72197929754903e-35	71.7294784436766
EHMT1	-1.01249123847853	6.31521667348796	-19.9809403561225	2.83844923064347e-36	3.07250646817355e-35	71.7211302583319
TWISTNB	-2.07331603610743	3.96940647724225	-19.8845766541694	4.15013342676294e-36	4.42645608604487e-35	71.7096275975618
DDX28	-3.63436485742982	3.13860981729376	-19.8872718523697	4.10620932621524e-36	4.38336185692401e-35	71.6972600655814
CD83	3.40677225294152	1.69368230948317	19.8690005366257	4.41341852839346e-36	4.69230842141463e-35	71.6951569499685
CCNK	0.760058903094323	6.93231206219604	19.9819839600354	2.8268129743265e-36	3.06387687508985e-35	71.6504989339252
AGPAT9	1.43748185364751	4.46689572032955	19.906776856496	3.80198767358958e-36	4.06810248580372e-35	71.6260641885372
ZADH2	-1.34864409966067	4.55769711246714	-19.8944086878963	3.99214834318733e-36	4.26611430616389e-35	71.6120733184729
RFWD3	-1.11763614922499	7.05403156818072	-19.9592342316277	3.09172577016691e-36	3.33587237292074e-35	71.5833519744043
SCML1	1.45710905741907	4.74985003949804	19.9076756764857	3.78852941281095e-36	4.05629743276891e-35	71.5801473966402
TOP1	1.00581258225263	8.97123687510408	19.995150391348	2.68406965752067e-36	2.9110493484031e-35	71.5733656226795
BNIP3L	1.43310927782683	4.95756539904368	19.9131080787919	3.70820443486831e-36	3.97538531850882e-35	71.5696273342544
PRPF3	0.798538815536093	7.398790160737	19.9654453179833	3.01701043649482e-36	3.25735845964747e-35	71.5584752994624
GFOD2	-1.22340114870185	4.4297916845962	-19.8794377874456	4.23519890935392e-36	4.50855929726512e-35	71.550412180009
DHDH	5.96677567768093	-0.121210364284088	20.1240084741081	1.61821162321642e-36	1.78633473179349e-35	71.5475473539689
PDCL3	-1.48565871966838	4.80799672262286	-19.8792172726906	4.23888823351989e-36	4.50961620975742e-35	71.5157706081444
AGK	-1.15775396866944	4.79882512377531	-19.8834288873973	4.1689822468266e-36	4.44372588246833e-35	71.5087268823299
SWT1	2.49152147718747	2.178888566928	19.8149532810729	5.46468394488558e-36	5.78060558471008e-35	71.5069576286371
OSBP	1.04646404077209	6.48658979409687	19.9277404667246	3.5002786159731e-36	3.76212465125541e-35	71.4665855938255
CDK5RAP2	-0.883072100741189	6.26084176132657	-19.897254344674	3.94756428898774e-36	4.22116784968229e-35	71.3738304161609
HSPB1	1.87693344087747	9.38502091054657	19.9318054489818	3.44462910559129e-36	3.70469306507452e-35	71.301311378985
RUVBL1	-1.04389326837093	6.43990236237034	-19.8684769524377	4.42255540684841e-36	4.69903536366791e-35	71.2511459879213
PPP5C	-1.2354301902369	6.09528058952803	-19.8556983446156	4.65155832811475e-36	4.9392166018661e-35	71.2462886234078
HEG1	1.92492556113579	2.89263086819461	19.768543476986	6.56697536292462e-36	6.92909122836286e-35	71.2369773102214
FAM174B	-1.27026775674298	6.04707050955593	-19.8394794436765	4.95951006805325e-36	5.2562006576757e-35	71.2348405098226
HIST1H2BO	4.48769096498052	0.870765794074285	19.8446648242385	4.85888239669328e-36	5.15281859240954e-35	71.2134294408194
ZIC2	1.62664828309978	3.14186371403556	19.7651718138023	6.65529459689436e-36	7.01785289019302e-35	71.2025746418581
NHLRC3	-2.1171880698433	3.48053609857022	-19.7278919926693	7.71538596100269e-36	8.07965653173507e-35	71.1310210285394
POLR3A	-0.994486760504923	5.64434231666091	-19.8136774828144	5.49233770800478e-36	5.80618557703363e-35	71.1253766196531
NEDD9	-1.80665614631806	5.50685095898442	-19.7754666943405	6.38930935368497e-36	6.74588444640325e-35	71.1170555387345
SUDS3	-0.921292501531076	6.25418785682938	-19.829251408663	5.16419533698335e-36	5.46620270985503e-35	71.1141143086493
BTG3	1.9775875198936	3.05181267214706	19.7148962390582	8.12365846084861e-36	8.50188135789938e-35	71.0292780259562
BUB3	-0.927090918041923	7.72877791604802	-19.8295719714649	5.15765273561733e-36	5.46273491769881e-35	71.012685195045
TRIM45	-1.71104217991028	3.29120713053933	-19.6965971064558	8.73573454022812e-36	9.10825588845232e-35	71.0099490917618
EXOSC9	-1.6554442563319	4.36707329030734	-19.7046896546019	8.45951892626159e-36	8.84231215767492e-35	70.9422449993988
DSN1	-1.32799196050991	5.06807143088216	-19.7364556468734	7.45771567454398e-36	7.81961360132122e-35	70.9342350683298
NSMCE4A	-1.39369691910031	5.21314556294795	-19.7396596926234	7.3635543245546e-36	7.73543231933738e-35	70.9234607755953
C5orf62	1.43525593007417	3.26745305911526	19.7014874774282	8.56774792966272e-36	8.94425820072904e-35	70.9167887949669
MGAT2	-1.13703312560816	5.63254673569304	-19.7422312437527	7.28884819337736e-36	7.66658472868195e-35	70.8778778246602
PPIL1	-1.19502758015448	5.62471423935062	-19.7320451966933	7.58931927678263e-36	7.95261751785167e-35	70.8063997818415
PRPF8	-1.10775840334335	9.08181889535798	-19.7960564806411	5.88903150653093e-36	6.22161483987513e-35	70.8040079252882
PHF19	-1.19384992588577	5.52140512517691	-19.7372591690641	7.4339881602068e-36	7.80452090340857e-35	70.7741830494502
TSC22D3	1.12557373734759	6.02488184372022	19.7429016231315	7.26949881953361e-36	7.65104457255381e-35	70.7686200759323
SPECC1	0.761513762682837	6.20317410398099	19.7409852857516	7.32494865706234e-36	7.69971347207483e-35	70.7580184535053
GALNT2	0.854925944348726	6.66105892088821	19.7497321440955	7.0752736296976e-36	7.45131462109966e-35	70.7310642205594
TXNDC15	-1.0828702009074	5.14201830365395	-19.6885423205453	9.01968789381384e-36	9.39845858792166e-35	70.7126648461231
MRPS23	-1.35909602889456	7.00639133585102	-19.7370118009259	7.44128467245151e-36	7.80728010427096e-35	70.7085788429885
PMP22	-1.80244147756495	3.57363474001402	-19.6277274984158	1.14865439698872e-35	1.19021661308794e-34	70.691944525837
RBM4B	1.1418615465404	4.70177685790817	19.6836022991288	9.19842040394448e-36	9.57872869461815e-35	70.6561272895324
LARS2	-1.51733904202606	4.03295239911592	-19.6304331619578	1.13635453325053e-35	1.1785538228868e-34	70.6122135182825
EDC4	-1.08101169487702	6.64200468463503	-19.7030678250007	8.51416115946993e-36	8.89386828425828e-35	70.5803452448355
IDH3A	-0.828838741877772	6.99980384423068	-19.7082000467881	8.34245488495637e-36	8.72540434621704e-35	70.5722678813508
NUDT21	-1.09812172322	6.67330366064522	-19.6972359656062	8.71360231621077e-36	9.09084748199057e-35	70.5623313701945
PRKX	-1.3912953772286	4.36427127179871	-19.6303580567205	1.13669416187301e-35	1.1785538228868e-34	70.5572453837061
NPIPL3	2.03663684256539	3.80528956175699	19.6181685837427	1.19319326241895e-35	1.23560149354145e-34	70.5503163849189
TIMM44	1.20525315278265	5.70938183537735	19.6834121487102	9.20537103182441e-36	9.58000156417122e-35	70.5500715605309
TMPRSS2	1.56470289698991	3.36873840416803	19.5968773412506	1.29875570882914e-35	1.34159298792208e-34	70.5313519378814
C18orf55	-2.08479273964161	3.6517569203603	-19.576808138675	1.40686675859091e-35	1.44968821137858e-34	70.5258204376475
GIPR	5.51517709983509	0.300058944952396	19.8502792922641	4.75224611648115e-36	5.04292919111871e-35	70.5172237654352
SMAD7	1.44307468883023	3.90186535043691	19.6155153370499	1.20586158776113e-35	1.24794735109636e-34	70.4793443241949
MRPL39	-1.74103823621625	4.51717972034771	-19.6026005813491	1.26948777516162e-35	1.31217018243529e-34	70.4766500561527
URB1	-1.35915468409945	5.89593537352429	-19.6428017110013	1.08179573943754e-35	1.12372372337599e-34	70.4354314613002
SHISA2	-1.73145826633504	4.29652836485117	-19.586771637636	1.35210550589597e-35	1.3941191418375e-34	70.4268050927549
SCYL1	1.03083238253998	7.13204877664268	19.6640818864178	9.94029775536878e-36	1.03319788477805e-34	70.364312564973
MMP19	2.18281544792779	2.43825443957424	19.5279904680741	1.70926993724782e-35	1.74836883367171e-34	70.3643022368187
COQ9	-1.42058750814896	4.58513079141823	-19.5755992729879	1.41366118877782e-35	1.45579247051233e-34	70.3482274181973
PGGT1B	-2.27521563540398	4.69146988759158	-19.5510520528752	1.55901273723071e-35	1.59858547010708e-34	70.3188562115643
PDS5B	1.19568257692817	6.29945109836577	19.6375745183466	1.1045237635194e-35	1.14662044823702e-34	70.3056817250796
SLC39A8	-1.26234492082288	5.43917794409434	-19.6135692200102	1.21523970673617e-35	1.25687500652169e-34	70.3038634335964
SGOL2	-1.8098094334148	5.14890680739003	-19.5940659997863	1.31338065616146e-35	1.35586284528669e-34	70.2858148007005
CEP78	-1.27051258685107	4.73799421147951	-19.5747464753483	1.41847422028414e-35	1.45985002215581e-34	70.2834653801533
ATP1A1	0.650343626825908	9.07784730150979	19.6675052737938	9.80596277879125e-36	1.01986891487876e-34	70.2723004963733
SUOX	-1.61604810157542	3.63859291070678	-19.531799558866	1.68348146186721e-35	1.7230443065035e-34	70.2703057775385
SHCBP1	-1.15437922112375	4.97380975477561	-19.5706568727208	1.44178565169576e-35	1.48201740866379e-34	70.2263810308804
TCF19	-1.29569555864785	5.00419389075613	-19.5637766014086	1.48187885004742e-35	1.52229372777598e-34	70.2080529464869
FGFR1	1.41454443237691	4.82968868357853	19.5737061402859	1.42436804306072e-35	1.46501421599923e-34	70.1919749060632
RNF39	3.41367399888585	1.24727421387758	19.5074481586204	1.85536775576684e-35	1.89664855424479e-34	70.1283707556699
TOM1L1	1.00570461439206	6.44013590747597	19.5888434977171	1.34099072079473e-35	1.38351195648187e-34	70.1268426874186
SMARCAD1	-2.26872475233453	4.67641610480435	-19.4771867117846	2.09383591270861e-35	2.1339007802644e-34	70.0300630404623
CD59	0.887048777248468	6.39186167417558	19.5613606978557	1.49622192304706e-35	1.53608443468625e-34	70.0162656628494
DHODH	-2.04542885690323	3.51332957379947	-19.4360763611419	2.46808021543057e-35	2.5031033064197e-34	69.9747207727469
RTF1	-0.912294522703776	6.2059545659541	-19.5413577699218	1.62048281851458e-35	1.66059771181605e-34	69.9721673243742
WRB	-1.42176151434321	5.04386938278034	-19.4899187613297	1.98995298903361e-35	2.02926669442672e-34	69.9143098503246
AQR	-1.35848061142347	5.72303570004872	-19.5023418712673	1.8935968766524e-35	1.93218512294904e-34	69.8989903940114
RHOBTB3	-1.2969202312635	8.47215413584687	-19.5609546002151	1.49864659765201e-35	1.53762979749277e-34	69.8900043034204
FKBP15	-1.02187626768748	5.43530793808536	-19.4617795035854	2.22688312856204e-35	2.26122607419985e-34	69.7590287431467
NR1D1	2.55116256625846	2.21432050219991	19.3699029699275	3.21739187605813e-35	3.23169139550728e-34	69.7419041981894
ISY1	1.39590199659349	4.14748256299392	19.424445037358	2.58571960277296e-35	2.61923528993186e-34	69.7005386941547
TOPBP1	-1.31023904245384	6.25214942668344	-19.4672706604809	2.17851486096701e-35	2.21480136989741e-34	69.6978031779954
OGT	1.134382672139	7.63751474337117	19.5039211402842	1.88168937207335e-35	1.92120714643191e-34	69.697508956133
PCBP1	-0.81703584402155	8.41368122347923	-19.5065485441639	1.86204599065288e-35	1.90231259301642e-34	69.6883187246813
SLC9A5	3.60546380846821	1.49132036549449	19.3847748156563	3.03113989052255e-35	3.05194362005413e-34	69.6693217777627
NKRF	1.07436862129694	6.12214882722389	19.4694001755984	2.16004337181264e-35	2.19735798967121e-34	69.6558771120169
POLG	-1.10780139997082	6.67263461649087	-19.4703118982434	2.15218338117053e-35	2.19202892001802e-34	69.6478147735908
TSHZ3	4.82041165636979	0.679067698370333	19.4319529464095	2.50915444763818e-35	2.54321812013945e-34	69.6106423078716
HLA-E	0.975377415985124	6.75293681099558	19.4699114221952	2.15563234273512e-35	2.19420543517359e-34	69.6013901499939
ARHGAP19	-1.46257646921404	4.11546292758022	-19.3768890975805	3.12850448521018e-35	3.14429741650571e-34	69.5799559288932
C9orf114	-1.26479114455195	5.10475154253601	-19.4118342559607	2.7196598649069e-35	2.74991484768459e-34	69.5783220595841
EPHB4	-1.08024705262505	7.24045292911959	-19.4636960396543	2.20987980518316e-35	2.24532380691879e-34	69.5727823902593
KCND1	3.09110228479351	1.54940204081987	19.3290836694071	3.7900735082374e-35	3.79324891392952e-34	69.5724951652813
RRP15	-1.53611333190184	5.91442562057235	-19.4217684903021	2.61358047043711e-35	2.6458547086919e-34	69.5684140571737
GABPA	1.68592012108044	5.31237380509844	19.4209542907131	2.62211554112446e-35	2.6528893109356e-34	69.5536888451757
ERMP1	-1.14426234471388	6.69181601897313	-19.4395929020133	2.43358683505008e-35	2.46961809644281e-34	69.5313227298818
EFNB1	1.83510824543514	3.58289113898643	19.3519597280961	3.45753175692166e-35	3.46457526080035e-34	69.5023550136429
ERLEC1	-1.43320256528371	5.61343179827363	-19.3806744133637	3.08138018850885e-35	3.09879749083716e-34	69.4604038753393
KCNK2	-1.04175508999088	6.11438909513099	-19.4001283022051	2.85024120863738e-35	2.87673107865127e-34	69.4384133423044
C13orf15	7.54192064004803	0.554684192769863	19.7539283009632	6.95855793059193e-36	7.3330134109149e-35	69.430890580149
CASP2	-1.10063544690339	5.256814790949	-19.3666494127809	3.25965252800652e-35	3.27217460254388e-34	69.3989346896893
PANX1	-1.99311550007832	3.69873796472568	-19.2834602679639	4.55270435401307e-35	4.53480807721945e-34	69.3353991852183
STK24	0.776261822868799	5.9360193343222	19.3847850660182	3.03101533752541e-35	3.05194362005413e-34	69.3335081062699
GNL3L	-1.19388090890577	6.23133358001061	-19.382235357082	3.06215651587766e-35	3.08131802476162e-34	69.3331501071475
NUP205	-1.12545177407875	7.2541538499304	-19.3992543671659	2.86023985832649e-35	2.88508150727698e-34	69.3232742386219
GPBP1	1.08686146181271	7.30618719798919	19.4068239131807	2.77479641142663e-35	2.80227627926926e-34	69.3223672685098
TRAF3IP2-AS1	2.19662677823551	2.34589417576228	19.2617119557509	4.96893849389317e-35	4.94057832175204e-34	69.3059014595825
MBOAT7	1.47504169662533	7.90453215489587	19.4087286295983	2.75370439058589e-35	2.7826557237558e-34	69.2852127541121
MTHFD1	-0.681148018303117	8.23684255502739	-19.3921559958684	2.9427725101631e-35	2.96654173960023e-34	69.2266155101686
NEMF	-1.38420315288887	5.78167515807778	-19.3312408630435	3.75738462236564e-35	3.76278445655347e-34	69.1928118921949
HSD17B4	-0.809609598990463	7.05575037703167	-19.3612339897758	3.33123784974922e-35	3.34202890217192e-34	69.1791847395967
SKIL	2.53375375135681	6.80962767617549	19.3600146662114	3.34757310318321e-35	3.35640363175276e-34	69.1789085712271
NAPB	1.3669807248228	4.79732661030956	19.3108543387915	4.07800812965324e-35	4.06924868498334e-34	69.1747557091723
EXD2	-1.16151874633365	5.56115957155215	-19.3158049107202	3.99770026162566e-35	3.99626653768246e-34	69.1491777754144
LOC100131096	2.57688268997257	1.6730081663109	19.2211420738611	5.85068167031898e-35	5.77949204101681e-34	69.1482498781393
CKAP2L	-1.93389512662758	4.11433546505071	-19.2636029961882	4.93127227544953e-35	4.90604387475419e-34	69.1472132046617
RELL2	2.52045440346479	2.94759294363089	19.2202378441183	5.8720353264558e-35	5.79716167648446e-34	69.1206572314102
CDH24	1.42858671143827	5.90631779310525	19.3246687833789	3.85787034316565e-35	3.85879327865444e-34	69.0659923308865
PSMD5	-1.12063720092933	5.81611199680719	-19.3002833076285	4.25497499813969e-35	4.24330362962959e-34	69.0546533784833
ATP2C1	1.02362375860847	6.66731297686491	19.3143694942432	4.02082005987699e-35	4.01697698216146e-34	68.9832616781448
BUB1	-1.15201001408572	6.51579343940632	-19.3119742798784	4.05969939410198e-35	4.05339777116188e-34	68.9779076816836
CHRNA3	2.85637530829598	2.19829116421832	19.1798004926721	6.91176957482649e-35	6.78757688604804e-34	68.9591953978556
RABIF	-0.897987871567167	5.77071802092671	-19.2674089266599	4.85633464664959e-35	4.83436551372427e-34	68.9364088339546
FAM110A	-2.33835776940706	3.78387910923139	-19.1780782128003	6.9599590288796e-35	6.83088936613747e-34	68.9126857451797
C17orf67	4.66602003104826	0.455775288016741	19.2878563053702	4.47293579754912e-35	4.45800824065622e-34	68.8822168773697
PAIP1	-1.14119279187468	5.79790807651291	-19.2491297172241	5.22704510550069e-35	5.19103933161482e-34	68.8546077757569
XPO7	-1.02117622691614	6.11682987364792	-19.2566881477889	5.07041811919051e-35	5.03848322194546e-34	68.8362924379757
BCL2L15	3.23401492450891	2.03490898417802	19.1373519316553	8.20361617516648e-35	8.03262745395106e-34	68.8114555149968
AK7	1.00634269467916	5.01320588523332	19.2326253890249	5.58620869339778e-35	5.53458259409861e-34	68.8075689810652
WDR11	-1.28259718337681	5.75285696492735	-19.2350706383033	5.5314661845329e-35	5.48359457440001e-34	68.8012466646893
TTC35	-1.54661602148874	5.41800177294883	-19.2087869818131	6.14934373556303e-35	6.06735248575552e-34	68.7860512172629
IPO9	-0.972037251878971	6.33694277628325	-19.2470191055098	5.27164596632423e-35	5.23222594307457e-34	68.7731548265823
SETD1A	1.17216197057218	5.9370140896634	19.2464263123924	5.2842415409853e-35	5.24161657956336e-34	68.7670530443886
VDR	1.32818689649265	4.85563605422955	19.202353347019	6.3109003863762e-35	6.22308361213181e-34	68.7410500135213
FANCD2	-1.05448163703145	5.94594572940496	-19.223813578667	5.78804922998e-35	5.72438411130606e-34	68.7102223192112
ABCC3	1.05833287771913	6.29910219990547	19.2239491826015	5.78488812294414e-35	5.72438411130606e-34	68.6884304342446
MED24	-1.11287351446732	4.99269040922736	-19.1872730038256	6.7065514415206e-35	6.60155187215954e-34	68.6818569903058
GPR3	6.25440578560483	0.488488090500028	19.5332693174717	1.67363598160791e-35	1.71401642109067e-34	68.6700074741648
SH3BP4	0.941860788327928	6.36225326389235	19.2215869100871	5.84020546003681e-35	5.77255296179998e-34	68.6622864498578
JRK	-1.26803914906656	5.07276671929655	-19.1832520255305	6.81620507305677e-35	6.70159986136399e-34	68.6517526288185
PBX1	-1.19560026809359	7.11795705542302	-19.2252402786894	5.75487795350352e-35	5.69831728208365e-34	68.6380075314839
LPIN2	1.09328630323663	5.53314388175899	19.1977931661705	6.42799604077421e-35	6.33481471926387e-34	68.62073543886
KIF18B	-1.86513002846827	4.33111745231674	-19.1446668912	7.96479646858387e-35	7.80792826146522e-34	68.6024569544008
TTI1	-1.06279326628784	5.75763330241319	-19.1718401176718	7.13735248568075e-35	7.00088463170234e-34	68.557478889499
LHX6	2.60939752259039	1.11120025756422	19.0753989034687	1.0538715992169e-34	1.02709490823447e-33	68.5554220171376
MICU1	0.854777361337926	5.8790124012366	19.1894919895786	6.64680168367372e-35	6.54659077489748e-34	68.5450659498778
DCLRE1A	-1.71961077132781	4.78715017293638	-19.1054175155603	9.33367752528712e-35	9.12311063313277e-34	68.479557723357
MTHFR	1.30601679972158	4.80990430897259	19.1397341672232	8.12505871530886e-35	7.96036801141332e-34	68.472256689936
SH3PXD2A	2.62680696551791	1.39893962571344	19.0519872022721	1.15864269439162e-34	1.12723329965127e-33	68.4594395349587
ATG9B	5.20234597108588	1.06684098945175	19.1856040892027	6.75184597719393e-35	6.64222777191714e-34	68.4591524467072
PLOD1	1.01916894024217	6.62929116265628	19.1802355774748	6.8996491670162e-35	6.7796552684594e-34	68.4356597947793
NOP16	-1.4733888858145	5.45158831276768	-19.1256624373807	8.60032755963269e-35	8.41614266280264e-34	68.4088285890334
ASB8	-1.39075898056012	4.36837044145219	-19.0831328565137	1.02140159646752e-34	9.97193245728125e-34	68.40689812891
SPNS2	2.51325620929317	2.27643422118238	18.9749239692312	1.58360877014409e-34	1.52911507343475e-33	68.1532970014772
HEATR3	-1.46778972473035	4.01439965234837	-19.0103943309895	1.37135394954234e-34	1.3287672915496e-33	68.1443670694682
ING1	1.23185653473441	4.29817664606209	19.029565735766	1.26881389260132e-34	1.23226733680979e-33	68.1042964755043
PTTG1IP	0.553321653098729	8.33775533888096	19.1165771056213	8.92196687138762e-35	8.72578795070682e-34	68.0875738043327
FYCO1	-1.58060622792493	4.56661146555968	-19.0079339705312	1.38510438480167e-34	1.34053736871661e-33	68.0678604703826
CHMP1A	-1.19016473130446	6.73113372048613	-19.0780155559175	1.04277113122513e-34	1.01686906114339e-33	68.0610805397874
CRIM1	1.13364085946521	5.58421201848345	19.0626697883772	1.10959385438938e-34	1.0801424691972e-33	68.0586027628623
MTERFD1	-2.0610734400095	4.00916127861987	-18.9640607280244	1.65501647782714e-34	1.59622235150986e-33	68.0312021266581
NRAS	-1.15624429721958	8.2634430709185	-19.0957445216258	9.70600376736906e-35	9.48149573630141e-34	68.024950592622
PEAK1	1.83620625414854	6.555182931307	19.0715620639128	1.07036405180727e-34	1.04256076892398e-33	68.0043462054157
CTPS	-0.753656193076173	6.52130529647733	-19.0502084717121	1.16701932099038e-34	1.13472273978157e-33	67.9656286835483
TP53RK	-1.10397053170042	5.07441607840429	-18.9950755977545	1.45926002139116e-34	1.41149014446187e-33	67.9362669451421
SNHG4	1.77689635222162	3.98917436760832	18.9830865909522	1.53200248671508e-34	1.4801392020695e-33	67.9188501212943
CHPF2	1.12473379880632	5.79002576755155	19.0100043634564	1.37352418868396e-34	1.33009950964392e-33	67.8436007663721
TRIM32	-1.96295530090664	3.6771765590789	-18.9051967057315	2.10234362352248e-34	2.01026842537393e-33	67.8290582111083
UTP18	-0.841316698193486	7.09005259731115	-19.0273371151937	1.28032563698111e-34	1.2426996052209e-33	67.8227004983955
PEX11A	-2.02150433066305	3.59210308313408	-18.9021575274275	2.12849799000469e-34	2.03411430770505e-33	67.8203006961274
SLC5A3	2.67702621008311	6.10300102856055	19.0113676937728	1.36595207294726e-34	1.3243004329258e-33	67.7972202795083
NGEF	3.25813583074234	0.943301944709957	18.8922343127681	2.21619917884824e-34	2.11430205744768e-33	67.7701880126714
TFEB	5.51214111400907	0.572545184054693	19.078713389442	1.03983070224816e-34	1.0145932709684e-33	67.7585360348669
FLJ42627	2.49812417141569	2.87001550616752	18.8742685999601	2.38434951019171e-34	2.2721288437861e-33	67.7216410362403
C19orf2	-0.971075800611348	6.34450440883183	-18.9856611427793	1.51607957066818e-34	1.46560200808408e-33	67.7168775631018
P2RY2	-1.4628546316541	4.51173080635961	-18.9354755785819	1.85880966219628e-34	1.78762120704833e-33	67.7066776289067
ADM	4.85517003777433	0.451843120421157	19.0455894976497	1.18905766675399e-34	1.1554793967922e-33	67.6609983255693
NDUFV2	-1.24721485836161	5.64584126966117	-18.9459137396787	1.78161493372378e-34	1.71634378753436e-33	67.6378843928125
MAPK8IP1	1.34588634518866	4.41435700831314	18.920274642719	1.97729625225472e-34	1.89829520796257e-33	67.607910819331
MANSC1	-2.24539811017143	3.29667765863001	-18.8431184043794	2.70695341604339e-34	2.5707603026638e-33	67.607218060334
PODXL	-1.11478897900572	6.59558465271205	-18.9609366609106	1.67614642369859e-34	1.61566990143719e-33	67.5979341453226
CCDC64	1.10635745564888	5.48310057579343	18.9452284683724	1.786582266528e-34	1.7201382743474e-33	67.5968558695669
CASC4	-1.11115200683332	5.94300092561227	-18.9334777025275	1.87396469697254e-34	1.80116009150395e-33	67.5517897668745
CAPN12	2.9244357901145	1.8359676176236	18.8266170011704	2.89531773391713e-34	2.74341607830199e-33	67.5496458915153
WWTR1	1.10754646375182	4.57899390364186	18.9073015374473	2.08441999595954e-34	1.99427002359424e-33	67.5468114490882
ERGIC2	-1.47026202064052	5.19941268609822	-18.8942829518881	2.19779993893035e-34	2.09794555814333e-33	67.5323898446345
PREP	-0.728145888366234	5.74248186230235	-18.9222087091782	1.96180805375897e-34	1.88450763303073e-33	67.5092453647257
NUDCD3	-0.997785227806363	5.67043810184406	-18.9082508601905	2.07638652189957e-34	1.98772113292778e-33	67.4686401197764
ATF2	1.70193229037568	5.05737828476337	18.9013126391546	2.13582693799758e-34	2.03995258201436e-33	67.4594107661551
PTAFR	2.9557519954891	1.57695652701347	18.8055235486916	3.15546386679271e-34	2.98146766713228e-33	67.4590221740864
SLC44A2	-0.826222600622983	7.28847618818177	-18.9396728437196	1.82737197158232e-34	1.75839866816701e-33	67.4322378831783
ERLIN2	-1.16867998058003	5.32119577026228	-18.8866207993872	2.26741444741733e-34	2.16192925989781e-33	67.4312821121396
ALDH3A2	-0.90813486385605	6.09228694588556	-18.9115819674774	2.0484435728643e-34	1.96321892908782e-33	67.419604563798
FTL	1.3406605526036	9.64335702188715	18.9654359292386	1.64580042948795e-34	1.58824964701423e-33	67.4173521503867
RBM33	1.19505634343063	6.48375812059085	18.9182055224917	1.9940024063106e-34	1.91323558480428e-33	67.3999917704475
YAF2	1.44441372295938	4.40126391732332	18.8495101347374	2.63735310521466e-34	2.50750956973337e-33	67.3757506791258
C12orf44	1.31268433877041	6.3847631006826	18.9090150841088	2.06994208195247e-34	1.98268679144176e-33	67.3668140654166
AVPI1	1.44798981797676	5.07343721949648	18.8625165826117	2.50124030874287e-34	2.38080494726327e-33	67.329889236926
KIAA0226L	4.01107222612029	0.47108788023435	18.8488755158374	2.64418216298732e-34	2.51257400532954e-33	67.3234981328001
MIR21	6.74634243574143	1.67711411106925	19.027199158674	1.28104168823298e-34	1.2426996052209e-33	67.2725473574275
CDV3	-0.87199687317703	8.43441700225427	-18.9127111500745	2.03905767150369e-34	1.95534406526535e-33	67.2658522494482
ACPL2	1.84873506470242	2.56961420653593	18.7726416535787	3.60878720476692e-34	3.40018913873363e-33	67.2650744182877
LOC493754	1.47990592108899	4.00119447236721	18.7918888354365	3.33602915105682e-34	3.14674289465732e-33	67.2204810018455
BNIPL	2.6308666432838	1.54310235488333	18.7394356954919	4.1332639804346e-34	3.87687643347101e-33	67.2031036618845
TMEM43	-0.735336018114451	6.96060159306672	-18.871756861669	2.4088610023556e-34	2.29417946488583e-33	67.2020198347215
FNBP1	0.844031677517448	5.84649277404109	18.8568941435265	2.55918876361447e-34	2.43457752461253e-33	67.1908262360645
WRAP73	-1.80872271639942	3.81123244707462	-18.7589250019738	3.81678338866325e-34	3.5900947914513e-33	67.1645442147965
RRP36	-1.14426658622407	5.82282512742459	-18.8331146787908	2.81961915294464e-34	2.67471983629303e-33	67.1616718135939
IL15RA	3.05866264129745	1.54620681436884	18.7416858508676	4.09541414396264e-34	3.84784865975456e-33	67.1579514559615
PAAF1	-1.29727060104827	4.7948664936681	-18.7960701430669	3.27957584876035e-34	3.09523851550046e-33	67.1500277567108
PCNA	-1.46322614103055	6.98449839496626	-18.8416439556741	2.72326980350685e-34	2.58478797921955e-33	67.1213240392316
C9orf152	3.17421571363	0.70593269021001	18.717195538657	4.52685839201013e-34	4.22708987984241e-33	67.0782570691265
KCND3	4.93368720510254	0.851540148762334	18.8161140306621	3.02203303213403e-34	2.85862445867701e-33	67.0617250094096
ATXN10	-0.88610842013265	6.28225137903944	-18.8212108048506	2.95985885367063e-34	2.80298298237755e-33	67.0485406835853
PDGFA	1.01810932845001	4.86708171486793	18.7976961664018	3.25788313122647e-34	3.07650126971381e-33	67.0384238713222
RBFOX2	1.03186234947056	5.46193272690472	18.8091695216751	3.10887074566221e-34	2.93910425949433e-33	67.0327435862703
SF3A1	-0.773720558885333	6.80701185759114	-18.8278028829455	2.88135094138877e-34	2.73172977005588e-33	67.0298212828391
UNC5B	2.28284067852852	3.04825317397368	18.7113935197034	4.6356118227006e-34	4.32622612292661e-33	67.0169870755687
LRRC58	-1.72866421854007	7.02243905661762	-18.8190116081501	2.98652662985684e-34	2.82663674916388e-33	67.0100561028025
FAM43A	2.04979479315843	3.1591437026077	18.6994543868054	4.86775325652588e-34	4.53528164134478e-33	66.9438279426666
TBC1D8	1.09598049949575	5.02067885924772	18.7696479278319	3.65318705092257e-34	3.43814857848222e-33	66.9407291392964
ZNF711	1.81207504999037	3.21709195987998	18.6926997502968	5.00424033633309e-34	4.6598505225409e-33	66.8934365961474
CNOT8	-0.932051111705693	6.03196789626188	-18.7714485213791	3.62641697913866e-34	3.41487598868891e-33	66.8780473611314
ABCG2	-0.900691884670088	6.45212908677705	-18.7734326266249	3.59714737148795e-34	3.39113261785595e-33	66.8566514538355
PGM2	-1.02458176198245	5.62856307349519	-18.7403907945876	4.1171554116893e-34	3.86393418098159e-33	66.7747276549281
PTPN9	-1.00480272104356	5.47308423480857	-18.7284150250702	4.3237951727893e-34	4.04424778913469e-33	66.7715488638456
PDE12	-1.56089528476272	4.62844932709985	-18.6828957444248	5.20923402762552e-34	4.84534092758671e-33	66.7402746290566
MSH2	-1.12189406608801	6.37059422702856	-18.7406950718618	4.11203680933748e-34	3.86129722624144e-33	66.7238449891098
NLGN2	1.08509717434369	5.39777374428398	18.7355080853935	4.20017670296448e-34	3.93743022311535e-33	66.7224378225002
PLAGL1	2.05930164238389	2.35926157759705	18.6289472034212	6.49846060668049e-34	6.01440261129632e-33	66.722305847879
SLC35A2	1.02635157968297	5.51758033439493	18.7317886223838	4.26454924058712e-34	3.99329907612425e-33	66.7089184281343
ARHGEF1	-1.12611087362953	5.90520143563137	-18.7237347569485	4.40736419906759e-34	4.11780775783276e-33	66.6973630107008
NFAT5	2.2303231371839	7.1277107649095	18.7555855586704	3.86922450861894e-34	3.63737553019354e-33	66.6875666038539
PRKAG2	1.21869715966021	4.41008786867615	18.6860036697999	5.14335010072077e-34	4.78672159624119e-33	66.6747604791842
NUP35	-1.54556126371667	4.32474549496527	-18.6498360466417	5.96494541171436e-34	5.53594600807497e-33	66.6336939625195
PTPRH	3.34151706744444	1.53162709653841	18.6122566110862	6.959118172046e-34	6.42652083430687e-33	66.6081741247741
MAGED1	-0.947930202459873	6.12169042175384	-18.702129899274	4.81473327077412e-34	4.490886738451e-33	66.5758983128028
ADAR	-1.37899779374112	7.7771958254672	-18.7262937949386	4.3614713871806e-34	4.07720779649013e-33	66.5509424551495
RCC2	-0.638120343564115	8.28841298766162	-18.7351451504341	4.20641465935418e-34	3.94106883826551e-33	66.5448430314231
MET	-1.44621496260541	4.7460986140661	-18.6306345157017	6.45363546215685e-34	5.976223669386e-33	66.4351531685539
STK38	-0.856394364096442	6.21808512207383	-18.671946315097	5.44819669164467e-34	5.06198008172586e-33	66.4315431749791
ADCY6	-1.28598181601196	5.0833044932419	-18.6358981261606	6.31579383953768e-34	5.85506298073327e-33	66.4177595300387
TUBA1B	-0.825621722290844	10.3159075627451	-18.7312800137208	4.27342861601897e-34	3.99937438020713e-33	66.4152785333986
VMA21	-1.31064187636283	5.41911201736349	-18.632911946904	6.39362673321978e-34	5.92393426517272e-33	66.3938039529057
LOC283174	1.85745963219764	2.11447007741442	18.5560474905123	8.76664786927312e-34	8.06011099316787e-33	66.3856016055424
MBNL1	-1.23879662346455	7.06375401252895	-18.6741916277686	5.3983105391167e-34	5.01841831329559e-33	66.3811709868229
MTHFD2	1.06039039317369	8.84962947346899	18.6998760962295	4.85935745787457e-34	4.52998295013904e-33	66.3769856923643
FAS	2.13749268895143	2.75711111398467	18.5494303906806	9.00844868569018e-34	8.26425100490853e-33	66.3710251142485
ZNF202	-2.30492737021402	3.04521099892608	-18.5232115292506	1.00344492441964e-33	9.150279670662e-33	66.3218897347173
C6orf145	4.20636741750375	0.736217407297817	18.6245655348834	6.61633441327067e-34	6.12010933227537e-33	66.3077294096772
LARS	-0.928849867286105	7.38945903074655	-18.6506764381616	5.94442964002306e-34	5.51996897833124e-33	66.2597189901089
GLE1	-0.673692747825053	6.65938836008222	-18.6411321537858	6.1816675696648e-34	5.73389952496252e-33	66.2567126782574
SLX4	-1.84277655245412	3.63508011267108	-18.5345939525821	9.57530737927302e-34	8.75546422148507e-33	66.2433268007163
C17orf58	-1.41612624928682	5.02655737805336	-18.5650178943363	8.44925680028971e-34	7.78113274934169e-33	66.2152243250733
NDUFS3	-1.23878979941315	6.25431651039693	-18.6136916395371	6.91825083581406e-34	6.39231088277096e-33	66.2061367160534
HMGXB4	-1.81431892245222	4.62583779341967	-18.5276314644004	9.85358156726621e-34	9.0000708973763e-33	66.1650576592416
COPA	0.934893761384357	7.24135662179762	18.6223873315123	6.67573069748019e-34	6.17163737891977e-33	66.1319311595592
DTWD2	-2.15503048479984	4.30523617900564	-18.5069406328503	1.07295733474341e-33	9.75224916643957e-33	66.1165109872123
KDM5A	1.51656439026095	6.3579441976349	18.6047659216068	7.17642274522995e-34	6.62353719598376e-33	66.1041842796421
NNAT	3.67389931820173	1.28256276589725	18.4755333317204	1.22116037653178e-33	1.10572204315741e-32	66.0947039168631
RTN4RL1	-1.44512632889167	4.87012414618453	-18.5541470578104	8.83541607024761e-34	8.11441506638226e-33	66.0832784420639
ANAPC4	-1.5918401727203	4.47082528619588	-18.5209444377037	1.01285145838847e-33	9.22599552837075e-33	66.0825647146137
FADS3	1.48140388534348	5.39121417142674	18.5635489748169	8.50042626131356e-34	7.81964404808625e-33	66.0653042184755
PPFIA3	1.45137703574358	4.53040466409599	18.5421084971232	9.28384337962541e-34	8.50756146196468e-33	66.0633498172862
ATPAF1	-1.03617618462975	5.27071496439512	-18.5511094427889	8.94646416846303e-34	8.21189169886805e-33	66.0356035156859
MARVELD3	1.25986255232693	4.6316992798616	18.54463735085	9.1877809992842e-34	8.42414744693141e-33	66.0283167407815
AFF1	1.70326283189427	5.68294809212349	18.5681053760748	8.34271432914473e-34	7.68724817854636e-33	66.0227679031438
LAMB1	-0.879222196176099	6.06410924660997	-18.5738507263747	8.14804336104921e-34	7.51201086935981e-33	66.0202307622187
ABCB10	-1.42508848884078	4.37050075571113	-18.5044742422911	1.08390966983682e-33	9.84644503984302e-33	66.0194587560869
N4BP3	-0.948894531315388	8.04852358241973	-18.6036191393114	7.21028903236063e-34	6.65112376046328e-33	66.0188159122868
WDR73	-0.75326007180009	6.02879305559962	-18.5551226647025	8.80004558689412e-34	8.08637156017678e-33	65.9842940275916
CHST10	-1.60504848007284	3.61420701572722	-18.4622646449798	1.28981546455257e-33	1.16599317995553e-32	65.9797557141124
CHKA	0.821298789036883	5.9599809994682	18.5642391016322	8.47634709323849e-34	7.80178474338583e-33	65.9776907103811
POLR1C	-1.33071887462987	5.09199688425494	-18.5178101648365	1.02600255228514e-33	9.34070042700963e-33	65.9764368285595
TYSND1	-1.48655312065315	5.21820424564861	-18.5244363509197	9.98399605656979e-34	9.10923895526858e-33	65.959751391454
CREBL2	-1.13695642337202	5.13662358027294	-18.5211691405248	1.01191517721997e-33	9.22249014922444e-33	65.9572421918956
PLEKHH2	2.969852336385	2.57230749122459	18.4313046592472	1.46552194356214e-33	1.31700102010388e-32	65.9384106317647
TCHP	-1.32901792966398	4.31482230887805	-18.4832196103783	1.18308613929396e-33	1.07357203437613e-32	65.9322639310284
ERO1LB	3.15653188983718	2.05962900698487	18.4276960920111	1.48751192693697e-33	1.33469050881062e-32	65.9255842346058
DDX47	-1.03779364339222	5.54468005370695	-18.5088834061274	1.06440873693404e-33	9.67981061255291e-33	65.867721331117
GPN1	0.795627480010202	6.02167675371047	18.5389644363299	9.40468761156216e-34	8.60886675510484e-33	65.8591921974504
ZBTB7B	1.23017510250376	6.03309266039056	18.5363959273716	9.50458529819851e-34	8.69555166997111e-33	65.8491377072668
SC4MOL	1.41871869246806	7.0304553009857	18.5394677254464	9.385237337466e-34	8.59576720875035e-33	65.8436888532602
MFAP1	-1.2968871705911	4.92860460851467	-18.4756742810513	1.22045118798865e-33	1.1056785302233e-32	65.8304824778581
PIP5KL1	4.11412243184124	0.80688983626725	18.4338302314948	1.45032661415601e-33	1.30545006970641e-32	65.8143884959744
RUNDC1	-1.16237887454974	4.60975506841224	-18.4667637928281	1.26611076627768e-33	1.14518315063429e-32	65.8093256585544
DDX59	-1.34407889212975	4.45488254150661	-18.4420852037694	1.40175815419407e-33	1.26582091634674e-32	65.7961296423475
CLASP1	1.14698551004741	6.47429742939684	18.5265278699412	9.89843167751199e-34	9.03610105757154e-33	65.7762461746983
MRC2	1.62313090761277	3.77431941566124	18.4557746872527	1.32479905168419e-33	1.19697133119213e-32	65.7686688580991
KDM4C	1.06907151301771	4.8207029648249	18.4750301673324	1.22369544310943e-33	1.10741788909968e-32	65.7585202290875
C15orf39	-1.33521439947244	5.55523690732691	-18.4807051688236	1.19540805022244e-33	1.08416508849892e-32	65.7579146508294
HNRNPUL2	-1.17379318811242	5.60041303880741	-18.489351030727	1.15357304884655e-33	1.04735915683549e-32	65.7495509372054
C1orf9	1.37520695466192	7.50916732736272	18.5320732997403	9.67512576487687e-34	8.84190181922409e-33	65.7431037310961
SLC26A6	1.10927289171004	5.00697985485628	18.4802038221241	1.19788029358576e-33	1.08581842980641e-32	65.7232692399279
FASTKD5	-1.26330726925571	4.5714312755012	-18.434713156665	1.44505194035995e-33	1.30210391436313e-32	65.7083143637107
ZCCHC24	1.62196863060361	2.75554200163164	18.399324894884	1.67239447632019e-33	1.49727651081257e-32	65.7016849326857
A4GALT	-1.62502182563278	4.51185951912789	-18.4307778698962	1.46871157782597e-33	1.31915856216764e-32	65.6941373073248
MCM3AP	-0.761970312317458	7.19904591247064	-18.509030337152	1.06376500809594e-33	9.67921980163028e-33	65.6787344537758
SPC24	-2.45710891057612	2.89794642628695	-18.3677398225595	1.90560100240223e-33	1.70332822897781e-32	65.6761993367067
DR1	-1.18976752441509	5.00765406139712	-18.4408564292354	1.40888255894603e-33	1.27088198035671e-32	65.6400655952856
TRIM65	-1.24298564222584	4.9865493757166	-18.4276816629133	1.48760051926751e-33	1.33469050881062e-32	65.6040895195738
ENPP4	-2.38418059911796	3.41623619595774	-18.3569725218357	1.99237471173515e-33	1.77993988670185e-32	65.600393799121
IFNGR1	1.06315075904068	5.45535014823063	18.4398977174744	1.41446646946547e-33	1.27523111780812e-32	65.5359373620261
MMGT1	-1.25681909856645	5.83352546181643	-18.4339231567168	1.44977055859053e-33	1.30545006970641e-32	65.5149453536389
TM7SF3	-0.878591620594903	5.72103102091751	-18.4212227757073	1.52779556689165e-33	1.37001893086841e-32	65.4368956277304
RFC5	-0.886780013024537	5.77464915640594	-18.4165942236397	1.55727137808155e-33	1.39570238622915e-32	65.4309967239923
KIAA1462	2.31519475975894	2.06053460221033	18.3060638180956	2.45976243428494e-33	2.17887007155621e-32	65.4218656786352
TLCD1	-2.01187779426947	4.24695771602929	-18.3418557644782	2.12096127766332e-33	1.89279383178449e-32	65.4210405014022
LOC388796	1.4577823515676	4.9906836176705	18.3918348379819	1.72495592252475e-33	1.54350791055666e-32	65.4207398166677
GOLPH3L	1.5752798640322	6.4418847860992	18.431377508525	1.46508140113973e-33	1.31700102010388e-32	65.4091760853527
IL16	3.04447151061691	0.854060945764203	18.3115270199412	2.40472169290462e-33	2.13237357328403e-32	65.3965434865194
AIMP2	-1.25870053038492	5.06552642208041	-18.3805355881316	1.80741475748678e-33	1.61642804300583e-32	65.3931402837308
EAF1	0.98015838807077	7.14650894669207	18.4408886714451	1.40869515420888e-33	1.27088198035671e-32	65.3767449301581
KPNA5	2.97572928102209	3.19628260808349	18.3120894666239	2.39912605586701e-33	2.12967007209766e-32	65.3505392649106
RCN2	-1.25378497676425	7.1483327689462	-18.4153246251438	1.56545616885181e-33	1.40228650068975e-32	65.3045006349468
KIAA0528	-1.50396327035756	4.73617663816191	-18.3416533456181	2.12273865944746e-33	1.89336967149863e-32	65.2848708571081
PDIA6	0.614276357047157	8.32363954336066	18.433323069916	1.45336520833479e-33	1.30748142787472e-32	65.2846143073116
PCIF1	-1.34748617651148	4.79255685226584	-18.3362558256512	2.17069018454123e-33	1.93510781696522e-32	65.2791910146926
C1orf212	-1.45056540270498	4.30556250170048	-18.3131480913637	2.38862962140135e-33	2.1214785867401e-32	65.2556306332285
TRIM59	-1.64693313996154	4.21786949677878	-18.3117976262762	2.40202786115905e-33	2.13111479840976e-32	65.2207723879695
MARVELD1	-1.41965733733581	4.83799172205415	-18.3325234620543	2.2044852120254e-33	1.96314220904754e-32	65.2102905991296
KIAA0040	1.47515309614347	4.46679643417325	18.3163803785455	2.35686634358303e-33	2.09549349973858e-32	65.1756565792285
DHX33	-1.02339331083771	6.23658796130106	-18.3423294415598	2.11680791178327e-33	1.89009586314273e-32	65.0801501920683
ERAL1	-1.028875663544	5.7589927369385	-18.326748348366	2.25782411848766e-33	2.00850268923339e-32	65.0485704017216
SNX8	1.06291945943428	5.98024001615395	18.3334046201599	2.19645919586931e-33	1.9570369521427e-32	65.0268752440422
PITHD1	0.938700454219743	6.09058161481001	18.3298871279333	2.22867508043648e-33	1.98362757026182e-32	65.0020202499265
ZMYM1	-2.06189467909732	3.95115038820233	-18.2264635726199	3.42199373040086e-33	3.01207490248548e-32	64.9796495224813
ERCC6L	-2.01183242513305	4.06977244451653	-18.2417646323668	3.21136872534538e-33	2.83115079402615e-32	64.9705148773149
C7orf30	-2.35700946694517	3.1219260274903	-18.196472317728	3.87608157177956e-33	3.39746269425793e-32	64.9678872342264
PPP2R3A	1.85553624571701	3.69544404168985	18.2443222984429	3.17745744497603e-33	2.80273197836388e-32	64.9637406352656
SDR42E1	-1.44750904897587	5.04352912042362	-18.2600158873507	2.97713413842542e-33	2.63019499899771e-32	64.9373941520334
FOXM1	-0.925046322764202	6.39309708288805	-18.3138519277095	2.38167658469868e-33	2.11642716272586e-32	64.9099140524836
FOXO3	1.34544880181013	6.74892794370271	18.3112318496229	2.4076635243975e-33	2.13385080985818e-32	64.8900478955114
CTDSP1	-1.35123500514022	5.30302192980947	-18.2597505502508	2.98041303275191e-33	2.63092998852751e-32	64.8744840828841
TRPS1	-1.5160856973595	6.7369860728774	-18.2963506857504	2.5607735976638e-33	2.26594590726611e-32	64.8701516288975
FAM59A	1.71098618575771	3.70330010708734	18.2137295801947	3.60785734899847e-33	3.17066769861537e-32	64.8533205016347
PP7080	-1.20189552783303	5.38811444379684	-18.2596939959809	2.98111237040159e-33	2.63092998852751e-32	64.8436012073121
DIS3	-1.40156983213609	4.97359021184278	-18.2306548491055	3.36295249162562e-33	2.96166495365702e-32	64.8205373034697
C12orf11	-1.29643761636257	4.79132436950135	-18.2306656420976	3.36280178617809e-33	2.96166495365702e-32	64.7987589215695
SPTBN4	3.88698255563434	0.969827256501355	18.1806823486393	4.13906962487749e-33	3.62228154926484e-32	64.7935335969569
WDR26	1.0953284302408	7.78288071462741	18.3014557166761	2.5071737967588e-33	2.21969161339302e-32	64.7657212935524
CSTF2T	-1.23128537894742	4.76289094094297	-18.2030098870292	3.77218412599902e-33	3.30812833367633e-32	64.7289416143727
HMGN4	-1.40854963074086	5.56896331431317	-18.2262209021938	3.42544395795435e-33	3.01352576290524e-32	64.7111419954643
NUDT12	-2.43422744544336	3.9561979746326	-18.1405679703539	4.89094871681169e-33	4.26466247862141e-32	64.6780527634411
C14orf43	1.19082161232	7.39323037778474	18.2751803831776	2.79565321773517e-33	2.47116830937648e-32	64.6724278969138
C8orf85	-1.64344749011192	3.66744902418615	-18.1447341087557	4.80684836637406e-33	4.19351758368491e-32	64.6492878660368
MLL3	2.09442335542472	7.84880243488388	18.2759237922174	2.7870486725661e-33	2.46486525647781e-32	64.6466603908635
PCDHB3	-2.24767401034535	3.09519625811943	-18.1192418337621	5.34523985486725e-33	4.65592663191666e-32	64.6463201817798
CLK2	-1.32186517472571	4.98783857814925	-18.1772408434778	4.19873438724386e-33	3.67257499436539e-32	64.6124819453326
ATG7	0.778876785000193	5.10198380123499	18.211190006677	3.64612382068592e-33	3.20261422148904e-32	64.5836593592475
DCAF4L1	3.87994539797123	0.250240261305635	18.1463147850454	4.77532232302904e-33	4.16818844104058e-32	64.5578024551002
CSGALNACT2	1.30345153676976	5.1673856200781	18.1950971652362	3.89830033240692e-33	3.41514797062196e-32	64.5540669833322
ABCC1	0.901258629885487	6.53809043563341	18.2170092808505	3.55903648411039e-33	3.12940726394648e-32	64.5043025970556
CHST15	0.826053837733968	6.32529612251123	18.2095845473	3.67052565215302e-33	3.22235543341769e-32	64.4837994035961
IRF2BP1	-2.34973676808092	4.22653367998959	-18.1058615448056	5.65173463490125e-33	4.90756023022266e-32	64.4789599256182
LOC400027	-1.65468539937579	3.35166459263235	-18.0842481738076	6.18467052103397e-33	5.35919325356332e-32	64.4600859639059
B3GNT1	-2.8616885809311	2.36445574107963	-18.0687821858181	6.59684284129592e-33	5.70452945593759e-32	64.4448716069338
FOPNL	-1.29300466964178	5.24939516474733	-18.1545274869174	4.61484378175131e-33	4.03232222601927e-32	64.4244639892683
HMGCR	1.31854840499319	8.35253993627647	18.2042354221575	3.75302196204811e-33	3.29305033018325e-32	64.3500505392438
NARS2	-1.13296417177694	4.71850997992812	-18.1226436451444	5.27002208556518e-33	4.5928009045853e-32	64.3450821445114
ZMYND11	-0.988467733768114	7.32536813335684	-18.1820947292142	4.11483127286259e-33	3.60295487996618e-32	64.3214999836344
DDX56	-0.95051318891915	6.30761517168579	-18.1630759294319	4.45357048370237e-33	3.89344029113635e-32	64.3205512528306
KCNK13	3.44539830726893	0.578691972333688	18.0679413896738	6.62002720954912e-33	5.72161938255811e-32	64.2627447882435
MIA3	1.08300419720121	6.45505987361134	18.1507780648123	4.68742344731411e-33	4.09360155263087e-32	64.2320627604973
MRP63	-1.39523035602413	5.48233828609251	-18.105706849273	5.65537978301613e-33	4.90817703638618e-32	64.1991366226507
CDKN3	-1.12288350168765	5.07413810182615	-18.1149421772694	5.44185920399587e-33	4.73515365908569e-32	64.1990502124949
HYLS1	-1.63017205234563	3.47560211100157	-18.0319112638828	7.69462729749405e-33	6.62300292965983e-32	64.1985824345383
C1S	2.94476512081155	0.745507342888173	18.0047446845699	8.61968699507266e-33	7.39639021578221e-32	64.1696237756494
YPEL2	1.5260888981858	4.5576105459056	18.0665908954595	6.65743805272874e-33	5.7509810947229e-32	64.1293214766986
RPP14	-1.49198454303205	4.16256876843934	-18.0317404418259	7.70011981835396e-33	6.62432118529586e-32	64.1273142099736
GPATCH4	-1.02619768365242	5.49721330184606	-18.0956669224645	5.89708971150876e-33	5.11529711282534e-32	64.1218014423676
NECAP1	-1.11783484845757	5.08511856170046	-18.0661976694188	6.66837101711426e-33	5.75745156893231e-32	64.0842612779333
LOC652276	2.14479661176737	2.82576313506312	17.9977889007053	8.8740497888811e-33	7.61074916252552e-32	64.0732097035376
SLC25A24	-1.34509768201387	6.92160016944165	-18.1113697061611	5.52347448688873e-33	4.7986798607131e-32	64.0639166121973
PSME3	-0.702061413002268	7.2433986752176	-18.1132872051498	5.47951593713446e-33	4.76544069332484e-32	64.0277104764492
ZKSCAN5	0.949027290298529	5.08868034185867	18.0711135935487	6.53298277688601e-33	5.65222989967106e-32	64.0205047408161
TTC28-AS1	1.69672896679297	2.81108299235938	17.9893745428683	9.1918781187061e-33	7.87525459309635e-32	64.0098294003866
NFIB	-1.24361308599009	5.49559576992737	-18.0595063979809	6.85720705225248e-33	5.9143852883894e-32	64.0025495968586
EME1	-1.48218953510003	3.5734703775148	-17.9857269568456	9.33319438992164e-33	7.9922346634434e-32	63.9621809529033
BSDC1	0.722313679888296	6.38980004229096	18.0848188296074	6.16996879092181e-33	5.34922540484066e-32	63.9574933874309
ADRM1	1.30199524553226	8.83553894590644	18.1157113630349	5.4244462189111e-33	4.72245906116966e-32	63.9308068174944
PPIL2	-1.00696567012229	5.18576941173766	-18.0366209032783	7.54474033770029e-33	6.50068198906232e-32	63.9241758872681
FAM107B	1.16099494610744	5.86558592295604	18.05765194224	6.91048901252643e-33	5.95726898172639e-32	63.9118043138102
UBA5	-1.3298504045556	4.94538056261357	-18.015742513892	8.23240937749548e-33	7.0749647702587e-32	63.8902892057948
ARID4B	1.43929589944293	6.60412853295851	18.074589089375	6.43893879752264e-33	5.57663451319361e-32	63.8881190752109
CBX5	-1.48177490654076	7.49717301415914	-18.0742511251373	6.44802365651597e-33	5.58161219625119e-32	63.8523427442095
FAM127C	-1.70669140132138	4.38465662595435	-17.973488177455	9.82354179385496e-33	8.39922867895861e-32	63.8420513748565
MUL1	-1.26882143877251	4.57479129915988	-17.9816594868366	9.49336040645418e-33	8.12522822095905e-32	63.8374229851829
PANK4	-1.43300545882309	4.14913277640579	-17.9660043803236	1.01360828641351e-32	8.65318273710031e-32	63.8334803028831
TMC6	1.3924942467	4.83711598329635	18.0244861976499	7.93705031383402e-33	6.82463904619846e-32	63.8264826852617
LOC100505876	-1.32576153052051	4.7016673744476	-17.9900276599097	9.1668032187828e-33	7.85779687498327e-32	63.825464517595
SPDYA	5.20698155003927	-0.600872912355654	18.1128808493923	5.48880209846259e-33	4.7710356702021e-32	63.8032600491983
IPO4	-0.915958091987456	7.68471462064834	-18.0599026887281	6.84587465085427e-33	5.90765777403956e-32	63.7779945225144
GFOD1	2.12895551801111	2.82673218164087	17.9257179559694	1.19989934648556e-32	1.01915270038723e-31	63.7369653109543
TMEM63C	2.1047005508115	2.23126133269818	17.8926552400654	1.37831078099007e-32	1.16595192216884e-31	63.704822277913
RPA1	-0.708603682320041	7.039790252446	-18.0320873630715	7.68896922938563e-33	6.62154075140295e-32	63.6921874239293
BAIAP3	1.45661414955894	3.93095094692356	17.9664802947425	1.01159126447365e-32	8.64037400769012e-32	63.6784594737408
HIST2H2BE	1.35878273762293	6.55361154601822	18.0072673149679	8.52926364125703e-33	7.32255673184715e-32	63.6754884933032
PLCB4	1.60391026822476	4.02255797656437	17.926656948237	1.19518717776998e-32	1.01566617688136e-31	63.6011680714411
PER3	1.4444387200838	4.45770638853322	17.9296576459991	1.18025328305127e-32	1.0034853027834e-31	63.5756713467367
TFAM	-1.41031179622734	5.7434103658196	-17.9613276339837	1.03364606389344e-32	8.81974325130304e-32	63.563855028629
PPM1H	-0.974144991094447	6.21259352111292	-17.9776522347627	9.65386252927616e-33	8.25837324499307e-32	63.5443456683437
RHBDL3	5.6723026862761	-0.227728896897003	18.0130836924034	8.32440024437827e-33	7.15034769835553e-32	63.5252051302811
PLIN3	0.958839016501382	5.12996652478807	17.9596058509965	1.04112321249118e-32	8.87901305747192e-32	63.4844847003073
OTUD1	1.52015473123783	3.6527587197849	17.870554736721	1.51224563377938e-32	1.27795836176485e-31	63.4812992048786
PM20D2	-1.80560397409637	4.60720411055749	-17.8950061890612	1.36478563272271e-32	1.15509488469912e-31	63.4760500830453
PLEKHF2	1.21266231962611	6.45449281537412	17.9674179224766	1.00762922806203e-32	8.61093061323935e-32	63.4711572272935
PTPN22	3.57485605834873	0.918935815635942	17.8381511305123	1.73269443097958e-32	1.45762483217819e-31	63.4429220294367
COL6A2	1.98997055663125	2.73453278784845	17.841567663921	1.70800046358924e-32	1.43902265758521e-31	63.378626918651
SNX4	-1.19717478969758	5.30281866254569	-17.9037825020725	1.31546518001609e-32	1.11448022647361e-31	63.3691592320796
KIFC1	-0.927182954048816	6.24570977924549	-17.943114650045	1.1155577515176e-32	9.50412014079486e-32	63.3611983182968
LENG8	1.23643895949145	6.75822154555915	17.9448372601016	1.10753822422651e-32	9.44060614779009e-32	63.3370163185852
SUGP2	-0.872244993841725	6.54591623882319	-17.9348281748166	1.15496009866499e-32	9.82479790949812e-32	63.3345667137503
GEMIN7	-2.06473642823147	3.77799459036022	-17.8182222339914	1.8840746623235e-32	1.58338013330142e-31	63.3140693324047
RDX	-1.46325242388317	6.24007927122384	-17.9131702313484	1.26469359539661e-32	1.07309668642379e-31	63.3106833840071
NEURL4	-1.10688467091617	5.80958515589995	-17.9043005598786	1.31261059018875e-32	1.11262541866785e-31	63.3039483500559
PCDHA11	-2.07284442903217	3.37791430155155	-17.7992381406343	2.04065677974295e-32	1.71067388393089e-31	63.2785637602687
GDI1	0.862821850754213	7.27899061506526	17.941156281616	1.12474590826254e-32	9.57752065671221e-32	63.2740157578058
ANP32A	-0.883013690164449	7.42246470932065	-17.9366708534806	1.14607863653479e-32	9.7542082022432e-32	63.2629718576088
KIAA0090	-0.882442399365498	6.01801502801878	-17.9050745907419	1.30835716393194e-32	1.10958241427981e-31	63.256082067189
OCLN	1.11838320330666	5.61897091964328	17.8963521531321	1.35710247600644e-32	1.14917376246743e-31	63.2149582690715
COPG	-0.848346517976097	7.68814792316545	-17.9191972732239	1.23314252794729e-32	1.04685663133962e-31	63.2055941111931
TTC14	-1.85524184980564	4.45603977673877	-17.8160454971773	1.90139618361497e-32	1.59677863037311e-31	63.1727300387171
RAP2B	-1.00648537389455	5.22729941655336	-17.8447550803684	1.68528216930994e-32	1.42059773183163e-31	63.1562151769848
MKI67IP	-0.937716341349189	5.62248412814566	-17.8399921892534	1.71934330803216e-32	1.44784982293705e-31	63.0487755201414
CBL	1.75989253508527	6.63259100370006	17.877925948559	1.46617673100377e-32	1.23965316730571e-31	63.041554719104
RND3	1.14156285027132	6.2953687090789	17.8514231300029	1.63873506135338e-32	1.38345306239647e-31	63.0181274969864
LOC646851	2.16704807806029	2.5564765216485	17.7348283866299	2.67641259272405e-32	2.22799025389333e-31	63.005215442887
MCRS1	-1.06601323821958	6.25192390107628	-17.8477335064896	1.66432857137117e-32	1.40364251273885e-31	63.0033598371601
CASZ1	1.29895435303496	5.28093266681095	17.8396661981572	1.72169978211861e-32	1.44910453730003e-31	62.9979214900054
FIGNL1	-1.45962028767084	4.84680011897943	-17.7864976309874	2.15302892329438e-32	1.80306738673887e-31	62.9713333360704
JUN	1.5572958916534	7.6900384754173	17.8516215670768	1.63736986617174e-32	1.38299866878061e-31	62.9485448928042
ZNF572	-2.59112963586077	3.1732754128536	-17.7073135804775	3.00564420896939e-32	2.49584874631599e-31	62.9424080030715
RAB39B	1.86619136482646	3.86021553302682	17.7435018515924	2.58035244751815e-32	2.15123700559789e-31	62.9339371413483
TCOF1	-0.759574936895024	7.19434874425548	-17.8486623956653	1.65784754806424e-32	1.39888205821525e-31	62.917687929296
COASY	-1.17878785277229	5.1711784634987	-17.792122655329	2.10266713794951e-32	1.76177380837012e-31	62.8830764744764
GNL3	-1.17183781288986	6.43580240233139	-17.8153076160078	1.90730424710822e-32	1.60048952476859e-31	62.8807676980621
SEC62	-1.19085251960171	6.66944255300908	-17.8159790833972	1.9019271894901e-32	1.59677863037311e-31	62.8494618850362
ZNF485	-2.66263360281043	2.94127242141222	-17.6846138068885	3.30777693466422e-32	2.74265054314945e-31	62.8444706240993
[truncated: 14,725 more rows]
