# Supplementary material for: The transcriptomic response of cells to a drug combination is more than the sum of the responses to the monotherapies
Source: eLife. 2020 Sep 18;9:e52707. doi: 10.7554/eLife.52707 (PMC7546737; doi:10.7554/eLife.52707)
Supplement: Source data 4. [file elife-52707-data4.zip › MCF7/limma_t0_T_12.txt]

1	logFC	AveExpr	t	P.Value	adj.P.Val	B
PRSS23	-1.30370184913655	7.51479796878689	-28.6017860563514	2.93325890569003e-49	4.3695873946664e-45	101.657999682173
DUSP4	1.20587108240148	6.12907799082694	28.4131845625355	5.22552905365511e-49	4.3695873946664e-45	100.865813149724
TACC2	1.44082319000816	6.91534907610325	26.9819277502379	4.62226590219956e-47	2.57675916494618e-43	96.6712043552679
CXCL12	-1.48310396188817	6.62471432582455	-26.5746602589384	1.71130167241822e-46	7.15495229238058e-43	95.2463393905182
CCNG2	1.61876491479677	4.84350507718494	24.2487420081123	4.08550862727885e-43	1.36652092565223e-39	87.509221616948
RAP1GAP	1.53968709875071	4.66629681578352	23.4599524099566	6.46077451018348e-42	1.80083321513848e-38	84.5123661769004
DDIT4	1.96380336978538	7.79816807553139	23.3237422964473	1.04763742636753e-41	2.5029554740815e-38	84.4871419436404
SLC6A9	1.96125495720196	3.98393855401789	21.7549147520665	3.17120844346494e-39	6.62941125106345e-36	78.1089170970987
NEU1	1.19616699226251	7.01821897270495	21.393787279503	1.22810618936504e-38	2.28209421232678e-35	77.5224616601032
TNFRSF11B	1.79157432419834	2.91929869028472	20.8506821415911	9.67929702144994e-38	1.61876563386729e-34	75.0273333651348
INSIG1	1.36699177334214	8.29926565363552	19.6934200119586	8.84664400304321e-36	1.34501158460813e-32	71.0222255092102
GREB1	-1.41599515012782	9.10257794404363	-19.6548140772069	1.03133506926932e-35	1.40203570686066e-32	70.8750317270452
SLC39A8	-1.23641316007604	5.43917794409434	-19.6409393491459	1.08983880585916e-35	1.40203570686066e-32	70.7395194179511
CD55	1.04291138522482	6.76048435142546	19.3547264421057	3.41935867728012e-35	4.08466817991662e-32	69.6575004862652
OLFM1	-0.943652425864006	6.45247500202781	-19.2337243296604	5.56153917393402e-35	6.20074540965817e-32	69.1669141964483
NOLC1	-0.667036730506261	8.54306781735644	-19.0080024329624	1.38471989019475e-34	1.44737846522606e-31	68.2912220641323
ASNS	1.58799945784719	7.81572324876419	18.9685787086778	1.62493240420416e-34	1.50974275155058e-31	68.1221270850239
FAM114A1	1.68156389069817	2.99405022301398	18.9771574321503	1.56931660262186e-34	1.50974275155058e-31	67.5174310487994
NEAT1	1.45221000420774	9.32769474472601	18.7719080859088	3.61961618237784e-34	3.02672305170435e-31	67.335897374993
ABCG1	-1.62947414013813	3.93751528526914	-18.9207685226422	1.97332953794053e-34	1.73694543118513e-31	67.1293639932277
UAP1L1	1.19159015741894	5.30103737398317	18.6989973696015	4.87686849784678e-34	3.88384517895188e-31	66.9801142906148
FDFT1	0.786688067620799	7.35234011998041	18.556145037885	8.76313264812186e-34	6.66157410941772e-31	66.4546456406441
THBS1	-1.22866177964499	7.25997724538851	-18.5347429420296	9.56943994248633e-34	6.95823102600615e-31	66.3632457562989
LPIN1	1.30016886649403	6.13705125804514	18.2430015490632	3.19492355874042e-33	2.22632923318229e-30	65.1292344921895
CCND1	-0.829114812124651	8.63108843422753	-17.7518459165724	2.49121814090267e-32	1.60242816109447e-29	63.1245749397497
RRAGD	1.5881344122471	3.73804306801649	17.8181438997584	1.88469524657819e-32	1.26078573215094e-29	62.7656254609394
NPC2	0.964246082544681	5.63179008034025	17.6409224635195	3.97816555035199e-32	2.46410520978099e-29	62.6465912004372
WIPI1	1.14151303448685	5.36228497793697	17.4645193401539	8.40120690503691e-32	5.01792086713704e-29	61.8735817883676
BRI3	1.33221977159402	4.69715541278718	17.45406822542	8.7827405737652e-32	5.06491563295342e-29	61.783238187763
ABCG2	0.75086435803166	6.45212908677705	17.2464629901844	2.12828424628431e-31	1.18644752449529e-28	60.9979969136277
NPY1R	-1.15074363584941	6.34622103429305	-16.7541321456135	1.77471946696973e-30	9.57432527922637e-28	58.889222908692
PFKFB2	1.34035293570695	4.74748239128216	16.6726377908526	2.52864440243115e-30	1.32153278082058e-27	58.4936829829529
PKIB	-1.14719154813755	5.58859179671093	-16.6288106816331	3.06005563520022e-30	1.50518736597319e-27	58.3315520884404
HDAC5	1.28369297508476	4.9457181551372	16.630578246577	3.0365905646372e-30	1.50518736597319e-27	58.2511573601748
HS1BP3	1.21622825940241	4.06129864472253	16.4902795995703	5.60113537100364e-30	2.67638251270471e-27	57.6772513864584
SIAH2	-0.784594186513669	6.36585921792242	-16.4528964817465	6.59639339051648e-30	2.98156981251345e-27	57.5862606136763
DKC1	-0.643159667670141	7.29390422865692	-16.453331865252	6.58383360307926e-30	2.98156981251345e-27	57.5851193310959
MTHFD1	-0.571793026885006	8.23684255502739	-16.4446227580938	6.83970856411314e-30	3.01019173753232e-27	57.5373259833359
IRF2BP2	0.812604782514973	6.7465405455177	16.4169028509882	7.72270908892788e-30	3.31165607187769e-27	57.4290904378941
SFXN3	0.839681338633329	4.61006417943757	16.3432873650055	1.06663342877589e-29	4.459594365712e-27	57.0791780103101
IGFBP4	-1.12086426472799	6.36528655900299	-16.2466026964984	1.63178598402267e-29	6.4976163801893e-27	56.68539456162
SLC17A5	1.37661573714478	3.61549757210517	16.3345283192431	1.1084650160966e-29	4.52145583639013e-27	56.6603247924258
C14orf132	1.08404301173004	4.05565240400939	16.23049999892	1.75172538617452e-29	6.81298961822853e-27	56.5766790826974
KLHL24	1.65613314382818	4.98928081901282	16.1857293311341	2.13394234860877e-29	8.11092087230296e-27	56.3482853322369
ACSS2	1.12947503052679	4.80018641176269	16.1526396496274	2.46948303940796e-29	9.1776965224575e-27	56.2224317271945
PNRC1	1.09252595807715	5.19933224060621	16.0925831674043	3.2201092342751e-29	1.14581078370249e-26	55.9757429829739
CTPS	-0.621059501120715	6.52130529647733	-16.0379240222812	4.10155261432794e-29	1.42904929004209e-26	55.7738889744884
CLCN7	1.04910282831151	6.49568832004912	16.0283990307798	4.27834754738293e-29	1.46022621188637e-26	55.7320787464109
ELOVL2	-0.989023905037373	6.88943468198251	-15.9825950510628	5.24180075696168e-29	1.75327751718854e-26	55.5286331474784
YPEL2	1.34512125594512	4.5576105459056	15.9497689253328	6.06407120974252e-29	1.98853974336733e-26	55.2929729826952
BHLHE40	0.969269899305989	6.82896665127999	15.863972961441	8.88064307452901e-29	2.80226178827214e-26	55.0074945266011
ADORA2A	-1.46355876581952	3.27458780037323	-15.9181112535035	6.97993475922802e-29	2.24485440217941e-26	54.9059425420906
CD22	1.73233848200439	2.24066632029482	16.118531741633	2.87107149783926e-29	1.04382173325791e-26	54.8349242293511
PHGDH	1.27727936894521	6.05030267163241	15.6776098277988	2.04039678564048e-28	6.31918441537988e-26	54.1819818119349
FTSJ3	-0.591087392925553	8.42904102660954	-15.6242537761831	2.59116686644213e-28	7.87903175897786e-26	53.9156638998392
NSUN2	-0.520694136477317	7.34499913509004	-15.5276479352228	3.99754429509713e-28	1.19383804984294e-25	53.4992140416785
PRPF4	-0.565956019836696	6.24915890261258	-15.3037785270207	1.09670061758255e-27	3.21775809271063e-25	52.5115458739309
RAB7L1	0.81602096897945	4.77957978672492	15.2080847161124	1.69146660533378e-27	4.87725646682795e-25	52.0810617424247
PPIF	-0.728169273074972	7.21639483110668	-15.1418331386421	2.28470779963258e-27	6.47617851543309e-25	51.7726077879168
AARS	0.714825424447481	8.92408223154677	14.9460877930598	5.57149847383229e-27	1.55296234127285e-24	50.8499399059122
MCM6	-0.75844337123492	7.29767108050462	-14.7574683187064	1.32112803317921e-26	3.62205659457199e-24	50.0315861173288
TMEM164	-0.824353344839481	6.7415023422082	-14.6889166563718	1.81004523027861e-26	4.80495181447293e-24	49.7174674250436
SCD	0.913913612461057	11.0776131828379	14.6932904078314	1.77401565809481e-26	4.78526417193188e-24	49.6319367967033
STX3	0.679883453444638	7.26471962093819	14.6691536055914	1.98224752077047e-26	5.13209208224837e-24	49.6314763615668
TRIB3	1.10181115808135	7.80822936799348	14.6677971252689	1.99465430128046e-26	5.13209208224837e-24	49.6175185109403
MRTO4	-0.75283071028577	6.34824176976519	-14.6514776493928	2.15018371713277e-26	5.44843522504977e-24	49.553837078722
RHOQ	1.17259914257929	5.72282217288846	14.6400198288255	2.26661499502314e-26	5.64966338864828e-24	49.5123441689475
BMF	1.18928203134295	3.93161958495479	14.6371118833307	2.29716043068693e-26	5.64966338864828e-24	49.4627310993003
TMEM120B	0.810860339667297	5.15035688555091	14.602591941554	2.69300651424349e-26	6.52722332524756e-24	49.3412781906829
LDHA	-0.588447310924076	8.3863213486298	-14.5608933378758	3.26381099602931e-26	7.79771072822773e-24	49.0912369123856
PBXIP1	1.00791872267792	4.02271315273026	14.4806893410633	4.72673359933757e-26	1.11337877063833e-23	48.7739288442799
RNF43	0.715474410742369	5.8019603209555	14.4456636043722	5.55781646766187e-26	1.29095725840524e-23	48.6043279450667
RAB31	-0.852784117629357	6.08225766522966	-14.4265797305841	6.07096214998591e-26	1.39083247940225e-23	48.5342235817643
RUNX2	1.28966485626551	4.07969380970454	14.3797705330891	7.5406828255073e-26	1.70419431856465e-23	48.2771721661285
CYP1A1	1.35964511039821	6.56248199634734	14.2981590597861	1.10112204119175e-25	2.45535533558544e-23	47.9257615613152
TRA2B	-0.50511986865057	8.20357597403313	-14.2665168165499	1.27549197597026e-25	2.80675365870088e-23	47.7561682894364
TPM3	-0.458598361752376	8.49138991515555	-14.2428577612172	1.42379124303781e-25	3.06933953964443e-23	47.6262512181274
SQLE	0.767957540834747	9.16576096135356	14.2416926915066	1.43152645355337e-25	3.06933953964443e-23	47.6023166893559
BMS1	-0.495717275281787	7.35231036446008	-14.2265279103788	1.53614988884595e-25	3.25197097988097e-23	47.580861176412
PA2G4	-0.526747584887053	8.81737844623634	-14.1978342755838	1.7556152171498e-25	3.67011361145165e-23	47.4115407514657
ALDH1B1	-0.8062277566508	4.11482585509358	-14.1730129648896	1.97075241274909e-25	4.06899547540936e-23	47.369842912349
PRSS8	1.08954523961789	6.27473831540239	14.1579401490149	2.1141367697716e-25	4.25985823345304e-23	47.2879007583277
FLCN	0.88437348468576	5.96977715283135	14.1466870995335	2.227983671291e-25	4.38362340219656e-23	47.2431992473237
NOP56	-0.709004954193189	7.76501818598893	-14.1552858611733	2.14045168578444e-25	4.26153738012607e-23	47.2387762183494
TPM4	-0.434123637558562	9.31761628583811	-14.1618111078247	2.07634155183263e-25	4.23472391620109e-23	47.2261729016131
EIF4B	0.440050674271509	9.67145157041585	14.1129501355445	2.60760773959302e-25	5.07088742290159e-23	46.9840560764454
HMGCS1	0.968617240097597	8.60651286618243	14.0404050004483	3.65904997935402e-25	7.03378756950765e-23	46.6986880292656
TP53INP1	0.954053533184497	5.70289841115724	14.011411059214	4.19028771272671e-25	7.96345133041381e-23	46.6165425087111
OPTN	1.13320081983567	4.37171479272992	13.9477418025789	5.64519686676319e-25	1.04900302666386e-22	46.3064589753765
ACSS1	1.38581018662245	2.55465431684355	14.0046627859239	4.32467050068285e-25	8.12649319701349e-23	46.2611046910888
PGR	-1.22850326908716	5.26038455899292	-13.8996735505451	7.07183906459196e-25	1.29966413754105e-22	46.104726672118
HBP1	0.854044032544275	6.10881226071028	13.8769113815714	7.86882112007851e-25	1.41503402593756e-22	45.9980923091866
NAIF1	1.03232116419082	3.97815202648618	13.8832964016621	7.63656015250315e-25	1.38819382598329e-22	45.9760513114742
BNIP3L	1.00946276201216	4.95756539904368	13.8476882754645	9.0258590446849e-25	1.58893122803485e-22	45.8620432557483
CCT2	-0.601131664836355	9.21614679939084	-13.8493135340449	8.9572341695324e-25	1.58893122803485e-22	45.7768339715142
PSME3	-0.527383675744873	7.2433986752176	-13.8342709234548	9.61296635795506e-25	1.6573943234066e-22	45.7522665126308
ATF4	0.814935379912082	8.53654337283652	13.8352972256479	9.56673282376169e-25	1.6573943234066e-22	45.7349132299215
ARMCX3	0.955063227584212	6.30152197409971	13.8174285697913	1.04045959210787e-24	1.77557614473592e-22	45.710595244934
PGPEP1	0.790134376145825	5.42588814112395	13.8140613788732	1.05705562460751e-24	1.78567659251879e-22	45.7046795795451
FADS2	0.934714361943924	5.18996303595096	13.8109821587399	1.0724651499824e-24	1.79359071683056e-22	45.6923445785078
CALCOCO1	0.934517860785696	3.78183786848304	13.7828001678663	1.2244197143874e-24	2.0134720705672e-22	45.5389438426384
UNG	-0.735367423576931	6.80955489163731	-13.7821758394489	1.22802051660999e-24	2.0134720705672e-22	45.5334907149723
RPS6KA2	1.00357902563554	4.16601155792581	13.7516646375845	1.41760035389356e-24	2.30174255519572e-22	45.3686960352136
EPS15L1	-0.654813294628195	6.17091598653785	-13.728244110988	1.58286342268795e-24	2.54536614240704e-22	45.2963115573732
GOLGA2	0.562051887034977	7.31801541552838	13.7203647872224	1.64270993013173e-24	2.61644579728791e-22	45.2198372627139
MREG	-0.725964391377139	6.62546728518557	-13.6976772479792	1.82804110239179e-24	2.88416598079248e-22	45.1341384639461
DHX9	-0.516943899209977	8.95424224013951	-13.6831066734991	1.95800885333437e-24	3.06034953861347e-22	45.0012883770202
CDC25A	-0.982517041082544	4.53893069053416	-13.5094683983288	4.44707192089395e-24	6.88637322268801e-22	44.2628411149354
GRPEL1	-0.599592490908686	6.03397888097006	-13.4513368643983	5.85689149924819e-24	8.98629848013089e-22	43.9998742425182
LETMD1	0.624362652104384	5.85532477209732	13.4409707257026	6.15191193227749e-24	9.35314319594624e-22	43.9419042469562
TCEB3	-0.537423571440287	6.14385835806823	-13.4063104521216	7.25119066512553e-24	1.09251272687891e-21	43.766010880835
VEGFA	0.940458486659085	7.06037922764422	13.3866191388467	7.96155905162596e-24	1.18883137124458e-21	43.6931976041637
MAGED1	0.612834292319341	6.12169042175384	13.3583281548883	9.10636210045953e-24	1.34774159086801e-21	43.5285721286938
FABP5	-1.08698876796593	4.03559639619322	-13.2687371472463	1.39432004644663e-23	2.04549196989241e-21	43.0905980657828
GPATCH4	-0.713749141974667	5.49721330184606	-13.2297412547886	1.67884517317475e-23	2.37940734543851e-21	42.9584644625214
IER3	0.942626089067931	7.58200289967431	13.242427816943	1.58039486051474e-23	2.27849341786626e-21	42.9484215393804
KPNB1	-0.418998331791187	9.87907145925073	-13.2552425776258	1.48683544419333e-23	2.16224660597298e-21	42.9465123072205
SC4MOL	1.01935574838785	7.0304553009857	13.2305523530601	1.67237044228253e-23	2.37940734543851e-21	42.9362083671237
C1orf226	-1.01292340215234	4.45595842770565	-13.2212496047845	1.74816209455899e-23	2.456828812555e-21	42.919559796487
MCM4	-0.550323570015538	8.74522302397989	-13.1882911928635	2.0455549926727e-23	2.85082180812153e-21	42.6730710859557
MSH6	-0.639162081120575	7.02283871172071	-13.1320952684284	2.67461243230479e-23	3.66641133752995e-21	42.4608461941805
TMEM45B	0.91437417236097	3.81065688597338	13.114011085561	2.91585323644774e-23	3.96461215661399e-21	42.3825655976129
YPEL5	0.81286448027039	5.7418497596113	13.0722751813361	3.55941268234753e-23	4.8006143306113e-21	42.2255118129531
XRCC5	-0.507447906042668	8.93006266288899	-13.0618202000685	3.74185905239007e-23	5.00630806337372e-21	42.0533342882522
WBP2	0.75683494121995	6.83470217058966	13.0175907466949	4.62361140362625e-23	6.13692675509884e-21	41.9179594393875
DLC1	-0.967003771224646	4.97226967964939	-12.984336051959	5.42164437767323e-23	7.13949453324465e-21	41.8096906942559
GDF15	1.38097211826986	6.51768134498928	12.9796468086446	5.54479876178231e-23	7.24462613219119e-21	41.7646315624018
TPP1	0.829137456708735	5.58243130947494	12.9703619627167	5.79700133391225e-23	7.45761925448835e-21	41.7357533558677
GTPBP4	-0.54214086950165	7.55703967411149	-12.9760533920301	5.64107179569393e-23	7.31327788458801e-21	41.6943208491225
SGCG	0.670031239548869	5.82568626056248	12.8819804440889	8.85679640314699e-23	1.12212926550174e-20	41.2944993272098
SAT2	1.07973801927115	3.90571542958012	12.8766127856809	9.0879727139616e-23	1.13918776265589e-20	41.2669138701504
FUS	-0.617741114846041	8.78885790888665	-12.8757048638957	9.12767042548968e-23	1.13918776265589e-20	41.1795136974198
ABCF2	-0.45710658506755	6.61794501866691	-12.8607532816705	9.80703783338978e-23	1.21491037574526e-20	41.1686559339911
SLC24A3	-1.0331533731576	4.11982884670018	-12.8558915891038	1.0038708294868e-22	1.23446586414244e-20	41.1601480317735
ADM2	2.83331251716575	3.04721541830355	13.150831100303	2.44579631822085e-23	3.38045434925004e-21	41.0349049177134
RCBTB1	0.91330525687022	4.23358906666651	12.8018444402726	1.30158535466816e-22	1.58888419499783e-20	40.9463181409615
CYP2S1	-2.02589715254542	2.50477238741701	-12.9251261167304	7.20068173405589e-23	9.1926871236909e-21	40.9018276376623
TPBG	-0.648158839125214	6.9236303665459	-12.798528108331	1.32250664365413e-22	1.59119432435048e-20	40.856235924485
ATP5A1	-0.482822627556397	8.05728225302529	-12.8003308259712	1.3110925336114e-22	1.58889214000848e-20	40.8236879394098
RPS6KL1	0.838893225699118	4.24255209668265	12.7749666084763	1.48119746832374e-22	1.75684726668413e-20	40.8182330209896
ATF5	-0.650997135555754	6.4443887740544	-12.7808657516972	1.43975510497941e-22	1.71989031254826e-20	40.7895967458018
GEMIN4	-0.675290565387349	5.6027002266946	-12.7682648375395	1.52973407040616e-22	1.80163891503329e-20	40.7452577523868
SLC7A11	2.03624364613215	6.50262698686845	12.7612838115771	1.58199263471711e-22	1.84575185438553e-20	40.7356495359126
ISG20L2	-0.570006342677202	5.90193560326008	-12.7603294282337	1.58927492471357e-22	1.84575185438553e-20	40.725283926961
HERPUD1	1.13274404740788	6.39996889195011	12.740600511174	1.74758942551665e-22	2.00182777755757e-20	40.6538815160405
RRM2	-0.51823167789831	8.46918250407167	-12.758892976985	1.60029908446485e-22	1.84575185438553e-20	40.6106028994812
NCL	-0.510359256350004	10.2783696372957	-12.7286823652142	1.8508046893265e-22	2.10563657308139e-20	40.4216198159635
C8orf33	-0.560146023617341	6.553776605788	-12.6744996369934	2.40289291615094e-22	2.71526899525056e-20	40.2863230955843
CIRH1A	-0.52964942483455	6.44461826384541	-12.6588370577145	2.59137641706966e-22	2.90860263081027e-20	40.2159467403728
CBS	0.753440072487241	7.22412610026002	12.6478706306646	2.73211768582986e-22	3.04612907852124e-20	40.1272721131052
DDIT3	1.74415401623347	6.72634808064563	12.6202183087604	3.1220431584221e-22	3.43506906456916e-20	40.0782827297575
RASD1	1.32253984656879	5.29286842191389	12.6205211614916	3.11748351790115e-22	3.43506906456916e-20	40.0759394478025
DDX56	-0.633717035985145	6.30761517168579	-12.5460562855649	4.46670102297714e-22	4.88242535348168e-20	39.672915390694
MYO15B	1.07197041957666	3.9831389931128	12.5157625639675	5.17119077965936e-22	5.61577887006644e-20	39.5777476562864
SLC39A7	0.668375026698435	7.54671318821355	12.5106937259301	5.29952078173251e-22	5.71801197120609e-20	39.4677540140835
AHRR	1.09893053745158	4.34020831906099	12.4663795427116	6.56680280977971e-22	6.99510892934751e-20	39.3476726326796
MYLIP	0.608884027491416	6.59466243794412	12.4669340856177	6.54919951500204e-22	6.99510892934751e-20	39.2905120563568
TFDP1	-0.484186178905677	6.44328660379813	-12.4605653282923	6.75425273248259e-22	7.14924827202778e-20	39.2518108514983
CCDC86	-0.807934215077294	5.31485909358998	-12.4395506396085	7.47770427968839e-22	7.86522807380557e-20	39.1973459000117
SLC29A1	-0.719719505984138	5.92457577416255	-12.4060711398364	8.79443183964757e-22	9.19237988039162e-20	39.0170765778421
NOP2	-0.590759964962799	6.17632602304561	-12.3863553099183	9.67631736076614e-22	1.00364213702239e-19	38.9067173849289
C1orf144	-0.415056240128467	7.43033917565231	-12.3831177283698	9.82939475825271e-22	1.00850796280379e-19	38.8410965682011
PAICS	-0.51813101517191	8.36509181310262	-12.3853846622819	9.72195803621305e-22	1.00364213702239e-19	38.8281003404604
CDC6	-0.712530944014047	6.83796578638287	-12.2863278777137	1.57219957806655e-21	1.59354337839909e-19	38.452059125794
BDKRB2	1.0116647076252	3.96173119965721	12.2799619619595	1.62157292230809e-21	1.63340914081e-19	38.4231511748153
DSCAM	0.751589858460646	7.29996502471082	12.290309946934	1.54208516788434e-21	1.57255075290839e-19	38.3880497872134
POLE3	-0.54516518471374	7.4215260093374	-12.2787604211326	1.63106509516426e-21	1.63340914081e-19	38.3474704974651
PGAM1	-0.562318972816731	6.23801660208936	-12.2691884763686	1.70870302818013e-21	1.70097318114789e-19	38.3366953278992
GEMIN5	-0.609984439792385	5.94301462918895	-12.2575841381217	1.80781790168486e-21	1.7889909223537e-19	38.2687097672959
WDR77	-0.65167616518258	5.45407125873491	-12.2414085732669	1.95568054789879e-21	1.91267844930172e-19	38.2281374794858
TCOF1	-0.510764924716221	7.19434874425548	-12.2463151829909	1.90958951589776e-21	1.87858676846319e-19	38.1913752944947
BTG1	0.737237203674804	5.49652482144106	12.2135304990157	2.23957883269872e-21	2.14026950846019e-19	38.1211833450864
IARS2	-0.51326922231527	6.96553155880434	-12.2294240214947	2.07300956723053e-21	2.01564023269555e-19	38.0955882795765
GOT2	-0.46518309373591	6.79143282820664	-12.2187092446115	2.18387840610164e-21	2.1111666163956e-19	38.0696728636622
KARS	-0.420668934130147	8.09164943055218	-12.2151647357677	2.22184936788756e-21	2.1355292430202e-19	38.0134777428264
PGAM5	-0.600304102393488	6.96823676577466	-12.2035154184951	2.35137485659041e-21	2.23434051713739e-19	38.0005013515145
MCM3	-0.590275233377021	7.3432593757179	-12.1708010802759	2.7571041986129e-21	2.60507404619222e-19	37.8265550040427
LYAR	-0.733127341663566	4.95589247244248	-12.1212395446508	3.50964198444563e-21	3.29748609819487e-19	37.6692315030667
LHFPL2	0.81570022121187	6.06432015976165	12.1043171453575	3.81127562732208e-21	3.54109853285192e-19	37.5855392448607
ZFYVE1	0.740638508894656	5.08625321664799	12.0811663519881	4.26652561905128e-21	3.9421753841444e-19	37.4907775257523
CALM1	-0.424340097793051	9.16678074714688	-12.1104561550618	3.6989551912766e-21	3.45594003457597e-19	37.4665067230843
DYNLL2	-0.402999930794168	8.21833639619391	-12.0679030075194	4.55153868804904e-21	4.18241390213913e-19	37.2969019201051
BBC3	1.49070134872831	4.62839357349707	11.9853897022391	6.80796417460486e-21	6.18784743783107e-19	36.9854154888041
SLC38A7	1.02522980757442	3.23047397848312	11.977512909725	7.07493389684088e-21	6.39574024274415e-19	36.9525735813631
LSS	0.690061137955576	8.00695044601306	11.9902671581531	6.6477435957667e-21	6.07523846424057e-19	36.9122070238719
WDR1	-0.505007010641862	8.13897861364509	-11.9548184753136	7.90433385838287e-21	7.10710104556963e-19	36.7494649055897
NOP16	-0.835894656599112	5.45158831276768	-11.9076205424252	9.95514392354859e-21	8.9031993036057e-19	36.6244274424401
FOXN3	0.949145521442701	4.89481751865246	11.881656454876	1.13029664497037e-20	9.94899004762345e-19	36.5153192514427
SERBP1	-0.4124403895783	8.73601758771206	-11.9054106082434	1.00632967582182e-20	8.95205186087456e-19	36.4782921736598
JDP2	1.10638226010318	3.89194486273967	11.8591541552364	1.26183903056246e-20	1.09911437224617e-18	36.4224011436987
HNRNPAB	-0.452925428038732	9.35696146064522	-11.8848794001045	1.11261770835932e-20	9.84519500243455e-19	36.3653157894296
FADS1	0.816843872294694	6.81549322181809	11.840063677398	1.38541549843065e-20	1.2005020101427e-18	36.2278253960065
C12orf23	0.933682085365946	5.64638951060232	11.8126903707144	1.58410115087683e-20	1.36559317769403e-18	36.170115567726
VEGFB	0.996916002092462	4.26831925411859	11.7870940200999	1.7956873230708e-20	1.53657333785813e-18	36.0780515098998
UMPS	-0.56274418438344	5.72626335828532	-11.7833610948225	1.82882920904679e-20	1.55255531431972e-18	35.9859810687607
TESK2	0.857677176910893	3.97116581227823	11.7558983693309	2.09227735955809e-20	1.74956232806247e-18	35.9328101774518
RARA	-0.871630086853661	5.84652387451635	-11.7602720579633	2.04790345539134e-20	1.72106218029973e-18	35.9214639311938
SOX3	-1.72871448944697	2.27084667339098	-11.8771928281883	1.15524760421934e-20	1.01153722162116e-18	35.9091650853565
PSAT1	0.998924182777174	5.20356157244925	11.7477733151799	2.17728783683724e-20	1.80262187045872e-18	35.8892898850098
ACTB	-0.676010356880587	11.6494374774781	-11.7865119184811	1.80081544020685e-20	1.53657333785813e-18	35.7962508254186
SF3B3	-0.373149580387606	8.48671373457307	-11.7506438727347	2.14686511468431e-20	1.78627722278509e-18	35.7263704801975
MME	1.36691622042586	2.14439949666301	11.7607876049044	2.0427354917462e-20	1.72106218029973e-18	35.7197348954792
SRSF2	-0.556553289055553	8.30247843592608	-11.7423484405944	2.23596775163282e-20	1.83305513128958e-18	35.7100796661874
GNPDA1	0.525615208083696	6.09217817796005	11.7160985513581	2.54311537594961e-20	2.07468592914055e-18	35.6733686624166
ATP5B	-0.450630842498915	10.0010824166319	-11.7449818753305	2.2072868007691e-20	1.81845637714593e-18	35.6540367704947
PRR15	1.15601183609684	2.33867093870621	11.6964395273749	2.80056704287097e-20	2.27362539927059e-18	35.5934035449835
ATF3	1.68947068175822	5.18042201633573	11.6697434280024	3.19254801182436e-20	2.579332026558e-18	35.4227405618386
OTUD1	1.01659834682006	3.6527587197849	11.6383309025214	3.72485818497673e-20	2.99492924449764e-18	35.2911443681513
C10orf2	-0.626391172815222	5.01253274646526	-11.6118995320422	4.24118078833936e-20	3.39375633991328e-18	35.1880346493444
CLN3	0.710276609670762	5.41162513698754	11.6081943038218	4.31908426173587e-20	3.43963643777479e-18	35.1630336364786
NFS1	-0.593730839313354	4.88506480226679	-11.5901634392342	4.71917121506791e-20	3.74044641709933e-18	35.0863040396108
STARD4	1.42831507748904	3.32095900860804	11.5475661648552	5.8183540097721e-20	4.56836396523139e-18	34.8929582516707
ELAC2	-0.518764416039096	6.81938325219402	-11.564083304137	5.36455195590703e-20	4.23192296748062e-18	34.8719694112999
LOC100506190	0.676338173999696	4.68916858230929	11.5386657794316	6.07865359395359e-20	4.75043937875139e-18	34.8515610772477
H6PD	0.719201548821832	4.41833412581303	11.5320407979754	6.27996176382342e-20	4.88493397852014e-18	34.8190042329682
FAM136A	-0.566789253874365	6.88905390550421	-11.5174563207546	6.74700838591941e-20	5.22393371509797e-18	34.6653100075488
ENDOD1	-0.671727381998843	4.91108499302651	-11.4821636217303	8.02653112311849e-20	6.12948431520701e-18	34.5656324316677
IDH3A	-0.470518124473831	6.99980384423068	-11.4996072104773	7.36627762603785e-20	5.65108380815858e-18	34.5624128505732
CSE1L	-0.489020360304272	9.06587088157329	-11.5060422906947	7.13670276926756e-20	5.50019433701524e-18	34.5113577276177
MSX2	-0.651580181982048	5.03293881652298	-11.464123920374	8.77185462729418e-20	6.63803152881755e-18	34.5090644747567
PHLDA1	0.813215191403934	6.06340287665354	11.4567338000092	9.09687341479961e-20	6.85297797248237e-18	34.4264864818324
DDX24	-0.354867819588648	7.90688043684919	-11.475047730841	8.31262867093265e-20	6.31910917693989e-18	34.4192104309728
RAE1	-0.455502169324272	7.78683787446325	-11.4549315938389	9.17794975467498e-20	6.88305074875267e-18	34.3238840744665
C5orf41	1.54384816843815	4.81563713303347	11.4180572978068	1.10055713954959e-19	8.1803189341455e-18	34.2824445722732
HNRNPU	-0.380729374068439	9.64390869422011	-11.441022074412	9.82857721242204e-20	7.33808595091725e-18	34.181788032227
LSG1	-0.383944857990135	6.68114765000441	-11.4119472856605	1.13418689017003e-19	8.35600949392226e-18	34.1503922574317
SRSF1	-0.492493952437304	8.80616712877644	-11.4132072028549	1.12716893422928e-19	8.34105011329667e-18	34.0537409221054
CCT6A	-0.485274711741228	8.7798903199244	-11.4064518899366	1.16531317066556e-19	8.54767432728549e-18	34.0480407960818
TATDN2	-0.401721961472491	6.75286634590381	-11.3905733838513	1.26014795354175e-19	9.20293204149881e-18	34.0366242416096
GINS1	-0.53606395323523	6.00348475754953	-11.3795736907335	1.33034546687319e-19	9.63147081731049e-18	34.0024028936709
PGM5	0.817853219983422	3.56302682266846	11.3499090647867	1.53983372403659e-19	1.10052047866615e-17	33.9667440570786
CEBPG	0.718930294501449	6.83050828518834	11.367362711759	1.4128758374208e-19	1.01848859935454e-17	33.9570314242346
ABCC3	0.632244932213855	6.29910219990547	11.3637388309042	1.43834255464675e-19	1.03239660445976e-17	33.9551125663357
DSCAM-AS1	0.664587660559848	8.91590219087414	11.3802078941122	1.32619363191022e-19	9.63147081731049e-18	33.8807258449192
LETM1	-0.540777922352149	6.43660400620446	-11.3415258336395	1.60481950969092e-19	1.14208516936472e-17	33.8205819596993
SAT1	0.860166712915731	5.89732516241368	11.3095050155296	1.87938606718869e-19	1.32619631171577e-17	33.7644123902216
PDZK1	-1.65113287265928	3.34086558863381	-11.3402927514217	1.61460749317603e-19	1.14418202185915e-17	33.5905533613719
ARMCX1	0.853916245399916	4.15789737217489	11.2020799629475	3.19398839272571e-19	2.23499003681777e-17	33.2361313454786
MARS2	-0.724761576994798	3.72991524945803	-11.1831910394118	3.50641448976698e-19	2.42319322011831e-17	33.1522570950371
EIF2S1	-0.525961380545139	7.98218316634072	-11.204311658517	3.15896939835663e-19	2.21977328647547e-17	33.0851664492229
NOC2L	-0.586871433457274	7.42942424340508	-11.1966077769487	3.28151211037911e-19	2.28666702224918e-17	33.0607433794224
MTHFR	0.777586858272382	4.80990430897259	11.1592577694918	3.94666613586213e-19	2.71621582124108e-17	33.0163769220543
EIF4G1	-0.398126792009839	9.70823782006748	-11.1904771954187	3.38242549115295e-19	2.34720680141253e-17	32.9484415648776
CERS4	0.900853381456616	3.79250977240498	11.1368058962501	4.40993000099697e-19	3.0102722178234e-17	32.9289672181982
POP1	-0.681414027535174	4.93006803315218	-11.1109951735723	5.01025846409974e-19	3.39237095358721e-17	32.7650435197665
MYB	-0.615363827233281	5.8700381528567	-11.1192430918839	4.8100090763191e-19	3.27002405660003e-17	32.7575337331944
CCT5	-0.414438288298843	9.8170032629112	-11.1384343991111	4.37456694978756e-19	2.99837121591177e-17	32.6816291839408
CYP51A1	0.623548956094972	8.22199649178182	11.0953949998315	5.41214850008054e-19	3.64970852884463e-17	32.5439481996687
LMX1B	-0.709056021501612	5.39397291004562	-11.0494546469857	6.79338638379755e-19	4.56275477440282e-17	32.4319952304298
PSMD1	-0.402897597321373	7.60190733939773	-11.0479410928941	6.8444654152211e-19	4.57867358416631e-17	32.3251311750656
UTP20	-0.826726897227822	6.50677921066467	-11.0202131215029	7.85141019279449e-19	5.210594605726e-17	32.2200987088224
CLCN6	0.946287915395058	4.38614004906444	10.9894521621066	9.14318975760963e-19	5.9498328990764e-17	32.2071802558279
CCNI	0.446609949498927	7.4986155023831	11.0172230892491	7.96850040733044e-19	5.26739924158871e-17	32.1726558714496
PDCD11	-0.458183718864997	6.63751552640649	-11.0096469022675	8.27308118565255e-19	5.44286875150838e-17	32.1674941787756
DHCR7	0.627084109558584	8.35784832687593	11.0090141686419	8.29904049052043e-19	5.44286875150838e-17	32.1051064808283
SNRPD3	-0.572750487077847	6.70476708890019	-10.9920438791764	9.02658524848472e-19	5.89689889436166e-17	32.0829645114832
RANBP1	-0.685979942666179	6.96002522513746	-10.9828066608363	9.44912415229086e-19	6.12508342336869e-17	32.034218544187
DHRS2	-0.779564668594008	5.77473506020998	-10.9361943334813	1.19036252019736e-18	7.65677799530027e-17	31.8668423631423
FASTKD2	-0.59243617528587	5.46614120634112	-10.9325086310627	1.21230328841694e-18	7.76803072623943e-17	31.8358356518615
FLVCR2	0.672527058296043	4.90561404488624	10.9070874516455	1.37508300279303e-18	8.61306671861824e-17	31.7791198728864
HSPA4	-0.491784262555655	8.84384494079825	-10.9407473856719	1.16380710381727e-18	7.51486872750577e-17	31.7674081113089
URB2	-0.631651407043551	4.90625582190586	-10.9091586397158	1.36103800300992e-18	8.60040730735863e-17	31.7498756340542
FGD3	-1.33692793972011	3.04709774106165	-10.920797349272	1.28474613465614e-18	8.16961762585142e-17	31.7377231498814
ATP8B2	1.00327985419397	3.40048938104224	10.8904722821781	1.49313818625012e-18	9.24860852846186e-17	31.7112531037939
MBTPS1	0.379970721091283	7.80558467755534	10.927767825081	1.24112201608377e-18	7.92233763243699e-17	31.6999435481085
ENPP1	0.813121681358269	4.85948156284416	10.8940317338196	1.4670208166502e-18	9.12061566455688e-17	31.6888377670422
MVD	0.910393070986586	7.0079521452471	10.9089010626547	1.36277680964484e-18	8.60040730735863e-17	31.6651836206041
SEL1L3	0.963066229115106	4.04952041529627	10.8740886126703	1.61949166874848e-18	9.99423567090392e-17	31.6478899868466
PARP1	-0.44000598286386	7.64298698925072	-10.8988798522257	1.4321827033475e-18	8.93724758611329e-17	31.5718258444959
DHX37	-0.666900350260529	5.63471954045759	-10.8709747710985	1.64469123883638e-18	1.01124324552572e-16	31.5318310670719
PFKFB3	-0.668739278427966	6.24497642160985	-10.8641837860027	1.70102035708415e-18	1.03824322817063e-16	31.5290814716334
PWP2	-0.53618901488942	5.85111854713084	-10.8647677473063	1.69610153248215e-18	1.03824322817063e-16	31.4918179617468
HSP90AB1	-0.323897004825522	12.2065673647244	-10.9080313821158	1.36866416231551e-18	8.60509001900924e-17	31.4717752680116
NCRNA00263	0.902728519822748	4.04512980841165	10.8192148223564	2.12608374812469e-18	1.28828350013179e-16	31.3832403186892
DHX15	-0.463089314341731	7.60084576720091	-10.8496973721269	1.82772546458523e-18	1.11152293344449e-16	31.3461758767571
CCNE1	-0.911323919737843	4.03888730432402	-10.8101038620156	2.2243965222097e-18	1.34298943817455e-16	31.3043628550719
CALB2	-0.71618331705328	5.36777152125608	-10.7817546659981	2.56040555805341e-18	1.53477500189553e-16	31.1161272440598
BLNK	2.02960428025956	1.09088784415414	11.0314678059092	7.42592701506619e-19	4.94785670916203e-17	31.1146466033183
PNP	-0.473532590299702	7.16121744593254	-10.7952680853771	2.39432626528622e-18	1.44038534031104e-16	31.1104814719204
LIMA1	0.594877229508435	5.6581598543697	10.7769816172328	2.62178455410174e-18	1.56595446009991e-16	31.0790373985243
KDELR3	0.881523883222228	3.80052593006496	10.7562643757664	2.90574918375803e-18	1.7262063218041e-16	31.0700950181284
CDK18	0.712419815313273	4.18340417383338	10.7405496360455	3.14152786816115e-18	1.84996169250447e-16	30.9824234425322
SRSF7	-0.480489684147654	7.63560642719624	-10.7537869542729	2.94170691361059e-18	1.73841365453087e-16	30.8735996234499
STARD7	-0.444407709702599	7.92112674946931	-10.7559195050365	2.91072819151373e-18	1.7262063218041e-16	30.8612202553085
PLEKHA6	0.511965373889383	6.64507385984049	10.6670931133476	4.52466090994373e-18	2.63660031560624e-16	30.4993841976246
KIAA1549	0.742713611619251	4.72434932361905	10.6383290534359	5.21984788639753e-18	2.99988783684234e-16	30.4622720665774
STIP1	-0.398835354900671	9.50524692810074	-10.6729569345204	4.39474839255145e-18	2.56985217192414e-16	30.4178799206503
ODC1	-0.524398799360844	6.8973706332747	-10.6502011794375	4.92080739670122e-18	2.85748551744553e-16	30.3923752292945
SREBF2	0.64778683485876	7.02017876465162	10.6490030760837	4.95019036535638e-18	2.86460151108028e-16	30.3779928503526
MCOLN3	1.10455063459018	2.93074190674019	10.6179068374522	5.77746703165713e-18	3.30898488484363e-16	30.3384908765693
TPM1	-0.495566707727078	7.78721092294453	-10.6418501651436	5.12930581390367e-18	2.95801760109396e-16	30.3124645689694
CITED2	0.582932850755188	5.89856687004644	10.6065235603908	6.11379089295409e-18	3.47779043856341e-16	30.2350052733108
RRAGC	0.744913572970491	4.75400251011141	10.5811775766955	6.93478900125989e-18	3.89185943815673e-16	30.2054081164707
ZWILCH	-0.591824526820845	6.76454655283463	-10.6094559235716	6.02532199403888e-18	3.43916331154629e-16	30.1895036738558
WDR3	-0.511125659478136	5.65497584333086	-10.5978927038311	6.38180553895627e-18	3.61794290961033e-16	30.1726994565011
GRWD1	-0.631530379619135	5.92448624033336	-10.5952764753545	6.46534866573971e-18	3.65292199614293e-16	30.1596292874664
SUMO3	-0.393657548246481	8.03282714582445	-10.5911863783847	6.59815673887658e-18	3.71540650845024e-16	30.048769674985
SLC43A1	1.99401445302072	1.60997768497946	10.7006274436544	3.83036183109943e-18	2.24768320222129e-16	30.0445461560281
ATF6B	0.451847614052127	6.24625884148147	10.5759703031217	7.11667752787379e-18	3.98057909619268e-16	30.0402893141508
EXOSC2	-0.550664649179963	5.36734431609077	-10.5557091010104	7.87103092161433e-18	4.37325983830824e-16	29.9952789225772
NAT10	-0.441746256601563	6.02194690774374	-10.5503528702335	8.08350360334983e-18	4.47644086961664e-16	29.9229193912784
SFPQ	-0.395405112218787	8.58640506453771	-10.5659774937044	7.47921491328371e-18	4.16941300699189e-16	29.8955437206329
ERRFI1	0.775749174882084	6.55432031024979	10.5281983624148	9.02511025912683e-18	4.98138428955898e-16	29.8762131502713
IL17RB	-0.920595147616043	3.475883618514	-10.5140187579409	9.68465525851507e-18	5.32783468892783e-16	29.7891252753892
R3HDM2	0.499746319386846	5.97462671969409	10.5008501951026	1.03403353319828e-17	5.66989403580593e-16	29.6991996662409
ACTG2	-1.45087176057737	3.31200748550181	-10.4874023076885	1.10558316720002e-17	6.02272732516388e-16	29.698852857205
TSR1	-0.427610505797078	6.68458162611307	-10.4860251675135	1.1131845254748e-17	6.04444740390929e-16	29.5915615081851
SARS	0.504627608444209	8.09179085661791	10.4881055046694	1.10172182291632e-17	6.02130580603023e-16	29.548945060341
CSTF2	-0.412617160949472	5.37966617723225	-10.4552746199558	1.29724211407485e-17	7.02106055527112e-16	29.4959936891637
WDR19	0.872203265540913	3.46382824418309	10.4277058834251	1.48802784347004e-17	7.9762107866003e-16	29.4706167107035
YARS	0.457940430569775	7.61691073457606	10.4481914200598	1.34378669774183e-17	7.22620216496281e-16	29.3753118570318
C1QBP	-0.565971322781863	7.61422268928336	-10.4500255318108	1.33157643592875e-17	7.18364010144273e-16	29.3685653676272
NCBP1	-0.454459986304064	6.96798286461661	-10.4239376679015	1.51620163006389e-17	8.10126391731264e-16	29.2684225917104
TRAP1	-0.582856069429218	7.67196880084562	-10.3900366346209	1.7949461063551e-17	9.5600887524467e-16	29.0719045630461
TP53INP2	1.00048095932351	3.91068928026686	10.3294949653996	2.42651485652457e-17	1.28828680827038e-15	28.9666562060328
RUVBL1	-0.518709675518631	6.43990236237034	-10.3163182158951	2.5911128168528e-17	1.36699592268284e-15	28.7505569691655
XRCC6	-0.424957422297796	8.4301937435479	-10.3235547302145	2.49938026026047e-17	1.32277327444924e-15	28.7048089481019
RHOU	0.590269166360324	5.50103275114036	10.2888797655361	2.9706194048291e-17	1.55251996644881e-15	28.7032438273834
WSB2	0.427228088464031	6.09947220194719	10.2869735883106	2.99896368945562e-17	1.56245073964037e-15	28.6294383658692
TARDBP	-0.383037229917424	7.49775969058879	-10.2941293062963	2.89393896833317e-17	1.51718605976188e-15	28.5907888907743
KIAA1324	-0.783816064427277	5.34383163589681	-10.2553269297556	3.51113961221973e-17	1.81756286314647e-15	28.55768597205
CAPN2	0.567465135882521	5.42518551016857	10.2547510508648	3.52122917758584e-17	1.81756286314647e-15	28.5398678292093
ANAPC7	-0.417369474090107	6.18574737576513	-10.2501675650857	3.60257493740078e-17	1.85382963855664e-15	28.4351607216339
TTC27	-0.558872599316974	4.93955561000691	-10.2287275143935	4.00878522451965e-17	2.05024232706014e-15	28.4336956119726
DDR1	0.552482700730739	8.51659624946711	10.2587131522998	3.45239470006131e-17	1.79310089949768e-15	28.3698214248602
CS	-0.32372230948755	8.44847820376637	-10.2458151787142	3.6815599412084e-17	1.88866283609722e-15	28.3235728369296
C6orf1	0.915293986224251	4.22459401924266	10.1887786714945	4.89195050318531e-17	2.47169124517436e-15	28.2931437901041
ISOC1	-0.441814383091252	6.60255765383283	-10.2241763528682	4.100746348182e-17	2.09088054655475e-15	28.2752380890352
MCM10	-0.731729782216198	5.93288640430284	-10.2049386817942	4.51337750028786e-17	2.28732500953982e-15	28.2654591554047
AKAP1	-0.405238919999613	7.27772795720735	-10.2224534074864	4.13610877609088e-17	2.10250100824754e-15	28.2417874444691
MYBL1	-0.88399360160491	5.66144148760403	-10.1626045349294	5.57371793085157e-17	2.77425174629648e-15	28.0580284079393
PUS7	-0.528010459582942	6.17105250787834	-10.1713262458992	5.33658061497067e-17	2.66414848372446e-15	28.0557378392736
HMGCR	0.745348635036119	8.35253993627647	10.1847813994796	4.99039677246731e-17	2.50628815683914e-15	28.0440378845505
RAB8A	-0.394811850426499	6.70732118860304	-10.1556649762641	5.76991207293368e-17	2.86338307144638e-15	27.9444930852565
RAN	-0.428220202280887	9.30918477043376	-10.1726209067846	5.30225103927163e-17	2.6549355203826e-15	27.9220131587325
ABAT	-0.533173825334316	6.40002589974269	-10.1255165289294	6.70573212359136e-17	3.31794864008704e-15	27.8459171366416
KIAA0513	0.764486678545884	5.82949933495263	10.0726641650659	8.7277256543821e-17	4.24309546057809e-15	27.6561359816074
EIF5A	-0.542710801582526	9.52121741303319	-10.1163919279628	7.01785384670459e-17	3.46214123104093e-15	27.6404315358135
PRMT5	-0.351570773451411	7.55773295275767	-10.0946385592297	7.82188348274476e-17	3.83616361775435e-15	27.6090390980834
FTSJ2	-0.531350397399788	5.72090240693057	-10.0719764347396	8.75771003200696e-17	4.24533166884882e-15	27.5884964879927
AHSA1	-0.43919846133228	8.50485570360405	-10.0907985123594	7.9731035784e-17	3.89889427617432e-15	27.5627635811592
SH3BP5	0.314546962417732	8.04821412865079	10.0864349511811	8.14849402253522e-17	3.97304414090026e-15	27.5458690987127
HSPA8	-0.338974768017476	11.9936459746859	-10.1037026095709	7.47622902909915e-17	3.67742512596042e-15	27.4994370730097
TFPI	0.638698840199881	6.95960958877684	10.0650117702531	9.0672321307807e-17	4.38267023569874e-15	27.4782285375008
C16orf45	0.836361333640633	3.4578093494305	10.0154422671947	1.16103097860328e-16	5.5636338355763e-15	27.4521303091023
DNAJA1	-0.501346638035688	9.61681679901245	-10.0474828159867	9.89557166308984e-17	4.76926629664307e-15	27.323742605078
MYBBP1A	-0.566514680964255	6.64946499983702	-10.0309343993747	1.07469548564004e-16	5.16471474190921e-15	27.3218560388131
PSMD11	-0.346101837463746	6.81526144024817	-10.0144020268708	1.16707076886567e-16	5.57659758243126e-15	27.2552539905604
LARS2	-0.651056516816119	4.03295239911592	-9.96392529002524	1.50123681144501e-16	7.03268471557599e-15	27.1585480906756
PRDX3	-0.43387014769139	7.27153338559189	-9.99479976999792	1.28694878215722e-16	6.13188929709326e-15	27.1134477271504
SCIN	0.525846502831694	5.49812852588367	9.96686845842886	1.47935612192208e-16	6.94964937725415e-15	27.0699247308076
ZNF165	0.869545547802824	4.57965752817723	9.94239133686175	1.67149371689182e-16	7.74350718041519e-15	27.0655095312988
MARCKSL1	-0.57791882912773	7.13388716990414	-9.98113654455208	1.37772072959304e-16	6.54573905730513e-15	27.0577586320753
AFAP1L2	-1.2760116349333	1.88894878468763	-9.94089799864806	1.68399313507473e-16	7.77986220745576e-15	27.027243437435
POLR2D	-0.386545818549091	5.94949248735435	-9.95770711782752	1.5485357940513e-16	7.23399793846758e-15	27.0061562086421
EIF3B	-0.393349164619034	8.968005934714	-9.97675541937119	1.40816221161583e-16	6.67141779803488e-15	26.9685466435373
DHCR24	0.352715254112631	9.07048411004847	9.97498132870239	1.42067978162357e-16	6.71170866324085e-15	26.947418060734
TH1L	-0.324890024228827	8.84779086840564	-9.9685684191447	1.46686361282805e-16	6.91037381998207e-15	26.932443015694
HNRNPD	-0.544722998262165	7.72721710820428	-9.94961882837889	1.61229811453197e-16	7.49002046317576e-15	26.8905119037135
RRP1B	-0.395578318637946	6.70065163701951	-9.93628125960276	1.72323034734069e-16	7.9392022944699e-15	26.8511243872889
TSPAN5	-0.526701257691579	5.15481251475228	-9.90772756674573	1.98706753384297e-16	9.05496387901632e-15	26.8405252017632
CCDC137	-0.623042447997737	5.78932658433159	-9.91371289287951	1.92860578257008e-16	8.83671318019234e-15	26.8167539907639
C17orf103	1.25353959952636	2.59849383737056	9.90377664729864	2.02662631573557e-16	9.21013546314175e-15	26.8066889151265
NAA15	-0.62929218639567	6.54542409864365	-9.91650781439232	1.90189884242629e-16	8.73828468152122e-15	26.7627529094079
ALDH3B2	0.690851979204316	5.45835384611878	9.89899054724274	2.07560417760162e-16	9.40715562769907e-15	26.7465889180955
PPAT	-0.596302578089472	5.90015779189659	-9.89503166981381	2.11701038946875e-16	9.56888696039874e-15	26.7245313901481
RCL1	-0.565702085690181	4.86534944416832	-9.87129156044181	2.38323368556402e-16	1.07143011175733e-14	26.6752736955937
SUSD4	-0.590073925531432	4.9502972989518	-9.86223920024673	2.49335002083229e-16	1.11792991282572e-14	26.6558337994719
PMPCA	-0.576101652223294	6.62878017165929	-9.89198941703529	2.14939020408878e-16	9.68905708171988e-15	26.6485978242137
SWAP70	0.743885200904396	4.24643980284852	9.85523150416391	2.58207743448531e-16	1.15461665813723e-14	26.6383012263086
CLDN1	0.721599238715794	4.14131437186706	9.82701155177358	2.97252135161147e-16	1.3221395501157e-14	26.5008917659225
FAIM3	-1.53857568187331	2.27815236817751	-9.95026907792724	1.60707631656805e-16	7.48655830592871e-15	26.4053948666735
JAK2	-1.01932293446224	4.43503522833083	-9.80619779877552	3.29786017532174e-16	1.45908501513441e-14	26.4019222106093
C4orf34	0.741883912784866	5.25874128062407	9.82047989367413	3.07100244493968e-16	1.36231949308147e-14	26.3958504677715
C8orf46	-2.31370583729634	1.36511834882858	-10.1865267711783	4.94716954606156e-17	2.49206215326306e-15	26.3687478922967
SUPT16H	-0.4231787004266	8.55912447217095	-9.8279015127637	2.95934978720336e-16	1.31979108909837e-14	26.234877513549
CHAC1	2.80791531627562	3.60301126371288	9.90897805144676	1.97470865694625e-16	9.02323157889867e-15	26.2244913571384
CCNE2	-0.933812150809805	5.64938458053508	-9.78308628478359	3.70101185452299e-16	1.63313251332566e-14	26.2169428390578
KIAA0020	-0.581077425012395	5.45711405694675	-9.78047731322187	3.74951265395791e-16	1.650180253284e-14	26.1727990923606
ZNF277	0.714746787260445	4.6194588334913	9.76481932859664	4.05424689227571e-16	1.77495353472301e-14	26.1549488077221
GPR137B	0.618251126990597	3.74802050383118	9.75602784699231	4.23607906260914e-16	1.83059912772804e-14	26.1537524329108
TSC22D3	0.565980569576416	6.02488184372022	9.76163285666066	4.11923197589195e-16	1.78992720536828e-14	26.0537142201437
GLDN	1.07982973800363	2.39014268190814	9.74826700094436	4.40336121684872e-16	1.8931057324056e-14	26.0321485109479
IPO4	-0.48401068817628	7.68471462064834	-9.77226200337426	3.90642699452487e-16	1.71472664190115e-14	25.9994220472912
PDHA1	-0.409846941858152	6.767172430213	-9.76156840364099	4.12055712788082e-16	1.78992720536828e-14	25.9923243787251
CLCN5	0.799550818624018	4.50614355992033	9.7226454326446	5.00397385279088e-16	2.13485864066517e-14	25.9633997269028
GNS	0.573367789106578	7.60313130233743	9.76405772405742	4.06968523478904e-16	1.77706046649117e-14	25.9621173102471
POLDIP2	-0.403830564407244	7.17218660754319	-9.75033338836937	4.35818615639372e-16	1.87851302266826e-14	25.9203823032616
NIP7	-0.5568914706757	5.76610453486652	-9.72036933604912	5.06113758148319e-16	2.1537522878556e-14	25.8596457616217
LDLR	0.814466181047	8.50263837961225	9.74239723147736	4.53425614614139e-16	1.94438204584791e-14	25.8517421942509
ALDH3B1	0.727037811426918	3.69555538782202	9.6810458910756	6.15852095290024e-16	2.59433512383636e-14	25.7829285573855
EARS2	-0.407262752234016	5.74246861054026	-9.70278908123582	5.52523713442594e-16	2.33934343888961e-14	25.7624185064173
KRT8	-0.63778625314348	13.4074866100624	-9.76055273497481	4.14149562929598e-16	1.79436199234057e-14	25.7343532715463
C6orf211	-0.600104617377573	7.36031018031569	-9.71815957640221	5.11725999242769e-16	2.17210802318174e-14	25.7209451117387
MEF2D	0.727362389060748	5.28492277923607	9.67070531367011	6.4846755885278e-16	2.71124286356347e-14	25.7172971678817
DDX43	0.67647175515398	3.80738846918721	9.64619447090837	7.32844875079502e-16	3.04121530789816e-14	25.6447924333151
TCP1	-0.350308017017409	8.46763496653647	-9.69914262774443	5.62670471788091e-16	2.37628812378385e-14	25.6254268105981
SALL4	1.20417785671154	2.65536037255265	9.64888679335031	7.23064177899164e-16	3.00809087342926e-14	25.5741258380235
GINS4	-0.634092047663876	4.28893022788638	-9.64003872459111	7.55707434887601e-16	3.12832949036144e-14	25.5729276729746
SYNCRIP	-0.479055898993366	8.73631459068275	-9.68013295352595	6.18664356467415e-16	2.5996338436083e-14	25.5020334868282
CCT7	-0.41881370656184	8.89467578562357	-9.67737962960524	6.27223847406845e-16	2.62899539449426e-14	25.480481736216
MYOF	-0.570645532138609	8.44712101201799	-9.66011738459333	6.83653664953687e-16	2.85122790341283e-14	25.4342929155955
FEN1	-0.511637816914439	6.839869433912	-9.63698094721747	7.67327822970034e-16	3.16859024971626e-14	25.3732577279328
ACSL1	0.632273619532846	4.7832687167393	9.57685402757591	1.03584224688342e-15	4.25636995992096e-14	25.2213580855751
MT2A	0.964480847556354	7.21193164564443	9.58069048460785	1.01619980770453e-15	4.18594226208143e-14	25.160350457046
SLC39A13	0.771428645124512	4.11037389312281	9.55939235049716	1.13015166305273e-15	4.58753796429462e-14	25.1590163853514
MRPL16	-0.603727340990261	4.60766777799799	-9.56662647952656	1.09008146909618e-15	4.46122932252083e-14	25.1383655942206
GINS2	-0.718135905355244	5.72036131883381	-9.56234258641945	1.11363535028283e-15	4.54254575564147e-14	25.1134575594914
GLA	-0.547293852431599	6.44184010006067	-9.56645171976343	1.09103252386452e-15	4.46122932252083e-14	25.075663982164
AGXT2L2	0.584088246722517	4.68863506480676	9.53598865538569	1.27015296969788e-15	5.14335066954659e-14	25.03161608553
ZBTB9	-0.488541457123228	4.52789890907697	-9.53353038282264	1.28582944688997e-15	5.19425402651881e-14	24.9802032054818
AIF1L	-0.408234267397214	7.49692028893404	-9.560610917992	1.12330027415182e-15	4.57082087224209e-14	24.972552793217
ASAP3	0.583494063267517	4.05916238718266	9.51234088113087	1.42923081369484e-15	5.75962798270664e-14	24.9296781307232
ODZ4	-2.39375251802418	2.63704927903419	-9.73279134874285	4.75691370187028e-16	2.03464513427311e-14	24.8037307352377
NEK8	0.765963177552595	3.69084596746457	9.47000994964998	1.76534918129433e-15	7.02945231142056e-14	24.7768348945583
RHPN2	-0.416694998151937	6.41930357842765	-9.48791271877644	1.6144980445097e-15	6.45953715224406e-14	24.6770135569722
PKI55	-1.12381560112293	2.68681790330861	-9.46586160354141	1.80226792229693e-15	7.15941300059238e-14	24.6588279179849
GDAP1	-0.475853719033895	7.61541455033792	-9.50312356637398	1.49649866934981e-15	6.01621243899189e-14	24.646599170698
PPM1G	-0.406036759309105	8.09854298888477	-9.49923578791353	1.52581212981997e-15	6.11934821561371e-14	24.6364874760864
FAM83A	0.919924775145422	3.05741096447944	9.42687811131256	2.18919870936305e-15	8.65535678850774e-14	24.578462023938
PTPN21	0.701154449676793	4.1709382847638	9.41128236539685	2.36632355289412e-15	9.26800821981294e-14	24.479677279673
TDRKH	0.450370928290428	5.75439704144728	9.44829036518506	1.96739756516449e-15	7.79686181986042e-14	24.4767737536517
EIF4G2	-0.414928929341668	10.0673311403398	-9.47911177546372	1.6869735575269e-15	6.73339994655843e-14	24.4414787427702
SLC25A15	-0.452328181476937	5.31552236697348	-9.42457408584785	2.21450701843225e-15	8.73476777742003e-14	24.4024976664113
YRDC	-0.483963285894817	5.05447275001952	-9.39885755275741	2.51763044059835e-15	9.8146506966356e-14	24.3490146398687
NOL6	-0.444080718211332	6.16014971751033	-9.4176400453984	2.2924511258534e-15	8.99975413820943e-14	24.3219576624161
DLST	-0.308076967478659	7.72026729465694	-9.4205207358695	2.25974236952732e-15	8.89221915011172e-14	24.2683773527087
LMCD1	0.631126456847372	5.11226271712881	9.38284614740325	2.72695841536274e-15	1.06059657066341e-13	24.2478937276542
MPPED1	3.66030217667447	-1.37426502237081	10.2956307190144	2.87237440419051e-17	1.51061602313466e-15	24.1739377861677
CYCS	-0.555041644414266	8.2834048546803	-9.4037270255926	2.45721176060042e-15	9.60149754305639e-14	24.1635536690421
SGMS1	0.472479855094818	5.59163674260125	9.36471238372457	2.98511217221231e-15	1.15830663499022e-13	24.1223605423486
BCS1L	-0.60709113317712	4.9876267031728	-9.33840744358124	3.40360473270579e-15	1.31156418317446e-13	24.0185843638756
PNPT1	-0.605372792574903	6.20087749835042	-9.34574278812276	3.28133645635868e-15	1.27030256704034e-13	23.962923764485
PNPLA7	1.30108413098728	2.10658532316808	9.32811053472491	3.58295603458487e-15	1.36699418664566e-13	23.9556016551891
RET	-0.686536943126304	6.20179262202891	-9.33422476728177	3.47535040496506e-15	1.33306789386779e-13	23.9464855899772
GPX8	1.23523454291246	2.18506247550136	9.3135207153126	3.85336758351855e-15	1.464629987881e-13	23.9404415902964
RFC5	-0.425552660606694	5.77464915640594	-9.32781063405521	3.58831887070943e-15	1.36699418664566e-13	23.9065512662949
PADI2	-0.744660621477204	4.49275914071386	-9.29188128750514	4.29243907020045e-15	1.62046842009102e-13	23.8797168321518
USP7	-0.382829131675662	7.77797730349654	-9.33460679244836	3.46873527312561e-15	1.33306789386779e-13	23.8363200151185
HSPA9	-0.320637321988222	10.1733356491746	-9.34250796575523	3.33470516297463e-15	1.28798173546392e-13	23.7846583563627
N4BP3	0.452576652564119	8.04852358241973	9.32895267200687	3.56793968176985e-15	1.36545133267549e-13	23.7618169031834
UHRF1	-0.841834675059993	4.90569631909483	-9.27526595845002	4.66320373512959e-15	1.74859684453604e-13	23.7584298722436
ALDH18A1	-0.331732105483316	6.62955257920379	-9.30335049417815	4.05383655153252e-15	1.53385435492828e-13	23.7202838551847
KLF9	0.716838911682749	4.30244567929376	9.26442970133522	4.92208043256602e-15	1.83743020433558e-13	23.715176159938
COPG	0.417989624858483	7.68814792316545	9.305159249754	4.01743680213223e-15	1.52352864124398e-13	23.6780522764478
KIFC3	0.856405739042923	3.36588423012208	9.23680043558153	5.64898494926031e-15	2.07634339102043e-13	23.6338713043885
DCTPP1	-0.660913180832065	6.51191355485151	-9.27872531699395	4.58345970427569e-15	1.72255685605184e-13	23.6324687083047
EFTUD2	-0.377400249395653	6.97395837854957	-9.28598411536117	4.42053342773763e-15	1.66506759111451e-13	23.6170320776655
WSCD1	0.82288038456839	3.03617167120123	9.22913745592593	5.86895192357708e-15	2.14775387242676e-13	23.6079751441951
CARS	0.513986647242363	5.99171312796993	9.26025559962166	5.025587007799e-15	1.86773149152068e-13	23.5929956479913
DMD	-0.817028068376479	3.07283236004175	-9.22092155137284	6.11430420576599e-15	2.22779136246689e-13	23.5642002262956
SPIRE2	0.665787014919942	4.1277941984141	9.23395798630708	5.72960013403967e-15	2.1013559789842e-13	23.5618373761761
MVK	0.653871958492164	4.89135664302806	9.24351653140482	5.46298166946712e-15	2.01239879824159e-13	23.5520914211815
NOP58	-0.507498787419904	7.90491842758256	-9.26298612686017	4.9576340497166e-15	1.84658066475413e-13	23.5000694180339
SRRT	-0.44611749660322	7.99199310007308	-9.26528035391491	4.90124921427469e-15	1.83374702146599e-13	23.4811078549852
USP39	-0.389963063375298	6.57969651008036	-9.2480721307743	5.3403088942591e-15	1.97155244917415e-13	23.4790308303773
TRIP13	-0.376749482531025	6.92683617992374	-9.25697372489071	5.10849348065285e-15	1.89014258784155e-13	23.4593619302449
FOXC1	-1.02083942695048	3.07472443214213	-9.19597180558382	6.92397878645041e-15	2.50100693789626e-13	23.4491642605813
CYP1B1	0.722026468947569	8.20586678357135	9.25711727260857	5.1048387757441e-15	1.89014258784155e-13	23.4245520185147
SCO1	-0.515742725037928	5.03048838922527	-9.21035094711063	6.44510628637147e-15	2.33813356905155e-13	23.3635818415673
HECA	0.722595008333045	5.00548681262752	9.1839407684711	7.35185131157937e-15	2.63281287654932e-13	23.3243453940913
OGFOD1	-0.488182958188993	5.54940299455673	-9.20297971550345	6.68630886866996e-15	2.42038592033845e-13	23.320836997242
IGF2R	0.675007282704006	7.22414636734182	9.22491246467228	5.99386926100299e-15	2.18867837382127e-13	23.3117192131919
SLCO4C1	1.53834724642847	2.37678338232461	9.19424931614552	6.98367683604622e-15	2.51713386650942e-13	23.308604909338
STC2	0.486721114168093	8.15963986627405	9.22040148505367	6.13017540425762e-15	2.22871855349575e-13	23.2810407192287
LYPD6	-0.561551059938203	3.87956511578535	-9.17107941217863	7.83850040374956e-15	2.78917193090016e-13	23.2342194707877
EIF2C4	0.789639797229201	3.54886019521579	9.15104275730646	8.66153568057052e-15	3.05602368611522e-13	23.2188260640531
TFAP2C	-0.361962554748579	7.03079446698842	-9.19224217418027	7.05388929627406e-15	2.53697300195457e-13	23.170743966941
MYEOV2	-0.774847270824957	5.77192154783333	-9.17430178978381	7.71363125434573e-15	2.75059209163492e-13	23.1609800935619
MGP	-0.717752011175493	4.54803787503195	-9.15471509144821	8.50448214600156e-15	3.00695474439176e-13	23.1556940784617
TOMM40	-0.626931194526875	7.44532750288925	-9.19153052322509	7.07895274148457e-15	2.54052372636455e-13	23.1427479177168
SCPEP1	0.47588059197687	5.46857195163328	9.1690454409926	7.91835542881274e-15	2.81160459005232e-13	23.1350653960997
IL6R	1.0447566832551	3.92623683264399	9.13058989698739	9.59074171311416e-15	3.35555574079752e-13	23.1031187924652
CA2	-0.624379098504345	4.851421931952	-9.14420637885098	8.9616614349838e-15	3.14863079493002e-13	23.101770100754
FDPS	0.518022372638891	7.52405088566874	9.17546131846172	7.66918658029836e-15	2.74058710189978e-13	23.0669889227021
ICMT	-0.311781296082069	6.74517217962077	-9.16537140885403	8.06466548374292e-15	2.85748867690925e-13	23.0252452865485
PPP1R3E	0.75778838223484	3.66153309866493	9.08779694587024	1.18694904828581e-14	4.08447240401891e-13	22.9208177082259
PCK2	0.716762873469554	6.71697944621812	9.12885008048661	9.67423589639299e-15	3.37770190253187e-13	22.8643191918322
COL4A5	0.517217831728008	5.34856059351932	9.11393163250989	1.04206388970153e-14	3.61806646289848e-13	22.8399695071173
MAGED2	0.469899532862638	6.24977744217637	9.11324608655035	1.04562877436234e-14	3.6205166920157e-13	22.7884695329669
HNRNPM	-0.350267378454285	8.18261239098624	-9.12721378455662	9.75342444251323e-15	3.39825563284565e-13	22.7796562600811
SQSTM1	0.604223565197445	9.89584571507719	9.13124326355332	9.55957272916935e-15	3.35166235477208e-13	22.7586242920556
TOMM5	-0.541044702654983	6.01541417089183	-9.0979966200289	1.12815314452875e-14	3.89015117301007e-13	22.7570513787993
CDK2	-0.37723589777929	6.36332338174798	-9.10324425702543	1.09904568791529e-14	3.79761158774696e-13	22.7567072511852
NOL11	-0.515087846555258	7.63294480300249	-9.1137980191471	1.04275773446369e-14	3.61806646289848e-13	22.7252347828952
FNIP1	0.901470459034534	7.0007693406014	9.08300209314357	1.21563674734743e-14	4.16604691857345e-13	22.6793677244235
ATP2C2	0.621486952044032	4.47398742109369	9.05752029418911	1.38012287538312e-14	4.6534626951426e-13	22.6765131751369
DUSP3	0.435716779365722	6.61964217285845	9.07428774385517	1.26955920363857e-14	4.33308329013295e-13	22.6273270959679
SRM	-0.739879643693968	6.67718613119761	-9.07606592876492	1.25836559416861e-14	4.30366179895213e-13	22.6158700320078
KCNK5	-0.870624398500681	3.44263621918722	-9.02285787280168	1.6401068332533e-14	5.47714657467329e-13	22.6090032151292
IDI1	0.58982001647854	8.24081320584377	9.08690292802148	1.19224621270805e-14	4.09427631649474e-13	22.6012635362502
RRM1	-0.423404053356312	6.8620563887107	-9.06837061306998	1.30752821313709e-14	4.4445328935985e-13	22.5471408938268
FAM117A	0.832243781189798	4.06986327858689	9.01510901467986	1.70461268167075e-14	5.6788730056298e-13	22.5460584254033
ELOVL6	0.446216040699629	5.7916723212754	9.05831663117622	1.37466072861504e-14	4.6444092980521e-13	22.5425392623742
SHMT2	0.481831972096594	7.73571224256384	9.07314025428684	1.27683533953551e-14	4.34904159234049e-13	22.5368938931578
SNRPA1	-0.547040941751807	6.55768561677769	-9.05200607168859	1.41854471213716e-14	4.77338868526798e-13	22.5103866077273
FAM110C	0.5986622802553	4.18093396982896	9.01224198173743	1.72911624926062e-14	5.74349012584909e-13	22.5046778615953
TPD52L1	-0.410337277579659	8.28238880494752	-9.06602998155733	1.32285869054573e-14	4.48752307113321e-13	22.4867394806325
SLC1A4	0.785918730928132	5.25676281097074	9.01203750768407	1.7308771965008e-14	5.74349012584909e-13	22.4675440653101
SYTL4	-0.742972561058191	3.68194817646986	-8.97844510671459	2.04588883851478e-14	6.72209134289219e-13	22.3797771171506
FKBP4	-0.512775740131111	9.34824450160857	-9.04783932852751	1.4482844902965e-14	4.86367666982304e-13	22.3744612870796
MKI67IP	-0.443604328203469	5.62248412814566	-8.99452811196798	1.88850542598061e-14	6.22946050179483e-13	22.2788663393029
EWSR1	-0.320110347118629	8.51988229127562	-9.02347501151296	1.63507545248595e-14	5.47714657467329e-13	22.2740600655843
CORO1C	-0.37258213487195	7.05419300735463	-9.00814986020982	1.76470068368833e-14	5.84412955128786e-13	22.2714494823152
ASS1	0.555297011492357	8.63241051672047	9.02277471776744	1.64078595665589e-14	5.47714657467329e-13	22.2424626048562
FARSB	-0.418171213164831	6.50226529537963	-8.98850758821594	1.9459526278153e-14	6.40632121015416e-13	22.1849424375308
ZNF488	-1.9695314246806	1.54517948459013	-9.14712388369765	8.83232923936194e-15	3.10972366734924e-13	22.178325586036
BEX2	1.66848180939577	2.56334497472085	9.00709607075143	1.77398205816456e-14	5.86325611477157e-13	22.1618353793231
LAS1L	-0.482961768753571	5.84645109538498	-8.97329977264051	2.09895363432625e-14	6.88292168244553e-13	22.1419424525771
C1orf85	0.68395315547334	3.35745719086563	8.92314894529182	2.69383379221138e-14	8.73094502731455e-13	22.0889218165923
CT62	-1.80507280146831	1.17567018896314	-9.06340389774545	1.34027256210838e-14	4.53739237423088e-13	22.0804635365909
MARCKS	0.833758427522771	3.47989106476173	8.92489436504785	2.67054564066931e-14	8.67227287272885e-13	22.0744017204801
SPECC1	0.348761355684796	6.20317410398099	8.94603275814003	2.40396554004953e-14	7.86769465592728e-13	22.0154608852352
CCND3	-0.520800367265477	5.9884165073758	-8.94002812784686	2.47686725523179e-14	8.09045468290946e-13	22.0049187813435
RG9MTD1	-0.684999820749872	4.87575608714673	-8.91510507583949	2.80380601013518e-14	9.05228797557931e-13	21.9436348251707
HEXIM1	-0.465100074239652	6.03291130128041	-8.92838490487718	2.62457444153493e-14	8.53956866930548e-13	21.9271068678048
NUCB2	0.672454976653892	5.80176201494718	8.92191369961759	2.71043737412993e-14	8.76776685588955e-13	21.9092470802414
ZWINT	-0.405430267967924	6.99433473587046	-8.935404316925	2.53450508934056e-14	8.26258540236481e-13	21.8757508141733
FHL1	-1.23870461683319	2.27720900127504	-8.88933959632796	3.18713654131992e-14	1.02280159285854e-12	21.815343533006
S1PR3	0.517905119383921	5.23574053139686	8.89237522519216	3.13938425296177e-14	1.00967427397178e-12	21.7848871407601
MNT	0.616733955904252	5.09078222795694	8.87779389997616	3.37547412069483e-14	1.0793772312524e-12	21.7692264624279
MT1F	1.75610652173021	3.917475381179	8.84994213459198	3.87679043248949e-14	1.22794399986656e-12	21.6657671598139
ABCF1	-0.328991605533021	6.97104387965803	-8.88900572344275	3.19243262061801e-14	1.02280159285854e-12	21.6588294745451
GPRIN1	-0.533511792662005	5.58510716325609	-8.85475277053729	3.78517834562951e-14	1.20348522152677e-12	21.6309474807462
NOM1	-0.422128410934576	5.60386716437735	-8.85947369062375	3.69737577687884e-14	1.17780785700041e-12	21.6122711567512
PNO1	-0.456894217740973	5.37154395269287	-8.84397655872697	3.99347617238457e-14	1.26251220239999e-12	21.5469098011683
PI4K2A	0.44870817526805	6.12383947389819	8.83917106949236	4.09001471616143e-14	1.28816207369273e-12	21.5312491913947
SFXN2	-0.539043205178013	4.3790944591322	-8.81762266597855	4.55235412832264e-14	1.42556831336215e-12	21.5136763055873
SCFD2	-0.608534594567936	3.68835924831519	-8.80321521664747	4.89021710626617e-14	1.5201485294646e-12	21.5090913082438
C1QTNF6	-0.523501676540681	5.85808558917953	-8.84020598149721	4.06902925592438e-14	1.2839706655864e-12	21.4800354231936
PKM2	-0.386561022179933	11.1954919975134	-8.87493710011601	3.42376477439388e-14	1.09272981081991e-12	21.4063915380065
NUDC	-0.528511431817073	7.81231681290727	-8.83675891754459	4.13934742774712e-14	1.30124899213614e-12	21.4055779814337
CA12	-0.442899432099699	8.30245847554294	-8.85076784761148	3.86090998897023e-14	1.22523450959275e-12	21.3979763843559
YIPF5	0.530168995642294	5.97568277475636	8.81726791955798	4.56038655613939e-14	1.42556831336215e-12	21.3793781846802
VIPR1	0.774774340755705	2.87313926418653	8.76687230616777	5.85783874018335e-14	1.78445346249228e-12	21.3679617510411
KIAA1949	0.45156494907407	5.35395362941306	8.79379607119926	5.12451410437027e-14	1.58708099780534e-12	21.3247049183747
MAP1LC3B	0.461753097062205	7.62558097053956	8.81211869915802	4.67858427778881e-14	1.45978812428619e-12	21.31873015686
FAM100B	0.705083709241127	4.68498883290866	8.77598336456889	5.598649665161e-14	1.71486844322624e-12	21.3041001858127
SAFB	-0.374285392632914	6.68636350888845	-8.80748942080311	4.7874543206142e-14	1.49097553180544e-12	21.2917274289256
SYTL5	-0.579261395273384	6.27327726214877	-8.8011341157306	4.94104596498211e-14	1.53309930831838e-12	21.2836627349995
RAB27B	0.74376534010846	3.74798087657455	8.76740209699351	5.84244476132701e-14	1.78301179175972e-12	21.2636401257674
SC5DL	0.569313461519098	5.95621961994831	8.78838179452451	5.26422769877663e-14	1.62433476078119e-12	21.2608234002594
VDAC1	-0.278948125874235	8.64857654914743	-8.8204590031671	4.48863736895696e-14	1.40840471591813e-12	21.2573253072621
SLC5A8	-0.791652634304065	3.40301580503311	-8.75575354690019	6.19041626047659e-14	1.87892053611997e-12	21.2469774195604
KAT2A	-0.483109544544823	5.8590835821966	-8.78950605469132	5.23490723371591e-14	1.61827335631543e-12	21.2334181238306
GPR68	-1.60755193309069	0.982984741669178	-8.90816788372119	2.90224035027039e-14	9.35203614988864e-13	21.2311581564535
CSPG5	-1.34212500724953	2.40904999889135	-8.77898916205034	5.51567728190149e-14	1.69566519967869e-12	21.1949980928573
ANKMY2	0.557597986175361	4.97012883350875	8.74416540180414	6.55709698697546e-14	1.97943844783714e-12	21.1467153033193
INSR	0.540992194751065	5.23683720530654	8.75588603921532	6.18634438675057e-14	1.87892053611997e-12	21.113673325234
ORC1	-0.52756631266292	5.1846323732333	-8.73693450559224	6.79680169020223e-14	2.04441927098817e-12	21.1078487464305
AMD1	-0.462910595738867	7.52030033171399	-8.77760856721683	5.55363391356521e-14	1.70420134991678e-12	21.0951322992809
MTHFD2	0.50304361867506	8.84962947346899	8.78387081187021	5.38353028423232e-14	1.6580876698619e-12	21.0779971552954
FUT8	0.357237821560356	7.00088483209045	8.76909779976614	5.79344406169514e-14	1.77128991750986e-12	21.0511488774861
ACOXL	1.23288710903042	1.81360436421082	8.72791586152326	7.10805829466437e-14	2.12656828121587e-12	21.01013268547
CDK2AP1	-0.368250195415328	6.97555780155385	-8.74896376754226	6.40270549825001e-14	1.93632634272573e-12	20.9741017525176
CCT8	-0.36682231222728	8.27494871275217	-8.75428266604471	6.23580073401019e-14	1.88926687455772e-12	20.9376357125334
NCS1	-0.484456269976222	5.86554187983117	-8.72007291727396	7.39027583063857e-14	2.2070530891357e-12	20.9246330862068
ATP5G3	-0.465435601328735	7.2949358482204	-8.74213279877981	6.62361255624957e-14	1.9959152502832e-12	20.9171384502487
FAM107B	0.571583840956184	5.86558592295604	8.71105460464784	7.72863091898303e-14	2.30398615845048e-12	20.896760752496
CTDSP2	0.41440285429504	7.03859871961167	8.73143346153218	6.9850001372891e-14	2.09349717376385e-12	20.8873169511035
TMEM135	0.670576422012495	4.37881070673212	8.6801888280476	9.00799845358485e-14	2.6569623657452e-12	20.8613146067127
SH3BP4	0.432846122590228	6.36225326389235	8.70660836419279	7.90109247196432e-14	2.35120766016248e-12	20.8324603782525
HSPD1	-0.426088363311802	11.0907695448554	-8.73596768228025	6.82950769854838e-14	2.05056888241514e-12	20.7452767063098
DNAJC11	-0.438722326641261	5.57026347477615	-8.67219433148102	9.37249110346323e-14	2.74992177568981e-12	20.6965232114558
ZDHHC7	0.359791863906636	6.58952859629132	8.68733054245103	8.69436288382005e-14	2.56898453832167e-12	20.6909287222102
DNTTIP2	-0.537856455564593	6.25344134451659	-8.65864967820519	1.0023919208185e-13	2.93590236143057e-12	20.6324642413236
ITGA3	0.466594457941232	6.46603076156152	8.6726517489357	9.35124483024016e-14	2.7485099919321e-12	20.6164056173835
ETF1	-0.361881038388951	8.8558183009287	-8.6877957022926	8.67431697862063e-14	2.56759782567171e-12	20.6112594949204
YWHAG	-0.454582246288382	9.44887194602258	-8.69085556156033	8.54359770653428e-14	2.53338879510779e-12	20.609213700921
FN1	-0.758754907815664	3.6820742538259	-8.61308447887697	1.25653178520833e-13	3.641982248843e-12	20.5759312858686
CCDC149	0.643865930758807	4.09097082016285	8.61188692318426	1.26401416755915e-13	3.65733095817633e-12	20.5636642381947
KRT18	-0.498499426358698	12.4951145073465	-8.69680162509369	8.29517141681904e-14	2.46409319315953e-12	20.4849613841699
DLD	-0.439977795330092	7.34903439944144	-8.65686634697159	1.01129872035823e-13	2.95681115371871e-12	20.4820471292731
CDC45	-0.539494053709926	5.8356622187825	-8.62601413718863	1.17850663468507e-13	3.42771216669099e-12	20.480445524452
ALDH1L2	2.00135663953247	1.6663329266132	8.67685848779799	9.15808779530902e-14	2.6964764135343e-12	20.4679181253915
TRIAP1	-0.600184112248431	5.52501063526824	-8.61963426632695	1.21638314593948e-13	3.53173467581455e-12	20.4662871834178
ERBB2	0.449734454181871	6.29299432476839	8.63517814998631	1.12615031271602e-13	3.28686524081373e-12	20.4352166642306
MAGEH1	0.837960442612524	3.15625687385315	8.57328013424957	1.53057504135156e-13	4.40573786429663e-12	20.3947347327267
DHRS3	-0.962831078596737	3.69857624584409	-8.56210173326009	1.61773940134587e-13	4.64863810104954e-12	20.3689872138925
CD3EAP	-0.732653273601553	3.28983670677087	-8.55946214663965	1.63903395099251e-13	4.70175022236685e-12	20.3380128709461
PDCL3	-0.554186644588841	4.80799672262286	-8.58929128103503	1.41382335157211e-13	4.0837274148e-12	20.336046856087
GSPT1	-0.330338402530854	8.24364031095539	-8.63080345328709	1.15084814085647e-13	3.35309831144312e-12	20.3328770869641
ORAI3	0.784862774637803	2.72356994645567	8.55165200887347	1.70369240672509e-13	4.85392705452649e-12	20.3247989555574
DTX3	0.62802336612874	4.06558288137529	8.55564938577732	1.67028737039356e-13	4.78088995454363e-12	20.2855460988304
ANKRA2	0.690043940564431	2.84871154681705	8.53203846828225	1.87750452440958e-13	5.30395028145707e-12	20.2299913653692
NHSL1	-0.593349746552689	4.4585685565951	-8.53636193020986	1.83773118048103e-13	5.21803332128433e-12	20.1720981699231
WDR43	-0.471839708717694	6.92341434819325	-8.57528061539363	1.51547773921463e-13	4.36980167424578e-12	20.1242733304357
PRKCH	0.602728778406416	4.05612609865028	8.52538351191436	1.94041009483063e-13	5.46320175521e-12	20.1189408677834
DPH2	-0.511683594281975	5.65087014172332	-8.55540152794408	1.67233952607511e-13	4.78088995454363e-12	20.1171461400588
ARPC5L	-0.486597492890516	6.17099878854252	-8.55453883310084	1.67950189166004e-13	4.79317229285366e-12	20.0956809969992
TMCO3	0.558495600436211	5.21897340767022	8.53662437372779	1.83534408204804e-13	5.21803332128433e-12	20.0948129889916
RAB3IL1	1.09335062564546	2.49070925131703	8.49335745474785	2.27379603923016e-13	6.34840817363692e-12	20.0296915459267
FAM32A	-0.4680771636693	6.87321034343708	-8.53547079565826	1.84585976942825e-13	5.23223030235901e-12	19.961061003939
OSBP2	0.661161899707339	3.33430866021354	8.47391905014642	2.50339589533992e-13	6.94308340856796e-12	19.9377873183588
MTA2	-0.33190826724051	7.60093414852825	-8.53359506364619	1.86308682179417e-13	5.27212588962532e-12	19.8925828234274
GIGYF1	0.425078169369618	6.86024438341345	8.52877205017506	1.90812186525733e-13	5.38135414410852e-12	19.8923114741208
TBRG4	-0.497972118514073	5.90537271963809	-8.51609107940692	2.03177727510246e-13	5.70124885047207e-12	19.8799358053469
SDC2	-0.637754687037867	4.35516141212655	-8.47015937948485	2.55040187780734e-13	7.06174188815398e-12	19.8712745915723
PPPDE2	-0.479770162016997	5.21242868357382	-8.48778636979068	2.33736426904478e-13	6.50417305083275e-12	19.8701582361217
PRPS2	-0.437488823083647	5.71795283096205	-8.50442023000595	2.15263041543035e-13	6.03024976007657e-12	19.8576604743828
DYNLL1	-0.471440551012659	7.46873458352603	-8.52051415086862	1.98776480351099e-13	5.58712244939795e-12	19.8334541644114
SLC22A5	-0.401229616024434	5.57176155799238	-8.48402806962151	2.38124569693099e-13	6.61527459061029e-12	19.8282790616936
ABCE1	-0.553440917819219	6.99811126334909	-8.49684633501367	2.23486736326107e-13	6.25015414434417e-12	19.7211190462731
MCM2	-0.527600871267187	7.14843263580109	-8.49161283222727	2.29351523736248e-13	6.39279147160836e-12	19.7139669799491
SLC16A13	0.887574387755053	1.95430622080894	8.41997236933889	3.2689640671063e-13	8.91845922647403e-12	19.6941129258395
FKBP5	-0.452307863987172	6.27318051267628	-8.46664544138022	2.59513073106289e-13	7.15007682805531e-12	19.6544370774478
UBE2N	-0.455944137785616	6.68122111797332	-8.46916233158625	2.56301459897641e-13	7.08261159420542e-12	19.6244866551287
RERG	-0.482107157142785	5.41567838506433	-8.45253009043569	2.78282401590295e-13	7.64202772445993e-12	19.6011431946586
SIN3B	0.512707327137478	6.37823226244561	8.45451198853709	2.75567549168475e-13	7.5799205465355e-12	19.5609625256119
ORC6	-0.504839426359906	4.88102101666394	-8.41311586991595	3.38167097813036e-13	9.19594559971581e-12	19.5378876961688
PSMD12	-0.519495494722507	8.6642897700559	-8.4688948261029	2.5664091282519e-13	7.08261159420542e-12	19.5262050300866
GPR56	0.503192856156145	6.31376459023722	8.4395893670398	2.9667628868604e-13	8.12048159081069e-12	19.4853747265356
RRP9	-0.608482761085914	4.53028106622782	-8.39885521590428	3.62864476137403e-13	9.7879766111644e-12	19.4601191662094
GLB1L2	-0.562195586803745	4.6446061418494	-8.39358787832918	3.7243457012928e-13	1.00051765327857e-11	19.4587845062557
SORD	-0.474701871556351	4.79101008331398	-8.40165524736117	3.57877359919182e-13	9.66904841242068e-12	19.4386809270096
SHPK	-0.429859667161387	5.22228770430165	-8.41087079514171	3.4194107774463e-13	9.2534346022673e-12	19.4151537227975
ULBP1	1.9342881156001	3.02515929318583	8.41338991258827	3.37709283543249e-13	9.19594559971581e-12	19.4091344857009
FTL	0.605489818854711	9.64335702188715	8.44682325211788	2.86249606920187e-13	7.84793184612001e-12	19.3788259032089
ATXN7L3B	-0.382062103916596	7.35809121352165	-8.42390619431238	3.20599863745164e-13	8.76096751842177e-12	19.3382445475002
KDM1A	-0.31173551515313	6.66648144044669	-8.41211372579472	3.39846548503627e-13	9.22661311229651e-12	19.312347734974
MAOB	-0.717889042843317	3.84564122146316	-8.34684607186679	4.69171255257167e-13	1.24546350363823e-11	19.3107170664327
BCL2L11	-0.5163034372241	7.28439740389454	-8.39678265324955	3.66600460516063e-13	9.87282786098331e-12	19.254300431819
EIF1AX	-0.487345103984595	6.4127075837988	-8.38537792932769	3.87855060230723e-13	1.03783808436778e-11	19.2384827727863
MRPL3	-0.373340815914816	6.66839344348267	-8.3934375431529	3.7271137167696e-13	1.00051765327857e-11	19.2384669195394
HNRNPF	-0.245511613067931	8.72827354609955	-8.41175443026797	3.40450699144902e-13	9.22803483387252e-12	19.2361135638152
MAFG	0.606077279335923	6.70722584074029	8.36032844277581	4.38948778262721e-13	1.17081010648576e-11	19.1675216917927
IMMT	-0.268548028317465	7.46207264884817	-8.38126097169273	3.95825738663329e-13	1.05747438552804e-11	19.1444953505928
DDX31	-0.425000552338435	4.91696266440225	-8.34140635927505	4.81944313797792e-13	1.27734337622096e-11	19.1354378123889
MCM7	-0.442246481448853	8.92644984183673	-8.3891612850972	3.80671396941219e-13	1.02024814782772e-11	19.1334479911784
KLF11	0.607541860668221	4.71299190209244	8.30975424062864	5.6344732215579e-13	1.4792924671481e-11	19.0830387158665
EBNA1BP2	-0.473441147967151	6.87736051760932	-8.35581565118834	4.48842317340341e-13	1.1952928208917e-11	19.0562617103735
DYRK1B	0.707310663275332	3.9767890028409	8.30876863305275	5.66194555375747e-13	1.48417519500063e-11	19.0528712960156
MT1X	1.08333972052819	5.90502223325212	8.29773933246165	5.97862580011304e-13	1.55985238504041e-11	19.0417036087097
RGL2	0.405076416515615	6.4058248241269	8.34843208994399	4.65511032887716e-13	1.23771168744263e-11	19.0348998953199
SPRED2	0.525553807331349	6.18700431150024	8.32291893915485	5.28001383785645e-13	1.3927910319292e-11	19.0050639145413
DDX19A	-0.364370367084558	5.43069330746878	-8.31359275266166	5.52874060233925e-13	1.45381537474091e-11	18.9407580874352
VCL	-0.498150849319349	7.3146997792152	-8.32590793487875	5.20268240384725e-13	1.37456019781898e-11	18.9260894824579
MAPRE1	-0.29234366634216	8.06349737179606	-8.33839280075548	4.89169053575418e-13	1.29444038797394e-11	18.9232669998864
MBD6	0.519235467276522	6.68676939051791	8.31745505188768	5.42434834646096e-13	1.42861105112147e-11	18.911132020116
GPT2	0.629246342628917	5.26200505932701	8.2861425188789	6.33064954783962e-13	1.64655961178958e-11	18.8744285659722
BCCIP	-0.440821554391572	5.94358513204192	-8.30492614272088	5.77032968239186e-13	1.50785927513002e-11	18.8665891684616
GRB10	0.684307141255418	3.92111678391079	8.24672427293565	7.68892573461846e-13	1.97830144593476e-11	18.8304561981635
RBL2	0.466288639319044	5.15278361148702	8.28662273930894	6.31567061078677e-13	1.64522235661679e-11	18.7818148316295
CALU	0.448401636575411	7.80667738807803	8.30780795139057	5.68885155994296e-13	1.48889442079008e-11	18.7727322841693
SLC2A14	1.35986140734247	2.08290236308146	8.25123312109492	7.51991040663373e-13	1.94078675371207e-11	18.7608419453727
LMO4	0.655499392836107	3.9837022648086	8.23640236189759	8.09022940724233e-13	2.07199075967413e-11	18.7408310812691
SYT17	0.616403003042428	3.50697809396667	8.22764472840943	8.44703276013475e-13	2.15347829086118e-11	18.7201594849944
CTNS	0.529453555276009	4.86487909607874	8.24799611490568	7.64087084645191e-13	1.96896647205026e-11	18.7028366465956
MRPS2	-0.581036136595388	6.32238945539643	-8.27504948068893	6.68668710239601e-13	1.73376984651893e-11	18.6949611057015
SNX30	0.54736712119483	5.6693785140862	8.25792375089696	7.27590827479915e-13	1.88071545576107e-11	18.6841759801189
COTL1	-0.483295049612686	6.3012920250834	-8.26854066791702	6.9048066199093e-13	1.78755396147621e-11	18.6809989845877
PDXDC2P	0.617335886176198	4.97240988817094	8.23397008329168	8.18779154092494e-13	2.09377103563347e-11	18.6554805094388
TMEM201	-0.626055940760078	4.91970793236712	-8.22967196208565	8.36306951400009e-13	2.13532785575782e-11	18.619403991243
GPI	-0.380263006763764	8.82152349288825	-8.28363690542994	6.40938019547983e-13	1.66444836008082e-11	18.6020274322993
FAM111B	-0.738191904223616	5.4965167502795	-8.22433673480186	8.58584895511351e-13	2.18553634589526e-11	18.5469844220545
TSFM	-0.435216616220064	5.48546736962361	-8.23726446033411	8.05592813239678e-13	2.06637027739576e-11	18.5354962611951
BYSL	-0.541662361540894	4.79260143478262	-8.22151948248393	8.7058620744486e-13	2.21271789259998e-11	18.52633241876
GPRC5B	-0.894020149371811	2.45784380495831	-8.17859705968469	1.07552367925905e-12	2.69671034661596e-11	18.5198539460899
PTCD3	-0.389355642592118	6.28864477002435	-8.2385535786986	8.00490665884657e-13	2.05643715764286e-11	18.4939956418403
PCMTD1	0.657009354261567	4.3750109778415	8.20288818552664	9.54271934514244e-13	2.40712576663895e-11	18.489059144184
HAUS7	-0.693514018627794	4.48295888803818	-8.1582610550356	1.18875036485492e-12	2.96284070072038e-11	18.3174240819207
ARF3	-0.314079053149152	8.18663045276772	-8.2189809765447	8.81543134662042e-13	2.23716652262337e-11	18.3028526920591
ILF2	-0.337850001145382	8.38520566285941	-8.21844920130646	8.83855775751805e-13	2.23963696873836e-11	18.3004492554981
ZSCAN12P1	0.990487074815226	3.68751195985995	8.13209754497297	1.35204928834349e-12	3.33505491124728e-11	18.2940095029106
CA8	-0.505667192323283	4.392737592188	-8.1723941583467	1.10887163655098e-12	2.77616306132913e-11	18.2891475103516
DDX23	-0.341440600446608	7.07871594119148	-8.20490589753999	9.44835228904855e-13	2.38692211000073e-11	18.2841979307357
LOC100128881	-0.792825191052692	3.75482437105263	-8.1351165419475	1.33212055929659e-12	3.29599029929413e-11	18.2815509751954
YWHAB	-0.295178366796815	8.87282646012746	-8.21759010125849	8.87604697552089e-13	2.24573388227854e-11	18.2768708111714
SLC7A8	1.18912484270084	1.00622567988291	8.19315717177731	1.00111818499815e-12	2.5214910430586e-11	18.2668771352345
TMPRSS2	0.690547839207665	3.36873840416803	8.11742022304397	1.45324776975209e-12	3.56365332864134e-11	18.2331045038185
ELAVL1	-0.356422792845166	6.24608651299385	-8.18103370118639	1.0626988134182e-12	2.66855479813904e-11	18.2320353456931
VAV3	0.56499227354646	4.22798339582382	8.14651465711118	1.25948224396538e-12	3.12516039288977e-11	18.2297613761089
SLC11A2	0.381984578279979	5.87023936765811	8.16853543149221	1.13013442926867e-12	2.820950476879e-11	18.1818501313376
ERH	-0.455962486102759	7.2937426846494	-8.17032107724079	1.12024494919137e-12	2.80044492231336e-11	18.1216565106048
ADIPOR2	-0.355959580821679	7.46796626190616	-8.15642359431257	1.19954791418051e-12	2.98530346975519e-11	18.0687750940786
DRD1	0.615979491899212	2.74621479866302	8.09487174159714	1.62360078403128e-12	3.963956133159e-11	18.0651626299462
CNNM2	0.711863456810117	3.77749601931137	8.09028790883437	1.66059103577054e-12	4.04246353453079e-11	18.0483295816787
DTL	-0.669515932230887	4.94311691747977	-8.08328532684306	1.71872634381409e-12	4.15976546656249e-11	17.990472027698
LMNB1	-0.322200570583398	7.53408584336184	-8.15264137190669	1.22208198041627e-12	3.03686464197352e-11	17.9734568946301
MCMBP	-0.322817686664266	6.87255094490843	-8.13454971946474	1.33583977905069e-12	3.29993862109952e-11	17.9685779316598
MARS	0.366393003988767	7.53403598710376	8.13017886338281	1.36486873900137e-12	3.36171793682753e-11	17.902126197044
GRB2	-0.23296337723926	8.66995505339167	-8.13509363642016	1.33227065434276e-12	3.29599029929413e-11	17.881082486206
ICA1	0.550135450911548	5.12965418487781	8.0814748962778	1.73408336722904e-12	4.19086853085816e-11	17.863047249249
HN1	-0.443516383885484	7.50060514726547	-8.11858625572906	1.44493945594951e-12	3.54848274027893e-11	17.8504598619814
RARG	0.417038230910437	5.8051917189934	8.10079340332757	1.57702673044789e-12	3.85587646783779e-11	17.8420532511171
UBE2Z	-0.227685460485805	8.42376855782317	-8.12043176826499	1.43188622936622e-12	3.52159783822363e-11	17.8323302348445
LOC100505783	0.984098920886385	2.60123017261685	8.0173626876199	2.37564217107245e-12	5.65152769118289e-11	17.7649401315612
PJA2	0.581696392594717	6.48815187283961	8.08756969859261	1.68292134312228e-12	4.09086868348502e-11	17.7640989713476
GOLGA5	0.447347035504325	6.50316136362765	8.08462862833903	1.70741933932563e-12	4.13838855520028e-11	17.7635614275823
NAA50	-0.490325995620045	8.5427797614859	-8.10239171657379	1.5646855699238e-12	3.83130329010332e-11	17.7522360718541
TMEM214	0.336156429809138	6.57851948414562	8.08628203387731	1.69360372874766e-12	4.11086048760172e-11	17.7476556297055
RBM25	-0.475595578356182	7.60889259966709	-8.09109721267132	1.65399971918596e-12	4.03228736205044e-11	17.7377899623399
ATG13	0.308415199117345	6.66488912292753	8.07516550171539	1.78867855566517e-12	4.31657433837581e-11	17.7007085705323
EED	-0.459784273246697	5.40889822331406	-8.05045880440331	2.0194423767956e-12	4.84550277037727e-11	17.6861778397163
LOC729737	0.833712584722128	3.50946848571902	7.99972604013286	2.59033098007537e-12	6.14477947670645e-11	17.6451138039294
DNASE2	0.454198906324729	6.10412892718287	8.06183014866819	1.90976509394689e-12	4.60214862120573e-11	17.6450519325671
PLXNA2	0.77111693276893	3.53396586876337	7.99843384429188	2.60679964436668e-12	6.17508742951676e-11	17.632789886578
PHF21A	0.528840671631231	4.42886756841039	8.02153581837714	2.32749184143208e-12	5.55277796806136e-11	17.6296210387259
DCAF13	-0.406147276785084	7.1731724586828	-8.05989216270139	1.92802866703528e-12	4.63280911314626e-11	17.5875980886998
UBQLN4	-0.332463726480712	5.9669418316818	-8.03544713950618	2.17388973201543e-12	5.20861488226734e-11	17.5563111187612
ADCY9	-0.521927084579557	6.02902385324904	-8.03191625132015	2.21189303282702e-12	5.28452844014272e-11	17.5269046420475
YWHAQ	-0.29381076617304	8.99963570545702	-8.0614092083786	1.91371733353074e-12	4.60503722100259e-11	17.5075625489491
FGFR3	-0.819474672748407	4.07282220460842	-7.96839794683431	3.02038154042656e-12	7.06473578770542e-11	17.5038195845241
RDH10	-0.544051399225602	4.7202793840158	-7.99042332007716	2.71124262326971e-12	6.3863129058539e-11	17.4850373251987
CIDEB	-0.413775870592052	5.17338405518609	-8.01183837490654	2.4409110946608e-12	5.79855073112318e-11	17.4763750473106
SLC26A11	0.503320379630437	4.66177915381953	7.97940372358928	2.86175698026025e-12	6.7219134463304e-11	17.4357815397885
TNPO2	-0.346383489691303	7.47521809216542	-8.01914931943475	2.35490748266415e-12	5.61018130200502e-11	17.3639681805407
SNHG7	0.659748492566112	6.34225597804457	7.99708342862079	2.62412168406096e-12	6.20732829479992e-11	17.3549466903372
VCP	-0.283710173169116	9.48783807709923	-8.03216860481839	2.20915511733138e-12	5.28452844014272e-11	17.3478847049951
SEH1L	-0.418514934258725	6.06232704470859	-7.99509194791371	2.6498760711789e-12	6.25939652745706e-11	17.3445076564934
KIAA0930	-0.51664827173613	5.01105197103267	-7.96632856273154	3.05117026899089e-12	7.12678374002845e-11	17.2986163073976
SYNPO2	-0.602151193591276	5.70477138016374	-7.99250044517066	2.68376719653976e-12	6.330510944278e-11	17.2838029687043
SLC41A3	0.497158764792125	4.12003658580962	7.94419495430186	3.40066719131223e-12	7.89899418159801e-11	17.279685448379
ANKZF1	0.427852125434474	5.19173730182175	7.96526348003028	3.06713834975498e-12	7.15408950645778e-11	17.2732554502725
WDR5	-0.34811833155618	6.34106655747517	-7.9866702978553	2.76159805830863e-12	6.49577579847448e-11	17.2630071007932
RAB39B	0.88913005333551	3.86021553302682	7.91207137879182	3.97993324691828e-12	9.13037086714146e-11	17.2548129031995
AK2	-0.373205392152698	6.70258814360315	-7.9768061224815	2.89843153552381e-12	6.79850897617113e-11	17.2251508368308
TSNARE1	0.861598376029643	2.31194820162034	7.88090254951967	4.63561033857766e-12	1.04623410664471e-10	17.1189385281768
DHX33	-0.419867903816715	6.23658796130106	-7.95149704533743	3.28117071799127e-12	7.64266004006769e-11	17.1169892995055
PPP2CA	-0.321170113918755	8.24439244529558	-7.96898237163643	3.01174247982532e-12	7.05439513061606e-11	17.1095457594065
LMBRD1	0.509575017419911	4.42113778211083	7.91425702088473	3.9375820235732e-12	9.04562112118657e-11	17.1072862311427
MB	0.70805494362485	4.1598377841617	7.89917644194004	4.23918631553148e-12	9.67205347079787e-11	17.0889305642011
NUPR1	2.60416598483719	-0.28041334289451	8.18296770164527	1.05262804141563e-12	2.64724080671203e-11	17.0810701521365
DCTN5	-0.313080233561761	6.95695627077685	-7.94534632816864	3.38154166495351e-12	7.86549413138839e-11	17.0460637229868
RAB26	0.775247183431959	2.80681855173132	7.8714269173937	4.85547664358037e-12	1.08705477091349e-10	17.0250405855368
TLE1	0.409707350875724	5.83575462270936	7.92642475224197	3.70987583240784e-12	8.5696082073465e-11	17.0085912052969
SKP2	-0.527505315075376	3.7838978800719	-7.89183876609	4.39414199759233e-12	9.97118463605619e-11	16.9975904471172
WBSCR16	-0.453083422430415	4.60397342242727	-7.89443131301743	4.33875960072993e-12	9.85888798404991e-11	16.9943108428245
LLPH	-0.500829183614401	5.55351113717159	-7.90330588818668	4.15438521818586e-12	9.49152163783337e-11	16.9435932338587
LAMB2	0.42688058907031	6.56813199042153	7.92235412181002	3.78455584576033e-12	8.73005682268908e-11	16.9341086162865
PRPF19	-0.3895134341143	7.81262139243232	-7.93070578086499	3.63291762859142e-12	8.41508509980097e-11	16.931897517914
AMOTL2	0.405378812733022	6.53606103651251	7.90590644167968	4.1018494790264e-12	9.39716858729281e-11	16.9221085066314
FASTKD5	-0.469149278442318	4.5714312755012	-7.87786501109975	4.7049904832645e-12	1.05761103282413e-10	16.9214369862581
TPI1	-0.435704156575209	9.47040322818404	-7.94279021385442	3.42414725391419e-12	7.94250189659651e-11	16.9095190982256
ZBTB2	-0.422308121994174	5.97859175594434	-7.89576093930992	4.3106259319854e-12	9.80828681449303e-11	16.9081503607868
SDHA	-0.4134543924516	8.20396736906472	-7.92853115415728	3.67180931814337e-12	8.49340788888379e-11	16.8821329174521
NRBP1	-0.283791670441567	7.88984537354491	-7.9169454337255	3.88610321052558e-12	8.95195455824101e-11	16.8639436952924
YWHAH	-0.346521143343177	6.90005933501894	-7.90531669656185	4.11370510096861e-12	9.41143695056074e-11	16.841563504405
RPA2	-0.415551889784557	5.58277401266441	-7.88218338272126	4.60666094624107e-12	1.04110537385048e-10	16.8360694538274
DVL2	0.485244591460908	6.03267457614498	7.87958502029673	4.66557800668899e-12	1.05016321108838e-10	16.8056779051608
HNRNPK	-0.252471337630796	9.87420237571892	-7.9145679693153	3.93159332259605e-12	9.04428703261297e-11	16.7656159292781
FADS3	0.649066503023485	5.39121417142674	7.84600964922038	5.49783058971674e-12	1.22431050309484e-10	16.7315509694644
B7H6	1.69730130970064	1.88104196573665	7.87219070175543	4.83737626911931e-12	1.08445416521114e-10	16.7234933560681
TMEM150C	0.381759919080957	5.04427325230211	7.8658600359043	4.98945342080224e-12	1.11555640387028e-10	16.7213543420013
ATP2B1	0.548867526766257	7.87026955954155	7.88561695938331	4.52993967067522e-12	1.02654080016765e-10	16.7126301716235
TIPIN	-0.639198290608407	4.56857102498103	-7.82748640855526	6.0185729555829e-12	1.33494183168658e-10	16.7033676836881
RCC1	-0.295953723814773	7.47584311957934	-7.87981357051015	4.66036576748365e-12	1.05016321108838e-10	16.6925613799212
YWHAE	-0.297759010188901	9.64473973749612	-7.89763766610054	4.27122478299012e-12	9.73187510500364e-11	16.6820321928864
TMEM70	-0.497254007387755	5.28148760874128	-7.84244307625344	5.59448679245845e-12	1.24417815315259e-10	16.6683161907257
MBNL2	0.627382193677694	5.24355390412766	7.82231855572376	6.17241706234334e-12	1.36363940489604e-10	16.6502410460015
ILF3	-0.24659846130773	9.16051707682252	-7.88310709916622	4.58589481884566e-12	1.03781468133119e-10	16.6441683750199
GRAMD3	0.559703864895235	3.97659098573861	7.80687827108488	6.65575939102773e-12	1.46269277339747e-10	16.6435478337371
RAPH1	0.636685238422923	6.9466852207179	7.85361316646169	5.2972818552368e-12	1.18122322329307e-10	16.6129334974012
CAP1	-0.252472949672889	7.81296112891581	-7.86524665408204	5.00443866270215e-12	1.11741297990695e-10	16.6114670226829
STS	-0.822489168360156	2.81298546365156	-7.76986871104886	7.97307678990916e-12	1.73622052388595e-10	16.5888821836555
POLR3K	-0.607071431832331	5.42544638045238	-7.82588964752054	6.06569592793789e-12	1.3436119032958e-10	16.5859592408059
STAT6	0.69273381958293	3.40342431009853	7.77450393668707	7.79484418921939e-12	1.69962156741206e-10	16.5709460710447
CAMLG	0.484032762352876	6.20047810164307	7.82516006398496	6.08734909249959e-12	1.34662468548893e-10	16.553711902018
CLSTN3	0.805667100819011	2.2091739488201	7.76129582137269	8.313467128699e-12	1.80096404482334e-10	16.5536336115427
ABCC5	0.397820421822268	6.50405537473376	7.83676819032017	5.75177599619551e-12	1.27745951873006e-10	16.5281648957831
ZNF33B	0.497106160678683	4.85256198777153	7.81369001106555	6.43805048941247e-12	1.41857650046027e-10	16.5157731207675
RBM38	-0.50533450038412	6.38128674773128	-7.81872067866443	6.28182749776633e-12	1.38597998776575e-10	16.488467846581
PRICKLE2	-0.515929342605419	6.71688334057554	-7.79203427527177	7.15588224336999e-12	1.5664263696089e-10	16.3690198085015
DUSP10	1.31237220130924	2.65135397352581	7.75674069394782	8.50017077582071e-12	1.83665188701325e-10	16.3626501522846
GARS	0.385701652368512	8.05850279096622	7.80991612041929	6.5577769297464e-12	1.44305607069841e-10	16.3524008821943
QPRT	0.549399655654395	6.06808932193512	7.79115097017395	7.18679387707413e-12	1.5711364810482e-10	16.3469939102946
C8orf83	0.530209822734208	6.04060668338295	7.79523538908849	7.04496188402448e-12	1.54619347176411e-10	16.3389990957489
AEN	-0.359152107173987	7.40668228714742	-7.7892612486331	7.25337220869169e-12	1.58362136838329e-10	16.3327228727169
ZC3H6	1.0974396516081	2.65759606557138	7.71239645956966	1.05502935516761e-11	2.24768292176091e-10	16.3221157587314
S100A14	0.515789807143534	7.43876344875828	7.79470674619504	7.06316104355802e-12	1.54815603266664e-10	16.3088789304598
MATN2	-0.592160112128095	3.52198409224977	-7.72647652590939	9.85103695617009e-12	2.11253004124587e-10	16.3088214851242
HPS1	0.432834212574815	5.35932776748787	7.76713383175633	8.0801329261877e-12	1.75496289685147e-10	16.3029073961997
TRIM16L	0.585879441223496	5.56977679120254	7.75913213029386	8.40163748827249e-12	1.81771003045109e-10	16.2806301730189
PRR3	-0.564574129372388	4.08777904774229	-7.71550989759581	1.0391539502129e-11	2.22235430477756e-10	16.2512561554731
ALCAM	0.502717357169091	5.88230152208943	7.76863146308911	8.0213326677052e-12	1.74445731514567e-10	16.2506116704551
WDR73	-0.300508095574997	6.02879305559962	-7.76486189515885	8.17015352624094e-12	1.77221332779317e-10	16.2404023580882
CXorf38	-0.45820700400618	4.3373810905706	-7.71520775100097	1.04068412890532e-11	2.22278433867338e-10	16.1768918018946
TRMT6	-0.515778107905314	5.11665570909865	-7.72644089171783	9.85274714285924e-12	2.11253004124587e-10	16.1619403195397
TMPRSS3	-1.37130139126074	1.36597181136207	-7.71183549478646	1.05791524464498e-11	2.25096368338966e-10	16.1591738933042
PSMC1	-0.357117310830488	7.27531508986423	-7.75615442513621	8.52450143527942e-12	1.83953241294984e-10	16.1180069923806
TOM1	0.61428617162115	4.55905102296071	7.70032120053038	1.1189155686975e-11	2.37471370189049e-10	16.1111314058265
SF3A3	-0.311202941993511	6.93934789605831	-7.75018981870177	8.77600877265821e-12	1.89136560198371e-10	16.1070597978489
LRP1	1.00848776065205	1.77009203197475	7.66423891844913	1.33364725703709e-11	2.80692892765941e-10	16.0903205304473
HARS	-0.378335550070121	7.24520789991143	-7.74015169754343	9.21605052765391e-12	1.98364516119027e-10	16.0517432880984
CEBPB	0.968214432159597	6.98346303410079	7.72306796306866	1.00159673494162e-11	2.1447764142335e-10	16.032885576015
HNRNPL	-0.286997744760599	8.8625239163169	-7.73838370643452	9.29579584169029e-12	1.99823765625229e-10	15.9689177560714
CDK5R1	-0.735099043527544	2.8049030101877	-7.63080780883167	1.56896354062751e-11	3.27582350230392e-10	15.938733457447
COPS3	-0.331863163022629	7.11750714760689	-7.71315359014979	1.05114669747693e-11	2.24226752150564e-10	15.9272900300412
GMPPA	0.522385906940141	5.26836918653907	7.68583812288773	1.20063239890611e-11	2.53847992911578e-10	15.8988074773232
C3orf37	-0.348288085502116	6.51462416955151	-7.69640783221829	1.14043407214087e-11	2.41731551615766e-10	15.8720178642533
BCL6	0.608940538955119	3.93574613382583	7.62425021182762	1.61974896290431e-11	3.37343482635264e-10	15.8238470815083
CCDC74A	-0.776091887442701	2.67271449920401	-7.60404558604744	1.7867246694174e-11	3.66780010880744e-10	15.8086230784425
U2AF2	-0.384393455063325	8.35233102226127	-7.70126765521109	1.11377220320074e-11	2.36680131211299e-10	15.8024407308259
HEXA	0.339287544174764	7.41915673715552	7.69453497282115	1.1508774836147e-11	2.43636392860409e-10	15.8017022831179
CAP2	-0.447830738982648	5.9678699224242	-7.6641359767289	1.33431505470535e-11	2.80692892765941e-10	15.8011043116519
NTN4	0.624389461448673	3.55137726034477	7.61295116868768	1.711116569512e-11	3.53292759364428e-10	15.7859775326575
THAP8	0.868433680356442	2.5796006855454	7.59710960331383	1.84790316914693e-11	3.77342278398207e-10	15.7729682781387
PNPLA8	0.549728160464914	6.42752123418809	7.65918117282442	1.36685371911978e-11	2.8717665324823e-10	15.7659048103406
RRS1	-0.46801770579247	5.67198306238433	-7.66713548042703	1.31499244705863e-11	2.77325771558745e-10	15.7510239492775
COG6	0.548520349806219	4.36143814986129	7.64311501024928	1.47788514513606e-11	3.08951889590693e-10	15.7503628590233
NMT1	-0.299359497561919	6.75646171544877	-7.67372292206701	1.27352743260508e-11	2.68920110895043e-10	15.7409940793506
PCDH1	0.549473169089043	5.18765022408441	7.62224007855068	1.63564123247052e-11	3.40229651391006e-10	15.7146668755982
THNSL1	-0.516637326309563	3.96572506525649	-7.62750648492216	1.59432969162067e-11	3.32463463374864e-10	15.7025302164173
NUFIP1	-0.533839913645296	4.25904775914365	-7.60717144555578	1.75981536182834e-11	3.62452612207109e-10	15.6737252668754
KCNE4	0.858236982879979	4.764634949634	7.61867882281106	1.66417825291978e-11	3.45306663794422e-10	15.6735446645694
L1CAM	0.436334380997242	6.5219239232496	7.65511888510436	1.39411870856888e-11	2.92537531770463e-10	15.6506359130809
COPA	0.388512313499632	7.24135662179762	7.65384151979694	1.40280326485845e-11	2.93991000018706e-10	15.6328093310834
FOXI1	-0.913637484794799	2.18027610184999	-7.57005580392694	2.10708360952754e-11	4.28175775039352e-10	15.6298254642141
PARP8	0.772941593625101	3.11914226549586	7.56949737610195	2.11279758839826e-11	4.28815860053065e-10	15.620656291308
GTF2IRD1	0.41791460383718	5.28094411299661	7.61817642159227	1.66824372274737e-11	3.45721288961921e-10	15.6145267757107
HMGCL	0.505333761682927	4.00384474219153	7.59717167277477	1.84734656120967e-11	3.77342278398207e-10	15.5975688776646
IL20	-2.81794622705687	1.19951673500705	-7.87277520848657	4.82356982691028e-12	1.08281049376171e-10	15.5912717712661
A4GALT	-0.559392783635841	4.51185951912789	-7.60396709819039	1.78740557801845e-11	3.66780010880744e-10	15.5817278715777
PDCD4	-0.406410488357115	7.07097770314287	-7.64568094687178	1.45956878258117e-11	3.05504734917239e-10	15.5766517102886
COPS8	-0.318981983840569	5.91585628886262	-7.61733204464651	1.67509873662006e-11	3.46712268208339e-10	15.5478070117618
GART	-0.309344081434046	6.6259837385485	-7.62062730599861	1.6485039203525e-11	3.42479249241928e-10	15.4913611297071
NUDCD1	-0.403955040629946	6.50792796365586	-7.60957061893506	1.73943538310789e-11	3.58696884674431e-10	15.4527754226042
SESN2	0.703775849482355	6.73073296517458	7.58090946323921	1.99902662655884e-11	4.07207324026431e-10	15.4475542153444
RAP2C	-0.497863041211411	6.92954014156843	-7.61536829634929	1.69114975307119e-11	3.49601835233159e-10	15.436877299163
DRG1	-0.396578499689745	5.94347731235394	-7.59506984089221	1.86628777562537e-11	3.80631667799497e-10	15.436199743143
DNAJC9	-0.39435450288018	6.58738772745263	-7.60534688081821	1.77547299675047e-11	3.65227680167956e-10	15.4266993152376
FH	-0.339110261255252	6.18217856349225	-7.59753308977705	1.84410886230948e-11	3.77342278398207e-10	15.4247559463639
JUN	0.678572849532321	7.6900384754173	7.60095085408492	1.81376883002153e-11	3.71733699917648e-10	15.4195749499001
HSD17B7	0.876165985754278	4.381094666947	7.52212987886585	2.65795260548962e-11	5.27302483679816e-10	15.3922197301897
KIAA0355	0.636107150630683	4.01133618270962	7.53912743869524	2.44788472998735e-11	4.91457673761205e-10	15.3877993764698
DDX10	-0.494092206803063	4.28032878730105	-7.54669104266184	2.3597937270519e-11	4.77209072445175e-10	15.3617839999941
C14orf93	0.596925387152095	3.17520211461684	7.52334158412921	2.64240205942418e-11	5.25464114646968e-10	15.360439790843
RAB32	0.860629719079057	3.55722282579082	7.51090887781261	2.80634788701664e-11	5.54112893299484e-10	15.3502583676627
NCRNA00219	0.608789623001873	5.11807345253194	7.54272737828479	2.40555713965814e-11	4.84705272333045e-10	15.3154377987333
ATXN10	-0.339904504568306	6.28225137903944	-7.57829640044591	2.02452744097975e-11	4.11900205875248e-10	15.3145799409341
TMPRSS4	-0.777510084577534	3.80629653344199	-7.49910519006687	2.97133781301426e-11	5.83932474557585e-10	15.2920707056933
TMEM39A	0.523770427419361	5.11649237460324	7.53570335037426	2.488831122658e-11	4.9833289619874e-10	15.2626767392682
P2RY2	-0.504154504419912	4.51173080635961	-7.54282987847891	2.40436266549887e-11	4.84705272333045e-10	15.2541748297193
CDC25C	0.447103915163779	3.78739860352912	7.53950468270338	2.44341465877047e-11	4.91149840784583e-10	15.2468510394953
KCTD7	0.711651221831296	3.49414559330975	7.48725850038725	3.14661521519752e-11	6.14048924842046e-10	15.2188184085839
EIF2AK3	0.624653511986758	6.65200598416381	7.54628851759058	2.36440142880252e-11	4.7756339970161e-10	15.2166423236983
ADORA1	-1.30214910212773	1.29340142867802	-7.49772101174537	2.99130619680814e-11	5.86740406177337e-10	15.1567451446024
PREP	-0.275455292886521	5.74248186230235	-7.52996012327608	2.55904413617431e-11	5.10100764402612e-10	15.1257698801068
ARHGAP21	0.496245754534518	6.51639693985972	7.53286388999578	2.52330198003881e-11	5.04178044374779e-10	15.1155157437053
PLXNA4	-0.840949734917622	5.33591946422724	-7.51598053922056	2.73828347612664e-11	5.41312681498131e-10	15.1154805113305
EIF4A3	-0.363640738241079	7.52306652915208	-7.54762643407515	2.34912073767465e-11	4.75625850083183e-10	15.1103471953493
PDXDC1	0.284712094343461	7.52768612752152	7.55044578497264	2.31724073346014e-11	4.69739806380453e-10	15.10784538013
RNMTL1	-0.485702473985198	4.87915413507709	-7.50342144595489	2.9099172060789e-11	5.73209132561407e-10	15.1027606306158
IGSF1	-0.503357482794302	5.61789926540715	-7.51752301974405	2.71790970982559e-11	5.38558317382976e-10	15.0888415919564
SF3B4	-0.371481562552912	7.82372510486735	-7.54086443767193	2.42736973814982e-11	4.88511811080838e-10	15.0678481360106
CTSA	0.37598255174967	6.94812640400617	7.53551786636568	2.49106853158423e-11	4.9833289619874e-10	15.0646620312663
PDP1	0.646965216950412	4.59322370481625	7.47707688781146	3.30543928035699e-11	6.42046068811734e-10	15.0561580199253
EIF3J	-0.43574109544159	7.47757053833055	-7.53215029811206	2.53203926730922e-11	5.05320103895935e-10	15.0462326476686
MID1IP1	0.529318710424528	5.46547745600833	7.50239673210836	2.92438378326311e-11	5.75381110485791e-10	15.0258695588684
ATP9A	0.438540989739126	8.31036647434388	7.53832344952926	2.45743855637499e-11	4.92784201640472e-10	15.0221652966689
GFM1	-0.348095975660419	6.27904193204025	-7.51657956964369	2.73035325751703e-11	5.40383761878282e-10	15.0178547023035
USP35	-0.68152125360977	3.43794674547091	-7.44197506254043	3.91654967353234e-11	7.52013510219917e-10	15.003017036693
RRP15	-0.532108354170636	5.91442562057235	-7.50453471451018	2.89428101393176e-11	5.70801364115504e-10	14.9912750964771
ERBB3	0.333301379212724	6.85031377385106	7.52243246972564	2.65406077687154e-11	5.27155729600945e-10	14.9753440014294
SNX8	0.443612107670488	5.98024001615395	7.49737007177349	2.99639006400688e-11	5.86787206445562e-10	14.974342743967
KCNF1	1.05346862933026	2.30471965371779	7.42223408129867	4.30824609561954e-11	8.20627650377462e-10	14.9492138133757
ZC3H18	-0.320556290601427	6.61088063736415	-7.49762869484395	2.99264270790043e-11	5.86740406177337e-10	14.9205486761973
GINS3	-0.494969351614717	4.53941160111324	-7.44753822516006	3.81270175773269e-11	7.32915220647374e-10	14.9067763486438
YPEL3	0.660107551883207	3.64325856753215	7.4345095205456	4.0603367377828e-11	7.76709722097683e-10	14.8807551595594
CREB3	0.430018541774967	5.15807030856176	7.46019318036483	3.58654660291794e-11	6.9342665187514e-10	14.8694730920275
HDAC1	-0.271506607465147	7.11462503375956	-7.49086070390736	3.09225910892569e-11	6.04853115060506e-10	14.8377713084727
NOL10	-0.398061985664333	5.88435313988054	-7.46697557073422	3.47087669756594e-11	6.72618098378827e-10	14.832898859891
SGK223	-0.753863576396542	4.37552879906659	-7.41352384713414	4.49321593787838e-11	8.50051395306312e-10	14.8217181584391
CIAO1	-0.28117638126847	6.66255701133664	-7.48055198228189	3.25035538034027e-11	6.33554118657467e-10	14.8183892480478
FARSA	-0.471250892045143	6.8190537400689	-7.4801441412556	3.25677256243647e-11	6.34065941026631e-10	14.8150504624446
SMS	-0.398835364943862	6.53365122060013	-7.4741207897531	3.35302578321035e-11	6.50533679795939e-10	14.814646967042
VAT1	0.37197158262807	6.99427718249724	7.47826589220913	3.2864887320221e-11	6.3910741342253e-10	14.7913704332129
KIAA0913	0.443474636388806	5.90490653705513	7.45697096062318	3.64283352575796e-11	7.02684520008952e-10	14.7766885035169
DNAJC1	0.349756249822397	5.85777312134952	7.45860371091579	3.61420323709788e-11	6.97966916134236e-10	14.7686658777954
BLMH	-0.40347590002149	5.10127717164318	-7.43520427837166	4.04673729752947e-11	7.75230636470595e-10	14.7638135432389
CLPB	-0.432344782928223	4.9410216705075	-7.44169883092555	3.92177869046712e-11	7.52153977286377e-10	14.7632190594009
CDH26	-1.57276273679551	0.678766103460585	-7.48798554127028	3.13556847835667e-11	6.12608028411646e-10	14.7616207021233
FOSL2	0.591784327013658	7.29169908383506	7.46204554905104	3.55458069506684e-11	6.88041753984929e-10	14.7486001292546
KLF6	0.528001002800773	7.1115296895036	7.45278430160565	3.71728018140366e-11	7.15394634681183e-10	14.7263917709879
EMG1	-0.505943936561254	5.38530602214603	-7.43433567474405	4.06374675218532e-11	7.76709722097683e-10	14.7174176795158
BRCC3	-0.444445472686434	4.78691297867671	-7.42750815812831	4.19994296846953e-11	8.00910447031749e-10	14.7082048559399
BOP1	-0.623853262107113	4.18645333416842	-7.39906647669923	4.81779667213686e-11	9.08374651012591e-10	14.704744121598
WDR4	-0.490806832413479	5.09772326094408	-7.4169390831638	4.41976859656813e-11	8.38052267675798e-10	14.6491546679949
CCNA1	0.915741252846702	1.51574114096038	7.35416558264809	5.98178514832487e-11	1.11209792426206e-09	14.6442506131581
MRPL36	-0.525975583509108	5.27250227759595	-7.41880402814599	4.38016608911176e-11	8.32430655389831e-10	14.6399991529722
APOLD1	0.88654877294401	1.25248175846988	7.34698247667844	6.19230600878026e-11	1.1493909621625e-09	14.6118545836149
LRRC59	-0.234449412264663	9.0740788246689	-7.45513247611156	3.67534108255242e-11	7.08138297979339e-10	14.5946891316036
TAMM41	-0.503645961502395	4.17468078802739	-7.38044281468305	5.27044389717701e-11	9.88149145026775e-10	14.5875224211569
SLC29A2	0.433979272957609	5.97841868426443	7.42049998613851	4.34445811562018e-11	8.26583817128919e-10	14.5773657808443
RAB5B	0.299931698394415	7.05807629191811	7.42750820177632	4.19994208344266e-11	8.00910447031749e-10	14.542389900813
TRAF3IP2	0.407911371315279	4.98493074191515	7.39370313280949	4.9440408117714e-11	9.30080298493418e-10	14.5416863258801
MRPL49	-0.346551099924974	6.65984267215368	-7.4157820052521	4.44451793544774e-11	8.41790690287974e-10	14.5233567005474
NASP	-0.365987997461055	6.9772749968085	-7.41846961516497	4.38724139798566e-11	8.32828889215803e-10	14.516526934908
GDF11	-0.402954851828787	4.68886380331697	-7.38424207904093	5.17479762453375e-11	9.72396803064073e-10	14.5163849118458
TTC9	0.484806149874772	4.07813802936835	7.36413306690963	5.701383330051e-11	1.06298701016469e-09	14.5134458711394
HINT3	0.498013035084379	5.43746506415852	7.39709545317081	4.86381482583961e-11	9.16018458866459e-10	14.4985855466109
HOOK2	0.447168610930711	6.44461870603474	7.40863853210567	4.6003902261173e-11	8.69156928755149e-10	14.4845748916643
NOS3	2.08129966160817	0.98002263841356	7.5274933989945	2.58980164350898e-11	5.15617174833859e-10	14.4635984169301
ATRIP	-0.543890332120077	3.62531871094096	-7.33465145541255	6.57099007919668e-11	1.21428992358547e-09	14.4181372386507
RBM8A	-0.345934891737751	7.5436132251581	-7.40844902446129	4.60459841471575e-11	8.69156928755149e-10	14.4178040524395
WDR45	0.536286281973244	4.77189408127547	7.33991051826022	6.40675212453682e-11	1.18656171130403e-09	14.3661846252741
C4orf14	0.340174694456291	5.37696193603212	7.36630482970673	5.64204146242924e-11	1.05309711403646e-09	14.361174890771
STMN3	-0.490766493272476	6.75213260089596	-7.37644260232136	5.37304648786626e-11	1.00513232061606e-09	14.3567055778109
TAF15	-0.387855681600186	6.93217830968995	-7.38278602323943	5.2112483290099e-11	9.78147217220669e-10	14.3383438291312
GMPS	-0.310594169000066	7.17704966769988	-7.37936614592146	5.29786677029922e-11	9.92178318773619e-10	14.3274114553025
EXT1	0.502240119427301	4.43521941890412	7.32809330735425	6.7816647965359e-11	1.25045823657405e-09	14.3182095483422
PINK1	0.437690519969346	5.25328113234073	7.35406299074308	5.98474128100846e-11	1.11209792426206e-09	14.3162319783779
NR4A1	1.05365670439109	5.57460740685181	7.2914340454439	8.08891259408083e-11	1.48007630441365e-09	14.2559472493593
MRPL39	-0.52877349531647	4.51717972034771	-7.31942470832765	7.07045736095427e-11	1.29941020774285e-09	14.2266917630788
SMOX	-0.690196078638325	4.73469829982891	-7.2849854685508	8.34345785489904e-11	1.51834591039534e-09	14.2174289797302
RAD23B	-0.256417240646515	9.0407638855526	-7.37446570574241	5.42448229056704e-11	1.01362057907758e-09	14.1994816022033
PPRC1	-0.360651411537026	6.65524630667359	-7.345761090921	6.22882672165277e-11	1.15488800546476e-09	14.1930602946123
NOP14	-0.272605616875141	6.12441546707497	-7.33918222622698	6.4292508755561e-11	1.18941141197788e-09	14.1871839263722
ERLIN1	-0.325914382147223	5.96089034329135	-7.32365491818951	6.92803504374188e-11	1.27463650243717e-09	14.1210381526701
WDR46	-0.397980497266595	6.29764642512315	-7.3244937081367	6.90013493559408e-11	1.27090150509775e-09	14.1197500872604
IL17RC	0.658528995709229	3.792600228408	7.27009480683627	8.96201713797399e-11	1.61858287921681e-09	14.0919077693075
MAF	1.51229713230237	1.48343280762295	7.28466191294399	8.35643698092473e-11	1.51905491379332e-09	14.0772038558825
DDX27	-0.276677455713995	7.89114861068305	-7.33267657356311	6.63373834672547e-11	1.22453245155228e-09	14.0599483484694
MAP2K5	0.4503762406901	4.08108173139328	7.27175504066678	8.89085645066378e-11	1.60746684628001e-09	14.0555564600834
CEP57	0.644383805398719	4.67975567228605	7.27945260378554	8.56818338904352e-11	1.55416810193453e-09	14.0543593011609
PPP2R1B	-0.460530686888497	5.11556761045775	-7.28787041550376	8.22861194584177e-11	1.5007121721075e-09	14.0515942761074
CFL1	-0.402527663778226	10.0873016379161	-7.35462819483271	5.96847321449247e-11	1.1115450561155e-09	14.050655851784
MAP1B	1.08721969825176	5.38473760063862	7.26332545742187	9.2580620453314e-11	1.66665048058259e-09	14.0133984163538
ATP1B1	0.383692802128206	6.57776403155621	7.28822033930294	8.21478907858052e-11	1.49982677456529e-09	13.9500490929844
MMAB	0.451318952651768	5.52440050978241	7.27481149067948	8.76131470121557e-11	1.58576003315075e-09	13.9396802493241
CTC1	0.530771913829472	4.34386812602201	7.24950852817544	9.89277283000112e-11	1.7751795365766e-09	13.9164852870501
ECHS1	-0.436611386750124	7.5595972953467	-7.29979182110778	7.77044255998615e-11	1.42648607434916e-09	13.9111316627016
NR2F2	-0.360480443118296	6.03322532752457	-7.28508424971171	8.33949933056136e-11	1.51834591039534e-09	13.8994021815827
ATP5F1	-0.351726096180673	7.247802172371	-7.29143697188847	8.08879884621374e-11	1.48007630441365e-09	13.8828719516978
RNF185	0.456791871785861	5.21577618788868	7.24109849223141	1.03000545590871e-10	1.8462820197875e-09	13.8656151069317
PITRM1	-0.283867687820575	7.22331940068636	-7.28436082542597	8.36853282036288e-11	1.51960198575189e-09	13.8564145955226
SNRNP25	-0.546159958365298	5.57658368414727	-7.25790108595739	9.5022744970917e-11	1.70877460956303e-09	13.8423808687008
CSNK2A1	-0.291507945037532	6.39878782614954	-7.26430229863069	9.21474995892198e-11	1.6606409300971e-09	13.824358819812
PPAPDC1B	0.462548301763538	4.6067998422164	7.21813621524406	1.14987718363154e-10	2.04580276798445e-09	13.8147223692635
MYO16	0.509138130349369	4.11942501431953	7.22088788690256	1.13481245121272e-10	2.02175300955947e-09	13.8114089413099
RBBP7	-0.282701355208271	7.50194037803346	-7.27539400195117	8.7368394591686e-11	1.58304337069486e-09	13.7915596286896
GULP1	0.661007721326709	5.51657488410145	7.23767915902576	1.04703649727807e-10	1.87480068313474e-09	13.7706882146073
SHQ1	-0.401016160886743	4.76037350705004	-7.20585371161046	1.21957700115115e-10	2.1652023107486e-09	13.7276926290887
EIF4H	-0.217909957176916	8.2629804984702	-7.26454171347109	9.20416528230515e-11	1.66052276355201e-09	13.7176016972409
TBC1D17	0.520527693463293	5.18681493631049	7.21306224889087	1.17817805867276e-10	2.0939266581555e-09	13.7126854656905
TUBA1B	-0.314964930926964	10.3159075627451	-7.2892359994182	8.1747983512246e-11	1.49415658607519e-09	13.706555314367
MRPS17	-0.636639081187442	3.7922607161037	-7.18532741166528	1.34553352797502e-10	2.37370281876099e-09	13.6975011051755
SSRP1	-0.273064303388381	7.3508631354423	-7.25267457803512	9.74362314829278e-11	1.75029380807786e-09	13.6933541232862
TRA2A	-0.404120254311973	6.54347170518765	-7.23420743523987	1.06461436625176e-10	1.90220199371735e-09	13.6874254290816
SWT1	1.00141658892539	2.178888566928	7.14989515809456	1.59403826415064e-10	2.75276429553371e-09	13.6701373599648
DTNA	0.340659202410508	6.18659951204756	7.22082570177528	1.13515072708463e-10	2.02175300955947e-09	13.6327000043306
PIGW	-0.586468997968661	4.33249336408021	-7.17398346638122	1.42059556609416e-10	2.47996244753222e-09	13.6310559970831
SAMD12	0.667768515996957	4.50993589310002	7.19162927818682	1.30554864463559e-10	2.30559614919595e-09	13.6270742094107
ST6GAL1	0.753792172593492	2.41360212686159	7.14371615871476	1.64181495817475e-10	2.81744997518452e-09	13.6182405381999
NUP93	-0.356761356956433	5.27801403466811	-7.20157996943507	1.2447994301483e-10	2.20529932942799e-09	13.5922342024421
NINL	0.449762692186742	4.89813747363302	7.18193929242739	1.36753063557819e-10	2.39482537690154e-09	13.5659829823582
SLC1A5	0.414602564798283	8.59902581910192	7.23707985031395	1.05005018816952e-10	1.87818602641146e-09	13.5638785626032
KIAA1522	0.341224801509076	7.90563550538039	7.22563092684656	1.10930377119927e-10	1.97993556772002e-09	13.5490034866045
KANK2	-0.377946554754589	6.15835256199143	-7.20544063472721	1.22199256277575e-10	2.16719020359085e-09	13.5469359149113
ITPRIPL2	0.562053769438153	4.5810632951015	7.18137425894479	1.37123362270243e-10	2.39879823285308e-09	13.5298486779241
HAS3	-1.69715823903794	1.32361827710222	-7.29181468874168	8.07413070245074e-11	1.48007630441365e-09	13.5225124980775
SH3KBP1	0.4416400859676	4.95510558532694	7.16198068542175	1.50454257136686e-10	2.60961903838943e-09	13.5142145054197
NIPAL3	0.433315651897449	3.85087737093113	7.14734199286109	1.61361010133401e-10	2.77633902620474e-09	13.5015809917163
EXOSC3	-0.443135639858805	4.39757736265478	-7.16150314395206	1.50798237372085e-10	2.61071399773369e-09	13.486136584366
PPIL1	-0.398530151434972	5.62471423935062	-7.18360422470004	1.35667696677214e-10	2.38581131359593e-09	13.4793242656077
KIAA1967	-0.308006281745157	6.49356894632837	-7.19516261603374	1.28364798243026e-10	2.26931594695176e-09	13.479151230317
NUP107	-0.330179045550817	6.69078537724798	-7.2011886783678	1.24713441923289e-10	2.20709799230167e-09	13.4775930774769
ZNF581	0.579001444872497	4.30884131856545	7.14977284834735	1.59497046303048e-10	2.75276429553371e-09	13.4735089791363
PPP1R8	-0.38032517324309	5.39971096922241	-7.17226555247099	1.43231940265041e-10	2.49262327678725e-09	13.4726840565291
METTL1	-0.542484572263182	4.533020593793	-7.15620025781944	1.54670811337778e-10	2.6749892955667e-09	13.4663451315622
ABLIM1	0.597001614726941	4.40536749713194	7.14397041022482	1.63982132818008e-10	2.81744997518452e-09	13.423345534683
SRPK1	-0.391365540632976	6.47943325309557	-7.1820662646009	1.3666998804557e-10	2.39482537690154e-09	13.4117639590502
PIK3IP1	0.922417910462034	1.8555368086295	7.08564781145357	2.16621630391435e-10	3.65937388552158e-09	13.4055680437661
C15orf17	0.318984412434257	5.57864842610019	7.16259506124103	1.50012857647344e-10	2.60520771681639e-09	13.381159757883
CHCHD3	-0.300679542247034	7.10419370527829	-7.17732485991531	1.39806432600481e-10	2.44317949718959e-09	13.3673827483414
SEC23A	0.394331640667001	6.13725933427378	7.17244766259185	1.43107206515852e-10	2.49262327678725e-09	13.366323787492
NBR1	0.35862854589987	6.38796962162294	7.17186902095875	1.43503912112974e-10	2.49476031827169e-09	13.3626881882311
NOXA1	0.708592808524473	3.73426641500372	7.10424117928057	1.982381930717e-10	3.37267094703063e-09	13.3462717786593
HN1L	-0.218722664375374	8.28707223330949	-7.18325709016981	1.35893285762363e-10	2.38726818391781e-09	13.3171495832712
PSMD2	-0.2643754926955	9.02996279976836	-7.18491427256889	1.34819689631206e-10	2.37589514161464e-09	13.2940625276536
RFC3	-0.41148231676003	6.02680742576856	-7.14811736740137	1.60764123354492e-10	2.7689178156339e-09	13.2823127102777
PRSS22	0.627214980729957	4.2905442660984	7.08881535792496	2.13374521687805e-10	3.61181730840774e-09	13.2814565497513
C1orf106	-1.82056609394504	0.567369700250052	-7.18289052764774	1.36131904290104e-10	2.38895064779401e-09	13.2793638564636
GFRA1	-0.309358395704196	8.7630723594974	-7.18455333666825	1.35052800830794e-10	2.3774979379939e-09	13.2772982347927
PLEKHH2	1.2618190058415	2.57230749122459	7.06149953314914	2.43041124712885e-10	4.06868845815644e-09	13.2750162410442
PQLC2	0.648134513165038	4.27865063750356	7.08929549611895	2.12886553967862e-10	3.60720843825586e-09	13.2694292951977
PRKAR1B	-0.511282932691149	5.89341311751655	-7.13603594824963	1.70318319985469e-10	2.91545914374307e-09	13.2644751375323
CLDN4	0.476260378927552	7.33373676901824	7.16180745056424	1.50578950732229e-10	2.60961903838943e-09	13.2517837947476
LZTFL1	0.709131021016411	3.59746930515885	7.0622412142159	2.42184024453313e-10	4.05840242981683e-09	13.2209834086103
LYSMD4	0.606533901549542	3.6347694799667	7.05891770612044	2.46048253619482e-10	4.11491099353221e-09	13.2033032658829
EIF5B	-0.468591129946977	7.86787649347857	-7.14825158538947	1.6066102433213e-10	2.7689178156339e-09	13.1888665193557
IFFO2	-0.543994059411185	4.39055457438701	-7.07689415497382	2.25852174411284e-10	3.8037782123407e-09	13.1861065873051
MTMR11	0.640654681301398	4.27130515085304	7.07658169345265	2.26188769673418e-10	3.80561467205055e-09	13.1849966301221
PELP1	-0.365378437726998	6.4264402387841	-7.13515816354957	1.71034036538054e-10	2.92471700108631e-09	13.1813051429443
RETSAT	0.355764538121198	5.10491011496869	7.11049991615895	1.92405059297608e-10	3.28010419132844e-09	13.1660922120364
CCNG1	0.425920921677609	7.32963972737212	7.13978801019472	1.67292349858351e-10	2.86659555228592e-09	13.1635438571389
ENO1	-0.338119220355777	10.9195286013002	-7.1729788945576	1.42743961996484e-10	2.48931180441001e-09	13.1533836172488
DIAPH1	-0.306452905288699	8.74519989167182	-7.14362149629782	1.6425578365253e-10	2.81744997518452e-09	13.1134968771674
MEPCE	-0.34427408955581	7.48686322051248	-7.12160306276155	1.82472736238657e-10	3.11713385174188e-09	13.0737074011049
ATP6V1H	0.318791485902024	6.30749764747114	7.10155630464306	2.00793928118249e-10	3.41268054253007e-09	13.0723886238756
NES	-0.956503294920187	3.13325033491875	-7.01217953017464	3.07326724013972e-10	5.06876936135075e-09	13.0694300091686
EIF4E	-0.402640377433716	5.27876870786435	-7.08140664012242	2.21046173079148e-10	3.72658890985451e-09	13.0386747778367
UBAP2L	-0.317928049720521	7.46204275666857	-7.11073765103153	1.92186878628752e-10	3.27972791651761e-09	13.0352667920421
RRN3	-0.346663623624321	6.4847177911489	-7.09203836232865	2.10120102343137e-10	3.56756202191536e-09	12.998898056964
VTA1	-0.365363266694441	6.25857846284479	-7.08778332956873	2.14427136259189e-10	3.62596504226357e-09	12.9808671008329
CRKL	-0.301058537075736	6.67018085070516	-7.09068540568948	2.1148020864189e-10	3.58701319404358e-09	12.9781537291509
SRSF6	-0.348483169190459	8.60262921524544	-7.10589709182955	1.96678038713507e-10	3.349535152184e-09	12.9657930546048
RIMS4	-0.508368836696135	4.95655322941588	-7.04232374696855	2.6627567472172e-10	4.43103918810552e-09	12.9112430611314
CLIP3	1.00186416893086	2.26198226977081	6.97527853141801	3.66200999520556e-10	5.97497123510418e-09	12.8900451410284
RRP36	-0.395516842530184	5.82282512742459	-7.05237935253475	2.53829666979938e-10	4.23235029967346e-09	12.8562732882867
LTV1	-0.469760536218268	5.22853483858171	-7.04671791755193	2.60764204463962e-10	4.34364597156903e-09	12.8540958784366
KDELR2	0.323006345425989	8.42693283280035	7.08151780190703	2.20929069527442e-10	3.72658890985451e-09	12.8473248111445
PCNA	-0.510043125251074	6.98449839496626	-7.06337128875362	2.40883847853174e-10	4.04066346188214e-09	12.8398947139087
MKNK2	0.574689798735164	7.02638550019131	7.05369359408872	2.52246217522301e-10	4.2143513904525e-09	12.8258305737563
LOC100499466	0.351723442625997	7.97446481801324	7.0689089088831	2.3461205312074e-10	3.93940961485066e-09	12.8075868958862
LOC729678	0.380688771419726	5.08199658185992	7.03265321877204	2.7881515022943e-10	4.62589739329066e-09	12.8019707431222
TAGLN2	-0.337835553486838	7.95918396106464	-7.07041073145578	2.32939209976022e-10	3.91525160566733e-09	12.8007713483743
LRIG3	0.672794072977239	2.81683788506844	6.95562430040847	4.01988250475249e-10	6.48298119667123e-09	12.7791359816068
YIPF3	0.370009157260941	6.21021105541564	7.0413135829201	2.67558927963431e-10	4.44796770503024e-09	12.7786216616225
CBFA2T3	-0.425553082639247	5.74981133419748	-7.03012938965972	2.8218292836469e-10	4.67250227125849e-09	12.7713509112814
ACTA2	-1.13107531183706	1.46983960856731	-6.96600281702456	3.82679012568364e-10	6.21351825844011e-09	12.7570617474787
PCDH19	-1.13882347700251	2.97954691859621	-6.94799848963061	4.16788444975596e-10	6.68941454296724e-09	12.756056376305
KCNK2	0.341037621205489	6.11438909513099	7.03857425025168	2.71069752271852e-10	4.50185753425466e-09	12.7467036158258
TMED9	-0.408213330406556	8.26149059711373	-7.05307242469364	2.52993402418143e-10	4.22261642918266e-09	12.7261115836777
CDCA7	-0.767915721872748	3.47518636879532	-6.95226617372413	4.08440423890931e-10	6.56803620110762e-09	12.7223932338303
C5orf32	0.446830190901889	4.94288231985785	6.99214934166502	3.38012882274183e-10	5.54752447807011e-09	12.714224454441
MAP3K12	0.644840986562707	4.05999004046435	6.96116501099513	3.91562627609596e-10	6.33316574868751e-09	12.7135649929563
WDSUB1	0.553993501930812	3.34673460507396	6.95862590258959	3.96306631251602e-10	6.40370251309352e-09	12.6972604722754
CISH	-0.774854281379205	2.72232946506911	-6.933574558781	4.46274199732765e-10	7.08474410666752e-09	12.6915996755159
SULF1	-1.00860580992849	2.30911022013362	-6.9205211469621	4.74734815684733e-10	7.48300193921911e-09	12.6450783610286
CHAF1B	-0.460791866466161	4.68036403484148	-6.97470366147116	3.67201478412868e-10	5.9854556773653e-09	12.642241384524
GRAMD4	0.414822561073691	4.36512398706577	6.98508767620362	3.49540001662232e-10	5.7198698510755e-09	12.6378386409026
CRABP2	-0.438173545203117	7.60983600706283	-7.02375579256819	2.90868372160759e-10	4.81155554502131e-09	12.6313034026241
YIPF2	0.472908982489685	5.63061933669171	7.00056838429543	3.24761502271089e-10	5.34052248179124e-09	12.6250773772209
TRIM4	0.428033595420791	4.50587004072818	6.96644535854217	3.8187641851573e-10	6.20651236468131e-09	12.6250352549249
SNRNP70	-0.414599704266712	7.22929449958504	-7.02202175223534	2.93276899239256e-10	4.84660361944399e-09	12.6217718242746
TMEM64	-0.465072309113107	7.60419634400704	-7.03153043463353	2.80308436362642e-10	4.64606371628228e-09	12.6212856003584
DNAJB6	-0.328458864764063	7.80144613763983	-7.01853794169253	2.98175716752307e-10	4.92269564359879e-09	12.6191885325203
NETO2	-0.326446752580004	5.95173611883256	-7.00124930329991	3.23712535691863e-10	5.32851225089638e-09	12.6154302527621
KIF3C	0.452528740246395	4.51104975827095	6.96785283771338	3.7933488444419e-10	6.1712029255298e-09	12.6020389785319
TIMM8A	-0.395389272771325	4.62846479765655	-6.96962554146123	3.76157690136552e-10	6.12547342730643e-09	12.5693551045145
FAM134A	0.31289773944986	6.63443986441711	7.00624043258164	3.16125461416476e-10	5.2087509524425e-09	12.5679718765877
ELOF1	-0.493545997434584	6.10112741989557	-6.98410645285838	3.511722297978e-10	5.74096223962699e-09	12.534341405965
RIOK1	-0.380638863818239	4.79327840856388	-6.96153499234829	3.90876077680816e-10	6.3281815325595e-09	12.5272266504591
HSD17B7P2	1.18944799894541	3.7190281721565	6.88859214038404	5.52153768638017e-10	8.62205380644462e-09	12.5073928486134
CMTM8	0.67941784131567	2.37883259815748	6.89419650453117	5.37713220761363e-10	8.42014597754029e-09	12.5038349397738
TFB2M	-0.414792586098875	4.70263579101057	-6.9468329614154	4.19097579802903e-10	6.72002677336888e-09	12.4952961817727
STX5	0.416041618464472	5.97928525378897	6.95593467354154	4.01397035166742e-10	6.47969499626312e-09	12.4921949188858
CLIP2	1.10131081269254	2.88362105814901	6.88355083367	5.65471323741401e-10	8.80534675814822e-09	12.4847817437722
HOXC13	-0.430097959090205	4.86960519093442	-6.9550121170625	4.03156900549017e-10	6.49556455181286e-09	12.482861044076
ANP32A	-0.335090343432664	7.42246470932065	-6.99867699663088	3.27692923578943e-10	5.38343463058374e-09	12.4788907292544
GABARAPL1	1.24455109800156	2.73805509718253	6.9019158985965	5.1843364045938e-10	8.14876334872432e-09	12.4775165437073
YPEL1	0.87599426739388	1.46664342948165	6.88236865720505	5.68640030637116e-10	8.84645197430244e-09	12.4766084406486
PSMB2	-0.318069489038599	6.98496599528806	-6.98593934617614	3.48129377235487e-10	5.70236601849782e-09	12.4616889185323
EZH1	0.449696071383465	4.31823339275535	6.92964771795558	4.54653392711735e-10	7.1867895460407e-09	12.4614153348978
XPO6	-0.272260908135143	7.32744079304239	-6.98619520227774	3.47706704840926e-10	5.70102640368593e-09	12.4577114200027
KIAA0430	0.484193496492005	5.67910589950262	6.96569584253987	3.8323672368717e-10	6.21653828025629e-09	12.4549814682696
NR2C2AP	-0.474973232260327	5.26989449194635	-6.93997118375896	4.32951341885225e-10	6.90904412374858e-09	12.397806312373
MCM5	-0.540752421001927	6.36645186296484	-6.94153729612771	4.29749969431519e-10	6.87764448686384e-09	12.3890217483924
PPARA	0.678519193147228	3.22493527509985	6.88558029651863	5.60072283283195e-10	8.73754558360835e-09	12.3870279527787
RRP12	-0.352453700273114	6.91011038418543	-6.96154578905356	3.90856060871643e-10	6.3281815325595e-09	12.3826610386842
MCCC2	-0.296508328484633	7.53536169198387	-6.9776496748804	3.62102834937198e-10	5.91387481590791e-09	12.3763546934767
NHP2L1	-0.406890106181883	6.40621396780652	-6.95099142922034	4.10916447311804e-10	6.60150496142421e-09	12.3641875279851
HK2	0.421111210093813	6.44411868242831	6.95350179875906	4.06054496381517e-10	6.53595322183301e-09	12.3472594472992
POLR1C	-0.436541037369397	5.09199688425494	-6.92379389543593	4.67434621329928e-10	7.38184759879294e-09	12.3274547598342
PLD1	0.983711716097659	1.24401426096446	6.84713571477701	6.71593216980383e-10	1.02854624182966e-08	12.318409340855
ASF1B	-0.405082527209574	6.599448689336	-6.94104948574787	4.30744605015467e-10	6.88697205953984e-09	12.2916623782856
TTC39B	0.879051419839241	2.42410846369828	6.84204126250469	6.87933283873711e-10	1.0516449944702e-08	12.2825892337001
NT5C2	-0.325713599690921	6.8174722947883	-6.94015789144096	4.32568445789145e-10	6.90904412374858e-09	12.281962909541
MAP2	0.706115901316712	4.21132803655006	6.88016726436847	5.74587586543572e-10	8.90584133211742e-09	12.2751030492989
SUSD3	-0.927856098224684	2.00957026021695	-6.83525764402037	7.10303821604147e-10	1.08188716871655e-08	12.2637958646001
DUS2L	-0.492915431533602	3.57201796654509	-6.88093959612837	5.72493975678665e-10	8.88162268019479e-09	12.2605437305365
SEC31A	0.367110541172498	7.40543108802831	6.94453772868595	4.23681999540525e-10	6.78702850604955e-09	12.2479831705589
KAZN	-0.490447543501553	4.17848490180852	-6.86754626992377	6.09894574627669e-10	9.4181688514064e-09	12.2344209804709
BBS9	0.679510310622071	2.46322653112247	6.850331376054	6.61540162334118e-10	1.01687478629373e-08	12.2313265139932
LITAF	0.310942644540322	7.27925257888602	6.93318504529873	4.47098470990704e-10	7.08746429274743e-09	12.2237999134692
KLHL5	0.479746006366978	5.24228380432199	6.89631734499995	5.3234665344153e-10	8.3517499363566e-09	12.1887814277598
PTPLAD1	-0.27416814057635	8.19235482136332	-6.93691430070177	4.39268302705178e-10	6.98984119356937e-09	12.1690402314105
CAPRIN1	-0.274018512860343	8.36259870401282	-6.93894932365737	4.35052906715443e-10	6.92935696372292e-09	12.1689123110353
DNAJB9	0.716148496203715	6.3183972105024	6.86987725996311	6.03215709037539e-10	9.32364095928263e-09	12.160968556987
IPO5	-0.274514628605986	7.16834019652753	-6.92228164106824	4.70793930044216e-10	7.42788460949006e-09	12.1521187278205
LIG1	-0.379613437061754	6.9562911109389	-6.91629496383801	4.84329068651211e-10	7.62704269691418e-09	12.1475869514048
MANEAL	-0.365212028495598	5.42409179943163	-6.89014682388926	5.48109809980393e-10	8.56690510477766e-09	12.1436541976045
TES	0.570822920026893	5.93738087172614	6.86705564819458	6.11309630366876e-10	9.43131204636128e-09	12.1331568013664
TUBB2C	-0.446694468650074	8.86018168826057	-6.93666223363552	4.39793249271934e-10	6.99154211104926e-09	12.1125652615597
SH3BP2	0.405405843956104	6.14612145530408	6.88482476512121	5.62076253629256e-10	8.76063678070427e-09	12.0985019329381
KIAA1683	1.27056842952155	2.97071222917776	6.80526055047651	8.18178409000652e-10	1.23494726643745e-08	12.097458156147
CRCP	-0.266436052881364	6.45032470836586	-6.89528251668803	5.34958518336218e-10	8.38486060042635e-09	12.0935601833507
PLEKHA5	0.483922949700264	4.0247882783648	6.84754922919161	6.70283891629058e-10	1.02748192516997e-08	12.0886066222704
PSAP	0.31713070462248	9.71350771373971	6.93072768798678	4.52333508795696e-10	7.1568832555338e-09	12.0727967727947
CDH1	-0.255890590729027	9.90594395045542	-6.93346625029371	4.46503246138936e-10	7.08474410666752e-09	12.0692812714524
HNRNPR	-0.334171746630365	7.36994626233016	-6.90839712568432	5.02776455866406e-10	7.91009731694241e-09	12.0671619406289
NAP1L4	-0.268315175221081	6.53311992726142	-6.89180529813653	5.43828214519122e-10	8.50793550946473e-09	12.0461645310173
PHLDB2	0.521761330636176	4.69159662413782	6.84930450023161	6.6475419623924e-10	1.01994029155092e-08	12.0315789086019
KIAA1370	0.512071064275218	7.10216389243496	6.88166346350334	5.70538600764571e-10	8.86675422019632e-09	12.0235759100637
EPOR	0.51962633208023	2.73653857793468	6.80058157170467	8.3640790464059e-10	1.25792138464112e-08	11.9884661092462
SYTL1	0.626655203105816	4.55046302535568	6.83019021683255	7.27483472383451e-10	1.10704582276077e-08	11.976904479919
NME1	-0.538542762057319	6.73208992832086	-6.87106312802146	5.99845755105458e-10	9.28012988749646e-09	11.9582910907114
NRP1	0.322142624134856	6.93797427135241	6.88149043467163	5.71005399136058e-10	8.86675422019632e-09	11.9579941967664
ST6GALNAC2	0.549361841312209	3.33995436113108	6.79575962764814	8.55615138837281e-10	1.28565207384678e-08	11.9561631586555
TRAPPC4	-0.410598640628249	5.86328711176135	-6.86213644578485	6.25678618620407e-10	9.6441006615739e-09	11.9550756700442
VARS	-0.374878385161399	7.09878446247444	-6.87847232954367	5.79208778525249e-10	8.96915519634839e-09	11.9523131992969
ZFYVE26	0.52788765620206	5.68075851470897	6.85095369833936	6.59599840856995e-10	1.01482499894134e-08	11.9236706076614
EGR3	-0.62653059492435	4.86247048957442	-6.7927284427712	8.67912110519873e-10	1.30062384734179e-08	11.9071368430756
LRIG1	0.351949297494587	5.75196799817511	6.84960309464652	6.63818029931342e-10	1.01943918572743e-08	11.9069139739934
PPOX	0.724921066459468	1.50847909407104	6.75401124146536	1.04125065416495e-09	1.54105096816413e-08	11.8919552742479
ZNF292	0.885103695640879	6.86843242050528	6.84418364951143	6.81014316886616e-10	1.04202044241645e-08	11.8858666776684
PUS1	-0.499290177409616	5.59761319604714	-6.8365899783823	7.05854023534345e-10	1.07608957972547e-08	11.8790158449311
PSMD6	-0.334976957894282	10.743744538565	-6.89760969247912	5.29102552591032e-10	8.30864891035908e-09	11.8731754592707
PLOD2	-0.474261703728803	6.50207951176295	-6.85150172654193	6.57895826419512e-10	1.01313534079557e-08	11.8723514490456
PABPC1L	0.480477014235081	5.06274556345976	6.82396625330777	7.49147921473667e-10	1.13794276464356e-08	11.8643168203846
SMCR7L	-0.37845055766201	5.41409881235113	-6.8175694318241	7.72079731905635e-10	1.16747390925767e-08	11.8507306672611
TIAM1	-0.606051008680663	4.69183844176289	-6.78484333008488	9.00726205996658e-10	1.34858953169992e-08	11.7749067846274
MRPS16	-0.294377310799168	6.91624752425523	-6.83776615355386	7.01948721790743e-10	1.0712153214999e-08	11.7667824585679
IMP4	-0.43409123567755	6.11295320667893	-6.81905233369789	7.6670259443922e-10	1.16039223433498e-08	11.7528110317043
CACYBP	-0.431873225089777	8.1381518346533	-6.83774575795193	7.02016259485703e-10	1.0712153214999e-08	11.7405318833066
NLN	-0.346338615292191	6.26961414777045	-6.82313673718338	7.52083141464308e-10	1.14136465134747e-08	11.7391248614442
CTR9	-0.33884695755069	6.01680180097996	-6.81222509112968	7.91770411973607e-10	1.19616697107919e-08	11.7362664297726
USP10	-0.224882553432806	7.06648276851704	-6.82274690034168	7.53466498905163e-10	1.14242735518495e-08	11.690673050294
NSUN7	0.658440195773941	2.20125975173888	6.71960402098348	1.22379479084273e-09	1.77713835357192e-08	11.6844560798331
CLSPN	-0.520261537364304	5.79736446037063	-6.79284054368689	8.67454237054159e-10	1.30062384734179e-08	11.6691354583364
PPP2R5B	0.625482960336816	3.19140874052369	6.71981854386038	1.22256390606829e-09	1.77713835357192e-08	11.6587381393319
FAM129A	1.54938924981627	3.18334967343605	6.70129415206905	1.33349967568206e-09	1.91264567548086e-08	11.658086481174
SLC2A13	0.905890284864213	2.73333037371507	6.70533464259228	1.30848323430567e-09	1.87998914179794e-08	11.6535825142185
CCT4	-0.278850046447078	8.84413307017082	-6.82816074166495	7.34478643010581e-10	1.116674620519e-08	11.6395377363503
UBR7	-0.287499902119841	6.82494749700567	-6.80141571162779	8.33128862676092e-10	1.25411765071062e-08	11.6236817730988
ACSL4	0.763112343346274	3.40253796654576	6.7115910626699	1.27066034778655e-09	1.83669175941074e-08	11.6116384381872
ANXA6	0.449974695881211	4.95710089976588	6.76638141968007	9.82437978394805e-10	1.46307148269588e-08	11.6056784585464
RPP40	-0.536770527843926	4.60664070125161	-6.74601495820315	1.08110884207495e-09	1.59580443732228e-08	11.6055599036241
ZNF207	-0.247782705626106	7.08678737453412	-6.80221363229238	8.3000411169327e-10	1.25053952828453e-08	11.5983390407628
UQCC	-0.373979499727731	5.06164104352038	-6.75735114305207	1.025036467799e-09	1.51974378435022e-08	11.5940945514983
SEPW1	-0.492403318075707	6.51279178891458	-6.78101489339544	9.17098327138312e-10	1.37064811644872e-08	11.5921149030867
SET	-0.310949011911308	9.53091801906378	-6.82245004882023	7.54521582288132e-10	1.14299084621257e-08	11.5707673314348
ATP6V1C1	0.411701871441617	7.56354704981343	6.79482740297958	8.59378525156828e-10	1.29014779665375e-08	11.5686577941628
SBDSP1	-0.416430117466483	5.90663461951134	-6.76044164312746	1.010255783361e-09	1.49915862652435e-08	11.5594421049335
GTF3C6	-0.478435353523342	5.34270372513755	-6.76085301825565	1.00830431005922e-09	1.49759158804888e-08	11.5424677303769
MIPEP	-0.391790509901769	4.42563689111432	-6.73598150699924	1.13326353915156e-09	1.66397712280691e-08	11.5357211070335
AMIGO2	0.358583363024212	4.88248939908602	6.76310095831861	9.97706294391457e-10	1.48316800599135e-08	11.5331943439761
CEBPZ	-0.394399933188794	6.05331387811805	-6.77183348722659	9.5757232534194e-10	1.42858515334689e-08	11.5315441411376
RFX5	0.30643744433281	5.34173778880487	6.77196229047852	9.56992478946648e-10	1.42858515334689e-08	11.531252808086
FAM84A	0.576074385954155	3.08014577927929	6.70759639042589	1.29468308462356e-09	1.86336315897112e-08	11.5132016709186
WDFY2	0.592395698623467	4.07734051969247	6.70569517177092	1.30627373887339e-09	1.87842837565938e-08	11.5060563514071
KIAA1161	-0.5718423639924	4.18273836219029	-6.72669744508589	1.18373723193647e-09	1.73049138696727e-08	11.5029741825015
TTC7B	0.395008767523949	4.34484325355731	6.72680864935776	1.18311969027908e-09	1.73049138696727e-08	11.4976581877124
ABCB7	0.399841890840775	4.01766654453615	6.7163516444107	1.24260714523934e-09	1.80237310468193e-08	11.4842513396607
PITHD1	-0.368549519093099	6.09058161481001	-6.74981687612071	1.06197299730936e-09	1.56894314549485e-08	11.4837997427074
ATXN2L	0.312757735081508	8.0395155461045	6.78423718023031	9.03298962269323e-10	1.35123182871128e-08	11.4813867822331
TGIF1	0.33989623474248	5.50480380211522	6.73914282159894	1.11656762132251e-09	1.64234625321e-08	11.4715915635027
BCL2L2	0.340475318313777	4.91901074529905	6.74556079233877	1.08341745097035e-09	1.59780189153687e-08	11.448201762539
RBM24	-0.74440723951215	3.99414698370701	-6.65763489093045	1.63591157027018e-09	2.3185580594236e-08	11.447038228098
KPNA2	-0.233059462642949	9.69955542165835	-6.80346278273849	8.25135577821254e-10	1.24432528435371e-08	11.4411543480997
PHF5A	-0.464009321170459	5.00032609974655	-6.71966386053679	1.22345132145585e-09	1.77713835357192e-08	11.4402367404097
QTRTD1	-0.381468078785129	5.79637419265986	-6.74474567917754	1.08757306486115e-09	1.60251735125443e-08	11.4394343302376
PDE4DIP	0.28314998705829	6.9796845788692	6.76375796395982	9.9462968670606e-10	1.47990986481069e-08	11.4354374542322
BCL9	0.427330548475179	5.05003987340277	6.72895400309952	1.17126828345643e-09	1.71526188901272e-08	11.4353366745761
SEPN1	-0.40269876667181	5.46547538421449	-6.73851210079668	1.11987910496278e-09	1.64576960908589e-08	11.4331006670245
WSB1	0.345589233221798	6.22409119294748	6.75667479725224	1.02829960952215e-09	1.52323141449499e-08	11.4305182602255
RAB35	-0.296964882410449	6.39215623882442	-6.75181422562575	1.05205463843737e-09	1.55566417093073e-08	11.4220895351603
SPAG5	-0.237697937962638	6.7304239367738	-6.76912349855027	9.69853104739082e-10	1.44561705201929e-08	11.419807674234
C12orf24	-0.543256330938598	3.67093554991684	-6.68978323614816	1.40739285599901e-09	2.01172975416474e-08	11.413180546401
EIF2B3	-0.421804852762292	4.92854946588319	-6.71360662130112	1.25870735344074e-09	1.82098804316115e-08	11.4008634356529
CTAGE5	0.60810579841773	5.61528330541787	6.72579918847069	1.18873715632609e-09	1.73628298710895e-08	11.3991477093836
EML2	0.51097955752661	4.53558707448137	6.70877368461809	1.28755686885285e-09	1.85470293494359e-08	11.3656437034529
HSPA14	-0.385528661583507	5.66677762438753	-6.71045841698054	1.27742657087948e-09	1.84487754502491e-08	11.3563389772146
C16orf88	-0.358024490077236	4.31303628989895	-6.70986861927741	1.28096402092529e-09	1.84839018860696e-08	11.3550008003321
SLC2A6	0.552833411505453	3.44075497537096	6.66833198064375	1.55606834913772e-09	2.21289856045742e-08	11.3529203528241
C22orf13	-0.33935949743851	6.22667438520063	-6.73396940767816	1.14401850976819e-09	1.67829522433011e-08	11.3452182536619
NCRNA00174	0.806480104723539	2.38672162686201	6.63221252886134	1.84229127016938e-09	2.58477174516046e-08	11.3436335560552
MRPL4	-0.556436094107496	6.31693460267519	-6.73310717168953	1.14865815018722e-09	1.68362479436731e-08	11.3329653729659
KRTAP5-1	1.29077169939479	1.81187244096886	6.6299353556471	1.86198810522888e-09	2.61021702194869e-08	11.2555126504253
CBX7	0.496800505333476	2.55206563813334	6.64161922822225	1.76308704934718e-09	2.48616086115364e-08	11.2552732952732
SLC38A10	0.412609882044557	6.39038564165009	6.72255982809942	1.20694246305632e-09	1.76065058558144e-08	11.2391486361253
NXF1	-0.274004439731325	7.46721710303826	-6.71403729877642	1.25616774357085e-09	1.81888738904579e-08	11.2353098147958
REXO4	-0.36853589486387	5.69342654158215	-6.70071955511262	1.33709548083424e-09	1.91615979618439e-08	11.2260358993185
EI24	-0.247656313324972	6.21423014598462	-6.70882119333803	1.28727011258693e-09	1.85470293494359e-08	11.2203975292224
FKBP1A	-0.333695164263226	7.50281602286855	-6.72245682558417	1.20752584409347e-09	1.76065058558144e-08	11.2203824174512
RFWD3	-0.358373700170259	7.05403156818072	-6.71985545913562	1.22235221797595e-09	1.77713835357192e-08	11.2181180008105
CCT3	-0.268352785735127	9.18550909693383	-6.74206585525912	1.10134686194356e-09	1.62138423584014e-08	11.2150983864164
POLA2	-0.392523234247498	5.71036706321497	-6.69842685055575	1.35153889897778e-09	1.93520004678976e-08	11.2120272198297
RRP7A	-0.405984623484752	5.61356512098849	-6.68877003636119	1.41408776125885e-09	2.01957333213434e-08	11.2068685028919
UBE2L3	-0.330301731187158	6.36521741733171	-6.70436663492409	1.31443395956509e-09	1.88691790040915e-08	11.1970163708404
RPS26	-0.470280469779723	7.20308148684252	-6.71498268331414	1.25061078753709e-09	1.81241029556069e-08	11.195122841698
PGM2	-0.340219321411512	5.62856307349519	-6.68791268377822	1.41977748276114e-09	2.02596916567383e-08	11.16143179025
C9orf78	-0.29621628508126	6.16682571846093	-6.6938245196035	1.38099991532907e-09	1.97569226552295e-08	11.156002361428
CALM3	-0.288994842087256	7.97963853395084	-6.71954268223039	1.22414696443127e-09	1.77713835357192e-08	11.1415335305045
EXO1	-0.472119120357821	5.45972727422791	-6.66199416463991	1.60289606705483e-09	2.27755597497239e-08	11.1262501419049
CYP2B7P1	-2.22063582730695	0.378076477438129	-6.93935029528124	4.34227063405434e-10	6.92279638550284e-09	11.113184105345
CNTNAP2	-1.10098338254968	1.57712323488172	-6.59108967397079	2.23193351761741e-09	3.07977360962323e-08	11.081606060538
TM2D2	-0.370202411013395	4.92664328998717	-6.63534287272299	1.81555074546382e-09	2.55153535017957e-08	11.0732050960684
GABRP	-1.62608556754938	1.57755662300757	-6.63726472126318	1.79932419842911e-09	2.53085768667186e-08	11.0658426633569
LOC100506409	-1.20338096204131	0.255205759272945	-6.62302224400486	1.92306922782082e-09	2.693585407544e-08	11.0638678719111
ARMCX6	0.549413442819237	3.45783191072708	6.59628601919669	2.17852333799971e-09	3.01353385481449e-08	11.0562249939692
UST	0.467605011756437	5.49061820597646	6.65726509469135	1.63874302635509e-09	2.32060443461155e-08	11.0487515390129
MRPS6	-0.486240106595827	5.51773987487171	-6.63887812464792	1.78581273659487e-09	2.51535677701747e-08	11.0463803918794
TET2	-0.657866507194129	6.56814779793111	-6.66854254215481	1.55453604302444e-09	2.21260091774815e-08	11.0373669167821
SOD2	-0.341541328345045	5.1916079026294	-6.64257585520235	1.75522346310374e-09	2.47716094489003e-08	11.0353523604183
RPS10P7	1.20482073930729	0.378084540364345	6.61345893400942	2.0108453117098e-09	2.80478540392283e-08	11.0294138034923
GNL2	-0.28286289693062	6.4612478442944	-6.66163715456635	1.60557496335417e-09	2.27942577989262e-08	11.0209460170631
KDM4C	0.397227617879079	4.8207029648249	6.62031807377869	1.94749759806725e-09	2.72441947535523e-08	11.0105112365533
MESDC2	-0.272178755336404	6.94491524264718	-6.67240389160576	1.5266993105154e-09	2.17668535968112e-08	11.0063836329334
CRTAP	0.23269212783665	6.69046623295725	6.6685984223183	1.55412964051158e-09	2.21260091774815e-08	10.9965197061857
MICAL1	0.469027253115718	3.95598129411433	6.59745056431835	2.16672812770324e-09	3.00218402715071e-08	10.9577325596211
SLC25A22	-0.510665174289095	4.82068673726056	-6.61826750865989	1.96622592775804e-09	2.74713136305978e-08	10.9468884595578
KHNYN	0.338378793441748	5.93602914502528	6.64332710346174	1.74907244191043e-09	2.47056482419848e-08	10.9375500297792
DNAJA3	-0.279337225347162	6.88605911688041	-6.65208232367775	1.67894032098362e-09	2.37551589916498e-08	10.9220507020151
SERPINA5	-1.04620618549863	2.02308556110841	-6.53130523254264	2.9477950143427e-09	3.99181569391639e-08	10.8941726073063
FAM171B	0.670351657433471	3.90025571601502	6.56910822444513	2.47256117505418e-09	3.38943549931197e-08	10.8652851584569
PGK1	-0.260068147266393	9.16465232936247	-6.66022281222741	1.6162313617522e-09	2.29260842187819e-08	10.8376952759874
RIPK2	0.374690873780902	5.27919771904723	6.60178121166956	2.12341620832575e-09	2.94950271329234e-08	10.8293421336961
EGR1	0.872907951852182	7.31746040913881	6.57475036459953	2.40845520077516e-09	3.30969636629119e-08	10.8195948902516
NSDHL	0.399041354824595	5.43660081308392	6.59927558090869	2.14837018023514e-09	2.9816882069919e-08	10.814986640488
SAFB2	-0.303415155358964	5.99792962947341	-6.61062291695937	2.03762900391606e-09	2.83977562179102e-08	10.813803929628
SART3	-0.303714306367534	6.59732420777682	-6.62022529770598	1.94834112205505e-09	2.72441947535523e-08	10.8111716927903
KLF10	-0.462057062772899	7.44018767785237	-6.60346117408359	2.10684593180913e-09	2.93135535470681e-08	10.7915681624821
CPT1A	-0.248315517117923	7.74061021052156	-6.63495112810489	1.81887603785071e-09	2.55406237254537e-08	10.7801538413175
TFF1	-0.593269867922904	8.53061574445961	-6.63875986091517	1.78679971962255e-09	2.51535677701747e-08	10.7755844457356
COX15	-0.298285592140079	5.5510635800972	-6.59637314341155	2.17763869863308e-09	3.01353385481449e-08	10.7546415840916
PES1	-0.383613450114183	6.51899593430183	-6.6073693407675	2.06879093241465e-09	2.88080429256475e-08	10.7419443673519
ANKRD57	0.632438276983512	3.69452958771193	6.52015535523767	3.10446749891201e-09	4.17691990762707e-08	10.7395446488233
MFSD11	0.363494844880473	5.25902536417998	6.57334115690441	2.42431095496475e-09	3.32875011583173e-08	10.738690496973
PSPH	0.420876954708287	4.64991953972305	6.5613044450288	2.56401634852481e-09	3.50331776247785e-08	10.7370794340708
FLNA	-0.412221098248791	10.5615685601662	-6.65053997229451	1.69108993856265e-09	2.39068369674741e-08	10.7267192796678
KHK	-0.684219587134953	2.99049057421238	-6.50323234217132	3.35811669140859e-09	4.47856009147666e-08	10.7199048643202
C2orf47	-0.418229852263803	4.65734436857805	-6.56104412551218	2.56712408089748e-09	3.50470066358607e-08	10.7144023743369
OSBPL2	0.213917900809707	7.09270110579106	6.59579023438999	2.18356419273836e-09	3.01801054209556e-08	10.67257004806
RPA1	-0.252255533674077	7.039790252446	-6.60234229581763	2.11786768215728e-09	2.94424099055681e-08	10.6665384243107
JUB	0.376546929890108	5.9178823686548	6.57973128941	2.35322944646588e-09	3.23912833437822e-08	10.6658808738067
NUP50	-0.280503165566309	5.9527988334662	-6.58577779342273	2.28786939229398e-09	3.15175681356874e-08	10.659512880973
JUND	0.75084944480294	7.43316469477138	6.59467537061001	2.19494165405795e-09	3.0312307367849e-08	10.6593547476352
AP2M1	-0.287284403222081	8.67992228811995	-6.6143195972221	2.00278618319043e-09	2.79587613753562e-08	10.6464359323939
API5	-0.358095939568184	6.97692368901254	-6.58877125061619	2.25617900799506e-09	3.11066263229261e-08	10.6225802406566
TMEM229B	-0.751598628884091	2.5609202051336	-6.47146600493757	3.89077867866021e-09	5.13165478090799e-08	10.6155144512392
C9orf114	-0.381442607219485	5.10475154253601	-6.55793702891501	2.60450577474687e-09	3.54993924831839e-08	10.6069598217354
SAMD4A	0.681905613146919	4.1188008354356	6.48972453906901	3.57518494924052e-09	4.73782829564964e-08	10.6067997934689
HPDL	-0.717426550125448	3.60679520328962	-6.50824580572306	3.28090994795964e-09	4.38959503757416e-08	10.6020341289355
BAIAP2L1	0.307440552040498	5.59387859369574	6.54304146673534	2.7913236434204e-09	3.78913121855217e-08	10.5886331298132
MXD4	0.484464925937151	5.6403464311719	6.55911712359002	2.59024501437041e-09	3.53338153510039e-08	10.5802873405621
IDH1	0.412036403872715	7.00137286045299	6.57934525496465	2.35746444887365e-09	3.24228909892787e-08	10.5732792816619
XPOT	0.431447878708296	9.1336797238503	6.59853275011288	2.15582372260216e-09	2.98955190189043e-08	10.5685595003393
RSU1	-0.302888419035254	6.24098556460615	-6.56292397599002	2.54476553117554e-09	3.48270529814892e-08	10.566354084015
AMDHD2	0.618385193094412	4.58310439764777	6.52463034280502	3.04062228365816e-09	4.1009166993467e-08	10.5624009463722
DRAM1	0.540266805544796	3.2994570786493	6.48282381647496	3.69137187897918e-09	4.88019788964804e-08	10.5510758173101
BACE2	-0.459417505666429	4.2084771205605	-6.50121940542219	3.38961843407944e-09	4.50978350768056e-08	10.5507500671436
SERPINA3	-0.509443155967348	5.58812976872499	-6.53346352139778	2.91838343099498e-09	3.95518999189303e-08	10.5390684327326
CHN2	1.33187655057194	-0.192957226665041	6.51812425961505	3.13388084949421e-09	4.21310476904672e-08	10.5273974092824
METAP1	-0.256650955589436	6.35424150670766	-6.55437798369604	2.64798649106694e-09	3.60626433848563e-08	10.5066714149514
VPS11	0.291313251106233	6.09604642294431	6.54394832103583	2.77958067612132e-09	3.77932579084983e-08	10.503972157191
KDM3A	0.39661309819317	6.19680587958183	6.53111846675259	2.95035385311646e-09	3.99204836889318e-08	10.5034123004844
TIMM50	-0.40989939380782	6.32631487114354	-6.54515183406108	2.7640716202942e-09	3.76129648314078e-08	10.4787929941362
LAMP2	0.276014745985027	7.80061359898487	6.56514455953363	2.51860229916359e-09	3.4497219370362e-08	10.4589957766084
SMARCD2	-0.255760067869838	8.5448599381229	-6.57288508967413	2.42946448456136e-09	3.3330897489585e-08	10.4565686807391
BTG2	0.353111068716334	6.3572558223354	6.54365641480891	2.78335526583755e-09	3.78138370965615e-08	10.4562684305757
DHFR	-0.344299563995262	6.0507610907861	-6.53420690890532	2.90832040121757e-09	3.94474861232462e-08	10.4533530653152
TOR1A	-0.279658018607012	5.54480274698314	-6.52936796858372	2.97444403719827e-09	4.01814233264168e-08	10.4493805891697
RGNEF	0.576938650622577	3.20577651388169	6.46667691519038	3.97801612757853e-09	5.23021554383832e-08	10.438932203139
LOC90784	-0.423352920844596	3.81436800709696	-6.47800532087264	3.77470490632184e-09	4.98642692364348e-08	10.4355663973078
LPCAT1	0.248241620462567	7.98981511790218	6.56187005852769	2.55727678661315e-09	3.49696622888947e-08	10.4295362827975
CHRNA5	-0.394642001074057	5.88084625628283	-6.51629064976493	3.16067077562505e-09	4.2423000041375e-08	10.4145140657129
EXOSC9	-0.433678381154424	4.36707329030734	-6.48391152410517	3.67281359760086e-09	4.85950432011684e-08	10.4025019066079
SHROOM3	0.39137797910973	5.27600487408539	6.51676898189574	3.1536603686054e-09	4.23629044213307e-08	10.3967546663753
C1orf93	-0.441052790790208	4.96803013507743	-6.49947496373924	3.41715441154068e-09	4.54280527651879e-08	10.3897000779656
MRPL15	-0.369329077390024	6.09636036644537	-6.52480122450719	3.03821019105399e-09	4.1009166993467e-08	10.3886487231161
HAUS2	-0.353516758621292	5.46801066240412	-6.50254063728694	3.36890886048219e-09	4.48579870881402e-08	10.3845182596336
FOXO3	0.491490466571847	6.74892794370271	6.52203488905765	3.07749214847819e-09	4.14395963696854e-08	10.3735747983753
NUDT19	-0.388538887427954	4.4377960455381	-6.49025919149905	3.56633539193841e-09	4.73360262656968e-08	10.3549255228817
NUDT15	-0.342322084094856	5.4588439419555	-6.50302376710455	3.36136733372333e-09	4.47932328997522e-08	10.3472432319423
SCAPER	0.530622952714651	4.26645142354	6.4590194131635	4.12153615222952e-09	5.39347187870786e-08	10.3407368533039
TMEM55A	0.584419827621664	2.78404444723189	6.42501808886897	4.82310579617247e-09	6.22869662819987e-08	10.3350635460239
LONRF1	0.500944562048756	4.46101709700052	6.47120611143007	3.89546397693658e-09	5.13378562256007e-08	10.3254426050203
ARVCF	0.542714270994166	3.99339694866426	6.45396069987962	4.21914249623055e-09	5.50397340927922e-08	10.3215313804768
C9orf150	0.52710889751559	4.31174225702065	6.45883278704503	4.12509708966961e-09	5.39391115931467e-08	10.3141781847962
ZHX2	0.255241183121738	6.42587084609066	6.52303826164343	3.06318658032181e-09	4.1280203359631e-08	10.3113506822506
CLMN	0.379418205769202	5.47003076723535	6.48977396537796	3.57436593639103e-09	4.73782829564964e-08	10.3006030465165
FAM174B	0.363561073063357	6.04707050955593	6.5068777999833	3.30180131254023e-09	4.41048922930694e-08	10.2984347555959
ALPK1	0.686170898518113	1.95162217210138	6.41078013860635	5.15080202699412e-09	6.6212154572982e-08	10.2843778083533
GTPBP3	-0.444289538216272	4.49145999096508	-6.46048939117207	4.09359406327172e-09	5.36110157511013e-08	10.2770830536022
AP1S1	-0.400007848846328	6.85822211861375	-6.50752454205105	3.29190832090706e-09	4.40078934922859e-08	10.2661031388491
ERC2	0.911425916140987	2.58818196690895	6.38609047351081	5.77197530222784e-09	7.34072357068125e-08	10.251953767329
SPG20	0.476069507873436	4.94569391506652	6.45005472240753	4.29606638017979e-09	5.58689067979213e-08	10.2447780896342
HPS4	0.341157219807101	4.73705859804015	6.46270794967644	4.05177660246095e-09	5.31465975682799e-08	10.2351451992711
COPB2	0.268704345264109	7.35558305250535	6.50921897262949	3.26612790106273e-09	4.37331649458551e-08	10.2345363321621
MIA3	0.395285003639159	6.45505987361134	6.48820284513604	3.60049094399468e-09	4.76758594991029e-08	10.2270928088051
MAT2A	-0.365638880570799	8.13497013508879	-6.51321505253053	3.20611588526909e-09	4.29984619608983e-08	10.2227511822936
OPHN1	0.575899367080778	4.13944178753382	6.44240875117372	4.45067785408633e-09	5.77897021985557e-08	10.1902986514714
KIAA0141	0.295492487154489	5.59271637163895	6.47026889981158	3.91240615066985e-09	5.15205357982698e-08	10.1791534166903
UBE3C	-0.297096599270162	7.43389759850065	-6.49205827676637	3.53671563798154e-09	4.69801686494069e-08	10.1563290757467
ZFAND3	0.283690738947915	6.50130552472739	6.46842318565694	3.94598467312634e-09	5.19218313716482e-08	10.1537533184233
BRIX1	-0.462585305435038	5.6415543316847	-6.46309747264496	4.04447819196113e-09	5.30925065010659e-08	10.1483837488948
UCHL5	-0.401620750736261	6.20701962511792	-6.46155244256019	4.07350373898979e-09	5.33897151495809e-08	10.1044146388265
HADH	-0.312517710041373	5.41089726963272	-6.4464519836235	4.36824586708514e-09	5.67634373590769e-08	10.0984755945178
AAMP	-0.317850702415205	7.36101824857234	-6.47562125010051	3.81662068380461e-09	5.03781880946711e-08	10.0880003998681
ZBTB4	0.31898258984454	5.93437042870985	6.45788326475401	4.14326166839973e-09	5.40920438269455e-08	10.0851713253773
TTLL12	-0.425111629484823	5.9543712706818	-6.45229666044775	4.25174609688675e-09	5.54218251943367e-08	10.0751864996313
HNRPDL	-0.313011303269056	7.83858154181736	-6.46329982452522	4.04069189504076e-09	5.30844707405041e-08	10.0382016318377
ENPP5	0.593288736414801	3.13762579934785	6.37107894874164	6.18523149652142e-09	7.78343202015231e-08	10.0301180559454
TMEM55B	0.366860808900341	5.97362798219308	6.43383007930978	4.63069975652717e-09	5.99874691929979e-08	10.0270620292299
MTUS1	0.406091972937399	5.50154408535682	6.4369425834715	4.56456791360803e-09	5.92225242724442e-08	10.0143332979573
TSPYL5	-0.292410844483664	6.31818720587716	-6.45196473272396	4.25827928648091e-09	5.54637560647249e-08	10.0108945495295
SYT7	0.368438764759624	5.22382419929629	6.41895129601185	4.96014008870442e-09	6.39086154418279e-08	10.0062419066363
RDH11	0.302637341351697	7.3816073804582	6.45848018606469	4.1318332248944e-09	5.39849834790109e-08	10.0060072718525
TEX14	-0.61776834255648	4.76782643912184	-6.37490920356602	6.07709142897424e-09	7.6762293850578e-08	10.0060012805361
TCERG1	-0.360414002828875	6.99403513712625	-6.45163097074822	4.26485857886509e-09	5.55062216910038e-08	10.0045216827738
KLHL13	-0.464904576120904	2.70281798162897	-6.36313780643578	6.41552432129285e-09	8.04297067086219e-08	9.99546090323607
SLC19A1	-0.513634167748309	5.80430757074384	-6.42375857707759	4.85124406523116e-09	6.25537438295497e-08	9.97734139813456
SDCCAG3	-0.313872061287467	6.3889280742859	-6.43534895592714	4.59831055907654e-09	5.96140665038729e-08	9.97510534325801
SLC36A1	0.459001900485688	5.12029155534131	6.41092806948872	5.14728677250728e-09	6.6212154572982e-08	9.97241764069403
DCX	-1.79516405770287	0.795465041719081	-6.40533585851189	5.28183600766589e-09	6.76884485764018e-08	9.95955219612827
CHSY1	-0.289083865478858	6.49737323682572	-6.4311089184877	4.6892915143979e-09	6.06994669402404e-08	9.95432832941709
NUP88	-0.27056686039884	6.33531433917184	-6.43061376623701	4.70003155826364e-09	6.0791436798454e-08	9.95264919572645
SPDEF	0.500272242686384	5.47016360068469	6.42395327718403	4.84688377325424e-09	6.25457439999258e-08	9.93990501285216
SIRT2	0.416610684938037	5.03230571146516	6.39554560377214	5.52580491669517e-09	7.05447033792443e-08	9.93469196368317
FZD8	-0.757599340914618	2.38720120587665	-6.3161231027618	7.96295821700247e-09	9.77054389003297e-08	9.92749372263425
PYCR1	0.401843848233831	6.55393232650609	6.42545732417321	4.81333097127147e-09	6.22087690599259e-08	9.92151838588388
AMOT	0.510731400547489	3.77250504820589	6.35865859323521	6.54913457134847e-09	8.1981831265892e-08	9.87970903651125
GPRC5C	0.634215788699287	3.97022296548261	6.33487360230525	7.3059923588256e-09	9.03738285569522e-08	9.86926510833417
WDR75	-0.357150282724961	5.9980542409801	-6.40946284642799	5.18220934766338e-09	6.64626297011675e-08	9.8575932721776
SUPV3L1	-0.371181433749415	5.28916807329548	-6.38069373859592	5.91730516958285e-09	7.51412389188333e-08	9.84931257288177
HIST3H2A	0.66658397691917	5.07468973585579	6.37028985102352	6.20774511447082e-09	7.80289670058554e-08	9.83538342350891
PYCRL	-0.526665903453956	4.66315274645747	-6.368424045589	6.26130045764106e-09	7.85602892672798e-08	9.82967375232421
USP40	0.381753256045394	4.89789792133583	6.37705969646097	6.0171968617698e-09	7.60919230358142e-08	9.82331145923413
RBM12	-0.350407901385053	6.1636483520479	-6.41026080686615	5.16316159578253e-09	6.63200572410653e-08	9.81733522337961
ENO2	0.310501390442059	5.90942740079228	6.39056678388849	5.65411051339034e-09	7.20177793038386e-08	9.81596955576437
UTP18	-0.273736415915354	7.09005259731115	-6.41428541761178	5.06814080051711e-09	6.52498743247484e-08	9.81397224029626
FOXRED2	-0.331360161625375	6.10559898071736	-6.40331851123727	5.33122132551466e-09	6.82690240795614e-08	9.80844594982557
C10orf137	-0.426055096912411	5.70640561798565	-6.37380431287171	6.10809289514573e-09	7.70375155191683e-08	9.80000494001582
BEST1	2.36599639920483	0.732025524788218	6.50619911497717	3.31221452035433e-09	4.42086796794939e-08	9.79859033704336
TMEM109	-0.370148729491078	6.29871698627068	-6.39656783281839	5.49981977617387e-09	7.03203256397032e-08	9.79726657446001
AATF	-0.320429345644683	6.03059750861619	-6.38618768304605	5.76939010805923e-09	7.34072357068125e-08	9.78683678261963
MRPL20	-0.437873124571782	5.5486326009853	-6.37762342795443	6.00159273321005e-09	7.60383612653067e-08	9.76739373439505
POLR2G	-0.416683101068398	6.29554932424804	-6.3906226035881	5.65265584403256e-09	7.20177793038386e-08	9.76737065856975
PIK3R1	-0.483496282236202	6.52822819377926	-6.3955582420637	5.52548291129763e-09	7.05447033792443e-08	9.75309890286108
LOXL4	-1.75894792789777	0.18928447378696	-6.51046112298905	3.24735568640801e-09	4.35166478361278e-08	9.7492276417557
IGBP1	0.287589943729371	5.75416392489584	6.37250508025836	6.14474710864624e-09	7.73830953652107e-08	9.73828178343546
LOC100128822	0.76122913745057	2.57460722458481	6.2788347417732	9.44749277749917e-09	1.14575684706959e-07	9.73653777865555
VPS13C	0.678588940295237	5.79191405075879	6.38027946025754	5.92860953844548e-09	7.52276676183325e-08	9.73618299415091
THBS3	0.530602840925551	3.47255963059702	6.30037711179182	8.55944079861835e-09	1.04411442681323e-07	9.73504906712571
ELF3	0.31734875198607	7.03501215866335	6.39242660200594	5.60584185354303e-09	7.15118986717418e-08	9.73067032202466
KLHL18	-0.410789745893211	4.42247740418764	-6.33242758746724	7.3885598996715e-09	9.13276243622366e-08	9.72103011749655
CDC123	-0.348656921169594	6.40857350879693	-6.38099995916128	5.90896304521159e-09	7.50923236839807e-08	9.70514363939554
LOC730091	0.689593109398117	2.78743578833782	6.27125987734074	9.78088035058736e-09	1.18298576798661e-07	9.69989105593713
RCC2	-0.213804129061126	8.28841298766162	-6.40095482933398	5.38966546060028e-09	6.89646252204124e-08	9.68581160229947
HSDL2	-0.356630602786691	5.30807914555159	-6.35361136257724	6.70298211431703e-09	8.35325431295365e-08	9.67840901816005
UQCRFS1	-0.373968619583336	6.58417489616339	-6.37697769965143	6.01946987421563e-09	7.60919230358142e-08	9.66816554330628
UNC119B	-0.312495214173754	6.14375587749934	-6.35754673945931	6.58272336920019e-09	8.22176741049321e-08	9.63134380926497
FAM108C1	0.359244427078215	5.16213999744565	6.34040574289089	7.1225945159768e-09	8.83011643329845e-08	9.62903841358288
HIST1H2BK	-0.464975965653603	6.8692401322211	-6.35103944449868	6.78274510495987e-09	8.4400765725706e-08	9.62850655696866
RNF149	0.334585166673776	5.94249774711901	6.34432929552711	6.99528565736924e-09	8.67872087046314e-08	9.61644072433981
SNRPD1	-0.413822083364923	5.86617615806505	-6.35316657279299	6.71670985939737e-09	8.36412923965463e-08	9.61344420312678
RAI14	-0.42509809805234	4.77373987758074	-6.31368506824249	8.05255492517477e-09	9.86600209293941e-08	9.60002563508836
WDR82	-0.295476839611887	6.38225436892523	-6.35649015284714	6.61480014988146e-09	8.25566550049385e-08	9.59869031440973
FGF13	0.860577244886081	1.92024040496565	6.23103146380744	1.17557104828566e-08	1.39831082585558e-07	9.58322337940088
SGSM3	0.383605979958701	5.05832770709585	6.31578467241679	7.97533631950628e-09	9.77855752253835e-08	9.57908228823999
SELT	-0.345573432174299	7.12230934055577	-6.36108277968543	6.47648613504735e-09	8.11331491554545e-08	9.57882819121952
HNRNPA3	-0.28648172879493	8.69538744198308	-6.37710804346812	6.01585704404195e-09	7.60919230358142e-08	9.57823134488769
NDRG1	0.391899900016614	4.92172582393983	6.30342119724646	8.44078660711261e-09	1.0311447422743e-07	9.57652929960236
PRSS16	0.735071153496464	2.84865549993112	6.24181500780268	1.11907246084316e-08	1.33776753646468e-07	9.57524677777532
BZW1	-0.308588472339721	8.44603001808009	-6.37020989630606	6.21003079913858e-09	7.80289670058554e-08	9.57080183128332
TOP1	-0.331155638911717	8.97123687510408	-6.37456908460702	6.08661803389169e-09	7.68246037726827e-08	9.55500994014376
SPIRE1	0.367442702096183	6.07691686645815	6.32599773986882	7.61002432742281e-09	9.36497769329058e-08	9.55336974344736
TXN2	-0.406750353038434	6.1054351970898	-6.33938728530778	7.15601296805283e-09	8.86497487983078e-08	9.5517276742351
PTCH1	0.837463675749471	2.35372591796905	6.22314296542402	1.21867467358412e-08	1.44546916602984e-07	9.54062584542591
CCAR1	-0.366440431845182	6.75482091025374	-6.34800898764405	6.87793198332572e-09	8.55215869807728e-08	9.53864317908145
TFAM	-0.447239017012736	5.7434103658196	-6.33117427173944	7.43122297731943e-09	9.1787129300362e-08	9.53569717547766
CAPZA1	-0.30498342213503	7.46303356569129	-6.35552121112469	6.64435175596352e-09	8.28636381556555e-08	9.52943321874563
MST4	-0.386854477895326	6.88852578623574	-6.34672608268219	6.91862433796905e-09	8.59636503924179e-08	9.52124274672479
DUSP1	0.468212448430787	5.4953577980922	6.26914808937027	9.87587663051309e-09	1.19166061160679e-07	9.50998992905367
SEPT10	0.713219516068202	2.68959504947097	6.22577759916807	1.20410813485887e-08	1.42920542564796e-07	9.50037692634667
AKT1	-0.326478955472714	8.26195157447052	-6.35803838335891	6.56785001710976e-09	8.20981725353747e-08	9.49782143863599
SEMA3B	0.515891889086807	6.31052722240473	6.32603051567222	7.60887897508165e-09	9.36497769329058e-08	9.49531129343799
POLR3G	-0.685065992433156	3.44515867072819	-6.24008597492456	1.12794765706775e-08	1.34645229241978e-07	9.4943104263795
PTBP1	-0.326978333540657	8.65414079527227	-6.35802526245788	6.56824652310041e-09	8.20981725353747e-08	9.4938760363778
C7orf74	0.47938055628671	3.13352173692399	6.25135854195905	1.07131061345421e-08	1.28526532994321e-07	9.49048762633699
SIAE	-0.379402507155995	4.09370246612938	-6.27538591686635	9.59786971580279e-09	1.16315052990642e-07	9.48936009267684
MRPL30	-0.305586399010255	6.08969382870981	-6.32914273196774	7.50089404467441e-09	9.25110265509844e-08	9.48852591019343
ACCS	0.684381934326225	1.88061392246529	6.21845321665679	1.24503498370353e-08	1.4746434183752e-07	9.48435180512181
TACSTD2	0.343865124510094	5.95613205094542	6.33010694800509	7.46774651242659e-09	9.21701790950718e-08	9.47204453383575
TACO1	-0.372015932979984	6.21473657985486	-6.32749165085438	7.55799203042236e-09	9.31465429010933e-08	9.46689392858287
UBE2D2	-0.266211793681562	7.23683140828516	-6.33632167830857	7.25754112184362e-09	8.98409457599649e-08	9.46685599461964
LAMC1	0.355419628748238	6.24272579191673	6.31954661229566	7.83880449482957e-09	9.63942399790659e-08	9.44910937113037
C12orf34	-0.856407198928585	4.12034998174747	-6.2168188978663	1.25435272993905e-08	1.48252968590111e-07	9.43225349078624
PHB	-0.410557627867142	8.67347402756369	-6.34618915638807	6.93572552771808e-09	8.61121556982607e-08	9.4222915329384
PARP6	0.26756183452462	6.4645009741492	6.30628111081629	8.33079085650078e-09	1.01919638832567e-07	9.39626314673129
ELF5	1.05214767783448	-0.00151852586820432	6.19718147109221	1.37183551871979e-08	1.61000541860139e-07	9.37928837896558
ACTG1	-0.271890632706183	11.781669072289	-6.36840978125805	6.26171164752953e-09	7.85602892672798e-08	9.37910550855438
C20orf27	-0.49698176260844	6.63203662736083	-6.3108240668282	8.15896503533472e-09	9.98905792466602e-08	9.37574037882434
GTF3C1	-0.283831277651137	7.30958820764322	-6.31742213507166	7.9156218957797e-09	9.71959328818059e-08	9.37403142796288
KDM4A	0.301208491577244	6.2623672990728	6.30149058975071	8.51584925772422e-09	1.03955520427868e-07	9.36640339925497
NANOS1	0.435826520129009	3.89082320208973	6.24233076881021	1.11643840402177e-08	1.3355733811774e-07	9.36624463254829
NKRF	-0.371746500802965	6.12214882722389	-6.2858437756638	9.14900987521825e-09	1.11278575384109e-07	9.3656128571209
USP5	-0.304788140990246	7.28898173871667	-6.31807343480176	7.89199338813752e-09	9.69770003109566e-08	9.36405852892709
TSC1	0.38364216246723	6.11680651684933	6.29158059741701	8.91164618665059e-09	1.08628550164391e-07	9.36352092874925
TOMM34	-0.30657621256628	6.05190210340164	-6.28560407481893	9.15906224088352e-09	1.11319881480041e-07	9.34096477559879
TIMM17A	-0.440980768551871	5.97250436426419	-6.28175148349324	9.32213228167544e-09	1.13219564472578e-07	9.3387173286051
TMEM187	0.565520276662942	2.72280090888082	6.21731437498145	1.25152062325706e-08	1.481276072424e-07	9.33838234149473
C14orf169	-0.389186115898148	4.136359232241	-6.26022800936014	1.02872810364082e-08	1.23773012987691e-07	9.33737449887765
CDK19	0.400221324307037	5.59394122047075	6.28588588882422	9.14724489489241e-09	1.11278575384109e-07	9.33728470223031
C17orf39	0.450859768183952	3.56337911019175	6.22929528605457	1.18492674261985e-08	1.40843744446158e-07	9.33580771377029
DSCR3	0.311531765677986	5.09309710089739	6.26321525191146	1.0147656927377e-08	1.22181003926172e-07	9.33453200501081
DCAF11	0.234284020598998	6.89392870946979	6.30359950577112	8.43388694323527e-09	1.03105500905458e-07	9.31712159278496
NOC3L	-0.455166793746296	5.33203794348434	-6.26943674028207	9.86283849547491e-09	1.19094664980738e-07	9.30588068795591
APPL2	0.327579579115529	5.38794489000661	6.27192648766508	9.75108132689052e-09	1.18086230348238e-07	9.30581715985714
NSFL1C	-0.32038402101028	6.32773581624871	-6.28042311938407	9.37902001376212e-09	1.13827816190245e-07	9.29490257715127
ING4	0.591788134670403	3.42383529817784	6.19998477972497	1.35442319764066e-08	1.59068634531899e-07	9.28967878221114
GLT25D1	-0.33871128057914	5.72956491292621	-6.27038298096324	9.82021652959431e-09	1.18665680087381e-07	9.27776895646599
HEATR7A	0.469374477388976	5.79926144104509	6.26762738671178	9.94484689244042e-09	1.19825374228511e-07	9.27143389469599
THOC4	-0.418741709804696	6.98527459642465	-6.28667933423779	9.11405399503179e-09	1.11014886389593e-07	9.26858504956214
B3GNT5	1.49086379074733	0.671057420840673	6.27121782500581	9.78276319735401e-09	1.18298576798661e-07	9.24892985768764
SLC27A3	-0.479843394354838	5.12202744124664	-6.25507768590994	1.05324725259854e-08	1.26450158309103e-07	9.22713077519068
LOC92249	0.480509565000135	3.67826099919435	6.19372632606586	1.39360058707266e-08	1.63440225934103e-07	9.2143625290539
RAB24	0.483530217538692	5.2179187422247	6.23654736274001	1.14632853165231e-08	1.36741785758583e-07	9.21310788634234
ACAD9	-0.28474797859201	5.71821170636111	-6.25728678320963	1.04266057598065e-08	1.25269076671698e-07	9.20895967651687
RPS10	-0.893206895895775	1.95273806818401	-6.14544926538559	1.73580811263593e-08	2.00066539460532e-07	9.20612575031292
DOHH	-0.635615252498411	4.16319289948253	-6.20095041937818	1.34847589219528e-08	1.58481453415839e-07	9.20463915488313
FAM5B	-2.10241612549993	-0.451367616969801	-6.40959596983239	5.17902680271561e-09	6.64626297011675e-08	9.19800175162934
EDEM1	0.412162215044554	6.51079358089727	6.25923301783143	1.03342065656117e-08	1.24248217543703e-07	9.18418712417567
LGALS8	0.329684501639623	6.10074222130752	6.24987021489832	1.07862453321991e-08	1.29311230778278e-07	9.16580788459409
CAPZB	-0.298676740159268	7.21348834047698	-6.26763624338371	9.94444383244825e-09	1.19825374228511e-07	9.15761770585326
ASNSD1	-0.338281446250667	5.67031085932067	-6.24047738844767	1.12593245487861e-08	1.34500674109927e-07	9.13600674423081
PGBD5	-0.640564976064582	3.64240791077555	-6.14622185137431	1.72972839146883e-08	1.99503293923619e-07	9.12943326693913
TOE1	-0.504655028656451	3.94375414029082	-6.18012006521206	1.48267134799577e-08	1.73258926020799e-07	9.12711088631056
NDUFAF4	-0.565260698559507	3.82097396566287	-6.17826209869234	1.49526184916106e-08	1.74494253594693e-07	9.12223586557922
FIGNL1	-0.433334490418469	4.84680011897943	-6.21371775009219	1.27222278434075e-08	1.50199789604586e-07	9.11283383385629
CBR1	-0.466684578002889	5.32053452721675	-6.21364916986299	1.27262079568104e-08	1.50199789604586e-07	9.10521596348479
AIFM1	-0.275259472232137	6.43386970924766	-6.244545504972	1.1051968175191e-08	1.32307169478807e-07	9.0793384578641
SURF6	-0.32788375991051	5.659974519654	-6.22590819938044	1.20339054864753e-08	1.42920542564796e-07	9.07300525392576
TK1	-0.481666401357129	7.19268244113472	-6.24523701944426	1.10170975071412e-08	1.31984196783259e-07	9.07161958140474
PFAS	-0.343053048138437	5.73148861176771	-6.23370627384852	1.16129979628596e-08	1.3842892226006e-07	9.05995664782404
RAMP3	-1.6817337141489	0.552913716673627	-6.20215574200761	1.34108852320817e-08	1.57835077143796e-07	9.04968540712657
STOML2	-0.409779716407584	6.52739268802553	-6.23332449428644	1.16332624815724e-08	1.38473083090261e-07	9.03898493818249
FNIP2	0.825540187816182	3.43736267479405	6.11333001182736	2.00809524703923e-08	2.28613920432159e-07	9.00890522400698
ZNF496	0.455277336064902	4.74333175735928	6.18759573070391	1.43306049514815e-08	1.67832659109647e-07	9.00773755968996
MRPL47	-0.406996704905486	5.38005993973178	-6.2017844652584	1.34335979804731e-08	1.57991204377941e-07	9.00644023965799
TDG	-0.339411955855748	6.56929876216549	-6.22187016453158	1.22577395360805e-08	1.45285922042105e-07	9.00192212987738
CPT2	-0.350448345688982	4.10236336514052	-6.18333197179281	1.4611519820744e-08	1.70883256980506e-07	8.99698792939133
ZBTB22	0.469225282245149	3.66587226227286	6.15566959904128	1.6570577585955e-08	1.92048745355171e-07	8.97933292733546
ATIC	-0.269151852451961	7.46809081448698	-6.2333418656997	1.16323396654289e-08	1.38473083090261e-07	8.97082209184078
C6orf27	0.578712223004604	3.03721093095299	6.11248199301229	2.01582727116041e-08	2.29338063148889e-07	8.96825927146736
CYP26B1	-1.22331269968258	1.5583632977338	-6.09611095174438	2.17097794767361e-08	2.45818789417017e-07	8.96316323067676
PHAX	-0.295669815596264	5.99160294082077	-6.20778039837382	1.30713958179535e-08	1.54056394404126e-07	8.96059606979731
DBC1	-0.954163216898922	1.08540431378663	-6.09726925697742	2.15962400498501e-08	2.44698860835836e-07	8.9598689308878
BIRC5	-0.315158139615407	6.29821784897138	-6.21702978598928	1.2531465388203e-08	1.4821515357306e-07	8.93820600700741
PVRL4	0.461525921617114	3.06407816943519	6.1370122389066	1.8035883911271e-08	2.07449877945045e-07	8.93404084543635
SLC2A1	0.34091011336729	6.66161656163868	6.20703848207596	1.31156859198058e-08	1.54469529100586e-07	8.92939494814642
FBXO25	0.46493755070041	3.2004289596833	6.11772009749602	1.96853248842182e-08	2.24875255029826e-07	8.92830741957944
FAM63A	0.344818947925307	3.6770584428586	6.16055044800663	1.62070277334546e-08	1.88188502917546e-07	8.91971532480728
NDRG2	-0.808455640886712	1.94352449807259	-6.06760706385901	2.46967624666423e-08	2.7516899100075e-07	8.87286933455423
SBF2	0.595355929073714	4.0752763075994	6.13619868302304	1.81026052788111e-08	2.0807420665487e-07	8.86665604821664
CLPTM1L	-0.277462338659761	7.75988170223714	-6.21128345026606	1.28642589955132e-08	1.51722050381497e-07	8.86496956344636
CYP24A1	-1.11481424919391	1.6123003668346	-6.06452139084554	2.50434550903682e-08	2.78475228012844e-07	8.86408084778038
C14orf1	0.264368848789891	6.15956257710478	6.18680086321069	1.43825672535996e-08	1.68323341322043e-07	8.85753511239551
ZSCAN2	0.438176023153289	3.89411826456174	6.13263564795732	1.83976946764183e-08	2.11320773192596e-07	8.84709050587391
TC2N	0.40801657564752	6.2021755909963	6.18877561535807	1.42538143762468e-08	1.67050309480274e-07	8.84661014925642
HMOX2	-0.374412294476555	5.79226918307641	-6.173329558481	1.52920090848972e-08	1.78094401069513e-07	8.84519080101865
NR4A2	0.59278679404863	3.36593399408852	6.08203765639094	2.31371606110667e-08	2.59695217489584e-07	8.83540833505268
CTNNBL1	-0.296504612963458	5.84812622779904	-6.17155002123313	1.54163079673152e-08	1.7941707337883e-07	8.83206563503016
SLIRP	-0.473133714443494	6.00308913258505	-6.17405795764076	1.52414166348148e-08	1.77628886272225e-07	8.83203113166266
HCAR1	0.441586136315829	2.92152270118206	6.12594848076971	1.896438016458e-08	2.17233077994819e-07	8.80420206672984
SLITRK6	1.3286577414616	-0.787934718440972	6.08533794265802	2.27943473992394e-08	2.56708865929212e-07	8.7990676976642
PNPO	-0.220735603706907	6.73192620088704	-6.17999177675949	1.48353732397622e-08	1.73258926020799e-07	8.7704151587963
RABAC1	0.640902923424783	4.27558384224412	6.1204900328585	1.94396659237455e-08	2.22372758487497e-07	8.77036989821618
ITGB1BP1	-0.331936271897134	5.77462187381665	-6.15651035417217	1.65073857831615e-08	1.91449042883213e-07	8.76550667845542
PRDM1	-1.56265986723512	0.877325767900967	-6.14384116227048	1.74853041753516e-08	2.01394095749711e-07	8.76220483012951
TGFA	-0.663881243884864	3.43037708698812	-6.05522842673149	2.61167952796128e-08	2.89065045834708e-07	8.75902171253957
PSMF1	-0.230664582130415	6.83518352673754	-6.17077887091403	1.54704809318704e-08	1.79922338737553e-07	8.74618037330368
HSBP1	-0.315558195362354	7.29132213222202	-6.17812403642279	1.49620162434101e-08	1.74494253594693e-07	8.74401993883025
TMPRSS13	0.556501241121671	3.97722101490346	6.07988626485596	2.33633637791401e-08	2.61707230972766e-07	8.7085980744026
QSOX2	-0.322896156389013	5.30065902828757	-6.13151856817494	1.84911834391982e-08	2.12248834479856e-07	8.69532858491258
FLJ44511	0.661986782311155	1.84787458276404	6.02981818978823	2.92884945823773e-08	3.1972635991885e-07	8.6888956414547
TCEB1	-0.365315436161072	6.4676348281634	-6.14648531652115	1.72765990554896e-08	1.99402237821951e-07	8.68136696292538
PPFIBP2	0.753925817102026	1.31915313488912	6.02450870289717	2.99976484945026e-08	3.26827800274958e-07	8.67785582913135
NFKBIL1	0.598633170023609	4.0840540460666	6.08356689708968	2.29776855808963e-08	2.58251890897117e-07	8.6760984475685
PSMD3	-0.321850015067071	7.20236564419597	-6.16044228538614	1.62149983678656e-08	1.88188502917546e-07	8.6711216935232
ME1	0.328583084247211	7.38115810285174	6.15296831489191	1.67752266043221e-08	1.94017212815134e-07	8.6687726703558
TTC39A	0.265694124465905	6.65836622623748	6.15535910812276	1.65939745724307e-08	1.92053723701959e-07	8.66252573145199
EYA2	-0.990443470908354	1.68809902197157	-6.0145288435952	3.13766579218342e-08	3.4096376028899e-07	8.63995056174032
POLR2C	-0.29075118043452	5.91035663165627	-6.12767611903537	1.88163489713728e-08	2.15685140642384e-07	8.63666819246071
PPP4R1L	0.42945134874061	4.47616486810607	6.073324364417	2.40668440709314e-08	2.68508272343067e-07	8.63466529444538
G3BP1	-0.361726642539213	7.5503813275449	-6.15546255754527	1.65861755443696e-08	1.92053723701959e-07	8.62542638541137
SLC35C2	0.35792634545862	5.58702493591953	6.11693612911293	1.97554069914205e-08	2.25521792849499e-07	8.60240684818744
SLC2A11	0.414552205532426	3.40383190995443	6.05127972126009	2.65864753530273e-08	2.93680458258935e-07	8.59499187165115
BEX4	1.48534713602399	1.39873456731818	6.08067409240081	2.32802776922229e-08	2.61126334087684e-07	8.59014445158625
KIAA0664	-0.398142048109388	7.80493029820278	-6.14904595485689	1.70768272595864e-08	1.97232637492626e-07	8.5893253912573
CSTF3	-0.357445057649535	5.51514460993434	-6.09963737040933	2.13659307954433e-08	2.42417792824284e-07	8.58425530762209
EHBP1L1	-0.318929843446064	5.83907575035715	-6.11671757048484	1.97749886271885e-08	2.25591343656958e-07	8.58022785289697
L2HGDH	-0.323216112214744	5.61626492453375	-6.11639389417648	1.98040233700235e-08	2.25768566353287e-07	8.57964903027501
SNHG8	0.491449649085411	5.76373642383929	6.10046563722612	2.12859509695784e-08	2.41674300078228e-07	8.56676596415682
NUP85	-0.311041055234913	6.03843711857227	-6.12218410879465	1.92909140823333e-08	2.20822208838427e-07	8.56145001751639
SEPT2	-0.242781851571413	8.58458073148683	-6.15200218306868	1.68490239668576e-08	1.94736058619023e-07	8.55757412878582
KYNU	0.317712384696502	7.56202136624953	6.14332122692918	1.75266345175911e-08	2.01731201426148e-07	8.55684702715053
GDPD1	1.13789091800678	0.398810823484363	6.00740567615435	3.23989285844259e-08	3.51159871449085e-07	8.53734625391526
SERINC3	0.341549528546271	6.96066015484488	6.12954097235708	1.86578387413434e-08	2.14014880048167e-07	8.53663472563022
FAM21C	0.558780548768135	4.08079392167047	6.05538836347703	2.60979447912536e-08	2.89047701118494e-07	8.53565823340677
MICA	0.369911961313891	5.37297634120052	6.08832708646678	2.2488176046765e-08	2.53602330550302e-07	8.52182936239595
C20orf111	0.36873292121764	6.43378349403498	6.09084122035479	2.22337992655416e-08	2.51072288262604e-07	8.51871861712335
LOC100131564	0.977469788066591	1.57615246655144	5.98242487796722	3.6249984529256e-08	3.88369469101394e-07	8.51478559408437
HNRNPA2B1	-0.281679817057986	10.6880274151437	-6.16275710246158	1.60452574017007e-08	1.86477334806145e-07	8.51252402321695
GCOM1	-1.15586069461248	0.939759641049948	-6.00064357139014	3.3399697701297e-08	3.60837560953805e-07	8.50755006272059
FNBP1	0.278120561513528	5.84649277404109	6.09739104320157	2.15843363681058e-08	2.44698860835836e-07	8.50285773697815
ARPC4	-0.351824576062264	6.70056440463159	-6.10825094193465	2.05484550670923e-08	2.33618193434433e-07	8.48615994413663
GLG1	0.238183198132744	7.2178795839263	6.12014513909146	1.94700882563009e-08	2.22568527681733e-07	8.46890773640384
RAB9A	0.482196568746369	4.35543886398147	6.04264571051956	2.76426300984407e-08	3.03542415557885e-07	8.46470970466556
SYVN1	0.375687792224549	6.13939769695708	6.09253534946857	2.20639907060306e-08	2.4949167043114e-07	8.46209727044474
PIK3R3	0.264935897850969	7.13435326416146	6.11510181658298	1.99203458505059e-08	2.26939961855491e-07	8.44372928953467
HECW2	0.653942088275822	3.77891822941879	6.01263452226576	3.16453758557698e-08	3.43660562215516e-07	8.4413338192599
TELO2	-0.461897035839294	6.2548050688092	-6.09313459846709	2.20042323551725e-08	2.48984290871384e-07	8.43433456071314
LMNB2	-0.373415927106739	6.64803221172289	-6.10296667163828	2.10462301755007e-08	2.3911491403198e-07	8.42702090538951
DENND5A	0.328925231961624	5.43704737635107	6.05553666066129	2.60804781427671e-08	2.89047701118494e-07	8.42355500867277
RFC2	-0.3542726021562	6.15631594803123	-6.08025898281223	2.33240197419783e-08	2.61441626115848e-07	8.41258616730057
ID1	-0.544679706638873	5.48612224946422	-6.05435996849153	2.62193880337847e-08	2.90008627960989e-07	8.39212583636354
C8orf73	-0.519469063790522	4.91303896050672	-6.04834224301806	2.69412625722716e-08	2.97010992260164e-07	8.3883533893851
UBE2K	-0.34714997970767	6.80174065759342	-6.0895739690699	2.23616616718672e-08	2.52345769096024e-07	8.38691121977769
AGFG1	-0.259869417584646	6.55868587033919	-6.08474900611849	2.28551534201491e-08	2.57220448047492e-07	8.38408265934253
ZNF259	-0.316635698043212	5.5063777042378	-6.05938436763905	2.56312939726039e-08	2.8444443291163e-07	8.37385697983601
AMOTL1	-0.413431919368134	4.55791686181616	-6.04132571411436	2.78076997643357e-08	3.04754895713467e-07	8.37280898670517
TMEM63A	0.344512868548082	5.0588253751509	6.05540774406856	2.60956614638089e-08	2.89047701118494e-07	8.37208760447338
THBD	0.572055916340575	3.47399925595212	5.99481452332732	3.42867620760274e-08	3.69943102554505e-07	8.36776904196505
POLR3F	-0.362062807815978	5.34940196157271	-6.0481518609527	2.69644170820653e-08	2.97070429038512e-07	8.36016513043176
ZNF16	0.490326221478238	3.90986490177396	5.98658397275806	3.55789125791537e-08	3.82404713350749e-07	8.35765005690823
LOC146880	0.367510524804457	5.28143959157587	6.04437205329662	2.74282014528122e-08	3.01583984942033e-07	8.34941537250448
MRPS23	-0.394022387805363	7.00639133585102	-6.08644149008905	2.2680838156798e-08	2.55602653190223e-07	8.34459489092794
DDX1	-0.272647011891547	7.57814837760242	-6.09154119173314	2.21634830981976e-08	2.50447359009633e-07	8.34076521079785
CDKL2	0.895366406721385	1.09477089685971	5.9409259702122	4.36667602410393e-08	4.60746308057502e-07	8.3392378170228
C3orf26	-0.36093472791319	5.5397831312178	-6.0475408079211	2.70388666416464e-08	2.97498687970325e-07	8.33477050939745
NARS2	-0.334485200253434	4.71850997992812	-6.03584270477985	2.85038227070378e-08	3.11771047058535e-07	8.31533839701007
CHMP1A	-0.35804490118395	6.73113372048613	-6.07381229211127	2.40138243812143e-08	2.68274681998282e-07	8.30058817465301
USP51	0.678661434575401	2.24685823247352	5.94056411002451	4.37375918942232e-08	4.61202702924961e-07	8.29914232402558
CYTH2	0.287284350768344	7.01919179624827	6.07351458793527	2.40461601082047e-08	2.68456596561826e-07	8.29702045893338
SLC2A10	0.581083724713867	2.69352770805146	5.96025249873636	4.0043368114861e-08	4.26008453150722e-07	8.29595923438379
RNF40	-0.267968871369535	7.22099267468817	-6.07564827580292	2.38153501223083e-08	2.66413321368217e-07	8.29514799202056
RUVBL2	-0.435460918459899	7.42025916218264	-6.07528520645905	2.38544701591024e-08	2.66672566136918e-07	8.2934166522943
DENR	-0.359081188959961	7.15049510126292	-6.07611496556168	2.37651580154087e-08	2.66029787583464e-07	8.2932611453758
IARS	0.292280208485224	8.53186181069832	6.08437099919494	2.28942657452642e-08	2.57487357312575e-07	8.27525347513712
RENBP	2.90390415070682	-1.61546127087352	6.52985976272885	2.96765644419844e-09	4.01221393474331e-08	8.27244921025717
PEA15	-0.32247044799469	6.23329816051976	-6.03854421379801	2.81587202315857e-08	3.083997623792e-07	8.26978643008809
JPH1	-0.280639984904919	6.26305047837086	-6.06453881849221	2.504148359652e-08	2.78475228012844e-07	8.2669764323425
SAP18	-0.351814981191285	6.90961005778565	-6.06110363205421	2.54330576229248e-08	2.82431909485919e-07	8.26200089413723
C20orf194	0.477804998971796	3.7643291070576	5.9904368051501	3.49681779456506e-08	3.7632420074843e-07	8.25507220962143
PSMD14	-0.259562196644687	7.65591340982143	-6.06985144298334	2.44475686562286e-08	2.72574092137844e-07	8.25393565556837
FBXO32	0.77284103667112	3.56794980153143	5.92958805353948	4.59406469282946e-08	4.82002119967878e-07	8.24927792762802
MOSPD2	0.574223280755778	4.04930443841047	5.98987750654917	3.50561908489331e-08	3.77028768975921e-07	8.24533784777545
EIF1	0.351207665304837	9.3485305829146	6.08294766525984	2.30421305142523e-08	2.58802277179553e-07	8.24013065926566
GOLGA3	0.31698957524068	7.45671698605241	6.06464134200752	2.50298887701246e-08	2.78475228012844e-07	8.23893479244949
IFRD1	0.390959488565072	7.38493088016067	6.05029086707623	2.67053917441732e-08	2.94799321141619e-07	8.23563078948102
POLR3H	-0.396708186926831	4.28951084698222	-6.0028603780386	3.30683089870227e-08	3.57719533957935e-07	8.22193012202783
ALG8	-0.320293889212018	6.04657884301323	-6.04225773230738	2.76910475695905e-08	3.03675462002512e-07	8.21412232831509
ZER1	0.287972448413349	5.52343751360831	6.02924428075174	2.93643448675959e-08	3.2034527303697e-07	8.20511880204111
PRRC1	0.334855771594856	7.05396308266085	6.04795213682385	2.69887288550459e-08	2.97142528882019e-07	8.19197526235594
PSMC2	-0.259476841737661	8.01705575472156	-6.06265244092245	2.52557690330435e-08	2.80649489241608e-07	8.18880856828503
SSBP1	-0.403330146226491	6.48699704539005	-6.03815417227818	2.82082904301494e-08	3.08740477194908e-07	8.17806854710716
AGK	-0.309077112726991	4.79882512377531	-6.00707272434092	3.24475057233806e-08	3.51458604739519e-07	8.17778677140576
IVD	-0.235284735713918	6.16211062861071	-6.04250031025639	2.76607654454805e-08	3.03542415557885e-07	8.17599936488402
MRPL12	-0.526926972927708	6.26793776370924	-6.03352636420768	2.88030369432157e-08	3.14837901855124e-07	8.17206806865186
CHDH	-0.690396181763274	3.16477527920066	-5.92428015756457	4.70448413336703e-08	4.92043731372297e-07	8.17144315912445
LCMT2	-0.393007559350653	3.75982623379	-5.97817443708684	3.6948668705142e-08	3.95348391186689e-07	8.16504060981363
PLEKHM1P	0.491392514300847	4.40986019313415	5.97183607618943	3.80152578286811e-08	4.0598159126875e-07	8.1610393677979
ZNF704	0.498690012801075	3.83389382147931	5.97855182568942	3.68861012898477e-08	3.94931599213453e-07	8.15792724828345
ZNF608	0.583599606627573	2.32421774443735	5.93629644991588	4.45815364094106e-08	4.69214358030827e-07	8.15674188838461
SLC25A17	-0.395180256198102	5.24168233479785	-5.99177753477817	3.47580816397048e-08	3.74545204473211e-07	8.15086330681478
C14orf28	0.66956813160419	2.77299429767157	5.90619900646682	5.1005856193771e-08	5.30486280463076e-07	8.14357632209263
CBX1	-0.244411901278355	7.85181589264125	-6.05310445416047	2.63684067276951e-08	2.91464133584913e-07	8.13704477031632
C19orf46	0.478077072942035	4.8833797809912	5.98525262238887	3.57923845766917e-08	3.84205288613987e-07	8.1269118492098
SLC46A3	0.455791614844936	3.14228667566395	5.94257349094457	4.33456939019047e-08	4.57936440186642e-07	8.11811776334174
HAT1	-0.325734708074752	6.84893852445026	-6.02725180667778	2.96291836786098e-08	3.23023773038507e-07	8.11599033917159
POLE2	-0.411444754216489	4.12388055002681	-5.95258837948879	4.14434056583792e-08	4.38948395332954e-07	8.10039531155046
DDX21	-0.439282966689222	8.69865951728767	-6.04353585955823	2.75318594891602e-08	3.02524847632533e-07	8.08108076227658
MEST	-0.265775196307899	6.6680476367913	-6.02258659673126	3.02585188865613e-08	3.2945538402269e-07	8.07964563126906
DPP3	-0.288811988713013	7.43077687117908	-6.03158740975995	2.90558792077366e-08	3.17394202397248e-07	8.07346256287291
TOMM22	-0.391001498434083	5.4395686456863	-5.99099886247783	3.48799501099054e-08	3.75616410584712e-07	8.05788593060327
FOXP1	0.410485359131797	4.74287999494995	5.96352555451811	3.94597492666705e-08	4.20215912103527e-07	8.05244986541504
BICD2	-0.321908143570334	5.51970909623576	-5.99365191158452	3.44664432470321e-08	3.71642035372898e-07	8.05101055127903
CPEB1	0.942024643019335	1.99619911014924	5.87521426404779	5.85702192835447e-08	6.00201193197305e-07	8.05062199642094
YTHDF2	-0.228530502130981	6.52232847702124	-6.00436474755643	3.28452682764983e-08	3.5553674217227e-07	8.04752589854217
FBXL20	0.530870876687955	4.18747512850111	5.92013069957866	4.79261992154337e-08	5.00011076530825e-07	8.04193393983848
CBLB	0.487162761285182	4.02030150071782	5.93931525179409	4.39829170238635e-08	4.63205481301695e-07	8.04156890507756
LOC100506710	0.445887309302388	5.95996495634951	5.99656179765715	3.40184549374865e-08	3.67285113217898e-07	8.03921959820365
TSPEAR	1.27412153590694	0.131597467308744	5.92437336679407	4.70252276938246e-08	4.92043731372297e-07	8.03699703863339
RAB5C	-0.265549579076191	7.01888598353265	-6.0110066745983	3.18781029642154e-08	3.45963266692757e-07	8.02988472566539
TIMM23	-0.416160769107996	5.02669187965465	-5.96843309017715	3.86003425048252e-08	4.11704163297639e-07	8.02728536314184
SLC12A6	0.511393623821871	3.03389628634655	5.91230649033862	4.96325128704374e-08	5.17167691741554e-07	8.00489996066242
KLHL4	-1.17126233605694	1.0394911406983	-5.87285914005543	5.9188346263491e-08	6.05422570587538e-07	7.99990203703133
PPP1R15A	0.643018310497439	7.73047738173972	5.96344641061295	3.94737621331405e-08	4.20215912103527e-07	7.99251558732487
SF3B2	-0.223020222425486	8.35391675499261	-6.02241897575298	3.02813742283549e-08	3.29489721922581e-07	7.98734040867859
NAP1L6	0.844909958582023	0.945577681913015	5.85926333602057	6.28841832783071e-08	6.40874516237909e-07	7.98667542844108
PDAP1	-0.296541816230993	7.52369804726454	-6.00847675902435	3.22431445491494e-08	3.49698021686106e-07	7.98474701686111
KBTBD6	-0.385369101827771	4.67799213089447	-5.95466760278321	4.10588918560129e-08	4.36198304565885e-07	7.97395535410918
HNRNPH3	-0.259786765798591	7.99776280710482	-6.01493128464773	3.1319859939577e-08	3.40567839811109e-07	7.97261653608477
STRA13	-0.582091782627201	6.50664364406055	-5.9844047437461	3.59289923026841e-08	3.8542428946125e-07	7.95480646787632
ZCWPW1	0.496863863871943	3.28188469257511	5.88603058905366	5.58119471730518e-08	5.75107211658729e-07	7.94026482135081
LOC151162	-0.293107633496257	5.69774326684735	-5.96805201370045	3.86664114177392e-08	4.12145993977227e-07	7.93733116926299
TIMP3	0.304078293618383	7.38139233667599	6.00138184303531	3.32889724669364e-08	3.59873804484191e-07	7.93520270262258
PTRF	-0.848800501492086	2.28144075355889	-5.84523828726555	6.69344501125977e-08	6.78842779674399e-07	7.93515086153213
CUL4B	0.416809469755739	6.38577531763255	5.98533388604047	3.57793185020997e-08	3.84205288613987e-07	7.92738135657008
HSPA6	1.81284788634791	4.58931929883194	5.84312795756871	6.75656910550289e-08	6.84000373610353e-07	7.92064109044212
MRPL18	-0.374487631921893	6.42466694507529	-5.95780104670103	4.04860441576543e-08	4.30444121101469e-07	7.92003416368075
PWP1	-0.268688792995279	6.0524726264437	-5.97373230832145	3.76930305360148e-08	4.02797599159304e-07	7.89859591486009
PKDCC	-2.14434875224641	0.906973297546912	-6.04926579775149	2.68292163394979e-08	2.95970853602745e-07	7.89544865284257
GATA4	1.83057766433507	-1.19484866138331	5.92708532317565	4.6458071636286e-08	4.86820043887999e-07	7.89383337847837
ZNF703	-0.745959480634045	4.82976058971963	-5.9314384189508	4.55617454440902e-08	4.78326824109833e-07	7.86967444255999
MAP6D1	-0.544530888562571	3.23240070406379	-5.86331770606016	6.17589277883596e-08	6.30243139454681e-07	7.86489408606269
FBL	-0.374141008630428	7.71504354211123	-5.98416081682789	3.59683880909676e-08	3.85599565662399e-07	7.8618434599457
CIRBP	0.300228211291348	7.26498725128766	5.97614195415955	3.72874358619056e-08	3.98718080149942e-07	7.856710901776
SPNS1	0.445534501943863	5.83448014544274	5.95455607974293	4.107942655413e-08	4.36198304565885e-07	7.84711711068487
NSF	-0.304843256440133	5.77505310897598	-5.95202684739836	4.15478570719066e-08	4.3977617827251e-07	7.84706681592347
POLG	-0.321838421582186	6.67263461649087	-5.96949545938322	3.8416741076067e-08	4.10007388485095e-07	7.84237199662476
PHLDB1	-0.391922339752382	4.82451589031126	-5.92680754459417	4.65158531130444e-08	4.87120305236415e-07	7.84231282994689
NCOA5	-0.230975972855419	5.95491214796502	-5.95330068222573	4.13112809971687e-08	4.37826275916761e-07	7.8291448000575
ALS2CR8	0.679526047310584	1.99449059611265	5.83944446202826	6.86815533304016e-08	6.94456044678136e-07	7.81550454979114
APH1B	0.448305526166111	2.80778267652886	5.86531324736403	6.12123788634269e-08	6.25743168772587e-07	7.80677060516931
CCDC154	1.30098867736225	0.560295082002621	5.84358545882896	6.74283483622208e-08	6.83023439133725e-07	7.80521819738152
NFIL3	0.442852848686554	5.16866681969889	5.88723593691464	5.55126002137537e-08	5.72728393568672e-07	7.79991887296449
LOC100131089	0.878749856083536	1.43652104420791	5.81194058579304	7.76062290205643e-08	7.78576229238103e-07	7.79322547015243
EIF2B1	-0.276948439828246	5.85528016361001	-5.94181022862362	4.34941473969915e-08	4.59214722896014e-07	7.78595244358011
SGK1	-1.05438739281437	2.48940250612863	-5.82195336763187	7.42324763345675e-08	7.46969876184902e-07	7.78398934357984
HMOX1	0.899516559021743	6.75584619051977	5.87334220640219	5.90610395470236e-08	6.04490101214457e-07	7.78053928717358
FKBP11	0.432435789110059	4.82588022156043	5.897715233968	5.29757659142682e-08	5.48246725959295e-07	7.77713629204579
MFN2	-0.240950665827088	7.00279544107133	-5.95366994068055	4.12429507109849e-08	4.37379269302798e-07	7.77425497796666
CYP4F22	-0.750263035832697	2.58295738971675	-5.80944669049399	7.84697129527692e-08	7.86688074521819e-07	7.77404229384629
TEP1	0.356076214206532	5.9726411807551	5.93368973158222	4.5104886993936e-08	4.7412578886649e-07	7.76641202433424
ARFGAP3	0.426844417651692	4.64348884344272	5.88306050623199	5.65563584156849e-08	5.80631392353539e-07	7.76148908837003
FN3K	0.723960262607056	1.72208637229043	5.80783301898165	7.90334548120582e-08	7.90996707526548e-07	7.75691518645742
KIAA1467	0.264395445905811	5.88642277267532	5.94655203218644	4.25799110291473e-08	4.50130488022414e-07	7.7550250204826
C3orf21	-0.34228820149893	4.68044120910822	-5.89755003296435	5.30148587936904e-08	5.48311996577414e-07	7.74297440831888
MAT1A	-2.63134455218742	-0.463372250538637	-6.37270362966796	6.13913156549966e-09	7.73706377554004e-08	7.74167118019569
CACNA1D	0.542584018036	4.3317999150674	5.88364019491603	5.64103041836036e-08	5.79487670249746e-07	7.73870093370154
MRPL1	-0.546748881038657	4.58146915884579	-5.88875829126631	5.51367814155358e-08	5.69202180489766e-07	7.73036033421488
CREB3L2	0.436741335706172	5.85566346937409	5.91037744213271	5.00623046973204e-08	5.2132128502988e-07	7.72880764454115
SYNPO	0.504238722958132	4.23178719472533	5.85981196355428	6.27307448409516e-08	6.39700595561021e-07	7.72478253521587
PSMD7	-0.270633033154224	7.98793999546306	-5.95408420226324	4.11664251245675e-08	4.3684472955791e-07	7.71715020659496
ACTR3	-0.264694297932112	7.75747607184507	-5.9487197265444	4.2168297208584e-08	4.46061102160885e-07	7.69715421056031
PRDX4	-0.352678706180651	6.38235268438208	-5.92381904925353	4.71419889680241e-08	4.9244386227435e-07	7.69113452294672
RUNDC1	-0.323922067079726	4.60975506841224	-5.88498147688427	5.60737853388106e-08	5.77176073438525e-07	7.67871039304533
UBXN1	0.418734242621845	5.69895798448749	5.90968180624899	5.02181890227469e-08	5.22619161926832e-07	7.67761177684426
ATG14	0.398024950359019	5.31706686627491	5.8902487077445	5.4771272224329e-08	5.65778107893563e-07	7.676855880549
OLFML3	-1.06299195963609	1.72385187236337	-5.78523383121031	8.7359673622958e-08	8.67579086502583e-07	7.67199605949076
C16orf58	0.336264413783777	5.30966713741908	5.90311421761125	5.17136527901421e-08	5.36513107482839e-07	7.66785519823314
PERP	0.259097669051118	7.43167216163364	5.93961617119867	4.39236809953392e-08	4.62873119701356e-07	7.66712135017226
KIAA1244	0.515239194866064	6.73692832597795	5.92838496498153	4.61886666010315e-08	4.84300476636772e-07	7.66651018073757
PRMT6	-0.229736011518254	6.70457695712868	-5.93426093251485	4.49896922030778e-08	4.73212334845455e-07	7.66003709628194
CAMTA2	0.366862116761927	5.93913523214158	5.90201730144744	5.19676592583622e-08	5.3848025615666e-07	7.65552846786044
MOCS2	-0.386528218797382	5.81087671346735	-5.90483671017672	5.13172484217199e-08	5.33061902239034e-07	7.65264927646492
TP53RK	-0.304164337730656	5.07441607840429	-5.88392281547597	5.63392317316189e-08	5.79113283023721e-07	7.64104939768147
NRCAM	0.396936259879033	7.19671013141666	5.92401409901175	4.71008712517822e-08	4.92321856759253e-07	7.63297442047492
KLF15	2.92295246655252	-0.410877513546321	6.37963764915166	5.94616469311882e-09	7.53932208701434e-08	7.61770689830173
CAND1	-0.331701774093307	7.99711854722279	-5.93211249784072	4.54244791874996e-08	4.77185295183256e-07	7.60725340667408
KCTD5	-0.311505109255455	6.66709474526224	-5.89783792847476	5.29467500543358e-08	5.48246725959295e-07	7.6071078599037
RRP1	-0.402191877482767	6.40345258804906	-5.90566281540934	5.11281956724041e-08	5.31428181743496e-07	7.60428138239535
PDCD5	-0.435189142169809	6.38845510515588	-5.90423435305173	5.14555302400375e-08	5.3416653490651e-07	7.59915586450868
PDSS1	-0.43082155935959	4.33123454971447	-5.84731972690824	6.63175330112354e-08	6.72994188155279e-07	7.5957426361775
VDAC3	-0.285717215533265	5.97053570355437	-5.90281668453018	5.17824298029634e-08	5.36893587120124e-07	7.59519534884201
HEXB	0.256586047447827	7.09893722104968	5.91307127113571	4.94631266212174e-08	5.15724020955885e-07	7.5919039280189
SPPL3	0.271130470106304	5.56277043825345	5.88494965646935	5.60817459541739e-08	5.77176073438525e-07	7.58819082085163
PPARD	0.376441142772713	4.68680785962099	5.86329331934313	6.17656365442611e-08	6.30243139454681e-07	7.58134605812327
LRR1	-0.407988760647808	5.24393461462507	-5.87909280254798	5.7566068114071e-08	5.90634922171609e-07	7.57972180083744
AKR1C2	0.954332436418401	3.47777373685442	5.80562937108186	7.98097429447055e-08	7.97811202036614e-07	7.57612468379488
TCEAL3	0.377642993868855	4.84794126717524	5.86409804292925	6.15446360538968e-08	6.28755341090635e-07	7.57514981906987
NKAIN1	-0.443502617927697	4.5481053880648	-5.83870931670341	6.89064146758355e-08	6.9630868824089e-07	7.57108874582495
PSTPIP2	-0.940954155613937	2.04951526117807	-5.75182579667901	1.01269827099239e-07	9.93918185685253e-07	7.54182442530516
C18orf55	-0.436553120816106	3.6517569203603	-5.82569757246014	7.3008289073165e-08	7.35536521963622e-07	7.54061265208043
BAK1	-0.400093486357266	4.9430222449363	-5.85752677946613	6.33722954107411e-08	6.45062853590526e-07	7.53022378511197
ADAMTS15	-1.03187372219272	1.1070483046807	-5.75464135282882	1.00018044219504e-07	9.83363769269244e-07	7.52638336296059
DIP2A	0.33979790434149	6.43310237181227	5.88632790139039	5.57379627360722e-08	5.74698945004976e-07	7.50650898914262
DNAJC2	-0.368328228602085	7.14283602969486	-5.88422096730179	5.62643490149072e-08	5.78699245341517e-07	7.49013465716281
KIF21B	0.888536670519468	1.23545197512933	5.74018271486623	1.06611776251381e-07	1.04328574957759e-06	7.48839196997541
CAV1	-0.712237093655991	3.27420579911804	-5.76397159588319	9.59775664938399e-08	9.46420296015907e-07	7.47135898790143
KIAA1211	0.550233138599955	3.49085353833136	5.80285540655287	8.07976027449911e-08	8.06825018238544e-07	7.4691393674152
MPPED2	-0.85349128496578	1.85800798437198	-5.73361111197278	1.09748121778734e-07	1.07084456746065e-06	7.46692101427352
TXNDC17	-0.393452037230852	5.48850051660774	-5.85309115395931	6.46360415962628e-08	6.57526252832056e-07	7.45400474149759
MAPK4	0.947847768802024	1.30910470002183	5.7295293957059	1.1174160176541e-07	1.08649217902599e-06	7.45165011433401
SCN4B	-3.76286753787967	-1.15531174053718	-6.93108687896847	4.51564532547496e-10	7.15148223704955e-09	7.44529315922356
TMEM125	0.537635530939139	3.62086405551857	5.80203055724759	8.10936583803334e-08	8.08712190073164e-07	7.43834596574071
NTHL1	-0.580388753498352	3.90043885186666	-5.80260781784368	8.08863557240997e-08	8.07126141485587e-07	7.43438962592189
DMRTA1	0.6721791622757	2.08673541211107	5.73317072339391	1.09961511490272e-07	1.07230106015354e-06	7.41638117921955
CFL2	0.487709331080184	3.01557257000973	5.7765349661472	9.07894164683292e-08	9.0003687078621e-07	7.4102763418502
UTP11L	-0.368111142535871	5.54184679080057	-5.83143176925844	7.11718448282154e-08	7.17467108443083e-07	7.38657000316931
DNMT1	-0.270039917019578	7.9176775363645	-5.87811601670026	5.78173503280998e-08	5.92849397233073e-07	7.38097751875647
EEF2	0.321119914449342	12.0112983554467	5.92175499033242	4.75792760933298e-08	4.96701506482426e-07	7.3800945239687
TRMT1	-0.412235703829489	6.2900276715424	-5.83966981814203	6.86127675237071e-08	6.94180232345116e-07	7.36177669705359
CLTA	0.341524035938288	7.00489582057583	5.85900680866247	6.29560546428461e-08	6.41216234985967e-07	7.35764206573227
RUSC1	-0.358814267069943	5.98645394833679	-5.83342468983239	7.05442863681947e-08	7.1156974983214e-07	7.35221579940409
MARCH8	0.747112756978916	2.02961003701481	5.71508069158693	1.19088243336101e-07	1.1525646883987e-06	7.34337933638647
UBE2V2	-0.408615898077929	6.68172077043642	-5.84785850718578	6.61587573352055e-08	6.72198698465357e-07	7.32626471353948
IGFBP3	-0.387475126759711	4.90329081735609	-5.80282656944993	8.08079350364483e-08	8.06825018238544e-07	7.32570861341975
FTH1	0.38755330661313	10.8881381620396	5.89588243518004	5.3411068959819e-08	5.52068428482084e-07	7.32498606691499
NDUFA10	-0.2506123252509	6.98776289840959	-5.85128969925037	6.51563389097966e-08	6.62416177463488e-07	7.32306107411259
FA2H	0.594596985784655	2.44772445897591	5.7306283627256	1.11201401647131e-07	1.08249839414821e-06	7.31833248135049
CKAP4	0.329597021707823	5.52332540201357	5.81584242019679	7.62739686365116e-08	7.65669778797731e-07	7.29991710501398
C21orf59	-0.331214179617353	5.37597691668205	-5.81790359644598	7.55792941326518e-08	7.59152021065747e-07	7.29471508202771
HNRNPC	-0.233905355987659	9.49450399850496	-5.87362230944653	5.89873449417579e-08	6.04105546115101e-07	7.29200751414343
MICAL2	-0.711006456925189	3.48016609218042	-5.73108930634748	1.10975588087621e-07	1.08113047709536e-06	7.28503008316364
C17orf28	0.356826575594538	6.60508516117111	5.83346691807262	7.05310479961637e-08	7.1156974983214e-07	7.28061451148446
PUF60	-0.377994600221101	8.03562081546742	-5.84732084704497	6.63172025244917e-08	6.72994188155279e-07	7.25648729780016
EXPH5	0.710444409637253	3.43366485095726	5.72522310244641	1.13883326177427e-07	1.1047475330576e-06	7.25581122070378
MARK4	0.423315538853245	4.28088030687729	5.7664413750495	9.49351540777595e-08	9.37246468002627e-07	7.24887963379152
TMEM86A	1.28820124417943	0.950369988013936	5.74118497075355	1.06141246649444e-07	1.0392893495113e-06	7.24835605203965
TIAL1	-0.238288845900732	7.17313689336805	-5.83549326793725	6.9898659038247e-08	7.05908921350026e-07	7.2385579245289
SOX13	0.307272777326733	5.62286183479078	5.80837969734052	7.88420262625472e-08	7.89553321685533e-07	7.23627128730431
DUT	-0.400909118276687	6.15518573472016	-5.80933422908098	7.85088732586053e-08	7.86688074521819e-07	7.22701814372339
MYBL2	-0.364874024132755	8.26490540249353	-5.84490130106408	6.70348587452443e-08	6.79449077366949e-07	7.22053529400117
TBC1D30	-0.260581192055445	5.83875122914942	-5.79446410391524	8.38596536708339e-08	8.34802885708944e-07	7.2045000130699
HIRA	-0.296238997392559	5.66368615447387	-5.79093803356835	8.51801229539432e-08	8.46939581618161e-07	7.18220766855149
FGFR2	0.346249678375361	4.57078414957656	5.77467229740448	9.15408435496528e-08	9.06948499718243e-07	7.17555268936324
GYS1	-0.277931065564797	6.14260947677739	-5.79856378042952	8.23496601506575e-08	8.20748341096303e-07	7.16470498738186
EXOSC5	-0.472336569992164	4.9832321525488	-5.76494187206454	9.55667102221235e-08	9.42924874191619e-07	7.16240284134023
XPO5	-0.251585782613475	7.05506275230538	-5.81866721185516	7.53235165320189e-08	7.57037554375892e-07	7.15949509316857
VAPB	-0.190324940519688	8.07883934674261	-5.82487656587423	7.32750107675791e-08	7.37779217385306e-07	7.15622177949869
RAP1A	-0.379361952921795	6.10050380338057	-5.78808068681239	8.6265136676797e-08	8.57218149603537e-07	7.13512725448421
NXT1	-0.548922271147061	4.46421522463086	-5.73765805272409	1.0780613281844e-07	1.05374036543284e-06	7.1286143536497
OTUD6B	-0.465374332893084	5.38067329528238	-5.77749273403724	9.04054026392178e-08	8.97293741090966e-07	7.12461316191841
HIGD1A	-0.407311660136989	5.03184879390646	-5.75837572563533	9.83811910908751e-08	9.6805537698174e-07	7.12170979593098
NAF1	-0.413847177517647	4.10415209016557	-5.71331793615931	1.20016393678102e-07	1.16087574775741e-06	7.09002625020324
HMGN2	-0.216225109820726	8.40567650510008	-5.82179282725513	7.42854146482696e-08	7.47053081525954e-07	7.08792825489303
EIF3I	-0.28663672219345	7.97836598564318	-5.80572798537651	7.97748440151292e-08	7.97811202036614e-07	7.07913026344881
UBE2G2	-0.212445429648358	7.27657908281484	-5.79448411345066	8.38522180686451e-08	8.34802885708944e-07	7.06869669050471
RBM14	-0.414901425806649	7.3102521493805	-5.7770233852941	9.05933865566938e-08	8.98626213982294e-07	7.06349592306459
KIAA0195	0.321856685973033	6.54603250708026	5.79175832158052	8.48711228530899e-08	8.44369219866196e-07	7.05304871237502
JAG1	-0.375683452370038	4.93408118501558	-5.7189121004122	1.17095126641566e-07	1.13393103529447e-06	7.0476049220325
MLKL	-0.498299965975537	3.0898889950245	-5.67021542786276	1.450571363239e-07	1.38466640860783e-06	7.04545573875415
SNRPF	-0.380871238044925	6.0575466311067	-5.77318490911031	9.21452633846322e-08	9.11856440736443e-07	7.03893668860781
CNN2	-0.323643133390391	5.99793295657929	-5.76043420304564	9.74902020013434e-08	9.60203850571535e-07	7.02417368342309
INSIG2	0.493535156053637	3.41860335551399	5.69226661700375	1.31664959831844e-07	1.26622472008497e-06	7.02396738065532
LOXL3	-0.610166610539435	2.6576647341289	-5.65449990838367	1.55408914788409e-07	1.47506168610747e-06	7.01751066430836
MRPL46	-0.426615009941256	4.91558621106829	-5.7425254099172	1.05515137903974e-07	1.03436996852641e-06	7.01680125036131
SMPDL3A	0.541452904503594	2.54868899052534	5.65761526898848	1.53300791659007e-07	1.4567059316507e-06	7.01490384104297
RABEPK	-0.420264675796886	4.81346328925304	-5.72596697970225	1.13510500816564e-07	1.10240976518944e-06	7.00806029911942
NUP62	-0.304366018297157	6.69305190622262	-5.7732013254332	9.21385710379492e-08	9.11856440736443e-07	7.00447238230367
ZNF449	0.642041036904486	2.4966960966034	5.6619354341032	1.50423787033211e-07	1.43061268484485e-06	7.00080470868065
COPS6	-0.30003954131848	6.73858825805676	-5.76779800102528	9.43673095861459e-08	9.32741658107981e-07	6.97294637092649
ICK	0.368247008168164	5.13053910820782	5.73769301835492	1.07789501995732e-07	1.05374036543284e-06	6.95581939302055
DNAJC7	-0.271909423948892	6.70994357068624	-5.75188285225228	1.01244308300275e-07	9.93918185685253e-07	6.95161218293953
ACTL6A	-0.257126394310636	6.5589143102422	-5.75832524419133	9.84031416448791e-08	9.6805537698174e-07	6.93202534170891
PITPNC1	-0.283750691291325	5.88095967724242	-5.73104712303364	1.10996234702985e-07	1.08113047709536e-06	6.92727690263784
FAM20C	0.522748359015691	3.09797833250102	5.66757050834263	1.4675066920959e-07	1.39923500106111e-06	6.92033593976911
GALE	-0.392547506749158	4.72511479520101	-5.6947329726082	1.30244795602499e-07	1.25400918920909e-06	6.91828193208422
TRIB2	-0.34283578822359	4.106327892923	-5.69339779716742	1.31011731459556e-07	1.26066754714017e-06	6.91456008949821
HSPA2	-0.692575498051774	2.51220158784937	-5.60799720668557	1.90475226449315e-07	1.77169504290231e-06	6.90506697385401
SLC9A1	0.306779943235921	6.99598658463686	5.74959910429512	1.0227069398819e-07	1.00315254326011e-06	6.9037207612098
MEAF6	0.301929692858539	5.9895171123477	5.73403687712584	1.09542204643712e-07	1.06945932893254e-06	6.89564909376421
SYNGR3	0.550109482311224	3.27264586894811	5.64523697606671	1.61846553457456e-07	1.52835785433229e-06	6.89347991043762
FAM46C	0.44097609670708	4.75801050615648	5.69036285152608	1.32771565840047e-07	1.27613314201664e-06	6.87173498833719
ALAS1	0.303702942472064	4.40124924860953	5.69643900408204	1.29271250637961e-07	1.24535276248229e-06	6.85674885403752
KCNJ8	-0.932797632579514	0.0141440281027055	-5.58539896742787	2.10212280754785e-07	1.94017118286038e-06	6.85013074107377
ABCD1	-0.474367620978913	3.95374346934992	-5.66582682554646	1.47877745288413e-07	1.40917801265152e-06	6.84036023567675
TXNRD1	0.292074547840509	8.70475445202849	5.75450477488629	1.00078413695303e-07	9.83379195440807e-07	6.83830430386615
TUBA1C	-0.287502562362009	9.15662036246808	-5.77010385911323	9.34097927421177e-08	9.2382340261335e-07	6.83053030197884
ARNT	0.301825920406099	6.08281818475831	5.72247959506828	1.15268778932291e-07	1.11753916455863e-06	6.81558932808452
HNRNPH1	-0.255115193765171	9.41774758520885	-5.76364122947257	9.61178534454513e-08	9.47245127296244e-07	6.81100303685671
PAPSS2	0.292778993255507	6.59785920564825	5.72896708277145	1.12019004363063e-07	1.08855655372915e-06	6.80968622707844
CFLAR	0.332993299208384	5.25539768947127	5.70194426464694	1.26178168156225e-07	1.21836240429833e-06	6.80879614319645
TRIM28	-0.349762088721967	9.59774689081831	-5.76645596789825	9.4929028102867e-08	9.37246468002627e-07	6.80798774592718
DYNC1LI2	-0.302421832907929	6.63442078397733	-5.71979453995423	1.16640740806286e-07	1.13018525448686e-06	6.76767692581323
SUN1	0.22141528574856	7.32711737152408	5.72539510575569	1.13797012713037e-07	1.10455092316473e-06	6.75802776410888
HCCS	-0.301581347635043	4.98867662576063	-5.6721924501856	1.43803802740902e-07	1.37427131259362e-06	6.75694809300137
MRFAP1	-0.238855336156139	8.30685138581827	-5.74145946742761	1.06012734875401e-07	1.03863912012666e-06	6.75686035091835
GUSBP11	0.500463854819383	3.30376287071426	5.60014010835034	1.97122087485166e-07	1.82843582423844e-06	6.75445028813939
EIF1AD	-0.322825194732502	6.43120715503031	-5.68963640338269	1.33196233249562e-07	1.27874500853368e-06	6.75216904716654
CEMP1	0.699900119668226	2.36912327468306	5.57455881251003	2.20378868568327e-07	2.02506384502016e-06	6.7418850614503
LOC338651	1.02676234069948	2.44611818490683	5.5577252351765	2.37129775850794e-07	2.15999911292412e-06	6.74060048811336
GLCCI1	0.369397465339397	4.708550881535	5.66186653957978	1.50469248543536e-07	1.43061268484485e-06	6.73955106633729
N4BP2L2	0.387371902939306	5.64758731152639	5.6886993734201	1.33745973114363e-07	1.28181527470751e-06	6.73219478941515
SLC35A4	-0.27365024414107	6.76891029458392	-5.71096301652906	1.21267433177883e-07	1.17229858524099e-06	6.72866563014496
CSNK2A2	0.35446752238465	4.22704050047493	5.63844765448757	1.66730603553471e-07	1.57004651679519e-06	6.71471603524031
CCNB1	-0.266836681410414	7.20924674371709	-5.72999426618702	1.11512779569008e-07	1.08489803694712e-06	6.71195797050319
PRKCD	-0.290712881300733	5.48182143872023	-5.69012123024766	1.32912665135663e-07	1.27675554952834e-06	6.71172854920776
HELLS	-0.405657707835519	5.68202994835399	-5.67938138040153	1.39335369231674e-07	1.33232973986879e-06	6.70958087789177
HDHD1	-0.426689990246664	3.66006371030444	-5.62818261673042	1.74390909736608e-07	1.63665183750563e-06	6.70345499639982
TSC22D1	0.230133030298803	6.6636823389189	5.69700778385806	1.28948268390059e-07	1.24295725680423e-06	6.67500188847435
NDUFAB1	-0.41424536867257	6.28077408192193	-5.68881797957977	1.33676265880438e-07	1.28181527470751e-06	6.66764473009994
BSDC1	0.230139824809026	6.38980004229096	5.68527384411528	1.35774701410815e-07	1.30051323390291e-06	6.66493643196791
BTN2A2	0.70402207691081	2.29171838797528	5.5363250225688	2.6023685947411e-07	2.34746560833064e-06	6.63089633735482
OXCT1	-0.298182127537951	5.36570133890687	-5.66481043104852	1.48538635395066e-07	1.41466978265779e-06	6.63012889903043
CDCA5	-0.246067711054564	7.02022871981987	-5.68878949852414	1.33693001515888e-07	1.28181527470751e-06	6.62990104305944
RHOA	-0.20812100062358	8.41644261722628	-5.70399173133318	1.25046458999032e-07	1.20813228209116e-06	6.61008358966331
NT5C3	-0.385442099817255	5.77086860783381	-5.64996531816396	1.58528362100853e-07	1.50041218323411e-06	6.60943893056017
CRELD1	0.412081858126519	4.36434247216151	5.61149895289393	1.87584185922917e-07	1.74674717448489e-06	6.60429148360379
OXTR	0.594387363012699	3.23973268991765	5.54479016327037	2.50843904212971e-07	2.27377422984159e-06	6.60426774479873
TCEAL1	0.435491564923291	4.27879905411123	5.62924174280068	1.735848195956e-07	1.63000141657316e-06	6.59742699177364
UBQLN1	-0.225071065068294	8.43630710521782	-5.69778809120214	1.28506459097794e-07	1.23941293076788e-06	6.5967117760323
ACTL8	-1.19328863919813	0.17900400885242	-5.5422457594217	2.53631676605587e-07	2.29407039456562e-06	6.58867962398895
PABPC1	0.161771596510006	11.3472757092397	5.73438569417995	1.09373785616085e-07	1.06843877958143e-06	6.58697116184336
MOBKL2C	0.53268833395351	3.60419556258614	5.55025099039713	2.44961823025702e-07	2.22648996102274e-06	6.58450604830075
SEC24A	0.439983163713841	6.88569705192431	5.67104345554537	1.44530908058511e-07	1.38043112870962e-06	6.56916934857775
AGTPBP1	0.39766892167666	4.48478049196724	5.61061455580193	1.88310253420038e-07	1.75253237517903e-06	6.56771790887702
UBE2T	-0.339963183102457	5.84285336206609	-5.66975674453198	1.45349448027491e-07	1.3866652417637e-06	6.56317315796785
GPN1	-0.253954203219981	6.02167675371047	-5.65102888619313	1.57791237080943e-07	1.4942812281663e-06	6.55701962832211
TARS	0.273007505132656	8.24948070504023	5.6851120368164	1.35871273611269e-07	1.30069329128498e-06	6.55678464476597
SHC2	1.56704451176002	0.573274659527927	5.59691788254136	1.99913327246285e-07	1.85124611565165e-06	6.55608665457169
ERCC6L	-0.473748414317464	4.06977244451653	-5.62351236886477	1.77989425622309e-07	1.66668261708147e-06	6.55488330058731
SGTA	-0.38396191570026	5.92178617626212	-5.64543490425731	1.61706296843598e-07	1.52789610644764e-06	6.54992249080217
SLC39A10	-0.60322965784543	4.6909599946473	-5.60255283710728	1.95057142425913e-07	1.81229758329498e-06	6.54701404144364
LANCL2	-0.303605636309922	4.86044839005441	-5.62235155374355	1.78895104063374e-07	1.67422592073636e-06	6.54628183066063
NACC2	-0.338709773995675	4.93205442639519	-5.63477478710206	1.69432766011309e-07	1.59459402294492e-06	6.5380611165306
PPIA	-0.298159498212287	9.24110541315034	-5.69856225991622	1.28069594787877e-07	1.23591223498699e-06	6.53505584521599
METTL11A	-0.379580435445948	4.99122266519405	-5.61280940493398	1.86513386685311e-07	1.73968202951765e-06	6.53264809856605
NBR2	0.781187554312703	2.30212939787658	5.50697426938539	2.95553408031895e-07	2.64181464239733e-06	6.52686794086317
AHSA2	0.382694466862953	5.44662855817385	5.62586865189328	1.76164848295134e-07	1.65144670565461e-06	6.50753062416363
KIAA0415	0.39187470361705	7.22889417836739	5.65354716994403	1.56059284246343e-07	1.47955525495229e-06	6.50476489332478
CTSC	-0.39175860659973	3.53260246898881	-5.57134407770552	2.23485508776002e-07	2.04910726357996e-06	6.50445140134264
SDHAF2	-0.335652800616439	5.13953571378847	-5.61417507671206	1.85403849243988e-07	1.73029797698463e-06	6.49776508948927
GNPNAT1	-0.311608060189234	7.24493828924551	-5.66296652171636	1.49745011040191e-07	1.42534750406155e-06	6.49552838530615
ORAI2	0.340137739084497	5.7988355752491	5.63018924768123	1.72866783179504e-07	1.62417083252473e-06	6.48757703172073
RPS6KA4	-0.377811864785794	5.70416762773684	-5.62685040738768	1.75410059377918e-07	1.64529323221329e-06	6.47992503373494
HMGB1	-0.32086270619728	8.78310513986692	-5.68004718289365	1.38928491100133e-07	1.32919913338594e-06	6.47113681529308
SNRPE	-0.421240967816008	6.95119375105161	-5.65420680649702	1.55608711530907e-07	1.47612030155581e-06	6.46907567187146
WBP11	-0.208573295089872	6.85678652869932	-5.64930698809467	1.58986322324814e-07	1.50304536719061e-06	6.4611084718897
SCUBE2	-0.386358473502535	4.68785423483143	-5.59346288304332	2.02949292233386e-07	1.87728095315882e-06	6.4584877282478
TAPBP	0.310178626949446	6.40226889331227	5.64366164295279	1.62967137729549e-07	1.53720384173095e-06	6.45669822268409
PPP6R1	-0.269473562431056	7.56032782993693	-5.65491585535507	1.55125811313787e-07	1.47321071460067e-06	6.44877542843267
C17orf59	0.55001317467396	3.04894457726617	5.54619787932547	2.49314476828303e-07	2.26113628550788e-06	6.44368476622366
SLC30A5	0.302228413235736	6.63632394063607	5.64016804197809	1.65479490045379e-07	1.56002197943569e-06	6.44271462811883
LOC284749	1.33546892665038	-0.039933959383108	5.52285652493906	2.75896964654468e-07	2.48069937466738e-06	6.43405588756249
RPF1	-0.371518536321479	4.95016941503739	-5.59832447998039	1.98690130695498e-07	1.84093836329723e-06	6.42823842547742
MORN4	0.464740627316774	3.04533343675753	5.52945719049686	2.68110103290702e-07	2.41588004710868e-06	6.42645466912107
MAN2A2	0.238320251610584	7.49039507583062	5.64936001161693	1.58949389044318e-07	1.50304536719061e-06	6.42507257384001
NACC1	-0.361312645262439	7.4701379407077	-5.65190417654969	1.57187126176774e-07	1.48940368168859e-06	6.42341473840171
MRPS11	-0.392924370655674	6.10439011889186	-5.62469998766408	1.77067492011779e-07	1.65897856381232e-06	6.40798185211713
GATC	-0.273282202418209	5.93236886024602	-5.61675538012598	1.83325139283088e-07	1.71280984881026e-06	6.40552997055491
EPAS1	0.4257618803504	5.21024414180528	5.56927295301251	2.25509703805349e-07	2.06540212839028e-06	6.4049006616656
SIL1	0.386775194682972	4.89280575313465	5.59550146741287	2.01152526819113e-07	1.86169056918807e-06	6.40381176151825
POFUT2	0.305015790687414	5.7830081776635	5.60241362935995	1.95175704856392e-07	1.81239227541271e-06	6.39635220399974
UCK2	-0.281890668256623	5.09382635205579	-5.6019595367887	1.95562944623463e-07	1.81498040282064e-06	6.39617588987836
OGDH	-0.301441413355835	6.65469609956134	-5.63394719091376	1.70047544762507e-07	1.59947983048828e-06	6.39445974863707
SFMBT2	0.515329181112008	3.86840207722677	5.54762995119189	2.47767972348644e-07	2.24955025491787e-06	6.38839787609935
MAG	1.10028980226045	0.836793601695538	5.50181003884224	3.02235799008929e-07	2.69434515065316e-06	6.38725916708859
WDR76	-0.422395118299427	4.57617941049369	-5.56458383902254	2.30159249134495e-07	2.10337884291e-06	6.3848418810847
TIMM22	-0.399920085006368	4.44248700775865	-5.57704707467416	2.18003395356163e-07	2.00654308416977e-06	6.38424995480245
CYLD	0.630383518278881	3.98480340412766	5.50965258701328	2.9214498627986e-07	2.61414272367275e-06	6.38285880702602
VLDLR	0.442600658045624	4.00262879973685	5.55620356502408	2.3870411752713e-07	2.17197370050256e-06	6.38215378639645
VIPR2	0.624229088647586	1.82090537127492	5.492622817211	3.14491837504036e-07	2.79826039580921e-06	6.37357059753439
BRMS1	-0.337354414074216	6.17392941771423	-5.61450576866021	1.85136154844279e-07	1.72876440737896e-06	6.36403088772959
TTF1	-0.325290589106516	5.03366836935128	-5.57738058193331	2.17686920541007e-07	2.00473351273557e-06	6.36215308003398
SLBP	-0.312341415047353	6.60477268788022	-5.59846939112387	1.98564531993602e-07	1.84079447508925e-06	6.35828918564001
C1orf109	-0.339373156560394	4.34384395326132	-5.56823547276704	2.26530425513495e-07	2.07134764149135e-06	6.34408236552195
AIMP2	-0.337204844983586	5.06552642208041	-5.58799173817946	2.07849646885262e-07	1.9204848035962e-06	6.34139287714325
RBMS2	0.912769943143738	2.00823682962259	5.46051948570762	3.61265760201899e-07	3.1782264984832e-06	6.33949248179473
KDELC2	0.41996057059581	3.93403552067359	5.54687641214412	2.48580548001542e-07	2.25570324730211e-06	6.33476022482377
NXPH3	-1.36938606736882	0.609335648924603	-5.53638741598362	2.60166381627538e-07	2.34746560833064e-06	6.33307806282359
LUC7L2	-0.256531020265077	6.96970631719891	-5.61704777903633	1.83091028422275e-07	1.71157873635223e-06	6.33164854333713
C12orf11	-0.345254180215991	4.79132436950135	-5.58028123739862	2.14953342586776e-07	1.98174184201832e-06	6.33019176913065
GOLGB1	0.427970336010159	8.00530447578421	5.63041267046242	1.72697894550635e-07	1.62349611493245e-06	6.32887140330442
SF3A1	-0.222036532715197	6.80701185759114	-5.617069038231	1.83074018572355e-07	1.71157873635223e-06	6.31819852311799
SNRPC	-0.353130873375101	6.33987450717985	-5.60741414988717	1.90960825501911e-07	1.77522448343188e-06	6.3050290839012
MANBA	0.373166883548301	4.04847148912522	5.54159332626785	2.54351394305116e-07	2.29933660451824e-06	6.28351660554939
THADA	-0.285882046347243	5.61594142806665	-5.5873896190467	2.08395987926872e-07	1.92446963119217e-06	6.28207595872541
ITGA5	0.625855598378682	3.80200093223678	5.47240875723062	3.43198306291907e-07	3.03685104466977e-06	6.2791348954414
ATP5J	-0.374654486775316	5.74676658201641	-5.58255236676084	2.1283656173024e-07	1.96330869187895e-06	6.27399926939161
RNGTT	-0.381387831986639	5.67497809629019	-5.57644707410341	2.18573890298709e-07	2.00958204582496e-06	6.25185577081312
KRT19	-0.447292908762961	10.415380613369	-5.64502053956191	1.620000621942e-07	1.52894415357551e-06	6.25161019194844
VPS25	-0.338547955948727	5.6954756627695	-5.57688963457797	2.18152951662687e-07	2.00681516149987e-06	6.23911321068682
DHX30	-0.335724830174743	5.859660810168	-5.58009928154219	2.15123823358658e-07	1.98222083848495e-06	6.23587106885966
SMC1A	-0.314475948953644	7.77455214345015	-5.61157634675135	1.87520778416575e-07	1.74674717448489e-06	6.23126549301088
MID1	-0.933959365023665	0.460096109259133	-5.43150284814683	4.09364276763291e-07	3.56202297845436e-06	6.21821889020982
AVIL	0.792434528866261	1.4702467186778	5.42802908830059	4.15527001185544e-07	3.6062654737037e-06	6.21613813381971
EDIL3	0.695738208926495	2.51645863849875	5.45749601708655	3.66007015718393e-07	3.21317655164011e-06	6.21043934653063
SNX25	0.565234321345779	2.92341570585784	5.46477709469248	3.54691079663387e-07	3.12531802755031e-06	6.20419249542845
ERAL1	-0.291416047001727	5.7589927369385	-5.57363844801487	2.21263931926476e-07	2.03208017437583e-06	6.19745734409695
ACTR2	-0.369889530012037	8.59604841858591	-5.61163737345865	1.87470795076962e-07	1.74674717448489e-06	6.19538777300416
PALLD	0.269555582764553	6.56826671395479	5.57054418783497	2.24265152626289e-07	2.05512899316277e-06	6.18097006247915
SLC7A5	0.329786891342316	11.366060689734	5.63897849640909	1.66343573386196e-07	1.56728446271028e-06	6.17404020034768
TCTN3	-0.257343033917055	5.67462738198567	-5.56899966431711	2.25778139523972e-07	2.06672884805632e-06	6.17200518860612
C20orf11	-0.17155257495719	8.0367796629773	-5.59116136572137	2.04996729232817e-07	1.89517153106115e-06	6.14151732730828
E2F4	-0.279305368765757	5.84846725078431	-5.558016374677	2.3682972154776e-07	2.15844156030776e-06	6.13971121179594
RBM22	-0.226464143129435	6.30966805929613	-5.55877268063629	2.36051996302352e-07	2.15323397012606e-06	6.13543139300434
TMEM60	0.384608526581713	3.95320504607778	5.50608181718655	2.96697776392183e-07	2.6492117524735e-06	6.13012233052995
PODXL	0.301585316216072	6.59558465271205	5.57170774726985	2.23131923823164e-07	2.04698754471672e-06	6.11041726901242
INPP5K	0.281188884162711	5.26609152641276	5.52401087741475	2.74519347475755e-07	2.46964043420362e-06	6.10030050957888
ZFP14	0.599314234487144	2.17954058656633	5.44118179535179	3.92661476659817e-07	3.42738545702442e-06	6.08318151237249
DUSP8	0.548794174355713	4.82636977027783	5.48253048914329	3.28517060517623e-07	2.91619921448871e-06	6.08272769060978
TMEM154	0.574605231747594	1.99309617464361	5.42038198273447	4.29415533944916e-07	3.71715599880682e-06	6.07733685206309
STK40	0.461942095851537	6.58507542584907	5.53157127986526	2.65661964788508e-07	2.3951108890151e-06	6.07567091703473
LNX1	0.519759508906841	3.04694907177489	5.43095491164555	4.10330377564063e-07	3.56857266478491e-06	6.07389623265836
METTL13	-0.27027483865342	5.8357622102	-5.54968312015996	2.45567141646619e-07	2.23077940081372e-06	6.06780308487868
USP14	-0.32065029287627	7.11409986583697	-5.55902419965753	2.35793909504393e-07	2.15252038348879e-06	6.05965995583899
CTIF	0.428217264520483	3.59606020807827	5.44973362834161	3.78460567479025e-07	3.31207458425914e-06	6.03439368074562
FANCI	-0.270698039180072	8.04946192272722	-5.56832780903523	2.26439397348441e-07	2.07134764149135e-06	6.02833992573205
FAM84B	0.197158844084939	8.55727002887833	5.57243679388511	2.22424745705013e-07	2.0416198941661e-06	6.02728473721979
KIAA0922	0.281515080747066	5.73775556236957	5.51773603634123	2.82089974928524e-07	2.53094031153682e-06	6.02590460329936
COPB1	0.286675887636188	7.38689817627415	5.55753393572292	2.37327135920515e-07	2.16062004416695e-06	6.0205352246676
TRMT61A	-0.411397007047858	5.53653042120092	-5.51675913542332	2.8328688001419e-07	2.54031623665272e-06	6.01441734281129
APAF1	0.457314610037571	3.60530559089632	5.47210559322033	3.43647810007851e-07	3.0392205047971e-06	6.01227244102948
CDCA8	-0.249023262378425	6.04571543465276	-5.53762162965446	2.5877608929421e-07	2.33680956660711e-06	5.99743815788907
G3BP2	-0.331810577095352	7.23056072774346	-5.5443389066749	2.51336121172379e-07	2.27700178249559e-06	5.9951612312815
RMND1	-0.285161440151095	6.04357919261628	-5.52888931566511	2.68771468796081e-07	2.42053529571656e-06	5.99479662137409
DIP2C	0.344820432265978	5.53390924725833	5.51805275857919	2.81702990208495e-07	2.52882491049215e-06	5.99475660592867
TPD52L2	-0.203689266163023	9.07026353119499	-5.56352007238092	2.3122705344768e-07	2.11198320145221e-06	5.99003915045565
FAM190B	0.491000569817991	5.87070423364512	5.51142486029155	2.89910811453378e-07	2.59832176352964e-06	5.97896520672912
EXOSC4	-0.578641932885228	4.83348067139796	-5.48574243321947	3.23988222378072e-07	2.8790536828113e-06	5.97516051228521
NDUFS3	-0.341697642861517	6.25431651039693	-5.52800683885998	2.69802405664872e-07	2.42851207337961e-06	5.96833033486592
MGST1	0.339052887521096	7.49639446145194	5.54317252904275	2.52612762671846e-07	2.28609082409305e-06	5.96429231019218
MRPS7	-0.358650923758629	6.14703682240565	-5.52009856387773	2.79215847499923e-07	2.50919174292784e-06	5.95340117420639
FAM123B	-0.508732824495285	3.07916938395084	-5.42834166520285	4.1496876490971e-07	3.60329056300623e-06	5.95043647194241
TMEM177	-0.483702242260061	2.18490351577655	-5.39985167694038	4.68990053853678e-07	4.03466546329677e-06	5.95038253282377
KIAA0196	0.252684519605357	7.84258515809045	5.54420559591519	2.51481713645018e-07	2.27708726529468e-06	5.94617370599123
CD44	0.253171923302447	6.09624291507758	5.50655610144845	2.9608907421529e-07	2.64518893011566e-06	5.93298702704001
ATG2B	0.468121919184209	6.02096952010838	5.50355232442011	2.99964933720824e-07	2.67653135354653e-06	5.92656066330843
ZFAND1	0.409947472883943	5.98022829175515	5.5034656474241	3.00077510637392e-07	2.67653135354653e-06	5.92592346501274
MATR3	-0.278265428876288	9.28222431718364	-5.55029513980468	2.44914823525697e-07	2.22648996102274e-06	5.91936811002143
PDE12	-0.376415341142585	4.62844932709985	-5.46828913853838	3.49356083007551e-07	3.08481052387449e-06	5.89298834881627
DDB1	-0.18533118730288	8.40806938392209	-5.5404857298806	2.55577804223773e-07	2.30917514740053e-06	5.89241142084876
URB1	-0.34465393049113	5.89593537352429	-5.50059508573262	3.03829312374088e-07	2.70710784237839e-06	5.88396171169875
PLCG2	0.425768314321333	3.55721055503853	5.42618928949066	4.1882766545893e-07	3.63302586988338e-06	5.88391601728293
GPC4	0.3377136327112	4.39661262214225	5.45498873939935	3.69985003243591e-07	3.24639517011848e-06	5.87596368393665
TCP11L2	0.93101290016692	1.95561334390867	5.34072079141033	6.04004847198375e-07	5.12240216254849e-06	5.86700134776067
DIMT1L	-0.289776634116927	5.05186913977341	-5.47515979670713	3.39145567041037e-07	3.00735443435541e-06	5.86550994215452
WDR61	-0.257898879356447	6.75797934863996	-5.50941862324548	2.92441185540171e-07	2.61539378982557e-06	5.860518708551
PITPNA	-0.191771848580462	7.23986034943072	-5.51023238439626	2.91412226905086e-07	2.60898184301963e-06	5.85967374240928
CD47	-0.315447161673209	7.78641215915386	-5.51866996477106	2.80950356237921e-07	2.52342307074275e-06	5.85266290485792
PGM2L1	0.650598993059769	2.94086461191577	5.37734307562748	5.16485551816925e-07	4.41826310413619e-06	5.84217973098856
ALDH5A1	-0.295660850585487	5.03617592831211	-5.47151842674672	3.44520047842595e-07	3.04532414382641e-06	5.8301957980273
PHLDB3	0.438092838117997	4.01743206248479	5.42413521480127	4.22543092810098e-07	3.65956016786954e-06	5.82755772339352
ANKRD2	-1.39547401065787	0.78430738201612	-5.4043380213015	4.60048113092959e-07	3.96385607592306e-06	5.82464820030073
MAK16	-0.417771207339597	4.32333226174361	-5.44392634900112	3.880479970803e-07	3.39242796820227e-06	5.81988737570721
ZNF558	0.494527697738328	3.56031434010869	5.38965214587502	4.89957229954654e-07	4.20638845675649e-06	5.81548180706081
BOLA3	-0.406197730080772	4.96119153507336	-5.4526900455419	3.73669258874561e-07	3.27356976711271e-06	5.81193832402072
EIF6	-0.375550284391068	7.26860262943644	-5.49899225633355	3.05944162783201e-07	2.72449956250599e-06	5.81176498316545
FYCO1	0.351585825200098	4.56661146555968	5.46106250241436	3.60420626106565e-07	3.17246029000326e-06	5.80851856237268
ATP5C1	-0.299965256752014	7.95485549892809	-5.51092579952589	2.90538240894246e-07	2.60255036996003e-06	5.80233607969268
CHTF8	-0.231379013994732	6.61434383442854	-5.49257147467201	3.14561680466474e-07	2.79826039580921e-06	5.79760309117598
C11orf82	-0.352945175289318	5.53526473849685	-5.46528941057274	3.53907898188335e-07	3.1200609853989e-06	5.79421055807925
GPAM	-0.391274099122309	4.19476729610882	-5.45377938433027	3.7191885069553e-07	3.25994279823483e-06	5.78347715552472
NPC1	0.485362717307997	6.80927077703324	5.47459384659242	3.39975455654885e-07	3.01280689337901e-06	5.78028541320908
TOR3A	-0.297428622257102	6.29436687239036	-5.48148529217963	3.30004123139699e-07	2.9278455996755e-06	5.77939753585358
GTPBP2	0.411845530005873	5.83644564331733	5.4654953928703	3.53593489200594e-07	3.11893328765334e-06	5.77821089912118
EPG5	0.428713375855711	4.91797632403642	5.44287326114173	3.89811880636025e-07	3.40573114515661e-06	5.77406053116917
NUDT16	0.269908456482314	4.68686524818974	5.44277492662909	3.89976987740667e-07	3.40573114515661e-06	5.76240190132253
ARF4	0.360047559734449	7.52824067241335	5.48630815615748	3.23196916282762e-07	2.87354876550394e-06	5.75941863658823
C11orf48	-0.358496214525188	5.89589891821586	-5.46803786433803	3.4973515694917e-07	3.08652810808334e-06	5.75416188458022
FHL2	0.38575117649716	5.71095113597258	5.4284289904786	4.14812940572363e-07	3.60329056300623e-06	5.74804685682791
GRSF1	-0.244200416907032	7.10479073584567	-5.48526336924129	3.24659798634279e-07	2.88348936397222e-06	5.74752530822577
SLC35E2	0.342569483107507	3.75223613918812	5.40926744308137	4.50415513070033e-07	3.89088276889629e-06	5.74402474754135
RPL7L1	-0.309664594181876	5.92858574261188	-5.4706947290475	3.45747311066114e-07	3.0545578606813e-06	5.73890314674834
GNAO1	-0.915142501541059	0.844029838749058	-5.30947957869612	6.90008035379032e-07	5.80175685453944e-06	5.73390102176963
UTP14A	-0.266663009137003	5.93534718062726	-5.45966778903052	3.62595226713478e-07	3.18564281398497e-06	5.72974318126316
FLAD1	-0.345254643594321	5.20502190357545	-5.44039012706307	3.94002193525579e-07	3.43729404513395e-06	5.72925215197763
SMYD5	-0.27613357222933	5.34748593635033	-5.44394999113434	3.88008487250633e-07	3.39242796820227e-06	5.72635959432686
XPC	0.253660933731904	6.41597455597017	5.46132359315938	3.60014962642386e-07	3.1705583123914e-06	5.72309050277207
TSPYL2	0.395059337009107	6.38540384366304	5.42468804429483	4.21539967131276e-07	3.65276394316242e-06	5.71229481050283
TGFBI	0.30760674350643	5.63643999687925	5.44018413834322	3.94351776934658e-07	3.43855011337603e-06	5.70672705988824
TSN	-0.266550508285846	6.89330949187953	-5.47355033188537	3.41510848240034e-07	3.0235190185105e-06	5.70099370916244
C6orf141	0.449135144622668	4.56697786892832	5.38948027416072	4.90318294791573e-07	4.2073284566928e-06	5.68195237565871
PAFAH1B1	-0.211245405368255	7.65184450993045	-5.47449490140533	3.40120749503682e-07	3.01280689337901e-06	5.67835803450266
INPP4A	0.299377075731949	4.97532302627547	5.42893749818039	4.13906690884434e-07	3.59780431307239e-06	5.66713953749501
POLR3A	-0.252250541009474	5.64434231666091	-5.43742785624347	3.99058799019602e-07	3.47628946482983e-06	5.645780572391
CCDC142	-0.378871349690921	3.84482710322959	-5.37853420061037	5.13858204547141e-07	4.39803716112916e-06	5.63888977053371
NEDD4L	0.31244882727409	5.39657279606342	5.40664248923953	4.55520093885356e-07	3.93091746653184e-06	5.62729137375382
FEZ1	0.779012183156566	1.46516859380898	5.27893484662937	7.85628850403901e-07	6.55631581544653e-06	5.61625397920851
DDX46	-0.293663788167789	7.65829348500769	-5.45961344696781	3.62680215129597e-07	3.18564281398497e-06	5.60035851341386
POLR2B	-0.261568415104999	6.99156746800968	-5.45021421612713	3.77677627854638e-07	3.30695321897433e-06	5.58830538417808
NOXO1	-0.690168474730987	2.10406625280875	-5.27595735512056	7.95615241926387e-07	6.6330355463494e-06	5.5870811350856
RNF130	0.223346840648968	6.2593132856505	5.43477939123627	4.03633526509432e-07	3.51398599549388e-06	5.57645094190453
BID	-0.40178793921907	5.68806489646632	-5.40245924935692	4.63772276895787e-07	3.99183096181427e-06	5.57630424459708
KLRG2	0.936570255603819	0.85116600717731	5.26765268029165	8.24129288049567e-07	6.84006859222876e-06	5.57263027075834
CUTA	0.371360713008269	6.16083014860627	5.42521027583439	4.20594504994679e-07	3.64646060214153e-06	5.56770111251732
PVRL1	-0.362331349232994	5.02260466008418	-5.39506134742141	4.78725760902132e-07	4.11207479472381e-06	5.5657073536994
ESR1	-0.342104806053946	7.43343341406204	-5.45385335707511	3.71800279031229e-07	3.25994279823483e-06	5.55996479871834
GPNMB	1.30250049267189	0.646666398785419	5.28353698567177	7.70434139313422e-07	6.43593433860023e-06	5.53077166506818
AKAP8	-0.291990906963558	5.72021472446303	-5.39918125293002	4.70340841320515e-07	4.04420577390452e-06	5.52923316409806
ANKRD5	-0.351887886042412	5.30853473454338	-5.388201449299	4.93013018608132e-07	4.22828190933457e-06	5.50984422246996
RNF125	0.858402773537043	1.28166639739479	5.25047409803846	8.86318921429834e-07	7.28751113175641e-06	5.50929668500368
BCAT1	1.70917412477377	-0.195249082735411	5.34518350724051	5.92609157513577e-07	5.03086068540967e-06	5.50657532186042
HRSP12	-0.428623127972619	4.430437056889	-5.36242602392759	5.50523791907923e-07	4.69742851830005e-06	5.49996782868691
KAZALD1	0.759546953147461	1.75573191641362	5.25471545860186	8.70550823325942e-07	7.17601776519456e-06	5.49774271488569
EIF2B2	-0.227129530852771	6.0878088217671	-5.4039700915504	4.60775122173819e-07	3.96807576891604e-06	5.4955806055763
CDKN2B	0.39791902309432	4.25497621084595	5.35275310988777	5.73759221099614e-07	4.88074731112408e-06	5.49201684951745
CD24	0.286272497736665	9.50274167090336	5.45975925579343	3.62452221084201e-07	3.18564281398497e-06	5.48782284435211
ARHGAP12	0.343845397987963	6.42974152332915	5.40441667669957	4.59892840119325e-07	3.96385607592306e-06	5.48521750429102
PPAP2B	0.365673935032973	3.95100337738267	5.32693396508866	6.40581309022919e-07	5.41885777040936e-06	5.48180738169918
KPNA4	-0.303461915982076	7.42720414100168	-5.41876437183316	4.32411146315731e-07	3.74115054887961e-06	5.47674943491562
EXOC1	0.340261437538389	5.05929477396473	5.38473427402072	5.00392166110199e-07	4.28936882933212e-06	5.47495591841632
TRIM2	0.853435934259239	2.38817659403773	5.24814021585946	8.95114322066054e-07	7.35259917594926e-06	5.47235949080187
SEC24D	0.293575212261614	6.71508660193227	5.41048168012974	4.48073253899216e-07	3.87264966315788e-06	5.46584143772375
MRPL11	-0.375030802487196	6.2824016905593	-5.40505224479449	4.58640051692461e-07	3.95580001263782e-06	5.46298449416667
OTUB1	-0.311382814857168	6.56331969625588	-5.40849594984397	4.51909945935682e-07	3.90177694157374e-06	5.46034815818716
ZNF76	0.299574648820223	5.07262874055433	5.3697755936758	5.33487514288949e-07	4.55438753903439e-06	5.45706189685273
RCAN3	0.573486759751479	1.86793283900044	5.2522487297491	8.79687694082479e-07	7.23811308577907e-06	5.4325199365948
WARS	0.30045833027383	7.92809396458491	5.41611278102396	4.37365887993542e-07	3.78206158779938e-06	5.43174764740753
MAPK8IP2	0.755058920395666	2.78618890198873	5.24086252379084	9.23092200729175e-07	7.54166778944539e-06	5.42855954315736
CHFR	0.241896808005363	5.80466930962661	5.38070557106091	5.09102286804425e-07	4.35956305402827e-06	5.42638980439385
MYH9	-0.253546889057043	9.51044568756664	-5.43740639913159	3.99095657287328e-07	3.47628946482983e-06	5.42604048935423
POLA1	-0.351135647781843	5.66881264789193	-5.3769144443656	5.17434227623875e-07	4.42185489155937e-06	5.4249292339116
IPO11	-0.346037228911531	5.5040152089334	-5.38151457448796	5.07341380890962e-07	4.34670965882195e-06	5.42164249248691
LAMC2	0.572773419393975	3.32430864683001	5.26229244357308	8.43061682815644e-07	6.98334006112374e-06	5.41544687276627
LEPRE1	0.443577291456904	3.45738031472419	5.30440284018896	7.05071586386036e-07	5.91354925311939e-06	5.40956945753237
CD2BP2	-0.293587965683869	7.29517073737979	-5.39817765671373	4.72370035306549e-07	4.05956653158619e-06	5.40236597584992
IMPA2	-0.481462455316354	4.16981279679192	-5.32211706352147	6.5386450844349e-07	5.52005554730385e-06	5.3947340422694
SAMD11	-0.680775075149374	2.67414097477697	-5.25014853956481	8.87540721898908e-07	7.29397102360557e-06	5.37723925098449
SLC41A2	0.488749336617968	3.67628135238462	5.27301406591411	8.05608878100715e-07	6.70298650614744e-06	5.36294592611526
ZDHHC6	-0.317598334801848	5.29989684685288	-5.35639603187183	5.64897977048684e-07	4.81271205713815e-06	5.3392930227595
SAMD15	-0.687893512511311	2.00230990354982	-5.22254406266969	9.97352332038581e-07	8.07343678655045e-06	5.32844623007119
MRPL44	-0.3928090302382	4.35751387422822	-5.32644435664665	6.41919318290185e-07	5.42743108143835e-06	5.31896436081473
NCK2	0.303898666081003	4.85480294618652	5.31565005362366	6.72122615723507e-07	5.65990867339372e-06	5.28539973042707
C9orf21	0.53352138459119	2.77847764450232	5.24226909389627	9.17619060857218e-07	7.50428419255555e-06	5.28249538797157
LOC151534	0.950866620416459	1.0771563803937	5.19301184626487	1.12953111194027e-06	9.02545547830345e-06	5.27583383430926
MPP7	0.406191282804606	4.88573812007631	5.33296080545666	6.24332940349294e-07	5.28675650349448e-06	5.26900162309665
MCOLN1	0.614882735940558	3.38349687925609	5.23307963019025	9.53958050027541e-07	7.77864184722603e-06	5.26242768516074
PRPF38B	-0.314185244876121	6.43510947495446	-5.3568464371786	5.63811733937423e-07	4.80590593189065e-06	5.25833336478504
POLR2E	-0.409502740612275	6.27876765564516	-5.34982810175571	5.8097251012299e-07	4.93959545465017e-06	5.25169286251013
ANAPC5	-0.188961162733799	7.38334839209261	-5.37460172442147	5.22582403724079e-07	4.46356900913253e-06	5.24322886421036
PSMG1	-0.31195780981141	6.46878230669017	-5.35386363327643	5.7104360628595e-07	4.8601187132449e-06	5.24275767015786
UBIAD1	-0.298097175644903	4.61249133123114	-5.31042967005941	6.87224134761737e-07	5.78125574937388e-06	5.2396520484822
RHBDD1	0.347373296049422	4.25862918134371	5.28586103695866	7.62870498558177e-07	6.37593514137279e-06	5.23843436740405
TTC31	0.272802345715266	4.61720282386157	5.31774884588007	6.66143158952e-07	5.62087698804907e-06	5.23189760185103
RIT1	0.358823518307715	5.24427361328281	5.2956138530124	7.31913992374549e-07	6.12945899272507e-06	5.22621453343519
CBFB	-0.316864382165842	6.2470643586116	-5.33496990721951	6.19006560859259e-07	5.24430887731016e-06	5.22068405494456
CALCOCO2	0.241231847225931	6.78997461024697	5.34947657347113	5.81845356635998e-07	4.9445029188925e-06	5.21076842650121
PAK1IP1	-0.352902588108286	4.74442874892802	-5.31193383371783	6.82839177172145e-07	5.74725837897682e-06	5.20762167067771
NFE2L1	0.23705215731308	8.79368668156459	5.37706363629305	5.17103832540002e-07	4.42129064181953e-06	5.19797148639034
GTF3C2	-0.192286028495538	6.21584353906524	-5.34322409500757	5.97586433492712e-07	5.07054059550082e-06	5.19048301188358
CAST	0.26029350734651	7.14501785278049	5.34561901524136	5.91508408184988e-07	5.02406633747371e-06	5.17411645962444
NOS1AP	-0.761370197840021	2.90929607413709	-5.1968230295975	1.11155686145653e-06	8.89884009143082e-06	5.1695698967638
[truncated: 14,725 more rows]
