# Supplementary material for: The transcriptomic response of cells to a drug combination is more than the sum of the responses to the monotherapies
Source: eLife. 2020 Sep 18;9:e52707. doi: 10.7554/eLife.52707 (PMC7546737; doi:10.7554/eLife.52707)
Supplement: Source data 4. [file elife-52707-data4.zip › MCF7/limma_t0_TW_6.txt]

1	logFC	AveExpr	t	P.Value	adj.P.Val	B
UBC	3.66481025756571	10.845093444045	76.0917860997919	9.7035271822774e-89	1.62281788596407e-84	192.69271403376
FOS	4.87113901077867	6.70296140946639	70.5964077971456	1.28752468919273e-85	1.07662814510296e-81	185.045559626899
DNAJB1	4.28930345247046	9.70935114870328	69.1925754965036	8.81154880100204e-85	3.80501402689402e-81	183.622738659956
C17orf91	4.05881361322692	6.22040122393268	69.1692370104868	9.10072716310457e-85	3.80501402689402e-81	183.191828340412
PPP1R15A	6.2110464252575	7.73047738173972	66.5324779472081	3.74500357241029e-83	1.2526287948998e-79	179.707885782127
DNAJA4	4.97919406153607	7.65985678493217	64.869723768529	4.20041636671697e-82	1.17079605528291e-78	177.41639536954
HSPH1	3.69982001001127	10.3379439314484	61.7583533317842	4.55696429407841e-80	1.08872386934525e-76	172.806775020806
IER5	4.23744259492724	7.83467038761343	61.4604139788397	7.22226981358676e-80	1.50981550453031e-76	172.298473391332
HSPA1A	4.49164609313306	9.30862539928997	61.0573305634194	1.35121063222587e-79	2.51084962370505e-76	171.71723591221
HSPA1B	4.37685380218523	8.83758207858262	59.4535349564265	1.69945680015034e-78	2.65872573012835e-75	169.187103535948
MAP1LC3B	2.94835232018932	7.62558097053956	59.4356558221133	1.7487433049158e-78	2.65872573012835e-75	169.115232112218
BAG3	4.82334246708642	8.79206796542452	58.6057786358177	6.65193819082854e-78	8.55746263872435e-75	167.821552527045
ZFAND2A	5.61871603749712	6.89223470843203	58.6116522238639	6.58892183273612e-78	8.55746263872435e-75	167.756854279162
SDC4	2.07214602951782	7.92862480671931	57.6897322113005	2.9682757151852e-77	3.54581736148267e-74	166.314867147355
HSPA8	1.81171226011976	11.9936459746859	55.9398747009598	5.50561665209906e-76	6.13839552598031e-73	163.397902983764
MCL1	3.09819803385409	10.2091383836117	55.5293593220182	1.10599043876529e-75	1.15603650611942e-72	162.714768624179
TNFRSF10B	2.66622730722335	6.47513920581161	55.2317314336829	1.83953590549848e-75	1.80967049903274e-72	162.150724175943
SAT1	3.78128460632778	5.89732516241368	54.3960678708498	7.78258700696088e-75	7.23088806135632e-72	160.58179358305
SIK1	2.65309279535769	7.20892170867376	53.3981982810358	4.4776142360908e-74	3.94124318338856e-71	159.004192082174
MXD1	3.57372303125079	6.88739720859648	52.9841401856705	9.33844880494449e-74	7.80881089069458e-71	158.25642469026
GADD45A	3.57018248692358	5.41162096556908	52.1142963581924	4.45198699822553e-73	3.54547764563446e-70	156.530705571657
PRNP	2.79282473865413	6.66236760372295	51.1202426181837	2.73349261884662e-72	2.0779513889814e-69	154.895430531239
SESN2	4.21044354962733	6.73073296517458	50.8413564428263	4.57508855066483e-72	3.18807420505494e-69	154.368138975524
DDIT3	6.13914957080665	6.72634808064563	50.8659830513733	4.37121193855105e-72	3.17844123740555e-69	154.32640690137
CDKN1A	2.73766131629125	8.02918651422638	50.6516069280009	6.50489963638663e-72	4.3515176607572e-69	154.04310784809
SLC25A25	2.34869407632889	6.24587187674517	50.1533342073561	1.64867599161613e-71	1.06047912629954e-68	153.087949708231
HSPB8	2.36130114833019	8.67105303983863	49.7856856559811	3.29258605062574e-71	2.03945218928388e-68	152.417282473741
FAM53C	2.69942926291533	7.2283258284205	49.6899500998391	3.94546741571274e-71	2.356571323585e-68	152.241389752828
HEATR6	-2.03263486718262	7.84462438321741	-49.5268243028574	5.37382729155009e-71	3.09903060772013e-68	151.93168758546
DNAJA1	2.32787995343624	9.61681679901245	49.5024997136838	5.62765933103398e-71	3.13723248840708e-68	151.868991837347
HSPA6	7.63740276198193	4.58931929883194	49.3473540553677	7.55764374697865e-71	4.07722690401519e-68	151.230497438459
DUSP5	4.06281876714071	4.47402428634682	49.1877580700654	1.02448829461773e-70	5.35423194974591e-68	151.035662544238
KLF10	3.07601238190949	7.44018767785237	49.0201551622673	1.41150622221238e-70	7.10812911150025e-68	150.96728849104
EGR1	5.31255154510131	7.31746040913881	49.0078789852679	1.44508723864511e-70	7.10812911150025e-68	150.921655781642
TSPYL2	3.12690181346456	6.38540384366304	48.9131445786779	1.73289874156927e-70	8.28028530114414e-68	150.743773635413
VPS37B	3.20221517822536	5.05825952820964	48.6864567866903	2.67975243569096e-70	1.24489388151377e-67	150.214452285518
VEGFA	3.26561064441804	7.06037922764422	48.5042403987942	3.80947575794368e-70	1.72188304259054e-67	149.968079105174
DNAJB6	2.13102385947731	7.80144613763983	48.4133200095639	4.54245727400772e-70	1.99915935396066e-67	149.797865288963
JMJD6	2.71737696476422	6.14538139994074	48.1484083574773	7.59845738919843e-70	3.25837439428089e-67	149.278828648617
RTN4	1.53817787529851	8.20824084217759	47.9652621825164	1.08607238645393e-69	4.54086864776387e-67	148.923718014425
HMOX1	6.04245454014	6.75584619051977	46.9055435633846	8.79664198944545e-69	3.58817172271916e-66	146.765787382559
RAB7A	1.44290476910713	8.60384147926901	46.2483818841753	3.28981948795704e-68	1.30997478849032e-65	145.506481175218
MT1X	5.12900748178102	5.90502223325212	46.0681639278779	4.73772772122279e-68	1.84264554441233e-65	145.081719002174
IL6R	4.09798852538777	3.92623683264399	45.8093929511692	8.0168247032337e-68	2.97940836304179e-65	144.247987628329
HBEGF	5.43689711774237	3.73757462923029	45.8743638968884	7.02325200289712e-68	2.66947423855572e-65	144.105627965542
DUSP1	2.94877265705542	5.4953577980922	45.433665177183	1.72895097356725e-67	6.28586436563884e-65	143.801405782912
PARD6B	3.46853234181253	9.35984265063281	45.3331947128	2.12550603007816e-67	7.56318358447385e-65	143.624565854322
TES	3.30309866958195	5.93738087172614	45.2986546263686	2.28209922607368e-67	7.95121405351172e-65	143.577136813989
ZC3H12A	4.4451171033551	5.32240791917296	45.2385671012226	2.58280893931935e-67	8.81528504105648e-65	143.405382114906
CCDC9	2.92934510652641	5.80123188275644	45.098331879264	3.44991135107995e-67	1.15392634870922e-64	143.156181699447
CSRNP1	4.03334813983249	5.15068521785139	44.8645765557664	5.5995490301458e-67	1.83621290157173e-64	142.568102627167
IFRD1	2.75890440068623	7.38493088016067	44.8039311045472	6.35166584989383e-67	2.04279345526201e-64	142.559040040134
KIAA0513	3.09592011668321	5.82949933495263	44.146407519704	2.51582553213236e-66	7.93861626403426e-64	141.184402036613
TRIB1	3.58812200963894	7.1775657704366	44.1005993871911	2.77094203328125e-66	8.58171010455475e-64	141.089827321962
RNFT1	3.0735189828449	6.72540781486655	43.9593297785236	3.73454881399557e-66	1.13557444300476e-63	140.793668937744
GATA3	-2.77655701596262	8.8585694612958	-43.7327780561143	6.03783852776352e-66	1.77152300944416e-63	140.299376312897
PIM1	3.77587820066544	4.25635696778527	43.851663188378	4.69107511822482e-66	1.40095607637843e-63	140.262542429526
SERPINH1	4.0246740977403	9.03932703530522	43.6331133189845	7.46410279603643e-66	2.15223543380885e-63	140.055310917707
MRPL18	2.50264896645608	6.42466694507529	43.6030675230372	7.95754300506181e-66	2.25562625790939e-63	140.037486099715
MT2A	4.20662561997326	7.21193164564443	43.5801765425454	8.35548456585117e-66	2.32895206465492e-63	139.989177186333
DEDD2	3.66557332088728	6.41955434437307	43.4292742252496	1.15326805836744e-65	3.16184508330117e-63	139.665744076998
MAP3K14	3.28442875008676	5.93432447964536	43.2534355278985	1.68101510980146e-65	4.53440269295478e-63	139.291251010248
NXF1	1.64781629115776	7.46721710303826	42.9797377921042	3.03026957886127e-65	8.04416324394854e-63	138.686968455248
EIF1AD	2.18222825626989	6.43120715503031	42.8696332830477	3.84453818895591e-65	1.00462588550154e-62	138.460022895184
ETS2	1.96029427136658	6.36117609938898	42.7537671751753	4.94167618250932e-65	1.27145526886594e-62	138.213684797435
NR4A1	5.17495802683323	5.57460740685181	42.1224943762148	1.96159676487925e-64	4.89637974564786e-62	136.782813878531
ASNS	3.41195240669552	7.81572324876419	41.9821072097623	2.67211382112137e-64	6.57182816829909e-62	136.505879677815
NAB2	3.34010989288828	6.74429635336419	41.9459504343086	2.89397662975009e-64	7.01432828346964e-62	136.441282575736
PMEPA1	2.21499485388832	7.04533868046243	41.9151469290674	3.09761533924006e-64	7.40064556192153e-62	136.364038066958
LMNB1	-1.8157973619558	7.53408584336184	-41.7057998589354	4.92326002460149e-64	1.15967043171036e-61	135.899565912142
SPSB1	2.83143819077087	4.81058564964061	41.6987136535878	5.00126505481859e-64	1.16168273301092e-61	135.869445873263
TFE3	2.12036533985797	6.72470095457409	41.6708561499637	5.3202106701121e-64	1.21883840064322e-61	135.832201853799
FOSL1	6.43364517921061	3.29180561096025	42.2457423379089	1.49652580045363e-64	3.79210567981614e-62	135.785250453735
TRIM26	2.57928248480287	7.15230588866758	41.6385242414329	5.7162385400461e-64	1.29186991005042e-61	135.748840640718
GADD45B	3.14249715833842	5.51505952483269	41.5556808388865	6.87234659086175e-64	1.53244165847429e-61	135.574978326797
NR2F2	-2.71555464719191	6.03322532752457	-41.3789484166291	1.01914937751538e-63	2.24266502494305e-61	135.162186604407
ZNF473	2.82214549769974	6.17128838010622	41.3040320754689	1.20497395140705e-63	2.61714082640668e-61	135.022553443565
KDM6B	3.62772558661585	7.18789582028028	41.0239037365896	2.25951377281145e-63	4.8446292739101e-61	134.378106063883
CLK1	3.21215452547024	7.00246078561596	40.7380886983899	4.30837484225536e-63	9.12066593188336e-61	133.733606002849
STIP1	1.48165609998068	9.50524692810074	40.6430700708967	5.34424077430035e-63	1.11721353386749e-60	133.456178916325
PI4K2A	1.94602388339522	6.12383947389819	40.2648309174955	1.26563162286403e-62	2.61313867417013e-60	132.671471676997
EZR	1.19577630561394	8.16263350951487	40.2422066653374	1.33291387581194e-62	2.71849410476572e-60	132.571346035239
HSP90AB1	1.17428793946121	12.2065673647244	40.1980904993617	1.47468095605914e-62	2.971393290257e-60	132.360999517293
MEF2D	2.91600022829795	5.28492277923607	39.8864583410926	3.0199328676563e-62	5.9418067386687e-60	131.791200280342
PRMT6	-1.7328082460093	6.70457695712868	-39.7760272998314	3.89787193893213e-62	7.49287474789665e-60	131.542487930859
DNAJB5	4.83501225798414	3.26439722128384	40.0018091233683	2.31483090862295e-62	4.60871810902503e-60	131.506457956951
AEN	1.71929942708839	7.40668228714742	39.6600399411084	5.09950279325862e-62	9.6913732630065e-60	131.249291518933
HBP1	2.56012744963717	6.10881226071028	39.4990718184312	7.41286994447829e-62	1.39295322417365e-59	130.908217390175
DDIT4	3.22974827353881	7.79816807553139	39.4356478945198	8.59326604253593e-62	1.59681979217079e-59	130.7263489661
STK40	2.99747159975447	6.58507542584907	39.3359008024859	1.08459167307523e-61	1.97159903701197e-59	130.510252948536
ATF3	4.82527866193217	5.18042201633573	39.3574862646978	1.03125751135087e-61	1.89524732086065e-59	130.460900363037
ZFP36	2.88548059991355	5.86929075058073	39.2633077741651	1.28526326286014e-61	2.31126266753472e-59	130.359858971771
KDM3A	2.33640095312371	6.19680587958183	39.2180414344994	1.42897851534958e-61	2.5423656053943e-59	130.251955593751
MAFF	6.24607928371863	3.55005147507574	39.8127994998769	3.58007569541185e-62	6.96199836396136e-60	130.128883124775
HERPUD1	3.11285911801885	6.39996889195011	38.8112176288329	3.72271469822628e-61	6.55354532769857e-59	129.294504344305
JOSD1	1.61313494400821	6.37289351410987	38.4602855922562	8.56359033327878e-61	1.49184879930994e-58	128.439578655832
EIF5	1.82569140775673	9.97274882645205	38.4292086777251	9.22219757793149e-61	1.59002095147759e-58	128.268193957447
IRS1	-2.43223699760653	7.1920280968264	-38.3624036179277	1.08164552855782e-60	1.84586120608173e-58	128.220527573594
BCL10	2.57883255658432	5.00470492733472	38.3397958566063	1.14167963890109e-60	1.92863134151332e-58	128.174509213062
USPL1	3.78108082804168	6.33987128627438	38.1884970995271	1.6400405840491e-60	2.74280387276372e-58	127.798312584065
EPHA2	2.65705806771911	6.00704891373219	37.7431415644275	4.79835511171009e-60	7.8674206753176e-58	126.72592921074
HSPD1	1.78899206329538	11.0907695448554	37.7945448795254	4.23676216087029e-60	7.0154069681579e-58	126.698999853308
MORC4	2.53069513796471	5.20734580627586	37.6476504443846	6.04903997537178e-60	9.82176160661336e-58	126.51354986548
NUCB1	2.24912498727522	7.6619737684796	37.4255550516173	1.0387568014618e-59	1.65449226168067e-57	125.908235280833
PLAUR	4.60027461182211	2.52076719031073	37.583093471363	7.07651596989643e-60	1.13795820269758e-57	125.691066393703
RABGEF1	2.08895240916002	5.88654567599332	37.2134136312972	1.74563297562423e-59	2.7541477249377e-57	125.437553261112
OTUD5	2.07544915384574	6.08311652434137	37.1578613402146	2.0006545710782e-59	3.12700439688896e-57	125.302653306122
AKAP17A	2.58661582526459	6.15632656702606	37.0475201813527	2.62437096300968e-59	4.06388703568277e-57	125.02965528368
C20orf111	2.12167695989743	6.43378349403498	37.0212030702366	2.80013532647833e-59	4.25722392727488e-57	124.963947205179
STX3	1.65092699796188	7.26471962093819	37.0292935775839	2.74487152875164e-59	4.21148912356352e-57	124.947453265383
TP53INP2	3.57884950171628	3.91068928026686	36.9611001447714	3.24744484959311e-59	4.89281690672029e-57	124.620549078806
GEMIN5	-2.17312542145345	5.94301462918895	-36.7014511663175	6.17506117047782e-59	9.22068955491705e-57	124.1896742581
EGR3	2.93629902450073	4.86247048957442	36.2894319480462	1.7260535721899e-58	2.55455928684106e-56	123.164849985507
HSD17B7	3.50409204132439	4.381094666947	36.2649825407127	1.83519439555843e-58	2.69226237467712e-56	123.078039094636
TUBB	-1.44915101706914	10.4297180764044	-36.2198940928949	2.05507881900624e-58	2.9628567387121e-56	122.831880343784
ITGA5	3.77701364052945	3.80200093223678	36.2340741082504	1.98320028932508e-58	2.88409057727588e-56	122.828785448897
DNAJB4	4.57636852097684	4.68788398282454	36.098932798647	2.78572039115534e-58	3.98191348903264e-56	122.683597324392
MICB	3.18987513079667	5.17514329826187	36.0804151302903	2.91874029414436e-58	4.13669598976866e-56	122.634896957446
UBE2B	2.49019007318338	6.84805985928007	36.0142653096404	3.44853935528861e-58	4.84650186368459e-56	122.419475824457
FAM83G	3.23437639296701	5.92678586782077	35.9179302952747	4.39881364021531e-58	6.07981481974884e-56	122.213341742112
TPD52L2	1.29090641043674	9.07026353119499	35.9395113669714	4.16519419387597e-58	5.80489230819848e-56	122.156475666994
OSBPL2	1.16464518341743	7.09270110579106	35.8549819999483	5.15864201263011e-58	7.07156795239557e-56	122.01251742649
H1F0	-1.90254124537082	7.72711080413696	-35.8128095784845	5.74056372384704e-58	7.80529981444048e-56	121.890600972534
CALCOCO2	1.61352056265467	6.78997461024697	35.66072277617	8.44787839577981e-58	1.13025854632817e-55	121.523022976086
VCL	1.96869544391744	7.3146997792152	35.674160006702	8.16390597112805e-58	1.10107389888021e-55	121.522851431453
ZNF697	4.47105772234081	3.57992203113564	35.5961184818995	9.95886550347325e-58	1.32184179904831e-55	121.32988435804
DKK1	-2.83149699223844	6.41450477589382	-35.5350466568024	1.16376978486181e-57	1.53251069937236e-55	121.257000562018
C16orf72	1.75624928478971	7.06883648947183	35.4452951835638	1.46378642826026e-57	1.91252845517379e-55	120.964022189868
PNPLA8	2.47485229469615	6.42752123418809	35.4134738193534	1.58798568170021e-57	2.05871880160886e-55	120.917705707486
SNIP1	2.07584061923881	5.15271615888027	35.2025750096103	2.72864684170313e-57	3.48350303669031e-55	120.409431075951
STX5	2.00186103097211	5.97928525378897	35.2026855861899	2.72787049697355e-57	3.48350303669031e-55	120.391058996116
ATP6V1G1	1.95519570828689	7.82261612554127	35.0517740984696	4.02525729587694e-57	5.09987901638226e-55	119.921018573452
GINS1	-1.80453510575417	6.00348475754953	-34.9802305295468	4.84301250676019e-57	6.08981512504191e-55	119.80986579452
AZIN1	2.30684589672159	9.65199339190434	34.9199429241377	5.66121227001435e-57	7.06553089579999e-55	119.515132058579
PRR13	1.70068737264143	7.60896470127923	34.8731597090414	6.39125819466388e-57	7.9175853368562e-55	119.461410271025
F11R	1.16636785451282	7.50430516468715	34.8279428287089	7.18715381506297e-57	8.77357375205205e-55	119.344958825751
HSP90AA1	1.6616903673992	12.9413910624577	34.8612531976648	6.59177642158675e-57	8.10594624078065e-55	119.25570511971
BHLHE40	2.0658053114931	6.82896665127999	34.7501911909694	8.79699343491832e-57	1.06609361018532e-54	119.188948245655
UBB	2.09851975684279	10.3065917317109	34.6601884167656	1.11211998687108e-56	1.33806436405985e-54	118.816409218741
ANKLE2	1.22282339800401	6.9967190703404	34.5200848826582	1.60359677243385e-56	1.91561088729884e-54	118.556816769052
GEMIN4	-2.28844455613361	5.6027002266946	-34.4668013772699	1.84368969875739e-56	2.18679904411479e-54	118.50316377436
SDCBP	1.92402038536627	6.56038943911884	34.4634967075759	1.85972374927981e-56	2.19028309739124e-54	118.436101619214
IL4R	2.54599879154952	3.96943917364284	34.4203991228701	2.08218914000463e-56	2.43514204038023e-54	118.366103911518
UMPS	-1.91667851539334	5.72626335828532	-34.3582974855778	2.45088057262013e-56	2.84642546503465e-54	118.20820901775
NECAP2	1.91078088990399	5.53944140407605	34.3277721679163	2.6556072490155e-56	3.06292245741622e-54	118.11086253449
DNAJB9	3.05174534624758	6.3183972105024	34.2873370794901	2.95363677985538e-56	3.38333024015763e-54	118.001717700042
LOC147804	3.34057754005538	4.73925526218779	34.2073019651713	3.64691796849675e-56	4.14905143572379e-54	117.82245093412
SERTAD1	3.28809729299767	5.45539804975964	34.0761357956279	5.15688891581553e-56	5.78817518309388e-54	117.461415092997
DUSP2	6.04981057747777	3.81190515506254	34.0967975467851	4.88263208905011e-56	5.51737426062663e-54	117.437659415721
CCDC84	2.94327869287447	4.8243065118648	34.0226050340839	5.94202248977416e-56	6.53778842888046e-54	117.335421527023
ARID3B	3.86944004138928	4.39100698485396	34.0237719508454	5.92368240031834e-56	6.53778842888046e-54	117.335375113492
FKBP4	1.85089748398636	9.34824450160857	34.0594968529641	5.38901611659747e-56	6.00839370226507e-54	117.258798356271
FOSL2	2.64523033448048	7.29169908383506	33.9956400764548	6.38216531634942e-56	6.97616553925671e-54	117.178078282381
TCEB3	-1.54125950768	6.14385835806823	-33.963887845768	6.94285584545594e-56	7.53976111424709e-54	117.15370253027
BCL2	-2.59092323862422	5.85471034630259	-33.9353445131461	7.48922944152938e-56	8.02883802436778e-54	117.100672789013
OVOL1	2.62195166983091	5.29803650258219	33.8962936319087	8.30778056992561e-56	8.84963835996407e-54	116.981641534482
CTNNA1	0.945128708942081	9.67448531254551	33.9552116482792	7.104538011319e-56	7.66556733556768e-54	116.975566067904
SERTAD3	1.97196820211233	6.08400992785327	33.8008551512611	1.07093888065879e-55	1.12643910944261e-53	116.707448999059
PLK2	-1.51529037162798	8.56393687860043	-33.8192990913049	1.01960541649462e-55	1.07923297376304e-53	116.673628625043
DUSP3	1.58777997478051	6.61964217285845	33.7424135185453	1.2514806983308e-55	1.30811019993027e-53	116.515313539351
FHL2	2.23334358162426	5.71095113597258	33.6770414258964	1.49013104019768e-55	1.53833034051025e-53	116.396497625091
MKNK2	2.65438283999979	7.02638550019131	33.7002363005945	1.40060388568481e-55	1.45488816050887e-53	116.388689804945
WDR37	1.4242777583226	5.93147661887449	33.6602748900268	1.55842390690804e-55	1.59896205025338e-53	116.322099723352
CYR61	3.18614430189423	3.93787813596911	33.5819932558742	1.92157085431848e-55	1.95953359558672e-53	116.12807628704
PEA15	1.65226241459804	6.23329816051976	33.5788389295849	1.93787507709126e-55	1.96418319934995e-53	116.084393698506
ARF6	-1.41808447980136	7.25380671598134	-33.5596243666401	2.04025300555469e-55	2.04318510568243e-53	116.016533351654
PTGES3	1.98966469600873	10.1325666744171	33.5625609004968	2.02426026203531e-55	2.03938124230593e-53	115.897704690268
TRIB3	2.47207528460586	7.80822936799348	33.4897185322811	2.46103716537813e-55	2.44990390201095e-53	115.809233826633
MAFG	2.25642507227416	6.70722584074029	33.4370764173446	2.83488916846955e-55	2.80536606233638e-53	115.704289682728
SPRED2	1.97452972814653	6.18700431150024	33.4116918205868	3.03515963276401e-55	2.98588292343208e-53	115.650695702624
SFMBT1	1.94884873694741	5.0492979590026	33.3831713982477	3.27726660074623e-55	3.18657015295814e-53	115.613486567113
LOC284454	3.38685635735514	4.08158548463672	33.3387661286734	3.69363027874874e-55	3.57065160588404e-53	115.48472505234
ZNF331	1.63242242364145	5.61077708740662	33.2836350407944	4.28570428212917e-55	4.09566390939019e-53	115.325171518059
GEM	6.17028278861989	3.48719152573039	33.390267014768	3.2152687714234e-55	3.14457046393479e-53	115.208170992253
ABHD3	2.59317342275421	5.45873201339997	33.207766127828	5.2604854950201e-55	4.99865678515433e-53	115.12395107431
ALOXE3	5.12090564315035	3.29953266055531	33.2938601244367	4.16907722929957e-55	4.00710618291988e-53	115.103077069985
PXN	1.46496621598117	7.72764029444019	33.1969632395821	5.41642618901285e-55	5.11775771666954e-53	115.000146303424
MORF4L2	1.58250057940611	9.25235499048998	33.1676077307202	5.86415829634702e-55	5.50967322180379e-53	114.87231457663
PHF13	1.76375507600148	5.63553052157035	33.1161114442072	6.74180137500222e-55	6.26388256641873e-53	114.863560964991
SF3B3	-1.09128942793431	8.48671373457307	-33.1305603732555	6.48295583107304e-55	6.05703649826064e-53	114.798740632968
TCP1	1.17020489335963	8.46763496653647	33.0901355085134	7.23367485896738e-55	6.68375570946798e-53	114.679965862527
ELL2	3.05030806458598	4.13746014717942	32.9680314069502	1.00783520496666e-54	9.26100877355075e-53	114.499782316995
SLC5A10	3.18517677695324	4.04434784924464	32.9517816815144	1.05339414516619e-54	9.62675611134394e-53	114.45071280286
RYBP	2.30697268687998	6.66934960841198	32.8974588163901	1.22134595909517e-54	1.11009727282107e-52	114.227625345258
MAGEF1	-2.43640176471663	5.02894836281411	-32.7501227453813	1.82616932955529e-54	1.64198149825176e-52	113.912452621906
ZNF761	2.80576136989991	6.40608484460987	32.7131950784409	2.02036828697689e-54	1.80687910328351e-52	113.733281079437
PPME1	1.73808927136813	6.25077707339023	32.6850881914918	2.18204667348621e-54	1.93082267552293e-52	113.651005786468
NEAT1	2.51225354965981	9.32769474472601	32.70992622504	2.03853256108927e-54	1.81342651870516e-52	113.635138392996
SERPINE1	4.7613162229149	2.89863485033743	32.7973640707648	1.60492113389079e-54	1.45084870503727e-52	113.603753480908
INSIG1	2.22973157968568	8.29926565363552	32.6572942560856	2.35477201217008e-54	2.07269511218592e-52	113.503403734852
DCUN1D3	3.39015779271844	3.72981848959359	32.3438283727567	5.58110557706248e-54	4.86137550368714e-52	112.778978335018
YWHAG	1.61015304797707	9.44887194602258	32.4109376453253	4.63695276772333e-54	4.06012555431439e-52	112.771840551522
HLA-A	2.13155128073491	6.20126595258188	32.179855480254	8.78954733193602e-54	7.61639324245067e-52	112.268852451695
STC2	1.68665044974581	8.15963986627405	32.1592081598999	9.30813520075208e-54	8.02418830398855e-52	112.145324051519
TBC1D9	-1.63268642574656	7.75291635078837	-32.1432158415332	9.73094570434903e-54	8.34565825433503e-52	112.1239020161
PAK1	2.18770749194007	4.41516151120314	32.0410732252773	1.29289436945272e-53	1.10318190993506e-51	111.96257235195
ZNF410	1.29726016576559	6.63252422262764	32.0217064047277	1.36457889070851e-53	1.15843742985833e-51	111.805137398114
MOBKL2C	2.52743130057723	3.60419556258614	31.9896174901511	1.49229602224899e-53	1.26046255939859e-51	111.800841585028
YTHDC1	1.33602827642785	7.2461261700118	31.9796262074173	1.53447554189468e-53	1.28957632978124e-51	111.665748926099
HJURP	-2.44174152098338	5.26193072498475	-31.8304029024516	2.32876414975682e-53	1.94731258202665e-51	111.375241678352
NFIL3	2.26194458950584	5.16866681969889	31.8004093253336	2.53293534207264e-53	2.0970698346942e-51	111.285782110365
KCTD5	1.56955159184724	6.66709474526224	31.8119827273519	2.45209498862448e-53	2.04024062635601e-51	111.207101050021
NDEL1	1.55919812460899	5.98443233750605	31.7765142351609	2.70845686269786e-53	2.22040355743917e-51	111.146049105668
NPC1	2.65291047545927	6.80927077703324	31.7768808120148	2.70567353792615e-53	2.22040355743917e-51	111.106147312253
ARID5B	2.1766995552407	6.25411291576095	31.7133182584703	3.23418483516654e-53	2.63846376504025e-51	110.954166233257
YPEL5	2.00062752130798	5.7418497596113	31.6512336328946	3.85102480692007e-53	3.11133038023822e-51	110.844783890778
UBE2H	1.42528127045286	6.99962125479111	31.6719595031547	3.63290758906508e-53	2.94935662716138e-51	110.809758615801
TUFT1	1.34741308677661	6.85772928098336	31.6099829635807	4.32529052902587e-53	3.46106023002051e-51	110.644179606089
CD2BP2	1.64234664174068	7.29517073737979	31.6131119947911	4.28733463771822e-53	3.44718194621151e-51	110.615378500514
ZSWIM6	2.43539314375987	6.25705567903331	31.5460688890133	5.17932274386043e-53	4.12471397944389e-51	110.493820411306
LEO1	-1.98646861660073	6.09344048592923	-31.4421104213933	6.94769993905348e-53	5.48081763116653e-51	110.246888414576
VANGL1	-2.16061670989227	5.58619610547376	-31.4195344875517	7.40610659955362e-53	5.81501064652276e-51	110.192104431189
KLHL25	2.5625948455517	5.35644968361588	31.393863227655	7.96458885762209e-53	6.22428897452672e-51	110.090764052696
FOSB	6.75515487235657	3.51542458263948	31.5278743970347	5.45223480567403e-53	4.32147748294277e-51	109.961930912451
SPATA2	1.60127713500952	6.15744549492513	31.3603775076523	8.75749232191104e-53	6.78056951813149e-51	109.957140833772
UBE2D3	1.37000227043466	8.18873705349795	31.3639077110182	8.67027468934763e-53	6.74426390254185e-51	109.881743723684
URB2	-2.47718756381932	4.90625582190586	-31.255686340284	1.17889190973673e-52	9.00264305864704e-51	109.754297003465
ICMT	-1.10944751699896	6.74517217962077	-31.2892967984783	1.07149574462611e-52	8.25792388623369e-51	109.731163879742
ALDH1B1	-2.81597810821025	4.11482585509358	-31.2568728095646	1.17492182358851e-52	9.00264305864704e-51	109.689534686888
RAGE	2.89314884585896	3.65203643386363	31.1803291759299	1.46088595281558e-52	1.11053893976762e-50	109.493111261818
SNX9	1.44965559333895	5.23882056930451	31.1334890419031	1.66956863135408e-52	1.25774170228674e-50	109.365058727518
TRIM16	1.35996634812748	6.93425615572594	31.1592542572555	1.55130849269869e-52	1.17394041773271e-50	109.353442728425
LYPD3	2.07390540900087	6.02702950220772	31.0878188536249	1.90200951358474e-52	1.4200538886246e-50	109.178363438101
ULBP2	3.57750489313424	3.07382504766307	31.1012819253403	1.83028226939019e-52	1.37262962660456e-50	109.156064371618
LMNA	1.93939458689498	7.79646867083952	31.0777591843652	1.95745072963352e-52	1.45495137788404e-50	109.080097504926
LOC100128338	-1.66762039640682	6.44541154959426	-30.9763918387645	2.61585137029792e-52	1.93573001402046e-50	108.870017987325
KIAA1370	2.27050224405516	7.10216389243496	30.9441554122045	2.868989334425e-52	2.11369945501867e-50	108.745698577249
PATZ1	-2.00603190917834	5.48783334293799	-30.9017200484677	3.2403260735823e-52	2.37680759888555e-50	108.736175499576
TAF7	1.38380351700264	8.41777406796868	30.8677492477661	3.5722949744272e-52	2.60886729922797e-50	108.455813105847
CRY1	1.98205430355996	5.18033355925275	30.7865755335691	4.51146960909203e-52	3.28042685836761e-50	108.380546046076
LOC93622	-2.10558787163793	5.22360269152293	-30.7786109359682	4.616109061466e-52	3.34198302787694e-50	108.374587734758
MCU	1.60268238155974	5.79098820702973	30.7380693039855	5.18796783263482e-52	3.73980922555968e-50	108.189709034497
CCDC120	2.04636996361285	5.01838315834593	30.7118947502222	5.59465034268655e-52	4.01566233180643e-50	108.159461429962
CCNA2	-2.11700667214769	5.48221964919826	-30.6491651740425	6.70525592083624e-52	4.72786429175221e-50	107.993854432183
RNF19A	2.19377614202083	6.27694976876051	30.6580534398673	6.53528320348285e-52	4.67077249124134e-50	107.936339414464
KLHL21	2.07258336142212	6.12074249085	30.650403791359	6.68130456187236e-52	4.72786429175221e-50	107.92398044352
RLF	2.3239987190304	5.97421325445703	30.6398520452676	6.88814289311213e-52	4.79988757268364e-50	107.910022951563
HDAC5	2.50356231292408	4.9457181551372	30.6108109109245	7.49141120760899e-52	5.19860419236734e-50	107.908329101094
SFXN1	-1.2712570264206	7.55726500630619	-30.6558443398595	6.57711803277682e-52	4.68066902043232e-50	107.886476166322
SMURF1	1.56453128268135	6.9358845987722	30.6479805099928	6.72824504566507e-52	4.72786429175221e-50	107.875323385502
MIDN	2.15963445527698	7.32255438856202	30.6441840189601	6.80245556482291e-52	4.76001116594553e-50	107.846500444893
JHDM1D	3.55495195418502	4.67150614644581	30.5734927198453	8.34561591898067e-52	5.76744134830714e-50	107.803421224667
FASTKD2	-1.93882226630162	5.46614120634112	-30.5185090816624	9.78671049070077e-52	6.70790763305245e-50	107.612559643282
CSTF1	-1.48227831272945	5.78059363327777	-30.5247345015294	9.61167484248354e-52	6.61504732780637e-50	107.607370097222
LIF	3.27093945084913	3.48109776012961	30.5089115901182	1.00628806807936e-51	6.84112262217856e-50	107.564686297782
ARC	8.17595247919704	4.0042190707178	30.5131349413767	9.94039663751764e-52	6.78543646391204e-50	107.479432766642
CAD	-1.74518944652501	6.79935492127865	-30.4752872373592	1.10939946731327e-51	7.4812889884464e-50	107.405798135028
PIP5K1A	1.47519359723132	7.96176592513576	30.4968476514743	1.04212099182122e-51	7.0560451284284e-50	107.387701636275
PLEKHA6	1.50592330961108	6.64507385984049	30.4302271975277	1.26450842583276e-51	8.49302767615547e-50	107.278669037684
DFNB31	2.63914580486847	4.98474938845129	30.3786151951769	1.46927597497797e-51	9.71232071364882e-50	107.212119159856
KCMF1	1.23401795919127	6.89472621982433	30.4090986500172	1.34460422346792e-51	8.99486441331099e-50	107.187279642862
SHC1	1.34713517576607	6.6871353097754	30.4016281749696	1.37413315681289e-51	9.15577805360113e-50	107.173116574614
MYO10	1.99541080744602	5.94259595832245	30.3760753991743	1.48017561486747e-51	9.71327222200514e-50	107.144520701951
FUBP1	-1.25012944965309	7.09185198545167	-30.379343806252	1.46616408738905e-51	9.71232071364882e-50	107.109663024696
ENGASE	4.14205283378756	5.02638530531169	30.3448360605334	1.62110906111569e-51	1.0549193750233e-49	107.109112148045
AP4B1	2.51946094455308	6.59918364442524	30.3758757459627	1.48103588651717e-51	9.71327222200514e-50	107.092625120211
CTCF	-1.32675476763317	6.59581948611356	-30.3535596915174	1.5804427465934e-51	1.03247361304797e-49	107.058847839895
TARS2	-2.19932016677233	5.42959396772546	-30.299999998537	1.84739824387712e-51	1.19751504769771e-49	106.996654219319
SNX3	1.30754694446285	7.54798487332864	30.2916834214114	1.89275396055827e-51	1.22217827167477e-49	106.814243971905
NUDC	1.71033347704281	7.81231681290727	30.142665243568	2.92574115665831e-51	1.88192673476745e-49	106.355552272453
STX6	1.22698941240154	6.87595809617351	30.09579841722	3.3564331796297e-51	2.150689214411e-49	106.261189891251
SRXN1	1.52533264340644	7.38395025271885	30.0294077842974	4.07844247448659e-51	2.60335389096617e-49	106.041178263233
HSPA4	1.30352649124489	8.84384494079825	30.0197912668954	4.19530287602627e-51	2.66776598093777e-49	105.951404359489
LITAF	1.33363976991743	7.27925257888602	29.9880510907666	4.60554141945202e-51	2.91754070829226e-49	105.932733795171
KIAA1467	-1.59319533527865	5.88642277267532	-29.9079225363881	5.83070966427765e-51	3.66589430170599e-49	105.800619375172
IARS2	-1.33862800672608	6.96553155880434	-29.9358444276251	5.37031138670443e-51	3.38917311816018e-49	105.791127431679
PER1	2.13857348579223	5.39870026442163	29.8840314503979	6.25616035254023e-51	3.918652649284e-49	105.75375806229
ZNF227	2.46129955949385	4.55277220437063	29.8519990731543	6.87619339242713e-51	4.29094993637878e-49	105.683942498292
CYLD	2.99899190629399	3.98480340412766	29.7961805432266	8.10864151062342e-51	5.02255261569134e-49	105.529525981539
SMURF2	1.81069031302715	6.477942415966	29.8232946559548	7.48435869622124e-51	4.65310092325665e-49	105.474744319209
KIF20A	-1.84913874421861	5.81745294395838	-29.7568114295154	9.1098845024371e-51	5.62190805973277e-49	105.355026688035
RND1	4.42872520849514	3.32648936926284	29.7029568078596	1.06848792531317e-50	6.56962943490347e-49	105.092004585179
CHORDC1	2.12282898829808	6.49101414277378	29.655766289296	1.22896438431447e-50	7.5286448217125e-49	104.966037508192
ERF	2.03250770775851	6.72839574017194	29.6497874726708	1.25096185486894e-50	7.6354328689154e-49	104.948864485434
JPH1	-1.52871875118041	6.26305047837086	-29.6332586595099	1.31386539494348e-50	7.99021267819447e-49	104.947307777662
LPIN1	2.08466809827895	6.13705125804514	29.5954696275556	1.46993940565709e-50	8.90698065949608e-49	104.839426645
PKNOX1	1.8665820038066	5.48048323289609	29.5798160582633	1.53995293404607e-50	9.29753533176408e-49	104.794440035464
TSC22D2	1.91820273956719	6.65892648416831	29.5555038473461	1.6554282288363e-50	9.92307587779869e-49	104.679914715467
STARD7	-1.26457947889986	7.92112674946931	-29.5683852738289	1.59319693759912e-50	9.584397692233e-49	104.662729443459
ZNF295	2.9026091375126	6.42766817643158	29.5362764223269	1.75291215283001e-50	1.04698938728318e-48	104.644152589399
HSPA4L	3.22052837950222	6.18105800431187	29.5143723828658	1.87104844812972e-50	1.1135734607303e-48	104.562284106974
SRSF5	1.78307613088498	7.61341204794608	29.4720329772656	2.12267418912511e-50	1.25440293777132e-48	104.400691706539
ELOVL5	1.6456249400545	8.83050399386075	29.4862093410953	2.03483121116001e-50	1.20675592820709e-48	104.363252040259
ZBTB43	2.24842225055649	5.73205727508709	29.4224562703627	2.4610969725724e-50	1.44927414680637e-48	104.337935293465
DENND5A	1.52709700836812	5.43704737635107	29.3473303283068	3.08068958845864e-50	1.80144939431406e-48	104.132398675218
NCRNA00201	3.31429572597509	4.91844219444141	29.2919594108432	3.63622989214242e-50	2.11153849708993e-48	104.001263043914
TRIP13	-1.27036918667005	6.92683617992374	-29.292395638877	3.63147990095471e-50	2.11153849708993e-48	103.877509375899
MAP7D1	1.83393703898943	6.10102926028063	29.2489020664459	4.13730433744357e-50	2.39419646157115e-48	103.774012136304
HECA	2.22769386674571	5.00548681262752	29.1987768221799	4.80916711335742e-50	2.76386635064569e-48	103.728142564099
DNAJB2	2.43507009277228	6.43803462702827	29.2129713250347	4.60844341272497e-50	2.65764164256594e-48	103.663418885809
SNAI1	5.14082192080902	2.99637033650272	29.354974210721	3.01103975260817e-50	1.766899256934e-48	103.563644037867
TBX3	3.62662662748871	4.71689793940831	29.0780389939331	6.91597333983021e-50	3.93410673929661e-48	103.388847271123
HSPA5	1.54754935826248	10.5527548020853	29.1657551032484	5.31094566450436e-50	3.04178956483462e-48	103.35199376565
JMJD1C	2.59067416374978	6.84328872386418	29.0906201862007	6.65867109247867e-50	3.80066946589124e-48	103.264751381197
ARHGAP21	1.86113443994943	6.51639693985972	29.0645872250086	7.20219209844567e-50	4.08303256455612e-48	103.199752357639
RELT	2.17566507275284	5.04485782771521	28.960484533044	9.86229569760025e-50	5.53479977337807e-48	102.97516143398
APP	0.959432224204381	8.8654038719346	29.0104526613946	8.48017057128697e-50	4.79129637277714e-48	102.936285779816
ATXN7L3B	-1.394127979726	7.35809121352165	-28.9730568084627	9.49447390467781e-50	5.34631587817615e-48	102.898639008988
RP9P	4.12999320304945	3.01290106646334	28.9449299828254	1.03373368301192e-49	5.7819940182914e-48	102.804286476283
FXR1	1.44052312647125	7.71544633407064	28.9348931334199	1.0656056896185e-49	5.94039651772657e-48	102.750722321248
SKP2	-2.72782962660193	3.7838978800719	-28.8602734103083	1.33584673896731e-49	7.42215975497981e-48	102.71926299371
ZMYM5	2.11300269503219	5.37768604896849	28.8176532771368	1.52024116876869e-49	8.39092848398931e-48	102.554272117869
ADAM17	1.95041897872634	6.22474546346199	28.8260374897482	1.48204141612467e-49	8.20717239843343e-48	102.497636438517
ANKMY2	1.77561515986734	4.97012883350875	28.760535404273	1.80831313140812e-49	9.88308131034948e-48	102.387877734814
TULP3	1.76682015013108	5.60455577328972	28.764035040028	1.78917500534537e-49	9.81054517685113e-48	102.34623111301
CLU	1.66551135606334	8.66636336964224	28.7822812515404	1.69265433723425e-49	9.31182603154789e-48	102.244706014676
PCDH1	1.8833938244259	5.18765022408441	28.7048651563787	2.14209548727439e-49	1.16691872733475e-47	102.198217666654
CKS2	2.01388516724557	7.17545906184564	28.7010729227957	2.16697628440343e-49	1.17663997988192e-47	102.042878180175
C16orf88	-2.19304820496688	4.31303628989895	-28.6103559572994	2.85749947954649e-49	1.54656379598497e-47	101.977267788261
AZI2	2.08268173473335	5.87323128721534	28.6028948057674	2.92334433992776e-49	1.57709712067586e-47	101.854550250944
LDLR	2.35041906164486	8.50263837961225	28.5340228885661	3.60830647909434e-49	1.94036390856507e-47	101.506172900441
PCDH10	-3.27484978742353	3.8927787130444	-28.4460962292485	4.7236096746998e-49	2.53197590383588e-47	101.380444302413
ZFAND3	1.22447463048078	6.50130552472739	28.4333570711917	4.91184621636634e-49	2.62446377388213e-47	101.288977429332
RNF43	-1.66593706254778	5.8019603209555	-28.3987386632633	5.46251562989425e-49	2.90939845204941e-47	101.249261963019
DUSP14	1.54652899553789	4.8074212973877	28.3215357639974	6.9257566931768e-49	3.66539097900914e-47	101.037796650193
IMP3	-2.68985906528259	5.54859429173805	-28.2682062074567	8.16201014232764e-49	4.30603967256427e-47	100.91171183174
TXNIP	-5.12526147954713	4.83387758930209	-28.330069433278	6.74625850632751e-49	3.58172784951814e-47	100.820911664256
SPHK1	2.63961196453011	5.19976702210234	28.2270149741689	9.26752930975846e-49	4.85862571085895e-47	100.723461802044
UBAP1	1.21752606640249	5.95128342001884	28.2078024741715	9.83369174999421e-49	5.13933315084073e-47	100.623364094837
PPM1D	1.30570259464018	8.86931357002667	28.231795213778	9.13184693758265e-49	4.80254742717397e-47	100.551963622684
RANGAP1	1.88318079430677	7.71914518767947	28.1837288767834	1.05926467285075e-48	5.51873594665292e-47	100.435835587377
RRP1B	-1.19081562281312	6.70065163701951	-28.1442039717978	1.19691364797508e-48	6.21651672320968e-47	100.38605371262
INTS5	-2.30425187211276	4.46359879775323	-28.0764400507699	1.47626785269311e-48	7.62009369396283e-47	100.341919646307
STK10	1.33060152802455	6.01085645498563	28.1174397753967	1.30024227646567e-48	6.73227610885816e-47	100.330315437054
ARAP2	2.86048780703984	4.16112846097201	28.0367319808681	1.66966346245055e-48	8.59183130646862e-47	100.205435714698
C10orf2	-2.03480852246435	5.01253274646526	-28.0254702822201	1.72903069724974e-48	8.84290806752436e-47	100.178403546589
POGK	-1.57221713137536	6.10432731781591	-28.0268795714765	1.72148640884342e-48	8.83133089002987e-47	100.079338200317
TMEM159	1.73362217439375	4.46897593340211	27.9454784757623	2.21676233454299e-48	1.13027845374686e-46	99.9011294752035
RRS1	-2.17768462110819	5.67198306238433	-27.939477587658	2.25852348639511e-48	1.1480713308958e-46	99.8719617250536
GZF1	1.3976514600754	6.16746116026674	27.911024820058	2.46759923831363e-48	1.25054938368355e-46	99.6855507886578
FNIP1	2.6567008113363	7.0007693406014	27.8462739179464	3.01919124386858e-48	1.52546689916792e-46	99.4436704777457
BBC3	3.40906289811571	4.62839357349707	27.757610152178	3.98218472481954e-48	1.99994166179826e-46	99.3521299301472
RRM2	-1.15747447028546	8.46918250407167	-27.8259563889913	3.21673637801059e-48	1.62038250559787e-46	99.2916670211513
SH3RF1	1.62214924310528	4.81804958847824	27.7409826954475	4.19471054878296e-48	2.09409967814466e-46	99.2328612919182
BAIAP2L1	1.27809828243451	5.59387859369574	27.7457101700642	4.13314719718771e-48	2.06954352472357e-46	99.215081511451
ST8SIA4	-2.51497856521053	4.53281956330903	-27.6706314391856	5.22826640021731e-48	2.59458537914642e-46	99.0808851380019
FNBP4	1.31070269474311	7.36923738425112	27.6823145594206	5.04033321073261e-48	2.50876585167536e-46	98.8996458965024
GOT1	1.37026459631873	6.89533309893308	27.6413197666857	5.73149815287987e-48	2.83590458901665e-46	98.7896186652918
SPAG9	2.03903514727701	8.51969115069591	27.6300530891929	5.93768942741393e-48	2.92926011752421e-46	98.6706108516826
CPEB4	3.65532794908038	6.30698841494047	27.5592456193632	7.41642007634883e-48	3.64800615755464e-46	98.5907809515515
PRR15L	-2.88308836991588	4.15669579772605	-27.469894959056	9.82511345312732e-48	4.79053053615456e-46	98.4342453003122
WDR3	-1.52741321704032	5.65497584333086	-27.4841359673028	9.39397488004809e-48	4.60717993823825e-46	98.4047584353567
CCRN4L	2.81857133030053	4.71854127501256	27.4675828717955	9.89697102395476e-48	4.81153905245987e-46	98.4045353017949
ME1	1.43922438535323	7.38115810285174	27.4780704097559	9.57522266864451e-48	4.68233988042137e-46	98.2561644951511
CASP9	2.47743402047647	3.47318160895107	27.377814770682	1.31381445022756e-47	6.36876314945093e-46	98.1614678725337
MYADM	1.41842120569602	6.35003951405345	27.3127601004161	1.61394813454474e-47	7.80106028963184e-46	97.7681363507768
ERRFI1	1.85995540413532	6.55432031024979	27.1979985286847	2.32231211252615e-47	1.11926074264805e-45	97.4275736904001
LHFPL2	1.77222279330704	6.06432015976165	27.1863990847805	2.40947269510958e-47	1.15793164807508e-45	97.4211246017319
INTS3	-1.21335547573631	6.2585639365588	-27.1559233351402	2.65453412632912e-47	1.27204666844493e-45	97.3146875058633
LRRFIP2	1.23440940455197	5.53663830374299	27.1213358048228	2.96329018156594e-47	1.40789957376446e-45	97.2209159746597
C7orf53	3.76796064420886	2.92084194703507	27.1193419950175	2.98215520051756e-47	1.4128488264435e-45	97.1849088975261
CHD2	1.97543927764725	8.27233738318604	27.1514418486276	2.69263360651041e-47	1.28661726957943e-45	97.1743000342507
YKT6	1.1490477614537	7.19490619110533	27.1338991668603	2.8471563928339e-47	1.35657673828359e-45	97.159231162605
WBP2	1.62276309624208	6.83470217058966	27.0951911436865	3.22052391636102e-47	1.52147011235089e-45	97.0800068340015
TOX4	0.887392673596912	6.94047330140866	27.0933513118335	3.23945254587261e-47	1.52610153175137e-45	97.0473847570136
HSPE1	2.02915777996887	6.60915666135536	27.0847239406981	3.32972134506876e-47	1.56422078019466e-45	97.0176203243876
SEMA4C	-1.70689809526247	7.40635665679288	-27.0753806832253	3.43034581849071e-47	1.60697768819156e-45	96.9980498367248
CACNB1	2.67688542644643	3.11512888330648	26.9852653718957	4.57323350685871e-47	2.13043891834833e-45	96.9026672223986
CDCA4	-1.64632164395893	5.49911883196406	-27.0013222740414	4.3445788097153e-47	2.029573631667e-45	96.8829976085859
PPP1R3D	-2.93808732914198	4.11804415707143	-26.9555222133569	5.02936113173509e-47	2.32350926981043e-45	96.7884462314976
PHF1	1.62831455989838	5.47884563925387	26.9745039430748	4.73323822138206e-47	2.19885211151093e-45	96.7703067426738
RAI2	3.26875481289316	2.49121336842014	26.9728896168731	4.75772306988109e-47	2.20410417231832e-45	96.756035958819
EFNA1	2.28633314601093	5.65652920779477	26.9066558505102	5.88064399066146e-47	2.69064254275316e-45	96.5573856447955
PSME4	1.3525660751908	7.93060708745304	26.9440891365856	5.21667161188348e-47	2.40340540047216e-45	96.5140810725929
BCAS2	1.39921436382079	8.31544222196583	26.9429176064514	5.23625827078121e-47	2.40580173957541e-45	96.4919421667048
PMAIP1	2.52511993711003	3.6131509531064	26.8401500339014	7.27785055022878e-47	3.29850332254813e-45	96.4516062068354
AKAP1	-1.13105780722432	7.27772795720735	-26.9062445232235	5.8883949452742e-47	2.69064254275316e-45	96.4431359379915
TSPYL4	1.40793217424809	5.95264664965326	26.8747542176152	6.51345076576911e-47	2.96008017953051e-45	96.3922051781963
DNAJC7	1.23222646180519	6.70994357068624	26.8773914449472	6.45862856119748e-47	2.94316359829609e-45	96.363607476514
C19orf26	4.67654367483522	3.12297038383394	26.7970841672429	8.35691047052052e-47	3.76297007969402e-45	96.2546952638389
LATS2	1.71597919817356	5.77404174195723	26.7965911474968	8.37015588164419e-47	3.76297007969402e-45	96.1703446815577
FBXO5	-2.19614165885616	5.02952666848988	-26.7511294989181	9.68717687450289e-47	4.32022256131163e-45	96.1443354340703
PRSS23	-1.23926327945328	7.51479796878689	-26.8167393830948	7.84572767053031e-47	3.5462689070797e-45	96.1250219006388
NCOA5	-1.1468884173309	5.95491214796502	-26.7636605531932	9.304560913047e-47	4.16068119544914e-45	96.0770015354707
TNFRSF12A	1.98655957696925	7.7135180348065	26.7816765357272	8.78102125455065e-47	3.93709918126287e-45	96.0004357879339
USP30	1.73597296667941	4.02405733036505	26.6877202658989	1.18809978773321e-46	5.28451618352401e-45	95.9526105075393
NCAPD2	-1.25330095862931	6.83603590534476	-26.6798325324175	1.21868756908422e-46	5.40618856906218e-45	95.7357412118379
SGMS2	2.50887842703707	4.26413602527668	26.6163784379627	1.49551768057354e-46	6.59921838783957e-45	95.6847234305857
F2RL1	1.71930322869593	4.80826762433009	26.6090724206781	1.53122012186721e-46	6.72129273441133e-45	95.6121426186261
SERTAD2	2.04201099029682	5.54606232701982	26.6129902305747	1.51196926217465e-46	6.65425630016022e-45	95.5973689568678
PTPN1	1.01691951935507	8.13011315368175	26.637239970953	1.3981274818495e-46	6.18578941969605e-45	95.5063938464632
CXCR7	-2.26687996533751	5.6958442201875	-26.5545068401828	1.82653909961233e-46	7.97572843392078e-45	95.4883403870635
TIPARP	2.53673715492432	6.20178252492669	26.5696973959248	1.73898022837188e-46	7.61327364902915e-45	95.4551176051329
SEMA7A	2.75705236601213	3.49678053315631	26.5095567348375	2.11258085764137e-46	9.1058768719573e-45	95.3879161713685
LOC440944	2.11141566946737	5.24147644460346	26.5179876424708	2.05568324019807e-46	8.90654054639187e-45	95.3188432564417
FER1L4	2.24702298181146	5.46837949356021	26.5133449283673	2.08682152827219e-46	9.01808869220263e-45	95.283224497477
CYTH1	1.3390922023142	5.13530455808604	26.5035241337202	2.15426580131181e-46	9.26168155813334e-45	95.2566331629118
SPIRE1	1.46479655318261	6.07691686645815	26.522699688004	2.02455913768708e-46	8.79447455030615e-45	95.2542416618115
KIAA0174	0.825648309541419	7.48951513306439	26.5405135922071	1.91112877160275e-46	8.32336395215738e-45	95.2348039244289
ZFP62	-1.81937099651332	5.10861255286615	-26.4609559993017	2.47298090329464e-46	1.05505440374234e-44	95.1808675501181
ICOSLG	2.07834147051942	5.4823191347562	26.488949247778	2.25843478456993e-46	9.6846316249096e-45	95.1757894384383
KIAA0415	1.79015806432859	7.22889417836739	26.4746495130296	2.36557638621757e-46	1.01181328601285e-44	95.0443810439313
TMEM97	0.973880035330965	6.90322733202814	26.4496086417226	2.56570266160554e-46	1.09182725986491e-44	94.9614702554611
NKRF	1.43597721189888	6.12214882722389	26.2918080465607	4.28595362792895e-46	1.81924590034223e-44	94.4763967285416
C20orf177	-2.18918360089294	5.95687823904113	-26.2578780866294	4.7873404579865e-46	2.0269235903637e-44	94.4689030458641
DSE	2.81714488357733	2.91740037318943	26.1463302394517	6.89260673572576e-46	2.86746156836512e-44	94.2004381977315
ATXN7L3	1.25148673168462	6.40371953744931	26.2063929667338	5.66356478133562e-46	2.39185498492568e-44	94.1930829806863
C9orf7	2.33892245359028	5.62157754286197	26.1792858586605	6.18822031325541e-46	2.58729491297209e-44	94.1880965917593
SLC30A1	3.87803028106189	5.6169025225889	26.1544987478628	6.71080985198233e-46	2.79879261756989e-44	94.1756177205453
NAT10	-1.19445275149291	6.02194690774374	-26.1797044171159	6.17975753948885e-46	2.58729491297209e-44	94.1578859707715
AMOTL2	1.32724668226478	6.53606103651251	26.1867785871902	6.03847911851948e-46	2.53737499442512e-44	94.1440518928105
CACYBP	1.59502584953281	8.1381518346533	26.1891074732904	5.99268536759367e-46	2.52447531706893e-44	94.0438696426645
SERPINB8	3.04811406772321	2.76783549343584	26.037624711497	9.84304069106675e-46	4.07462902270793e-44	93.80210611234
KIAA1683	4.08940253356591	2.97071222917776	26.0334090095965	9.98022287787365e-46	4.12121598542121e-44	93.7075403850918
RUSC2	1.9032664841876	4.35076949986825	25.9798656658952	1.19000471737082e-45	4.88983756592373e-44	93.6482162749415
ETF1	1.05661485835939	8.8558183009287	26.0743017768525	8.72698248824444e-46	3.62158945740447e-44	93.6407386354864
C14orf169	-2.58928887790475	4.136359232241	-25.9677597483502	1.23834220627494e-45	5.06357825372666e-44	93.6173248394716
RHBDD2	1.84378001086619	6.6076234257322	25.9917893583218	1.14425517930372e-45	4.71342946272793e-44	93.4713898029282
ATG16L1	1.08608415040384	5.91666001766437	25.9705700086454	1.22694751101267e-45	5.02928190543526e-44	93.4534942201546
FEM1A	-3.06105926825086	4.20572809812362	-25.8748515374318	1.68171151690428e-45	6.84305192425966e-44	93.2809469498018
TNFSF9	3.51312137073883	2.00851173642848	25.913152351694	1.48223349938321e-45	6.04606659602067e-44	93.0856083015911
DAG1	-1.36021511524328	6.73914512981625	-25.8264186817949	1.97323740433149e-45	8.00981125000967e-44	92.9387225477793
LRRC8A	1.6944587371948	6.19215348883171	25.778614392455	2.31100903410527e-45	9.33558335419724e-44	92.7870774083187
MARS2	-2.62637897721973	3.72991524945803	-25.7092013957829	2.90811938373051e-45	1.16352604242845e-43	92.7328101862271
IGSF3	-1.51293637649645	5.8661127774805	-25.7364863068051	2.65677428794973e-45	1.06807435556902e-43	92.7072815297983
TARS	1.22252780892614	8.24948070504023	25.7823691367948	2.28248708397489e-45	9.24269103932107e-44	92.7067459173413
RIT1	1.64951803200037	5.24427361328281	25.7120232796629	2.8810491038718e-45	1.1554595974377e-43	92.6777305438045
PURA	-1.82295988647591	5.29946391269619	-25.6878122141947	3.12182635689864e-45	1.24308152363745e-43	92.6143913616167
CSRP2	4.17656152860627	2.03592486968443	25.759080512988	2.46529884905263e-45	9.93485733772436e-44	92.6113782838648
P4HA1	1.73482651567572	6.25435272595389	25.6977101503833	3.02103077400314e-45	1.2058166745687e-43	92.5313542024417
HSPA1L	4.67555090184891	2.40146108599216	25.6616595983889	3.40478508046965e-45	1.34932762288565e-43	92.5216129631957
C2orf44	2.24177760335604	4.62554940813733	25.6484399910302	3.55752150239512e-45	1.40652457697532e-43	92.462169251339
AMIGO2	-1.78958083237878	4.88248939908602	-25.6010729424927	4.16383534342025e-45	1.64235807272076e-43	92.3765304572906
SERP1	1.11007804814992	8.51458877572485	25.6731355550957	3.27756644885791e-45	1.30199575512351e-43	92.3320483127477
CHMP7	-1.29241196233863	5.06014184010945	-25.5584883829968	4.79754678634085e-45	1.88343127828085e-43	92.1978434786452
HSDL1	-1.62196372491592	5.59076994059287	-25.5621318938955	4.73971401579343e-45	1.8651053458854e-43	92.155723172607
CPEB3	3.42232199101234	3.68027321421474	25.5118946985435	5.60305043827491e-45	2.18937886751658e-43	92.1222161144853
C7orf60	3.03917703514867	4.99139854126231	25.5338585182712	5.2076157350083e-45	2.0396291698426e-43	92.0810857027147
HIST1H2AC	2.16768092543306	4.13318382291511	25.4362371928505	7.21224028040808e-45	2.79855003363213e-43	91.8552855515463
MPZL3	2.99437494610481	3.76701602578403	25.4146112886245	7.75274777835169e-45	2.98061962862422e-43	91.7858774294289
THNSL1	-2.9844574232004	3.96572506525649	-25.4172037335289	7.68585561610537e-45	2.9617108139112e-43	91.7755515464887
ZBTB9	-1.68185565074541	4.52789890907697	-25.4020253065299	8.08594298046591e-45	3.08742717820347e-43	91.7305707610449
CD55	1.42847340669728	6.76048435142546	25.4577800254872	6.71158238815554e-45	2.61642200138726e-43	91.7243541955467
TRPV3	3.57360154594454	2.72892811198053	25.3986853139219	8.17676497525194e-45	3.11499356369279e-43	91.6997834377747
MTHFR	1.80919325236485	4.80990430897259	25.4104755980169	7.86067780600745e-45	3.0151829272401e-43	91.6936890932009
THOC6	1.8389404134387	5.55206224421253	25.4227083382007	7.54574577507691e-45	2.91443538896966e-43	91.6800653147083
ISOC1	-1.17109538603402	6.60255765383283	-25.4441437234924	7.02425789711057e-45	2.73194625747156e-43	91.6660646065724
LAMC2	2.39325942720383	3.32430864683001	25.3710799132846	8.96793228026212e-45	3.40862953307054e-43	91.6546960689904
CORO1C	1.02068503330589	7.05419300735463	25.4245971554746	7.49826535247803e-45	2.9028006887695e-43	91.5552786893353
CDKN2AIP	1.80014328386264	4.64731006199635	25.3569009429908	9.40387818227141e-45	3.56622355374846e-43	91.5400935259532
HSD17B7P2	3.53826371597257	3.7190281721565	25.3303863270945	1.02773046163907e-44	3.87985648768662e-43	91.5093763844976
PGF	5.82764809351035	2.09179710814936	25.4057315340618	7.98635268185753e-45	3.05637899888754e-43	91.4121923465743
ABHD16B	3.02163476052661	4.339732522253	25.3226938325003	1.05457020562424e-44	3.97221444118464e-43	91.4042367352234
EIF2AK3	1.97086088213185	6.65200598416381	25.3487628992297	9.66368291719811e-45	3.65645776260682e-43	91.3458685553952
ZHX2	-1.19067268660856	6.42587084609066	-25.2762796796595	1.23220706830747e-44	4.62050022654127e-43	91.1733437135648
HSPA12A	1.76424574824137	4.31092339411542	25.2491713969636	1.34962401381174e-44	5.03819464441687e-43	91.1709611427468
ULBP1	4.73770994154658	3.02515929318583	25.2328663192512	1.42562013045434e-44	5.31003809837827e-43	91.0645623964209
TMEM203	-2.49130131457997	4.28716173814934	-25.1847461309133	1.67603444118687e-44	6.18763796786074e-43	91.0304929493156
AURKA	-1.32594430540112	6.86782300198997	-25.2561275702049	1.3184582165791e-44	4.9328624639975e-43	91.0179919757035
VMP1	1.11453673458624	9.31950109052612	25.2818990085647	1.20918721059955e-44	4.54437009214985e-43	90.9846609313112
HOMER1	2.42978121005179	4.88238209947785	25.2008897258427	1.58742911193204e-44	5.88651096850363e-43	90.9464034793758
C5orf41	3.46483865954059	4.81563713303347	25.1469785531238	1.90331839265122e-44	6.9958454502635e-43	90.8967606725769
ALDH18A1	-0.949366805031225	6.62955257920379	-25.2072461452912	1.55385167553338e-44	5.77480342702671e-43	90.8713667338512
CARS	1.39617900611882	5.99171312796993	25.192010543894	1.63556192295064e-44	6.05157911491736e-43	90.8687168093391
ZNF212	1.59525772657712	4.73444268745097	25.1444488826952	1.91960921937443e-44	7.04025100544254e-43	90.8133218792829
CREBZF	-1.73063539980458	6.40057225325991	-25.1333210323311	1.99295830887896e-44	7.29326799949492e-43	90.6773344882909
ATP6V1C1	1.49331129928239	7.56354704981343	25.1649835089713	1.79132639048476e-44	6.59870981375929e-43	90.6623910379763
E2F8	-2.09418044698374	4.16675113350399	-25.0679099625057	2.48503945244158e-44	8.99562766290757e-43	90.6292626436586
GNL1	1.31316102032507	6.14946125262005	25.1276908801901	2.0311399525513e-44	7.41676518918513e-43	90.6168557392365
HCFC1R1	1.84639998961191	4.61353253023999	25.0781966264511	2.4002137921141e-44	8.72634249115571e-43	90.596880922486
SETD8	0.993787871047136	6.32380107707798	25.1026538712721	2.2100721016995e-44	8.05255900410074e-43	90.528310788431
P4HA2	1.77331839324932	6.64601258243971	25.0758751712132	2.41909812928764e-44	8.77592128290815e-43	90.4093827751036
SH3D21	1.9159353322445	4.49225841047951	25.0190630410864	2.93102627227853e-44	1.05643283141349e-42	90.3823089359683
DENND2C	3.76845804089876	3.27858958828125	24.9756842720729	3.39443351592613e-44	1.21820828584439e-42	90.3200693107485
HMGCS1	1.66292297578619	8.60651286618243	25.0465533812291	2.67093309991143e-44	9.6476641820559e-43	90.2093120539182
GPR87	3.27269180479843	2.65467199176424	24.9153400699486	4.16467932509147e-44	1.48824993659893e-42	90.0751898486457
KIAA1217	1.49656993186445	5.73641575869674	24.9562839413302	3.62496200650902e-44	1.2981555588192e-42	90.061967746025
GATAD2A	1.1777477351946	7.59687202381238	24.9832524038818	3.30856493720439e-44	1.18994494644745e-42	90.0425762613986
KLHDC5	-1.81988172623076	4.74370147033036	-24.8959633974696	4.44767883591145e-44	1.58599106293781e-42	89.9941703502882
CRISPLD1	-2.36416951983001	4.18609057840886	-24.8680760876265	4.88938641646565e-44	1.73978932827599e-42	89.9403485212501
CLCF1	2.22257159049556	3.527128311005	24.793445671502	6.3018160522603e-44	2.22815162067656e-42	89.7032323729354
CCNL1	1.41760659878815	6.92425604820124	24.8318159869776	5.53059313162173e-44	1.95961100706021e-42	89.5927251179577
HMGCR	1.77626805978512	8.35253993627647	24.8528388336098	5.14916167378929e-44	1.82833502828985e-42	89.5607311931162
AKIRIN1	1.12990324881063	6.43052620451594	24.7919320726438	6.33437032149735e-44	2.23493690415025e-42	89.4450299366717
PLK1	-1.83618356745608	5.46930024210235	-24.7453015267238	7.4249166757708e-44	2.60870391776452e-42	89.4295838618694
SLC6A8	1.67778868320085	4.91254033630892	24.7494277459324	7.32121534722663e-44	2.57768432562143e-42	89.4168291946354
CPT2	-1.86166271444216	4.10236336514052	-24.7053502406587	8.50889840198245e-44	2.98328756550848e-42	89.3969258174656
CWC25	1.63174705949113	4.42434922387427	24.6637193752578	9.80883069333418e-44	3.42469487505889e-42	89.203498110582
ZNF274	1.74821764704757	4.49182173425522	24.6416486943504	1.05774651956295e-43	3.6549076018948e-42	89.1559812183856
ESPL1	-1.62343202209749	5.89644998544105	-24.6797120361526	9.28729244261972e-44	3.24938658599105e-42	89.1402317889639
C1orf51	3.87687885607514	3.10303162599022	24.6549334287718	1.01078223177853e-43	3.51441206741459e-42	89.1183663519912
TMEM185B	-1.0758391376153	6.16088150644227	-24.6589126171438	9.97128552235456e-44	3.47416206408037e-42	89.0412550748866
ZNF394	1.58676462697496	5.1974585255003	24.6297024285141	1.10185631536122e-43	3.79165535351874e-42	89.0372156619834
SQRDL	2.04833449561874	4.16535006793869	24.5968215535317	1.23308787021758e-43	4.23453009066096e-42	88.9901380418105
PIK3R3	-1.15814448959085	7.13435326416146	-24.6496091092426	1.02934688261269e-43	3.57153470224369e-42	88.9500908698435
SIKE1	-1.59581972143843	6.89004775519202	-24.6424402167668	1.0548876448226e-43	3.65257577060314e-42	88.9448303306925
NRP1	-1.25639593906512	6.93797427135241	-24.630397088891	1.09924130738894e-43	3.79045600510777e-42	88.903672238116
DCUN1D2	1.65306446185249	4.19826141499904	24.5390865179209	1.50285544708683e-43	5.11889093626887e-42	88.7854908532787
PRPF4B	-1.62498256605627	6.7157916565465	-24.5907952664738	1.25879702308205e-43	4.30513730348144e-42	88.7796809598642
MCMBP	-1.01440481386238	6.87255094490843	-24.5881634892011	1.27019359496557e-43	4.3352485065723e-42	88.7460149606423
RBM14	1.57059586839458	7.3102521493805	24.5911718874199	1.25717457165874e-43	4.30513730348144e-42	88.6900957284328
PDCD7	-1.26880299003161	4.98968290523386	-24.5141302652404	1.63720574925581e-43	5.53144019203116e-42	88.6479235529799
MRPS6	1.64114038093097	5.51773987487171	24.5342001813308	1.52825539218631e-43	5.19482584937477e-42	88.6297561280455
FURIN	1.57350084841332	5.91731207930634	24.5317876350846	1.54095541225443e-43	5.22737085487688e-42	88.6016446035872
BAIAP2	1.56281444475835	6.22364885424888	24.5306682584465	1.54688408636625e-43	5.23686021465369e-42	88.5616949267744
ERCC3	-1.30849658787492	5.93549098159827	-24.4889721930333	1.78491595939495e-43	6.00622424646301e-42	88.4836437618024
FAM100B	2.26622987049206	4.68498883290866	24.4327687457611	2.16534162457585e-43	7.24263466588131e-42	88.4373882384164
SLC12A7	1.65027040147447	6.53382389047839	24.4954458034487	1.74566929134042e-43	5.88600266701154e-42	88.4210949629915
ARRDC2	1.47403606719662	5.26973208127485	24.4481174547175	2.05398759395486e-43	6.88394559545113e-42	88.3755620308246
SLC38A2	1.8041200579301	9.49740242822239	24.4749219132089	1.87318645359148e-43	6.29059643571564e-42	88.2176086379371
EXPH5	3.27521832658835	3.43366485095726	24.3372257953162	3.00944969201087e-43	9.98611838277574e-42	88.1526436940758
NOP2	-1.25273035596514	6.17632602304561	-24.3963578209192	2.4544849031571e-43	8.19337435536912e-42	88.14951126053
ARHGEF26	1.71098985803907	4.90648300605277	24.3675755337074	2.71038550619176e-43	9.02957912461174e-42	88.1074789423919
CCT6P1	2.13403416259918	3.91847941886556	24.3031477008513	3.38513426930032e-43	1.11383305372958e-41	88.0310638967541
GLCE	-2.00445286886478	4.78542364696835	-24.3257069454166	3.1314827341479e-43	1.03499836454327e-41	88.0198400168776
PGM3	1.50540476748875	6.38652846022921	24.3473613725251	2.90604334053422e-43	9.66216080061518e-42	87.9438235821086
ANKFY1	-1.45985026843845	6.43613337409827	-24.3365509051919	3.01646549490567e-43	9.98957800728762e-42	87.9109284401358
ELAC2	-1.16330572160628	6.81938325219402	-24.3160176762408	3.23799056545897e-43	1.06808982676007e-41	87.8077196426962
ELL	1.65343930735093	5.28431657852036	24.2797676385958	3.66991816526474e-43	1.20109024258097e-41	87.800478729925
CTNNAL1	1.41375113360592	6.01549328447501	24.2824681401919	3.63582680516416e-43	1.19226602920716e-41	87.727686758967
GFRA1	-1.09221420253806	8.7630723594974	-24.3027331321345	3.38998459906934e-43	1.11383305372958e-41	87.6484665408557
TMCO3	1.59422268676886	5.21897340767022	24.2216135371252	4.48764826577899e-43	1.46584823431422e-41	87.6095556417756
OLFM2	2.26641742242875	2.93816048155572	24.1611488681171	5.53365562844016e-43	1.7900359135403e-41	87.5456209808114
KIAA1462	2.98908294862064	2.06053460221033	24.178285137231	5.21443402848185e-43	1.6900425327971e-41	87.5446067688616
NUDT19	-1.97475288298429	4.4377960455381	-24.1441596048959	5.8696020911881e-43	1.89139162568458e-41	87.4656353023764
NES	2.4829005473841	3.13325033491875	24.1321705866549	6.11898574009459e-43	1.96418267787604e-41	87.4371859175322
RAB3IP	1.38067157905818	6.0141065971979	24.199503306164	4.8447747736794e-43	1.57634267149833e-41	87.4361042428111
SNRPA	1.46252033689668	7.08013302582142	24.2010946666082	4.81813968226103e-43	1.5707323205874e-41	87.3882342550328
BAMBI	-1.39690092165132	7.30745841788473	-24.1930366123623	4.95454652853342e-43	1.60892885714938e-41	87.3806114171683
KIAA0226	1.13286652204102	6.0613265729274	24.1593743364051	5.56781873194457e-43	1.7976100477421e-41	87.2901773628537
ZNF711	2.33882447014027	3.21709195987998	24.0750895330748	7.46113141855102e-43	2.3858501308575e-41	87.2436694670005
ARID4A	2.08837901545864	6.15095727306166	24.1125039473516	6.55143529422059e-43	2.09896942261581e-41	87.1426228957991
MYC	1.18836814898686	8.01379775868194	24.134119670999	6.07772704937289e-43	1.95469052257139e-41	87.135846792844
KIAA0895	2.48518835673499	4.12689809536623	24.0258784180656	8.8546799164708e-43	2.820679369963e-41	87.0013183998435
RASSF1	1.6817387471008	4.49104868860318	24.023204111208	8.93752796408607e-43	2.83626598996917e-41	86.9751765108698
KCTD11	1.89922123814245	4.55644567364386	24.0250317590666	8.88082465505133e-43	2.82362949678856e-41	86.9649496900819
ACHE	3.60902748160194	2.79625871926519	23.999370041396	9.71130508119668e-43	3.07016760260743e-41	86.9562798802043
FAM102A	1.12211738167445	7.83060391766275	24.0470661636344	8.22508643377719e-43	2.6251210976811e-41	86.8088279767043
CENPBD1	-2.15740403330611	3.86213691734717	-23.9394213787225	1.19699146615399e-42	3.74878001497366e-41	86.7769193509044
PPP1R13B	1.46175182240559	6.25294511761924	24.0111361068964	9.3212192811314e-43	2.95242559200079e-41	86.7709830346962
DBR1	-2.60846741544045	3.49596380162148	-23.925986117855	1.2544857477647e-42	3.91418276970462e-41	86.6854187427226
PWP2	-1.29642853703343	5.85111854713084	-23.9621436535522	1.10573504811314e-42	3.46947710030846e-41	86.6600445624566
MBD6	1.47369529725121	6.68676939051791	23.9641658611873	1.0979616182442e-42	3.45156204953308e-41	86.5873992724352
TGOLN2	-1.33840886077772	7.15191307441648	-23.9713393639678	1.07082825512083e-42	3.37896825257373e-41	86.5858830239755
KLF6	1.67064112228908	7.1115296895036	23.9643325172727	1.09732345045938e-42	3.45156204953308e-41	86.5822462002107
TMEM64	-1.66790954719979	7.60419634400704	-23.9351261272192	1.2150774210964e-42	3.79830930661984e-41	86.430343591865
MAP2K3	1.50333637386763	6.22149018862219	23.9105622492912	1.32393356741815e-42	4.12317783640618e-41	86.4090307233993
TSFM	-1.44974145055574	5.48546736962361	-23.8516983151331	1.62656324263402e-42	5.05625347022516e-41	86.3100375151312
FTSJ2	-1.37496851343716	5.72090240693057	-23.7516362545692	2.30998523133168e-42	7.12771088723082e-41	85.9355422046163
ARMCX3	1.65071281091621	6.30152197409971	23.7617049760717	2.22976776999652e-42	6.89290872188943e-41	85.913878208803
MCM3	-1.14872062862007	7.3432593757179	-23.7876651400919	2.0356594267469e-42	6.3162093233609e-41	85.908419344682
PSEN1	1.01112673291305	6.82298316835372	23.7790972801051	2.09776221301474e-42	6.49684726860343e-41	85.9064266299798
EFTUD1	1.13565677932309	6.42941911247628	23.7480669619225	2.33911528538015e-42	7.20430276845261e-41	85.8261160464105
NAA40	-1.2885076869596	4.82048226298398	-23.6917768321335	2.85074885937036e-42	8.74787594937795e-41	85.7846554827167
TRA2B	0.813204148791247	8.20357597403313	23.7274036910262	2.51518639614543e-42	7.73234876638533e-41	85.6573028712026
KIAA1279	-1.44633943107868	5.53699962827944	-23.6529127444608	3.2685547232456e-42	1.00115950900292e-40	85.6087101652424
GPR89A	1.7262374985875	4.0681620461924	23.5999850655064	3.93873882170652e-42	1.19766305553127e-40	85.5355117832261
PDP1	1.9490441098938	4.59322370481625	23.6065690224363	3.84834507564828e-42	1.17230825218838e-40	85.497118857231
ARHGAP11A	-2.03454077785878	5.98473631103206	-23.6178401427646	3.69842787687612e-42	1.12869539804519e-40	85.4515817971428
PPP2CB	1.02164863175025	6.0253940905605	23.6208761456609	3.6590624331864e-42	1.11872321997458e-40	85.4019494932371
LCMT2	-2.41650976967611	3.75982623379	-23.5455911954486	4.77239154652971e-42	1.44067646614012e-40	85.3920318795728
COG2	-1.66125806814887	4.98700966558031	-23.5491364620383	4.71300058875432e-42	1.42532046738386e-40	85.3208879659603
TMEM41B	1.91381525631602	5.56291533965628	23.5849758436768	4.15289425038547e-42	1.26049008064331e-40	85.3162553496634
COL1A1	3.25000575142759	3.5588227672271	23.4909618413702	5.78911946176622e-42	1.73819091343947e-40	85.2063291589201
NFKB1	-1.3626095792583	5.20171368164666	-23.5150904447198	5.31556218813355e-42	1.60175607269091e-40	85.1651443543292
PTGFRN	-1.27690446859011	5.05538912584792	-23.5035930957169	5.53613459236515e-42	1.66522149141573e-40	85.1076147095847
ZFAND6	1.16438730054278	6.85943508391009	23.5491691775264	4.71245601790488e-42	1.42532046738386e-40	85.106567960969
PLEKHO2	2.2322001648954	3.7030997790889	23.4520735259947	6.64361054308658e-42	1.98761614888336e-40	85.0338718599583
C1orf52	1.6394813512783	4.96612374176476	23.4483204036647	6.73253094194001e-42	2.0070382793762e-40	84.8971069333737
PPM1E	2.14433424442494	6.25267488242941	23.4485117824404	6.72796781779793e-42	2.0070382793762e-40	84.8004271898595
MEF2A	1.66098773155674	6.44753232767533	23.4549294068463	6.57674217999291e-42	1.97113684978856e-40	84.793582471616
CHAC1	6.16702447939766	3.60301126371288	23.4207511215884	7.42358509867756e-42	2.20911098203352e-40	84.6890963714856
MAFK	1.90908692610706	6.07218346794894	23.3972736455609	8.06823318840226e-42	2.39668084978401e-40	84.6322791195691
FBXL20	1.9772511572423	4.18747512850111	23.338794442465	9.93048771445854e-42	2.92905602357327e-40	84.617406285673
CSRP2BP	-1.77661366720799	4.08780438253035	-23.3278404264307	1.03248197166579e-41	3.0400050165737e-40	84.5982386637414
SDC3	1.41404226179105	5.40564362840751	23.3766152951174	8.68203726828805e-42	2.56988303141326e-40	84.5758936364267
DDX23	-1.02843313427421	7.07871594119148	-23.392230498527	8.21391555671513e-42	2.43562985408695e-40	84.5406990429932
RBM12	-1.44462097314949	6.1636483520479	-23.3567826482277	9.31559590122394e-42	2.75254462636165e-40	84.4904841721683
KIAA0040	1.79487032031456	4.46679643417325	23.3115294631478	1.09414594882498e-41	3.21026260493841e-40	84.447912304301
TXLNA	0.943182046482308	7.00944894442058	23.3210174005158	1.0578384527292e-41	3.10918985649265e-40	84.2711608498693
SIX4	2.45386754429353	6.01766894805944	23.2768785071167	1.23775765621758e-41	3.61892640604596e-40	84.184126923972
SOCS2	2.36267017188541	3.57953149599024	23.1861847447248	1.71035331421174e-41	4.93171531497882e-40	84.1190985805457
SYNM	2.23318181935374	4.57188479613868	23.218345297265	1.52488676425034e-41	4.41979311010792e-40	84.1044692859748
POLR1B	-1.57279439156192	5.64900739588353	-23.2233364164349	1.49797915058751e-41	4.35690492424791e-40	84.075086281024
MBD1	1.01017811272934	5.7623391564597	23.2381297862202	1.42100601007706e-41	4.14745279450765e-40	84.0637956777477
TSC22D3	1.40853759260918	6.02488184372022	23.2222353485718	1.50387365640004e-41	4.36645538708928e-40	84.0242086755812
TTC5	-2.40771472284931	3.41591422292995	-23.1578016157285	1.89286282461763e-41	5.4392161303961e-40	84.0147700535483
SH3BP2	1.37153154075418	6.14612145530408	23.2029070629625	1.61124118863332e-41	4.66200651188646e-40	83.9409863208473
C6orf211	-1.54694914284767	7.36031018031569	-23.2269186181547	1.4789627443699e-41	4.30908936181921e-40	83.9352637344882
SYNPO2	-2.07077423852561	5.70477138016374	-23.1903251572297	1.68525480526116e-41	4.86773771384934e-40	83.9300596377321
MKS1	-1.65568607647115	4.44844225067739	-23.1365419796121	2.04232911926469e-41	5.84861510112718e-40	83.9035029101368
ULBP3	4.85770362240849	1.07491449265786	23.2830594882195	1.21081427285144e-41	3.5463498947754e-40	83.8719318879354
STAT2	2.40048979513383	6.25723977256287	23.1645115496619	1.84801728154201e-41	5.31949070852126e-40	83.7640410850865
ENO2	1.11480854153538	5.90942740079228	23.1553068533724	1.90981494086219e-41	5.47851544956764e-40	83.749428626192
TPP1	1.48579985570829	5.58243130947494	23.1301031593765	2.08990459676787e-41	5.97462640621296e-40	83.7137373635838
BYSL	-1.94297249059072	4.79260143478262	-23.084567979281	2.45983879555246e-41	6.99631700966316e-40	83.6930441824986
RAPGEF2	1.81316629324658	5.39327795397791	23.1053512217019	2.28343693523112e-41	6.50565575891059e-40	83.6170722706723
SUGT1	1.34841699569564	6.13463039388324	23.1158337247455	2.19936113218044e-41	6.27681153149926e-40	83.589981138716
FADD	-2.27857816759519	4.88321823771336	-23.008943027414	3.22606319354477e-41	9.11362852176397e-40	83.4278437548135
GOLPH3L	1.979989622428	6.4418847860992	23.0610787914304	2.67581625906727e-41	7.59768270231595e-40	83.3838539906821
TXNL4B	1.08373273318019	5.52016717910127	23.0125705421658	3.18432832507185e-41	9.01094871548252e-40	83.2746665979507
PRSS8	1.84014034176301	6.27473831540239	23.0148273195688	3.15863905105224e-41	8.95340330335552e-40	83.2553089460466
PHF8	1.55547601075366	6.08387395299281	23.0062374720223	3.25754958572082e-41	9.18705889908854e-40	83.1962118077552
RSRC2	1.36947920866761	7.26264497055346	22.9894615942484	3.45982044137159e-41	9.74108368038695e-40	83.0774398823304
ENTPD1	-1.48330428032561	4.70886282314448	-22.9055839510023	4.67801693744774e-41	1.31047161242673e-39	83.0099904058042
SLBP	1.14896522431341	6.60477268788022	22.96371816625	3.79513267840432e-41	1.06671930947284e-39	83.0083334119353
RCOR1	1.40559698099437	7.33759347540111	22.9612625789545	3.82878172712815e-41	1.07437157054515e-39	82.9458640121466
ANKRD57	2.05966028372576	3.69452958771193	22.8402066340586	5.92112406413951e-41	1.6449315423367e-39	82.8476220847788
LRRC8E	1.67287612477564	4.1876182372923	22.845499010952	5.80914095269328e-41	1.61650704314214e-39	82.8176226101194
PIM2	1.68291321599952	4.39130425918353	22.8526172327039	5.66188400357338e-41	1.58079045201605e-39	82.789514696699
SLC26A11	1.48954574294649	4.66177915381953	22.833389118798	6.06859265460509e-41	1.6831035415525e-39	82.7498687655523
PHAX	-1.19680726925212	5.99160294082077	-22.8638380464148	5.43735916834462e-41	1.52064205236447e-39	82.7428257261821
PRKD2	1.61121702145409	5.93997643722983	22.8298495398433	6.14661169620354e-41	1.70191943720709e-39	82.5654267456165
LASP1	0.842676011146521	7.67559208872058	22.8502960966154	5.70948382260518e-41	1.59142345748748e-39	82.5443899671661
POLR3A	-1.19877815550128	5.64434231666091	-22.7952899382359	6.96360611388216e-41	1.92177142984431e-39	82.5364795317289
SC4MOL	1.69590037552149	7.0304553009857	22.8212734680686	6.33986508526662e-41	1.75252733365287e-39	82.479603565566
SAMD8	1.82413755812784	5.51162066046042	22.7797588210803	7.36562182745768e-41	2.02936835984188e-39	82.4288067045042
MAPK14	-1.29041775772458	5.75579584032965	-22.7740695517622	7.51867416531738e-41	2.06813004507842e-39	82.411855257086
PLK3	2.48516111265265	2.92695390155255	22.6990731676667	9.86336173774127e-41	2.69094391030971e-39	82.3721948667254
HIST1H4H	2.40261499958493	3.31182974068753	22.6931382614351	1.00777873352362e-40	2.74496604877019e-39	82.3556294400379
NAA16	1.87337286852275	5.5562210056561	22.7455379995624	8.33599398561928e-41	2.28168843560551e-39	82.3188307057185
KAT7	1.09602045569193	6.78772194119572	22.7658419200656	7.74570433326947e-41	2.12707979096221e-39	82.2987354897794
KLF13	1.39360455344859	5.6455205243858	22.7475220888424	8.27636476199505e-41	2.26908072589517e-39	82.2907915955256
LOC401588	2.34268124645024	2.65141615082101	22.6742589656517	1.07916574391575e-40	2.92986491903361e-39	82.2829369423397
AAK1	1.90444200042514	6.12427573149058	22.7156946552517	9.28699736204348e-41	2.53783895233358e-39	82.1611770334771
C7orf68	-1.75393613884576	4.56621751933632	-22.641189979106	1.21672310258627e-40	3.28201244639562e-39	82.1299485665915
FLJ90757	1.98713674149155	3.60262510937709	22.6432089686021	1.2078392443916e-40	3.26331236239179e-39	82.1157354939554
EEF2K	-1.39802232082664	5.39004872071908	-22.6725744793609	1.08577784512853e-40	2.94303868426734e-39	82.111134489135
PHF12	-1.39310918376316	5.43731971700432	-22.6575918279497	1.14641654403652e-40	3.10237383211435e-39	82.0693860877754
DNAAF2	-2.20887224888014	4.47034952167136	-22.5965711699536	1.43078974723423e-40	3.81635211048569e-39	81.9929649992777
IER2	1.87370565742404	7.16835375609479	22.6756734599651	1.07364481024627e-40	2.91961557830222e-39	81.962219439777
RTN4RL1	-2.17656860866213	4.87012414618453	-22.6007442064572	1.40925319845788e-40	3.76491221901111e-39	81.9621269834138
PANK2	1.38780622039182	5.00566720439522	22.6267294472082	1.28230746855425e-40	3.44779905210632e-39	81.9379990380562
ZNF425	2.66501564997833	2.8282071791279	22.565026116643	1.60470030154092e-40	4.25984251475719e-39	81.8840772569148
RRAGC	1.54145127114926	4.75400251011141	22.5906369038585	1.46198862650743e-40	3.88716975989034e-39	81.8514439182792
METTL13	-1.23845126001721	5.8357622102	-22.6118838557333	1.35334987753882e-40	3.6271511781986e-39	81.8249125901677
NUMB	1.02305875580478	6.31555665469487	22.6290354593962	1.27161468807765e-40	3.42455459636243e-39	81.8207930627226
VDR	1.52091353080209	4.85563605422955	22.5951103483612	1.43840704266964e-40	3.83056041108392e-39	81.8179383866357
ANKRD42	2.45966945810456	3.72682695125886	22.5559270046459	1.65871856022251e-40	4.39626136310004e-39	81.8011031228313
SMAD1	1.64291312140688	4.07689587973726	22.5546685576155	1.66633249048923e-40	4.40945325489587e-39	81.7688232131967
RXRA	-1.17814536116354	6.64091515171787	-22.610731695135	1.35902667939536e-40	3.63653794979328e-39	81.7631037304691
MT1F	4.1321284498634	3.917475381179	22.5245091899551	1.85973372977364e-40	4.90570771241867e-39	81.7292960460998
CAST	1.0982745719173	7.14501785278049	22.6133649952618	1.34608727561167e-40	3.61347730294214e-39	81.7122202570595
ANKAR	3.85701953031216	1.9192539874932	22.5407896681002	1.75267775449364e-40	4.6306133911772e-39	81.6221261600198
PANK4	-1.8463710989602	4.14913277640579	-22.4849149720868	2.14844709537597e-40	5.62294667027663e-39	81.5752753281488
AVPI1	1.68253493652458	5.07343721949648	22.5168773184652	1.91216542069307e-40	5.03607157412141e-39	81.5088379726172
VPS33B	-1.33628084538187	4.8829707625448	-22.4591875998146	2.35987447479938e-40	6.13787569464149e-39	81.3809158797015
PHLDB1	1.49395580888289	4.82451589031126	22.4784609302944	2.19962129762304e-40	5.73891834343958e-39	81.3798620835393
STK24	0.911259962044421	5.9360193343222	22.4938757090333	2.07938111534794e-40	5.45071626537287e-39	81.3499695542376
SLC7A1	1.58334364700391	8.42370404573242	22.5143688858717	1.92972205841865e-40	5.07431945047067e-39	81.2730795053904
PI4KB	0.875006074045128	7.61115600738703	22.4996830382018	2.0358202914414e-40	5.34490715134474e-39	81.2691716510204
TTF2	-1.31744133880356	6.34928208960455	-22.4700834001454	2.26788467176293e-40	5.90780424463602e-39	81.2537727485504
XPO5	-1.02403314785678	7.05506275230538	-22.4814095532403	2.17609087002915e-40	5.68639745474492e-39	81.2475766989451
ZNF436	1.81972438831091	4.74438896135475	22.3602745876515	3.38773514211401e-40	8.74328433899918e-39	80.9981419540297
GPBP1	1.26617952075803	7.30618719798919	22.4206244978772	2.71675465428803e-40	7.05512497489332e-39	80.9891251505256
XPC	1.02699541058545	6.41597455597017	22.4004858606701	2.92427969036459e-40	7.57053460397172e-39	80.9800136579027
TBC1D24	-1.66305201465166	4.5177806450595	-22.3355513772424	3.70877157809099e-40	9.55708719137037e-39	80.9659127467666
AARS	1.08172571925157	8.92408223154677	22.4136906500975	2.7864750152384e-40	7.22496250462745e-39	80.8997902866003
ETNK1	1.89899634838305	6.01568338169056	22.3666252017397	3.30989309794225e-40	8.55558766151255e-39	80.8525270170293
ZNF222	3.17938147764039	2.42746064166297	22.2854512899686	4.45657607501677e-40	1.14664274274739e-38	80.7778543071537
ZNF165	2.28067730999546	4.57965752817723	22.2573743360385	4.94037003508134e-40	1.26527945584534e-38	80.7243064793109
LOC283624	2.53931014341601	4.97776380664974	22.2611358055524	4.87260290068375e-40	1.24983759066005e-38	80.6537593240853
GRB7	2.37920637262598	3.72160351000575	22.1779367882135	6.61605879278593e-40	1.67901316009942e-38	80.4754988393507
SPIN4	-2.42282128760223	3.92305617380524	-22.1780492446076	6.61332061585844e-40	1.67901316009942e-38	80.4706266243917
GTF3C2	-0.863217801692421	6.21584353906524	-22.2470736626877	5.13085314484041e-40	1.31205486229833e-38	80.447829185125
FAM117A	2.05652537287174	4.06986327858689	22.1748488329238	6.69169505378575e-40	1.69563497090171e-38	80.4050343704702
SRSF1	-1.00995106362559	8.80616712877644	-22.2725985744522	4.67181271302749e-40	1.20017505088589e-38	80.3825166834454
ZMYND8	-1.09953034798108	6.64717400229024	-22.2048087238376	5.99319048271509e-40	1.52557256671122e-38	80.2887834325374
ST13	0.823609024785272	7.76029882398676	22.2258238764288	5.54753821160572e-40	1.4164431916167e-38	80.2561447924799
ADIPOR2	0.93937619938777	7.46796626190616	22.2245288479188	5.57400859411497e-40	1.4210323129265e-38	80.2532263668135
PSAT1	1.72935916156346	5.20356157244925	22.1563927946648	7.16228965123837e-40	1.80939776627357e-38	80.1945203476567
NOL11	-1.30636887234735	7.63294480300249	-22.1727834425132	6.74277064105092e-40	1.70599237822898e-38	80.0676721931538
SLC17A5	1.8206438341034	3.61549757210517	22.0571651831099	1.03282047512987e-39	2.58189680509297e-38	80.0053956206465
EFNB1	2.02801289665259	3.58289113898643	22.0588924172945	1.02625085889866e-39	2.56931427608103e-38	79.9710816737002
RNF26	-1.58366547885972	5.15903092943668	-22.0707375919569	9.82318114691342e-40	2.46670993244715e-38	79.9219311611882
TGIF1	1.13744131532823	5.50480380211522	22.0731795175108	9.73499648318179e-40	2.4482418223268e-38	79.8754796753863
PPP1R9B	-1.38690043439627	6.19814652105331	-22.0741020371867	9.70188985621448e-40	2.4435904511345e-38	79.8316546259593
ZCCHC8	1.11560472683094	6.2093422356505	22.0746671852551	9.68166438167964e-40	2.44217428535762e-38	79.8144390841368
KIN	1.52668636622625	4.45039225502746	22.0289482632317	1.14635410439479e-39	2.86143672267141e-38	79.7952920615035
ARPM1	4.79064069827445	2.5932433303221	22.0177537626134	1.19481046581165e-39	2.97351342711817e-38	79.7926980967959
EAF1	1.18297527167617	7.14650894669207	22.0689726648246	9.88741855535931e-40	2.4791182596676e-38	79.6940888571519
FANCF	-2.72623748446487	3.46324363470904	-21.9696427853646	1.42771944715627e-39	3.52690990166049e-38	79.6920475317773
ITPKC	1.51894531148198	5.73158708083053	22.0197445423319	1.18604467567104e-39	2.9560970426114e-38	79.6366215409431
TMEM66	0.894486032350953	7.32478704235801	22.0117833712872	1.22149293172198e-39	3.03540086034448e-38	79.4821982464574
FBXO11	1.23606732029927	6.44319543736159	21.9834019135934	1.35678793412662e-39	3.36660555049459e-38	79.4277976545966
ANKRD50	-1.86155040003041	6.90734822406679	-21.9763448596106	1.39271339419385e-39	3.45062797103673e-38	79.4218050448679
EDA2R	2.16685833951264	3.5382757331444	21.8903653768265	1.91574285608336e-39	4.71160051840265e-38	79.3939056394113
GABPB1	1.08297142655128	6.57968601663427	21.9747964224475	1.40072348997469e-39	3.46534018436935e-38	79.3915848617553
E2F2	-1.9484468971504	4.25721772623301	-21.8500445696294	2.22536481241806e-39	5.45703828781225e-38	79.2352895096816
RNF114	0.727933116393537	8.5965685655864	21.9349205066905	1.62380231974201e-39	4.00537905536362e-38	79.1325433131852
MAP1B	2.97229777031116	5.38473760063862	21.8680879371075	2.08101651803809e-39	5.11056097616285e-38	79.1220093990728
UGDH	1.00568359441935	7.27819462632599	21.9138383093702	1.75588730223791e-39	4.3248099031851e-38	79.1190560087754
USP2	2.59196682503514	2.1780826726314	21.803941340761	2.64176326828509e-39	6.46864551959002e-38	79.0782804107225
PELI1	2.49762036137935	3.35339622750447	21.7912964044897	2.7691316012615e-39	6.76072363496311e-38	79.0377902520189
LOC100506599	2.05890579520812	3.08905556878285	21.7869682368618	2.81413560580823e-39	6.86058365474298e-38	79.0135091982119
PM20D2	-2.2337956993757	4.60720411055749	-21.7998534269846	2.68227999444884e-39	6.55825301566701e-38	79.0086706104472
SERINC4	3.55729203550146	2.28809141663781	21.7523880936522	3.20122671505987e-39	7.7929134763699e-38	78.8311015747588
AARS2	-1.4242405156001	4.55778452254022	-21.7101342624978	3.74790417919876e-39	9.09723504977068e-38	78.6548064311957
CPOX	-1.90928497671579	3.45253525867076	-21.6725543632113	4.31281163180257e-39	1.04529072695688e-37	78.6039185950638
MFSD5	-1.96741292862683	4.36227507684208	-21.6721758393574	4.31891827509689e-39	1.04529072695688e-37	78.5534143580453
TSPYL5	-1.07206281986848	6.31818720587716	-21.7293357887688	3.48868389215291e-39	8.48034148435542e-38	78.5115816432061
CLDN15	2.32985078001025	3.05322504562683	21.6256897146077	5.1391877785631e-39	1.24022765380504e-37	78.4432351377498
C6orf1	1.92397626182327	4.22459401924266	21.6428691161513	4.8191790503131e-39	1.16468136470284e-37	78.395295957031
LYPD6	-1.78940803498809	3.87956511578535	-21.5675510095082	6.38991264877293e-39	1.52664141625826e-37	78.1881637457843
FAM107B	1.3951416739565	5.86558592295604	21.6138087138291	5.37295306414606e-39	1.29291031719106e-37	78.10823438896
POFUT1	-1.07220582725806	5.71496897807028	-21.6044427814764	5.56476749307653e-39	1.33714326945707e-37	78.0952878635721
TCOF1	-0.924087975906631	7.19434874425548	-21.6216622583186	5.21725861829865e-39	1.25725407971796e-37	78.0364348726529
KDM5A	1.79544523797116	6.3579441976349	21.5844844634198	5.99686598929004e-39	1.43684221783505e-37	77.9351890291485
TOM1L1	1.12643581874275	6.44013590747597	21.5769232810451	6.16926594813281e-39	1.47603438793381e-37	77.9225548435514
FEN1	-1.17545411351587	6.839869433912	-21.559614545988	6.58296803986881e-39	1.57052150497526e-37	77.8262685048781
GABARAPL1	3.36499861338778	2.73805509718253	21.4767030694729	8.98781595111436e-39	2.12005971743916e-37	77.8055664643777
PFKFB3	1.22558804213151	6.24497642160985	21.5275079881371	7.42588938142908e-39	1.76658000021366e-37	77.74407999076
TAX1BP1	1.18476194792566	7.69976966717735	21.5503755748257	6.81512805436295e-39	1.62359261511633e-37	77.7419825641787
SELK	1.80269022782629	5.00840449855564	21.4798380552217	8.88248832592038e-39	2.09817421981204e-37	77.70673858022
IL11	4.77160490955047	0.86582857831102	21.5984564094857	5.69097028962551e-39	1.36550627150211e-37	77.6538504786291
PIK3C2B	-1.44171349762332	5.59098538026407	-21.4631151480498	9.45908893194526e-39	2.22808173658947e-37	77.6230644514601
ELF4	1.05301563446046	6.4714403128305	21.5038796303331	8.11503310645976e-39	1.92504700244586e-37	77.6222202372556
OPA3	-1.1336748259089	5.25915480248083	-21.4627258055857	9.4729536876245e-39	2.22820924714251e-37	77.621046831794
HIST2H2BE	1.56604617019571	6.55361154601822	21.496088743596	8.35611921460744e-39	1.97942971310332e-37	77.6131047486838
ARF4	1.39375266120287	7.52824067241335	21.512370882989	7.86025148456241e-39	1.86725633278156e-37	77.610495442771
NUMBL	1.53199520729262	4.94581569502748	21.4615852115859	9.51368906805481e-39	2.23464797716501e-37	77.6032605594982
HUNK	1.76344782034236	3.59910370022762	21.4158637401836	1.13006537756181e-38	2.6395549405508e-37	77.5663905431083
RBM15B	-1.28556851390899	5.36503644085418	-21.4425792636676	1.02190617947645e-38	2.39360769545716e-37	77.5507081820373
KPNA4	1.16246524256728	7.42720414100168	21.4893645333609	8.56999611097106e-39	2.02722227666026e-37	77.5071562203673
ABHD15	-1.57991215867876	3.84903941280019	-21.3820750292962	1.28355693718278e-38	2.98556414707161e-37	77.4772006856412
PNMA1	-0.863928815342617	6.82061972451353	-21.4552169807623	9.74439243752152e-39	2.28562719670561e-37	77.4474828106128
FOXO1	2.26677572211401	3.64737883653893	21.3673562830911	1.35683587212911e-38	3.15162821187324e-37	77.4435453298699
CD59	0.97596803677696	6.39186167417558	21.4181239038289	1.1204842388389e-38	2.62083614130655e-37	77.3131739091217
MARCH5	0.999385451260309	6.49063308931462	21.3998753115886	1.20024322004214e-38	2.79956312579984e-37	77.236554135705
C12orf44	1.49460721146175	6.3847631006826	21.3902727648845	1.24448693272877e-38	2.89871858815543e-37	77.2018753298115
WDR5	-0.98346333889064	6.34106655747517	-21.3499131796516	1.44916069567579e-38	3.36140963585048e-37	77.0656011063033
ZBED5	-1.65827529587349	4.39100257826557	-21.2665939900461	1.98557707373209e-38	4.55511536091844e-37	77.0216206249298
GATAD2B	1.29269447759436	6.16612692807188	21.328624762668	1.5704671747598e-38	3.6377414169921e-37	77.0102246836743
DNAJC14	-0.959208678347253	5.84385301595599	-21.2970874417643	1.7692563157424e-38	4.08688434039723e-37	76.9270932989503
EHD1	1.38759164029323	6.36387943427329	21.3009007309232	1.74393138289967e-38	4.03395690838369e-37	76.8632940806685
UBE2T	-1.4345536757503	5.84285336206609	-21.280803353219	1.88164277135675e-38	4.34049568388556e-37	76.8533416168287
NFYA	-1.2216523917081	5.74578385712089	-21.2771004371	1.90818741566729e-38	4.39566478507158e-37	76.8506993998199
GPAM	-2.02701737584118	4.19476729610882	-21.2209024337175	2.36068587244654e-38	5.39345772278632e-37	76.8309895954426
SH2B3	2.07622852343705	3.21496390269789	21.200989725087	2.54578988563395e-38	5.79262449623702e-37	76.8207251880587
TIMM8A	-1.44070683522211	4.62846479765655	-21.225120454087	2.32325133206622e-38	5.31519224042072e-37	76.8130190270507
MLF1	1.82691672688635	4.61242468865032	21.2196996525251	2.37147144001033e-38	5.41070782574798e-37	76.7660103931212
SLC39A14	1.04498859862593	6.34528114217807	21.2695074372567	1.96380514956408e-38	4.51135677490517e-37	76.7575289430215
TOP2A	-1.6360646303336	7.71246456677013	-21.2720326390841	1.94512931475378e-38	4.4746000907761e-37	76.6892845709439
FNIP2	2.37282976335582	3.43736267479405	21.1700025752663	2.86338387684023e-38	6.48878481792357e-37	76.6826141672375
AGPAT5	-1.38474201418208	5.12464618326814	-21.2069292547708	2.4890957734693e-38	5.67134028821534e-37	76.660251925134
ARL4A	-1.92736030596378	5.18361733021358	-21.1745648373128	2.8142286340668e-38	6.38604608902757e-37	76.6223222762672
TMEM19	-2.13056761567605	3.53673570560947	-21.1415901764892	3.18960349409271e-38	7.19877582121545e-37	76.6101796426175
ATF4	1.24602340529695	8.53654337283652	21.2326946209087	2.25752670221891e-38	5.17190089971357e-37	76.4962073583271
KIAA1949	1.08688525847105	5.35395362941306	21.1683608949468	2.881282840485e-38	6.52051072046971e-37	76.4571883543329
SLC39A10	1.98002894432667	4.6909599946473	21.1434233797125	3.16746767459817e-38	7.15847694459187e-37	76.3782515949439
RBM24	1.75197430427967	3.99414698370701	21.0887645225272	3.89909487946657e-38	8.71770892569503e-37	76.3487777484317
MAPRE1	0.731227235602782	8.06349737179606	21.1868990612314	2.68555173410966e-38	6.10233250016983e-37	76.333060798388
PANK1	-2.20391043082902	3.64957353237167	-21.0427376887555	4.6460016914085e-38	1.03461694123989e-36	76.2425295538284
POFUT2	1.14981962542582	5.7830081776635	21.1110531113153	3.58214477981499e-38	8.05212221742283e-37	76.2233200094583
CDAN1	-1.46557003211716	4.16868585050288	-21.053838937145	4.45359986202844e-38	9.93093387900849e-37	76.2068716706649
IDS	0.893952810668451	7.86335909299443	21.1387280913028	3.22447521476104e-38	7.26767162960425e-37	76.1590670428624
NUP85	-1.15858735474102	6.03843711857227	-21.0888418556779	3.89794768317704e-38	8.71770892569503e-37	76.1107690227147
SFN	1.57323929861789	6.65151654838457	21.1086217467048	3.61541805253642e-38	8.11600691417706e-37	76.0998203047832
PIP4K2C	0.782791869132742	7.01245278458541	21.1080968983437	3.62264140013831e-38	8.12132101553795e-37	76.0895421191324
TUBA4A	2.31159687022501	3.03833415829327	21.0096655489571	5.27032748581967e-38	1.16897820786271e-36	76.0861986650137
SETD5	1.37842050880172	8.28030808659045	21.1187177607123	3.47926055497659e-38	7.831380016343e-37	76.0647799393091
UPP1	2.55655909794379	3.55574840934802	20.9831747462504	5.8309446710559e-38	1.28990368622671e-36	76.0042756049566
LOC100216546	2.55360593809089	4.9905240869775	21.004871195338	5.36760202926946e-38	1.18897717003314e-36	75.8896828731462
NPLOC4	0.948743917186016	8.17867565927953	21.0624637630833	4.30967801668612e-38	9.62283780387967e-37	75.8449092244002
PARP1	-0.875216420166228	7.64298698925072	-21.0353582956618	4.77851313459375e-38	1.06271081998598e-36	75.7746430296523
GARS	1.03064014459322	8.05850279096622	21.0274994446878	4.92382682696977e-38	1.09357343763934e-36	75.7304908729845
ZSWIM4	2.48653257600908	3.33699522534536	20.8965595278179	8.11948596247686e-38	1.78202471438928e-36	75.6728693714387
BLM	-1.37240466082195	5.39932825669596	-20.9558162042296	6.47314907640532e-38	1.42819188857259e-36	75.6571804423576
KLHL15	2.37573174209244	4.21521050031973	20.889446038203	8.34362049411795e-38	1.82881663359933e-36	75.5481208841167
LTV1	-1.71519599526877	5.22853483858171	-20.9037132206764	7.90020362463928e-38	1.73846059761141e-36	75.5431603632324
BAZ2A	1.94290035895524	8.05185219577192	20.9692579499149	6.14916972994705e-38	1.3585034948961e-36	75.4984362828617
CLN8	1.08963891394977	5.5671226272807	20.9170132231217	7.50825616478761e-38	1.65438835441249e-36	75.4555066181918
CEBPZ	-1.32861399282142	6.05331387811805	-20.8889616726414	8.35910695180318e-38	1.8298128882455e-36	75.368915517063
KIAA1524	1.43516563851033	5.83875878658899	20.8847780452865	8.49408039092368e-38	1.85692811055958e-36	75.2855931917012
KLHL24	2.47243354093232	4.98928081901282	20.8150661190993	1.1095926681235e-37	2.41625361740852e-36	75.2778895085979
PXMP4	-1.39846720765048	4.22271198366834	-20.8047501840215	1.15440236883201e-37	2.5073019761489e-36	75.2529416681914
PRSS22	1.77655261312855	4.2905442660984	20.8104285963906	1.12951575778527e-37	2.45643973123548e-36	75.239313074271
SGK1	2.57358365279034	2.48940250612863	20.7659260449665	1.34002927241109e-37	2.89169671636169e-36	75.1853403736816
COG8	-2.32446232347937	3.6956455660919	-20.7586063072992	1.3782624594258e-37	2.96273282409218e-36	75.1684380277321
MIR21	5.22873290166896	1.67711411106925	20.8967910470382	8.11229403132838e-38	1.78202471438928e-36	75.1335685751872
RBM39	0.807073446759228	8.49383738115439	20.8633051536816	9.22221495672926e-38	2.01347680073551e-36	75.0770388499059
ATF2	1.94484534099575	5.05737828476337	20.7905238946386	1.21920617069808e-37	2.64461789867117e-36	75.0432802234044
YY1	0.900749039393513	7.74003554407063	20.8246044469331	1.06972172547671e-37	2.33246755369915e-36	74.9647434424217
PEX11B	-1.51315187856257	4.51829503180979	-20.7326118476179	1.52314884417527e-37	3.25743494501115e-36	74.9174006812479
CKAP2	-1.44196510821877	6.2742623298305	-20.7722390466749	1.30791409607634e-37	2.82604074196133e-36	74.8861522989024
SLC35D1	-1.91849031273802	3.85706670634482	-20.6963409190606	1.75134640792419e-37	3.73114870396485e-36	74.871164554754
SEPHS1	-0.889263404325	6.51657750161483	-20.7730725939671	1.30373209873054e-37	2.82064885112154e-36	74.8538296499818
ARG2	1.65000412365923	4.45172608040199	20.7183729499783	1.60892485783898e-37	3.43648267209439e-36	74.8181287030545
POLR2D	-0.863906603139293	5.94949248735435	-20.7408015995207	1.47591667195304e-37	3.16451672073623e-36	74.7858391581514
NOTCH1	2.09862270642972	6.54490725631639	20.7613016063117	1.36405784252593e-37	2.93597211819867e-36	74.7723423128776
ACRC	3.58354727039271	2.06861432598525	20.6742738037584	1.90674189042558e-37	4.04921733672735e-36	74.767635430688
PHLDA3	1.60202318526655	6.10035128560476	20.7446657593159	1.45414653649915e-37	3.12184167861512e-36	74.7546086910148
AKAP8L	1.32517126517711	6.39009095223907	20.7368482943732	1.49852909033024e-37	3.2088861084101e-36	74.7391769766026
MTHFD2	1.16978922645957	8.84962947346899	20.7788073489437	1.27532323453297e-37	2.76275981532764e-36	74.7275393542266
SURF4	0.814386778795447	8.5714851421643	20.7630009551405	1.35517796552546e-37	2.92061807931027e-36	74.6851425379158
C14orf135	-1.6045817898375	4.82617177898395	-20.6741153238827	1.90790675755869e-37	4.04921733672735e-36	74.6633975157943
ADM2	3.95253154961204	3.04721541830355	20.6387373247384	2.18675125215949e-37	4.62926935963485e-36	74.6513708507348
BAHD1	1.03443611982092	6.0367747920429	20.7109229952219	1.65572757234809e-37	3.53193723468744e-36	74.6240771963025
NIPAL1	2.86805893240179	3.31693231413343	20.6254482957501	2.30180805669865e-37	4.86053509346316e-36	74.597478457669
HPS6	-3.85202322926859	3.34199510115506	-20.6188751174612	2.36095532817212e-37	4.97287366603911e-36	74.5378645489551
POLR3B	-1.92430793312551	4.01245764589296	-20.6023659803482	2.51635509320765e-37	5.28687469582973e-36	74.5347880876429
UBR2	1.44492338989752	6.60141317499687	20.6945945898504	1.76316469304384e-37	3.75154787868513e-36	74.5197464523098
DLL1	2.24796856786711	2.63244697790554	20.551130203374	3.06745549905052e-37	6.39652440974075e-36	74.3728014472628
PCNA	-1.51451595577327	6.98449839496626	-20.6559715871344	2.0461229853564e-37	4.33705460166038e-36	74.3648335860907
ST3GAL5	2.3515073927121	2.67002370352706	20.5426213164005	3.17011253267055e-37	6.60236139431908e-36	74.338057523581
IVD	-0.883567708017685	6.16211062861071	-20.6227314892045	2.32607138457673e-37	4.90557601962941e-36	74.3005993774127
KDM1A	-0.823933944906035	6.66648144044669	-20.6284645721373	2.27516890111625e-37	4.81035710521721e-36	74.2868787782383
WDR36	-1.63287564622081	5.5940050922268	-20.561162286845	2.95071598924856e-37	6.1607708120091e-36	74.1616853384958
TTC28-AS1	2.25459091827589	2.81108299235938	20.4906176463757	3.87731282891462e-37	8.02526977113466e-36	74.1394550989565
C6orf106	0.689456692175965	7.60235659503405	20.6045745235669	2.49498311992201e-37	5.24856574812273e-36	74.1139511947153
MYBBP1A	-1.25833483722629	6.64946499983702	-20.5788775157916	2.75539473667715e-37	5.78183457668615e-36	74.1083429447267
NUP133	-0.951379603600331	5.96121212751974	-20.5633709008378	2.9256226021229e-37	6.11601404973793e-36	74.0850541164297
ATP6V0A1	1.17263358305729	5.82785405225047	20.5674248412527	2.88012169572077e-37	6.02842994233218e-36	74.0832319686644
CEBPG	1.25947930957613	6.83050828518834	20.5731852751552	2.81669126512674e-37	5.9030507165388e-36	74.0544571321337
FBXO34	1.05674093280535	5.57482756341638	20.5419198740089	3.1787281670792e-37	6.61207087888465e-36	74.0209105225543
C14orf167	-1.57688486389483	4.60192865894042	-20.4671639586136	4.24638337595294e-37	8.77830847706267e-36	73.9054938848946
PGBD5	1.72922303921486	3.64240791077555	20.4502374747498	4.5345635919419e-37	9.32792638519512e-36	73.8836870405157
USP32	1.12356863476377	9.69881852717921	20.5403684381305	3.19786797174538e-37	6.64362036763599e-36	73.7655718996174
DYRK1A	1.10683257906291	6.78295132721647	20.4928840589675	3.84340760047474e-37	7.96495027389586e-36	73.7425710133606
AHCYL2	1.21909006504532	5.51123942134129	20.4605293933303	4.35707253267547e-37	8.98491751374409e-36	73.7089179124021
NFKBID	2.22634726141335	2.63251988299881	20.3731181122891	6.11852605771993e-37	1.24636089877355e-35	73.6796642117429
NOP14	-0.806339054940508	6.12441546707497	-20.4592957015599	4.37797352829062e-37	9.01690015851383e-36	73.6775470522791
NOP58	1.09043180410328	7.90491842758256	20.4936779632713	3.83160170190046e-37	7.95033583903018e-36	73.6709611370386
TMEM168	-1.59205494705109	5.0359289750157	-20.4251164643435	4.99901545222469e-37	1.02581023831909e-35	73.6634867501799
SENP5	1.17078827225546	6.51027706434417	20.4655974233513	4.27226069354994e-37	8.82089973320113e-36	73.6292033387652
FAM40A	-1.63348167402366	4.52380416241723	-20.3830163920221	5.88748510411077e-37	1.20222589598472e-35	73.6120603053043
DLAT	-1.2536239325616	5.52575244720246	-20.4267688519105	4.96704259774853e-37	1.02050147917379e-35	73.6117978113761
EPAS1	1.46738674377382	5.21024414180528	20.4114205859525	5.27213720269065e-37	1.08052968845341e-35	73.6075491178401
ZNF639	-1.83612595491436	4.79033837144753	-20.3458476546771	6.80345505241793e-37	1.37916342177742e-35	73.4664179827373
FSTL3	1.53896981174024	5.34146303318137	20.3906829659583	5.71459411799492e-37	1.16834806881842e-35	73.4497791341158
TMEM150C	-1.1974203230789	5.04427325230211	-20.3568977092139	6.51706512164944e-37	1.32592940504216e-35	73.3834880647583
ESRP2	-1.20130333025812	6.16609645880334	-20.379332139874	5.97243571667457e-37	1.21808554787397e-35	73.3820656044222
SPAG1	1.37169434111715	5.15422704524782	20.3496454589056	6.70362223378307e-37	1.36222816813837e-35	73.3293085497454
BZW1	0.966157919236997	8.44603001808009	20.3946680956133	5.62675491801745e-37	1.15179742042746e-35	73.2500631270534
APTX	1.04175805086555	5.26716393426418	20.3280580510119	7.29141545417717e-37	1.47629094498376e-35	73.2148861171182
CCNF	-1.29290011401706	5.4746434462604	-20.3166282516251	7.62339371732553e-37	1.53977821894387e-35	73.20176469918
C5AR1	3.52466737507517	1.49008371404036	20.2838290668386	8.66312071283768e-37	1.74767226539804e-35	73.1421737526194
RAB39B	2.0044580460611	3.86021553302682	20.2444812264647	1.01009047101756e-36	2.0206642389112e-35	73.1031248365329
ARNTL	1.95629146027808	3.5738262981658	20.2324539671419	1.05866818743884e-36	2.11531263640706e-35	73.0744458217782
TMC6	1.74038275107578	4.83711598329635	20.2648093595077	9.33036302808137e-37	1.87774959424347e-35	73.0462264802194
TOP1	1.04414713311339	8.97123687510408	20.3489160429383	6.72268115494479e-37	1.36444319945748e-35	73.0452061286121
YARS	0.890844634104623	7.61691073457606	20.326720868152	7.32948888621634e-37	1.48220522530933e-35	73.0438533790044
C9orf3	1.84896470143146	3.9251588041393	20.2198655443064	1.11203715130656e-36	2.21844196993197e-35	73.0163519798782
KLHL9	-2.42409112023679	4.16583091222029	-20.2083981083934	1.16301110248324e-36	2.31274645397499e-35	73.0084097230458
TFAP2A	-1.4034404386987	6.58279124728803	-20.2729139413865	9.03992950212546e-37	1.82149133727164e-35	72.9694236406427
SLC1A4	1.57661724663808	5.25676281097074	20.2633921554749	9.38210726119253e-37	1.88589377206952e-35	72.9679705456635
AHNAK2	2.14887972596733	3.10914222034678	20.1828500146667	1.28520733537766e-36	2.54364585524924e-35	72.9198655063124
USP6NL	1.42175474834032	5.39879554718165	20.2447276875594	1.00911886877927e-36	2.0206642389112e-35	72.8849039708716
PRMT3	1.3061237167536	5.63088600036819	20.2550542892719	9.69244556605165e-37	1.94360263365285e-35	72.8808934766948
BMP4	2.28084653255157	2.61684111499536	20.1681469731809	1.36131723697676e-36	2.68791847357726e-35	72.8441541226618
FNDC3A	1.53229149682708	6.57555388784741	20.2597920241442	9.51485776486831e-37	1.91028188787104e-35	72.8396305150285
KIAA0391	-1.15193857707329	5.20473822148508	-20.1870884303862	1.26407423204226e-36	2.50743557926224e-35	72.7375205348151
HIST1H2BK	1.35009801056324	6.8692401322211	20.2196589674932	1.11293519060806e-36	2.21844196993197e-35	72.6466681662412
PPAPDC2	-3.00133125152419	2.95072915487275	-20.1205827754532	1.64008513953017e-36	3.22691574982383e-35	72.6412307754249
FHOD1	1.24309843476173	5.80322089414269	20.1937464600556	1.23158157039843e-36	2.44619598376998e-35	72.6310517411337
ZFAND5	0.935650756419459	7.3783348637856	20.2142445856771	1.1367352548857e-36	2.26318576222719e-35	72.6200381377075
ETV3	2.61223571647527	3.74005556195577	20.1150676394003	1.67592780662926e-36	3.29356247215838e-35	72.5863147474812
FOXO3	1.52452647442336	6.74892794370271	20.1868179477204	1.26541235882405e-36	2.50743557926224e-35	72.5633427350647
TSHZ1	1.93414595559665	3.94634875130999	20.1127373514163	1.69130854296009e-36	3.31988780193245e-35	72.5103273490853
ZNF10	2.1192474271256	3.83154458244615	20.0918288859248	1.83583714256977e-36	3.59094039442536e-35	72.4978728891435
EZH2	0.800323721488807	6.87885584924154	20.1795582511687	1.30186573420487e-36	2.57357004005227e-35	72.4905541965456
CHPF2	1.21820048757956	5.79002576755155	20.1118739775706	1.69704316954955e-36	3.32723915211567e-35	72.3339401983763
TSPAN17	0.988232048997728	6.3790716472138	20.1255144180739	1.60868923863205e-36	3.16887147548674e-35	72.3118690306118
AP3B2	2.0108582136873	3.18784909839729	20.0287191543075	2.35212854874362e-36	4.57406951734748e-35	72.3003864869401
SCO1	-1.27811278201637	5.03048838922527	-20.0765347292095	1.94938495719673e-36	3.80858808693435e-35	72.2998456236516
AHSA1	0.869836345626888	8.50485570360405	20.143294261304	1.50044226524448e-36	2.95912693914489e-35	72.2653962298083
SPTY2D1	1.33543784669143	6.07387486308442	20.0972272322991	1.79737005668662e-36	3.51981461686499e-35	72.2358319890088
CCDC88A	2.39975166910508	2.93939938797373	19.9895198981712	2.74420139970008e-36	5.29954090168408e-35	72.1610323782662
IFI44	-1.64894423158424	5.74471430784175	-20.0375461361267	2.27193062451227e-36	4.42841116134537e-35	72.0913545465058
SPRY4	3.3717954556057	1.96300687608153	19.9575631891312	3.11214378187367e-36	6.0031710043893e-35	72.0126485855428
WIPF1	-1.08669064226642	5.3569262305969	-20.0000291266716	2.63304109378641e-36	5.09664111718563e-35	71.9634214910892
ATP5A1	-0.777298473839052	8.05728225302529	-20.0540653951397	2.12917204625989e-36	4.15499105036761e-35	71.936320618067
PLEKHF2	1.36237898189354	6.45449281537412	20.018752248984	2.44611893767192e-36	4.7513232420006e-35	71.9044166455473
RAB3D	-1.3775938954879	5.92681046521122	-19.9911567335686	2.72658191660721e-36	5.27160184662878e-35	71.8821495666416
ESYT2	0.911833784183891	7.77928574877636	20.0357878840669	2.28768247064785e-36	4.45392335728925e-35	71.8737795744602
PLOD1	1.1074342786726	6.62929116265628	20.014474935757	2.48760732971184e-36	4.82630452228548e-35	71.8694048281623
HIST1H2BJ	3.07807764567121	2.44799596448047	19.8742766870522	4.32240129728099e-36	8.28039396285537e-35	71.7351548681728
HOTAIRM1	3.14083441019433	1.95076983618813	19.8734429875544	4.33665634717787e-36	8.29819688217422e-35	71.6759344118914
PALB2	-1.44592126350735	4.21619340713579	-19.8708991777159	4.38044529571229e-36	8.37240767148484e-35	71.6379340103334
ZNF516	1.30487089688058	4.94894399472041	19.8958075898508	3.97016812251713e-36	7.62308744902142e-35	71.5721713852439
CBX4	1.61167754826023	6.74108366463695	19.9331892427929	3.42588912719861e-36	6.60075688516931e-35	71.556588290192
BRPF1	0.977845727946148	6.1954628585131	19.9104030130218	3.74798544000161e-36	7.20474810328585e-35	71.4981251451834
ZNF430	1.47766590487333	4.94730398352912	19.8704970988026	4.38740731862983e-36	8.37614155214216e-35	71.4584990481752
SLC24A6	2.14797614305807	3.06612945137963	19.8132604260881	5.50140823701449e-36	1.04433088939649e-34	71.4546662184865
WWTR1	1.15678666936386	4.57899390364186	19.865003482942	4.48365428249384e-36	8.55012932958119e-35	71.4494366727452
C2orf42	1.51677670961293	3.97944226346768	19.8262371516924	5.22612606875092e-36	9.93201504247617e-35	71.4200203050478
VASN	1.76301099703425	4.82206514379635	19.8509208812312	4.74021146434126e-36	9.02907705349012e-35	71.4080486173676
PPP1R3C	4.09500370802195	2.37935342160593	19.778859024428	6.30403036769565e-36	1.18993909559077e-34	71.3631200993653
SLC3A2	1.09688771341302	10.5994171297276	19.9300160204552	3.46901563482287e-36	6.6761585128628e-35	71.328940758664
PODNL1	2.55489414987144	2.4332339156511	19.7527164838414	6.99206383086337e-36	1.31832328644148e-34	71.2608459979266
CPT1A	-0.776274756062683	7.74061021052156	-19.875472430307	4.30203821646229e-36	8.25083568028845e-35	71.2596686097123
NAPB	1.43446303509367	4.79732661030956	19.8066918986432	5.64627424256438e-36	1.06940306265738e-34	71.2281323696872
TMEM48	-1.15477603916134	6.0292879533948	-19.8320845091023	5.10666097381223e-36	9.71601798931009e-35	71.2074919699468
DKC1	-0.788227966506346	7.29390422865692	-19.8101830611993	5.56880588909192e-36	1.05592641370945e-34	71.0151101835706
RB1CC1	1.49334233872854	7.02420714720463	19.7981602772566	5.84019103320081e-36	1.10487957962953e-34	70.9954841685251
KCNJ3	-2.16996998026939	4.39243411525582	-19.7130170486645	8.18447023198383e-36	1.54140856035695e-34	70.9888695228985
NEDD9	-1.88663732231782	5.50685095898442	-19.7082920805217	8.33940781633931e-36	1.56882178088255e-34	70.9253741013961
FAS	2.07796479545082	2.75711111398467	19.668725989299	9.75850518807759e-36	1.82961032248217e-34	70.8879481344236
SERBP1	-0.701479367922234	8.73601758771206	-19.778909199525	6.30277767359638e-36	1.18993909559077e-34	70.814468070499
SH3BGR	2.70877659405201	3.12078081763602	19.6405122651745	1.09169175079222e-35	2.03766214734922e-34	70.8094305747981
OFD1	1.24006254225234	5.53347166363717	19.6999176311737	8.62131511681079e-36	1.62003229228701e-34	70.7208409030255
WRAP73	-1.95780409532434	3.81123244707462	-19.6281244358173	1.14684156895084e-35	2.13821386835384e-34	70.7201281006299
UBE2D1	1.40618578617813	4.83998344996405	19.6537155378779	1.03584949266112e-35	1.93775692564481e-34	70.593150928084
LRIF1	1.80403367314934	5.46769695928258	19.6639871541593	9.94404133711883e-36	1.86230848064922e-34	70.5535020109249
DHX33	-1.10592379505949	6.23658796130106	-19.6690230508285	9.74699142407228e-36	1.82950263272935e-34	70.5521128251701
FMNL3	1.57412626561819	4.04750853480677	19.622564171404	1.17250028631721e-35	2.18361857331504e-34	70.5413408412368
SYNJ2BP	-1.61489836845331	5.37007646854334	-19.6101276007553	1.23200476927572e-35	2.2893386401519e-34	70.4342939611422
BDKRB2	1.88742633482222	3.96173119965721	19.5436123270507	1.60597248548995e-35	2.97104909815641e-34	70.3914247338392
DLD	-1.04645037687588	7.34903439944144	-19.6487064113475	1.05668814473099e-35	1.97453100921577e-34	70.3707671460759
C13orf15	7.08145165080675	0.554684192769863	20.0028875794045	2.60359881505123e-36	5.04549091343184e-35	70.3674912237029
TNKS1BP1	1.08694754602536	6.34177662112063	19.6184437192551	1.19188728509833e-35	2.21725505628303e-34	70.3081653622498
CBFB	1.10082088582044	6.2470643586116	19.602858894895	1.2681825804337e-35	2.35394955329337e-34	70.2351651646405
SORBS1	3.54291839332862	1.79828579333058	19.5090682741907	1.84340173251485e-35	3.39526988706809e-34	70.209541825824
CCDC43	-1.52942593024393	4.75978001637399	-19.5272962616398	1.71401259386484e-35	3.16043512897415e-34	70.1787832998174
TRAK1	1.18610545230662	4.78295709143911	19.5308212060377	1.69006749385535e-35	3.11972282199082e-34	70.1452530299105
MTMR4	-1.00888877732124	7.46852985721993	-19.5709890275363	1.43987799293123e-35	2.66968066006451e-34	70.0661691919256
SMTN	1.34106299944687	5.45818170830292	19.5364989417489	1.65220500999711e-35	3.05320183283886e-34	70.0541973785065
ZNF799	1.89777412115798	3.51939873139466	19.4439652827	2.39137523090295e-35	4.37564106801104e-34	69.9566914164042
SLC7A2	-1.57742059983531	8.72812458512862	-19.5608839200201	1.4990690100577e-35	2.77634885096401e-34	69.9550100978095
WASF1	1.4287139313674	4.06747764756595	19.456783288314	2.27183147900355e-35	4.16602079548854e-34	69.9337538367588
UBQLN2	-1.14535635842996	5.13530812112549	-19.4838896326729	2.03848202308275e-35	3.74632674220175e-34	69.9314014988007
STX1A	1.66079566990496	4.37818673689805	19.4558872304251	2.27998900527208e-35	4.17640045171635e-34	69.9288538409031
MAP2K4	1.02672820613521	5.67735166401697	19.5003432586242	1.90877509804034e-35	3.51181020237916e-34	69.8728365626214
C5orf32	1.23914757039897	4.94288231985785	19.4390248437441	2.43912578407943e-35	4.45326851669699e-34	69.7527812335597
SH3KBP1	1.20272065478527	4.95510558532694	19.4351243541133	2.47750280437506e-35	4.51840315162142e-34	69.746061173572
PGPEP1	1.15699965490611	5.42588814112395	19.4431443232112	2.39924424814211e-35	4.38524161813429e-34	69.7184849207737
HIBCH	1.46824013459648	4.88448316190255	19.4299127615246	2.52973119458194e-35	4.60863011962836e-34	69.7110173784895
MSH2	-1.13502119610976	6.37059422702856	-19.4638047254369	2.20891948451436e-35	4.05510092854205e-34	69.699518870935
KCNK1	1.1727961632145	5.33115680705028	19.4288418302319	2.54060028135727e-35	4.62339489721643e-34	69.65166479434
PLEKHH2	3.04836893213269	2.57230749122459	19.3400950648255	3.62616202814376e-35	6.52787230986828e-34	69.6241402642888
F3	2.39016239964168	2.28286445267891	19.3390596278276	3.6412660224255e-35	6.5480142966714e-34	69.6155544299748
KCNK2	-1.03349110520705	6.11438909513099	-19.427427975478	2.55502187027245e-35	4.6445854085257e-34	69.5970568080051
OXTR	1.76612585196648	3.23973268991765	19.3415043346229	3.60570628376595e-35	6.49804222949372e-34	69.5752598086042
TRPS1	-1.64579652117247	6.7369860728774	-19.4046433387342	2.79914311276233e-35	5.07731772427736e-34	69.4868166417493
USP10	-0.664007752409051	7.06648276851704	-19.4210465427897	2.62114707428475e-35	4.75961603369579e-34	69.478592050761
SPG20	1.36525926432318	4.94569391506652	19.359758788809	3.35101132068859e-35	6.05208567248337e-34	69.4270543352786
CAMLG	1.19103232933267	6.20047810164307	19.3887147636752	2.98364320761747e-35	5.40611581843929e-34	69.4230952684638
GRHL1	1.06599530327085	5.83160566853736	19.3805636371328	3.08274905624883e-35	5.57964233947028e-34	69.4061107547414
C12orf23	1.49977807950651	5.64638951060232	19.3761672436162	3.13757312809228e-35	5.67273221559084e-34	69.4030173856949
TRMT12	-1.13468735496222	5.5186409453195	-19.3547189655012	3.41946125960686e-35	6.16904747633928e-34	69.3914133475617
BTN2A2	2.35944954466801	2.29171838797528	19.2785433883461	4.64362349219925e-35	8.29700419695942e-34	69.3774837722707
LOC100190939	3.30895964374761	1.95275960654982	19.2851376747051	4.52209912370432e-35	8.09717192128813e-34	69.2771477485352
ADO	-1.08104897001662	5.03007161729773	-19.3166494351903	3.98416040967398e-35	7.15693863495034e-34	69.2703085985033
LYSMD4	1.58302795670938	3.6347694799667	19.2269051700487	5.7164107398221e-35	1.01703460864665e-33	69.0606445730254
NBN	-1.21526824463188	6.92057807757651	-19.3104452228056	4.08471706342219e-35	7.32970044728247e-34	69.0560255346899
ZMYM3	-1.29165061322224	4.781226718806	-19.2562835672386	5.07868084118314e-35	9.054995563747e-34	69.0519540456062
C9orf25	1.24699645252272	5.43788231189545	19.281850126783	4.58227859999084e-35	8.19615265307453e-34	69.0499868023593
PELP1	-1.07405878415424	6.4264402387841	-19.2983438249606	4.28827384459192e-35	7.68671937587946e-34	69.0496651629246
ZNF503	1.87597833276886	3.42243459405491	19.2061067405213	6.21613535092379e-35	1.10359498523195e-33	68.9984657776404
C16orf53	-1.3030278097427	5.6574931876578	-19.2448673454645	5.31751115074795e-35	9.47071954048017e-34	68.9130798523554
CLIP2	2.76672953939588	2.88362105814901	19.1476628718585	7.86901680637749e-35	1.38382163059787e-33	68.8473234168976
MBOAT2	1.27322831659269	4.56783407020297	19.1951021822724	6.49811929984393e-35	1.14999520815439e-33	68.8006631606744
MED26	1.21422227294894	4.98128420755523	19.1784078938868	6.95070841368959e-35	1.22879119990005e-33	68.7167010416989
PUS7	-1.05866415800447	6.17105250787834	-19.2013908287706	6.33543551939718e-35	1.12239219943219e-33	68.6760629751827
OTUD7B	1.12817832037109	6.4491001927891	19.2039898704814	6.2694040408876e-35	1.11187182587279e-33	68.6253819373493
CCNYL1	1.26714175117944	5.68363704356632	19.1777531750159	6.96909150027543e-35	1.23074008712361e-33	68.583956795788
ARPP19	-1.24981347852809	8.54021066618756	-19.2162134291761	5.96802967617718e-35	1.06067298941963e-33	68.5641181523193
BTG2	1.04318187021034	6.3572558223354	19.168443706137	7.23584495321274e-35	1.27650074891909e-33	68.485403106449
KBTBD2	1.00453540397745	6.50568561243074	19.1566954609325	7.5872160840838e-35	1.33707694194118e-33	68.4280491351023
TM2D2	1.01183329857051	4.92664328998717	19.1158617168364	8.94780207404134e-35	1.57023128946765e-33	68.4202839987067
YARS2	-1.7580564916009	4.05237776896321	-19.0579798060483	1.13086481414964e-34	1.97623648399568e-33	68.4006256751334
TMEM2	1.18600431367653	7.15589074241024	19.1535652128911	7.68370409857962e-35	1.35265544573311e-33	68.3710939531587
GPATCH1	-1.45410218129951	4.02653401876029	-19.0455956248068	1.18902815644445e-34	2.07571053114582e-33	68.3506788346789
GPR3	4.89992675477795	0.488488090500028	19.2710256791307	4.78618532284914e-35	8.542600142938e-34	68.3485579205475
BEX2	3.45017956331179	2.56334497472085	19.0306211830615	1.26339851664271e-34	2.20324054143198e-33	68.3217017082075
HIF1AN	-1.02094395882032	5.9860865791625	-19.1103186630639	9.15055289447246e-35	1.60412837114421e-33	68.3098402444164
MKL2	-1.84437331920037	6.22486110224701	-19.0987354576897	9.58930766798049e-35	1.67928357528069e-33	68.3066210942234
CDKN1B	-1.17994963195146	5.98032481162174	-19.0872374591509	1.00458031006751e-34	1.75738505288379e-33	68.2917890526371
AHCTF1	1.31328007626867	7.38769551340807	19.1231518861394	8.68801984850238e-35	1.52624415910035e-33	68.2313682204416
IRX3	-1.87640207542225	5.12487321143807	-19.0286221846947	1.27367493904383e-34	2.21884788339261e-33	68.1600628977914
LOC100131096	2.93329871160262	1.6730081663109	18.9745380370569	1.5860916465138e-34	2.74026825374967e-33	68.1056232611622
GTPBP1	1.25792522486206	5.26605378730596	19.0088899824199	1.37974501073249e-34	2.39614284106856e-33	67.9733661185774
GPATCH3	1.48491825444084	4.12696275573674	18.9653166804156	1.64659753587838e-34	2.84186761507017e-33	67.9559354958444
ETV5	3.39176122481335	1.88453392499071	18.9379380457331	1.84030020991908e-34	3.15339966298019e-33	67.9342067599618
STK17A	1.44121065251026	4.80121225183334	18.9939889757139	1.46570709308959e-34	2.53752437110044e-33	67.9333193635636
PTCD3	-0.973120189496842	6.28864477002435	-19.0183793617938	1.32766760507489e-34	2.3105008353041e-33	67.920556955452
FOXRED2	-1.06126134497828	6.10559898071736	-19.0095807782764	1.37588543694484e-34	2.39192391345796e-33	67.8855611449507
TRAF3	0.971436303189745	6.29270560375123	19.0069308923527	1.39075016164028e-34	2.41274955428133e-33	67.8395876821358
FASTKD5	-1.28046528240979	4.5714312755012	-18.943934430221	1.79600045886071e-34	3.0933379684847e-33	67.8381446282423
MOCS3	-1.41396539468524	4.65299512582891	-18.9316886092017	1.88764162423237e-34	3.23120967488866e-33	67.8264336117671
TFDP1	-0.747838936323578	6.44328660379813	-19.0032395853251	1.41172690373569e-34	2.44660318529282e-33	67.8104246166555
RIOK1	-1.23070531307216	4.79327840856388	-18.9121251033484	2.04392354148435e-34	3.49158093031505e-33	67.6984753149923
RBM4	0.782609728931082	6.33642798675766	18.9633533561558	1.65977723436488e-34	2.86166128531116e-33	67.6763808380908
MTCH1	1.04025838290377	7.9373870977252	18.981519197472	1.54177880263285e-34	2.66646418771786e-33	67.6358915227204
OCLN	1.20837445999713	5.61897091964328	18.9432331316628	1.80112549290706e-34	3.0989735332693e-33	67.6336309872641
ACER2	3.52148657293345	4.27102088808664	18.9007739797036	2.14051278346997e-34	3.65285059089304e-33	67.6306070724971
UCK2	-1.08691044797963	5.09382635205579	-18.900252082306	2.14506269328661e-34	3.65688363736241e-33	67.5864152412344
DOT1L	1.44110770160167	6.19982461663379	18.9399855623347	1.82505125052149e-34	3.13516021486857e-33	67.5748429862033
PTK2	0.746031997406004	7.56201686438247	18.9397494444706	1.82680323373953e-34	3.13516021486857e-33	67.4953067039136
WDR26	1.14409539159487	7.78288071462741	18.9396177470216	1.82778115851283e-34	3.13516021486857e-33	67.469029528264
C6orf120	1.15928895034551	5.25363652591126	18.8837947392953	2.29364780352901e-34	3.9062083366822e-33	67.4158231098275
PANX1	-1.9699523148078	3.69873796472568	-18.7920102837601	3.33437570983662e-34	5.63843269679551e-33	67.3776254429203
DSCAM-AS1	-1.1921719537319	8.91590219087414	-18.9223754854403	1.96047823066208e-34	3.35245786601151e-33	67.3668935846154
PHF16	1.29953081135168	5.3472419534554	18.8583685174364	2.54386333880892e-34	4.32793188995324e-33	67.3169644892982
MRPS30	-1.19958912487662	5.04137921848672	-18.8187970719804	2.9891410505644e-34	5.05975657182581e-33	67.271564984528
TMPRSS2	1.66703496072467	3.36873840416803	18.7656971970637	3.71262374373651e-34	6.24647077366694e-33	67.2583922907087
MAD2L1	-1.46540494445016	5.66309740108799	-18.8229467893898	2.93897758197611e-34	4.98493520090957e-33	67.1849074970862
FOXN2	1.86386095958978	5.58610146744435	18.8221454221153	2.94859831370486e-34	4.99618624097266e-33	67.1611431804062
MDM4	1.31762996629699	7.21555288984375	18.8503791552049	2.62803049635825e-34	4.4665835387292e-33	67.1474912207449
SH2D5	3.25972897312078	1.53604736302231	18.7850396216654	3.43062620829312e-34	5.79533259671657e-33	67.1381511948991
GATA2	1.55353859184595	4.39752348777436	18.7840204874108	3.44493100994631e-34	5.81362524826863e-33	67.1367163126909
EIF4A2	0.897027645128015	8.40691795017628	18.8425011943481	2.7137715010399e-34	4.60762584602957e-33	67.0614928566338
ADCY7	2.50074865159815	2.95255139754783	18.6925021217528	5.00829123931773e-34	8.35081382715351e-33	66.9995212181346
HEATR2	-1.11396014955965	5.91293450262047	-18.7735723534919	3.59509510754189e-34	6.0548208034774e-33	66.954903318025
GRB10	1.52462354461673	3.92111678391079	18.699220907691	4.87240786794885e-34	8.14047444391374e-33	66.9106590860171
SLC6A14	-1.16983092512132	6.59289653066167	-18.7763613078611	3.55437767797885e-34	5.99227946436676e-33	66.8957595841557
ATP2C1	1.03001904109087	6.66731297686491	18.7652501926034	3.71940975436797e-34	6.2515988675427e-33	66.8353829908526
RNF39	3.29672822826061	1.24727421387758	18.6954463710711	4.94828182872215e-34	8.25898855324843e-33	66.8238768648015
ABTB2	1.28531679408357	6.24925487726627	18.7408677725775	4.10913446199165e-34	6.88588825073632e-33	66.7975729942192
DNAJA3	-0.813561806348236	6.88605911688041	-18.7565802379454	3.85352905241817e-34	6.47052408359854e-33	66.7928678979388
GATA6	1.79048849514761	3.00008123100227	18.638617524923	6.24574506349025e-34	1.0352214117127e-32	66.7316365917767
CYP1B1	-1.56519658596908	8.20586678357135	-18.7504558721882	3.95119637473797e-34	6.62786441034281e-33	66.7218350689777
RUNDC1	-1.24191050916032	4.60975506841224	-18.6582852267647	5.76188778093453e-34	9.57870887160528e-33	66.6852229571875
STC1	-1.27210241564271	5.67482290013966	-18.6866149038462	5.13049185821841e-34	8.54605038215585e-33	66.6436077302649
FAM102B	-1.30487085902473	8.44299714775629	-18.7396791512878	4.12915186893245e-34	6.91250609169433e-33	66.6278638035304
HYAL2	-2.00879134153921	3.54068997673634	-18.6114593381253	6.98192824606375e-34	1.15267293175884e-32	66.6246391682786
URB1	-1.29933332313149	5.89593537352429	-18.6837036158266	5.19202687499728e-34	8.63994601566712e-33	66.6052305814337
CEP95	1.03844606708191	6.92846822411002	18.7056817314067	4.74524514164518e-34	7.9359479748874e-33	66.5868023238479
BCL7A	-1.24231716654051	4.8387587184499	-18.6362572162353	6.30649890223051e-34	1.04425631327627e-32	66.5816239014566
NFKBIE	1.79764147385015	3.73592589417909	18.5954595412538	7.45594887006364e-34	1.22971685308623e-32	66.4352179318263
MICU1	0.857614257382926	5.8790124012366	18.6358651683635	6.31664763324995e-34	1.044902225702e-32	66.3662726477691
RC3H1	1.50612043257688	6.40594676653663	18.6475263232076	6.02169893259267e-34	1.00006845033446e-32	66.3527583820074
SLC15A4	-1.3292011202081	4.40659499504521	-18.5677623803538	8.35448324955946e-34	1.37249880025179e-32	66.3098295055475
LYST	1.9792723107027	3.93692072545227	18.5694718867519	8.29599199028558e-34	1.36534115357689e-32	66.2988224385099
MARK3	0.657001181320465	7.29644860353082	18.6446617704387	6.09284180742525e-34	1.01087982527163e-32	66.2935036154588
NAIF1	1.60056495041401	3.97815202648618	18.5233567908634	1.00284521892192e-33	1.64266243303136e-32	66.2164037053091
NDRG1	1.1447742513195	4.92172582393983	18.5654032354441	8.43588498689632e-34	1.38451168322722e-32	66.2085335004182
SNHG1	1.26585177038281	7.67239125657485	18.6257004789786	6.58559747662266e-34	1.08831553556361e-32	66.2079998321822
TCTN3	-0.949388615135335	5.67462738198567	-18.5868182140252	7.7253137261963e-34	1.27288814538824e-32	66.2013667886092
TPST2	1.74459785196369	3.35097079048294	18.5165019452407	1.03154246867894e-33	1.68801528827657e-32	66.1646505577565
HCG18	1.08353347831731	5.21799774812904	18.5692737455342	8.30275025823786e-34	1.36534115357689e-32	66.1604889095783
MRPL16	-1.41389548309745	4.60766777799799	-18.5345944749058	9.57528680302055e-34	1.56997153425211e-32	66.1410548843125
PYGO2	-1.01853532251581	5.25740273730987	-18.4993260774313	1.10713505174742e-33	1.80817642631092e-32	65.9078707156531
KPNA5	3.12984414418525	3.19628260808349	18.4249443218282	1.50450386706006e-33	2.43575243685503e-32	65.8690509162472
MTMR3	1.00206079136101	6.04672671378461	18.5118236095568	1.05160154778649e-33	1.71915779913795e-32	65.852236684002
KLF3	1.21470215230962	5.2233000364952	18.4911987673653	1.14482538646802e-33	1.86790826958939e-32	65.8483601650582
CASP2	-1.03692967322851	5.256814790949	-18.4801583369599	1.19810484493962e-33	1.95293425212185e-32	65.8227314907139
RNF185	1.16088412953012	5.21577618788868	18.4514076974207	1.34887543426786e-33	2.18803033585798e-32	65.706234197917
YAF2	1.46726312944232	4.40126391732332	18.419279504288	1.54010175367155e-33	2.4909730878533e-32	65.6807558511017
MTF1	1.30189826871884	5.77195664019767	18.4650396357795	1.27514253828715e-33	2.0744634056726e-32	65.6566717193141
CBX2	-1.14803247135579	6.35237729928262	-18.4629628697191	1.28610762292089e-33	2.0902685991962e-32	65.6470326274708
OSBP	0.99198728300872	6.48658979409687	18.4660915811787	1.26962436959716e-33	2.0674973668104e-32	65.6187232054962
SMC3	-1.17367783934705	6.64488355256542	-18.4523371036851	1.34371471506386e-33	2.18177523249786e-32	65.5740798500806
LOC646851	2.30885648168672	2.5564765216485	18.3280486535477	2.2457022107948e-33	3.59054720586351e-32	65.5087227336594
RNF220	-1.18503417288424	4.93467194671289	-18.3701236675866	1.8869101653044e-33	3.03150151922717e-32	65.4447204727101
RSAD1	-1.06092388855786	5.50301827863441	-18.3932502927854	1.71489700740651e-33	2.76566418050786e-32	65.4317928726015
LPCAT1	-0.723685711645139	7.98981511790218	-18.4303395766876	1.47137070962576e-33	2.38441896780826e-32	65.3726593369762
TYW3	1.21928307750131	5.27232509732744	18.3825406533721	1.79249782982136e-33	2.88524867237078e-32	65.3621653849001
ZFP1	-1.33409719836466	4.88217917084118	-18.3185888394699	2.33540906460446e-33	3.72684935080583e-32	65.2622256233388
DIS3L	-1.01661743529545	5.20778320739319	-18.3454799820567	2.08939056111181e-33	3.35345179885163e-32	65.2594030704736
TBPL1	1.3859486784361	4.51512263419688	18.3350407816673	2.18163422798939e-33	3.4914498400856e-32	65.252870909716
BUD31	1.30896002480813	6.14762266155461	18.3701141242309	1.88698462181027e-33	3.03150151922717e-32	65.248347869492
PRPF8	-1.03793353454353	9.08181889535798	-18.4110571432075	1.59328655674984e-33	2.57450477053955e-32	65.2386350631537
SURF6	-1.09119392782519	5.659974519654	-18.3372477933475	2.16179643095202e-33	3.46301566199632e-32	65.2142195313003
SQSTM1	1.20876174751267	9.89584571507719	18.4064750264598	1.62372402419083e-33	2.62115449619377e-32	65.18675442941
HNRNPF	-0.548602860493677	8.72827354609955	-18.3858770670324	1.76795051804244e-33	2.84847827203678e-32	65.1558162354378
ANXA1	2.17359757140639	3.22225492898781	18.2370394247032	3.27498064820165e-33	5.16705437363437e-32	65.1113593369302
ZFP36L1	0.840308456090622	7.3820901280373	18.3443424627518	2.09924823503536e-33	3.36604290342582e-32	65.0614949041421
DOLK	-1.6679293794467	3.91094122627287	-18.246236803924	3.15230987438173e-33	4.9876282250861e-32	65.0575600283867
ZYX	1.15606023261411	6.65092186325384	18.3213901914506	2.30847414991686e-33	3.68738507002957e-32	64.9939936127297
ACBD5	-1.16810547398098	5.67696546372413	-18.284558122594	2.68904386104785e-33	4.28300662211089e-32	64.9874518140621
BUB1B	-1.19535891268759	5.57212879944281	-18.2816372294638	2.72180299166814e-33	4.33105929901599e-32	64.950782321912
NFATC1	2.03823351729602	2.96991869472497	18.1989730080254	3.8360035165525e-33	6.02378617942009e-32	64.9457864902041
GABPA	1.59164726686389	5.31237380509844	18.2768207654847	2.77670221030841e-33	4.41002542879372e-32	64.9273937210776
LRP11	-0.806371466125552	5.81283699318415	-18.270785224879	2.84707431622881e-33	4.51750197956458e-32	64.8883674917376
SLC25A15	-0.930943705886811	5.31552236697348	-18.2636717431511	2.93232519499007e-33	4.64395895464148e-32	64.879580949303
AHCYL1	0.807105743356527	7.25016184977056	18.3018361060005	2.50322546730603e-33	3.9908429661798e-32	64.8722774591221
CLK2	-1.3111472792113	4.98783857814925	-18.1960400930818	3.88305137782937e-33	6.09194664566777e-32	64.7344156360816
ZC3H11A	0.723322122448955	8.21428128822859	18.2800268883485	2.74003530032348e-33	4.35592684055227e-32	64.7318314770475
ATP6V1D	1.04466372090931	6.12448192645986	18.240296979178	3.23099224741747e-33	5.10246594389139e-32	64.7038509168955
HSBP1L1	1.61108168901767	3.29826137097172	18.1520625641849	4.66243009698817e-33	7.27373889384609e-32	64.6980315171925
RIOK3	1.02146153694354	6.51400172432763	18.2414263955002	3.21588051032429e-33	5.0834012906109e-32	64.6904843218494
NOLC1	-0.640478186539299	8.54306781735644	-18.2701832438117	2.85419098052387e-33	4.52450141784656e-32	64.6765155102063
MAT2B	-1.07986216157253	5.62937861011364	-18.2141845154454	3.60104519935436e-33	5.67079848531095e-32	64.6758079523348
RAB11FIP5	2.49949322859001	2.24320004553972	18.1215693952096	5.29365903345429e-33	8.22780238619791e-32	64.6672065092926
KDM6A	1.19960199616989	5.76318743269998	18.2128844695573	3.62054641423505e-33	5.69614470664788e-32	64.6388899369273
CAMKK2	-0.845321009725858	5.84129098194555	-18.2158629912187	3.57602377732542e-33	5.63670326597458e-32	64.6356704556296
RG9MTD1	-1.66877976414101	4.87575608714673	-18.16336731732	4.44817440254841e-33	6.95895871919735e-32	64.6154457220362
TMC7	1.4006662564897	3.15996122701493	18.1206297139303	5.31442258250039e-33	8.25240513182326e-32	64.5717078244116
FAM111A	-1.42548924973115	4.70355572744352	-18.1528140352469	4.64787051002574e-33	7.25779518297576e-32	64.5633441172236
FGFR1	1.35484550662102	4.82968868357853	18.1752864271648	4.23300267387395e-33	6.62853340054943e-32	64.5502590624397
GATAD1	-0.929300278528817	5.63700698578649	-18.1822345923983	4.11243882593294e-33	6.44577571929733e-32	64.5310909818825
ZBTB46	1.18952251031963	4.74399275514296	18.1544013154664	4.61726764979717e-33	7.21674618459887e-32	64.4990419340542
FAM32A	0.973990309984555	6.87321034343708	18.2025756695978	3.77899706116943e-33	5.93984462885315e-32	64.4843432317191
FBXO32	2.43038720874563	3.56794980153143	18.0736390159613	6.46451072058765e-33	9.99191102505617e-32	64.4623378284318
SLC26A10	1.17693027244724	4.36412220708606	18.1321437471623	5.06556189601378e-33	7.89528957585596e-32	64.4301859960047
PDZRN3	1.75027038741272	3.42699824223195	18.0831311182377	6.21355129348775e-33	9.62179924373048e-32	64.4025955495437
PDLIM2	2.01432435635538	2.51049853276349	18.0475502460109	7.20813868882e-33	1.1090056249478e-31	64.348221941902
KCTD7	1.65933228829394	3.49414559330975	18.0694433503151	6.5786691442165e-33	1.01589716313829e-31	64.3237881323755
GPR137C	1.66519553658319	3.55345952921702	18.067723210541	6.62605674713332e-33	1.022270968995e-31	64.2711440634558
PUS3	1.72114312720316	3.28305602265219	18.0518222730599	7.08071765307695e-33	1.09114133223941e-31	64.2626107851724
NUP50	-0.826429997588361	5.9527988334662	-18.1080191650223	5.60113981902461e-33	8.6895605132994e-32	64.1742362088097
SAMD4B	1.13007852909422	7.10170880201613	18.1310083349881	5.08957153448943e-33	7.92532535780272e-32	64.1634994951927
SPTSSB	-1.23227811302284	8.69099426422077	-18.1299521605042	5.11200849587533e-33	7.95285861255991e-32	64.1001524000918
SEPW1	1.25830207695638	6.51279178891458	18.0959781026795	5.88944406318719e-33	9.12836538579635e-32	64.064365073031
CSRNP2	1.17739614197472	5.9041558622079	18.0812215649753	6.26323654868334e-33	9.68976577614987e-32	64.0305849703563
DAGLB	0.986134264955815	5.65656858871749	18.0516604478195	7.08550279127002e-33	1.09114133223941e-31	63.9650828337011
KRI1	-0.999327365540601	5.26551773339153	-18.0149756379512	8.25883645636683e-33	1.26484231589999e-31	63.9013388803462
CENPB	-1.17600870137874	7.20816565036469	-18.041030548173	7.40706740799157e-33	1.138564295324e-31	63.8044218644684
EGLN3	-1.89170325813263	3.48343413305073	-17.931784071493	1.16978438450395e-32	1.77849764058582e-31	63.8005812402188
ZFP64	-1.55507508001904	4.14791326369587	-17.9403065926506	1.12875610225268e-32	1.71924563334006e-31	63.7912799014641
ARPC5	-1.02980281712917	6.57350587174047	-18.0257954662926	7.89375175760083e-33	1.21114774673501e-31	63.7776645944366
HCN4	3.32942574033339	1.29239924658257	17.9236966643356	1.21010643768661e-32	1.8347978299067e-31	63.7617492777103
RELB	2.54540755713071	3.64715081169715	17.9068394954784	1.29871056251077e-32	1.96735828328172e-31	63.7253597546836
NEIL3	-1.98968429016545	2.91121902110841	-17.8970849768342	1.35293763519728e-32	2.04533648010038e-31	63.720743196038
MKI67	-1.47662919759536	8.60821405145354	-18.0401218752673	7.4352284493296e-33	1.14184353155728e-31	63.705529567708
RAB11FIP1	1.06823736981017	6.25244372444938	18.0010362119199	8.75437284089054e-33	1.33950714904898e-31	63.6754728083061
SARS	0.874253790718818	8.09179085661791	18.0158581375959	8.22843229974898e-33	1.26134098791019e-31	63.6417842157538
RGS16	-1.26575360623355	6.0707768827831	-17.9604835020912	1.03730507423955e-32	1.58428219740477e-31	63.6416401671024
SKIL	2.42480034914082	6.80962767617549	17.9852886206816	9.35032322033664e-33	1.4293857910138e-31	63.6009226740591
BACH1	1.80595773058334	5.05750105779527	17.9288276444083	1.18436513777128e-32	1.79739769184092e-31	63.5224040841979
INPP5K	0.939141329963973	5.26609152641276	17.92974405535	1.17982603553231e-32	1.79213538766961e-31	63.5155819644446
RELL2	2.20338521389809	2.94759294363089	17.853725173952	1.62296784441577e-32	2.43868052381037e-31	63.5105452013685
CHP	0.723045087671844	6.50432153657051	17.9454517534316	1.10469155280949e-32	1.68412593702697e-31	63.4424979796485
NFAT5	2.13522020173736	7.1277107649095	17.9489202838609	1.08876104615748e-32	1.66135399050527e-31	63.3932695391607
SHPK	-1.01793732417348	5.22228770430165	-17.8969233270048	1.35385522809801e-32	2.04533648010038e-31	63.3831944803293
FIGNL1	-1.38287457927117	4.84680011897943	-17.862479123251	1.56439254755842e-32	2.35489657654068e-31	63.3008987377049
FAM129A	3.88388395633228	3.18334967343605	17.7926773685667	2.09776541893511e-32	3.13801689322637e-31	63.2993850031056
GRWD1	-1.14031122739685	5.92448624033336	-17.8963393720639	1.3571752288254e-32	2.04850167210073e-31	63.2989559484837
WDR89	-1.54549153341338	4.8275621205987	-17.844478487965	1.68724146307951e-32	2.5329826057937e-31	63.2808712578884
SERINC5	1.17290620914468	6.62586389664445	17.9025708672019	1.32216593866257e-32	2.00107720888623e-31	63.2258626349915
LMNB2	-1.18389546746309	6.64803221172289	-17.8896112201843	1.39602397925248e-32	2.10523940748589e-31	63.2131589969575
LOC100499177	1.40197045656309	5.47044019313164	17.8560729504451	1.60704474925108e-32	2.41692593403553e-31	63.1923356671936
DIEXF	-1.66943301039914	4.01779797010959	-17.7764088680459	2.24641878395247e-32	3.35438461989474e-31	63.1358795896105
SPATS2	0.825411375053455	6.32241171021782	17.8704434089883	1.51295247748786e-32	2.27951506608171e-31	63.1271436261404
OSGIN1	1.82782757926977	5.88191996646322	17.8352223441325	1.75414913890295e-32	2.6310663855617e-31	63.0292968784406
SERPINB9	3.25952657529778	1.02175147269841	17.7578612235116	2.42888987561515e-32	3.62361768775983e-31	63.0283495801061
CXCR4	1.97636905691495	3.32903424644855	17.7343825727818	2.68144626022438e-32	3.98972484483919e-31	62.9581699232834
RNF149	0.923244629038543	5.94249774711901	17.8124103349397	1.9306815610723e-32	2.89066413852938e-31	62.9142302373429
HIST1H2BO	4.5374032804337	0.870765794074285	17.8302228806568	1.79139257309098e-32	2.68452055487218e-31	62.8801568450449
DSCC1	-1.16581101176613	5.65895836823666	-17.7821195248684	2.19306623145039e-32	3.27764429443935e-31	62.8312385136435
NGFR	2.46047502004403	2.44631929993237	17.6681168999738	3.54638204765889e-32	5.22552364449756e-31	62.7690406803772
SNHG4	1.69392927296826	3.98917436760832	17.7192791553645	2.85773110425226e-32	4.24446669516118e-31	62.7369344241964
JRK	-1.22780077346585	5.07276671929655	-17.7112575206586	2.95605805943281e-32	4.38272295974773e-31	62.6436080214643
CECR2	2.33202286439555	2.87448429930002	17.6420322562479	3.95954942669782e-32	5.82405493510065e-31	62.6389292987105
MON1B	1.024762928798	5.96039216246954	17.7480721409238	2.53114032589919e-32	3.7694381843578e-31	62.6383162173516
KRT16	2.36780572724121	2.3369330673701	17.6382124985022	4.02399490244167e-32	5.9136459357148e-31	62.6381049073937
SKA3	-1.39645178367973	4.81299704061227	-17.6927900363881	3.19557885607291e-32	4.72945670698791e-31	62.6042614940141
ZNF622	1.02154038767735	5.98070081340362	17.731617344942	2.71288203259438e-32	4.03291014338741e-31	62.5832063795211
GIPR	5.4224569406493	0.300058944952396	17.9327259425658	1.16517726530156e-32	1.77310505777101e-31	62.5514671297596
ANLN	1.30175869741794	7.64250688648649	17.7573541906062	2.43408238990751e-32	3.62812779757694e-31	62.5404122152703
AHSA2	1.18362470123666	5.44662855817385	17.7098568296162	2.97357353891066e-32	4.40478687907369e-31	62.5269265855006
ZNF16	1.49597646470554	3.90986490177396	17.6286138912066	4.19064076601725e-32	6.14235549262686e-31	62.4927574583962
CUL2	-1.14102820364253	5.78194350161247	-17.6922165011467	3.20332264912574e-32	4.73672572802642e-31	62.4598653382681
YY1AP1	0.806931864638062	5.81444452404521	17.6908361747763	3.22203718890627e-32	4.76018992467036e-31	62.4516655230952
DDX28	-2.95205178638187	3.13860981729376	-17.5948275965593	4.83450788691159e-32	7.07369290469899e-31	62.4482918434095
ZNF512B	-1.12984390246849	6.84656667537329	-17.7121088413146	2.94546319901249e-32	4.37088966639618e-31	62.43980838026
RHOQ	1.42909700082514	5.72282217288846	17.6779644389103	3.40194218234102e-32	5.0171147316994e-31	62.4071513978979
FASTKD1	-1.55043632418822	4.14075812339872	-17.6204565752276	4.33771707472144e-32	6.35236255320852e-31	62.3883284708319
ZNF292	2.24243178156357	6.86843242050528	17.6609682056579	3.65509157412732e-32	5.38096403923463e-31	62.251478799941
METTL3	-0.954914937608381	5.55842004852143	-17.6365604820937	4.05219333229694e-32	5.94985788317243e-31	62.2433974802008
LOC493754	1.42601999510907	4.00119447236721	17.5804267243076	5.13840697694191e-32	7.47908775303538e-31	62.2345157028973
PPP2R3A	1.87747756045082	3.69544404168985	17.5768414084664	5.21701314837346e-32	7.58030650681127e-31	62.2344993451107
EIF1	1.01054957123272	9.3485305829146	17.6900185142379	3.23317496753412e-32	4.77242878702918e-31	62.1956524937833
TRIM36	1.90932069467095	4.0318703001119	17.5860816366065	5.01684282036533e-32	7.31488049937139e-31	62.1846722700327
MSL3P1	-1.87837666071821	3.62658539298992	-17.5190745187636	6.6642819294968e-32	9.61634607324457e-31	62.1130791597358
FRMD4A	-1.01298765788454	4.89903179988247	-17.5785071387337	5.18034338328246e-32	7.53357067321877e-31	62.1111432909937
ABCC1	0.892014714977139	6.53809043563341	17.6287415068178	4.18838020481698e-32	6.14235549262686e-31	62.1053674101535
B3GNT1	-3.04889804902944	2.36445574107963	-17.5119301509749	6.86936753059526e-32	9.86969953450817e-31	62.074486682454
KCNN4	1.74396801911387	3.92265707385004	17.5338092489719	6.26056766899571e-32	9.04941518550425e-31	62.0632894139256
DLC1	-1.52826794131235	4.97226967964939	-17.5576262059467	5.65940716676498e-32	8.20172664271902e-31	62.0495418753926
TBRG4	-1.127428697416	5.90537271963809	-17.5820132494811	5.10400496745706e-32	7.43548598220835e-31	61.9814702536489
MAP3K12	1.6933783033592	4.05999004046435	17.5128965951179	6.84125737984554e-32	9.83776340675295e-31	61.9700997980491
ZSCAN12P1	2.48208939356121	3.68751195985995	17.4814424077383	7.81846604076093e-32	1.11852887994599e-30	61.939272471328
YLPM1	-1.20212334497191	6.48466446726377	-17.5872300929247	4.99251040434988e-32	7.28575427594655e-31	61.9379367086995
TCF19	-1.13071009756434	5.00419389075613	-17.5341561091328	6.25136680490486e-32	9.04393239145578e-31	61.8590647980098
GABARAPL2	1.02607110571023	6.43357056070026	17.5688139344482	5.39743105075161e-32	7.8356455636085e-31	61.8541719742998
WARS	0.972890771529928	7.92809396458491	17.5877355576152	4.98183879129978e-32	7.27653030093428e-31	61.8388998598986
GNA13	1.22341957678872	8.71232962940008	17.5945236201701	4.84073179075461e-32	7.07660825774301e-31	61.8203486899246
JUN	1.50154664213271	7.6900384754173	17.5668042452962	5.44357410235299e-32	7.89577912296195e-31	61.7843770055141
ERN1	3.03516476003718	5.72509399850033	17.5254450293688	6.48661557155359e-32	9.36806207415045e-31	61.7769151894894
TBC1D30	0.773162926292238	5.83875122914942	17.5398726705443	6.10167501659632e-32	8.83501411061098e-31	61.7761028201772
NCAPH	-0.896584262853819	5.566557379459	-17.5187980940289	6.67210108831491e-32	9.61932918973953e-31	61.7310767588866
TOR1A	-0.816848441612943	5.54480274698314	-17.5147524379625	6.78760241192935e-32	9.76900712023291e-31	61.7279248723796
MRPL44	-1.61585755846056	4.35751387422822	-17.4604841076859	8.54650033844848e-32	1.21643975881032e-30	61.7086712587575
HMGXB3	-0.820263618169458	6.25995546056181	-17.5174400058672	6.71065140390561e-32	9.66657485606524e-31	61.674527310663
FZD1	-1.80052701708066	3.38905029196522	-17.4128665559331	1.04647696576253e-31	1.48190353729149e-30	61.6326633023256
ZNF443	1.48513193066073	3.57745123115816	17.4283971483433	9.7956584905119e-32	1.39068414766826e-30	61.5698606044911
ATG14	1.1953165231996	5.31706686627491	17.4719165307047	8.14128963940067e-32	1.16272355191577e-30	61.5672398552528
ZNF146	-1.10729825864433	7.09779199075344	-17.4883251989751	7.59326416976051e-32	1.09004077231824e-30	61.4829052980289
IWS1	-0.882395495130221	6.02389683169355	-17.4612038275842	8.52040178288589e-32	1.21375808702712e-30	61.4648373699345
POLR2B	-0.881384858371275	6.99156746800968	-17.4854391508283	7.68688808825173e-32	1.10064654441714e-30	61.4607701025423
GPN1	0.777019997838848	6.02167675371047	17.4703040244856	8.197249734425e-32	1.16971676244474e-30	61.4581285735667
WDR45L	0.578439118730479	6.93273853775608	17.4860502168656	7.66696846458224e-32	1.09873505228512e-30	61.4578925735575
NEU1	1.02070597950676	7.01821897270495	17.4761626209735	7.9957674169767e-32	1.1429163613805e-30	61.4358520937379
ZBTB40	1.08414164391895	6.18122886377875	17.4646996071096	8.39477453113887e-32	1.19688157935862e-30	61.4270440330332
KCTD3	-0.806620789054181	7.9191399635575	-17.4877581843503	7.61156714168554e-32	1.09173112244896e-30	61.4176328572186
NR1D2	1.57268892418544	5.89912400390389	17.4336890604573	9.57764531742344e-32	1.36088819276627e-30	61.3931469374488
SGK494	-2.17324343233937	3.34112786090377	-17.3407360048501	1.42291930320033e-31	1.99973969972456e-30	61.3489177244564
EPHA4	-1.33685868033932	6.04658292354693	-17.423966385756	9.98203405443289e-32	1.4159417941165e-30	61.3480031958747
ERBB3	-0.84151145511076	6.85031377385106	-17.4513670432268	8.88415817992732e-32	1.26342399150599e-30	61.3292872298011
ZBTB5	0.935128515685614	5.59405603989726	17.401913134097	1.09641865774523e-31	1.55000047608886e-30	61.2399516409974
NAALAD2	5.60600956786321	0.938421821144471	17.417637525035	1.02544622306219e-31	1.45335276563492e-30	61.1934495364737
ZBTB24	-1.53603710860567	4.46330496750989	-17.3291608346925	1.4949356400434e-31	2.09566669271465e-30	61.1593694015729
GOLPH3	-0.780692335745102	6.57144478204751	-17.4002837327938	1.1040502307931e-31	1.55947095099525e-30	61.1415138948394
MRPS16	-0.781877404851081	6.91624752425523	-17.4096748149265	1.06078832895605e-31	1.50089881670567e-30	61.1401008293347
PRKX	-1.27319968655088	4.36427127179871	-17.3333106028535	1.46870468362415e-31	2.06062224235992e-30	61.1331836421607
ZFP161	-2.22257132718415	3.09635376308799	-17.274323385671	1.88932027116271e-31	2.63089027601376e-30	61.1037824382499
LMAN2L	0.946547057933779	5.13664284612867	17.3664899619947	1.27496802840263e-31	1.79785542217585e-30	61.0982643023379
B4GALNT3	2.17638111592764	2.94537404382442	17.2735720801713	1.89539553956398e-31	2.63715432642829e-30	61.0610329224828
HEATR1	-1.51497943162037	6.02576605344135	-17.3642176774208	1.28737401931695e-31	1.81381997464673e-30	61.0418321284696
KDSR	1.12545290614108	4.88579102209338	17.3411716052032	1.42027844128316e-31	1.99770703549366e-30	61.0404207279909
NUDT21	-0.964153355097914	6.67330366064522	-17.3722714371538	1.24394297997604e-31	1.75558670017885e-30	61.0009532216345
C21orf58	-1.39963934326044	4.4287465514767	-17.2890330058244	1.77424584289065e-31	2.47476959770669e-30	60.9668254982079
AHI1	1.37745568856306	5.12348595093648	17.3279728867159	1.50253123000974e-31	2.10455044310577e-30	60.9451356328028
PPRC1	-0.912370380131335	6.65524630667359	-17.3438565062957	1.4041096231803e-31	1.97662704865887e-30	60.9192825502582
HSPA14	0.919294831622633	5.66677762438753	17.3345271497687	1.46110302321287e-31	2.05167816626466e-30	60.902304857678
CREM	1.03965671045785	4.75965648454658	17.3057962380931	1.65168165284819e-31	2.30766282057086e-30	60.898137061127
PSRC1	-1.41590623145431	3.99460625154709	-17.2654541196081	1.96230775830154e-31	2.7279829550985e-30	60.8927924165978
PP7080	-1.14387381420789	5.38811444379684	-17.3049199429631	1.65787221108623e-31	2.31437853574341e-30	60.8668727708563
HARS2	-0.803746048794483	6.1950710523576	-17.324193356667	1.52695655333559e-31	2.13697250192338e-30	60.844756875685
FASTKD3	-2.12388846946583	3.35042053768727	-17.2035591565912	2.5572089116517e-31	3.52861071274447e-30	60.7988296591655
TUBE1	1.87395753874444	3.46267804486013	17.2272349153985	2.31074681861134e-31	3.19643753469446e-30	60.7739714133531
POLR1A	-1.48329342691298	6.0362024112708	-17.287107544938	1.78889792366418e-31	2.49312740627998e-30	60.7158154526018
METRNL	1.65637450956127	6.53680402504205	17.3061030226633	1.64951988866005e-31	2.30656944966142e-30	60.6927774757288
FAM43A	1.87903222993567	3.1591437026077	17.1860616319803	2.75622349146972e-31	3.79071395323516e-30	60.6352998012286
XPNPEP3	1.05397966233522	5.14961171196435	17.2541751131214	2.05924230095765e-31	2.85798906566105e-30	60.5954091004862
UTP20	-1.35257090651638	6.50677921066467	-17.2617039299118	1.99401698632184e-31	2.76976246505369e-30	60.5276936623095
CHST10	-1.46937844588747	3.61420701572722	-17.1539324897315	3.16317927334559e-31	4.33259706530972e-30	60.5028142877316
DROSHA	-0.839441171467316	6.25796287661037	-17.2448446023776	2.14306603813219e-31	2.97186039981118e-30	60.488041663846
FBXO21	-0.938533565523324	5.94089758256349	-17.2389925182715	2.19738506157443e-31	3.0446617870564e-30	60.4868300876007
OSBPL1A	1.29518157964084	4.97606689719498	17.2026304474717	2.56739879887292e-31	3.5397508254205e-30	60.4538338230356
ANAPC7	-0.739260783878489	6.18574737576513	-17.2161052782406	2.42347639821294e-31	3.34960489948043e-30	60.3659907922056
PCGF5	1.43948752196692	5.65856711936342	17.1959679241188	2.6417094687213e-31	3.63920503747076e-30	60.3089281025396
ACSL3	0.886700550988182	8.15169099903447	17.2311369973133	2.27248623378941e-31	3.14611421969322e-30	60.2972318438787
TSHZ3	4.62995296750913	0.679067698370333	17.183446551501	2.78727842188513e-31	3.83027480095373e-30	60.2969936938357
ZNF365	2.10448172491088	1.97761558264995	17.0772115802225	4.39716255954175e-31	5.96416436705403e-30	60.2687440072783
SOX4	-0.956122236119912	6.64624701805417	-17.1783012550647	2.84941293078257e-31	3.91244514404004e-30	60.2151963394793
DDX20	-1.39077047824202	4.44330296245784	-17.1126883765497	3.77558688387676e-31	5.13774735931285e-30	60.1990308889968
RAB22A	0.81867851362538	7.56827229603461	17.204596919791	2.54587064055355e-31	3.51586627519551e-30	60.1986789403434
NOP16	-1.31890298465469	5.45158831276768	-17.1404286312289	3.35180427345801e-31	4.57970381285227e-30	60.1590435678467
KIAA1522	0.819987744966244	7.90563550538039	17.1923898551802	2.68250761427355e-31	3.69236685935069e-30	60.1400639125624
CCNK	0.662630486906825	6.93231206219604	17.1631486123664	3.04061817999302e-31	4.16835689170459e-30	60.0743456124366
SS18L1	0.803511078929011	7.04079053803401	17.1631364314152	3.04077697194427e-31	4.16835689170459e-30	60.0552978159841
DNTTIP2	0.99751784353713	6.25344134451659	17.1436100502437	3.30636984022893e-31	4.52501875679122e-30	60.0371764888535
DYRK3	3.07624708165277	1.72705302340132	17.0135036316418	5.78369000008581e-31	7.80051867430928e-30	59.9911443219544
KIF21A	1.28104588708386	6.52274710976442	17.1421148851092	3.32764481675635e-31	4.55041144034613e-30	59.9880361272265
NAA15	-1.15559405960948	6.54542409864365	-17.1287733440537	3.52369317924483e-31	4.79887986398131e-30	59.9707540558596
BASP1	-0.859007623816606	7.53448677943674	-17.1355493801397	3.42271030241025e-31	4.67276792632727e-30	59.9395780952014
CDC42SE1	-0.548453914404212	7.60652502966232	-17.1323422123735	3.47013812927292e-31	4.72979544205055e-30	59.9046254694119
C11orf84	1.30532532355034	5.4605654269691	17.1049948681104	3.90240312771464e-31	5.30168886335497e-30	59.9033502305486
ARIH1	0.824218713344822	7.58819709856498	17.1325553920131	3.46696518255482e-31	4.72932509894346e-30	59.8891082918515
MBTPS1	-0.635634815259627	7.80558467755534	-17.1078237966977	3.85528126890714e-31	5.24192877570756e-30	59.7947639493878
ABCB10	-1.22285795102781	4.37050075571113	-17.0299819078457	5.38760037508204e-31	7.27804755031277e-30	59.7917966585949
SF3A1	-0.707228461723022	6.80701185759114	-17.0865478762726	4.22422774014341e-31	5.73425200699337e-30	59.7676185276331
CDC20	-1.21576492536783	5.81125085555403	-17.0582804099413	4.77002100666722e-31	6.45941953971681e-30	59.7395798213407
SHROOM3	-1.24659318218774	5.27600487408539	-17.0282773261224	5.42727410951442e-31	7.32572495621623e-30	59.7333697248362
NSUN2	-0.585009008864565	7.34499913509004	-17.0663382786275	4.60757527250118e-31	6.2444966659084e-30	59.6309979115793
PAK1IP1	-1.36201470913909	4.74442874892802	-16.9862513884089	6.50416795656198e-31	8.74402772552593e-30	59.6053413718438
CSGALNACT2	1.22261268977849	5.1673856200781	17.0055294478752	5.98576712313175e-31	8.06006194583376e-30	59.5573262578273
CAMTA1	0.917529653316438	5.40860868095648	17.009291390428	5.88956325982306e-31	7.93691023024019e-30	59.5515364765394
CEBPB	2.1067643149333	6.98346303410079	17.033430690403	5.30822154772204e-31	7.17661254358152e-30	59.5507598084872
SOCS3	1.4788475258265	3.95414021495709	16.9509344775921	7.57404386603238e-31	1.01415780316674e-29	59.5267173645653
DLST	0.553603997869097	7.72026729465694	17.0479052054148	4.98770758796851e-31	6.74873961983701e-30	59.5177456932457
HKR1	0.991663022553185	4.46990812291336	16.9661601763352	7.09262552486982e-31	9.5121948097773e-30	59.5101931211162
LARP1B	1.14697553911308	5.3777413714857	16.9834017512164	6.58454174492465e-31	8.8449699712546e-30	59.4563766053222
AFF1	1.60685618682319	5.68294809212349	16.9940207049073	6.29001683434982e-31	8.46293174076158e-30	59.4489967425989
KIAA0247	1.02206581512232	5.5373785674788	16.9813477754116	6.64309345570312e-31	8.91646026911548e-30	59.4118710002255
UTP15	-1.45437534925991	4.4763113139691	-16.9300555331192	8.2881780030261e-31	1.10889191138087e-29	59.4021517867309
CTSL2	1.62421423543	2.95370376184395	16.8915828258708	9.78650277096938e-31	1.29999580890939e-29	59.3717381268714
FLJ42627	2.25274462305899	2.87001550616752	16.8585581196268	1.12886392770646e-30	1.49242057920654e-29	59.3006622791579
C7orf49	-1.23815505220406	4.22114793115494	-16.901494228268	9.37621492583611e-31	1.24648504308174e-29	59.2898326789819
DAPK3	1.38010009828603	5.51664349121404	16.9522636539971	7.53073720259522e-31	1.00916705910419e-29	59.2879460252749
NFS1	-0.985605057111934	4.88506480226679	-16.9266448116268	8.41111788972329e-31	1.12354261651543e-29	59.2762326941721
IPO8	-1.23482661629383	5.16234630245566	-16.9195858332985	8.67142371482387e-31	1.15738938712462e-29	59.2397817047845
KIAA0226L	3.81485430795009	0.47108788023435	16.9169121204456	8.77212386855469e-31	1.16989632837088e-29	59.234956789
TRIM39	1.25692223796037	3.88305308108488	16.8813166168494	1.02305515659778e-30	1.35575074793513e-29	59.2014309870312
PDCD11	-0.729166545269677	6.63751552640649	-16.9297254457803	8.29999654577033e-31	1.10958546947612e-29	59.0857954021297
WDR75	-1.01209129595578	5.9980542409801	-16.9106093114405	9.01419113174473e-31	1.20122177280716e-29	59.0729994455429
C1orf174	-1.34903219466049	4.17783395511038	-16.8422909539	1.21118462055201e-30	1.59620579937839e-29	59.0662634460713
RFC5	-0.796603209901678	5.77464915640594	-16.9063864232742	9.18012818055312e-31	1.22138793708489e-29	59.061677140124
WDR82	-0.82567895486334	6.38225436892523	-16.9073705958054	9.14118263133287e-31	1.21717466820391e-29	59.0211699614346
RIPK4	1.24570026155757	4.34495636946216	16.8365580180835	1.24161509330022e-30	1.63245053619126e-29	58.9700840699851
SPECC1	0.660976673801372	6.20317410398099	16.8887934171749	9.90519821735719e-31	1.3147185316435e-29	58.9538771403782
BRIX1	-1.3435005035104	5.6415543316847	-16.8615741660247	1.11423177736703e-30	1.47540872879542e-29	58.9364006827697
RASAL2	1.76759997757198	4.20763128104999	16.8213109290541	1.32634628538393e-30	1.73975021778517e-29	58.9079214551636
MUM1L1	5.50615177958791	0.711414663719014	16.8512772702577	1.16498876075792e-30	1.53774838476049e-29	58.8996521392911
IGF2BP2	3.5450010311792	1.35774346763297	16.7916700175555	1.50809634020416e-30	1.9719627203733e-29	58.8898540433839
C15orf39	-1.24470504246183	5.55523690732691	-16.8375779943793	1.23614530462051e-30	1.62653769272018e-29	58.8608437629957
ENDOD1	-1.07938125149188	4.91108499302651	-16.8271358760107	1.29330942283967e-30	1.6977477855236e-29	58.8294077790898
OGT	1.00023974821349	7.63751474337117	16.8853097491874	1.00554735506218e-30	1.33360618287549e-29	58.8280482152581
ZNF22	-1.75095819087678	4.36126254887644	-16.7683893154536	1.66827605550358e-30	2.1797069337689e-29	58.7726643562867
LRRC58	-1.52508715862837	7.02243905661762	-16.8549403783973	1.14667060475467e-30	1.51476454928256e-29	58.7614249399486
PIGA	1.25468677613134	4.77883763565424	16.7971778678548	1.47252229727662e-30	1.92695327853319e-29	58.7441884994806
LOC100507062	1.68012791297343	3.58556872952299	16.7612498538862	1.72075050260226e-30	2.24651299028261e-29	58.7332269476485
RRBP1	0.747623116854963	8.03318861079674	16.8589633364617	1.12688685047167e-30	1.49098541829812e-29	58.7029139082218
ARHGAP35	-1.0061976567246	7.3238268345832	-16.8387347719921	1.2299712487636e-30	1.61968812317499e-29	58.6731582989831
UNG	-0.880809903169106	6.80955489163731	-16.834767630518	1.25127533192657e-30	1.643859281315e-29	58.663231608233
KDM5B	0.909966577618216	7.50969739461414	16.8442686402087	1.20086216242653e-30	1.58385006344017e-29	58.6612737716133
DNAJC27	1.71760440414065	3.47825317334183	16.7309771162164	1.96236498627533e-30	2.55596511140721e-29	58.6025700118185
ID1	1.39825525545342	5.48612224946422	16.7973083186923	1.47169006339143e-30	1.92695327853319e-29	58.5816534743134
NAPEPLD	-1.47988436013399	3.92475908539913	-16.7247542217183	2.01611708999605e-30	2.6218928626045e-29	58.5602360346454
MTRF1	1.50932033372302	3.28599872122711	16.7048947071531	2.19777771630289e-30	2.84706696572033e-29	58.5482287470598
C5orf54	-3.64185225736261	1.99029183063755	-16.7289620125143	1.97961120694682e-30	2.5764216206209e-29	58.5480916236428
RAB5A	0.944372024421385	6.70200154660487	16.8025736218288	1.43849147172965e-30	1.88537079727325e-29	58.5303544439392
SESN3	2.44609789032962	3.36564767950512	16.7086918474072	2.16181335974422e-30	2.80264857584204e-29	58.5057288286414
CDK17	1.22079625868412	5.30064921524535	16.7491557965833	1.81346110674778e-30	2.3657038649961e-29	58.4318388595431
ITGA6	1.49061031831257	3.84851934393236	16.7014756615098	2.23067610299362e-30	2.88521478317597e-29	58.4082014780113
AHDC1	1.51354627296244	5.19796688569927	16.7212216253307	2.04728801251718e-30	2.65829539761936e-29	58.3227664624418
NLGN2	1.0199317866546	5.39777374428398	16.7229861752392	2.03165779502129e-30	2.64005011374795e-29	58.2988106823818
IPPK	0.862266239325705	4.90239570993382	16.7155462317786	2.09838574627161e-30	2.72252934217583e-29	58.2969391182401
LOC100506668	1.50628662648396	3.26642973205334	16.6449668026887	2.85219262302971e-30	3.66641578997301e-29	58.2850296435849
TMEM47	3.4359527351521	0.9580441874987	16.6180815764517	3.20645770448757e-30	4.10603358727795e-29	58.2412515514417
ZNF160	1.27462361579894	5.0527576063994	16.6764613427223	2.48694136769468e-30	3.20922896862082e-29	58.1629830138511
LOC647979	-0.982332324781707	8.55827463476249	-16.7419047473819	1.87144114240015e-30	2.43943738624318e-29	58.1627350538918
LYAR	-1.10017500010727	4.95589247244248	-16.6729992237662	2.52467234873055e-30	3.2528983328328e-29	58.154736533401
TBC1D2B	-1.01817137049646	5.26675715408882	-16.6757413887532	2.49474056135463e-30	3.21681119106359e-29	58.1101082566529
HSPA13	1.47821186130249	5.76448776058116	16.6830112858156	2.41710431731698e-30	3.12151757550649e-29	58.0956579627241
PDE4DIP	-0.730834568037275	6.9796845788692	-16.7016613404563	2.22887681756962e-30	2.88511887747944e-29	58.0938719095463
NXT2	1.41045437119961	4.55964224170849	16.6406507445645	2.90628972830566e-30	3.73308674471459e-29	58.0779789608144
CCDC126	1.83433974516549	2.5977841269594	16.5842328348293	3.71619608980315e-30	4.74424911495174e-29	58.0608703500575
TMCC3	3.19550744510001	1.37957144892377	16.5838688821469	3.72209882893998e-30	4.74816024524731e-29	58.0450074866666
TSSK3	2.99937583301966	1.36870546852506	16.5630753103157	4.07549447691208e-30	5.18710575585065e-29	58.005961194612
GKAP1	1.87489723962958	2.85207064504786	16.5513850689943	4.28881558496456e-30	5.45031548958566e-29	57.9364816594226
PIK3R1	-1.38166007769514	6.52822819377926	-16.6495755012425	2.79554609984473e-30	3.59636253644641e-29	57.9130691162803
HSP90B1	0.883519975886562	10.1756265670718	16.6976474020928	2.26810072072009e-30	2.93135366718105e-29	57.8854612219448
TIMM44	1.05538334474984	5.70938183537735	16.6304793814331	3.03789824017517e-30	3.89316553016779e-29	57.8683603757956
MARVELD1	-1.32301523064292	4.83799172205415	-16.5906197713986	3.61413022649764e-30	4.61747241466361e-29	57.8561104596318
GTF3C3	1.05504085410148	6.13908729557669	16.6392427879872	2.92415944474753e-30	3.75315752524617e-29	57.8514559178917
TRIM32	-1.63661047817784	3.6771765590789	-16.5261720625018	4.78795897559055e-30	6.0661989324073e-29	57.8103039597428
SLC41A2	1.42176600757993	3.67628135238462	16.5446366425989	4.41704081886708e-30	5.60049967056353e-29	57.783394961962
TUBB2A	1.18314549359238	4.21846319067234	16.5715688911289	3.92723376647107e-30	5.00602572488279e-29	57.7803417270943
MRPL35	-1.04075393934122	5.38344463924323	-16.5921449364365	3.59017776562883e-30	4.59037713703184e-29	57.7631888894116
PAPD5	1.08686092996258	5.34130422391183	16.5989434723761	3.48533665705831e-30	4.45973758627721e-29	57.7613533132432
DDX5	0.747526823260669	10.6663508200944	16.6713650951092	2.54268114445257e-30	3.27357963509043e-29	57.7492319760727
SLCO4C1	2.56175504860059	2.37678338232461	16.4815408488487	5.819335480219e-30	7.31748620835959e-29	57.6858858973626
HEY1	3.73066073103375	0.735763139916466	16.511147431978	5.11280537778905e-30	6.45819917961813e-29	57.661563204463
PPP4R1L	1.15746167767654	4.47616486810607	16.523472458733	4.84475623678894e-30	6.13351274065543e-29	57.6040482110479
SLC35B4	-1.26403562451717	3.9369337884526	-16.5100631160794	5.13709034554485e-30	6.48397727840695e-29	57.593400933476
SPC24	-2.19562332922869	2.89794642628695	-16.4578824010938	6.453993286174e-30	8.09119817975817e-29	57.5929284408077
TUBA1B	-0.744179617190497	10.3159075627451	-16.6332405011223	3.00158957234278e-30	3.8495846631795e-29	57.5838057266353
GTSE1	-1.2529500620588	4.27573123689413	-16.5114301593964	5.10649226760109e-30	6.45510027840972e-29	57.5664799518074
RAP2C	-1.15797725878796	6.92954014156843	-16.5631019909609	4.07502003643041e-30	5.18710575585065e-29	57.4862941766827
GART	-0.700310956824845	6.6259837385485	-16.5576076823182	4.17390368226072e-30	5.30831674388808e-29	57.471265543124
COG3	0.947982500546813	6.30664353123723	16.545076719006	4.40856262984944e-30	5.59399100315645e-29	57.4498241773624
UBTD1	1.54928045717937	3.74704610363313	16.4650635337957	6.25431661674899e-30	7.84675102014329e-29	57.4467698458195
CAMKK1	1.45694803517536	3.11298590751455	16.4369354496457	7.0738697673097e-30	8.84180851931894e-29	57.4122123515496
EPHB4	-0.926634222054886	7.24045292911959	-16.5475577961454	4.36106962066899e-30	5.53792925862325e-29	57.3828939302354
AXIN2	2.21807692221118	2.05566052811846	16.4047070496071	8.14673101842911e-30	1.00699134924027e-28	57.3770295791119
S1PR2	2.00687020293783	2.17997913401937	16.4082004813516	8.02293143896003e-30	9.93156960660012e-29	57.3576819893567
PPM1F	-1.55923215523958	3.81266194448018	-16.430136316154	7.28769410783988e-30	9.09547733279956e-29	57.335162746238
B3GALNT1	-1.07247881874454	5.32832180549795	-16.4891307668048	5.62934392438852e-30	7.09458536484353e-29	57.3160019364916
DLX3	1.5538316818536	3.17900412244008	16.429007928602	7.32380481252719e-30	9.13372943211817e-29	57.3136308419315
MLYCD	-1.54619118760682	3.71235292712208	-16.4208838898413	7.58916281715417e-30	9.45761244069198e-29	57.3109167504048
MEX3A	-1.44057740878081	3.77985653759825	-16.4193532904932	7.64023038432328e-30	9.50708429668322e-29	57.2858040084637
DCLRE1B	1.33579860925164	6.69316907318902	16.5193357553684	4.93310762243119e-30	6.24064235079722e-29	57.2578217856211
HIST1H2BG	2.66034125872529	3.1745000519762	16.385898202917	8.84709165481495e-30	1.08822361821075e-28	57.2431576374601
SEMA4B	1.06149023186494	5.98465084759045	16.485893943504	5.70959268458024e-30	7.19030331753915e-29	57.1928264785955
GPT2	1.21839153669033	5.26200505932701	16.4574940369549	6.46497314509006e-30	8.09889220063567e-29	57.1669162428618
NPY1R	-1.13206845099654	6.34622103429305	-16.4831141414393	5.779429393908e-30	7.27277480690124e-29	57.1613912842687
CHST15	0.759316279779406	6.32529612251123	16.4799033695189	5.86116426368058e-30	7.36454629194545e-29	57.1446531786638
RANBP6	-1.28585453946857	4.16235686138574	-16.4059997484564	8.10069803567214e-30	1.0020419670753e-28	57.1331231519011
RFX5	-0.906397816912079	5.34173778880487	-16.4379047190309	7.04390608431321e-30	8.81094131294347e-29	57.1239774498625
TMEM177	-2.33033362337037	2.18490351577655	-16.3466014027477	1.05122377180966e-29	1.28419768880531e-28	57.1146568033715
MLH3	-1.37742099976206	4.46751291565911	-16.4036963596336	8.18290501482859e-30	1.01071568292462e-28	57.0950034857728
GRB2	-0.483155070801988	8.66995505339167	-16.4915224858049	5.57077763338948e-30	7.02606976929153e-29	57.0547118881367
ACLY	-0.643815075557873	8.29079337750006	-16.4785470991699	5.89603874138292e-30	7.40280419751411e-29	57.0124807018111
NR4A3	4.00725230170133	2.87919617686624	16.3220801006303	1.17077300488624e-29	1.42400056245218e-28	56.9997919839871
SMOX	1.31427956752576	4.73469829982891	16.3975751219722	8.40547401442224e-30	1.03591118214589e-28	56.9900886203064
SH3BP4	0.817155786235189	6.36225326389235	16.4333393494351	7.18616392074906e-30	8.97545970206178e-29	56.9545891649583
KCTD9	1.17184067640027	5.39493171069677	16.4137482236368	7.83021095890553e-30	9.70737198493225e-29	56.940293668557
DYNLL1	0.899389012283776	7.46873458352603	16.45445738302	6.55147650676165e-30	8.20111475292529e-29	56.935079179047
RPL7L1	-1.01815714501375	5.92858574261188	-16.4144332785375	7.80673866461036e-30	9.68545233137564e-29	56.9154800860785
KIAA0494	-0.974215175671352	6.17898938852866	-16.4194443708699	7.63718188338167e-30	9.50708429668322e-29	56.9091858328968
NAP1L2	1.28775165567386	3.90753965572086	16.3672350694458	9.60195035250333e-30	1.17729485113831e-28	56.9004737136701
RTN2	2.03773342722373	2.36851429766687	16.2966053080973	1.30949602043693e-29	1.5846607413739e-28	56.8956307357082
MOGS	-1.1520392642237	5.80607782341495	-16.4018674410727	8.24877606959649e-30	1.01734904858357e-28	56.8912523109904
PVT1	0.978173865209173	6.47447278254972	16.4113652774292	7.91241348475512e-30	9.80201504585515e-29	56.88423315705
MED29	0.685034465738704	6.44563771724156	16.4149857559352	7.7878605249117e-30	9.66920411422593e-29	56.8481214322374
DARS2	-0.869091301013962	6.67019946308872	-16.4169562736492	7.72090142737382e-30	9.59319134260029e-29	56.8479273647297
MAPKAPK2	0.597902649829206	7.21500319429538	16.4180358992255	7.68446129656604e-30	9.55501343671156e-29	56.8011363539743
BRAP	0.860661853643396	5.70033974588931	16.3871585758358	8.79832145555252e-30	1.08352818867938e-28	56.7939491068955
RAB8A	-0.668955705656906	6.70732118860304	-16.4034014627097	8.19349022377199e-30	1.01127623986984e-28	56.7930193382474
TTI1	-0.877401804337589	5.75763330241319	-16.3819074634019	9.00331579277586e-30	1.10632956148702e-28	56.7871727987688
MAPK8IP2	2.08901043010391	2.78618890198873	16.2704679230237	1.46905370424462e-29	1.76971978111171e-28	56.7518860027046
KCND1	2.8727426651408	1.54940204081987	16.2615807164361	1.52765247517379e-29	1.83669733966977e-28	56.7472583927044
C18orf55	-1.53256384438772	3.6517569203603	-16.2931383382635	1.32961346129681e-29	1.60784204820881e-28	56.7380271819356
ANKRD27	-0.878347033939183	5.99955273520732	-16.3769719444897	9.20037147694332e-30	1.12971374875477e-28	56.7375597810741
ERCC6L	-1.79924911395864	4.06977244451653	-16.3022642801037	1.27731524839815e-29	1.54795798653701e-28	56.7099206820549
LOC646903	2.54813695124732	1.59948608069025	16.2477591792635	1.62349708514488e-29	1.94494020429534e-28	56.6934016360045
PARD6G	1.82758706021222	2.82989977727469	16.2703481417621	1.46982825637657e-29	1.76971978111171e-28	56.6931594557078
BICD2	-0.950893245508906	5.51970909623576	-16.3508951143834	1.03159154370262e-29	1.26113574392416e-28	56.6825963912031
GSG2	-1.5733031773304	4.03908227002683	-16.2790504505391	1.4146117492279e-29	1.70815645444674e-28	56.658043553719
INCENP	-0.987276048164823	5.94577499150899	-16.3521889692266	1.02574829719522e-29	1.25582829592188e-28	56.6579796373892
MAP3K13	1.00631914394708	4.90626430831755	16.3286449501056	1.1374862715576e-29	1.38755072250396e-28	56.6366407814432
ADAM9	0.881575515053637	6.45437901013212	16.3634372751626	9.76332518938843e-30	1.19620403272771e-28	56.629678048999
DCLRE1A	-1.28223780313889	4.78715017293638	-16.3126023851845	1.2205667235389e-29	1.48240797999016e-28	56.6124107803946
RGS2	4.66285854825357	0.964428922652136	16.3040841814166	1.26713614671231e-29	1.53785086484881e-28	56.6111075580958
SDHA	-0.879519189088235	8.20396736906472	-16.3858371094343	8.84946257334738e-30	1.08822361821075e-28	56.6012526579885
BRI3BP	-1.53001393144641	4.70975557181072	-16.3029303756872	1.2735801170246e-29	1.54455067999416e-28	56.574489615981
FAM174B	-1.06032552318457	6.04707050955593	-16.3236606283253	1.16267047218936e-29	1.41620546080807e-28	56.5684112875082
PAQR7	2.00072656826588	2.23798788453202	16.2217864146897	1.82028827109394e-29	2.16841215843974e-28	56.5580219422915
CCND1	-0.781113428261641	8.63108843422753	-16.3747561162823	9.29024727120596e-30	1.13991265857409e-28	56.5466980215228
STX7	-1.34742943088425	4.38197338703001	-16.2684219876095	1.48234011964688e-29	1.78350044323557e-28	56.5247889835147
CRKL	-0.731053727494187	6.67018085070516	-16.3367021261201	1.09793170972555e-29	1.34027809587227e-28	56.5163027927585
MAVS	-0.829019384477911	7.42158692710207	-16.351825010485	1.0273886147255e-29	1.25691640034157e-28	56.5059064037888
RHEBL1	3.01350325962187	1.1899085314852	16.2286960753294	1.76570291754175e-29	2.10775271898417e-28	56.4834596323003
RFC3	-0.974233756742222	6.02680742576856	-16.3208091766382	1.17732957207026e-29	1.43093457582144e-28	56.4680472082666
CXCL12	-0.9053860157272	6.62471432582455	-16.3230726051519	1.16567834292992e-29	1.41883585204949e-28	56.4455500825641
PFAS	-1.00763648936624	5.73148861176771	-16.3015218870625	1.28149121246622e-29	1.55189420979616e-28	56.4389362611387
UBIAD1	-1.0415297310661	4.61249133123114	-16.2545908679596	1.57538943682429e-29	1.89001527557026e-28	56.4005305637198
DSN1	-0.986631039160393	5.06807143088216	-16.2767156156687	1.42921811404641e-29	1.72454861033999e-28	56.3837989834988
BTN2A3	4.48884850352418	1.17138669210039	16.2217714645425	1.82040819806828e-29	2.16841215843974e-28	56.3792794107429
N4BP3	-0.857484655217498	8.04852358241973	-16.3245747024216	1.15801028098744e-29	1.41155713842813e-28	56.3702856630551
POLR1C	-1.15009139040072	5.09199688425494	-16.2573922960561	1.55607945445672e-29	1.86818900189047e-28	56.3545750666319
TSC1	0.991487528302574	6.11680651684933	16.2912192632393	1.3408825469448e-29	1.62029766727637e-28	56.337478661239
RAB11FIP4	0.795938294336675	5.43796445675601	16.2734531692718	1.44988208973834e-29	1.74822120178688e-28	56.313031838516
MYD88	-1.20472602809942	4.97061804629953	-16.2497765055209	1.60913953932784e-29	1.92912183911962e-28	56.2984357509039
COX15	-0.792819076517024	5.5510635800972	-16.2600476278089	1.53799645289577e-29	1.84780550849345e-28	56.2724830952612
DHX37	-1.08653993987139	5.63471954045759	-16.246114789736	1.63529573894949e-29	1.95627224164459e-28	56.2088826235881
MAPK8IP1	1.21456611191154	4.41435700831314	16.19718625991	2.02878992574682e-29	2.41147709439871e-28	56.1189361254735
EID1	-1.10574042752572	6.83220132274515	-16.2468774798856	1.62981266955413e-29	1.95110859596445e-28	56.0959866314613
CLSTN1	-0.786517471444828	6.91152862302526	-16.2432376360601	1.65614759736891e-29	1.97838660131412e-28	56.0656409338419
ALOX12P2	1.64915297039999	4.603024621712	16.1787477160349	2.20069276173426e-29	2.61209267191227e-28	56.0540022797082
TNFRSF11B	-3.91005506724031	2.91929869028472	-16.1326968654936	2.69686778729356e-29	3.18070640865286e-28	56.0532848122166
ATG9B	3.77695669497419	1.06684098945175	16.1356052106725	2.66243860039857e-29	3.1423163834203e-28	56.0476945412563
RPL23AP64	3.01448945932483	2.6287902559882	16.1147981928635	2.91884418793145e-29	3.44008105700955e-28	56.0462167088611
GPD1L	-0.855801419016307	6.51239164915513	-16.227760133999	1.77299914686802e-29	2.11495276264057e-28	56.0386285951254
ARHGAP5	1.66865642201233	7.16533623783207	16.2442906556523	1.64848508142156e-29	1.97064077924905e-28	56.0315612960106
ZNF692	-1.39427317622152	4.76224762472622	-16.1600005600624	2.39051847953394e-29	2.82937233204003e-28	55.9854904255954
VASP	0.84257317493428	5.88052821941094	16.1985680827934	2.01646506758896e-29	2.40023927333507e-28	55.9464297340731
MAGI3	1.54351163654765	5.05193416670885	16.1686030249146	2.30144900323555e-29	2.7278124117726e-28	55.9000249823045
FAM46C	1.2252958132096	4.75801050615648	16.1606533598685	2.38363941888013e-29	2.8232284448549e-28	55.8958673490328
SLU7	0.901930771764938	6.5170672437749	16.1983162284404	2.01870579638068e-29	2.40119742095808e-28	55.8947175502627
ANKRD13A	0.996546941908222	4.63203813202369	16.146082988145	2.54202849797835e-29	3.00656892504879e-28	55.8761800746738
TFG	0.655966481731109	7.35289928305611	16.1961873398275	2.03774676053293e-29	2.42040318346255e-28	55.8233037332685
SPPL2A	-0.778770496352399	6.9074306974699	-16.1737959122741	2.2493066384009e-29	2.66790100855437e-28	55.7664167002152
GMEB2	0.964320096954799	5.97096288018866	16.142086975404	2.58729010422507e-29	3.05793920162969e-28	55.6978463611739
MYLIP	0.817656677054861	6.59466243794412	16.1363348925721	2.65387021503662e-29	3.1344156409797e-28	55.6426231391055
RAP1GAP2	-1.01785787912729	4.87164584302911	-16.077100866621	3.44839818224528e-29	4.04708850525404e-28	55.6254805257017
RPIA	-1.31621059693883	4.42777017236619	-16.0691221744191	3.57233636033203e-29	4.1866680651852e-28	55.6218963178495
TJAP1	0.939620071578369	4.75441567347551	16.0735780064057	3.50257840452418e-29	4.10779251313201e-28	55.5209682452187
ZFYVE9	1.27322320549537	4.05787176322319	16.0402950123004	4.05869909559268e-29	4.72685819461644e-28	55.5074971453636
GRPEL2	1.06385050620652	6.00372094482215	16.0874614888479	3.29389421303805e-29	3.87664228141086e-28	55.4397427531399
SLC25A44	0.710139477977895	5.80640047222915	16.0802958828543	3.39998976527335e-29	3.99307786758649e-28	55.417593194083
DNA2	-1.22967626233639	4.96550462999431	-16.0456821785023	3.96299837176287e-29	4.62506523163728e-28	55.4018409742249
PALLD	0.765797828435311	6.56826671395479	16.0816443559922	3.37976453456376e-29	3.97211398988365e-28	55.3704531209339
CROCCP3	2.4636989967005	2.17079906382536	15.9482059893166	6.10631026798933e-29	7.02835051079515e-28	55.365659980989
RHPN1	1.42973209803178	7.64870878645411	16.0949153852318	3.18706378222083e-29	3.75355314745501e-28	55.349004152708
TSKU	-1.37557866467514	6.67585422351375	-16.0562915844997	3.78111498884809e-29	4.42205364150318e-28	55.3293875151239
BRD8	-0.668980686462649	6.24906115220017	-16.0590230663172	3.73566306761256e-29	4.37195445365658e-28	55.3291712892204
HEATR3	-1.21159694459269	4.01439965234837	-15.9817563993469	5.2613424200837e-29	6.08932115110586e-28	55.2924689711205
EIF2B5	-0.706678848254785	6.05701592655702	-16.0499019979693	3.88962379183038e-29	4.5426025345371e-28	55.2915359167676
ZNF275	1.24348639543248	4.56713233383318	16.0180166138125	4.47980737323296e-29	5.21003466689485e-28	55.2804427456992
SRSF2	-0.775063866718121	8.30247843592608	-16.0830170235983	3.35930077809329e-29	3.95084009935529e-28	55.2733690919317
PARP4	-1.24226974982969	6.20922585528723	-16.0425509491626	4.01834345397238e-29	4.68312027346579e-28	55.2647852884082
DPM1	1.02551701035782	7.56602075516037	16.0601841426021	3.71650965811969e-29	4.35258456039172e-28	55.1895715251882
NEDD4L	0.975247041414684	5.39657279606342	15.9917557778348	5.0330420006302e-29	5.83721181820662e-28	55.1629702951425
RRAGA	-1.23341210638698	5.00165503738385	-15.9842119734168	5.20433032403793e-29	6.03168540119268e-28	55.1590456725034
IARS	0.772900687600226	8.53186181069832	16.0549807196667	3.80312505261471e-29	4.44468646959667e-28	55.1277808876289
CDK1	-1.0874055278342	6.71044490359801	-16.0281921761322	4.28227093692889e-29	4.9837647285455e-28	55.1029775402491
IL17RA	0.920448026878014	5.25852525261865	15.9939456396344	4.98439019529702e-29	5.78479816975346e-28	55.0773883702388
ZFYVE1	1.03268662077485	5.08625321664799	15.9654026738387	5.65740721350674e-29	6.5431866001858e-28	55.0572936070095
APEX2	-1.13852767533214	4.80340317143835	-15.9611457613397	5.76533833378312e-29	6.64962195132337e-28	55.0457644544161
CDC6	0.821507973220604	6.83796578638287	16.0167125659343	4.5057769520644e-29	5.23659581280925e-28	55.0456953924809
NAPA	0.891310132100539	6.83151133216405	16.0105959791771	4.62962302387599e-29	5.37679273967376e-28	55.0429900152545
ADCY6	-1.11903131300244	5.0833044932419	-15.964336783635	5.68423979683654e-29	6.569677011907e-28	55.0314802956584
HSPB1	1.55833368491856	9.38502091054657	16.0433174181132	4.00472447756017e-29	4.67050294021731e-28	55.028875369679
ARMC7	-2.24814347776259	3.29521842135572	-15.8737055507104	8.50412465827836e-29	9.69481804942381e-28	55.0058961707256
ASH2L	-0.993345321207885	4.82824392966052	-15.9534222892697	5.96648074482109e-29	6.87213663749228e-28	55.0051513496031
C7orf42	-0.685437232291713	6.28451066804743	-15.9834890862335	5.22104902139359e-29	6.0468714566334e-28	54.9749744415837
MTPAP	-1.08723901122523	5.13540138813546	-15.9323514254224	6.55188923947248e-29	7.52567277753694e-28	54.9295478856278
KLF4	1.07699241131752	4.91206510458347	15.9264836716234	6.72497225214001e-29	7.70859739169223e-28	54.9183536988398
STK38L	1.27512542279834	4.85735748005572	15.9430796497533	6.24694147728378e-29	7.18033328289305e-28	54.900694538892
ISG20	1.3999655296621	4.29683423423227	15.896679671096	7.6778065918738e-29	8.78273853915851e-28	54.8371578090621
SWT1	2.35707872383014	2.178888566928	15.8218697200799	1.07126517812125e-28	1.21216771575777e-27	54.8214235236317
ZNF507	-1.59415644369326	5.05189070610121	-15.8873645292221	8.00263773466444e-29	9.14805970434232e-28	54.7929981002832
KIF23	-0.91636761848495	7.00670045513379	-15.9592247999742	5.81471925714389e-29	6.70195484882663e-28	54.7908684416455
C5orf24	-1.17837484690247	6.52790402032624	-15.943360009244	6.2391667711953e-29	7.17632909776274e-28	54.7777883321849
C1orf9	1.20457349726349	7.50916732736272	15.9631817091292	5.71346212018248e-29	6.59433681835278e-28	54.7752803338105
SUV39H1	-1.2212321889151	4.07399152740078	-15.8700642858638	8.64307364241921e-29	9.84650978173153e-28	54.7726747239665
C6orf145	3.61498139896542	0.736217407297817	15.8750588422031	8.45305857880241e-29	9.64317542100215e-28	54.765831922599
FLT1	3.36224332652244	0.472733673936658	15.843140859464	9.74392462796373e-29	1.10704752362816e-27	54.7551339521677
TRERF1	-1.47090619005567	3.96149478365189	-15.8471444836375	9.57169880887177e-29	1.08821951651646e-27	54.735819863152
ZNF689	-1.62246957165212	3.60206149414142	-15.8273570869672	1.04538360786204e-28	1.18368283398001e-27	54.7211457793944
ASNSD1	-0.926692102958623	5.67031085932067	-15.9125081578338	7.15597617141591e-29	8.19702366375067e-28	54.7199792656251
SUPT16H	-0.704624800136994	8.55912447217095	-15.9639830624432	5.69317260377753e-29	6.57545708740161e-28	54.7169715602252
SPAG4	2.70839354129532	2.10792757281798	15.7969317690275	1.19725704294344e-28	1.34925382656241e-27	54.7075014418224
ETAA1	-2.283628890504	2.91667234338207	-15.7880096161116	1.24586993658758e-28	1.40120570406797e-27	54.6663580226496
COPA	0.816307577609612	7.24135662179762	15.9297250769913	6.62879825561516e-29	7.60878668681592e-28	54.6452145363212
IFNGR2	1.23483494389348	3.71304896011338	15.830544926401	1.03063784408527e-28	1.16856863081234e-27	54.6350367065923
TMX1	-1.10524644833901	6.64035044800814	-15.9123006195432	7.16258186931653e-29	8.19897461892195e-28	54.6125378279353
MAP3K9	1.71195037303343	5.40103454426469	15.8856433264892	8.06415526654247e-29	9.21208556541368e-28	54.5994160183844
MBOAT7	1.23788936582455	7.90453215489587	15.9295079957791	6.63519568956894e-29	7.61090622169759e-28	54.5909609888738
FLJ43663	2.93756986434097	1.85939094048972	15.7696629987341	1.35216634316601e-28	1.5187125536003e-27	54.5549294104446
ZNF654	1.59715552847521	5.12790179426344	15.8529583476818	9.32703995514248e-29	1.06112528033879e-27	54.5197669849267
PNPO	-0.601958897968983	6.73192620088704	-15.8851137246591	8.08317935055135e-29	9.22751477533248e-28	54.4910290609643
CX3CL1	3.9197349229783	0.675084376363929	15.810607238462	1.1264235121772e-28	1.27285856876024e-27	54.4773360092398
SOS2	1.27976722297736	5.53505146720014	15.8310877553837	1.02814785529487e-28	1.16653627760864e-27	54.339568147727
CERS6	1.15878414458375	7.60168492198361	15.8687095376546	8.69535141104769e-29	9.89932314488506e-28	54.3364487243937
DNAJC3	1.04483458089957	6.45664733779249	15.8354519832156	1.00834761189906e-28	1.14484762127629e-27	54.2829972672207
TFEB	4.03228506989432	0.572545184054693	15.766148195358	1.37354922155601e-28	1.54169377055723e-27	54.2815312911333
ARFIP2	0.902449221914673	6.00782276751224	15.8100737187226	1.1291062187852e-28	1.27502852146952e-27	54.210070538493
MEST	-0.734471065021462	6.6680476367913	-15.8192448322726	1.08387270863163e-28	1.22560427174817e-27	54.1974469197128
PPFIA1	0.77963236311642	7.33156222407803	15.8294419562588	1.03571594215363e-28	1.17353071928031e-27	54.1759204434425
FBXL14	1.55140196102841	3.89999911628516	15.7520307331648	1.46291928232188e-28	1.63980308830771e-27	54.165682912306
C1orf109	-1.15974354758417	4.34384395326132	-15.7367778651261	1.56606744073639e-28	1.75072940366814e-27	54.1627206370073
HLTF	-1.15495488957187	6.80670064866546	-15.8036308820942	1.16201504389171e-28	1.31130496585998e-27	54.1231555131274
C9orf64	-1.2179448463886	4.40624268181464	-15.737776825255	1.55909335398687e-28	1.74409881284793e-27	54.120568238811
GPRIN1	0.879724916962389	5.58510716325609	15.7889046492215	1.24090496001339e-28	1.39656087155209e-27	54.1184183702407
TMEM70	-1.07459378531192	5.28148760874128	-15.7605376223002	1.40838947726617e-28	1.57973880736415e-27	54.0865199795362
ISL2	3.12918544887355	1.43050811537917	15.6584511852876	2.22311293687843e-28	2.46710953924054e-27	54.0648049590156
GFPT1	1.10534968327198	7.3653618920997	15.7950572658045	1.20730945836854e-28	1.35966622099364e-27	54.0354933600644
GNPDA1	0.705369318870949	6.09217817796005	15.7723508526315	1.33604063657281e-28	1.50160911330939e-27	54.0243340351958
CYP51A1	0.884362534099197	8.22199649178182	15.8006784181573	1.17741655198784e-28	1.32778923907247e-27	54.0054019712619
LOC100128191	-2.02979128799852	2.37751823435716	-15.6286390823026	2.54073783432696e-28	2.80841371720318e-27	53.961091279869
TMEM216	-1.57585297433763	3.42025150717197	-15.6530828655065	2.277203389003e-28	2.5237872417287e-27	53.9601055070511
SACS	-1.53523674969253	4.96473212107738	-15.7165704049583	1.71408299305216e-28	1.91363978476664e-27	53.950010201554
GEMIN6	-2.57237026559322	2.74790553326371	-15.624223386795	2.59151982182462e-28	2.86076419143201e-27	53.931100425897
ING2	1.43690953865721	3.38336190956106	15.6614583210392	2.19338031152827e-28	2.43734832757467e-27	53.9180869924095
MRC2	1.56251851427902	3.77431941566124	15.6753252384164	2.0613660574344e-28	2.29522542906344e-27	53.9180608993573
KIF11	-0.950722404009746	6.87691715976098	-15.7393580170298	1.54811833240267e-28	1.73298065536159e-27	53.8193985891739
FDPS	0.885886766433224	7.52405088566874	15.7503692530449	1.47381498886431e-28	1.65090970353427e-27	53.8183553345823
TCP11L2	2.8157001664662	1.95561334390867	15.5910178871886	3.0075956660423e-28	3.2961356434398e-27	53.7910717499926
C8orf85	-1.34577566548867	3.66744902418615	-15.6317060958907	2.50605653372744e-28	2.77191067923662e-27	53.7870196607243
MORC3	1.13159451266988	5.41611944338157	15.6990320475344	1.85391881374846e-28	2.06699588274195e-27	53.7736342926432
ENPP4	-1.81486674343513	3.41623619595774	-15.6094397064615	2.76909022944725e-28	3.0447248518919e-27	53.7463600500279
TBCC	-1.16318636124789	4.48997473394307	-15.6376591828958	2.44009360308708e-28	2.70073629503828e-27	53.7391550234992
PAIP2	0.927678080738551	7.22398610518397	15.7253729953361	1.64794929897086e-28	1.84103567641875e-27	53.7253373858595
CNOT8	-0.775190293599691	6.03196789626188	-15.6880260080853	1.94747820220404e-28	2.16986178905132e-27	53.6768984378064
DLX2	2.35587768797655	3.12502205100792	15.5824090980382	3.12603705885371e-28	3.41921803611965e-27	53.6755980742377
TRMT1L	-1.46051315893983	3.9295347116919	-15.6132558676417	2.72211348747312e-28	2.99504118187503e-27	53.6745809732054
DRD1	-2.82831756079664	2.74621479866302	-15.556696479484	3.50849170157542e-28	3.82752871605658e-27	53.596387024356
CSNK1A1	0.58051500888587	8.27021578098232	15.7062972326962	1.79465076162085e-28	2.00225078968293e-27	53.5777717861612
LOC100506428	1.72705615745098	3.34891969265933	15.5618211445351	3.42868145619678e-28	3.74290265492395e-27	53.5706477037702
USP53	1.38827432491612	5.57794715856829	15.6580735960756	2.22687484405827e-28	2.46964554986939e-27	53.5673325132008
LONP2	-1.03077542636937	5.24538308447658	-15.6411539370629	2.40218685567426e-28	2.66054125657592e-27	53.5672890918094
WDFY2	1.34253683609552	4.07734051969247	15.6078773450811	2.78855738718701e-28	3.06411522623624e-27	53.5571686292701
ACSS2	1.1223626902043	4.80018641176269	15.6280292749728	2.54769078689968e-28	2.81423914928073e-27	53.556197271035
WDR43	-0.91062126833232	6.92341434819325	-15.6604081000571	2.20371847596701e-28	2.44721034475911e-27	53.487721359047
TRIM29	3.00733918608307	1.29012680024644	15.5390355381558	3.79813992674133e-28	4.1381167514542e-27	53.478130755529
ARHGAP10	0.771091061027537	5.04960388756496	15.6143654202836	2.70860602547407e-28	2.98407224093859e-27	53.4563352719207
PCIF1	-1.11906843049032	4.79255685226584	-15.5949651105335	2.95480909540662e-28	3.24040834830035e-27	53.4531442067869
IDI1	1.00044338142382	8.24081320584377	15.6728004288596	2.08479256772541e-28	2.31976519644975e-27	53.4243921966736
MAPK6	1.05287514337218	8.55379525524906	15.6710622979283	2.10107538040423e-28	2.33632876741226e-27	53.4070113583843
NEURL4	-0.953862773804675	5.80958515589995	-15.6142210444491	2.71035980267024e-28	2.98407224093859e-27	53.3729367922316
MSL1	-0.879782100534823	5.7824610829862	-15.6061979443768	2.80963646851579e-28	3.08525018381209e-27	53.3392457905223
PBK	-1.1790302079671	4.65003996862297	-15.5724129774705	3.26946830554707e-28	3.57142965003065e-27	53.3281316817826
ABT1	-1.32657794386048	4.60890022448823	-15.5422608863042	3.74350258176394e-28	4.08124753438202e-27	53.2655244686517
METTL14	-1.2923703841193	3.90265465300848	-15.5224794692846	4.09149101487342e-28	4.44903093190787e-27	53.2654969457494
ASAP1	0.99976345470764	7.13559131245031	15.615683389697	2.69264894643981e-28	2.96848127753852e-27	53.2380139171097
DPY19L4	-1.21356407458084	6.08317392779011	-15.5882679169671	3.04493111618677e-28	3.33486758265275e-27	53.2314663593284
LARS2	-1.18787376478023	4.03295239911592	-15.5216226090729	4.10727938395356e-28	4.46329697317994e-27	53.2053115793337
RAI1	-1.04519724315015	6.55204597434528	-15.5864076644634	3.07045125856336e-28	3.36061694032811e-27	53.1949932992968
SRRM3	1.98821800108486	2.70412506780463	15.4666546220142	5.25942498588133e-28	5.67474990089544e-27	53.1671983331834
CBX5	-1.28051689365496	7.49717301415914	-15.5989739243916	2.90215283062968e-28	3.18475091466213e-27	53.1456253188381
PMP22	-1.39366330066273	3.57363474001402	-15.4793600825646	4.96709728515839e-28	5.36626195070987e-27	53.1225248297375
FAM176B	1.72295069754459	3.30216014933507	15.4911496738334	4.71047988299339e-28	5.10551299826192e-27	53.1188549056209
STK19	1.3217602801515	3.61101426838231	15.4845671404264	4.85206778081709e-28	5.24876982964975e-27	53.1093899685668
GLG1	-0.641789461980503	7.2178795839263	-15.5815749362642	3.13776015364743e-28	3.42979743853592e-27	53.0912644633892
P2RY2	-1.29563272467387	4.51173080635961	-15.5043276433469	4.43939292219993e-28	4.81481240148325e-27	53.081423027474
GLIS2	1.0100416347233	4.8418097925155	15.5084896333732	4.35708063227614e-28	4.73167639572637e-27	53.0175281705544
ABCB1	6.88365679826188	-0.343223156359822	15.6193046037155	2.64929103409241e-28	2.92260839407397e-27	53.0164342014602
SELRC1	-0.942484643179009	4.87121352270971	-15.4908681186678	4.71645005680167e-28	5.1086729760331e-27	52.9797074383724
ERLIN1	-0.72895083601173	5.96089034329135	-15.5314908832701	3.92910090251286e-28	4.27801324828289e-27	52.9685248314056
ORC5	-1.09478539710634	4.95855158602421	-15.4873669031965	4.79132991468864e-28	5.18642080862478e-27	52.9235012184392
RILP	2.10446711970716	2.13486517018157	15.3860652878933	7.56259952324134e-28	8.06098880985903e-27	52.8658195620266
MAP2K1	0.595595126191371	6.48450715550572	15.5244159679343	4.05603397999563e-28	4.41334497602127e-27	52.8612636244965
NLN	-0.829922086928809	6.26961414777045	-15.5046614652387	4.43273355060649e-28	4.81070966257903e-27	52.8139509930745
DPF1	1.85695087898442	2.17825932367395	15.379422156755	7.79271831608616e-28	8.30098223682961e-27	52.8010866799878
CLDN12	1.33551891396451	5.12088484690247	15.4805567749692	4.9404205526672e-28	5.34089161750525e-27	52.7929316252267
ID2	1.26712826629961	5.2086215221925	15.4557476631716	5.52414756089276e-28	5.948863091331e-27	52.7036086024915
C1GALT1C1	-1.25027605691858	4.57382274953506	-15.4221104542335	6.42804014262207e-28	6.88236513093543e-27	52.675122759013
LPIN2	0.907318658256463	5.53314388175899	15.4577872673992	5.47364497993781e-28	5.89827568585566e-27	52.6729635681857
MANSC1	-1.65201518208797	3.29667765863001	-15.3544628809676	8.72208764222838e-28	9.27324817092355e-27	52.630623409408
PPM1B	0.771700437116474	6.14605421458304	15.4591904115891	5.43917172998163e-28	5.86490702851146e-27	52.604747765914
C1orf144	-0.534301609537164	7.43033917565231	-15.4740381499259	5.08750070733043e-28	5.49279288763034e-27	52.5842321434844
ALS2	0.930771169636055	5.894525699483	15.4492428850268	5.68836562943628e-28	6.12176491548856e-27	52.5788262694857
C5orf43	-1.05358060986852	6.25141944383729	-15.4457373451046	5.77889347677389e-28	6.211196304985e-27	52.5724904063224
DMTF1	0.898935648543793	5.74805688487495	15.438572514994	5.96845438375916e-28	6.40670289563467e-27	52.568173092915
UAP1	1.03334650346999	4.73320015916856	15.4138981499746	6.67045964804889e-28	7.13734914612729e-27	52.5622454749756
CENPI	-1.5126325153975	3.99283539150963	-15.3706746261568	8.10651642775492e-28	8.62975052436494e-27	52.5452751882789
ACSL4	1.78857030316971	3.40253796654576	15.3529897592658	8.78030256216602e-28	9.32921093072837e-27	52.5417302794267
NAP1L4	-0.63053992232723	6.53311992726142	-15.44574289691	5.77874896568202e-28	6.211196304985e-27	52.5295661343945
UVRAG	0.814322722793344	5.78379693961943	15.430075502787	6.2013884112271e-28	6.64820639675398e-27	52.5275704443614
DGKE	1.30776168284834	6.24282021972757	15.4415090448295	5.89001703007652e-28	6.32656678298007e-27	52.5093266308223
BSDC1	0.633032474556608	6.38980004229096	15.4376719184915	5.99272007451211e-28	6.42862415177297e-27	52.5013843811292
SPRYD3	-1.03683201012932	5.55953868100769	-15.4032855545073	6.99741090764764e-28	7.47761661466448e-27	52.4731513406418
WHAMM	0.729319212561546	5.47808293282616	15.3992490700288	7.12595755619089e-28	7.60526574152753e-27	52.4330448586026
SOCS1	3.01573601775604	1.69538940590711	15.2821628137362	1.20934677553421e-27	1.27201984113423e-26	52.4027823338902
PIF1	-1.81529340728662	3.28243429009725	-15.3024882166455	1.10311837487622e-27	1.16541703736133e-26	52.3845968962813
ZFYVE27	0.734928034328069	5.45246351938624	15.3920717924944	7.3604236542855e-28	7.85049267820604e-27	52.3687501733367
TERF2IP	0.602939653644661	6.91696627912909	15.4137052974541	6.67626168969257e-28	7.13898980168917e-27	52.3388358754863
FAM20B	-0.800002569165169	6.49485814155596	-15.4008680239032	7.07411709826024e-28	7.55475953712033e-27	52.3277133355187
TXNRD1	0.766789293234554	8.70475445202849	15.4239167532574	6.37592042394167e-28	6.83093486034596e-27	52.2826704133129
NFIB	-1.07198434776053	5.49559576992737	-15.3547641813489	8.7102287524765e-28	9.26653089417411e-27	52.2703092112598
EXOSC3	-1.08901416401078	4.39757736265478	-15.320547110016	1.01663381511882e-27	1.07813468129658e-26	52.2288772303621
CDC42EP1	1.835798354373	2.8313519152511	15.2546286032855	1.36986117339714e-27	1.43543598144698e-26	52.2074108849988
JMY	1.4234696871395	5.91802935277766	15.3484867812691	8.96068668120314e-28	9.5148269242185e-27	52.1940602965568
TADA1	-1.43614145993671	4.19121871509915	-15.276534658166	1.24054107698255e-27	1.30319151830755e-26	52.1755344813129
BBS10	-1.61824018209172	3.89167700743035	-15.2662473829534	1.29966620813781e-27	1.36358956492451e-26	52.1523208506638
C2orf68	-1.12329938563459	4.6548696481035	-15.2958578455584	1.13669740430383e-27	1.20013430489755e-26	52.1221540000426
LYRM7	-1.48530704942394	4.32823686221581	-15.2766575735684	1.23985124099916e-27	1.30319151830755e-26	52.1144531546464
GOSR2	0.653267430341674	6.2895273832144	15.3476253664728	8.99561650155785e-28	9.54585598807445e-27	52.0944585801964
BCL2L2	-0.920583695201229	4.91901074529905	-15.3065118699592	1.08322928534334e-27	1.14657763089127e-26	52.0911842759665
EGLN1	-0.951049067204027	5.22569289593495	-15.3100836814955	1.0658761208903e-27	1.12892414476057e-26	52.0833964845695
HES1	-1.37885267966178	5.18177464139377	-15.264000048811	1.31295531928384e-27	1.37666863697197e-26	52.0363017902028
PDIK1L	-1.73125843082254	4.29227814428175	-15.2360897451991	1.48984985610928e-27	1.55726556209823e-26	52.0068698332012
PLIN3	0.932558145660416	5.12996652478807	15.2946003824482	1.14318081044984e-27	1.20621803621218e-26	51.9970756718915
TRIM65	-1.00997676840892	4.9865493757166	-15.282357506214	1.20828192032455e-27	1.27169961205209e-26	51.9842243693865
CITED2	-0.980465809441773	5.89856687004644	-15.2848336216851	1.19482100312824e-27	1.25832408415093e-26	51.9682779026499
EME1	-1.2889389422012	3.5734703775148	-15.2232464145941	1.57912377463001e-27	1.64441257826353e-26	51.9680939272446
PLRG1	0.715987622698254	5.63292617341647	15.3052762892793	1.08929812617026e-27	1.15154373337999e-26	51.9653242359569
E2F4	-0.81417003952018	5.84846725078431	-15.3060509720946	1.08548910400088e-27	1.14824287003863e-26	51.9609394660363
ABI2	0.769193666984256	6.46976871359186	15.3108697748373	1.0620946980946e-27	1.12563192211242e-26	51.8998799405852
KBTBD6	-1.16593199399053	4.67799213089447	-15.2457125403314	1.42630417311661e-27	1.4936450213652e-26	51.8975783682957
FAM110C	1.02361051653994	4.18093396982896	15.234849430183	1.49824508973786e-27	1.56408557308214e-26	51.8543707450281
SHISA2	-1.383193117931	4.29652836485117	-15.2188125924505	1.61117716785833e-27	1.67674716585331e-26	51.8498826833646
SLC5A3	2.08827406904339	6.10300102856055	15.2928141371197	1.15245460073837e-27	1.21523649071554e-26	51.8029970019937
ABHD10	-1.80218522091087	3.55795584521966	-15.1626194009845	2.07893160703058e-27	2.1501578352492e-26	51.7338778752835
LRTOMT	1.47324840579088	3.42467578949789	15.1595955476144	2.10766602821148e-27	2.17718385767812e-26	51.6845912722281
C9orf69	-1.29153445326395	5.35113229966545	-15.2238864031701	1.57455039363332e-27	1.64067169988309e-26	51.6705707919951
UBR5	1.1214247858874	8.87619448443903	15.2909159710821	1.16239242619871e-27	1.22494334818823e-26	51.6641947896993
SHB	1.11695949363155	5.51057837888022	15.2266976100607	1.55461870188157e-27	1.62192409047208e-26	51.6591982762857
BUD13	-2.20204424377443	3.20157335068331	-15.1220220082391	2.49988309209714e-27	2.571220469387e-26	51.6499855607669
MARCH6	0.86809337965894	8.0725854640092	15.2763209817071	1.24174120889448e-27	1.30363339469877e-26	51.6391290432935
PTRF	1.78386982173011	2.28144075355889	15.1187082932735	2.53781517035391e-27	2.60863066435149e-26	51.6289695472903
INTS10	-0.960631453584697	5.04603779755179	-15.1999395960629	1.75510446886683e-27	1.82086644772511e-26	51.6096400405012
RHBDL3	5.11218249468442	-0.227728896897003	15.2356503972984	1.49281821304493e-27	1.55939361617511e-26	51.6037639145826
HIST2H2BF	3.30269413796482	2.94749073722386	15.1074288546352	2.67132455079704e-27	2.74249427793307e-26	51.587296277799
ZCCHC6	1.16153438608238	5.8028085348642	15.2239925671345	1.57379303175204e-27	1.64067169988309e-26	51.5760086166453
VMA21	-1.02817956231818	5.41911201736349	-15.2098545647337	1.67794868523913e-27	1.74406549483774e-26	51.5756085226124
ATF5	-0.795424159248519	6.4443887740544	-15.2363204579524	1.48829347493219e-27	1.55661163694597e-26	51.5714239569301
HCAR1	-2.27479745046375	2.92152270118206	-15.0882404957746	2.9148881681958e-27	2.98156512078939e-26	51.5378379568884
ABCE1	-1.02980406034739	6.99811126334909	-15.2364811683932	1.48721029384477e-27	1.55645212479724e-26	51.5323743755588
ZNF263	0.798444636105885	5.54161663871086	15.2018313951497	1.74011232665315e-27	1.80643318131269e-26	51.5317602794734
EPS8L1	1.4950607063194	4.34839342333723	15.1615844168122	2.08872199965729e-27	2.15894849952216e-26	51.5128283603423
LYSMD1	-1.75549787160149	3.18104277505359	-15.0926256546974	2.8573265570896e-27	2.93165210679549e-26	51.5107906173031
PLAC2	0.97008580534991	4.51540839942067	15.1647347598638	2.05906481151582e-27	2.13092821211576e-26	51.4996897008745
ARID4B	1.24715553136601	6.60412853295851	15.2182537980208	1.61526303025533e-27	1.67995391281033e-26	51.4806357700539
SEC23A	-0.936603665059338	6.13725933427378	-15.1971426318893	1.77750828912485e-27	1.84296643690787e-26	51.4634816761525
PLCXD1	1.30092254625981	3.88270439243412	15.1505057890755	2.19647064718093e-27	2.26332563792075e-26	51.4441333412859
KLHL12	0.920747723901843	6.00639583828455	15.2036966134339	1.72545696102238e-27	1.79233181466698e-26	51.434153319097
TSEN15	0.89241472243052	5.72054121211285	15.1900222570957	1.83585008189334e-27	1.90227737110187e-26	51.4271402246107
MRPS26	-1.68692600380379	5.07728293120788	-15.1487349445527	2.21420461945417e-27	2.28019446156105e-26	51.4012040945779
PLEKHO1	1.57905076620816	2.99391595414818	15.0900748022766	2.89066963455919e-27	2.96222787796372e-26	51.3789106838748
PASK	-0.926258581203719	4.63085649253843	-15.1415657296218	2.28748442138701e-27	2.35420858235546e-26	51.3518382440065
CSTF2	-0.646465384148549	5.37966617723225	-15.1563095839526	2.13934438025732e-27	2.20718046979787e-26	51.3315080339218
TOB2	0.961399472014477	6.11490189206337	15.1751633663622	1.9638790210189e-27	2.03367880789598e-26	51.2997560804517
HAPLN3	4.8742687517417	0.355250793094466	15.1084364277885	2.65911631847822e-27	2.73163767261853e-26	51.2968960313164
FAM115A	-1.41433810696052	3.68887554503111	-15.0833238590668	2.98081462701147e-27	3.04713593044865e-26	51.2848811633328
TP53	-0.618557341992693	6.90017374161109	-15.1552789423573	2.14937862967207e-27	2.21616573382464e-26	51.1973620634799
ZNF189	1.40643631476129	3.6232423510435	15.0702017868429	3.16420509327054e-27	3.23065726372751e-26	51.1958052055793
HEXB	0.660552001220927	7.09893722104968	15.1589262500209	2.11407989796792e-27	2.18246124775404e-26	51.1656101268898
TRIM45	-1.30877314061185	3.29120713053933	-15.0108437326396	4.14641634683984e-27	4.17990759400539e-26	51.0811434362639
CTDSP1	-1.10194358698095	5.30302192980947	-15.0894831785479	2.89845870633669e-27	2.96657425977814e-26	51.0781220743194
ALDH5A1	-0.881924837303735	5.03617592831211	-15.0911807738277	2.87616530043483e-27	2.94917158089957e-26	51.0560704943804
FBXW7	1.02507465162299	4.56939705190165	15.065757467647	3.22885716738408e-27	3.29264678459338e-26	50.9743011238195
NOL9	-0.893695795453434	4.94902957717781	-15.0578708970847	3.34687318247249e-27	3.40676245305356e-26	50.9730706358947
HEG1	1.53025134555266	2.89263086819461	14.9972124494162	4.4122656077309e-27	4.43720565385998e-26	50.9590605256668
TRIB2	-1.08099279046118	4.106327892923	-15.0220760301272	3.93950253591144e-27	3.97611589683662e-26	50.9560920817582
PQLC1	1.31834845499906	4.42858290541973	15.0536757925499	3.41140769428989e-27	3.46822992579356e-26	50.9557585709263
EN2	2.19031561945168	2.14312627039645	14.9655208751079	5.09854652482884e-27	5.1028181975606e-26	50.9434412678846
C10orf118	1.75190136052059	6.27634671947306	15.0898307179893	2.89388059192769e-27	2.96370232819343e-26	50.9358721708639
HMGXB4	-1.32002272087396	4.62583779341967	-15.0298470980338	3.80245806255274e-27	3.84941335581912e-26	50.9333310067962
WDR12	-0.819557441790452	5.27024151286484	-15.0626658097711	3.27461408591593e-27	3.33727275885789e-26	50.9211252520721
PPP2R2D	0.741670808472736	5.77947082922626	15.075742194388	3.08542839385974e-27	3.15215054727614e-26	50.8929953042669
ZCCHC2	1.11547191432486	5.41732321229426	15.0445251244424	3.55655199891526e-27	3.60920968627784e-26	50.7887222545051
ESF1	-1.31931165242953	5.50541500023546	-15.031691573903	3.77064078310417e-27	3.81951523056537e-26	50.7838403306692
TATDN2	-0.545535675216409	6.75286634590381	-15.0664201245954	3.21913376824205e-27	3.28473417572178e-26	50.7727682905337
SNAP23	0.929664846796256	5.26218127064898	15.0234714095936	3.91453381553294e-27	3.95330093786068e-26	50.7573535573166
HCG11	-1.99478916625921	3.28907816803171	-14.9183653049461	6.32362202488783e-27	6.3062763711523e-26	50.7176129165303
GFM2	0.809557347612728	6.15922520331209	15.0422562077956	3.59349180793515e-27	3.64448496033398e-26	50.7153101447732
B3GALT6	-1.5803280212556	4.15657530269962	-14.9600268317701	5.22800704709655e-27	5.22301014669311e-26	50.7049018585986
ITPKB	-2.28431245207594	2.80019746262175	-14.9023639904591	6.80341121912528e-27	6.76860495113927e-26	50.7029432148543
LNX2	1.04994855998777	6.12976356194906	15.0412207276524	3.61047829150545e-27	3.65949326952346e-26	50.69553506628
TNPO3	0.600825929265254	7.21037287143516	15.053356050567	3.41637741624366e-27	3.47117229096349e-26	50.6741267796358
LPIN3	-0.966448024652315	5.03071743522109	-14.996803721479	4.42049644950042e-27	4.44281145561569e-26	50.6663694592198
SHCBP1	-0.890045599952014	4.97380975477561	-14.995384090695	4.4492047229199e-27	4.46629650576905e-26	50.6610320888512
SLC44A2	-0.668104939730114	7.28847618818177	-15.049049719289	3.48402427859362e-27	3.53775482909531e-26	50.6593257691145
TMPO	-0.971510352227343	8.05075256678754	-15.0591875445653	3.32687309898705e-27	3.38846685185502e-26	50.6567208938298
CNNM3	-0.734134190627905	6.12076331612831	-15.024493605298	3.89634386649644e-27	3.93968892522893e-26	50.6483114646603
XPO7	-0.79402544518406	6.11682987364792	-15.0240841859007	3.90361924568618e-27	3.94466031811817e-26	50.6471587592825
ACTR5	-1.44352553843968	3.34601077504336	-14.9104242061147	6.55732032031348e-27	6.53154407605257e-26	50.6149518133622
METTL17	-0.858961863818481	5.28718437429502	-14.995555959803	4.44571917135113e-27	4.46547792322381e-26	50.6112618664691
BRD2	0.526164142511732	9.33574667072424	15.0556514013951	3.3808618483466e-27	3.43926603112826e-26	50.5805551037972
TPBG	-0.787742020564594	6.9236303665459	-15.0252887999263	3.88225221366236e-27	3.92781524629699e-26	50.5802001292846
CCNE2	-1.36241298647828	5.64938458053508	-14.9999061296366	4.35840530244752e-27	4.38567811541109e-26	50.5789944241451
EXOSC10	-0.624053127343829	6.05105674113971	-15.0076316277861	4.20757340847571e-27	4.2364513957464e-26	50.5766930132722
RAD54L	-0.995336522235876	4.55451467445634	-14.9655690159897	5.09742651179982e-27	5.1028181975606e-26	50.5750685967607
TRUB2	-0.930902131677761	5.54687148066469	-14.9872201699453	4.61797697476601e-27	4.63293622831355e-26	50.5579356000255
CDKL3	4.01765644847025	1.15619834559463	14.9058502414685	6.69585048150426e-27	6.66555972932602e-26	50.5560394942972
CLASP1	0.957813875426538	6.47429742939684	15.0080471960318	4.19961035161413e-27	4.23098093496354e-26	50.5277954289322
SYPL1	-0.940341831159202	7.00172799110351	-15.0117860896036	4.12864450570154e-27	4.16450245557012e-26	50.5204729718732
MPDZ	1.25580986410077	5.2542430899505	14.9651265514864	5.10772991289276e-27	5.10895185784799e-26	50.4682566627107
NHLRC3	-1.46874795299766	3.48053609857022	-14.8826536046524	7.44506137799097e-27	7.38062871876236e-26	50.4399584004176
DDX19A	-0.692228683048763	5.43069330746878	-14.962041278277	5.1801594871793e-27	5.1783016893955e-26	50.4347242864107
TLCD2	1.72265659797317	3.12090655419565	14.8525787644069	8.54341621275216e-27	8.43946206391418e-26	50.3338637033162
NUP107	-0.716717382046479	6.69078537724798	-14.9679282106288	5.04284125736149e-27	5.05311427130698e-26	50.3277192711133
NOL6	-0.746162767829724	6.16014971751033	-14.9466365837505	5.55755508464063e-27	5.54892843197194e-26	50.2983216374819
KDM2A	0.676431793933146	8.38949262813076	14.9783565250908	4.80851546794069e-27	4.82119980130936e-26	50.2718980331684
FAM122A	-1.73988539426795	2.72913465381052	-14.8111833586862	1.03268704531492e-26	1.01592106740275e-25	50.2463298128285
ALKBH2	-1.51336878900702	4.24069651593976	-14.8440858701992	8.88212537702379e-27	8.75852976446615e-26	50.1763063288965
SUOX	-1.24105361552212	3.63859291070678	-14.8352035664504	9.25082627497193e-27	9.1167247273206e-26	50.1640466301672
MTMR11	1.33048475801402	4.27130515085304	14.8635098816941	8.1265130330989e-27	8.04664321880083e-26	50.1408054174486
RND3	0.956639986643204	6.2953687090789	14.9130268379366	6.47978586255483e-27	6.45816083226264e-26	50.1339465412481
TRIM25	-0.88579161375248	7.71762869819191	-14.9365658882665	5.81910629305245e-27	5.80660701939196e-26	50.1205053881241
TMEM55B	0.867981407138146	5.97362798219308	14.8973381559465	6.9615386980408e-27	6.92180577800442e-26	50.1010048072031
SYNJ1	1.49316849719332	5.16125918664664	14.866066313462	8.03200249478193e-27	7.95777308783963e-26	49.9962340458798
ZNF841	1.50821580532721	4.24869717652603	14.809478100654	1.04078853050454e-26	1.02290836588199e-25	49.9716770400453
GPD2	-1.022479066693	6.61229560588828	-14.8833549678209	7.42121712994194e-27	7.3613544057621e-26	49.9502146533983
GIT2	-0.946999410226665	4.63453182530684	-14.8254274767322	9.67445212475627e-27	9.52859466044899e-26	49.9406580331018
AIM1	-1.08516454068225	5.30150106426174	-14.8453102878522	8.83247284920071e-27	8.7147065445447e-26	49.9376598603713
EFTUD2	-0.623394052885716	6.97395837854957	-14.8878473431144	7.27030083274808e-27	7.21593537844978e-26	49.9357808561709
RASSF8	-1.37184628591548	5.81945510855258	-14.8528356948618	8.53337442776019e-27	8.4345244639398e-26	49.9196201364412
CELSR2	-1.17050681571891	7.77183815370962	-14.8899738608708	7.19994309997673e-27	7.15034729239969e-26	49.9055472853182
WDR47	1.2497881184675	5.346608176403	14.8538557778626	8.49362283444575e-27	8.40516853747164e-26	49.9034413309548
NNAT	2.96361919578144	1.28256276589725	14.7205702621452	1.56501037162546e-26	1.52347109750083e-25	49.8787668853355
HYOU1	0.669730169257301	9.2049344201938	14.8912355941879	7.15852166463924e-27	7.11343531309724e-26	49.8426565220283
USP12	1.07870071786367	6.44291787688887	14.8488582772266	8.69016582700663e-27	8.57935851776026e-26	49.7803228294394
MCM3AP	-0.617813349874687	7.19904591247064	-14.8533863188773	8.51189398502695e-27	8.41826818483682e-26	49.774380224441
GRAMD4	-1.13929467413959	4.36512398706577	-14.754280553651	1.3405971064306e-26	1.3103533610722e-25	49.7150599398606
CSK	-0.931438673597661	6.64951547288328	-14.8211844925265	9.86433407328004e-27	9.70989541150885e-26	49.6708274782037
PCDHB16	-1.56856271440266	3.1904084246288	-14.6972553955696	1.74197698846603e-26	1.68788083169791e-25	49.6410801003426
TTC33	1.43357658115916	3.30669451143254	14.7057771373248	1.67507336039052e-26	1.62777030093964e-25	49.5953888347721
CCDC117	0.924938185994025	6.53815852182042	14.8092330696186	1.04195788582784e-26	1.02323568306429e-25	49.571738056605
SMARCD3	1.24898559426258	2.91687697597188	14.6840407884164	1.85107936304496e-26	1.79151917057661e-25	49.5470910889937
SRSF8	-1.03192334854525	4.6696022167232	-14.7281334163104	1.51157936447515e-26	1.47403226189401e-25	49.5433273086691
PODXL	-0.868672062090496	6.59558465271205	-14.78341657927	1.17286674156394e-26	1.14976690421543e-25	49.5065045268022
YES1	1.13939786080161	6.35943835494621	14.7854412550087	1.16202758857147e-26	1.13980934846154e-25	49.5015121965175
HIVEP1	1.67928072192912	5.08990496097001	14.7428111351068	1.41306390922271e-26	1.38037855244396e-25	49.4913366337523
TMED10	-0.576757989410225	8.69322563766877	-14.8094310558623	1.04101293872946e-26	1.02290836588199e-25	49.4906482968223
SEPT8	-0.821367249229399	5.55832857071249	-14.7585394320844	1.31465030754309e-26	1.28649571347868e-25	49.4820224238148
PKP2	-1.20085762517153	3.69906955807334	-14.673316622562	1.94465377400863e-26	1.87990692003007e-25	49.4549275313357
DNAJC9	-0.784870370149982	6.58738772745263	-14.7736100960587	1.22682262760813e-26	1.20195557259042e-25	49.4440656362813
RARA	1.03652672376595	5.84652387451635	14.7554524854526	1.33340628812549e-26	1.30408694518191e-25	49.43460089668
RAD21	-0.77537606053936	9.2047374530579	-14.7998074467116	1.08795700161714e-26	1.06778127318339e-25	49.4159578811349
HERC4	0.880983692756049	6.48018856882359	14.7614248690463	1.29735866225756e-26	1.27031769716601e-25	49.3808740315519
CLPB	-0.9754954960929	4.9410216705075	-14.7102746221111	1.64081198096584e-26	1.59540346335306e-25	49.379622582051
MBLAC2	-1.63394950687347	3.5040491087485	-14.6437479038598	2.22805152979478e-26	2.14642475715944e-25	49.3790185526125
DDX55	-0.801315468779671	5.6330237714987	-14.7277833580604	1.51401142091011e-26	1.47554353166088e-25	49.371002590204
MEX3B	1.13078897335415	5.01910550738762	14.7206505378951	1.5644333942361e-26	1.52347109750083e-25	49.3553704229409
ZNF77	1.53568873799178	3.12848777181991	14.63066390535	2.36637577948537e-26	2.27705802854507e-25	49.3519264914695
ABHD4	1.02476522741775	5.63082817987983	14.7296568475705	1.50104088386743e-26	1.46546455001745e-25	49.3384614413661
HIC1	4.06566873534981	1.42509358613517	14.6027348233054	2.69123415935079e-26	2.57631368523083e-25	49.3304921888587
CAMTA2	0.931340873379696	5.93913523214158	14.7295119679937	1.50203991449324e-26	1.46558433663857e-25	49.3230536655149
NECAB2	2.92498575769526	0.986988000273026	14.6009076150388	2.71398817542205e-26	2.59512511410854e-25	49.2813553971231
EIF2C4	1.36099297724821	3.54886019521579	14.6439698456106	2.22577667029591e-26	2.14642475715944e-25	49.2777475660416
SNRNP40	-0.943158332779621	5.17617985928904	-14.6970604126775	1.74353883628431e-26	1.6884159524041e-25	49.2668314684362
C2orf29	-0.771731560444648	6.05318670238769	-14.7185467186477	1.579625379963e-26	1.53680365645731e-25	49.2512858787601
LOC286437	1.78986012173315	2.81199922728698	14.6063751231218	2.64647213724808e-26	2.53491409068368e-25	49.2242458729895
TRMT5	-1.02269209642695	4.7194195898873	-14.6535846143376	2.12943731518373e-26	2.05734891156168e-25	49.1873386100099
VRK3	0.88166341855891	5.00260363704112	14.6751111103552	1.92867075869896e-26	1.86553439956515e-25	49.1544111264198
COX18	-1.67183659051979	2.9161757227372	-14.566474790545	3.18086139644553e-26	3.03461072413891e-25	49.1079183575721
DNAJB11	0.726488555140426	6.99690561336563	14.7030864589367	1.69591373336699e-26	1.64706511479846e-25	49.0977125070922
C9orf100	-1.87537158055877	2.36744256780786	-14.5482737518992	3.45946849313731e-26	3.29102110803347e-25	49.0663797840262
RPA1	-0.582875199161146	7.039790252446	-14.6990410808456	1.727738619773e-26	1.67602672140856e-25	49.064869613245
PPP3R1	0.851763730323943	7.11510323386217	14.7006345942786	1.71513140924072e-26	1.66476248915507e-25	49.0564697113119
TMEM9B	-1.04594474831558	4.45038019939574	-14.6211277920547	2.4726044099475e-26	2.37381378599093e-25	49.0544057465194
RNF10	0.516574364403048	7.60975377557664	14.697956007561	1.7363765635232e-26	1.68342966077461e-25	49.0274973614406
MARCH3	1.74563997044853	2.20203618799967	14.5503172681352	3.42700284172861e-26	3.26199177718095e-25	49.0081872866059
YPEL2	1.40904209900133	4.5576105459056	14.5978177668594	2.75290679101504e-26	2.63083503845346e-25	49.0012190851965
C17orf58	-1.05128795679307	5.02655737805336	-14.6216462125512	2.46670802641522e-26	2.36951321273798e-25	48.9746320165144
DPY19L1	-0.963250605509822	4.88826099605774	-14.6281177637055	2.39428135260976e-26	2.30258547102045e-25	48.9563372153374
CMTM4	-0.862832905506264	6.08699983494303	-14.6530953152513	2.13423722011818e-26	2.06079580076538e-25	48.9252849124176
BRAF	1.86888458104136	3.66135775731414	14.5613571144831	3.25683640963804e-26	3.10355168745223e-25	48.8978463531072
MSH6	-0.717459515163799	7.02283871172071	-14.6465734124797	2.19926439878706e-26	2.12235994260328e-25	48.8435981439135
MOAP1	0.747663106890532	5.66693591163928	14.6152643136795	2.54028916709114e-26	2.43739506772417e-25	48.8203792174937
CTDSP2	0.713715228347239	7.03859871961167	14.6438607349267	2.2268947413988e-26	2.14642475715944e-25	48.8203508634221
GRHL2	-0.60972118612927	6.68022964022593	-14.6307122465374	2.36584913878188e-26	2.27705802854507e-25	48.7914444639806
TM7SF3	-0.706622819722678	5.72103102091751	-14.6094234825844	2.60956523027976e-26	2.50099535307729e-25	48.7803005520728
ZSWIM1	-1.28790128045161	4.02636541443166	-14.534305995246	3.68981495695437e-26	3.50019655927992e-25	48.7801503388853
NBR2	2.00288029000112	2.30212939787658	14.4831317899733	4.67367234895266e-26	4.40848823259358e-25	48.7686708405033
DLG3	-0.724599394499771	5.66800529757694	-14.6016268483291	2.70500864626824e-26	2.58801856980492e-25	48.7442743085836
GOLGA2	0.614605243032124	7.31801541552838	14.6104999126133	2.59665677139262e-26	2.4900509085304e-25	48.653626697038
SNX30	0.953225789045972	5.6693785140862	14.5826975628626	2.95160326632891e-26	2.81910982444801e-25	48.6481244125236
ACTN1	0.64619358224358	8.34948804641199	14.6273570987656	2.40268222906173e-26	2.30933664361083e-25	48.6479147505554
MAP1A	1.61474876279026	2.95257317279547	14.5068307598611	4.18891993761477e-26	3.96017507273428e-25	48.6399375131339
TBC1D15	0.957449487558876	5.48706992044039	14.5660433551529	3.18719693847785e-26	3.03892141385995e-25	48.6314490426157
RNMT	1.02503617208305	5.9378078842753	14.557484277364	3.31554187509619e-26	3.15769489288773e-25	48.5250802624147
FADS3	1.18355871430981	5.39121417142674	14.541353536649	3.57172585199901e-26	3.39202402889446e-25	48.5117045863929
SLC25A12	-1.29766816810129	3.40035775211763	-14.4622890153973	5.14644163594795e-26	4.83262717122928e-25	48.487621177009
FAM46A	1.25338089628032	7.12192462574512	14.5756669310391	3.04884556127511e-26	2.91032495244093e-25	48.473524068848
LOC729082	-0.861696542089569	5.33361302462014	-14.5236543118889	3.87579047240164e-26	3.67244871730566e-25	48.4636737304617
SNX16	1.32997500206573	4.93669039968733	14.5095747207895	4.13616347512748e-26	3.91472540792484e-25	48.4280223100827
C16orf46	1.86916675829193	2.16544087482405	14.4083588839923	6.60532131098384e-26	6.16447508955881e-25	48.423377795596
GTF2B	1.0010183946292	3.98341630484555	14.4861495398106	4.60893934360215e-26	4.35233775168845e-25	48.4220153481298
PGR	-1.33829503248059	5.26038455899292	-14.5130551670407	4.07020711194022e-26	3.85448152548631e-25	48.4033484867656
SLC39A8	-0.941739313632589	5.43917794409434	-14.5256304643449	3.84058897352071e-26	3.64115702909073e-25	48.3953348265639
RNF216	0.541455331597687	6.79280833678202	14.5454975467687	3.5040705922851e-26	3.33043068107432e-25	48.3795504680485
FBXL5	-1.19781540675692	4.54999410167224	-14.4565093083504	5.28586071032839e-26	4.95797725852675e-25	48.3085643732491
TBC1D20	0.699838984873838	5.74804865415092	14.507557298779	4.17488570396404e-26	3.94913962178137e-25	48.2916772153642
PCBP1	-0.612591380685876	8.41368122347923	-14.5454476175748	3.50487801882971e-26	3.33043068107432e-25	48.2865035848614
SHMT1	-0.679887141451118	5.84405806497962	-14.5059693440299	4.2056210132189e-26	3.97371784322446e-25	48.2778797551677
ATG7	0.672295991328945	5.10198380123499	14.4835573097758	4.66448955251213e-26	4.40230943996687e-25	48.2776191142784
PDHB	-0.909420118478676	4.85284230283458	-14.4715360037297	4.93103263950839e-26	4.6433890688704e-25	48.275815384199
ZMYM2	0.841415584549632	7.55966543379536	14.536036359889	3.66046207993454e-26	3.47432280504116e-25	48.2717053997017
NSRP1	1.04847192910127	4.63889864684609	14.4662056775961	5.05407097323278e-26	4.74855522226657e-25	48.2593284926049
MET	-1.18738424958123	4.7460986140661	-14.4538447805157	5.35140791465401e-26	5.01664495317678e-25	48.236354896868
THAP11	-1.16787988336748	4.83037293439816	-14.4570270647787	5.2732179237942e-26	4.94889430738127e-25	48.2300963909303
GPSM2	-0.97217504429337	4.66131659604327	-14.4486253065429	5.48218495465771e-26	5.13061338453808e-25	48.2030647225192
POLD3	-0.87527625923815	5.37918489606341	-14.4684285944193	5.00238913129833e-26	4.70263945091811e-25	48.1741445769874
SCML1	1.07771236940934	4.74985003949804	14.4505957025651	5.43244207465645e-26	5.08975693314031e-25	48.1739569419359
PHF23	0.908318752186224	5.84695349273671	14.4810241196676	4.71942499169862e-26	4.44913548822817e-25	48.1637471744899
DHX57	-0.898198915890727	4.93326144457999	-14.4481344393498	5.49464805646646e-26	5.13940123581348e-25	48.1594112903357
LOC90784	-1.08776950228741	3.81436800709696	-14.4022076924199	6.79619665029064e-26	6.33907377464923e-25	48.1382868032822
CDCA7	-1.62010479490047	3.47518636879532	-14.3892577477435	7.21636910315248e-26	6.71974147445e-25	48.1331758943955
CTH	1.89337973249134	2.30492367953806	14.3424574313545	8.96486881437409e-26	8.26963408999406e-25	48.1110813633898
ATPAF1	-0.814927009682054	5.27071496439512	-14.4500281825295	5.44672246786798e-26	5.10027920227459e-25	48.1027921539438
HIVEP3	1.41787808701372	3.68126559487548	14.3845591502544	7.37519571846303e-26	6.84857152668383e-25	48.0410752824077
EXOSC2	-0.817985832634116	5.36734431609077	-14.4369253166531	5.78713235427373e-26	5.40994977601307e-25	48.0319040922448
NPNT	-0.678357827440307	7.23066268616307	-14.4747297203198	4.85876059426268e-26	4.57791054526474e-25	48.0174578908435
ZBTB6	-1.65017555097569	4.32874366125394	-14.3763606309128	7.66079506106501e-26	7.10588666673607e-25	48.0125570192495
SLC9A1	0.768664135845737	6.99598658463686	14.4685254684432	5.00014897654195e-26	4.70263945091811e-25	48.0041455406822
AGL	-1.51824513911127	4.33094552163542	-14.3867232938221	7.30160918316205e-26	6.78777720840479e-25	48.0033691605637
GCN1L1	-0.720962314456803	8.1291308554995	-14.4711847965099	4.93904595315579e-26	4.64831764325141e-25	47.9513324651571
FAM127C	-1.30708974869203	4.38465662595435	-14.363170125851	8.14382138072554e-26	7.52887057884212e-25	47.8919495914568
PPP1R13L	1.23089878853751	4.80077697401195	14.3869260654564	7.29475235863741e-26	6.78517455204962e-25	47.8850061988354
C4orf34	1.11729062559836	5.25874128062407	14.4003284385776	6.85560992181549e-26	6.38736603523356e-25	47.8691242192264
A4GALT	-1.32571323313667	4.51185951912789	-14.350501537524	8.63655140373496e-26	7.97998263403665e-25	47.8403897385512
MRPL19	-1.03710642340832	6.0701090730076	-14.4115297860668	6.50904127072811e-26	6.07801263046661e-25	47.8329976022195
TUBGCP5	-1.05532214959361	4.67922892474168	-14.3650152347617	8.07445521702433e-26	7.4688710757475e-25	47.8032655340863
COBL	0.811864338477593	5.14899854914715	14.3825718386708	7.44342615969454e-26	6.90809428938577e-25	47.7932335959153
TTC7A	-0.854663475314221	5.25366543884195	-14.3678647529271	7.96849400811923e-26	7.37493601504073e-25	47.7468067984657
HIST1H3H	1.96624772821233	2.3952485765391	14.2596758295778	1.31670057039339e-25	1.20792651339874e-24	47.7295654028059
HMGN2	-0.558503485132716	8.40567650510008	-14.4278018641679	6.03671690692985e-26	5.64011472354719e-25	47.7251672616132
USP36	0.83887714714831	6.77147942650839	14.4013184466636	6.824245659548e-26	6.36168809421855e-25	47.7189242924178
BCL2L12	0.993740795469169	5.41684344463569	14.3724317950486	7.80157384536389e-26	7.22844991633605e-25	47.6937717916751
KEAP1	-0.95864751426515	6.50420673727051	-14.3848946690198	7.36373854801096e-26	6.84173130427418e-25	47.6791855023942
ABCF1	-0.559618812142681	6.97104387965803	-14.3870283014902	7.29129765145929e-26	6.78517455204962e-25	47.6438794787549
MTR	-0.9777819957599	6.00828168285008	-14.369571611855	7.90569407344736e-26	7.32086532028425e-25	47.6349695826395
HIST1H2BC	2.05010029635452	2.17937831943654	14.2318333429661	1.4987003625216e-25	1.36963195971646e-24	47.5992646018394
ZNF248	-1.50312177978973	3.63405569238317	-14.2673948510086	1.2702976471605e-25	1.16599658897432e-24	47.5981982641596
HLA-E	0.744958855108064	6.75293681099558	14.3761223444583	7.66926015614399e-26	7.10979528000843e-25	47.5894559233768
AGGF1	-0.871397042959392	5.64309859580954	-14.3475186565929	8.75686219401595e-26	8.08667936679861e-25	47.5816781748231
SCYL3	0.983194619430318	4.45056215626627	14.3014251326457	1.08454768559077e-25	9.97139939187465e-25	47.5206816520727
C20orf29	-1.07270467011182	4.52513500633811	-14.2841352573108	1.17523294039635e-25	1.07992284039498e-24	47.4906119980317
ZNF211	1.32028050626444	3.16841014313406	14.2234958284434	1.55797353460863e-25	1.42147023419502e-24	47.4621148568686
CCDC99	-1.02882848467301	5.30355428214087	-14.3043883567583	1.06972731641041e-25	9.84054985679187e-25	47.4274435750692
C11orf95	1.32584895002726	3.30164696645861	14.2387895004475	1.45098584871959e-25	1.32747742527278e-24	47.4038176467419
ADAR	-1.05558585326372	7.7771958254672	-14.3466009513817	8.79421460759912e-26	8.11669123054567e-25	47.3935088740259
ZNF823	-1.55024504353413	3.6794049428875	-14.213823310712	1.62969764619499e-25	1.48205891435372e-24	47.3885160958425
KDELC2	-1.29104954613763	3.93403552067359	-14.2277221951875	1.52763854034828e-25	1.39531550785279e-24	47.3346999509755
RMND5B	-0.793232464471184	6.93258682165149	-14.3161472573319	1.01289588193204e-25	9.32801251620674e-25	47.3164694246601
RCC1	-0.553119264526904	7.47584311957934	-14.3227290723227	9.82421031297296e-26	9.05733700519072e-25	47.2933534720583
HIST1H2BD	1.07093947399386	4.80045892327811	14.2571741136922	1.33210240372286e-25	1.22071674519787e-24	47.2779277038212
SMARCA5	-0.831426453577859	7.28584963020418	-14.3143185711595	1.02153049317416e-25	9.40235331196733e-25	47.2716682418091
TWISTNB	-1.29165479330432	3.96940647724225	-14.2187233480315	1.59295707709754e-25	1.45022396066299e-24	47.261792657652
GOLGB1	1.08548918030461	8.00530447578421	14.3164408850129	1.01151629715814e-25	9.32043997447534e-25	47.2341760398599
ZNF250	0.984326679701777	3.99647501663474	14.21982322449	1.58482529310324e-25	1.44439336249911e-24	47.2334678165415
SIRPA	2.80330810403034	0.753124863025402	14.1466231863148	2.22864757870841e-25	2.00710296749163e-24	47.2255278348883
B3GNT2	1.0669811519685	4.83148121679999	14.252141731264	1.36363519890273e-25	1.24892853595012e-24	47.1845356975843
ABR	-0.768135790462977	6.90530862064035	-14.2833762076909	1.1793844043014e-25	1.08314249190207e-24	47.1746220319044
KIAA0907	0.795920871405015	5.76640808236478	14.2582291740944	1.32558494998672e-25	1.21541023594177e-24	47.0882649195288
KIF3A	-1.41023577045302	4.51091220511192	-14.1987893885247	1.74782595000071e-25	1.58517576940411e-24	47.0831298905877
GPR155	2.37724973759552	1.497270774576	14.1061643532588	2.69149149940592e-25	2.41353907968175e-24	47.0445951662836
ZNF483	2.40128799558951	1.50654264997911	14.1046272663858	2.71086629348054e-25	2.42961028361032e-24	47.0200324026643
GGA3	-0.914219704240435	5.44277251990578	-14.2175375612541	1.60177102800019e-25	1.45745476998233e-24	47.0145333848317
GPSM1	1.14606377436293	4.37244877888355	14.1857776763567	1.85699482483471e-25	1.67872332165057e-24	47.0102025107533
NGLY1	0.837621514181087	5.04652763995805	14.2106097473443	1.65425442876618e-25	1.50357342753726e-24	47.0063820037183
PAPD7	0.67872078720869	6.12064249415158	14.2388547626747	1.45054550292381e-25	1.32747742527278e-24	46.9772426852843
SLC9A8	0.828784166259796	5.37410308284502	14.2065838194153	1.68554468153762e-25	1.5303501223689e-24	46.9647488280746
RPP25	-1.21419040751934	5.93108346473299	-14.2099531250856	1.65931767114797e-25	1.50735625922209e-24	46.9454718360135
DUSP8	1.31228286355287	4.82636977027783	14.177190845972	1.93276850202542e-25	1.74627879134917e-24	46.9150820214691
RANBP9	0.562881670693053	6.75306802567028	14.2249803458684	1.5472499288461e-25	1.41245675818899e-24	46.8902625012673
CTNNB1	0.442251689767932	8.10837575274041	14.2330298020938	1.49038254445766e-25	1.36277515984198e-24	46.828577502979
PARD3	0.596627569723635	6.09547288690796	14.1969858713035	1.76256350469338e-25	1.59767544999958e-24	46.8234907881199
GDAP1	-0.747048541734718	7.61541455033792	-14.2220027433041	1.56883440749308e-25	1.43059905293971e-24	46.8090451514355
IRF2BP2	-0.789168967516961	6.7465405455177	-14.1874545507699	1.84254967908726e-25	1.66746757754629e-24	46.7811131874014
UBQLN1	0.552538146725658	8.43630710521782	14.2195627584395	1.58674723322049e-25	1.44535733814703e-24	46.7474744944888
POLG2	-1.18747593744152	4.54270257618389	-14.1087256373846	2.65951557166575e-25	2.38614476505032e-24	46.7378392845799
MAK16	-1.32505455490564	4.32333226174361	-14.1114545039989	2.62586756463324e-25	2.357220029572e-24	46.7305141116069
MEX3C	0.846728383104473	5.53849963606839	14.1658973323052	2.03718123269325e-25	1.83962305267613e-24	46.7286378755595
TIMELESS	-0.525331932692175	7.45215654472676	-14.2020270906708	1.72167899894961e-25	1.56230925547657e-24	46.7271366939795
MYB	-0.8384194880725	5.8700381528567	-14.1608329253873	2.08582769336524e-25	1.88253547457314e-24	46.7109249420997
LOC400027	-1.25328470527725	3.35166459263235	-14.0625007863087	3.3001118215866e-25	2.94824092437042e-24	46.7011674042601
KDM4C	0.881142314585469	4.8207029648249	14.1288003281727	2.42176719586738e-25	2.17867856824562e-24	46.7011014981368
TMED4	-0.849280318198069	4.61571058021518	-14.1261064129502	2.4523865386217e-25	2.20385343750185e-24	46.6958350427277
PRPF3	0.572386608497495	7.398790160737	14.1916739195182	1.80670040779743e-25	1.63590999566888e-24	46.6838653430732
ABCD3	-0.872478346023746	5.69504497332792	-14.1536014352142	2.15732182819925e-25	1.94601134060433e-24	46.6682538191921
PPIL4	0.983024952712789	5.41685409212538	14.1499589964492	2.19426069082448e-25	1.9771991267968e-24	46.6523550463951
SUMO3	-0.533216202556339	8.03282714582445	-14.1926672706235	1.79836302611778e-25	1.62924286288156e-24	46.6459843021027
ZNF74	-1.4248109076058	3.51376777998542	-14.0617685414837	3.31141971927125e-25	2.95676366177749e-24	46.6416127080621
IRF2	-2.0434971653266	2.58357917096203	-14.0114175429406	4.19016063766845e-25	3.71166559874826e-24	46.6157613620593
MB21D1	1.51906010987462	3.03344462828764	14.0535452046211	3.44111786533546e-25	3.06929360959308e-24	46.5482048404521
NUCKS1	-0.799681979590241	9.82212021101813	-14.186313651682	1.85236542017603e-25	1.67544398523656e-24	46.5300979412911
KIF15	-1.15734760893787	4.41758004192283	-14.0770018588055	3.08400096299414e-25	2.75811936390984e-24	46.5054748829705
TJP2	0.590674925758005	6.92441369816398	14.1345460328836	2.35773874209332e-25	2.12221866107474e-24	46.4538803263112
PPM1H	-0.77405032757848	6.21259352111292	-14.1152846815799	2.57936059193222e-25	2.31671463692129e-24	46.4374891923932
NUDT11	2.83014279825174	0.384645625746724	13.9809302759848	4.83263430740279e-25	4.26721099033813e-24	46.4374494481388
GJB2	2.71068816021738	0.78282324208969	13.9739457705449	4.99325454242186e-25	4.40206583908609e-24	46.4322494551997
CCT4	0.578913122669402	8.84413307017082	14.1517902895248	2.17561029140638e-25	1.96145048590191e-24	46.413665370991
C3orf52	2.07987519413809	2.33380091909397	13.9615551022892	5.29151961394554e-25	4.65765126440133e-24	46.335605170345
HDHD1	-1.24335516991626	3.66006371030444	-14.0118791284739	4.1811239349347e-25	3.707588371572e-24	46.332601384137
SUFU	-1.40526934872044	3.3267407401049	-13.990747230848	4.61561736138317e-25	4.07989348582305e-24	46.327778458374
NUDT12	-1.55404381718733	3.9561979746326	-14.0117004220279	4.1846202384611e-25	3.70872225055768e-24	46.3267128454274
UBE2Z	0.394575589626664	8.42376855782317	14.1270681404828	2.44141101783343e-25	2.19516977754013e-24	46.3168208360057
GCLM	1.1092112062649	5.81478530400694	14.0831601686402	2.99658165587898e-25	2.68137140786089e-24	46.2948224074946
GOPC	-1.01523000741016	5.37942569591999	-14.0612695687555	3.31914755413667e-25	2.96208237435335e-24	46.2874324642532
DNAJC25	1.35109598794797	4.10579139264174	14.0184010199073	4.0555156067224e-25	3.59811368736474e-24	46.2811590370926
RNF4	0.570336120113801	6.75602752632838	14.0952190809669	2.83254928860898e-25	2.53595044446984e-24	46.2745941566898
LIFR	1.63895693422848	3.65416802725591	14.0072011671202	4.27362106377115e-25	3.78158934764596e-24	46.2708005854474
MCCC2	-0.620454245010485	7.53536169198387	-14.1018268775024	2.74652601812833e-25	2.46025180113434e-24	46.2522075329064
PWP1	-0.689546337672634	6.0524726264437	-14.0702905984982	3.18219208637498e-25	2.84441370670952e-24	46.2453825127835
TEAD3	0.966016228953715	4.27994129872522	14.0184454126062	4.05467375451329e-25	3.59811368736474e-24	46.2266048669059
DTWD2	-1.44147959638979	4.30523617900564	-14.0012045909771	4.39520628021222e-25	3.88711950450921e-24	46.2094357266803
GDF15	1.50278536156802	6.51768134498928	14.048087660912	3.53000151257475e-25	3.14187042556147e-24	46.1318056266014
PRCC	-0.809159327185145	5.75612379733705	-14.034497997375	3.7614887324394e-25	3.34256841452266e-24	46.1153384231647
PIP4K2A	-0.629680726299036	6.49805518044206	-14.0483514832721	3.52565218239117e-25	3.13967023952662e-24	46.1076703911124
IKBKAP	-0.709459719899674	6.16608683079779	-14.0400966455975	3.66432739512014e-25	3.25795913641623e-24	46.0825280698127
SLC35A5	-1.36663309892149	3.74341497801264	-13.9546612622207	5.465155269571e-25	4.80290366412535e-24	46.0809059539638
GALNT6	-0.567332246665199	6.41830539979134	-14.043230082117	3.61105369014782e-25	3.21230116564001e-24	46.0693029130343
GOT2	-0.550453490535993	6.79143282820664	-14.0495625332676	3.50575604021773e-25	3.12361555762394e-24	46.0614597584124
MLXIPL	1.6550730862567	2.95195993706944	13.9192558314582	6.45140876628716e-25	5.64000837466736e-24	46.0264535626948
SMARCAD1	-1.47472709930136	4.67641610480435	-13.9660572795469	5.18112708489907e-25	4.56288411626393e-24	46.0219847211159
ADNP	-0.727798459881422	7.94872990208242	-14.0514463180915	3.47503174418442e-25	3.09789077237422e-24	46.0209103880719
CHRNA3	2.08520350760986	2.19829116421832	13.9052468178564	6.8893920754035e-25	6.01347562990857e-24	46.0037171099989
KIF3B	-0.814736625899983	6.39927239232461	-14.0252932466095	3.92689438896867e-25	3.48769950935274e-24	46.0007557086987
ZBED1	-1.21992172251329	3.95037909907689	-13.9291733177667	6.1583678578879e-25	5.38945808766705e-24	45.9449723692395
PNPT1	-0.938730383375946	6.20087749835042	-14.0079997248812	4.25768684984809e-25	3.76948411206244e-24	45.9180216288849
GBA2	-0.810332387690678	5.40620927613604	-13.9822643317057	4.80255140639635e-25	4.2428879936911e-24	45.9115302011034
BMP5	-1.61368407722576	3.42384976346866	-13.8982926904905	7.11778887905449e-25	6.20635564198682e-24	45.8994753235484
FTSJD1	-1.13792893015019	5.42496338941817	-13.9740578973527	4.99063408408943e-25	4.40206583908609e-24	45.8880381922511
RPP38	-1.25791898281459	4.06649493019719	-13.9105593979971	6.71988480487614e-25	5.86858242698426e-24	45.8808433851749
C2orf67	1.47391581283528	4.26442179058151	13.9461705535804	5.68690391882288e-25	4.99253444296031e-24	45.874054756362
FBXO33	0.765429222345089	5.33069272094965	13.9690181389031	5.10979219876185e-25	4.50243228303969e-24	45.8311703174594
SLC25A40	-1.17506605816204	4.58290383333758	-13.9288135219943	6.16876142614051e-25	5.39573044407813e-24	45.7967673367553
MRPL46	-1.19201144044203	4.91558621106829	-13.9365261336047	5.94977751739747e-25	5.2150984906161e-24	45.7918602857854
TBC1D14	-1.45836298753594	4.10690924794584	-13.8934981184657	7.27967694871965e-25	6.3376011082971e-24	45.7846917924176
TMEM88	3.06634226004611	0.563480349277228	13.8507103832469	8.89867285590688e-25	7.69500542100242e-24	45.7679438266487
FIP1L1	0.670376490887262	5.67920125310976	13.9587872582255	5.36055714594661e-25	4.71593675480332e-24	45.7417262177434
RABIF	-0.630187289208557	5.77071802092671	-13.9548319936824	5.46078663633116e-25	4.80158757655112e-24	45.7245363113591
CYTH2	0.681774488110983	7.01919179624827	13.9749451748905	4.96994666664172e-25	4.38614184975811e-24	45.7049689007046
RRAGD	1.23460304725447	3.73804306801649	13.8677291614011	8.21533844152924e-25	7.12620954855472e-24	45.6854931358321
PDGFB	-1.21540400520398	4.24139838540757	-13.8784296067142	7.81295874904633e-25	6.79479574202032e-24	45.6809921834056
MRPL15	-0.825454876211585	6.09636036644537	-13.9463529334958	5.682047000841e-25	4.99089044338576e-24	45.646624188418
LYSMD3	1.32162510473005	5.69529340430787	13.9354641126381	5.9794611728548e-25	5.23837132817306e-24	45.6028195039287
PITHD1	0.723527942711067	6.09058161481001	13.9384307207567	5.89691452103375e-25	5.17147343732399e-24	45.5921260748133
MKL1	0.864880111458599	5.00269012922903	13.8978698347818	7.1319198558537e-25	6.21543656431981e-24	45.5302485543893
SLC20A1	0.506725763649589	7.16096130707977	13.9404243263065	5.84208641763298e-25	5.12607834462193e-24	45.5257633749262
DNAJC6	1.24079590715494	4.04326879915006	13.8633880054672	8.38446453558892e-25	7.26537745560565e-24	45.4776769830771
YTHDF1	0.403779045924777	7.65698120226089	13.9318140968056	6.08261939632873e-25	5.32595428189537e-24	45.4506781371842
B4GALNT1	1.00101961615402	5.77097223270007	13.899678750076	7.07166660851138e-25	6.16935588736277e-24	45.4397186976075
MBNL1	-0.916519913011883	7.06375401252895	-13.9175963967921	6.50179291256655e-25	5.68108592840977e-24	45.4260416937275
ZNF485	-1.7599704323503	2.94127242141222	-13.7677944027768	1.31397687807661e-24	1.12692047738221e-23	45.4235946532368
GLOD4	-0.722452324973127	5.73258210822829	-13.8755908087237	7.91773736101292e-25	6.87876569483533e-24	45.368629179693
ZNF652	-0.953383999322618	6.26598741837782	-13.8818751973133	7.68765427567177e-25	6.68929917306632e-24	45.3553887203467
THUMPD1	-0.980985271517731	5.77851949993096	-13.8687396854461	8.17646422091122e-25	7.09616957086244e-24	45.348716523799
POLA2	-0.839062166999881	5.71036706321497	-13.8766260872104	7.87936311469057e-25	6.84898486123103e-24	45.3358586480151
TXNDC16	1.2698297657499	4.59763619865411	13.8310885813269	9.75775938228868e-25	8.42047306034035e-24	45.3147734918876
PARP16	-1.24679197005897	3.71489860125992	-13.7791256739177	1.2457658991362e-24	1.07116652427526e-23	45.2804859848812
UBE2Q1	-0.611380567033346	6.17379446212056	-13.8666380808522	8.25752023564769e-25	7.15908597309341e-24	45.2756857478037
MTHFD1	-0.48528994971065	8.23684255502739	-13.8958029376905	7.2013982049591e-25	6.27271789477792e-24	45.239275783404
DHX16	-0.874853725253798	5.80399052362303	-13.8513082825237	8.87372436994174e-25	7.6774012603676e-24	45.2323600046798
MAP3K7	0.770984181700211	6.01281400125982	13.8613944655405	8.46329874245698e-25	7.32989167109531e-24	45.2228400450149
SLC4A5	1.24406228607308	4.56265822054639	13.8177270729853	1.03900104352898e-24	8.95683167627768e-24	45.2207628817656
NHLRC2	-1.59048935956075	4.80360060091971	-13.8031634921223	1.11261485850597e-24	9.57661909091807e-24	45.1876842980901
ZNF696	-1.08698072773307	4.20701607329465	-13.7781649614743	1.25140837415353e-24	1.07546524405671e-23	45.1717350651068
ZKSCAN2	-2.02312568199819	3.38821776967116	-13.7185365222311	1.65691830842623e-24	1.41019347532418e-23	45.1712691522843
LAG3	3.25281209001997	0.519274305750973	13.7197215896464	1.64769452951764e-24	1.40305719509435e-23	45.167575624161
LOC100294145	-1.06513417524929	4.02967104967867	-13.7778745451524	1.2531191038401e-24	1.07638232627744e-23	45.1629718423517
ADAT1	-1.13415604189496	5.2583278592598	-13.8166115069014	1.04446246594234e-24	8.99927371479635e-24	45.1515320607296
RCC2	-0.480212708033505	8.28841298766162	-13.8709261655465	8.09298337863143e-25	7.02736521413458e-24	45.1361843901095
PDCD4	-0.777166921639847	7.07097770314287	-13.853396078279	8.78715719798205e-25	7.60643980222835e-24	45.1329012067442
FYN	1.90210181318786	2.00367648368103	13.6945865752622	1.85486488554955e-24	1.57545761025549e-23	45.1191092786916
AFG3L2	-0.567271666205126	6.61138523632066	-13.843347560121	9.21174311242625e-25	7.95339142035192e-24	45.1045099407908
SACM1L	-1.1103352616573	4.4601109248677	-13.7692248093703	1.30516333900125e-24	1.11993595081873e-23	45.0600726567877
SPTBN1	-0.775383450956334	7.9482966255927	-13.8443848498916	9.16697590615552e-25	7.91882774042071e-24	45.0379578306307
PAPSS2	-0.743965480884578	6.59785920564825	-13.8240690765009	1.00849375263987e-24	8.69832363029873e-24	45.0337455805927
ZNF287	-1.35974337242606	3.08944349392824	-13.7014811897024	1.7955614589737e-24	1.52586228861159e-23	45.0283485635357
ACE	2.43092794301397	1.02184901540303	13.6568143511289	2.2164913737685e-24	1.87026244878427e-23	44.9688461981519
PRPF38B	-0.851972122874162	6.43510947495446	-13.8033080311453	1.11185909869064e-24	9.57504200128849e-24	44.9616041197958
CDCA3	-1.0994661743328	4.15184000389501	-13.7379402052425	1.51221622544791e-24	1.29163964016296e-23	44.9552182395556
LOC652276	1.77742276056221	2.82576313506312	13.6827220443454	1.961562719274e-24	1.66354842378998e-23	44.9516425473127
ALKBH4	-1.68392410528056	3.24848897132263	-13.6768756719483	2.0163867155859e-24	1.70744564209917e-23	44.9317462637714
LRR1	-1.07279613721375	5.24393461462507	-13.7627417036435	1.34559102977461e-24	1.15344256186318e-23	44.9233011378832
ATG4A	0.975459254331782	4.64652723961849	13.7510067714024	1.42199684619723e-24	1.21644374709987e-23	44.9215428621645
CDC7	-1.26949628488424	4.11853875980167	-13.7293093872408	1.57494218253159e-24	1.34384352350297e-23	44.913838096182
NUP93	-0.742993832746668	5.27801403466811	-13.7579493646236	1.37628236162633e-24	1.17854307300762e-23	44.8605834383813
SGPP1	-1.00817623429057	5.06171105974021	-13.7450545924318	1.46240320936846e-24	1.2497307753438e-23	44.8472200864602
C10orf26	-0.829215592629813	5.45827224900059	-13.7613961881006	1.35413792129398e-24	1.16017431330535e-23	44.8446865324934
PGGT1B	-1.38287517696323	4.69146988759158	-13.7252395240821	1.60542150555441e-24	1.36775696683097e-23	44.8419672004079
GEMIN7	-1.48837214727104	3.77799459036022	-13.6737221288956	2.04659558582923e-24	1.73214901707531e-23	44.8060882079381
ERLEC1	-0.973018474888882	5.61343179827363	-13.7459803083851	1.45604402076207e-24	1.24493252572724e-23	44.8056409123571
TTC9C	-1.15774051687055	3.96643626369648	-13.6839234856584	1.95048318523699e-24	1.65499141501286e-23	44.7783653948831
CNO	-2.09744980017965	3.217164245103	-13.6276214189928	2.54388598950208e-24	2.14111471003688e-23	44.7637003324263
TACSTD2	-0.823996891131698	5.95613205094542	-13.7560029676684	1.38894759992886e-24	1.18877992124925e-23	44.7622201477452
ARF3	-0.538705178563424	8.18663045276772	-13.7822902487708	1.22735986744947e-24	1.05588304646219e-23	44.7079736401509
PAQR6	1.45032273855091	2.6380297747709	13.6249706673497	2.57592053623067e-24	2.16698667243067e-23	44.6785124549494
AFF4	1.44991116427524	8.32144747449202	13.7711136885129	1.29361586128707e-24	1.11059710801668e-23	44.6575371555667
TNFAIP1	0.585697321464932	5.72365060586383	13.7298624725848	1.57084524496328e-24	1.34103194878846e-23	44.6468134426808
SASS6	-1.78003860374169	3.26110977701408	-13.6167507111734	2.67786043517028e-24	2.25047929235115e-23	44.6283713521521
C7orf30	-1.51411701083935	3.1219260274903	-13.619033572692	2.64914955799823e-24	2.22746994509615e-23	44.6280799132163
IFNAR1	-0.831367560068245	5.70685658059171	-13.708971722974	1.73328970013978e-24	1.47369277809546e-23	44.5853360008235
HLA-F-AS1	4.49776132428722	0.224770558450697	13.6775029525624	2.01043142584343e-24	1.70326520596786e-23	44.5852995393525
KIF22	-0.7457892178851	6.86567963425466	-13.7281570363847	1.58351266440866e-24	1.35046740436361e-23	44.5522050734401
MDM1	-1.43405100533111	3.69178392392409	-13.6284023781165	2.53452461261741e-24	2.13430964861096e-23	44.5465920769129
ZBTB42	-1.12807951382065	4.40954265276383	-13.6510785739592	2.27729031775903e-24	1.92059522310651e-23	44.5254399340925
APC2	1.74798933749675	2.81186055241801	13.5895011168887	3.04570648085187e-24	2.54427548380453e-23	44.5109225701134
ARID5A	1.75136865434035	2.71488723822679	13.5784458382891	3.20905496580398e-24	2.67671996249904e-23	44.5101298828582
JUND	1.53408664594695	7.43316469477138	13.726924717616	1.59272977393347e-24	1.35763571555878e-23	44.5018190947024
TESK1	1.21774055577464	4.83140653355636	13.6640039326104	2.14258056695957e-24	1.80972310110262e-23	44.4749695722169
IRF2BP1	-1.56380236553565	4.22653367998959	-13.6159141754741	2.68845941323933e-24	2.25711823428788e-23	44.4327669763096
KPNA6	-0.675194108753698	6.49080876009733	-13.6944009103353	1.85648880001532e-24	1.57603648179981e-23	44.432462875298
LOC100505783	2.06730163676779	2.60123017261685	13.5459743591013	3.74156557182939e-24	3.11158342234086e-23	44.4133007302673
CHD4	-0.546760925159562	8.42000325701304	-13.7169133736189	1.66963609994052e-24	1.42029471695856e-23	44.393115053606
CSTF2T	-0.847624221385713	4.76289094094297	-13.6378204461237	2.42431927000392e-24	2.04356428788032e-23	44.3703104082926
C3orf21	-0.828787874094058	4.68044120910822	-13.6346875952497	2.46043314518956e-24	2.07296140655669e-23	44.3447356999082
ATP1B3	0.649253572489044	6.92077092927149	13.679519862425	1.99140277383503e-24	1.687998985789e-23	44.2951031083317
YWHAH	-0.619368897532836	6.90005933501894	-13.6734511208287	2.04921279362856e-24	1.73348683665372e-23	44.2773634675675
MB21D2	-0.907667281772637	5.18973832475817	-13.6133706520006	2.72094575656858e-24	2.28291556637804e-23	44.2760323174778
N4BP1	-0.992139468737612	4.45137889059472	-13.596670004662	2.94427416074833e-24	2.46323367005278e-23	44.2756144658617
KIAA0232	1.11201171274297	6.30398428958393	13.6677125777794	2.10542828122717e-24	1.78014067620036e-23	44.2713871038253
C17orf107	3.0671342206056	0.426272306701524	13.5333946123727	3.97098189643376e-24	3.29909097048972e-23	44.2684648416634
DHTKD1	-0.689820717852124	6.59864021468245	-13.6650646969769	2.1318873198698e-24	1.80160098724116e-23	44.2549111855965
TOR1AIP2	0.861146346763332	6.50213731555896	13.6602171048435	2.18119606990226e-24	1.84140954432334e-23	44.2318852632338
TFB2M	-0.929753647055749	4.70263579101057	-13.5886532668305	3.05793260538917e-24	2.55321342448969e-23	44.2133640370733
BDH1	-0.807356476840424	5.18169447453544	-13.6160665818839	2.68652527520732e-24	2.25662725778841e-23	44.1945182428712
BNIP3L	1.08594291584089	4.95756539904368	13.5850845725232	3.10993677894885e-24	2.59533845764175e-23	44.151352419832
[truncated: 14,725 more rows]
