# Supplementary material for: The transcriptomic response of cells to a drug combination is more than the sum of the responses to the monotherapies
Source: eLife. 2020 Sep 18;9:e52707. doi: 10.7554/eLife.52707 (PMC7546737; doi:10.7554/eLife.52707)
Supplement: Source data 4. [file elife-52707-data4.zip › MCF7/limma_t0_W_9.txt]

1	logFC	AveExpr	t	P.Value	adj.P.Val	B
UBC	4.01843427484109	10.845093444045	83.160380706486	1.8897679652467e-92	3.16044794507859e-88	201.194239811317
C17orf91	4.6683684178582	6.22040122393268	75.9419165197526	1.17264316509946e-88	9.8056421465617e-85	191.918860896727
DNAJB1	4.3670841609097	9.70935114870328	68.8143163820111	1.48903836886845e-84	8.30089256031865e-81	183.105956903322
DNAJA4	5.13010024555566	7.65985678493217	67.8784771160627	5.51872885869094e-84	2.30738053581868e-80	181.75184803378
PPP1R15A	6.21582339529886	7.73047738173972	65.6883082463666	1.26845175375542e-82	4.24271742596113e-79	178.529092089938
IER5	4.53374863263402	7.83467038761343	64.3886447071023	8.54746803977917e-82	2.38246425828778e-78	176.71666673739
SDC4	2.29576920397969	7.92862480671931	63.4641547344002	3.39621119155376e-81	8.1140337096493e-78	175.361704186546
MAP1LC3B	3.16891992700444	7.62558097053956	63.2078472019147	4.99551000519868e-81	1.04431136658678e-77	174.951614538917
HEATR6	-2.73796986028882	7.84462438321741	-62.8914149560222	8.06069558784959e-81	1.49785636679107e-77	174.430888273454
CDKN1A	3.39680844313618	8.02918651422638	62.5013040502311	1.45855456518454e-80	2.21753332255874e-77	173.912360920169
GADD45A	4.53602188007265	5.41162096556908	62.5333066280042	1.3891115722642e-80	2.21753332255874e-77	173.477166417316
H1F0	-3.82862740373486	7.72711080413696	-61.7989547771267	4.28047610548479e-80	5.9655568656773e-77	172.711580889518
TNFRSF10B	3.06300685812413	6.47513920581161	61.6776922342927	5.16095907786125e-80	6.63937535524243e-77	172.553563022881
HSPB8	2.92379484781867	8.67105303983863	60.5632406073749	2.92772508179681e-79	3.49737673342642e-76	170.938013555909
HSPH1	3.60313036058873	10.3379439314484	60.3905058987562	3.84186935125773e-79	4.20883700816673e-76	170.675902061371
LMNB1	-2.75021078767405	7.53408584336184	-60.3606947743239	4.02663191405571e-79	4.20883700816673e-76	170.566633026128
ZFAND2A	5.87448453971808	6.89223470843203	60.1510383634516	5.60631306074353e-79	5.51529291928675e-76	170.215136131591
FOS	4.24885679480311	6.70296140946639	59.7755917706486	1.01686964079364e-78	9.44784881812935e-76	169.471272351415
PRMT6	-2.95612401670824	6.70457695712868	-58.6812745144202	5.88631877702302e-78	5.18119974878595e-75	167.744442994279
HSPA1A	4.28066614680198	9.30862539928997	58.0482308871513	1.64871463242367e-77	1.37865517563268e-74	166.919401489844
SAT1	4.14176296698742	5.89732516241368	57.6785580515468	3.02334454140454e-77	2.4077340052595e-74	166.064103411062
HSPA1B	4.29309684492979	8.83758207858262	57.0593489034678	8.41742073147934e-77	6.39877019605729e-74	165.290561614143
RTN4	1.77238281473386	8.20824084217759	55.589554495175	9.98155339343611e-76	7.25789125877502e-73	162.818455097208
BAG3	4.65879595434328	8.79206796542452	55.5082427320572	1.14654601288273e-75	7.98951479977113e-73	162.68058256007
KIAA0513	3.85320722136587	5.82949933495263	54.4703529313537	6.84030837127647e-75	4.57589268804911e-72	160.824086211281
JMJD6	3.18136077961101	6.14538139994074	54.2722092145948	9.65462363167471e-75	6.21015098523569e-72	160.50366523045
PRNP	2.98074463158279	6.66236760372295	53.2678512726584	5.64015121254358e-74	3.49355143994737e-71	158.765642680356
KIF20A	-3.62101821039514	5.81745294395838	-53.0148790934069	8.84088880044248e-74	5.28053658209286e-71	158.176191906437
MXD1	3.65656010748044	6.88739720859648	52.5662624670177	1.97159374613089e-73	1.13699771759631e-70	157.514868396242
TSPYL2	3.5309248485657	6.38540384366304	52.4519768488845	2.42100585136291e-73	1.34963006193978e-70	157.277193399979
AEN	2.30723157725102	7.40668228714742	52.4168304685387	2.57903592355746e-73	1.39134828340564e-70	157.264883858849
DNAJB6	2.29420126395406	7.80144613763983	52.1837440801773	3.92657966404946e-73	2.05212869692385e-70	156.848125989626
NXF1	2.0091178797336	7.46721710303826	52.0395972204711	5.09674695739008e-73	2.58296957925429e-70	156.586968106303
HSPA8	1.62485238377861	11.9936459746859	50.5184133945443	8.33381830027663e-72	4.09925815452431e-69	153.731006482149
STIP1	1.80511212752853	9.50524692810074	50.3483738454947	1.1444509570334e-71	5.4685136586933e-69	153.457288163325
NUCB1	2.99544772033229	7.6619737684796	50.3073810578709	1.23558016637976e-71	5.73995630625977e-69	153.401028055294
AURKA	-2.73653683070526	6.86782300198997	-50.2725750353309	1.31868969800766e-71	5.96047743499461e-69	153.330034687649
IARS2	-2.40923027579996	6.96553155880434	-49.6148179807704	4.54831501624243e-71	2.00173737714838e-68	152.090213216914
SERPINH1	4.52222303453638	9.03932703530522	49.5946286046387	4.72562425501951e-71	2.02644461643452e-68	152.03962311921
DNAJA1	2.29594122800035	9.61681679901245	49.0976350123192	1.21699781451811e-70	5.08826786250023e-68	151.083715284652
VPS37B	3.37697471800632	5.05825952820964	49.0779247295236	1.2637523827825e-70	5.15487679259866e-68	150.952611810068
MRPL18	2.79593742557121	6.42466694507529	48.9166242094288	1.72136684609731e-70	6.69491607770496e-68	150.768510894542
HSPA6	8.27088132519647	4.58931929883194	49.0339702467399	1.37465682659033e-70	5.47375256378491e-68	150.557238103141
MCL1	2.75520519965293	10.2091383836117	48.5581979985916	3.43219564410319e-70	1.30454636254504e-67	150.046050571248
INTS3	-2.40606676032761	6.2585639365588	-48.2074497498338	6.77376789438714e-70	2.51743320590512e-67	149.352360171883
SESN2	4.26149883047054	6.73073296517458	48.1516143838784	7.55117639863059e-70	2.74534508892822e-67	149.274496183003
NCAPD2	-2.33961052737578	6.83603590534476	-47.6566167902799	1.98852986717312e-69	6.92836947887568e-67	148.322492648687
MICB	4.48034731088153	5.17514329826187	47.6795675912178	1.90084224854741e-69	6.76376292866105e-67	148.32058596709
SIK1	2.42166705097611	7.20892170867376	47.5350396481974	2.52597960903916e-69	8.62132305746347e-67	148.085964512909
ZNF473	3.31238910578637	6.17128838010622	47.5059228905278	2.67515362193211e-69	8.94785383463853e-67	148.021727012575
RNFT1	3.2659440006572	6.72540781486655	47.1271311900341	5.65994248620926e-69	1.8560172184189e-66	147.280102875998
RAB7A	1.47420468848343	8.60384147926901	46.9599674152244	7.89232530065689e-69	2.5382932370805e-66	146.928755401901
TES	3.51552013236064	5.93738087172614	46.6451009501295	1.4806893152589e-68	4.67227322799809e-66	146.304001131956
HSP90AB1	1.35307229820589	12.2065673647244	46.5932166235772	1.64306235004177e-68	5.08862495224048e-66	146.111855924528
HSPA5	2.45171114224329	10.5527548020853	46.542490340921	1.81919830351974e-68	5.53168589601166e-66	146.057242084116
PARD6B	3.55474518690605	9.35984265063281	46.4405868441726	2.23284501436955e-68	6.66823214648507e-66	145.871331929493
EIF1AD	2.38009574959167	6.43120715503031	45.4832008222989	1.56182992388436e-67	4.58246379772666e-65	143.9649455862
DUSP5	4.14262338772748	4.47402428634682	45.4695332335234	1.60624091203168e-67	4.63151258841686e-65	143.709121557972
DEDD2	4.03322270814902	6.41955434437307	45.1173481791219	3.31695599610683e-67	9.24546201314843e-65	143.213012281325
VEGFA	3.09840934889704	7.06037922764422	45.0979863554317	3.45237627689687e-67	9.46517063193823e-65	143.173120438454
IL6R	4.47049864007837	3.92623683264399	45.220189647761	2.68254355818519e-67	7.6038743164558e-65	142.948156696701
APP	1.47040282935871	8.8654038719346	44.8778752741007	5.44702651758987e-67	1.46929147548666e-64	142.675450202768
GEMIN5	-3.27047835395552	5.94301462918895	-44.8283588767882	6.03715956797799e-67	1.60262629547403e-64	142.501887561844
FHL2	3.08932056761765	5.71095113597258	44.6945349850899	7.97612121926409e-67	2.08426017610895e-64	142.317420851765
TUBB	-1.81595817071038	10.4297180764044	-44.6545349867076	8.66982402999934e-67	2.23067903196475e-64	142.189200981136
ZHX2	-2.2087109136555	6.42587084609066	-44.0670576781608	2.97417769221278e-66	7.53638601887372e-64	141.009131331835
STX3	2.01583811583036	7.26471962093819	44.051799277551	3.07154980139707e-66	7.66695505650219e-64	140.980985830689
SF3B3	-1.48095095557761	8.48671373457307	-43.9610299931493	3.7211399505246e-66	9.15181537243725e-64	140.769145968186
CCDC9	2.87898849631354	5.80123188275644	43.5962023350906	8.07483735174748e-66	1.95715333145833e-63	140.018544546527
ATP6V1G1	2.4391104015682	7.82261612554127	43.38570855509	1.26595463609453e-65	3.02454647629213e-63	139.547566536616
CCNA2	-3.34069215352549	5.48221964919826	-43.1638198577331	2.03798933007001e-65	4.80046951494237e-63	139.032273591606
VCL	2.40032619248992	7.3146997792152	43.1302236082309	2.19075911011258e-65	5.08864657743372e-63	138.998201153842
TBC1D9	-2.27689162365242	7.75291635078837	-43.1043528895969	2.31623994117192e-65	5.30641051728209e-63	138.96160399331
MAFG	2.97820310475413	6.70722584074029	42.7987644291458	4.48229345936067e-65	1.01299832181551e-62	138.309010037558
DDIT3	5.62603459488113	6.72634808064563	42.7885356500694	4.58278228080906e-65	1.02189934485668e-62	138.253433927995
HMOX1	5.78614792909532	6.75584619051977	42.5536978894762	7.63425929454173e-65	1.67993884791995e-62	137.748140955621
MYO10	2.81681027072129	5.94259595832245	42.1537364457015	1.83142479009257e-64	3.97775950513092e-62	136.905393981117
MORC4	2.76846112740482	5.20734580627586	42.1149715338854	1.99431279235533e-64	4.27601117171161e-62	136.819227659273
ETS2	2.03101396396334	6.36117609938898	42.0819327406836	2.14464563957101e-64	4.54013337673234e-62	136.747300608599
ANKLE2	1.51364308913342	6.9967190703404	42.0601888131419	2.24977893720607e-64	4.70316286822928e-62	136.679791464501
KIAA1467	-2.45456711761951	5.88642277267532	-41.9858667723515	2.65005344032536e-64	5.47154243654337e-62	136.521685683552
BHLHE40	2.55321101126386	6.82896665127999	41.9509941675903	2.8619448209713e-64	5.76664640794266e-62	136.454258824823
STC2	2.18635938863854	8.15963986627405	41.9641908133672	2.77981854423228e-64	5.66947382118789e-62	136.448644140526
DUSP1	2.85967194587491	5.4953577980922	41.8679276371658	3.43823964145986e-64	6.84537140044938e-62	136.247098974303
STX5	2.41738655012368	5.97928525378897	41.8318972125968	3.7233980060033e-64	7.30223304466134e-62	136.197123579122
PI4K2A	2.09765179618073	6.12383947389819	41.8280727802074	3.75503493088301e-64	7.30223304466134e-62	136.188049653032
SNIP1	2.48253163608876	5.15271615888027	41.6443945584346	5.64218456239709e-64	1.08459648990263e-61	135.771746765637
GADD45B	3.14851081807877	5.51505952483269	41.5872242225373	6.40662844275642e-64	1.21755061450748e-61	135.651197102585
TRIM26	2.63446485317694	7.15230588866758	41.5399929806092	7.11655022861403e-64	1.33727175307125e-61	135.525448621497
ATG16L1	1.73352420596922	5.91666001766437	41.5014198245636	7.75492393056484e-64	1.44103719794185e-61	135.459213845486
TRIP13	-1.8861486676136	6.92683617992374	-41.4539094050096	8.62129135982645e-64	1.58442282089821e-61	135.347754954268
PXN	1.80863155582487	7.72764029444019	41.1954263526638	1.53687137163956e-63	2.79376487166304e-61	134.733216052261
GINS1	-2.36444533562632	6.00348475754953	-41.0885380934067	1.95375221948866e-63	3.51339270093854e-61	134.538505151958
RRM2	-1.76113447817711	8.46918250407167	-41.0416722799287	2.1709354522236e-63	3.86241750031782e-61	134.381852683562
DUSP3	1.94320679232467	6.61964217285845	40.9522592355513	2.65529569701505e-63	4.62574637884164e-61	134.216687335223
YKT6	1.72997243408612	7.19490619110533	40.9400076195911	2.72967518292906e-63	4.70629770714491e-61	134.171331075435
ITGA5	4.09357224493146	3.80200093223678	40.9957628438815	2.40732863260687e-63	4.23791200544392e-61	134.079225846363
EGR1	5.1107327455892	7.31746040913881	40.8261597180185	3.52984894137486e-63	6.02379527505645e-61	133.945617118914
HBP1	2.53972005178999	6.10881226071028	40.8178949424893	3.5964313833601e-63	6.07542610659741e-61	133.931802905014
FUBP1	-1.72127339232026	7.09185198545167	-40.5638610418887	6.39791414534449e-63	1.06998716166741e-60	133.340634456988
PMEPA1	2.18021961898949	7.04533868046243	40.5126917750503	7.18782111954708e-63	1.19018931092382e-60	133.208480927358
ISOC1	-2.00696712971613	6.60255765383283	-40.4785913423679	7.76823628753145e-63	1.273686114438e-60	133.157399086523
CSRNP1	3.89615919838939	5.15068521785139	40.4311341794447	8.65564389445974e-63	1.40540765525189e-60	132.986138515516
SLBP	2.06552772691091	6.60477268788022	40.292893138648	1.18691954482045e-62	1.90865792957473e-60	132.71772400521
SC4MOL	3.03003640476611	7.0304553009857	40.244947166685	1.32457536768252e-62	2.10973318563071e-60	132.599772216499
CTCF	-1.84021733242426	6.59581948611356	-39.9623688583145	2.53495242492819e-62	3.99948531646218e-60	131.975353866587
HERPUD1	3.41184707210488	6.39996889195011	39.9560526277384	2.5721180297918e-62	4.02019644207832e-60	131.96682893458
TOP2A	-3.18872939664778	7.71246456677013	-39.9489685827438	2.61445656803873e-62	4.02220819977821e-60	131.912962752645
FAM53C	2.22376540153053	7.2283258284205	39.9478003060614	2.62150618139097e-62	4.02220819977821e-60	131.910146124449
AZIN1	2.61841307101855	9.65199339190434	39.8904955726132	2.99192437276731e-62	4.5488130191055e-60	131.699411016456
EIF5	1.89226325327959	9.97274882645205	39.7995251771719	3.69166212574264e-62	5.56210426945224e-60	131.480941363552
JPH1	-2.20803386636615	6.26305047837086	-39.6377605020633	5.37005541975004e-62	8.01864346784818e-60	131.23039211282
PATZ1	-2.95403214341561	5.48783334293799	-39.5750996989123	6.21128945209122e-62	9.19270838909501e-60	131.020926562827
CLK1	3.24352968809036	7.00246078561596	39.5455314092977	6.65329274922707e-62	9.76049718755031e-60	130.992357804534
C16orf72	1.97789607983556	7.06883648947183	39.5187793437388	7.08051719476648e-62	1.02969190926326e-59	130.917977484948
KLF10	2.51585241120302	7.44018767785237	39.5114696029821	7.20199849709721e-62	1.03832950746081e-59	130.901169551818
KIF23	-2.39501998545526	7.00670045513379	-39.4299475086685	8.70823882282331e-62	1.2447571459222e-59	130.726295396572
VMP1	1.7129658139337	9.31950109052612	39.344942378699	1.06192050629726e-61	1.50504733451826e-59	130.440739844467
CAD	-2.42098630497891	6.79935492127865	-39.269896351752	1.26559789284884e-61	1.77864362689109e-59	130.367604907357
ZC3H12A	4.11788986894453	5.32240791917296	39.2159988128805	1.43583338863581e-61	2.00107313262877e-59	130.2367432091
TFE3	2.02642750935653	6.72470095457409	39.0663446567309	2.0400276079753e-61	2.81962162940321e-59	129.870487158979
MAP3K14	3.11157895609456	5.93432447964536	38.8919097658754	3.07663755481208e-61	4.18322654200628e-59	129.483100390598
FKBP4	2.10537455837291	9.34824450160857	38.9046138191574	2.98577314419691e-61	4.092956562586e-59	129.397027780888
BCL10	2.73013735701203	5.00470492733472	38.8126380946549	3.71023284416347e-61	5.0040269424024e-59	129.294007222124
RIT1	2.49436720833658	5.24427361328281	38.7241081453949	4.57506135888588e-61	6.1210660932806e-59	129.092069391584
ELAC2	-1.99234378325247	6.81938325219402	-38.7022965872216	4.81774792745724e-61	6.39460447133293e-59	129.024506678572
HJURP	-3.15878075206139	5.26193072498475	-38.6944614863156	4.90806385837987e-61	6.46318582421614e-59	128.970513982799
NAB2	3.23118187457235	6.74429635336419	38.5807159487741	6.42941775535979e-61	8.40043613598728e-59	128.729060083302
SRXN1	1.97827770373044	7.38395025271885	38.4402351015358	8.98285765863166e-61	1.14678863727447e-58	128.356444829449
UBB	2.31985467088661	10.3065917317109	38.4587809696709	8.59435555025599e-61	1.10563078632678e-58	128.308832397676
AKAP1	-1.68749967978646	7.27772795720735	-38.3884934639242	1.01631301229598e-60	1.287637789215e-58	128.260220725743
HMGCS1	2.56791936436896	8.60651286618243	38.3107936086671	1.22364842671863e-60	1.53866889386785e-58	128.011692253576
AKAP17A	2.77938019951336	6.15632656702606	38.2328315547882	1.47469466041144e-60	1.84050697766574e-58	127.91211864186
IFRD1	2.38695448708154	7.38493088016067	38.2087203202881	1.56241449069143e-60	1.93554221794989e-58	127.810358509531
DDX23	-1.78063441409943	7.07871594119148	-38.1217391510184	1.92503533028983e-60	2.36722726939464e-58	127.627672592571
FER1L4	3.41365954615208	5.46837949356021	38.0798614126452	2.12884373451125e-60	2.59874325663986e-58	127.556370519894
YTHDC1	1.58122002736779	7.2461261700118	38.028057751893	2.41138269849033e-60	2.92231624996756e-58	127.369902673286
CCDC84	3.32226137413783	4.8243065118648	37.9812737917842	2.69897943704464e-60	3.2473188564845e-58	127.313003336887
PLK1	-2.81333901332367	5.46930024210235	-37.9137801707195	3.17604851419126e-60	3.79401681080962e-58	127.157083027363
FOSL1	7.01573870328941	3.29180561096025	38.5325805953703	7.20918771158501e-61	9.34623684407346e-59	127.101895676752
ME1	1.95920789125578	7.38115810285174	37.8484109962506	3.71924371652927e-60	4.41139233441387e-58	126.930367296316
ARF6	-1.63551917816266	7.25380671598134	-37.7800614402143	4.3879239827434e-60	5.16786202023948e-58	126.791000420653
ELL2	3.65216818443608	4.13746014717942	37.6454622076172	6.081269315254e-60	7.11210825372782e-58	126.442534732564
BAIAP2L1	1.73095158592387	5.59387859369574	37.5910360497011	6.94115013128933e-60	8.06137463858908e-58	126.368649278398
POGK	-2.36754207960695	6.10432731781591	-37.5582780845219	7.516863434018e-60	8.66979476348394e-58	126.296760594083
NCRNA00201	4.36590700229456	4.91844219444141	37.49271881746	8.8180384151355e-60	1.01008818119675e-57	126.136215697706
TARS2	-3.21759244358593	5.42959396772546	-37.4304092654961	1.02652238136312e-59	1.16786124530047e-57	125.930759384306
UMPS	-2.20067013517545	5.72626335828532	-37.233024138944	1.66366676812882e-59	1.87994344798556e-57	125.503318862544
DFNB31	3.36763945635875	4.98474938845129	37.0994629141997	2.30944871706089e-59	2.57488135627509e-57	125.174947101848
LOC284454	3.96848081501075	4.08158548463672	37.1129458427836	2.23413121970771e-59	2.50762486700616e-57	125.117703866192
ZNF761	3.19490740805507	6.40608484460987	37.0518970179905	2.59623864555775e-59	2.87546325220582e-57	125.015236133857
PCDH1	2.56941335502252	5.18765022408441	37.0222122215364	2.79318126075514e-59	3.07323443453085e-57	124.985672481778
BCL2	-2.96659633164744	5.85471034630259	-36.9943786493139	2.9915304237951e-59	3.26995783055877e-57	124.91629921817
ESPL1	-2.66099468339595	5.89644998544105	-36.9817524423645	3.08613912128294e-59	3.32984455898941e-57	124.884349131183
PRR13	1.80512218475067	7.60896470127923	36.9874526824503	3.04305858645251e-59	3.30468258440466e-57	124.811123035558
FASTKD2	-2.78787945891326	5.46614120634112	-36.9494675248247	3.34202248660661e-59	3.58281949141083e-57	124.787504888611
WDR37	1.59057941514816	5.93147661887449	36.9270352089699	3.5323314400031e-59	3.76272044602624e-57	124.72526953737
VANGL1	-2.68038722031274	5.58619610547376	-36.8622182554321	4.14600600238811e-59	4.38846863189486e-57	124.59162162988
NECAP2	2.06751137653175	5.53944140407605	36.8312621249297	4.47602805525175e-59	4.7079932827692e-57	124.497621754015
KDM3A	2.19628393025098	6.19680587958183	36.8157489882524	4.65126454648117e-59	4.85903961340058e-57	124.456953540994
ZFAND3	1.5922103592339	6.50130552472739	36.8134565607794	4.67774083806202e-59	4.85903961340058e-57	124.428084989955
SLC25A25	1.77874910718604	6.24587187674517	36.7884946488597	4.97607665987274e-59	5.10551570918476e-57	124.385867892488
NCAPH	-2.14183712056187	5.566557379459	-36.7773833400969	5.1149842398682e-59	5.21603636753388e-57	124.38184429016
RNF114	1.22868482379702	8.5965685655864	36.7939425703711	4.90936726060369e-59	5.0681640781689e-57	124.305524933446
SNX3	1.56261736619401	7.54798487332864	36.6890693420346	6.36785737065883e-59	6.45430585859989e-57	124.069165135469
TRIB1	3.08719632099449	7.1775657704366	36.647297247624	7.06427328823342e-59	7.11704255857925e-57	124.01005181721
WBP2	2.16063780495419	6.83470217058966	36.5974347661323	7.99705103546645e-59	8.00854380342161e-57	123.878870811269
ABHD3	2.76945973390262	5.45873201339997	36.5567995204701	8.84854386960481e-59	8.80851474257564e-57	123.808621202225
MEF2D	2.70401258541787	5.28492277923607	36.5081593074171	9.98908541195602e-59	9.88505706683743e-57	123.713531810325
NAT10	-1.79583506866739	6.02194690774374	-36.4613292268881	1.12273563290797e-58	1.09804858039491e-56	123.587633194363
CLU	2.11629450767033	8.66636336964224	36.5025062937888	1.01309262203529e-58	9.96644765348126e-57	123.569220682215
USP30	2.3013432501586	4.02405733036505	36.4470555522498	1.16347675678441e-58	1.13127821398038e-56	123.545336975287
DNAJC7	1.65140462474943	6.70994357068624	36.4317454626152	1.20883705814986e-58	1.16858907286117e-56	123.454548112711
USPL1	3.74094463358978	6.33987128627438	36.4081807019281	1.28216872639592e-58	1.23235573449686e-56	123.431683933888
NUDC	2.06461371528532	7.81231681290727	36.33427217844	1.54262047605342e-58	1.47421627665814e-56	123.171373524118
TMEM97	1.34636325967949	6.90322733202814	36.2458464093907	1.92545783435205e-58	1.82962254668771e-56	122.986037239688
HSPD1	1.70860141438483	11.0907695448554	36.2270071919477	2.01869960674795e-58	1.90738600131371e-56	122.786572610842
CALCOCO2	1.6142199968073	6.78997461024697	36.1325677560613	2.55955524394465e-58	2.40483156740058e-56	122.69910528968
KLHL25	3.07103119734804	5.35644968361588	36.0020557933777	3.5564621081372e-58	3.28609239207108e-56	122.432809960326
MAGEF1	-3.4885204087174	5.02894836281411	-36.0476301803479	3.17017671071107e-58	2.96190141396268e-56	122.37376775419
CD2BP2	1.88841096867657	7.29517073737979	36.007186499321	3.51070130350303e-58	3.26183158887693e-56	122.363050655294
PLEKHA6	1.74012355105312	6.64507385984049	35.9660710758294	3.8947916002264e-58	3.5789282814388e-56	122.29476371971
KIAA0415	2.45029245467329	7.22889417836739	35.9400850637854	4.1591577076021e-58	3.8009701367179e-56	122.213848338708
HLA-A	2.4179292264164	6.20126595258188	35.8543436796708	5.16699021685826e-58	4.69634480362704e-56	122.029896038583
YWHAG	1.79400511097257	9.44887194602258	35.7871750224788	6.12623224354065e-58	5.53811394816075e-56	121.733218629864
LEO1	-2.32940832392074	6.09344048592923	-35.6792093508101	8.05970487813678e-58	7.24680131085803e-56	121.621748303261
ZFP36	2.77278462619761	5.86929075058073	35.6351601093092	9.01593069293075e-58	8.06323127853336e-56	121.508768940399
SERTAD3	2.10215954724679	6.08400992785327	35.562707605132	1.08445389056942e-57	9.59598246872118e-56	121.301074343463
LOC100128338	-2.00249538688636	6.44541154959426	-35.5582601699642	1.09682843133979e-57	9.65439930827715e-56	121.288756657312
FAM102B	-2.59754416125542	8.44299714775629	-35.5805758631152	1.03614131899018e-57	9.21724862701691e-56	121.273866977317
LPIN1	2.51886505295155	6.13705125804514	35.4926521071599	1.29685592323597e-57	1.13552976231405e-55	121.11666483715
PEA15	1.78265219295142	6.23329816051976	35.4616686865789	1.40374903782807e-57	1.2227239014915e-55	121.019748581157
STK10	1.68930420045456	6.01085645498563	35.4264753158012	1.53600406789018e-57	1.33099129696349e-55	120.94092372231
ANAPC5	-1.35676265130795	7.38334839209261	-35.414300528903	1.58462814411259e-57	1.36604747846077e-55	120.876566346614
MAP2K3	2.26294337023889	6.22149018862219	35.3311557761611	1.96095713688478e-57	1.67321669169699e-55	120.686262359604
TRIB3	2.64138772206042	7.80822936799348	35.3325547923143	1.95393198834026e-57	1.67321669169699e-55	120.651342324471
CDK1	-2.66671385164367	6.71044490359801	-35.274766492818	2.26639710569786e-57	1.91430430281268e-55	120.557293088159
RBM14	2.29409533805807	7.3102521493805	35.2878681478919	2.19139880031753e-57	1.86035297139646e-55	120.52029621981
DDIT4	3.01128408259824	7.79816807553139	35.1518490244293	3.1093831222439e-57	2.6131318259501e-55	120.201958171837
LOC147804	3.44158168356331	4.73925526218779	35.094191430371	3.60776156533808e-57	2.95765707934873e-55	120.131667690535
TPD52L2	1.26522169194589	9.07026353119499	35.1463519841672	3.15373926078896e-57	2.63715676987173e-55	120.101252752232
ASNS	2.91794949115629	7.81572324876419	35.1169643483514	3.40193830547567e-57	2.83054807068533e-55	120.091571616147
INSIG1	2.42686088202865	8.29926565363552	35.1082814788401	3.47897863790261e-57	2.88031874951897e-55	120.036735813718
TMEM159	2.27678369941607	4.46897593340211	35.0173555730754	4.39964687030219e-57	3.57182981839485e-55	119.933254554037
TXNRD1	1.72643839956304	8.70475445202849	35.0584069940025	3.95689012629736e-57	3.22805026693644e-55	119.884561442037
ICMT	-1.2763715270436	6.74517217962077	-35.0118551956334	4.46265487302675e-57	3.60548019789852e-55	119.849559362888
OTUD5	1.99657923930918	6.08311652434137	34.9880974136622	4.74544102601675e-57	3.77917884376686e-55	119.8197920633
CCNB1	-1.82291480450167	7.20924674371709	-35.000312039515	4.59786200125473e-57	3.67916957459254e-55	119.798734222013
LDLR	2.86671787714777	8.50263837961225	35.0079884983378	4.50749324048432e-57	3.62419793047403e-55	119.770059154192
HBEGF	5.02933676440175	3.73757462923029	35.096899432313	3.58264225128699e-57	2.95153246357259e-55	119.734279037313
KLHL21	2.42831368589231	6.12074249085	34.9162487656009	5.71566536749803e-57	4.53027429412498e-55	119.624932250479
PAK1	2.36597843483887	4.41516151120314	34.879872618118	6.28093160065092e-57	4.95482547590972e-55	119.576615464873
ELOVL5	1.94665859525091	8.83050399386075	34.8078720506952	7.57181056626747e-57	5.94511548874447e-55	119.224209688676
RRP1B	-1.53291489925218	6.70065163701951	-34.6751080868048	1.06968997385753e-56	8.32069540595037e-55	118.991207498601
TAF7	1.55565340682898	8.41777406796868	34.7043444833432	9.91222479606675e-57	7.7463573593187e-55	118.977257806011
SNRPA	2.12964827830173	7.08013302582142	34.6637829259045	1.10174471077933e-56	8.53036043660811e-55	118.931398927615
LOC440944	2.73898080693354	5.24147644460346	34.5475441119773	1.49245164857641e-56	1.15021941800884e-54	118.698473468215
EPHA2	2.48755789640287	6.00704891373219	34.5279574196866	1.57090334784493e-56	1.19962500408031e-54	118.610948222057
SPAG5	-1.34072776384764	6.7304239367738	-34.532856976156	1.55089674614258e-56	1.18977968727012e-54	118.598067188854
SFXN1	-1.45254389362733	7.55726500630619	-34.50463110675	1.66978527755072e-56	1.26934040826174e-54	118.500615666067
ARHGAP11A	-3.22037136444338	5.98473631103206	-34.4448197500687	1.95302578067365e-56	1.47793679438851e-54	118.435562599897
UBE2T	-2.73282980230461	5.84285336206609	-34.3996312956014	2.19879864989122e-56	1.6490003865821e-54	118.324222610202
XPO5	-1.66667230946489	7.05506275230538	-34.4214686271284	2.0763558580389e-56	1.56418807972264e-54	118.319002487188
TP53INP2	3.39596950998609	3.91068928026686	34.3802279464356	2.31369903998785e-56	1.72742422967664e-54	118.155598807847
SEMA7A	3.94785801165852	3.49678053315631	34.2896316055259	2.935854803023e-56	2.18109293040827e-54	117.96413294528
SDCBP	1.90111030823399	6.56038943911884	34.2881373114417	2.9474228789301e-56	2.18109293040827e-54	117.954487424394
SPRED2	2.08843445159324	6.18700431150024	34.2577203958526	3.19315984973801e-56	2.35252886903165e-54	117.905721369418
TSPYL5	-1.81387452260082	6.31818720587716	-34.1952640868087	3.76456111719666e-56	2.76133860192969e-54	117.753762602948
NOP14	-1.4785302641886	6.12441546707497	-34.1717247368593	4.00579343553151e-56	2.91273432242734e-54	117.706828975187
SRSF1	-1.56868469908641	8.80616712877644	-34.1848106112726	3.86982432277225e-56	2.82615467135559e-54	117.60525745064
TCP1	1.20417200905454	8.46763496653647	34.1563193877957	4.17205825920073e-56	3.02049793622827e-54	117.522200783044
GFRA1	-1.56185204334875	8.7630723594974	-34.1130190626241	4.67766562956301e-56	3.37195172365568e-54	117.41395581419
EHD1	2.22495005917122	6.36387943427329	34.0525974182291	5.48833647077169e-56	3.93935361103802e-54	117.331098725842
GTF3C2	-1.39588260021164	6.21584353906524	-34.0178802142473	6.01686885144151e-56	4.30026131074819e-54	117.282731387525
NR2F2	-2.00825898178601	6.03322532752457	-33.9812324322696	6.63068245806182e-56	4.69879378934855e-54	117.198224748069
MKNK2	2.71926372222675	7.02638550019131	33.9898768159822	6.48042727900786e-56	4.6118581197501e-54	117.15120886303
ZC3H11A	1.33486094435548	8.21428128822859	33.9337821047262	7.52036015907908e-56	5.28447492858985e-54	116.944916712245
LOC283624	4.12325353675552	4.97776380664974	33.8677818046785	8.9619616676668e-56	6.27112330251295e-54	116.924612832036
SLC3A2	1.8765032946577	10.5994171297276	33.952584535803	7.15424030719507e-56	5.04841835010677e-54	116.918045286449
CKAP2	-2.48446955582143	6.2742623298305	-33.8512090598817	9.3658619265816e-56	6.52644478583961e-54	116.84231830133
RSRC2	2.05778367121775	7.26264497055346	33.8242079061697	1.00636651117291e-55	6.95474112927925e-54	116.704327497182
SLC39A14	1.68040718967048	6.34528114217807	33.8082595056083	1.05002469330771e-55	7.22658969994982e-54	116.692186648839
PPM1D	1.57512973603786	8.86931357002667	33.8400285105716	9.64867953722172e-56	6.69562309462639e-54	116.681323765184
MOBKL2C	2.90634068064211	3.60419556258614	33.7884307510611	1.1069818077475e-55	7.5563933684772e-54	116.651507074394
SPSB1	2.3427526352749	4.81058564964061	33.761570430429	1.18914493039164e-55	8.05152219265983e-54	116.6399421062
IDS	1.41480730595701	7.86335909299443	33.8001445018559	1.07296815092509e-55	7.35422924429145e-54	116.593440694398
HSD17B7	3.65447956126414	4.381094666947	33.751960873305	1.22001218501526e-55	8.22721120249809e-54	116.587606482833
NOL11	-2.09798064068381	7.63294480300249	-33.7705909144041	1.16088735527154e-55	7.89214639413057e-54	116.562139189937
TUFT1	1.44789647813216	6.85772928098336	33.7001941739124	1.40076146331219e-55	9.40816655117791e-54	116.383588270896
STK40	2.69324802923605	6.58507542584907	33.6764937677986	1.49231328882824e-55	9.9829789769454e-54	116.345974778454
NPC1	2.86036811504769	6.80927077703324	33.6700182653249	1.51836205728302e-55	1.01167677474109e-53	116.298957823081
RUSC2	2.47074009649667	4.35076949986825	33.6274397826031	1.70145877102313e-55	1.12471132358067e-53	116.27980114393
MCMBP	-1.4806749923038	6.87255094490843	-33.6455850437274	1.62085072246174e-55	1.0756788683512e-53	116.266639460184
CORO1C	1.34926025104327	7.05419300735463	33.6169890951134	1.74970891019848e-55	1.14753458094743e-53	116.133671056379
ZMYM5	2.48728645363334	5.37768604896849	33.5344856320915	2.18248859120632e-55	1.425778874974e-53	116.020587352397
ESRP2	-2.13976014083328	6.16609645880334	-33.5320733000283	2.19665335852179e-55	1.42944866801239e-53	116.004924524331
JHDM1D	3.75725818206255	4.67150614644581	33.4483354867728	2.750383264949e-55	1.76913114319258e-53	115.804912839905
CHORDC1	2.37360523020876	6.49101414277378	33.4815250736692	2.51577731109293e-55	1.62447334944858e-53	115.78237798887
CTNNA1	0.934262863759685	9.67448531254551	33.4938126681872	2.43413645925574e-55	1.5778487652943e-53	115.714237365343
RNF26	-2.92599206755447	5.15903092943668	-33.4145899857799	3.01159073092344e-55	1.92972580015186e-53	115.705430841493
NEAT1	2.55433216284841	9.32769474472601	33.3959273812699	3.16666122784337e-55	2.0213451287959e-53	115.480553077081
ARHGEF26	2.41658257033084	4.90648300605277	33.2793806464763	4.33519485115081e-55	2.74628025343357e-53	115.334268045619
SPTSSB	-2.33416651512354	8.69099426422077	-33.3078601710072	4.01456969721824e-55	2.55283892077102e-53	115.280364086689
C20orf111	1.96168989993083	6.43378349403498	33.2366104857873	4.86595103320642e-55	3.05932951426106e-53	115.177894991072
MAFF	5.92391131552716	3.55005147507574	33.6196131342628	1.73746554669153e-55	1.14399109460114e-53	115.137398121074
HSPA4	1.43953612394069	8.84384494079825	33.2707657843363	4.43718390586944e-55	2.80028164685889e-53	115.128534927399
TIMELESS	-1.28493533523429	7.45215654472676	-33.1587300784478	6.00678392055036e-55	3.74841247340613e-53	114.912735450027
IVD	-1.49280911978948	6.16211062861071	-33.1190226135327	6.68882312307924e-55	4.15850847250473e-53	114.866691427887
RP9P	4.30731138161254	3.01290106646334	33.1038976504051	6.9687274879668e-55	4.31648142625025e-53	114.682020413319
ALOXE3	5.74938966167034	3.29953266055531	33.1691097702272	5.84036729565037e-55	3.65821358248902e-53	114.637666288727
DKK1	-2.70242513556903	6.41450477589382	-33.0081463190354	9.03695064169515e-55	5.56681591063223e-53	114.596231961865
CSTF1	-1.67130086905316	5.78059363327777	-33.007456868552	9.05389815649346e-55	5.56681591063223e-53	114.589643372798
SLC6A14	-2.21565701734392	6.59289653066167	-32.8382974412976	1.43519205782053e-54	8.79199706043609e-53	114.094849944151
OXTR	3.0547722256084	3.23973268991765	32.7772218693306	1.6957401557097e-54	1.03502037825142e-52	113.913267550018
VPS33B	-2.41565128249062	4.8829707625448	-32.7562916290164	1.79561486745777e-54	1.09199501975868e-52	113.911658928167
CACYBP	1.96963853557	8.1381518346533	32.7281350840622	1.93940707933234e-54	1.17516826067949e-52	113.667156899617
STX6	1.34186735795582	6.87595809617351	32.675827581693	2.23812789839863e-54	1.34641909974168e-52	113.58887416545
PTGES3	1.9298063678804	10.1325666744171	32.6846603984093	2.18460582008086e-54	1.31896562220333e-52	113.476161390212
DNAJB2	2.7027346894613	6.43803462702827	32.5229863973897	3.40529984024324e-54	2.0412270440225e-52	113.19230091546
KDM1A	-1.33991584437035	6.66648144044669	-32.491932670484	3.70916048376196e-54	2.21214092492598e-52	113.120153757079
NCOA5	-1.43221488685574	5.95491214796502	-32.4734769811156	3.90257037500526e-54	2.31441797700666e-52	113.11203762586
MBTPS1	-1.22841307485395	7.80558467755534	-32.491177281343	3.716883520116e-54	2.21214092492598e-52	113.064049341349
IL4R	2.53388903082915	3.96943917364284	32.4388617522284	4.29321558612103e-54	2.53709319654728e-52	113.056274135666
NAA40	-1.99305265501575	4.82048226298398	-32.3318096301902	5.76965151597039e-54	3.38567199835399e-52	112.767852946268
TRIM16	1.42554968720272	6.93425615572594	32.3689790542882	5.20642351801441e-54	3.06592348293215e-52	112.746183582419
TSPYL4	1.7037890393151	5.95264664965326	32.3217715801172	5.93204426987977e-54	3.46029896672243e-52	112.651368621104
SEPHS1	-1.44035437839718	6.51657750161483	-32.3169042197421	6.01244017391305e-54	3.4913906065459e-52	112.643821509269
RXRA	-1.77575003746986	6.64091515171787	-32.3120982653441	6.09290088266697e-54	3.52587108518071e-52	112.640957160125
SPATA2	1.70113072076982	6.15744549492513	32.2802251609327	6.65473889104376e-54	3.83771907633848e-52	112.540203871934
MORF4L2	1.52762988344625	9.25235499048998	32.3213961007656	5.93820738728377e-54	3.46029896672243e-52	112.513814671445
MKI67	-2.73723356116546	8.60821405145354	-32.2657409812157	6.92706578557894e-54	3.98103945697671e-52	112.409178722825
ANKMY2	1.98126759938463	4.97012883350875	32.0745662973674	1.17777158564204e-53	6.72254334412203e-52	112.030197897194
AFG3L2	-1.43257355361922	6.61138523632066	-32.0849592766207	1.14419577080419e-53	6.553263722921e-52	112.00751539396
KIF11	-2.02895849952523	6.87691715976098	-31.9946310663998	1.47157342615842e-53	8.37095033301819e-52	111.729991519418
F11R	1.07525097324317	7.50430516468715	31.9736415324981	1.5603148173695e-53	8.84566271379238e-52	111.608999310267
RABGEF1	1.86423910522763	5.88654567599332	31.9223988629654	1.80033947578388e-53	1.01655660632284e-51	111.561683112459
KCTD5	1.62021092211348	6.66709474526224	31.9214154022083	1.80529366226909e-53	1.01655660632284e-51	111.509348850087
SH3KBP1	1.91758215854457	4.95510558532694	31.8319082659368	2.31896614401495e-53	1.29706989272595e-51	111.350118195972
AMIGO2	-2.38562134963045	4.88248939908602	-31.8208357292971	2.39201845447175e-53	1.32734042655717e-51	111.347925900391
ALDH18A1	-1.25171563634863	6.62955257920379	-31.8321029105134	2.31770229616237e-53	1.29706989272595e-51	111.286522068127
BRD8	-1.35235131943607	6.24906115220017	-31.820108709338	2.39689553229051e-53	1.32734042655717e-51	111.271902825704
MKS1	-2.90498619706343	4.44844225067739	-31.8280588006856	2.34410453303679e-53	1.30676014035024e-51	111.267242851873
ULBP2	3.6934970678577	3.07382504766307	31.8117443623658	2.45373342025117e-53	1.35433127789705e-51	111.167623225748
ALDH1B1	-3.2117258276765	4.11482585509358	-31.7078951991722	3.28384044887174e-53	1.80654433114904e-51	110.888764885789
AKAP8L	2.01654323084437	6.39009095223907	31.6767303618756	3.58449069908387e-53	1.96547614595012e-51	110.846612723895
WDR3	-1.85371465158818	5.65497584333086	-31.6421452541334	3.95079424742005e-53	2.15221768709619e-51	110.818163264219
UBE2B	2.22232665841198	6.84805985928007	31.6714240940211	3.63838220072713e-53	1.9885066642144e-51	110.799427144598
PNPLA8	2.22022470083974	6.42752123418809	31.6304245316405	4.08332289675576e-53	2.21719130277089e-51	110.720297572995
BUB1B	-2.28809913037491	5.57212879944281	-31.5923752552938	4.5452890229518e-53	2.45211011676922e-51	110.684039568262
MCM3	-1.65439792215593	7.3432593757179	-31.6074569835867	4.35617853455622e-53	2.3576935214213e-51	110.628331383511
MTMR4	-1.72060617111112	7.46852985721993	-31.587156039232	4.61264531017857e-53	2.48044630763429e-51	110.569603035955
BLM	-2.48618371921848	5.39932825669596	-31.5323871785896	5.38321965581573e-53	2.88554376679046e-51	110.534918139042
CDC20	-2.40038470591771	5.81125085555403	-31.4709036483921	6.40433448956842e-53	3.42191980841988e-51	110.320813145289
COG2	-2.74343175427677	4.98700966558031	-31.4301246843426	7.18738850417815e-53	3.81593286805954e-51	110.232821848678
DKC1	-1.32582376314536	7.29390422865692	-31.4559549276399	6.68085993618855e-53	3.55830259786043e-51	110.194793015252
GTSE1	-2.81768843986141	4.27573123689413	-31.3838601285813	8.1935487613953e-53	4.29557709986128e-51	110.100042539475
DENND5A	1.68185966793119	5.43704737635107	31.3896518787314	8.06018440765858e-53	4.23894729665667e-51	110.08939142253
WDR5	-1.55887331965549	6.34106655747517	-31.4005739923159	7.81461633725241e-53	4.13581150709523e-51	110.088841943757
HMGCR	2.25986131905059	8.35253993627647	31.3943368524861	7.9539096364644e-53	4.19625188518077e-51	109.942824979709
FBXO5	-3.07310697377261	5.02952666848988	-31.3209390349096	9.79421391346389e-53	5.11870104652406e-51	109.923892839963
EXOSC10	-1.41760401026975	6.05105674113971	-31.2337833883702	1.25466357866543e-52	6.51645766757782e-51	109.636752254981
PRR11	-1.956058861492	7.51245931439233	-31.2372363649486	1.24239968995261e-52	6.47286368061294e-51	109.531297827392
DNAJB9	3.02141603689762	6.3183972105024	31.1913282444365	1.41582587074298e-52	7.30810859947701e-51	109.525799726867
HMGB2	-2.26515606595024	7.27354210485023	-31.1940298942556	1.40497420823229e-52	7.27454757228386e-51	109.458139523049
HSPA4L	3.37221622089258	6.18105800431187	31.1901952919204	1.4204017161636e-52	7.30916870803693e-51	109.437077205343
RFX5	-1.91316465990767	5.34173778880487	-31.1092512602915	1.78911660136305e-52	9.17827792674712e-51	109.3327418796
GEMIN4	-2.03921995528012	5.6027002266946	-31.0984375798531	1.8452051295774e-52	9.40829591068671e-51	109.281684925918
KIF2C	-1.58676246162346	5.87410960552938	-31.1030101469435	1.82127469897591e-52	9.31467830754531e-51	109.255189462793
SERP1	1.34995727529484	8.51458877572485	31.0616064201814	2.04990564137495e-52	1.04202498317187e-50	108.99032388907
DARS2	-1.71581441292781	6.67019946308872	-31.0024608220195	2.4277114706979e-52	1.23033474654399e-50	108.923354398991
SYNM	3.06441080645299	4.57188479613868	30.9523178011809	2.80264578016038e-52	1.41179060323501e-50	108.873555184818
LMNA	1.93210740519071	7.79646867083952	30.9987612116929	2.45355652143269e-52	1.23967611070817e-50	108.828324496475
TTF2	-1.93590907772996	6.34928208960455	-30.9505464560249	2.81691041364627e-52	1.41471500774235e-50	108.803671522664
ATP6V0A1	1.74992350995832	5.82785405225047	30.9371411622458	2.92726591817308e-52	1.4657363836984e-50	108.736992889473
MIDN	2.21846308179938	7.32255438856202	30.9294900774228	2.99219689837614e-52	1.49377614711769e-50	108.65929485483
TMEM150C	-1.98667437079156	5.04427325230211	-30.872751112018	3.52134064986458e-52	1.74750448155298e-50	108.651968066917
PHLDA3	2.42285035531064	6.10035128560476	30.8869487516725	3.38066820155142e-52	1.6826873512722e-50	108.594268043622
GDAP1	-1.66833846870358	7.61541455033792	-30.8023581407508	4.31113344791949e-52	2.13311821843212e-50	108.290733167621
DSCAM-AS1	-2.0101556831592	8.91590219087414	-30.7903034770515	4.46331729947625e-52	2.19542701518944e-50	108.225517935139
WIPF1	-1.94635553948578	5.3569262305969	-30.7208797541586	5.45154244952314e-52	2.64265495437174e-50	108.221800125682
SERBP1	-1.11381024661958	8.73601758771206	-30.7933441141992	4.42442691121582e-52	2.18271727619981e-50	108.21621345871
RBM24	2.69639737591849	3.99414698370701	30.7161933584179	5.52571761916986e-52	2.66625791919367e-50	108.207478988659
PIM1	2.92341673513231	4.25635696778527	30.7220350118035	5.43341220402297e-52	2.64152284011861e-50	108.197308809232
LYPD3	2.12265963371091	6.02702950220772	30.7261515973829	5.36930111398984e-52	2.61796477639551e-50	108.135109837591
URB2	-2.53530205742131	4.90625582190586	-30.6816213958542	6.10533515459966e-52	2.92566261104655e-50	108.114353364759
PWP1	-1.65269333169282	6.0524726264437	-30.6887330543194	5.98129073356359e-52	2.87445707552062e-50	108.07894118323
LITAF	1.36332149970923	7.27925257888602	30.7157919300038	5.53211850012081e-52	2.66625791919367e-50	108.037606580897
SERPINE1	4.80007820796431	2.89863485033743	30.7765563604614	4.64349742286487e-52	2.27735633137807e-50	108.003080541021
KIAA0907	1.74675828604526	5.76640808236478	30.659830422431	6.50182655563429e-52	3.09790733095236e-50	107.941806175619
DLD	-1.69407070712339	7.34903439944144	-30.6677131392416	6.35548403952782e-52	3.03683185934466e-50	107.919839229316
ERRFI1	2.18252075339258	6.55432031024979	30.6121727321777	7.46196529751121e-52	3.54528146691981e-50	107.816714832813
C7orf53	4.89692862941379	2.92084194703507	30.7339130598934	5.25049426534814e-52	2.56752240040007e-50	107.764547391489
DSE	3.47970248040617	2.91740037318943	30.5427365819496	9.12309379698498e-52	4.32222721418631e-50	107.619043731544
PELP1	-1.88504789569355	6.4264402387841	-30.4850476924145	1.07841564004814e-51	5.09475230626132e-50	107.480018689157
LATS2	1.98899047174949	5.77404174195723	30.4383407563399	1.23504601378466e-51	5.81828437592525e-50	107.325526415135
TRAF3	1.57445897405365	6.29270560375123	30.3935595351164	1.40676220614745e-51	6.60862110550839e-50	107.15041065636
RMND5B	-1.79101330116758	6.93258682165149	-30.3869436353541	1.43409915229648e-51	6.71817205126226e-50	107.144871677953
MTRF1	2.56134735095178	3.28599872122711	30.3142677039778	1.77212659376562e-51	8.25544433262845e-50	107.045795854168
KDM6B	2.79313465699752	7.18789582028028	30.3274034734356	1.70556512210331e-51	7.96756176035077e-50	106.943525053735
IFI44	-2.86802559382117	5.74471430784175	-30.2764431701461	1.9788063229823e-51	9.16719028962768e-50	106.924306416451
RRS1	-2.56984038247975	5.67198306238433	-30.2397137049753	2.20278046421745e-51	1.01766023435283e-49	106.824688882876
ZNF436	2.42729873419007	4.74438896135475	30.2370919333137	2.21971395951426e-51	1.02004701302967e-49	106.791624959203
CHD4	-1.22515890050091	8.42000325701304	-30.3001969946911	1.84633729722291e-51	8.57726248854332e-50	106.789120917444
CREBZF	-2.21250573780787	6.40057225325991	-30.2370254020617	2.22014537636212e-51	1.02004701302967e-49	106.75768496964
LHFPL2	1.9852359929591	6.06432015976165	30.212924320901	2.38212944411859e-51	1.08848996785353e-49	106.660944777922
ZFP62	-2.25705157806636	5.10861255286615	-30.1751266439203	2.66054040163143e-51	1.21239448710856e-49	106.641200135705
CD59	1.38221061728351	6.39186167417558	30.2152222239715	2.36618391902312e-51	1.08416602360939e-49	106.6211230268
PPME1	1.61532480614188	6.25077707339023	30.1682487617041	2.71462760160885e-51	1.2336802176442e-49	106.479805894475
C16orf88	-2.49264134305746	4.31303628989895	-30.1152775419665	3.17015154791269e-51	1.42904621259547e-49	106.447686495418
DNAJB4	4.0345529387069	4.68788398282454	30.0833030876719	3.48170572823825e-51	1.55274790930817e-49	106.370925572736
ATP6V1C1	1.79402529785789	7.56354704981343	30.1397940612545	2.95044534981155e-51	1.33721539377367e-49	106.341973016656
PPP2CB	1.3029551524873	6.0253940905605	30.1141792537723	3.1803715493104e-51	1.42979929544804e-49	106.337989796498
C9orf7	2.68861527645535	5.62157754286197	30.085342260754	3.46094426941404e-51	1.55176493194853e-49	106.30386666888
PDCD7	-1.74839227576385	4.98968290523386	-30.046995722417	3.87314213075306e-51	1.72272417539133e-49	106.263574995249
FRMD4A	-1.84811673371646	4.89903179988247	-30.0457136092983	3.88774909323054e-51	1.72463437228614e-49	106.259839607378
RAGE	2.93852809888716	3.65203643386363	30.0184702281204	4.21161806397939e-51	1.85844592353539e-49	106.149542652393
TRA2B	1.03416123475332	8.20357597403313	30.0834014814403	3.48070107058821e-51	1.55274790930817e-49	106.147882451763
KIF4A	-1.73799211695758	5.85465384270597	-30.010440291855	4.31217675209367e-51	1.89781168426354e-49	106.074406846959
C6orf211	-2.03539756684074	7.36031018031569	-30.0246782587246	4.13549961480929e-51	1.82968506767382e-49	106.034237815356
CSRP2	4.79446968532481	2.03592486968443	30.1239432078776	3.09066778296774e-51	1.39698183790142e-49	105.978043077908
RYBP	2.13605749674153	6.66934960841198	29.9589884390298	5.01661131776007e-51	2.20204219627873e-49	105.861669260236
CPEB4	4.04219649783786	6.30698841494047	29.934130136201	5.3974903938361e-51	2.36302694624385e-49	105.833302159956
LRRFIP2	1.38485803214728	5.53663830374299	29.9184508081395	5.65260826988905e-51	2.46825641529045e-49	105.804796950185
KIAA0391	-1.81801096502888	5.20473822148508	-29.8358011655824	7.21297623028508e-51	3.13324193442306e-49	105.631791364768
ZBTB43	2.36571356673025	5.73205727508709	29.8434847862155	7.0511935572003e-51	3.07094169402651e-49	105.59122592465
KIAA1279	-1.91809618915301	5.53699962827944	-29.8050815177308	7.89811296850188e-51	3.42196998148253e-49	105.515523050677
ENGASE	4.19475862783597	5.02638530531169	29.7704314878493	8.75010986357091e-51	3.76187242566478e-49	105.418416189129
RHBDD2	2.16382168470922	6.6076234257322	29.7886648899332	8.29080843817034e-51	3.57359485360723e-49	105.354761671065
HSPA12A	2.142692125676	4.31092339411542	29.7137497005952	1.03486081336613e-50	4.42634584213177e-49	105.271243760078
DNAJB5	3.70816676076713	3.26439722128384	29.731738042973	9.81170703444203e-51	4.20746124215406e-49	105.231055107279
PLAUR	4.14684188068378	2.52076719031073	29.8014697205786	7.98286707017494e-51	3.44975371787095e-49	105.185763771471
RBM12	-1.88753945569109	6.1636483520479	-29.7090802119185	1.04927632904986e-50	4.47655544056884e-49	105.174958810664
ARID3B	3.6855773534613	4.39100698485396	29.6697281575898	1.17910313954137e-50	5.01763890730024e-49	105.16020186229
CENPF	-3.13686004028067	6.1175578189544	-29.6600595323844	1.21340968650727e-50	5.15052375562121e-49	105.069228320733
GPSM2	-2.07697077762176	4.66131659604327	-29.6083442654231	1.41476825456052e-50	5.99002133905573e-49	104.965653493584
CCT6P1	2.56156844278691	3.91847941886556	29.6041437620601	1.43253494680411e-50	6.04036450959611e-49	104.961099254223
MCU	1.52281923209709	5.79098820702973	29.6038273674557	1.43388227117296e-50	6.04036450959611e-49	104.830921830741
PWP2	-1.75700212009683	5.85111854713084	-29.5708543178733	1.5815411177974e-50	6.64565167187029e-49	104.813520921507
ATXN7L3B	-1.43759249741526	7.35809121352165	-29.5264688288159	1.80484792512414e-50	7.56498162901656e-49	104.550420718029
ZNF697	4.07314204202895	3.57992203113564	29.4560680538146	2.22619138267545e-50	9.26139917509059e-49	104.505765842627
OSBPL2	0.966475472419009	7.09270110579106	29.5082735955283	1.90534921036453e-50	7.96626504853412e-49	104.501578936114
FAM102A	1.38463944559256	7.83060391766275	29.4976285206393	1.96674683810509e-50	8.20246237418191e-49	104.432410850077
PUS7	-1.80566741307806	6.17105250787834	-29.4374487988175	2.35337483402667e-50	9.76621357922137e-49	104.399354887854
EDA2R	3.08256669202248	3.5382757331444	29.4160417132915	2.50869310590463e-50	1.03849959166211e-48	104.392200752396
ZNF410	1.21396533275272	6.63252422262764	29.4114124968698	2.54361807773554e-50	1.05035725264319e-48	104.232023586103
C16orf53	-2.25781625921769	5.6574931876578	-29.3423226177808	3.12719828161572e-50	1.28499420299119e-48	104.15321808727
FAM83G	2.7830383940722	5.92678586782077	29.3533013514287	3.02614549780208e-50	1.2465334311636e-48	104.129272190153
RBM15B	-2.00268159183182	5.36503644085418	-29.302428307175	3.52394755082961e-50	1.43742680097742e-48	104.052238999167
SERTAD1	3.1048411153364	5.45539804975964	29.2999046866266	3.5506900239843e-50	1.44481119126797e-48	104.017486806755
ARID5B	2.06386541763393	6.25411291576095	29.3223570391707	3.319780276502e-50	1.35745734337945e-48	103.986156251335
TNFRSF12A	2.23202016705591	7.7135180348065	29.3307297333382	3.23760363279178e-50	1.32710007732377e-48	103.940035250458
KRI1	-1.80566720638331	5.26551773339153	-29.2656382815236	3.9347484481207e-50	1.59720225840705e-48	103.938291422343
CYR61	3.12006767088269	3.93787813596911	29.2379617503438	4.27536932664697e-50	1.72708397630058e-48	103.860600527725
NFKB1	-1.90141551952085	5.20171368164666	-29.2153948020737	4.57502783830588e-50	1.83924917230355e-48	103.797397826902
C1orf52	2.10150007969968	4.96612374176476	29.2038934981532	4.73581514210695e-50	1.89477924489465e-48	103.720855495974
TXNIP	-4.69309620900896	4.83387758930209	-29.2253958924807	4.43969641575424e-50	1.7891441652307e-48	103.690255196921
MYBBP1A	-1.95513280674466	6.64946499983702	-29.2058154748344	4.70855453763378e-50	1.88839007403807e-48	103.675887427648
NUP85	-1.77458786147477	6.03843711857227	-29.1878010282188	4.97040575595501e-50	1.9838917866967e-48	103.650114229232
MTCH1	1.59420773282926	7.9373870977252	29.2386528872939	4.26651130413396e-50	1.72708397630058e-48	103.634688764708
DCUN1D3	3.32846348681063	3.72981848959359	29.1242892340048	6.01659454398658e-50	2.39006002740217e-48	103.527360574357
TMEM64	-2.13152146936752	7.60419634400704	-29.1668465270563	5.2935454157063e-50	2.107839369816e-48	103.476267564806
LIF	3.57503888127918	3.48109776012961	29.1111614112372	6.25916243358714e-50	2.48052683742444e-48	103.412928694567
NUP133	-1.40999822860533	5.96121212751974	-29.0015431539305	8.71144113294216e-50	3.42800332958411e-48	103.062048917179
TPX2	-1.42593281424058	7.80228233822554	-29.0369985736044	7.82716938823059e-50	3.08730143511246e-48	103.039940846959
PTPN1	1.12422905488017	8.13011315368175	29.0393505862211	7.77181807475755e-50	3.07271596884741e-48	103.026907878182
FXR1	1.43595587204609	7.71544633407064	29.0005115498508	8.73862712663733e-50	3.43062910952776e-48	102.920737649564
P4HA1	1.94254880179838	6.25435272595389	28.9668031080397	9.6756725461186e-50	3.78960064780533e-48	102.900123569388
PRSS23	-1.36988942207853	7.51479796878689	-28.9575646851088	9.94975823635406e-50	3.88784478375666e-48	102.82064585666
SDHA	-1.61391559141718	8.20396736906472	-28.9385484492472	1.05388501235994e-49	4.09887742946688e-48	102.741922279855
PRR15L	-4.05220854794298	4.15669579772605	-28.9409601327583	1.04622332062883e-49	4.07856382615305e-48	102.735547107249
SH3BGR	4.03530331579405	3.12078081763602	28.8449420920876	1.39942443676477e-49	5.41758663899398e-48	102.611760957888
SNAI1	4.84162645722173	2.99637033650272	28.9153619742991	1.13049799495774e-49	4.38664697625829e-48	102.462947909317
CARS	1.60583080870717	5.99171312796993	28.7841946973101	1.68284174914195e-49	6.48475700752304e-48	102.382419918533
CHD2	2.11146735536335	8.27233738318604	28.8077891022716	1.56645815950665e-49	6.05021853570188e-48	102.328381494501
SPIRE1	1.62854960978192	6.07691686645815	28.7614965492403	1.80303652643323e-49	6.93195008461366e-48	102.300475489109
CCNB2	-1.88927000606482	5.58944335452471	-28.7259198350841	2.00910652402452e-49	7.70649025407937e-48	102.251210663193
CDCA4	-1.88986408786984	5.49911883196406	-28.6914240533525	2.23160544740344e-49	8.5403591538616e-48	102.183110684768
ST8SIA4	-2.67168342484666	4.53281956330903	-28.6474562450983	2.55164218126542e-49	9.72065235523528e-48	102.093737827427
LOC93622	-1.96885805610955	5.22360269152293	-28.6453555246322	2.56804344118653e-49	9.76089966145533e-48	102.032919150273
CYLD	2.97664638448778	3.98480340412766	28.5899288897671	3.04143256810804e-49	1.14819228598282e-47	101.917924604509
RIOK3	1.6072375228505	6.51400172432763	28.617223352439	2.79821765656334e-49	1.05876452688609e-47	101.833624729153
CKAP5	-1.92579085838554	8.24560914721192	-28.6429954654412	2.5865964002292e-49	9.80912430780797e-48	101.833515657168
KIF22	-1.64396821479117	6.86567963425466	-28.5719479237023	3.21320657742029e-49	1.21030781082831e-47	101.705024161637
PTCD3	-1.52126077971023	6.28864477002435	-28.5559427857802	3.3743270607932e-49	1.26814035426305e-47	101.686599055096
MBD6	1.77619959379466	6.68676939051791	28.54132988301	3.52854421789211e-49	1.32312496636833e-47	101.594672720516
ANKFY1	-1.80407099577795	6.43613337409827	-28.5192935619092	3.77466416125189e-49	1.41224795151626e-47	101.572371839113
PGF	7.09162833442262	2.09179710814936	28.672825504186	2.3617211911107e-49	9.01767698633225e-48	101.47254449057
GATAD2A	1.36039240748867	7.59687202381238	28.5138306055064	3.83831376007255e-49	1.43285623489851e-47	101.451319977956
SPHK1	2.83600477810061	5.19976702210234	28.4569012253966	4.56966718388316e-49	1.69452580894151e-47	101.444081913972
ZMYM3	-2.1603243575829	4.781226718806	-28.4269011754027	5.01011175486772e-49	1.84964920504211e-47	101.41023139462
GZF1	1.45172919022536	6.16746116026674	28.4707982573769	4.3790880347914e-49	1.63108838070938e-47	101.410207254923
IRS1	-1.70713044544477	7.1920280968264	-28.4638273409245	4.47366083952011e-49	1.66261119733632e-47	101.346019209097
PCDH10	-3.41437500537836	3.8927787130444	-28.4318401416004	4.93475927357639e-49	1.82586093122326e-47	101.333999336924
SFMBT1	1.70466237964207	5.0492979590026	28.3822065612687	5.74706827548421e-49	2.11704779381493e-47	101.205155526342
TROAP	-1.90953279326619	5.50946870171262	-28.3751340327892	5.87332625269046e-49	2.15880237912078e-47	101.179714357704
PEX11B	-2.75540921069189	4.51829503180979	-28.3005068165206	7.38892883666295e-49	2.69221014955013e-47	101.019989439441
LSM14B	-1.14633159247415	7.07057389452587	-28.3531568354502	6.28380767332434e-49	2.30461402475167e-47	101.014063364499
RBM28	-1.60869661350675	5.5431918332777	-28.2990974336535	7.42106641004308e-49	2.69804162264262e-47	100.972920729253
CDC6	1.49907555360365	6.83796578638287	28.3383178647928	6.57722165679275e-49	2.40694649864775e-47	100.956007820623
ELP2	-1.1698120096367	7.35783619628385	-28.3166321245105	7.03107276544858e-49	2.56741617749699e-47	100.879207186398
FBXO32	3.55684495687894	3.56794980153143	28.2451386492442	8.76361745397794e-49	3.17235364286422e-47	100.78849909575
DAG1	-1.53202951556782	6.73914512981625	-28.2659777957005	8.21826226496974e-49	2.98139301777341e-47	100.753687561028
FLVCR2	1.73880392822342	4.90561404488624	28.2252737060939	9.31745737269057e-49	3.36555414904702e-47	100.72657744509
EGR3	2.33365918406714	4.86247048957442	28.1599253444816	1.14012225672542e-48	4.1093544442836e-47	100.559688175687
TPP1	1.81442630842275	5.58243130947494	28.1259937944578	1.26627444495465e-48	4.54445790073423e-47	100.379680441749
ZNF394	1.85856534915826	5.1974585255003	28.1019910927969	1.36393589162487e-48	4.87403073750733e-47	100.361719928614
ABCF1	-1.13679592196248	6.97104387965803	-28.1309601994975	1.24696522797698e-48	4.48478418767461e-47	100.332094601905
TBX3	3.48840411108689	4.71689793940831	28.0689495565004	1.51093574565214e-48	5.38782290198003e-47	100.295238699358
NSUN2	-0.998346030322351	7.34499913509004	-28.1065692598894	1.34473900041688e-48	4.81572056594688e-47	100.225265528005
SYNPO2	-2.64789043452826	5.70477138016374	-28.0541958699629	1.58164097886104e-48	5.61600079203227e-47	100.18285956257
IMP3	-2.73912211432378	5.54859429173805	-28.0255469712621	1.72861930409995e-48	6.12487907664568e-47	100.157561561735
TXLNA	1.14803467166057	7.00944894442058	28.0667411963826	1.52131254149335e-48	5.41328317956058e-47	100.091908543908
INTS5	-2.61363747227295	4.46359879775323	-27.9784406560809	2.00087930542749e-48	7.05467986682683e-47	100.025155229045
YPEL5	1.77117531647143	5.7418497596113	27.9890871946734	1.9357846213268e-48	6.84441057231913e-47	99.9799466788356
ANAPC7	-1.27426277720028	6.18574737576513	-27.9779886890937	2.00369106478279e-48	7.05467986682683e-47	99.9029429160311
RNF43	-1.6922310242762	5.8019603209555	-27.9604277297501	2.1160839153326e-48	7.43474525210555e-47	99.8875093658479
FAS	3.33477876159794	2.75711111398467	27.9025195779811	2.53381107808306e-48	8.84665062001277e-47	99.7516428857869
MAT2A	1.52554479472455	8.13497013508879	27.9550988656582	2.15143178864577e-48	7.54309124388089e-47	99.6657052011279
CPEB3	3.76751222847015	3.68027321421474	27.8575608823473	2.91478513413572e-48	1.00925189613428e-46	99.6538523452767
RBM4	1.15981861150477	6.33642798675766	27.9042605254761	2.52011373645041e-48	8.8172347548947e-47	99.6332966551241
CRISPLD1	-3.29530874872008	4.18609057840886	-27.8249514799351	3.22683873112788e-48	1.11499278800378e-46	99.5444450118087
SLC12A7	1.91269867933328	6.53382389047839	27.8655910722985	2.84272938239104e-48	9.88395139108269e-47	99.4894043510712
LASP1	1.02646967289978	7.67559208872058	27.884636036712	2.67893871901885e-48	9.33386898684819e-47	99.4860364978195
RACGAP1	-1.40784620390527	7.1665148058812	-27.8585614351445	2.90570750256134e-48	1.00819610524556e-46	99.4428313231393
SERTAD2	2.20848732944643	5.54606232701982	27.815490177614	3.32353693666687e-48	1.14603776760447e-46	99.4264083741687
TMEM185B	-1.27239790038305	6.16088150644227	-27.78741060387	3.62808773233056e-48	1.23828855582646e-46	99.3128358816115
TSFM	-1.80143319124799	5.48546736962361	-27.7597838443489	3.95521629981419e-48	1.34719017104058e-46	99.2920169786127
ARPC5	-1.64586067382222	6.57350587174047	-27.7882549601278	3.61853148351208e-48	1.2375525670809e-46	99.2749981498297
FAM111A	-2.54585668359523	4.70355572744352	-27.7303180498402	4.33701029039725e-48	1.47124888291197e-46	99.2664270713012
ATXN7L3	1.346922108264	6.40371953744931	27.7911385918792	3.58608619269477e-48	1.22896937472597e-46	99.2646846352587
N4BP3	-1.48497111166577	8.04852358241973	-27.8079913878794	3.40225064800053e-48	1.17076625179343e-46	99.2637781224976
C10orf2	-2.02926196184292	5.01253274646526	-27.7303162438445	4.33703479595551e-48	1.47124888291197e-46	99.2535018546755
GLCE	-2.51287636650575	4.78542364696835	-27.7246735159417	4.41428721288328e-48	1.49442387344656e-46	99.2289526491804
E2F8	-3.90292323307889	4.16675113350399	-27.7914714373822	3.5823601141429e-48	1.22896937472597e-46	99.1368448445164
MAD2L1	-2.42168093429546	5.66309740108799	-27.6968757432638	4.81561316848277e-48	1.62699625514557e-46	99.0967617490777
MELK	-1.6369489083002	5.7281265570078	-27.681547134986	5.05246605071237e-48	1.70357746435713e-46	99.0155907771402
UBAP1	1.22420076338274	5.95128342001884	27.6522478874461	5.53840499523376e-48	1.86366770906015e-46	98.8809128331703
NR4A1	3.93365573416991	5.57460740685181	27.6085334657566	6.35255664290442e-48	2.13333649188621e-46	98.8787510141867
MTF1	1.98275030470735	5.77195664019767	27.5853120948015	6.83311885589464e-48	2.29012183859683e-46	98.6607588925189
ERCC3	-1.54124387171033	5.93549098159827	-27.5637226152382	7.31277639091266e-48	2.44109525671903e-46	98.630671037304
RSAD1	-1.7829399213851	5.50301827863441	-27.5455429373475	7.74294371348721e-48	2.5693053703246e-46	98.6305200892785
PPM1E	2.46806061407326	6.25267488242941	27.5832905666077	6.87665142434905e-48	2.30010236841627e-46	98.6205708548364
GRB10	2.28596076077151	3.92111678391079	27.5094859667048	8.67318045912692e-48	2.85532027555982e-46	98.5746713515352
POLD3	-2.03271093658818	5.37918489606341	-27.517632158361	8.45360876064872e-48	2.79403464255117e-46	98.5728966410185
CENPB	-1.92527893591512	7.20816565036469	-27.5458895743858	7.73450743029569e-48	2.5693053703246e-46	98.5053579457884
ECT2	-2.18315187761437	6.53742018848149	-27.53649979937	7.96634231321229e-48	2.63820017517153e-46	98.4984278675921
USP10	-0.969329200388133	7.06648276851704	-27.5458538099835	7.73537741764841e-48	2.5693053703246e-46	98.4787535142727
NDC80	-2.57730596120225	4.74315470263987	-27.4541445616227	1.0325245506909e-47	3.36607028962077e-46	98.3915507699516
SMURF1	1.43793969907652	6.9358845987722	27.5162694956459	8.48994335440258e-48	2.80050912542463e-46	98.3780044541591
ZNF295	2.76833227753172	6.42766817643158	27.4731504023102	9.72482863875614e-48	3.1765241045812e-46	98.2913867404185
TGOLN2	-1.56104807379607	7.15191307441648	-27.4851980676826	9.36259572294246e-48	3.07019707589196e-46	98.2798277720083
DNMT1	-1.34644431542612	7.9176775363645	-27.4844812094915	9.3837632715254e-48	3.07111657442252e-46	98.2497757269446
COL1A1	3.24954668490736	3.5588227672271	27.3750164718793	1.32548326879316e-47	4.3127202699021e-46	98.1522220014117
PSAT1	2.27643834576404	5.20356157244925	27.3645024576144	1.37026875764206e-47	4.44978149569046e-46	98.0426864131533
HSP90AA1	1.30127332116643	12.9413910624577	27.4874187706485	9.29732759296471e-48	3.05478402091831e-46	98.0107552910274
SQRDL	2.27052374037652	4.16535006793869	27.3171134694633	1.59186011500963e-47	5.14937496391122e-46	97.9413232407132
SMURF2	1.7120227150602	6.477942415966	27.3601986643623	1.38903876049981e-47	4.50199306794552e-46	97.909394448771
TXNL4B	1.32143041300558	5.52016717910127	27.3121810075755	1.61690953242446e-47	5.22030791897041e-46	97.8224521721379
CDCA3	-2.59724608320226	4.15184000389501	-27.2669625968801	1.86591999641102e-47	5.989567374276e-46	97.8118538930971
NUP107	-1.36916964602874	6.69078537724798	-27.2900668347785	1.73419697411244e-47	5.58819078902822e-46	97.693586561223
PRPF4B	-1.87048766745082	6.7157916565465	-27.282129071615	1.77835939307585e-47	5.71947740188472e-46	97.6857324951691
KCNK2	-1.55037478460146	6.11438909513099	-27.2523603546212	1.95433230137821e-47	6.26135122763394e-46	97.641085157546
RFC5	-1.41841628904435	5.77464915640594	-27.2347677880674	2.0664843111477e-47	6.59539763733475e-46	97.6050716279249
MYADM	1.41478248659453	6.35003951405345	27.2354552917355	2.06198191601408e-47	6.59361100638994e-46	97.4973805942628
HMGXB3	-1.38255823150972	6.25995546056181	-27.2054352859103	2.2681112352041e-47	7.21138636835615e-46	97.4921149172097
NAA15	-1.99451175790145	6.54542409864365	-27.2121781311486	2.22007154432574e-47	7.07209076329594e-46	97.4888238859173
RND1	4.63470134360012	3.32648936926284	27.2000214448241	2.30744051640736e-47	7.29482706926213e-46	97.4255435996041
DLGAP5	-2.12716589331214	5.76555141353828	-27.1848962601658	2.4210041757248e-47	7.62502332105868e-46	97.4226206971546
TCF19	-2.01360785241684	5.00419389075613	-27.1439034153988	2.75797062850329e-47	8.62136463384841e-46	97.385852325361
UBE2H	1.22212410078048	6.99962125479111	27.2003316335697	2.30516865550373e-47	7.29482706926213e-46	97.3606689266707
BBC3	3.41460812280509	4.62839357349707	27.116243793578	3.01171047807503e-47	9.34468386555227e-46	97.3348526136123
EPAS1	1.94516249533973	5.21024414180528	27.1425651818775	2.76973544516885e-47	8.62589489478657e-46	97.3340649449864
ST13	1.00314670511181	7.76029882398676	27.2029449328673	2.28611790105748e-47	7.25484549853612e-46	97.3265316128683
PRICKLE2	1.69679056834567	6.71688334057554	27.1863162887376	2.41010656127626e-47	7.60502304354419e-46	97.3214167375051
CDK2	-1.21786833180544	6.36332338174798	-27.1561029846963	2.65301822034633e-47	8.34005201448722e-46	97.2898228068668
ZNF512B	-1.86037716241042	6.84656667537329	-27.1428256290262	2.76744181385501e-47	8.62589489478657e-46	97.242902511283
ARHGAP21	1.74907845607544	6.51639693985972	27.1516417620124	2.69092233898718e-47	8.44333680998529e-46	97.2279029619112
CDAN1	-2.10268029252307	4.16868585050288	-27.0733026045036	3.45314007916171e-47	1.06158666698346e-45	97.1984927762496
C15orf23	-1.89703342505765	4.88330018436232	-27.0879996427284	3.2951523503777e-47	1.01488265023419e-45	97.1774391954097
ZBTB9	-1.87042999213278	4.52789890907697	-27.0631920956097	3.5662409529495e-47	1.09434520545188e-45	97.155527622781
DNAJC14	-1.27611080998131	5.84385301595599	-27.0980191811864	3.19164573418992e-47	9.86637398495234e-46	97.1509370362709
TP53	-1.1499548194144	6.90017374161109	-27.1172810916097	3.0017824146497e-47	9.33119128301145e-46	97.1464099256201
NOP2	-1.48225954046922	6.17632602304561	-27.0930177459875	3.24289635170704e-47	1.00063097022045e-45	97.1336382809718
GEM	6.01742054398293	3.48719152573039	27.1465470105176	2.73487793988942e-47	8.56518701623794e-46	97.1017967452859
ARHGAP26	2.22571630027721	3.91408310998741	27.0437213555091	3.7946901213435e-47	1.16019008390034e-45	97.080635624567
GPR89A	1.94695346199093	4.0681620461924	27.0363525646179	3.88495031917082e-47	1.18561877988709e-45	97.0547752436518
LAMC2	2.65875667048525	3.32430864683001	27.0249383007544	4.02905939966328e-47	1.22512707999943e-45	97.042096512354
CDC5L	-1.90472802128062	6.24108119548661	-27.0554141586033	3.65578632475685e-47	1.11976869038889e-45	97.0186818191734
FOSB	6.6739751773372	3.51542458263948	27.1053826185441	3.11767444750746e-47	9.65555323335458e-46	96.8440433466435
SEMA4C	-1.70375697232884	7.40635665679288	-27.027056321757	4.0019169467177e-47	1.21909032817681e-45	96.8176578249225
SGMS2	2.58964077208392	4.26413602527668	26.9326502262509	5.41112346197114e-47	1.6364489833274e-45	96.6960381745091
AARS	1.29971007855475	8.92408223154677	26.9927601841488	4.46503204635401e-47	1.35523041639246e-45	96.6101414987794
LTV1	-2.51917607378435	5.22853483858171	-26.892065789301	6.16197215822595e-47	1.84352097270431e-45	96.6008929733948
YWHAH	-1.27182615349543	6.90005933501894	-26.9484255216212	5.14481309488807e-47	1.55872924273384e-45	96.5834740993589
C15orf44	-1.34828104121465	5.85020389605411	-26.915324142093	5.71967352672329e-47	1.71733967793394e-45	96.5799597620689
ERBB3	-1.34754304916504	6.85031377385106	-26.9203685935525	5.62805161397703e-47	1.69286933798834e-45	96.5070687698873
PRKCA	1.76302005939706	5.39076568654577	26.9013821002616	5.98080617362307e-47	1.79252692558552e-45	96.5009765019267
ATP5A1	-1.05988311043197	8.05728225302529	-26.9224162056329	5.59128483693414e-47	1.68484049752949e-45	96.4250314623
ACSL3	1.36070389389596	8.15169099903447	26.9235048911179	5.5718352450377e-47	1.68201033642618e-45	96.4071888934645
FBXL20	2.32932847870794	4.18747512850111	26.8290903292535	7.54076828499694e-47	2.23602497869306e-45	96.406421401302
TFDP1	-1.11787224961112	6.44328660379813	-26.8806940459751	6.39063068044645e-47	1.90851620535333e-45	96.3933870567789
TSC22D2	1.78579500421448	6.65892648416831	26.8589817583369	6.85126845205972e-47	2.0388009535987e-45	96.3045879568498
P4HA2	1.86127481404836	6.64601258243971	26.8550335911563	6.938562808912e-47	2.061110558015e-45	96.2535405063249
NPLOC4	1.2260926264903	8.17867565927953	26.8722668591433	6.56558769738399e-47	1.95727074244296e-45	96.248806100324
TM2D2	1.39600380346715	4.92664328998717	26.7718004548184	9.06422622600459e-47	2.67354707943035e-45	96.1153359200246
AZI2	1.957352030491	5.87323128721534	26.7825288191639	8.7570037321567e-47	2.58749347025775e-45	96.1111426585938
MCM3AP	-1.15347924389539	7.19904591247064	-26.8018752147821	8.22929080590594e-47	2.43587007854816e-45	96.1000878380883
TMEM48	-1.63247445085526	6.0292879533948	-26.7701641731452	9.11203007414902e-47	2.68291533380402e-45	96.0780679728279
PHF13	1.48820576850708	5.63553052157035	26.7657115427746	9.24340514077631e-47	2.71681384137685e-45	96.0681615052674
PFAS	-1.77784429926944	5.73148861176771	-26.7324682161727	1.02866005535869e-46	3.00757181220606e-45	95.9962726135067
AP4B1	2.29281334097625	6.59918364442524	26.7332642261479	1.02602834873278e-46	3.00513101649859e-45	95.8914926545895
SLC5A10	2.7962004115974	4.04434784924464	26.664911943521	1.27873820491289e-46	3.725717376126e-45	95.8904097509159
ARPP19	-1.79365907081422	8.54021066618756	-26.7502057527844	9.71600245249677e-47	2.85070921079923e-45	95.863392838193
THRAP3	-1.13595645935931	7.46026804646792	-26.7125415640769	1.0968061919369e-46	3.20121932878756e-45	95.8010907701158
DENND2C	3.94672525420742	3.27858958828125	26.6360305029258	1.40359493243153e-46	4.08238637391043e-45	95.7904020821233
NAIF1	2.19590051882748	3.97815202648618	26.5932595343842	1.61146619539459e-46	4.65460460307066e-45	95.6549678617421
NCAPG	-1.77242005066603	5.65345760404857	-26.6173588335247	1.49079110252364e-46	4.32096887324184e-45	95.6149094553829
LYAR	-2.12399683385147	4.95589247244248	-26.5614735509126	1.78584370564156e-46	5.14052497988804e-45	95.5356978393807
AARS2	-1.852421548411	4.55778452254022	-26.5549550731695	1.82389285149185e-46	5.24102818700166e-45	95.5218094625987
FNBP4	1.2745336205413	7.36923738425112	26.6306202979437	1.42831726528099e-46	4.14707950426378e-45	95.5189530617669
KIAA1370	1.93896633638409	7.10216389243496	26.60569286273	1.54802474098515e-46	4.47909442357018e-45	95.4564722806988
ZSWIM6	2.1068291064788	6.25705567903331	26.5782662294378	1.69146984575074e-46	4.87726581040265e-45	95.4283517851982
CLIP2	3.80569235927097	2.88362105814901	26.500650035872	2.17441653579733e-46	6.20562152639496e-45	95.3186333069608
TSC22D3	1.57642812709669	6.02488184372022	26.5109983944862	2.10274012260658e-46	6.02161400864255e-45	95.2148938045565
CEP55	-1.76333145772508	6.34114841170723	-26.508133631379	2.12234049755634e-46	6.06735427027903e-45	95.1947223429689
RCC1	-1.06305011233671	7.47584311957934	-26.5124919200045	2.09259411790696e-46	6.00283774063053e-45	95.1454815707966
CCNF	-1.6441860624793	5.4746434462604	-26.4745148020193	2.36660972725448e-46	6.7426202859632e-45	95.1439236813741
PKNOX1	1.66717579530723	5.48048323289609	26.4575179906018	2.50071097589475e-46	7.112566387902e-45	95.0371995964319
DCUN1D2	1.88611187486337	4.19826141499904	26.3826541786905	3.18885056181145e-46	9.02374565071652e-45	94.9552300005454
GPD1L	-1.4532864972128	6.51239164915513	-26.409551777924	2.92198452889674e-46	8.29665012924772e-45	94.8789418791667
IGSF3	-1.54357560248179	5.8661127774805	-26.4002845409897	3.01128573911316e-46	8.5357191018523e-45	94.8673464947916
LOC100507062	2.67253414640307	3.58556872952299	26.3353538255662	3.71922646094217e-46	1.04362992169122e-44	94.8217611796729
ZBED5	-2.26239302398102	4.39100257826557	-26.3275521660077	3.81489237384224e-46	1.06689398093876e-44	94.8018795224192
AAK1	2.21396201657053	6.12427573149058	26.3812761869202	3.20316635526534e-46	9.04894495362459e-45	94.7745172419872
NLN	-1.51002450580591	6.26961414777045	-26.3643256402231	3.38466013036721e-46	9.54554064422617e-45	94.7532815871406
CCRN4L	2.94203793025524	4.71854127501256	26.3141564564786	3.98498196059792e-46	1.10889913991747e-44	94.7208158813529
FEN1	-1.51886193097362	6.839869433912	-26.3503270250328	3.54234653415231e-46	9.97343492208135e-45	94.6641444985791
MAT2B	-1.67913082918975	5.62937861011364	-26.2970246092331	4.21371013973402e-46	1.17059947469953e-44	94.5975129692069
DSCC1	-1.92455271125899	5.65895836823666	-26.2934349428207	4.2632898706359e-46	1.18045132113435e-44	94.5850472259729
SRSF5	1.5825558590256	7.61341204794608	26.3432560175104	3.62479412382534e-46	1.01884129288832e-44	94.5742113895185
EIF2AK3	2.11151105100947	6.65200598416381	26.3188268933338	3.92482819167389e-46	1.0939804446259e-44	94.5608365278457
SCO1	-1.85624864972335	5.03048838922527	-26.2580172387716	4.78516778827868e-46	1.3184043837096e-44	94.527640925016
APEX1	-1.26274836772324	7.5145030522683	-26.3193209744899	3.91851839952879e-46	1.0939804446259e-44	94.5191394950191
SF3B2	-1.02878726995586	8.35391675499261	-26.3282055242138	3.80678635728908e-46	1.06641030216587e-44	94.4960678235415
POLR2D	-1.13277651861973	5.94949248735435	-26.2711380397087	4.58470982451262e-46	1.26525886312127e-44	94.4622526556619
FOXM1	-1.42501841836863	6.39309708288805	-26.2760661525128	4.5116261325828e-46	1.24714769324487e-44	94.4398163528918
WDR12	-1.59976973992548	5.27024151286484	-26.2297981185562	5.24677778973204e-46	1.44083927348898e-44	94.4101858597903
MDM2	1.74668013588607	8.04732760790911	26.2944758222056	4.24885318019188e-46	1.17840498483464e-44	94.3589360909902
XPNPEP3	1.60467999359968	5.14961171196435	26.2088286020664	5.61867865800891e-46	1.54043904715641e-44	94.2570905479174
SLC20A1	0.965098542340131	7.16096130707977	26.2313333084351	5.22054667075367e-46	1.43599379147507e-44	94.2257257349843
TMEM203	-2.96267194518037	4.28716173814934	-26.1523884986428	6.7573065958156e-46	1.8315914993261e-44	94.2218390298584
HCFC1R1	1.93987172574514	4.61353253023999	26.1693963396702	6.39161265641281e-46	1.74093371442749e-44	94.2168223607513
KIAA0226	1.26582018062422	6.0613265729274	26.2019165326605	5.7470061968587e-46	1.57304307096997e-44	94.1939368164851
EXOSC2	-1.6328596344985	5.36734431609077	-26.1593338400515	6.60548777119378e-46	1.79334703710138e-44	94.1673926215836
CPT2	-2.20497959571541	4.10236336514052	-26.1320311724725	7.22289003288517e-46	1.94831633725761e-44	94.1664498345113
NAA16	2.21818323445353	5.5562210056561	26.1726999204012	6.32293032684468e-46	1.72503567350979e-44	94.1519294751719
PBK	-2.17060139858491	4.65003996862297	-26.1309494494637	7.2485162531069e-46	1.95208028690757e-44	94.1241164904179
ASNSD1	-1.70524628450449	5.67031085932067	-26.1479313689323	6.85658495152721e-46	1.8554939600217e-44	94.1189876060316
THNSL1	-3.41931559313206	3.96572506525649	-26.1292607743627	7.28870476426545e-46	1.95660190172673e-44	94.0702031711901
NUSAP1	-1.49862523985523	6.54581562256101	-26.1638923792843	6.50771723163137e-46	1.76967582084233e-44	94.0474406620489
ZNF212	1.6974425468487	4.73444268745097	26.1169863300285	7.58765781626892e-46	2.0303358291085e-44	94.0453738979633
ATIC	-1.21608451803332	7.46809081448698	-26.1752679684551	6.27005462518495e-46	1.71340512339204e-44	94.0445721283768
PAPD5	1.69274120350255	5.34130422391183	26.1298571940931	7.27448505437146e-46	1.95592424516573e-44	93.9950891193725
LYST	2.83573617307792	3.93692072545227	26.0810148173714	8.53697360686268e-46	2.27707091867897e-44	93.9566438911649
YARS	1.15328562071192	7.61691073457606	26.1388679470147	7.06302631267563e-46	1.90827224641659e-44	93.8984834623973
NFIL3	1.90685074683711	5.16866681969889	26.0585227300139	9.19057376849519e-46	2.44361137844696e-44	93.8584488817869
HMGN2	-1.0240591778056	8.40567650510008	-26.1217277805188	7.47073718187647e-46	2.00225334342471e-44	93.8018628225264
VAV2	-1.24741392722309	6.45162145386886	-26.0722872394569	8.78483088846314e-46	2.33945082450092e-44	93.7817580190029
SKP2	-2.46607453135835	3.7838978800719	-26.0049312159798	1.09588369335363e-45	2.89534895539433e-44	93.7507688784812
TOX4	0.855835977186999	6.94047330140866	26.081301732916	8.52894626464236e-46	2.27707091867897e-44	93.7348065508429
ABHD4	1.85238231838928	5.63082817987983	26.0245330732709	1.02753916952568e-45	2.72338590667948e-44	93.6535580530357
JOSD1	1.14658682618935	6.37289351410987	26.0232253492198	1.0319618224864e-45	2.73077998722509e-44	93.5940273328765
ZWINT	-1.27005653036321	6.99433473587046	-26.0313208574099	1.00488856223231e-45	2.66758036742431e-44	93.5858028172076
CYTH1	1.36028206106414	5.13530455808604	25.9905631238639	1.14887704498631e-45	3.03057093065473e-44	93.5753324081556
GRWD1	-1.85977696471872	5.92448624033336	-25.9626425439824	1.25936571329374e-45	3.31157738822713e-44	93.4925834850044
NFE2L3	2.10838667775262	4.66702106985142	25.9509708952424	1.30867480480542e-45	3.43045100870937e-44	93.4770621371334
ARRDC2	1.58809558796738	5.26973208127485	25.9477130857093	1.32278255643958e-45	3.46200555147035e-44	93.4263850114572
BYSL	-2.59925758526439	4.79260143478262	-25.8970574117548	1.56297555024587e-45	4.04006230329395e-44	93.3950368863779
TMEM19	-2.70643969428301	3.53673570560947	-25.8909342015603	1.594845880884e-45	4.1160806345531e-44	93.3718842100473
TNKS1BP1	1.4689854293899	6.34177662112063	25.9543789981084	1.29407862192433e-45	3.39751505071624e-44	93.3588325807596
NDRG1	1.66757149193433	4.92172582393983	25.9041263606265	1.52698078883682e-45	3.95925995542744e-44	93.3399954404916
SMC3	-1.719850737154	6.64488355256542	-25.9306559928125	1.39919115132548e-45	3.64487115494818e-44	93.3063675890022
HSPA1L	5.00565273150845	2.40146108599216	25.9055514762532	1.51982606840523e-45	3.94682782111943e-44	93.3012960068816
WWTR1	1.53700966942428	4.57899390364186	25.8979086745488	1.55859602073813e-45	4.0349783050812e-44	93.2963422635699
ABTB2	1.76898638250931	6.24925487726627	25.9235477956674	1.43233316741323e-45	3.72540278255347e-44	93.2785751632591
KIAA0174	0.814727347748449	7.48951513306439	25.9410706882708	1.35202421567569e-45	3.5274965652044e-44	93.2470486393443
SYTL2	-1.74862940061927	8.68384586484311	-25.9439553830702	1.33924572726019e-45	3.49961649104679e-44	93.2300056186018
ANKAR	4.65059381197431	1.9192539874932	25.9657426478477	1.24658665214076e-45	3.28313624730742e-44	93.2186439970918
KIAA0020	-1.92640039031423	5.45711405694675	-25.8412958636843	1.87863646297954e-45	4.83358710874921e-44	93.1490300215874
DAGLB	1.43687003539558	5.65656858871749	25.8685168641421	1.71722276767449e-45	4.4250899178102e-44	93.1326093701311
METTL17	-1.73487799518328	5.28718437429502	-25.8298237044105	1.95116997881488e-45	5.01249872898619e-44	93.1119982346194
LOC100216546	3.14216350640923	4.9905240869775	25.828968931636	1.95668611639069e-45	5.01895990958863e-44	93.0568243856526
HSD17B7P2	4.18254906287701	3.7190281721565	25.7715849237491	2.36537688703305e-45	6.03947527614363e-44	92.9252918787654
UGDH	1.19770132580994	7.27819462632599	25.823881983158	1.98984086007668e-45	5.09618660703252e-44	92.8659242031181
CHMP7	-1.33281877118313	5.06014184010945	-25.7601109121926	2.45690639864955e-45	6.26361320289864e-44	92.8616460880544
RELT	2.12355409493439	5.04485782771521	25.749486143815	2.54484533067937e-45	6.4582690910898e-44	92.8148651121181
METTL13	-1.45819521057623	5.8357622102	-25.7572358893385	2.4803953306074e-45	6.31387085374096e-44	92.7760946553741
CSE1L	-1.14130512288214	9.06587088157329	-25.8062423111383	2.10926243234442e-45	5.39377751047829e-44	92.7302579892662
FAM83D	-1.51507472556938	5.76664867759842	-25.7467894509389	2.56766614098983e-45	6.50631038513848e-44	92.7080125683224
MPZL3	3.12353715419227	3.76701602578403	25.675717854622	3.24960719821324e-45	8.18470343116239e-44	92.6536681065009
LMAN2L	1.39195502216084	5.13664284612867	25.71777278267	2.82667814457744e-45	7.15179505142406e-44	92.6451605687093
DEPDC1B	-2.50007598880926	4.49785985292425	-25.6662514756781	3.35329382514437e-45	8.42049338314032e-44	92.6098653922774
OPA3	-1.47367625129604	5.25915480248083	-25.6809558331824	3.19363090890883e-45	8.06801862848812e-44	92.5994289016111
SLC26A11	1.63274119013128	4.66177915381953	25.6693344575941	3.31916408158909e-45	8.34732332338285e-44	92.5578538229531
ETF1	1.05178390485612	8.8558183009287	25.7504581993513	2.536669554737e-45	6.44730419960816e-44	92.5440016158485
WDR75	-1.68229176422525	5.9980542409801	-25.6776409826907	3.22894138638565e-45	8.14491941868984e-44	92.5254640750616
FBXO21	-1.5320905604474	5.94089758256349	-25.6613166388755	3.40866273566848e-45	8.54669798970309e-44	92.4691676630695
AGPAT5	-1.83851310560375	5.12464618326814	-25.6355874151082	3.71264352191699e-45	9.25339050082558e-44	92.459819292989
AURKB	-2.07020352501252	5.87467469681572	-25.6479158275023	3.56371804579172e-45	8.89546576086877e-44	92.4436521115151
MLF1	2.2375435017064	4.61242468865032	25.6287178070762	3.79833524830653e-45	9.43883487261194e-44	92.4418485398277
UTP20	-2.20191268766494	6.50677921066467	-25.6562316015462	3.46668196633011e-45	8.67916006061448e-44	92.4101015805889
PRSS8	2.05367064085363	6.27473831540239	25.6549649163982	3.48128892190826e-45	8.70270193273448e-44	92.3869790210345
POLA2	-1.7684762778083	5.71036706321497	-25.6061256306883	4.0944779148882e-45	1.01596511348057e-43	92.3113442387098
UBIAD1	-2.06753313869593	4.61249133123114	-25.5584607364663	4.79798832485916e-45	1.18002289330801e-43	92.2756806668805
BTBD9	1.67225535601715	4.3793126061075	25.5789223469411	4.48215598846229e-45	1.10886947856573e-43	92.2621732636284
FNIP1	2.45965619819857	7.0007693406014	25.629083590558	3.7937225633985e-45	9.43883487261194e-44	92.2500202612604
GPD2	-1.87282376572161	6.61229560588828	-25.6036593672448	4.1281851053627e-45	1.02281137336423e-43	92.2131373902144
KIF15	-2.56027589836343	4.41758004192283	-25.5387944472604	5.12269555292844e-45	1.25803172433444e-43	92.2083983337222
PHF1	1.54499640641642	5.47884563925387	25.5746745469218	4.54595015650561e-45	1.12299070040472e-43	92.1669047662516
TCEB3	-1.12604329593866	6.14385835806823	-25.5696521593015	4.62256005303708e-45	1.14023147974915e-43	92.1173022485809
PIAS3	-1.14054889966557	6.15438540270609	-25.5368974065909	5.15516666697233e-45	1.26414966771914e-43	92.0248085388511
HSPE1	1.91818160935819	6.60915666135536	25.5666101494122	4.66959386512491e-45	1.1501367864558e-43	92.0227424871207
ZNF425	3.25667892699858	2.8282071791279	25.5000847308736	5.82806085386439e-45	1.42082346530653e-43	91.9973955613269
CLN8	1.38779836350595	5.5671226272807	25.5254209697247	5.35608154968306e-45	1.30957759995467e-43	91.9910776033238
TIPARP	2.49593233338294	6.20178252492669	25.4968145492663	5.89196262123748e-45	1.43431125003749e-43	91.910895152123
SS18L1	1.20152063172456	7.04079053803401	25.5341105632093	5.20324522054752e-45	1.27407134800054e-43	91.904263478302
PXMP4	-1.7946764491918	4.22271198366834	-25.4504186313872	6.87859166824467e-45	1.66479836555317e-43	91.9042391476841
CIT	-2.07880052696763	5.68466838926239	-25.4852962499726	6.12272103464255e-45	1.48831957243259e-43	91.8889449783108
PIK3R3	-1.20666803493206	7.13435326416146	-25.5054879219946	5.72400648380593e-45	1.39749320343314e-43	91.8326039671403
PSRC1	-1.98954403683974	3.99460625154709	-25.4176124040323	7.67536404937371e-45	1.84694659513275e-43	91.7744249987629
NUDT19	-2.18598439040116	4.4377960455381	-25.4079296794854	7.92787162825999e-45	1.90496731481351e-43	91.7700838040857
C9orf25	1.67908387179415	5.43788231189545	25.4528222117716	6.82360527332261e-45	1.65388368972532e-43	91.7652214768913
PNMA1	-1.03550273705898	6.82061972451353	-25.437535328777	7.18103169637419e-45	1.7329808671019e-43	91.6228449981539
SIKE1	-1.6704628705113	6.89004775519202	-25.4325153527034	7.3024778764272e-45	1.75974985598514e-43	91.6121728963195
ADIPOR2	1.08781498025919	7.46796626190616	25.4488237124941	6.91532490279484e-45	1.67127013980261e-43	91.5952390076942
NES	2.63450021571257	3.13325033491875	25.3154532865246	1.08047882242129e-44	2.58511127699193e-43	91.4640091490206
C14orf169	-2.43531819117146	4.136359232241	-25.2829724382309	1.20483944729826e-44	2.86217825520115e-43	91.3605765915112
CROCCP3	3.52163266621265	2.17079906382536	25.2833151797487	1.20345454893785e-44	2.86217825520115e-43	91.3176984775886
PAK1IP1	-2.53727706252578	4.74442874892802	-25.2551045953132	1.32299552526257e-44	3.12953000912181e-43	91.2635035746325
C5AR1	4.89762698187647	1.49008371404036	25.4766957195739	6.30095186293814e-45	1.529421174975e-43	91.2571723463764
FAM117A	2.43778732877854	4.06986327858689	25.2560574822498	1.31876858361964e-44	3.12394982895961e-43	91.2483338679785
PFKFB3	1.45922019445237	6.24497642160985	25.3115128540575	1.09484757992436e-44	2.61574727523642e-43	91.2212588952476
PSME4	1.28729236690142	7.93060708745304	25.3364243032641	1.00714694162287e-44	2.41657467025836e-43	91.2015862239391
PI4KB	0.991006836720521	7.61115600738703	25.3195580896032	1.0657129117946e-44	2.55343592218524e-43	91.1593868760551
CTNNAL1	1.50998999573586	6.01549328447501	25.2854726107492	1.19477391475394e-44	2.84635312682976e-43	91.150997844564
NBN	-1.6399667214602	6.92057807757651	-25.2935174646636	1.16295778109673e-44	2.77450869202023e-43	91.1460405632158
SGK1	3.2055295567644	2.48940250612863	25.2308897345646	1.43512145896361e-44	3.38041849009964e-43	91.0862441325
WASF1	1.89128363120349	4.06747764756595	25.2010177369351	1.58674573118583e-44	3.71662963702407e-43	91.0468713123071
RMND5A	1.35859657368262	6.95778279543749	25.267121666228	1.27067458943205e-44	3.0142924586754e-43	91.0185586691939
KCMF1	1.05049118977476	6.89472621982433	25.2469995648776	1.35950591330495e-44	3.2087207667341e-43	90.9708236706829
TBRG4	-1.75031812838375	5.90537271963809	-25.2048380194091	1.56648734648237e-44	3.68466025071324e-43	90.9508224437302
TIMM8A	-1.83616131841363	4.62846479765655	-25.1690290973416	1.76709115875418e-44	4.1274905780733e-43	90.9424349446493
WARS	1.39353769472137	7.92809396458491	25.2468234689544	1.36031034657646e-44	3.2087207667341e-43	90.9024989237622
TMX1	-1.86039853993851	6.64035044800814	-25.2038440295157	1.57173308106123e-44	3.68784575466544e-43	90.8692829228316
ADCY7	3.07619019197886	2.95255139754783	25.1026328255127	2.21022901129553e-44	5.14101112446544e-43	90.753404517857
GATA3	-1.52612466715438	8.8585694612958	-25.2037459089911	1.57225186742194e-44	3.68784575466544e-43	90.7235870109028
TMPO	-1.65904841328129	8.05075256678754	-25.1790482949389	1.7084848248562e-44	3.99618184767763e-43	90.67661121336
PGM3	1.57301497221567	6.38652846022921	25.120957732347	2.07777192939916e-44	4.83964592580383e-43	90.5774695521526
TMC7	1.97386820458773	3.15996122701493	25.0500010426331	2.64000060289424e-44	6.11514821091458e-43	90.5773718864998
CBX4	2.04692213628382	6.74108366463695	25.1267643645662	2.03749357741715e-44	4.75244666509405e-43	90.5745012743034
PPP1R3D	-2.49825148230277	4.11804415707143	-25.0192076652697	2.92959316186099e-44	6.73001593941802e-43	90.4743624794182
DDX19A	-1.27706461255617	5.43069330746878	-25.0383840425067	2.74569610192413e-44	6.34240629952752e-43	90.4176352550243
MICA	1.50209197669345	5.37297634120052	25.0376538047749	2.75248091182787e-44	6.34930907164266e-43	90.3432680818769
FDPS	1.41776585024994	7.52405088566874	25.0726267734949	2.44577472281575e-44	5.68099117560703e-43	90.3290527349262
PHF8	1.7012950876482	6.08387395299281	25.0392942954757	2.73726234272581e-44	6.33167018253753e-43	90.2905351574205
NDEL1	1.28684499723697	5.98443233750605	25.0210366291285	2.91153045644415e-44	6.69772150668115e-43	90.2722272564705
BZW1	1.18648989274933	8.44603001808009	25.0685871346982	2.47936353168266e-44	5.75102298250496e-43	90.2591786185322
NRP1	-1.29520574344138	6.93797427135241	-25.0316907175638	2.80852206815789e-44	6.46965882477582e-43	90.2585136155385
UCK2	-1.55930317943341	5.09382635205579	-24.9690092746158	3.47203264050937e-44	7.93255107648617e-43	90.2288341240397
KCTD11	2.01591697667701	4.55644567364386	24.9624422535974	3.5501227791547e-44	8.09989813896087e-43	90.1849340275719
UBR2	1.743909277278	6.60141317499687	25.0127723397968	2.99405127856758e-44	6.86865755593473e-43	90.1635822689554
KIAA1683	4.61240391503774	2.97071222917776	24.9826818819986	3.31496106434152e-44	7.58405045691486e-43	90.126305889022
ZFAND5	1.16466512690928	7.3783348637856	25.0041295051189	3.08287738580885e-44	7.06274539729689e-43	90.1164042358526
PIF1	-3.02301979991067	3.28243429009725	-24.8977870147471	4.42023741653635e-44	9.97625513551335e-43	90.059493834767
TTC5	-2.91528826979963	3.41591422292995	-24.9164593330335	4.14889849781612e-44	9.40192120291013e-43	90.0509945202733
GPAM	-2.67149297038994	4.19476729610882	-24.8851163405843	4.61449131274025e-44	1.04006405275294e-42	90.0114468947748
RLF	1.95762388303557	5.97421325445703	24.9381543717227	3.85465148219522e-44	8.77077433853508e-43	89.9966641793065
FAM43A	2.75954279448991	3.1591437026077	24.8678920479661	4.89244381924409e-44	1.09606515937745e-42	89.9632716429128
C12orf5	1.51516753351382	5.36377550993638	24.927960033116	3.9901991269999e-44	9.06686008151444e-43	89.9626034027922
CCDC99	-1.88229581269836	5.30355428214087	-24.9018506667223	4.35970106512008e-44	9.86625718715401e-43	89.9474327154975
FAM40A	-2.4001896883667	4.52380416241723	-24.8616661547052	4.99701694850097e-44	1.11724747923436e-42	89.941617317917
ENTPD1	-1.73847123094911	4.70886282314448	-24.8676948018693	4.89572275804208e-44	1.09606515937745e-42	89.9053418405643
ADAM17	1.72912175593485	6.22474546346199	24.9176692382515	4.13190750925359e-44	9.3761222774433e-43	89.8938635918352
RNF220	-1.78959210891918	4.93467194671289	-24.8554395689815	5.10385701835192e-44	1.13961154572654e-42	89.8776185990501
INCENP	-1.51052097660054	5.94577499150899	-24.8992967006001	4.39764921923868e-44	9.93868723547942e-43	89.8705049161505
HEATR2	-1.59457722643666	5.91293450262047	-24.8832676403068	4.64354480601723e-44	1.04520381340286e-42	89.8544584497097
SURF4	0.979896884948355	8.5714851421643	24.943371273955	3.78709187652205e-44	8.62879080966686e-43	89.8377255235725
DHX37	-1.89819220836589	5.63471954045759	-24.8439819935587	5.30651245007837e-44	1.17700416730916e-42	89.7713134751616
DLG3	-1.30805758294523	5.66800529757694	-24.8504355752837	5.19138683189158e-44	1.15453129490099e-42	89.7348709436506
SETD8	0.982763781693316	6.32380107707798	24.8747998486431	4.77899778053466e-44	1.07280481720351e-42	89.725510883205
TYW3	1.64827166490857	5.27232509732744	24.8482967770039	5.22925908961022e-44	1.16140941586509e-42	89.7041782995678
MRPS16	-1.1564765813704	6.91624752425523	-24.8535386344977	5.13693144427652e-44	1.1439419637028e-42	89.6460250872145
UBE2O	1.42382600195026	6.86682134214454	24.8540690226819	5.12768151686337e-44	1.14340460917364e-42	89.6270397461005
IPO8	-1.94967160629661	5.16234630245566	-24.7876463808203	6.4274694570257e-44	1.4162450487391e-42	89.6013155094288
SLC38A2	1.84247356882668	9.49740242822239	24.8817005792112	4.66831660771266e-44	1.04936729767993e-42	89.5888727855339
CEBPZ	-1.69148075321083	6.05331387811805	-24.7977704147271	6.20972696268444e-44	1.37007221271682e-42	89.5647423797365
ARAP2	2.69297338822879	4.16112846097201	24.7596393012548	7.07081235170767e-44	1.55186700485511e-42	89.5533596542524
GOLPH3	-1.15994187604757	6.57144478204751	-24.8149361918036	5.85739555157154e-44	1.29747130072162e-42	89.5520346721131
MRPS6	1.64822309401144	5.51773987487171	24.8091096578583	5.97466685541869e-44	1.31995149920769e-42	89.5436847209461
PDCD4	-1.44438022458377	7.07097770314287	-24.811595575629	5.9243455784066e-44	1.3105655483237e-42	89.4997353532686
C2orf42	1.90031946233277	3.97944226346768	24.7294987284512	7.83596897586838e-44	1.70858859390382e-42	89.4502893351603
SYNJ2BP	-2.12164844317493	5.37007646854334	-24.7471871594487	7.37734384051858e-44	1.6149044291732e-42	89.4380736544354
AKIRIN1	1.16386725874239	6.43052620451594	24.7698102878598	6.82998892702951e-44	1.50232224397503e-42	89.3639723320316
FEM1A	-2.77663243228539	4.20572809812362	-24.6761505665482	9.40096126011601e-44	2.0365502087329e-42	89.3090014957345
CBX1	-1.05910409370935	7.85181589264125	-24.7695482953187	6.8360872259328e-44	1.50232224397503e-42	89.2896320635131
DHTKD1	-1.30596577258893	6.59864021468245	-24.7400185526194	7.55985586012562e-44	1.65269319483321e-42	89.2692085154376
SHMT1	-1.23727314187027	5.84405806497962	-24.711266896819	8.338814659817e-44	1.81586375482786e-42	89.246741749995
STARD7	-1.06648697152307	7.92112674946931	-24.752836162711	7.23665658203977e-44	1.58618407179598e-42	89.2271461606325
ICOSLG	1.98357316150654	5.4823191347562	24.7067137558837	8.4693942632243e-44	1.839508437119e-42	89.2141692272751
CDK5RAP2	-1.14824717427242	6.26084176132657	-24.7086957931542	8.41229977648214e-44	1.82948376413377e-42	89.1907726933775
PIP5K1A	1.21945882684116	7.96176592513576	24.7371602911126	7.6338907792516e-44	1.66669960042042e-42	89.1630956552213
BAIAP2	1.61013592574382	6.22364885424888	24.7048454264607	8.52357111396347e-44	1.84887423229475e-42	89.1499791854962
NUP93	-1.47225749487375	5.27801403466811	-24.6522499836849	1.02009617749812e-43	2.20536102822071e-42	89.1196828643229
FMNL3	2.13082130045618	4.04750853480677	24.6293522881878	1.10317677541387e-43	2.37445667850986e-42	89.0917305745603
RTN4RL1	-2.45997451142289	4.87012414618453	-24.6045924656956	1.20071591040344e-43	2.57776288646818e-42	89.0362687347091
POLR1B	-1.78844025231292	5.64900739588353	-24.629780996044	1.10156023811247e-43	2.37403265749909e-42	89.0245558091219
PALB2	-2.16598411368159	4.21619340713579	-24.5907767663797	1.25887677432997e-43	2.69916091973004e-42	89.0204754818449
TSPAN17	1.22400371910934	6.3790716472138	24.6442522053598	1.04837228755939e-43	2.26231975963138e-42	88.9264164852837
MYC	1.20822581042807	8.01379775868194	24.6520887371363	1.02065859593568e-43	2.20536102822071e-42	88.8979558965091
GPR137C	2.32205754016563	3.55345952921702	24.5410385324951	1.49282797929676e-43	3.18038918799478e-42	88.8194123322154
C2orf29	-1.37651291381152	6.05318670238769	-24.5714420640908	1.34507529203204e-43	2.87292965312183e-42	88.7596712614472
RND3	1.57974874405076	6.2953687090789	24.57699850954	1.31971100879996e-43	2.82235894004739e-42	88.7266331409131
C14orf135	-2.07588619424046	4.82617177898395	-24.5144655805983	1.63532261623522e-43	3.47953377021856e-42	88.6958786131527
RAD21	-1.29774370759291	9.2047374530579	-24.61158608662	1.17231532279069e-43	2.52002589438964e-42	88.6845716062207
AHNAK2	2.71196395116901	3.10914222034678	24.4864141832834	1.80066828446873e-43	3.81677774264323e-42	88.6644726484468
TARS	1.17601937299052	8.24948070504023	24.5889914772329	1.26659692367609e-43	2.71223648547489e-42	88.644350815302
CLDN15	2.78925247282288	3.05322504562683	24.4678342585008	1.91937220277035e-43	4.05297736352669e-42	88.5875555063995
NOLC1	-0.889390082989193	8.54306781735644	-24.553636634563	1.42971492618939e-43	3.04981536040707e-42	88.5298394884426
ELL	1.72441495671844	5.28431657852036	24.4646368470172	1.94058201822642e-43	4.09259693225961e-42	88.437911986658
EPHB4	-1.42463234967162	7.24045292911959	-24.4949329498326	1.74874650099413e-43	3.71614186564496e-42	88.3977220203782
ULBP1	4.90169566450349	3.02515929318583	24.4423703622541	2.09498959144148e-43	4.41267077169614e-42	88.3892418156152
EFTUD2	-1.06810043231805	6.97395837854957	-24.4817256717995	1.82990527320876e-43	3.87383997330928e-42	88.359810694012
PRKD2	1.74153073791942	5.93997643722983	24.4715365265979	1.8951053537324e-43	4.00679417646278e-42	88.3552548713136
FANCI	-1.25069014446007	8.04946192272722	-24.4931752004802	1.7593348693754e-43	3.733898014649e-42	88.3301389313982
RAI2	3.48260288789721	2.49121336842014	24.3945741797314	2.46961011587874e-43	5.18866326356231e-42	88.2043402210508
PARP1	-1.03318805635186	7.64298698925072	-24.4315627356054	2.17434502326453e-43	4.57405612189636e-42	88.1293261124732
RFC3	-1.59581416566937	6.02680742576856	-24.38546097824	2.54836964732936e-43	5.34071854410229e-42	88.1227941743157
NUMBL	1.79222536509048	4.94581569502748	24.3693379541335	2.69396948504598e-43	5.63879169811127e-42	88.1112637632243
SEPW1	1.6937675770766	6.51279178891458	24.3861524933451	2.54230549865612e-43	5.33469475025407e-42	88.0275945516233
MAP3K12	2.26756212339065	4.05999004046435	24.2816060148884	3.646675497998e-43	7.5572491980816e-42	87.9262530567998
CRISPLD2	1.54724695011352	5.05799981764307	24.3050955566395	3.36243847200096e-43	7.0029166881375e-42	87.8996787915799
ABHD15	-2.0290941740685	3.84903941280019	-24.2631732758074	3.88660172814165e-43	8.01473826158336e-42	87.8961151878678
MAP7D1	1.58988289150307	6.10102926028063	24.3219664625917	3.17217421057078e-43	6.63143018719822e-42	87.850901465861
HEATR1	-2.35542888672866	6.02576605344135	-24.2924050909367	3.51310856652168e-43	7.29853759832404e-42	87.8366112401629
DSN1	-1.73671853956088	5.06807143088216	-24.2693340281799	3.80468995022006e-43	7.86522060908285e-42	87.8365799083307
MAPK14	-1.42075674770432	5.75579584032965	-24.2987087934198	3.43743397415161e-43	7.15020469946662e-42	87.8194315793925
ACRC	4.43364703606876	2.06861432598525	24.3110081192759	3.29448271457817e-43	6.87851796736645e-42	87.8117675809269
COBL	1.36700301694585	5.14899854914715	24.2851943384989	3.60173498787442e-43	7.47337666714787e-42	87.7982111411927
DNAJC3	1.60908122115588	6.45664733779249	24.3080445709876	3.32836919610199e-43	6.94060429371693e-42	87.7719029067195
C14orf167	-2.05127239509602	4.60192865894042	-24.2160992310596	4.57415139405009e-43	9.35184693326329e-42	87.6972663861324
PIP4K2C	0.911166890249834	7.01245278458541	24.2721628208649	3.76766448630783e-43	7.7983194144817e-42	87.6074530737729
PDZRN3	2.22984972633298	3.42699824223195	24.1815054700376	5.15655015667824e-43	1.05168469293033e-41	87.592280273767
TACSTD2	-1.59949889214079	5.95613205094542	-24.2229111011787	4.46753426994888e-43	9.16748995467793e-42	87.5769599521679
DLAT	-1.58571136671619	5.52575244720246	-24.2134292347063	4.61663806982977e-43	9.42718621243382e-42	87.5750073936593
BASP1	-1.22497912945269	7.53448677943674	-24.2600275266867	3.9291104415349e-43	8.09241909165391e-42	87.5600090614331
SLC25A44	1.0825898737941	5.80640047222915	24.2192938232378	4.5238348408346e-43	9.27164385761248e-42	87.5045112279109
IKBKAP	-1.26252461877275	6.16608683079779	-24.2179191910715	4.54541725657237e-43	9.30447468774986e-42	87.5034992392097
SLC7A2	-2.01817295564288	8.72812458512862	-24.2551092592765	3.99651303088579e-43	8.22111733438302e-42	87.4938616982307
CLCF1	2.50261152577997	3.527128311005	24.133797189051	6.08453400424295e-43	1.23193397926101e-41	87.4511476072038
HSP90B1	1.26833424198178	10.1756265670718	24.2660476464752	3.84816580290883e-43	7.94527467751201e-42	87.4290071965538
RNF185	1.52792371819363	5.21577618788868	24.173461274821	5.30236901281335e-43	1.07748261689296e-41	87.4282526470792
PRC1	-0.878967825526235	8.17883707332906	-24.2314229610429	4.33782446410413e-43	8.91225753534122e-42	87.4052084067747
ADAM9	1.27584850908373	6.45437901013212	24.1795975348614	5.19076563679249e-43	1.0573735019454e-41	87.3084565700913
HDAC5	1.97461246040644	4.9457181551372	24.116508419173	6.46094977959198e-43	1.30498700620648e-41	87.3029702185857
MSH2	-1.50520564498832	6.37059422702856	-24.1469596012862	5.81285131567463e-43	1.17978307528328e-41	87.2620902910892
TAX1BP1	1.32698703027753	7.69976966717735	24.1758186310738	5.25921106928005e-43	1.0700127241197e-41	87.2352473949419
MT2A	2.46585499942149	7.21193164564443	24.1305460849671	6.15358935025161e-43	1.2444090482903e-41	87.1912087184179
B3GALNT1	-1.68747682926884	5.32832180549795	-24.0923775522608	7.02594436088938e-43	1.41568546375318e-41	87.1716333125349
SH3BP2	1.4466513289722	6.14612145530408	24.0909358686607	7.06123598391371e-43	1.42108436335707e-41	87.0680341031678
BCAS2	1.26151547467166	8.31544222196583	24.1345035030347	6.06963512582355e-43	1.23040700417301e-41	87.0540198581448
DUSP2	4.48564062267721	3.81190515506254	24.0133063807341	9.25101236258904e-43	1.85064510468827e-41	87.0306123630507
ATF4	1.43183450349914	8.53654337283652	24.1118679262589	6.56592406631338e-43	1.32459003721381e-41	86.983215439564
POFUT2	1.33289432481206	5.7830081776635	24.0549991917601	8.0011464647093e-43	1.60637663236252e-41	86.9672294987304
STX7	-2.2734976424711	4.38197338703001	-23.9955978707221	9.83981907480572e-43	1.96608284596238e-41	86.9569709833295
RERG	-1.64817547442153	5.41567838506433	-24.0266466428453	8.83102439466447e-43	1.76874313744154e-41	86.9383148729391
HUNK	2.01380410253043	3.59910370022762	23.9922541786228	9.95516868851044e-43	1.98675705425595e-41	86.9093344841566
PPP5C	-1.61427765361714	6.09528058952803	-24.0301706820597	8.72332470869243e-43	1.74926717539775e-41	86.8920746373106
PCBP1	-1.03319860815961	8.41368122347923	-24.0709476628097	7.56936980775305e-43	1.52151611376036e-41	86.8573438630266
KLHDC5	-1.82030635373746	4.74370147033036	-23.9756598884866	1.05481345093211e-42	2.09509503009366e-41	86.8216422352935
SNHG4	2.32081807304724	3.98917436760832	23.9624567033749	1.10452805343161e-42	2.19123691169516e-41	86.7679538302071
FOXRED2	-1.40126726155193	6.10559898071736	-23.9855581287399	1.01902836929004e-42	2.03125511895193e-41	86.7043251577495
GNPDA1	1.07971535517855	6.09217817796005	23.9834483184384	1.02655185638143e-42	2.0438158626337e-41	86.661961323094
MBOAT2	1.51338067472109	4.56783407020297	23.9323357225624	1.22697437226174e-42	2.42839282860417e-41	86.5960704043446
HSDL1	-1.53763812801093	5.59076994059287	-23.9279774894143	1.2457912810387e-42	2.46272025816681e-41	86.5470470734118
LYRM2	-1.44084737638168	5.91829196237125	-23.9192350049179	1.28441959364835e-42	2.53608421300767e-41	86.5095839321209
SH2B3	2.45500744472966	3.21496390269789	23.8592044174184	1.58438850907412e-42	3.09910098546849e-41	86.494632585319
AHCYL2	1.44560522438606	5.51123942134129	23.9114625540709	1.31977528978286e-42	2.59669669956806e-41	86.4588580437118
FTL	1.71775930691864	9.64335702188715	23.9792177594804	1.04180705723538e-42	2.07172190549399e-41	86.4557084368198
YLPM1	-1.73892423679993	6.48466446726377	-23.9158588566615	1.29965830623424e-42	2.56314687658743e-41	86.4508241369509
DIS3L	-1.43290947234764	5.20778320739319	-23.8746206694708	1.50119458442991e-42	2.93981009719038e-41	86.4217598924013
BAZ2A	2.21797917654688	8.05185219577192	23.9400023545905	1.19456609304598e-42	2.36705252844798e-41	86.3814069059439
DROSHA	-1.21595355754992	6.25796287661037	-23.8957507137538	1.39427282136141e-42	2.73683317657843e-41	86.3797232070518
TMEM168	-1.95974625068096	5.0359289750157	-23.8524559992975	1.62225513941863e-42	3.16576370497516e-41	86.3542209436879
SDC3	1.49541815543426	5.40564362840751	23.8755974533228	1.49607424704819e-42	2.93321755071911e-41	86.3400969312931
CHST15	1.09184238234269	6.32529612251123	23.8990645311468	1.37821524763974e-42	2.70849257362244e-41	86.3377178047497
TMEM66	0.972276308496283	7.32478704235801	23.9134381771125	1.31069649751328e-42	2.58187140452439e-41	86.3293673567655
EEF2K	-1.5346546218198	5.39004872071908	-23.844771869519	1.66648500036072e-42	3.24828614755625e-41	86.3056554987314
DNHD1	2.98440326429233	3.43539379440954	23.8022116923154	1.93443646957427e-42	3.75307604607425e-41	86.2912657854015
BRF2	1.76153555948137	4.41080853683862	23.8232438157281	1.7969870332795e-42	3.49451292378679e-41	86.2710581581454
SENP5	1.39355480609367	6.51027706434417	23.8533570932152	1.61714660302827e-42	3.15948128376691e-41	86.1685054078837
POLR3E	-1.68388381535334	5.19878788465193	-23.7796643565607	2.09359342823593e-42	4.04777531720436e-41	86.1445889252268
TRPV3	3.45383260850132	2.72892811198053	23.7575794367325	2.2622905461758e-42	4.35881878965945e-41	86.1238116023657
DYRK1A	1.28401653162249	6.78295132721647	23.8422761175526	1.681110644625e-42	3.2729795600359e-41	86.1182015115543
SPIN4	-3.15355593615397	3.92305617380524	-23.7485073418315	2.33550127373664e-42	4.49469773325335e-41	86.1012911972139
THOC6	1.71810922833049	5.55206224421253	23.7930241163848	1.99776161249158e-42	3.86696356566078e-41	86.0532951607916
KIFC1	-1.31550535534055	6.24570977924549	-23.8057445160998	1.91062889107535e-42	3.71119135590525e-41	86.0485073926055
ATF3	3.37577091343326	5.18042201633573	23.7257561150128	2.52978799975535e-42	4.85742531663703e-41	86.0246789783286
PURA	-1.69510623797976	5.29946391269619	-23.7611183716714	2.23436322224629e-42	4.30997583954406e-41	86.002254564359
YY1	1.02881153715158	7.74003554407063	23.8000573944404	1.94910082733145e-42	3.77714510269886e-41	85.9106424915794
FAM174B	-1.66339043371088	6.04707050955593	-23.7360601227697	2.43985375082707e-42	4.69012806078528e-41	85.9096027117954
LRRC8A	1.62530471151159	6.19215348883171	23.7657025876058	2.19870331333401e-42	4.24608709147784e-41	85.8959165459888
ZSCAN12P1	2.89689105029456	3.68751195985995	23.6862569574791	2.90663769704672e-42	5.56185455897132e-41	85.8762936343498
SLC25A15	-1.30718092330935	5.31552236697348	-23.721496708452	2.56793433060995e-42	4.92501533774321e-41	85.8522189093548
YARS2	-2.79462062056714	4.05237776896321	-23.6737609859901	3.03727690099614e-42	5.80519073054394e-41	85.8413319158113
C12orf11	-1.97320477743876	4.79132436950135	-23.6584142136463	3.20585268497937e-42	6.09950856696188e-41	85.7437398720044
NTAN1	1.39938213436967	4.65812826670432	23.6666859064368	3.11385269521927e-42	5.9379786174284e-41	85.6618025590287
MRPS27	-1.15776300023696	6.30344814855565	-23.6680731898054	3.09868575345228e-42	5.91580143159085e-41	85.5799601248908
UBE2D3	1.04528172692424	8.18873705349795	23.7058035379116	2.71355460891951e-42	5.19833760361626e-41	85.5569129531479
RABIF	-1.14490818856334	5.77071802092671	-23.6396327251044	3.42505615865831e-42	6.50916354515926e-41	85.5323967952682
PLEKHG4B	3.40580942547725	1.82651490616517	23.6185606725541	3.68904685497381e-42	6.98704638760837e-41	85.5175359177509
PGPEP1	1.40134260149228	5.42588814112395	23.6255204694321	3.59965913916888e-42	6.83322354636326e-41	85.4714841191937
C5orf41	3.17936210078211	4.81563713303347	23.5733330592864	4.32707459157269e-42	8.18619858251829e-41	85.4558703732103
MAPRE1	0.819558045222126	8.06349737179606	23.6655803354592	3.12599331132427e-42	5.95434079027188e-41	85.4176372428506
ZNF146	-1.55031381630112	7.09779199075344	-23.618951223722	3.68397206063013e-42	6.98534566235581e-41	85.3568864954214
ZNF639	-2.37657101273849	4.79033837144753	-23.5302206205125	5.03873807389395e-42	9.4789488805177e-41	85.321381042777
MRPS30	-1.64923299642699	5.04137921848672	-23.5455827325033	4.77253421860378e-42	9.0085623331749e-41	85.3121666313294
DBR1	-3.07600900078716	3.49596380162148	-23.5402389694594	4.86348609009709e-42	9.16989192455285e-41	85.2489485934407
ANKRD50	-2.025867816659	6.90734822406679	-23.568571881182	4.4004091749778e-42	8.31553028726877e-41	85.1916367894332
RAD54L	-1.88447248750713	4.55451467445634	-23.4975421781468	5.65590332324647e-42	1.05923098743532e-40	85.1875447196772
CHPF2	1.45829885994993	5.79002576755155	23.538315496332	4.89665010887724e-42	9.2220243717188e-41	85.1391917323435
HSPA14	1.28354067115403	5.66677762438753	23.5081120229242	5.44836033733984e-42	1.02380200316485e-40	85.0240739267796
OLFM2	2.41999727883139	2.93816048155572	23.432316984568	7.1253624189622e-42	1.32258114422557e-40	84.9974513182069
SAMD8	1.92306247072776	5.51162066046042	23.4945920495152	5.71524082584961e-42	1.06914639341733e-40	84.9858114667536
PCNA	-1.86346226157193	6.98449839496626	-23.5021840479099	5.56379410233038e-42	1.04431978190093e-40	84.9641375398647
IQGAP3	-1.80154570113503	5.69944024089751	-23.4460347923333	6.78726955226636e-42	1.26262843150281e-40	84.8613549828791
TCTN3	-1.2307920430862	5.67462738198567	-23.4550736874934	6.57338202201996e-42	1.22420090129467e-40	84.8611537781239
RBMX	-0.997786981579107	8.44273503195142	-23.4991097492341	5.62462709363093e-42	1.05455452369825e-40	84.8333271728482
PVT1	1.44558805276341	6.47447278254972	23.4553312256777	6.56738850713922e-42	1.22420090129467e-40	84.832839360284
SLC6A8	1.68224929445185	4.91254033630892	23.4315934445913	7.14365933449633e-42	1.32450730277291e-40	84.8307422139589
RRAGA	-2.05867470092123	5.00165503738385	-23.4025010442526	7.91997746319301e-42	1.46357682977282e-40	84.8201602312216
LRP11	-1.03872204037566	5.81283699318415	-23.4392705325496	6.9519123229872e-42	1.29181979655153e-40	84.7871963222521
PLK2	-1.03558340920354	8.56393687860043	-23.4884920679497	5.83993179057421e-42	1.09125161190573e-40	84.7850034078963
CWC25	1.60009364011978	4.42434922387427	23.3942033330205	8.15661263382837e-42	1.50398224573479e-40	84.7712785057052
TSKU	-2.1684104799355	6.67585422351375	-23.4204980405864	7.43024958727917e-42	1.37459617364665e-40	84.7515689310057
PHF23	1.46842281284752	5.84695349273671	23.4282189820669	7.22962070900283e-42	1.33896098269505e-40	84.719946061051
CDKN2AIP	1.74624998896066	4.64731006199635	23.3701078191843	8.88498061474707e-42	1.63468004181551e-40	84.6797914403488
SPAG9	1.75117510252616	8.51969115069591	23.4626471151371	6.39941312316436e-42	1.19446188696206e-40	84.6760263078802
KCNK1	1.44312500781137	5.33115680705028	23.3974007293138	8.06459594667715e-42	1.48865676172438e-40	84.6694683903595
CCDC43	-2.02732470052485	4.75978001637399	-23.346225243999	9.67166686356815e-42	1.77356312090256e-40	84.6345154716581
PTGFRN	-1.30450469320495	5.05538912584792	-23.3675433387792	8.96626506196387e-42	1.64601335780772e-40	84.6174397321473
FURIN	1.53855712689147	5.91731207930634	23.3904123364887	8.26708529503662e-42	1.52267328716071e-40	84.5913126432966
ATL2	-1.80237255705494	6.0082617690437	-23.3694541299337	8.9056292855021e-42	1.63667850737074e-40	84.5653551666367
PTPRA	-0.986663992524382	5.66876376628055	-23.3337971012054	1.01084666311435e-41	1.85163193799829e-40	84.4405921069516
CEP78	-1.62625282382805	4.73799421147951	-23.3002523796643	1.13893846470899e-41	2.08170567035991e-40	84.4312973155435
MED26	1.51187198789446	4.98128420755523	23.2928893609715	1.16917777461225e-41	2.13464291513268e-40	84.3626824125797
GART	-1.0201818709785	6.6259837385485	-23.3220416726681	1.05399225034708e-41	1.92855212196987e-40	84.3112015118881
BDH1	-1.62326771577854	5.18169447453544	-23.2660904259529	1.286240685746e-41	2.33562315183671e-40	84.3043948316203
EFNB1	2.32266742817908	3.58289113898643	23.2432556117733	1.39527605745834e-41	2.53086733025307e-40	84.291614963174
CSK	-1.57346501243633	6.64951547288328	-23.2775276954587	1.23489960605629e-41	2.24972342175223e-40	84.1824364702595
RAB3D	-1.60940950405813	5.92681046521122	-23.2668642785372	1.28270000173657e-41	2.3317255248959e-40	84.1811689887101
GPN1	1.03126405253402	6.02167675371047	23.2788290516033	1.22919041389229e-41	2.24176450184674e-40	84.1615439749827
KIAA1462	3.14905435881846	2.06053460221033	23.20358428736	1.60735165415011e-41	2.9060917907034e-40	84.1200737371922
TOR1A	-1.12265303991169	5.54480274698314	-23.2048187379753	1.60028611875158e-41	2.89644859848501e-40	83.9925612920732
UTP18	-1.06981431011152	7.09005259731115	-23.2326873970108	1.44884900114083e-41	2.62519509155788e-40	83.9665673908334
FADD	-2.47381434923804	4.88321823771336	-23.1542848143106	1.91680391199496e-41	3.45437808450471e-40	83.9644035583064
NFYA	-1.39658257273053	5.74578385712089	-23.1915304787071	1.67801837846744e-41	3.0305809245669e-40	83.9258289398698
SH3RF1	1.40254862625761	4.81804958847824	23.14402453069	1.98841171043732e-41	3.57956915450524e-40	83.8121792966025
KLHL15	2.82697988793481	4.21521050031973	23.1022056718046	2.30929283134304e-41	4.13496930528704e-40	83.7715036850711
CXCR7	-1.82099090389738	5.6958442201875	-23.12849292096	2.10197610618409e-41	3.77994068815298e-40	83.7404956016159
ABCC1	1.17129877210578	6.53809043563341	23.1572410136667	1.89665889645457e-41	3.42176088288093e-40	83.7038446370019
OSBPL1A	1.75651307691818	4.97606689719498	23.107376443222	2.26694462808502e-41	4.06349217149988e-40	83.675448198135
GABARAPL1	3.7917122799765	2.73805509718253	23.0936207633562	2.38137189575091e-41	4.25947204112708e-40	83.6484711713673
CAMLG	1.43547356307557	6.20047810164307	23.1185286251	2.1782554757971e-41	3.90870649970286e-40	83.6039322132242
NAPA	1.29519242124144	6.83151133216405	23.11854613805	2.17811898963972e-41	3.90870649970286e-40	83.5518824026526
SEPT8	-1.35631714955258	5.55832857071249	-23.080350782508	2.49727740462067e-41	4.46201573876881e-40	83.5401297757015
MEX3A	-2.16900508230538	3.77985653759825	-23.0223590444755	3.07440699363969e-41	5.45821470930256e-40	83.5358402300146
LOC100506599	2.14687461818574	3.08905556878285	23.0215846712347	3.08296179929294e-41	5.46180647578127e-40	83.5108686114416
PRPF4	-0.90748823814126	6.24915890261258	-23.0757691824179	2.53860263078865e-41	4.53101284923259e-40	83.4535288096521
AHDC1	2.14860362644724	5.19796688569927	23.0283388988147	3.00914624279585e-41	5.34802994309435e-40	83.3671177371849
GALNT6	-0.959834511872375	6.41830539979134	-23.0548007182536	2.73671433274786e-41	4.86902239371012e-40	83.3622378402462
FOSL2	1.85680812751076	7.29169908383506	23.065688310878	2.63197493487868e-41	4.69265978794361e-40	83.3619383979311
OVOL1	1.88769981335364	5.29803650258219	23.0218642391863	3.07987053699933e-41	5.46180647578127e-40	83.3500128491468
LYPD6	-2.01142582883835	3.87956511578535	-22.9632028325861	3.80216951279732e-41	6.7004723848285e-40	83.3148923569041
NPNT	-1.10918399801874	7.23066268616307	-23.0568180891061	2.71699470208936e-41	4.83908619784265e-40	83.3118355127746
MIR21	6.76566796457291	1.67711411106925	23.2717077890551	1.26076118846975e-41	2.29433842393559e-40	83.1915257769922
RAB11FIP5	3.21389736310644	2.24320004553972	22.9434114835079	4.08261219850286e-41	7.17955903341344e-40	83.1853612869057
PSEN1	0.99020405687699	6.82298316835372	23.018552697549	3.11668883298861e-41	5.51571471353455e-40	83.1729428713902
CENPA	-2.03898405792925	4.48820864807092	-22.9374462279762	4.17116365436793e-41	7.32757783147576e-40	83.1699906407765
COG3	1.32801768118559	6.30664353123723	22.998311549119	3.3515841129341e-41	5.92514722037102e-40	83.1579664568795
POLR3B	-2.22449666362706	4.01245764589296	-22.9164780994227	4.49808391101772e-41	7.86060139267089e-40	83.155253963233
COASY	-1.75972139135394	5.1711784634987	-22.9359508950992	4.19366317215203e-41	7.35165858396966e-40	83.1169641206482
UTP15	-2.41549932148687	4.4763113139691	-22.9039842762136	4.70504231407996e-41	8.2136876472519e-40	83.1044114638496
TRMT12	-1.39412905058959	5.5186409453195	-22.9491026684006	3.99989645934487e-41	7.04150193537722e-40	83.1033995478703
KIN	1.60178643060214	4.45039225502746	22.9367683814157	4.18134774686771e-41	7.33776072598274e-40	83.0992252187087
ZCCHC8	1.16477210582634	6.2093422356505	22.9723622148087	3.67903730443166e-41	6.49031855267037e-40	83.0756132816039
ATP2C1	1.23598282650381	6.66731297686491	22.986876372178	3.49209839712711e-41	6.16703839425066e-40	83.0581893433842
MRPL16	-1.88779241826005	4.60766777799799	-22.9034251953207	4.71452467229872e-41	8.22165908441333e-40	83.0349570235069
CSRP2BP	-1.94373668227488	4.08780438253035	-22.8596903693374	5.51928750401568e-41	9.60505350854924e-40	82.9425037854986
MED29	0.959746913151565	6.44563771724156	22.9346246470831	4.21372094375528e-41	7.37908576579721e-40	82.8980497728736
ARMCX3	1.58909541991395	6.30152197409971	22.9224458351267	4.40249316050339e-41	7.70159995985969e-40	82.8875608764794
NOL6	-1.21704875637766	6.16014971751033	-22.8934124848091	4.88764742212252e-41	8.51468911328928e-40	82.8339707896239
MARS2	-2.22329915234701	3.72991524945803	-22.8179928164265	6.41540137755264e-41	1.11297896927583e-39	82.8098522368786
RIOK1	-1.60938830707278	4.79327840856388	-22.8155871486635	6.47136750647127e-41	1.12152487231322e-39	82.7249008222622
ORC5	-1.81917223111203	4.95855158602421	-22.8057693367916	6.70492334064066e-41	1.16079852949145e-39	82.6700967849082
DHX16	-1.58200144667581	5.80399052362303	-22.8328783500869	6.07978901686717e-41	1.05694793677845e-39	82.6548801138185
ZNF251	1.56439937491674	4.51721813635287	22.7845473774644	7.23923756070011e-41	1.25071290253253e-39	82.5871127473155
EIF2B5	-1.05566117835055	6.05701592655702	-22.8245606488512	6.26507785096044e-41	1.0880286809913e-39	82.5832688296251
ZFYVE9	1.76735694925295	4.05787176322319	22.7592336010856	7.93304870212221e-41	1.36775573705456e-39	82.5010562892236
ARID4A	1.97679152264166	6.15095727306166	22.8017758991116	6.80233825248896e-41	1.17644575940667e-39	82.450429982387
SLC26A10	1.49919345816493	4.36412220708606	22.7245874332102	8.99270209875939e-41	1.54567266083918e-39	82.3255114312914
PAIP1	-1.43435012733491	5.79790807651291	-22.7286942790741	8.8599831086476e-41	1.52442754638912e-39	82.2748952463425
KDM2A	1.02711829027716	8.38949262813076	22.7796528781957	7.36844299114029e-41	1.27172178105088e-39	82.2261541780711
SMARCA5	-1.35735307156463	7.28584963020418	-22.7408992688237	8.47710097547964e-41	1.46005187141011e-39	82.1687839264624
NFS1	-1.35334943323795	4.88506480226679	-22.6784033635376	1.06307007193269e-40	1.82159670932401e-39	82.1443316432991
ZNF799	2.19177805279442	3.51939873139466	22.6399648228071	1.22214606638029e-40	2.0835036507792e-39	82.1293060777191
PKP2	-2.16961151589267	3.69906955807334	-22.6205678749655	1.31132505854621e-40	2.23098680357343e-39	82.0975379320515
CENPBD1	-2.06275150229978	3.86213691734717	-22.6161873493753	1.33235678219363e-40	2.26216597212247e-39	82.074262873039
SNX30	1.48885034565104	5.6693785140862	22.6774523810379	1.06674188858878e-40	1.82601753784634e-39	82.029553889629
DNAJC9	-1.2751480344337	6.58738772745263	-22.6674907450593	1.10598171684089e-40	1.88931953344709e-39	81.9612873713956
ANKRD42	2.62152826750005	3.72682695125886	22.5963618726454	1.43187860399498e-40	2.42130816715996e-39	81.9579626364695
CYP51A1	1.27341958742988	8.22199649178182	22.7035748989535	9.70378908818794e-41	1.66618243029625e-39	81.9576020498823
CCNL1	1.30643516287315	6.92425604820124	22.6718815254845	1.08850973664222e-40	1.86137390957101e-39	81.9471486975331
SKA3	-1.87141249551893	4.81299704061227	-22.6068213922986	1.37847274300928e-40	2.33572220406152e-39	81.9320334552154
SARS	1.10351847816974	8.09179085661791	22.6797443212817	1.05791417429346e-40	1.81462119496244e-39	81.8870777689463
RRAGD	2.07568716036621	3.73804306801649	22.5655907609766	1.60140725472875e-40	2.70251613805082e-39	81.8784880390839
GNL3	-1.60273807223065	6.43580240233139	-22.6201542122187	1.3132967350435e-40	2.23207058911254e-39	81.8511211992301
WDR36	-1.91966478179776	5.5940050922268	-22.5973930833144	1.42652186279889e-40	2.41469146087537e-39	81.8450734391004
MTHFD1	-0.811661189448102	8.23684255502739	-22.6566575913255	1.15030884084889e-40	1.96303725044457e-39	81.7985741741608
SLC1A4	1.86271257862229	5.25676281097074	22.5883737389838	1.47406691640419e-40	2.49013081918623e-39	81.7779675666738
MARS	-1.11544670496675	7.53403598710376	-22.6296071489645	1.26897774853497e-40	2.16113888660885e-39	81.7684898668766
LCMT2	-2.38021381522407	3.75982623379	-22.5239203483813	1.86372700783819e-40	3.12314333457775e-39	81.7467643226966
FANCF	-3.19428079703887	3.46324363470904	-22.5468324309414	1.71454249940702e-40	2.88761417523494e-39	81.7380352980175
SMARCC2	-1.076403933894	6.62720021094615	-22.6072505011932	1.37632513713533e-40	2.33444843746971e-39	81.7321391723177
KCNJ3	-2.73793756337781	4.39243411525582	-22.5168337827757	1.91246875144206e-40	3.1952175223893e-39	81.6896747435793
RGS3	-2.18290219608947	4.13064965480069	-22.515829314105	1.91948078010864e-40	3.20373219226915e-39	81.6751605629679
DEPDC1	-2.63218539279264	4.71520292477103	-22.5106198977291	1.95626487644948e-40	3.26187176408186e-39	81.5952517442392
ZNF331	1.17376881695713	5.61077708740662	22.5423535381044	1.7427270565311e-40	2.92918264255539e-39	81.580946091243
IWS1	-1.1679563831501	6.02389683169355	-22.5379375602424	1.77097309458236e-40	2.97367008371439e-39	81.5410681708295
TMCO3	1.48565870316337	5.21897340767022	22.5185676316108	1.90042575415567e-40	3.17827203124994e-39	81.5153249709199
NCRNA00263	1.95219776436448	4.04512980841165	22.4720277368525	2.25185348780038e-40	3.74353854174688e-39	81.4904711738164
DIMT1L	-1.49119086320548	5.05186913977341	-22.4844411435332	2.15216291735101e-40	3.58493751292612e-39	81.4833034176786
HMGB3	-1.22278756025397	6.88906522595635	-22.5443383083343	1.73018020301014e-40	2.91101948844482e-39	81.460986157014
XRN2	-1.1126444071263	7.70167692644184	-22.5476762272442	1.70928437257796e-40	2.88166046844696e-39	81.4474824378228
ACSL4	2.47000512293609	3.40253796654576	22.4517109911804	2.42516511660133e-40	4.01966911893367e-39	81.439445399752
UPP1	3.0840947516091	3.55574840934802	22.4350431116023	2.57735345299147e-40	4.25925485650488e-39	81.4245648807895
THUMPD3	1.2030563806255	6.68266370324284	22.5292392882035	1.82796757031851e-40	3.06629184012105e-39	81.4070464234195
RNF216	0.841567755530814	6.79280833678202	22.5214517475609	1.88056234795199e-40	3.1482006713863e-39	81.3781154796129
PLK3	2.57982835639564	2.92695390155255	22.4109177795764	2.81485891426121e-40	4.6334350868213e-39	81.3277281016502
FANCG	-1.59849057443474	5.18711141595287	-22.4305308083563	2.62018578584423e-40	4.32576377911736e-39	81.2639960784184
RNF149	1.19217621455046	5.94249774711901	22.472288625121	2.2497111586767e-40	3.74353854174688e-39	81.2623731760265
TAF6	-1.47094410992767	5.79279814010346	-22.4420222414526	2.51249116122197e-40	4.15617232248034e-39	81.2384019600267
METTL14	-2.2170876018597	3.90265465300848	-22.3832116439499	3.11498448081326e-40	5.11236510864779e-39	81.2317908883422
ESR1	-1.51707220627374	7.43343341406204	-22.4653553827243	2.30734930793617e-40	3.83198707308089e-39	81.1422719203093
FAM129A	5.00182124784673	3.18334967343605	22.3669084372756	3.30646368307411e-40	5.4159939897876e-39	81.1376392698181
CAST	1.09365208451878	7.14501785278049	22.4492065520944	2.44744033522445e-40	4.05257348181125e-39	81.0835893862979
GNL1	1.21922756825866	6.14946125262005	22.417661605606	2.74632894173758e-40	4.52547463987766e-39	81.058894422027
CCDC120	1.60569784865184	5.01838315834593	22.3754260447139	3.20498941644479e-40	5.25492578437478e-39	81.0215529070562
CLK3	1.26740318768528	6.45405628094852	22.4176379992214	2.74656586909581e-40	4.52547463987766e-39	81.0211150441159
C9orf3	1.95903911467721	3.9251588041393	22.3404597458168	3.64268239567368e-40	5.93764331240221e-39	81.0138622966681
SQSTM1	1.48538996769886	9.89584571507719	22.4551648457349	2.39478044401071e-40	3.97324485571777e-39	80.9868744723378
ZNF274	1.52315218251347	4.49182173425522	22.3454388788294	3.57685334283431e-40	5.83602881029863e-39	80.9805610824991
ERAL1	-1.36616776756226	5.7589927369385	-22.3589681026903	3.4039767948056e-40	5.56481993316997e-39	80.9204398964988
NOTCH1	2.3275714343937	6.54490725631639	22.3919901866239	3.01655301135679e-40	4.96055384089784e-39	80.9120490693994
RBM8A	-1.12020016194212	7.5436132251581	-22.3896567735701	3.04240679775795e-40	4.99815435026562e-39	80.871046106942
GGA3	-1.59560367583637	5.44277251990578	-22.3134508464449	4.02165171140521e-40	6.54261704489696e-39	80.813693918167
KAT7	1.08419740634078	6.78772194119572	22.3605839398858	3.38390086439332e-40	5.53741272564714e-39	80.7926286150427
DENND5B	2.07400146757818	4.75141329344435	22.2925093208531	4.34266105854905e-40	7.04429326315948e-39	80.7348677464059
CD276	1.25278924294801	7.17463095333264	22.3525094518832	3.48542879569551e-40	5.6924132010949e-39	80.7257749749794
ITPKC	1.58038482746188	5.73158708083053	22.3101114869525	4.07118936305362e-40	6.6167707393303e-39	80.7027580912199
PTK2	0.87552106216783	7.56201686438247	22.3315065237396	3.76414168277e-40	6.1296500002576e-39	80.6277536679863
ACTL6A	-1.08482416631675	6.5589143102422	-22.2724290834574	4.67472001747458e-40	7.57558309808574e-39	80.5056616440407
EIF4A2	1.06399218440217	8.40691795017628	22.3056723877889	4.13799499720145e-40	6.71881828477642e-39	80.5038369749317
CAMKK2	-1.09298958080772	5.84129098194555	-22.2514776270024	5.04852378133804e-40	8.14190084080013e-39	80.4981543703834
KIAA0895	2.4413293095428	4.12689809536623	22.2090527140473	5.90037203876116e-40	9.49738421330526e-39	80.4965581242743
MEF2A	1.61712883884236	6.44753232767533	22.2683107989446	4.74592498591296e-40	7.68352850575104e-39	80.4826962545965
CENPI	-2.31423331352968	3.99283539150963	-22.1884981294526	6.36382442618543e-40	1.01943103164296e-38	80.4750978104689
EHMT1	-1.17472084821557	6.31521667348796	-22.2549591094801	4.98438326887657e-40	8.04621870547218e-39	80.4707750230399
DNMT3B	-1.4019619542596	4.40797339945686	-22.2066083935242	5.95365225266749e-40	9.57393079553953e-39	80.4451753566967
DNAJB11	1.08830794464822	6.99690561336563	22.2616349313549	4.86368129591705e-40	7.86655763954708e-39	80.4019897636895
GOT1	1.10982135557738	6.89533309893308	22.2586230499183	4.91776831446308e-40	7.94635336145706e-39	80.4010199956945
PNPT1	-1.62056057804886	6.20087749835042	-22.2153922958086	5.764414028123e-40	9.28748171544595e-39	80.3505810977025
DCLRE1A	-2.10202868752629	4.78715017293638	-22.1503340499817	7.32394214080726e-40	1.16987209515626e-38	80.3104721965965
FHOD1	1.41148349679091	5.80322089414269	22.1971358685402	6.16475345050302e-40	9.90387480367075e-39	80.2644015643549
ZNF222	3.65044390872448	2.42746064166297	22.1680019842462	6.86252605953903e-40	1.09826684994958e-38	80.2525477362543
TUBGCP5	-1.98920752199688	4.67922892474168	-22.1227489703023	8.107727776746e-40	1.2913679936981e-38	80.2231225126242
PRSS22	1.9686813858543	4.2905442660984	22.096197846777	8.9419723772909e-40	1.41481122079293e-38	80.0913006325493
GPATCH4	-1.38553843478646	5.49721330184606	-22.121221072209	8.15353387276817e-40	1.29742816829852e-38	80.0835548266804
DDX18	-1.34422224071364	6.98914265000298	-22.1641371859531	6.96088861201879e-40	1.1129436056157e-38	80.08311884372
RANGAP1	1.48928766083228	7.71914518767947	22.188606267041	6.36129258029846e-40	1.01943103164296e-38	80.0799854634209
PRPF8	-1.26672404981279	9.08181889535798	-22.1918632211723	6.28551096391579e-40	1.00881847754825e-38	80.0513513977585
ZNF692	-2.33423534216409	4.76224762472622	-22.0628189735118	1.01147233769741e-39	1.59433208064575e-38	80.0188161963022
TRAK1	1.34730825798672	4.78295709143911	22.0986884985227	8.86016708474356e-40	1.40452544384125e-38	80.0150749490849
PARP4	-1.79826134811213	6.20922585528723	-22.1185841833017	8.23320190794882e-40	1.30885996871232e-38	79.9999820176633
ZNF211	1.91963261877168	3.16841014313406	22.0473300788624	1.07104519103945e-39	1.67908231122164e-38	79.997648717527
B4GALNT3	2.87108133103951	2.94537404382442	22.0397772314921	1.10136553844589e-39	1.72303435593724e-38	79.9779315950795
HIF1AN	-1.21267361621923	5.9860865791625	-22.117558838398	8.2643920566716e-40	1.31257068144137e-38	79.9726801767749
ZFAND6	1.10037665751134	6.85943508391009	22.1332751852816	7.79912600992451e-40	1.2433992696852e-38	79.9447915496189
MDM4	1.55118748172241	7.21555288984375	22.1345643917023	7.76215294443547e-40	1.23868555193453e-38	79.9225555727601
HIST1H2BK	1.52792624351117	6.8692401322211	22.1083614474733	8.54955121183157e-40	1.35657205376348e-38	79.8551320457431
DGKE	1.8959875831733	6.24282021972757	22.0954459621714	8.96681730708186e-40	1.41740125372058e-38	79.8377041704336
SPRYD3	-1.61075361886507	5.55953868100769	-22.0489291921185	1.06473440033702e-39	1.67355433376282e-38	79.8257889777823
TSC1	1.35008152462893	6.11680651684933	22.0813972116817	9.44405297391506e-40	1.49002209373354e-38	79.8041879859707
SELK	1.86358030244113	5.00840449855564	22.0403286494426	1.09912291822098e-39	1.72113592549884e-38	79.7845250371207
DEK	-1.52573485852454	7.7408360261398	-22.0963147543155	8.93811557782793e-40	1.41481122079293e-38	79.7794647594162
FAM32A	1.18866267372635	6.87321034343708	22.0869096475033	9.25381592269737e-40	1.46138637857593e-38	79.764212634448
HARS2	-1.0509123664276	6.1950710523576	-22.0601860970368	1.02135789659033e-39	1.60839825447991e-38	79.751674559018
NEIL3	-3.24371405776501	2.91121902110841	-22.0010079350652	1.27117988955168e-39	1.98313549187149e-38	79.7088214896917
ELMO2	1.12322651421747	5.6646228651449	22.0472749688903	1.07126334972106e-39	1.67908231122164e-38	79.7034318047046
MEST	-1.05357492070965	6.6680476367913	-22.0558030525154	1.0380312950994e-39	1.63311715703126e-38	79.6916294086448
PCIF1	-1.94295466583142	4.79255685226584	-21.9658505968638	1.44791829661327e-39	2.25465415200747e-38	79.6569144470711
HEATR3	-1.94519199203161	4.01439965234837	-21.9436209320318	1.57225537896059e-39	2.43241433466577e-38	79.6049137133687
RGS16	-1.52711936480906	6.0707768827831	-22.0022681419303	1.26526523916744e-39	1.97575124741703e-38	79.5916959122479
SUPT16H	-0.987145412128257	8.55912447217095	-22.0486372181652	1.06588385137871e-39	1.67378793713216e-38	79.5394523171
NEDD1	-1.86547824875924	5.1680090931998	-21.9507787633175	1.53108674537117e-39	2.37972999345608e-38	79.4827707070594
LIG3	-1.89038907366311	4.19466655370709	-21.9068226795	1.80220282074238e-39	2.77788386858024e-38	79.4599729490935
C1orf144	-0.773978597792996	7.43033917565231	-22.004045410955	1.25697093656482e-39	1.96463382645889e-38	79.438598686452
RPE	-1.45300264628333	5.61572678780462	-21.9502145157413	1.53429221026128e-39	2.38249795027015e-38	79.4201661376169
CERS6	1.58165151757226	7.60168492198361	21.9985620188958	1.28273922156259e-39	1.99930389015963e-38	79.3698783381571
MRPL19	-1.67311479085796	6.0701090730076	-21.9454260986614	1.56176879223163e-39	2.42066925683797e-38	79.3537310536567
DNAAF2	-2.07093057125401	4.47034952167136	-21.8837925920467	1.96308001725106e-39	3.01751380592893e-38	79.3522589737937
EYA3	1.41480821207811	5.43835097876898	21.9450204859312	1.56411892159693e-39	2.42206711525806e-38	79.340137218276
AP3B2	2.40233540065861	3.18784909839729	21.8637581172949	2.11477070621827e-39	3.2417438396695e-38	79.3206473638508
EID1	-1.5365349651801	6.83220132274515	-21.9546318926777	1.5093770262697e-39	2.34816943137996e-38	79.3104939002511
OSGIN1	2.3696431970395	5.88191996646322	21.9258524240267	1.67934218583581e-39	2.59568564842126e-38	79.2805598893074
FUT8	-0.970285962079791	7.00088483209045	-21.9470698432668	1.55228128833622e-39	2.40819594305519e-38	79.2606035376512
NEMF	-1.67974928416861	5.78167515807778	-21.9049230854658	1.81495406708946e-39	2.79496241418087e-38	79.2518911337472
GFM1	-1.09968751862367	6.27904193204025	-21.9160836454431	1.74131908437325e-39	2.68651479400906e-38	79.2051303305615
TATDN2	-0.823607837325529	6.75286634590381	-21.9220442885212	1.70323351923953e-39	2.63018258317284e-38	79.1843480253411
MBD1	0.980741055641027	5.7623391564597	21.8711662518793	2.05734958162201e-39	3.15951463756166e-38	79.0595545530595
CEBPG	1.38334259279174	6.83050828518834	21.887693754788	1.93484345457761e-39	2.97684654409899e-38	79.0572367999214
FOXN2	2.18469799363741	5.58610146744435	21.867310007304	2.08704078339925e-39	3.20217156528157e-38	79.0542576217033
GATAD1	-1.18206119581667	5.63700698578649	-21.8119348102917	2.56431115430918e-39	3.91291421027982e-38	78.8980578749604
GABPB1	1.072933537588	6.57968601663427	21.8413635048549	2.29836991110575e-39	3.51995772832716e-38	78.8615864441482
TCOF1	-0.962489935666798	7.19434874425548	-21.8294376705985	2.40261688471211e-39	3.66953103013017e-38	78.8107361467899
ZNF10	2.40872710717729	3.83154458244615	21.7357308337996	3.40642549932593e-39	5.15090958867332e-38	78.7992326171966
MCCC2	-0.980760323990071	7.53536169198387	-21.8331554367895	2.3696173385972e-39	3.62575300738331e-38	78.7911253423405
KLHL9	-3.05844462847253	4.16583091222029	-21.7136118395919	3.69955733868818e-39	5.57433061991203e-38	78.7710981506345
AMOTL2	1.13086849364929	6.53606103651251	21.8044962424879	2.63631121370643e-39	4.011798793269e-38	78.7669180256953
HLTF	-1.63138361233525	6.80670064866546	-21.8089540279327	2.59292189367827e-39	3.95197495946942e-38	78.7634382124356
LOC100190939	3.6928150107019	1.95275960654982	21.7626157623165	3.08145476401232e-39	4.67218943547978e-38	78.7522578077668
PDIA6	0.738510961534661	8.32363954336066	21.8294859961177	2.40218498062957e-39	3.66953103013017e-38	78.7197041202241
TMEM41B	1.83106687474914	5.56291533965628	21.7654054841089	3.04957680056656e-39	4.62805103563296e-38	78.685430275946
NXT2	1.75740992938654	4.55964224170849	21.7401874847532	3.35025909744273e-39	5.07056408557758e-38	78.67401991142
NSMCE4A	-1.67326634816812	5.21314556294795	-21.7260938006839	3.53114707274547e-39	5.33467964269154e-38	78.6728112364286
SLC7A1	1.56873819370371	8.42370404573242	21.8087765455625	2.59463555698243e-39	3.95197495946942e-38	78.6458781964486
PARD6G	2.39127127868767	2.82989977727469	21.6741698121709	4.28684763714492e-39	6.42988698507728e-38	78.6108019365996
PMAIP1	2.35664897843862	3.6131509531064	21.6662423147526	4.41578990462672e-39	6.61735397535638e-38	78.5927326369916
BRD2	0.770265717354826	9.33574667072424	21.799884140123	2.68197326201686e-39	4.07757462127e-38	78.5787537899702
C2orf44	1.98646636821087	4.62554940813733	21.7135959389087	3.6997769601186e-39	5.57433061991203e-38	78.5614554940369
CUL2	-1.46367765831438	5.78194350161247	-21.7195750395016	3.61811297451946e-39	5.46113008897685e-38	78.5340694019388
FNIP2	2.70298659964012	3.43736267479405	21.6502585880644	4.68778361410943e-39	7.00956103001939e-38	78.5144730340304
RC3H1	1.78248880485827	6.40594676653663	21.7432519877904	3.31218029928826e-39	5.01747312729139e-38	78.509824138468
ZNF227	1.96051764345326	4.55277220437063	21.6579641847945	4.55461138516566e-39	6.81927670595439e-38	78.4430668753236
NUCKS1	-1.23444179673004	9.82212021101813	-21.768557443949	3.013959382877e-39	4.57815229057538e-38	78.4309342566079
BAHD1	1.11599314395671	6.0367747920429	21.7114265964886	3.72986364016509e-39	5.61460301693257e-38	78.4295572342575
GPT2	1.65786097964401	5.26200505932701	21.6779974912891	4.22595524292322e-39	6.34424375966319e-38	78.4020735335413
PANK2	1.37472555777307	5.00566720439522	21.6501273521812	4.69008538184149e-39	7.00956103001939e-38	78.3224473006635
SLC44A1	-1.34666112800578	6.62818885041445	-21.6865599241711	4.09287824256923e-39	6.15551220582085e-38	78.3094523969566
PPIL2	-1.33664663989878	5.18576941173766	-21.6239738632507	5.17230392980438e-39	7.69587285783349e-38	78.2698947468654
C1orf51	3.55827524734972	3.10303162599022	21.5887832543425	5.90102474644809e-39	8.77233225418648e-38	78.2651737079997
THADA	-1.28358224684203	5.61594142806665	-21.6258953662839	5.135233046506e-39	7.64751891983672e-38	78.2105036502689
COG8	-2.63544876362448	3.6956455660919	-21.5559539637664	6.67398331503027e-39	9.86004390111009e-38	78.1805948326312
SMARCE1	-1.07937616110222	6.44572415145924	-21.6378419414858	4.91068573728434e-39	7.32616487692625e-38	78.1571512606535
MLH3	-1.98425417242418	4.46751291565911	-21.5567842087341	6.65322981963862e-39	9.83807387300055e-38	78.1061880342616
ULBP3	4.95910703273177	1.07491449265786	21.6790551006757	4.20928460476962e-39	6.32489449507341e-38	78.0850064307242
SERINC5	1.43206067969494	6.62586389664445	21.6359951477299	4.94474007024311e-39	7.37039509222333e-38	78.0828738621948
ESF1	-2.17996743790346	5.50541500023546	-21.5646775976602	6.45914065974215e-39	9.56799542901043e-38	78.054390320477
MRPL35	-1.41316357883388	5.38344463924323	-21.5814245889029	6.06604032939786e-39	9.00963219083924e-38	78.0510021457115
IDI1	1.39822844093005	8.24081320584377	21.6468055153137	4.74872858991327e-39	7.09086936943836e-38	78.0451837852653
C7orf60	2.62202243400602	4.99139854126231	21.571432609304	6.29758085443066e-39	9.3369452313385e-38	78.0124609992918
RAPGEF2	1.74432870142485	5.39327795397791	21.5746192950039	6.22278514645867e-39	9.23423769204746e-38	77.978208162499
SPAG4	4.30997436868136	2.10792757281798	21.5446701421632	6.96260112503479e-39	1.02773646262208e-37	77.9741526991307
SMARCD3	1.89800866706938	2.91687697597188	21.4709076884137	9.18585295296198e-39	1.35113636574614e-37	77.8578069794322
FANCD2	-1.22786860224735	5.94594572940496	-21.5325854910546	7.28567573231556e-39	1.07447655156301e-37	77.7921463408478
AGGF1	-1.39498954060094	5.64309859580954	-21.487137417491	8.64204383816648e-39	1.27226708758359e-37	77.6788733243643
TOP1	1.10200824118386	8.97123687510408	21.5602511937101	6.56726689423216e-39	9.7195550034636e-38	77.6665673269219
TMCC3	3.63172811996028	1.37957144892377	21.4648838353959	9.39636184052874e-39	1.37967300633014e-37	77.6423652017947
RELB	3.25760324824163	3.64715081169715	21.4068066597003	1.1692954801288e-38	1.70342313673119e-37	77.6240897478101
ARHGEF1	-1.40562579072457	5.90520143563137	-21.4654758853216	9.37545840483324e-39	1.37781341267514e-37	77.5962955587493
GARS	1.06633382364911	8.05850279096622	21.5220288279101	7.58024834666296e-39	1.11693456695675e-37	77.5901743682421
DDX59	-1.69024584963767	4.45488254150661	-21.4080779355519	1.16370727924829e-38	1.69676029103299e-37	77.5753198826427
ZNF77	2.30992607449559	3.12848777181991	21.3893497161215	1.24882555919079e-38	1.81454028252882e-37	77.559596381125
TSHZ1	2.15553222158046	3.94634875130999	21.40973256897	1.15647424102966e-38	1.68768544563526e-37	77.5133786923778
SLC22A5	0.977106156391079	5.57176155799238	21.439924424673	1.03217028661533e-38	1.51156005896276e-37	77.4604284814879
IDH3A	-0.919971894080359	6.99980384423068	-21.4628541736708	9.46838014856429e-39	1.38902797898762e-37	77.4343914125442
MYEF2	-1.90308530410483	5.06031457887335	-21.391915513843	1.23680303318744e-38	1.79863425452407e-37	77.4103316973375
PNPO	-0.826192470514119	6.73192620088704	-21.4498900262977	9.94170025767983e-39	1.45718663549025e-37	77.4096295202383
C6orf64	-2.08646721367647	3.71972026284854	-21.3409177397986	1.49922222254944e-38	2.16894398355682e-37	77.3703026104835
RAB3IP	1.23588352702522	6.0141065971979	21.4184657915096	1.11904207830997e-38	1.63591431098392e-37	77.3179650501728
EFNA1	1.88612793144126	5.65652920779477	21.3861508598025	1.26397954646654e-38	1.83496475131133e-37	77.2951260464283
C6orf106	0.720783655577924	7.60235659503405	21.432283024176	1.06229721184635e-38	1.55431833516346e-37	77.2615859567109
CTDSP1	-1.7371315924917	5.30302192980947	-21.3501374511849	1.44793434316179e-38	2.09655878398596e-37	77.2463850613802
KYNU	-1.20699788625169	7.56202136624953	-21.413072049383	1.14201382589905e-38	1.66803836020399e-37	77.2334392735231
SPC25	-2.32791009651855	4.01090431781464	-21.2870412373468	1.83776491089409e-38	2.64726790437492e-37	77.1300250266524
SETD5	1.41366410964427	8.28030808659045	21.403613096758	1.18345319417354e-38	1.72254753867348e-37	77.1278140901402
SPTBN1	-1.20931015347999	7.9482966255927	-21.3785416244236	1.30077612621012e-38	1.88674587465204e-37	77.0658532398433
ZYX	1.37052412874008	6.65092186325384	21.3566285789832	1.41288954793243e-38	2.04758793757556e-37	77.0453330319063
FTSJD1	-1.93920202350162	5.42496338941817	-21.2903224004182	1.81510034991886e-38	2.6191318595378e-37	77.0041613687911
MBNL2	1.63912310419235	5.24355390412766	21.301806403216	1.73797049923355e-38	2.51000160873765e-37	76.972365324383
RBL2	-1.56469196760251	5.15278361148702	-21.2712268275259	1.95106938664465e-38	2.79842919573286e-37	76.9439380439676
UNG	-1.21726373134119	6.80955489163731	-21.3134216241332	1.66331844890333e-38	2.40426428171644e-37	76.9332762835716
SNRPD1	-1.62200551420788	5.86617615806505	-21.2892014284324	1.82281157515537e-38	2.62799144680159e-37	76.9182980323782
MTPAP	-1.59759740182783	5.13540138813546	-21.2531947251403	2.08888439935474e-38	2.99096769647335e-37	76.907763487929
URB1	-1.56883582731461	5.89593537352429	-21.2802758087307	1.88540165627659e-38	2.70656285833216e-37	76.8899689736446
PIM2	1.66400994514874	4.39130425918353	21.2543591032947	2.07969608905952e-38	2.980363101408e-37	76.8776648411137
KCNN4	2.05439199142391	3.92265707385004	21.212535134362	2.43675420930804e-38	3.47419244641669e-37	76.8109301059028
UBTD1	2.08250750421933	3.74704610363313	21.1953638037404	2.6006907080376e-38	3.69532297376557e-37	76.7727534209458
SH3D21	1.71330629323716	4.49225841047951	21.2233622970268	2.33878153391794e-38	3.34020344775779e-37	76.7594698748015
GLG1	-0.889175999061998	7.2178795839263	-21.2867671659412	1.83967091472236e-38	2.64773290686891e-37	76.7555221304586
CNOT7	-1.40984446159091	5.8379108435187	-21.2469572081069	2.13880709497867e-38	3.05982975675135e-37	76.7444777193733
TPST2	2.09663091396639	3.35097079048294	21.1872069545005	2.68241665185017e-38	3.80498185628009e-37	76.7397938068402
HNRNPR	-1.10059634198604	7.36994626233016	-21.2829257347963	1.86659645410413e-38	2.68186933835374e-37	76.7381899501709
ABHD16B	2.81162681865927	4.339732522253	21.2092967090025	2.46685421787904e-38	3.5111208459412e-37	76.7339359886203
C1orf9	1.59820578190561	7.50916732736272	21.283661479456	1.86140885750385e-38	2.67671554023168e-37	76.7032415191422
DUSP14	1.24971510433616	4.8074212973877	21.2116480349012	2.44496247275267e-38	3.48292609832331e-37	76.6962804846068
APTX	1.10174537428971	5.26716393426418	21.2312164036067	2.27020500899529e-38	3.24503492055018e-37	76.6815497407892
YY1AP1	0.964138333729041	5.81444452404521	21.2226254760084	2.34532112173555e-38	3.3466851911182e-37	76.6192996644416
SAMD4A	2.17441150401398	4.1188008354356	21.147928983939	3.11371850733012e-38	4.40929960343683e-37	76.586722175737
PFKFB4	2.27729949467553	3.03173890299121	21.1335429964987	3.28863236937844e-38	4.64127322746709e-37	76.5710116780668
C7orf68	-1.66708039691394	4.56621751933632	-21.1450914086916	3.14746090206795e-38	4.45331100898345e-37	76.5608713910978
POFUT1	-1.07744819343432	5.71496897807028	-21.2018407681114	2.5375872795366e-38	3.60872531147705e-37	76.5605178626738
GPATCH3	1.76724342090345	4.12696275573674	21.1439068607109	3.16165552014681e-38	4.46961343355328e-37	76.5461760067137
P2RY2	-1.91630664987985	4.51173080635961	-21.1276330883223	3.36332881946166e-38	4.73470632800309e-37	76.4721777448957
NUP35	-2.12626312385344	4.32474549496527	-21.1056094080576	3.65707442932631e-38	5.13094905671587e-37	76.4603694765759
NUDT21	-1.20393198809417	6.67330366064522	-21.1875177557534	2.67925570113212e-38	3.80372430778723e-37	76.4204450571086
ACHE	3.51885650023875	2.79625871926519	21.0754939690348	4.10108358544633e-38	5.74426481432197e-37	76.3657644150218
HIBCH	1.52353705335929	4.88448316190255	21.1323178126406	3.30397905744168e-38	4.65900048538403e-37	76.3191421936877
SHC1	0.961134828688232	6.6871353097754	21.1540812214102	3.0418074869205e-38	4.31111766197105e-37	76.2807719066855
F2RL1	1.46260870491804	4.80826762433009	21.1066155056657	3.64310798754827e-38	5.11564550661271e-37	76.2742716491029
LAS1L	-1.31329650266405	5.84645109538498	-21.1119632275957	3.56976936872018e-38	5.02109528363972e-37	76.2446626007948
PALLD	1.01528689573371	6.56826671395479	21.129442196272	3.34028329345318e-38	4.70622559390993e-37	76.1884499884311
LONP2	-1.49347671079553	5.24538308447658	-21.0766044177051	4.08378459001292e-38	5.72482929449925e-37	76.1756669946063
CAND1	-1.2429477629983	7.99711854722279	-21.1408280280983	3.19885222215046e-38	4.51837876378752e-37	76.1540850142589
ARMC8	-1.4999047177814	5.0359726475894	-21.058360037927	4.37756243775101e-38	6.11615323383023e-37	76.1374305066916
NEK2	-1.81415670325164	4.07492157973945	-21.0336571029121	4.80959790530172e-38	6.71416655828597e-37	76.1208985148624
TMEM2	1.33253943150877	7.15589074241024	21.1092558031452	3.60671106473454e-38	5.06879292828744e-37	76.0629018484516
CLPX	-1.10578837791954	6.24736414820491	-21.063513185427	4.29248934662061e-38	6.00732986049231e-37	75.9959344175358
APEX2	-1.75973919218316	4.80340317143835	-21.0012624014747	5.44201444473608e-38	7.57173457352464e-37	75.9750700177919
NEDD4L	1.23087748709171	5.39657279606342	21.0325991518604	4.82903186086092e-38	6.73567379825172e-37	75.9526597460872
BBS2	-2.00794503829284	3.60542275488877	-20.9640055660692	6.27377313895676e-38	8.70004825670919e-37	75.9496467791059
HSBP1L1	1.98031959658415	3.29826137097172	20.9519243821588	6.57012514110724e-38	9.095924905619e-37	75.8782210416243
PPAPDC2	-3.85142113202588	2.95072915487275	-21.0055842077082	5.35302167525674e-38	7.46032787474948e-37	75.8444648466796
CPOX	-1.94019476232974	3.45253525867076	-20.9318302190089	7.09463128851782e-38	9.78965459316601e-37	75.8104986027042
MKL2	-2.03909472835873	6.22486110224701	-20.9988062303642	5.49325396320333e-38	7.63667325690876e-37	75.7818327701389
PM20D2	-2.33715017196605	4.60720411055749	-20.9342327340173	7.02976150292013e-38	9.70815287983783e-37	75.7600397969799
SLC24A6	2.31390819122534	3.06612945137963	20.9213515999877	7.38469229690787e-38	1.01647402447315e-36	75.7574546964686
LOC401588	2.26907809336125	2.65141615082101	20.9093157605879	7.73264447925842e-38	1.06349297920327e-36	75.7442477449086
TUBA1B	-0.950518079631665	10.3159075627451	-21.0602468381582	4.34621786675261e-38	6.07743709059955e-37	75.7176878507434
NUP37	-1.58462703737688	4.72982033255202	-20.9408810592356	6.85335066996615e-38	9.48018499623771e-37	75.7175396667507
TIAL1	-0.904005312641296	7.17313689336805	-21.0030684710601	5.4046446582147e-38	7.52600143746733e-37	75.6778022279274
ARMC1	-1.35865271750752	6.35407233498483	-20.9683683687514	6.17009661508537e-38	8.56337724404047e-37	75.6161178798863
CREM	1.27692889277121	4.75965648454658	20.9353798494591	6.9989996983427e-38	9.67365875661845e-37	75.6140534549097
HMGN4	-1.75861924547264	5.56896331431317	-20.9225145891555	7.35191829034912e-38	1.01279638787314e-36	75.5901219603463
SAMD4B	1.32053626029948	7.10170880201613	20.9796255782861	5.9104888732759e-38	8.20988504291248e-37	75.5665987346897
ARHGAP10	1.0237949970293	5.04960388756496	20.9293265550096	7.16287434494888e-38	9.87567275720734e-37	75.563751932017
DSCAM	-1.47012010133786	7.29996502471082	-20.9584786856454	6.40763800641667e-38	8.87832129406068e-37	75.5492345050084
PDHB	-1.44444867893333	4.85284230283458	-20.8910430923982	8.29276299883777e-38	1.13865491291102e-36	75.5178878419855
CA8	-1.71347480556098	4.392737592188	-20.8660661177343	9.12517554280797e-38	1.2498725288937e-36	75.4594399467234
TNFRSF10C	3.1128821738277	1.87903922684827	20.8255986028586	1.06565007615931e-37	1.45604018575885e-36	75.3805067701964
PRMT3	1.37780248078973	5.63088600036819	20.8965286029195	8.12044710238161e-38	1.1159109066576e-36	75.3606556258463
SUV39H1	-1.8279367040631	4.07399152740078	-20.8008568679708	1.17178418606406e-37	1.59454180046667e-36	75.2770045684145
ARL1	-1.63416688333496	6.01515774942117	-20.8520679604837	9.62802017373737e-38	1.31766783457925e-36	75.2595541507125
PLK4	-1.85007726381512	5.04338042662623	-20.8198421235008	1.08944477450474e-37	1.48491233975691e-36	75.2506450964973
PCF11	1.24727003791269	7.04757745321562	20.888513839014	8.37345116360712e-38	1.14879078966502e-36	75.2134750728311
SPATS2	0.973608492967072	6.32241171021782	20.8697263533329	8.99811418890255e-38	1.233479194223e-36	75.1999443727667
FLJ43663	3.65374940658141	1.85939094048972	20.7812432468761	1.2634458516038e-37	1.71647996931128e-36	75.0922306344703
SHPK	-1.25384569694038	5.22228770430165	-20.7942369116824	1.2019470219919e-37	1.63425707282866e-36	75.0772518729046
MAFK	1.74429441061499	6.07218346794894	20.8204114824636	1.08706762720129e-37	1.48288083175484e-36	75.0689967067371
NASP	-1.12124797002196	6.9772749968085	-20.8257416144048	1.06506564692279e-37	1.45604018575885e-36	75.0440348390206
PPWD1	-1.41720759788659	4.54147613867456	-20.756407022154	1.38996341333059e-37	1.88529992899763e-36	75.0201934637345
ITGA6	1.90535759750821	3.84851934393236	20.7486733634467	1.43191006717856e-37	1.93904971364326e-36	75.0061304849083
WDR43	-1.25261849586943	6.92341434819325	-20.8065491288187	1.1464589436737e-37	1.56135011188916e-36	74.9696439662242
MOGS	-1.57761607325389	5.80607782341495	-20.7736531867796	1.3008271674482e-37	1.76583064516264e-36	74.9660397890012
DDX20	-1.90496443471711	4.44330296245784	-20.7162798981836	1.62193765701518e-37	2.18576030426445e-36	74.9357770361146
TBC1D2	1.83895891627763	3.09430140246105	20.7082366848102	1.67293833374561e-37	2.25267477403877e-36	74.9351136080368
PODNL1	2.76982680770417	2.4332339156511	20.6940781596113	1.76667501217129e-37	2.37316248221306e-36	74.922096116111
TBC1D2B	-1.3588150217688	5.26675715408882	-20.7557687066753	1.39337818215277e-37	1.88840005821094e-36	74.9064314666728
ADM2	4.51966046676283	3.04721541830355	20.7176714801327	1.61327422920448e-37	2.17583856525934e-36	74.8855316431384
ADAT1	-1.92565974415273	5.2583278592598	-20.724480622105	1.57155099650442e-37	2.12127674459563e-36	74.848928346279
HSPB1	2.0033680014328	9.38502091054657	20.8214330362733	1.08281560572366e-37	1.47828638286714e-36	74.8306840214146
GATAD2B	1.26952418146361	6.16612692807188	20.7368960012195	1.49825414207451e-37	2.02724937476166e-36	74.7218614201186
TSEN15	1.20957275977017	5.72054121211285	20.7340442832115	1.51477907485749e-37	2.04795191979924e-36	74.7182472449323
SPG20	1.47171460895156	4.94569391506652	20.6994178856363	1.73071697040415e-37	2.32672914895813e-36	74.6932792556842
RASSF1	1.49283125830033	4.49104868860318	20.6600136521288	2.01448212369722e-37	2.69737382199458e-36	74.6101383413417
GNPAT	-1.28813309655733	5.11151188550375	-20.6607311031767	2.00891774585077e-37	2.69207855621861e-36	74.5770237777094
RNF157	2.85535925619252	2.16270070610623	20.5947624157056	2.59135576904468e-37	3.45321385509986e-36	74.5223659228483
METTL1	-2.39758334995395	4.533020593793	-20.5958321267104	2.58066958237417e-37	3.44171595658897e-36	74.5115311447343
AHSA1	0.887249635538945	8.50485570360405	20.7260127557056	1.56231369731411e-37	2.11051165378685e-36	74.5013618568391
ZNF622	1.21897073338924	5.98070081340362	20.673127979321	1.91518016203811e-37	2.57058371026689e-36	74.491216199174
PPP2R5D	-1.12569042436807	5.44205571298069	-20.6561061012457	2.04506200837714e-37	2.73612936224794e-36	74.4833773977456
RRBP1	0.916502523841482	8.03318861079674	20.699965043137	1.72707429972666e-37	2.32369996690496e-36	74.4481604686129
ABCE1	-1.4540330274384	6.99811126334909	-20.6689539552147	1.94623878215653e-37	2.61017621433727e-36	74.4081983778364
ARPM1	4.27016758187967	2.5932433303221	20.5505366995186	3.07450596319551e-37	4.07170653169636e-36	74.3492291548475
LPCAT1	-0.825716836959939	7.98981511790218	-20.6544292873511	2.05832756126091e-37	2.7516762697464e-36	74.2811861167148
MAP1B	2.99366534576928	5.38473760063862	20.5841606335553	2.69970726804246e-37	3.59473760754316e-36	74.2568119834329
MED24	-1.31391914566394	4.99269040922736	-20.570186674079	2.84953236047809e-37	3.78820184392969e-36	74.255086497234
MT1X	2.73952158461556	5.90502223325212	20.552278269523	3.0538633885899e-37	4.05018329189353e-36	74.2471093355871
PPP4R1L	1.42638310953162	4.47616486810607	20.5637330146502	2.92152898158484e-37	3.88083007847696e-36	74.2470282293873
EMP2	-0.971523462929663	7.29322696189787	-20.6326390791386	2.23881230093317e-37	2.98818012137321e-36	74.2363902335332
ANK1	4.25210639174222	1.30388068158591	20.5527518589183	3.04827420007269e-37	4.04597918428696e-36	74.1857699320397
SORBS1	2.85957837547359	1.79828579333058	20.4953720318205	3.8065318105523e-37	5.02450181528624e-36	74.1577949313038
STK36	-1.34021933727081	5.14141000060703	-20.5270192593879	3.36742955832799e-37	4.45545031119282e-36	74.0761640978026
TACO1	-1.35742302069057	6.21473657985486	-20.5504984131199	3.07496134270061e-37	4.07170653169636e-36	74.0227601733341
ZNF22	-2.48930901210802	4.36126254887644	-20.4651707575943	4.27933620934149e-37	5.63968626989969e-36	74.0124015845226
ARL4A	-1.84841844391137	5.18361733021358	-20.5017759301348	3.713247373293e-37	4.90911850363258e-36	74.0071974222136
SLC6A6	1.29818542394471	7.03464887144035	20.570539863106	2.84564421949776e-37	3.78604247628325e-36	73.9972280349655
EME1	-1.96109043215589	3.5734703775148	-20.4419993918798	4.68187336303104e-37	6.14114902928087e-36	73.9386689103172
NAALAD2	6.50352506874401	0.938421821144471	20.6374211322974	2.19788341498843e-37	2.93589474698614e-36	73.8899014764616
GLOD4	-1.1400513255114	5.73258210822829	-20.4965837248492	3.78870188932752e-37	5.00491709297895e-36	73.8783711716324
CIDEB	-1.24553008005969	5.17338405518609	-20.4599939138908	4.36613215308783e-37	5.74954284474337e-36	73.7859455558731
SLC35D1	-1.87914642448704	3.85706670634482	-20.4182393902524	5.13432700613691e-37	6.70308234587304e-36	73.7745253137077
PPP1R3C	4.02131119798972	2.37935342160593	20.3920052191807	5.68529719730469e-37	7.39353890573279e-36	73.7586966166925
CLPB	-1.43489733642633	4.9410216705075	-20.4370403726779	4.77286446582008e-37	6.25559446131466e-36	73.738417275808
RCCD1	-1.65945529777791	4.91295540659365	-20.4284100142942	4.93549094729118e-37	6.45861898298103e-36	73.7376951557544
TAMM41	-1.99139968077031	4.17468078802739	-20.3876443918897	5.782497176334e-37	7.5082672963517e-36	73.7128696989748
TUBA4A	2.36748811315988	3.03833415829327	20.3914580239873	5.69740289535899e-37	7.40352494343308e-36	73.7115903608465
STC1	-1.40883941492266	5.67482290013966	-20.4477340137961	4.57882840807299e-37	6.01070065122549e-36	73.677003819675
TBC1D9B	-1.03173089688563	7.83344950178001	-20.4852121774857	3.95939996037646e-37	5.22216127266056e-36	73.638699094333
KCTD10	0.884041673129086	6.09138026005147	20.4556462475748	4.44039547410272e-37	5.83814260290047e-36	73.6038130143393
SPTY2D1	1.38961772364485	6.07387486308442	20.4491981847409	4.55288714569778e-37	5.98134207577767e-36	73.6037625373625
FLJ90757	1.8255622181218	3.60262510937709	20.3759515583783	6.05147091104868e-37	7.84533329584326e-36	73.5730370287472
DUS2L	-2.25874600314911	3.57201796654509	-20.3452492889017	6.81932036585162e-37	8.79986989185976e-36	73.5714348256075
PRPSAP1	-1.02429933951107	5.5345895377023	-20.41258414227	5.24836026825596e-37	6.84661288036761e-36	73.5416786870353
LRTOMT	1.81989826930111	3.42467578949789	20.357689428461	6.49701833424383e-37	8.39691921343847e-36	73.5405529718526
FAM46A	1.77450611606709	7.12192462574512	20.4582032798822	4.39656549649236e-37	5.78506383661197e-36	73.5402145684477
DNA2	-1.72697440238532	4.96550462999431	-20.3716491335009	6.15358455488644e-37	7.96536749968427e-36	73.4925243202541
COQ9	-1.61189205278339	4.58513079141823	-20.3528533581998	6.62044725864981e-37	8.54983474545632e-36	73.4900444503777
CHP	0.827555683384691	6.50432153657051	20.4278405639121	4.94641578547661e-37	6.4678543859508e-36	73.4821759413262
HPS6	-3.65502149829076	3.34199510115506	-20.3216687915884	7.47515357455109e-37	9.62390056819034e-36	73.4448949004424
WHAMM	0.986361931996615	5.47808293282616	20.382320613593	5.90343439242835e-37	7.65935118533528e-36	73.4222390758914
TRPS1	-1.7257899971721	6.7369860728774	-20.4047480121637	5.41060113569152e-37	7.04726584060008e-36	73.4207814829634
PANK4	-1.78546826735968	4.14913277640579	-20.3186026725809	7.56497705495672e-37	9.72457158086827e-36	73.4185086980151
SF3A1	-0.866085886346999	6.80701185759114	-20.4081936139371	5.33864907614935e-37	6.95896860089803e-36	73.4090450268744
MICU1	0.939176021505577	5.8790124012366	20.396097848675	5.5955734344619e-37	7.28251907532613e-36	73.400734806643
EAF1	1.10892008404754	7.14650894669207	20.4220627139265	5.0586509062017e-37	6.60944357463416e-36	73.4004078774276
ARF3	-0.81176603942944	8.18663045276772	-20.4325651874796	4.85650712028425e-37	6.36023688955629e-36	73.396337917005
TRUB2	-1.37630085356774	5.54687148066469	-20.3365889822133	7.05316339363208e-37	9.08760436017742e-36	73.2903146625806
ETV5	3.79860181360239	1.88453392499071	20.2852396418315	8.6155943734979e-37	1.10242693421866e-35	73.2127790420134
TRIM65	-1.5271420387787	4.9865493757166	-20.2872759737745	8.547447572509e-37	1.09538324293211e-35	73.190044095665
SMC1A	-1.20248719725821	7.77455214345015	-20.3708479296109	6.17279126078682e-37	7.98404957814376e-36	73.1893970029995
ASH2L	-1.39405383849257	4.82824392966052	-20.2900567906862	8.45526280023675e-37	1.08440042232484e-35	73.1832049528743
CXCL12	-1.15824274831269	6.62471432582455	-20.3435436225516	6.86475003927383e-37	8.85166381317004e-36	73.1679487530916
KLHL24	2.25020365457429	4.98928081901282	20.2868135866479	8.56287374684226e-37	1.09651991226792e-35	73.1677040812531
PGBD5	1.79905513714758	3.64240791077555	20.2613156938882	9.45844476168292e-37	1.20842651027032e-35	73.1527839916343
ASB1	1.09929716747781	5.2290767633216	20.3165468421272	7.62581209378129e-37	9.79524435148988e-36	73.1416192076521
C2orf69	-1.93340942400043	5.09576290852358	-20.2792281575236	8.81998293293789e-37	1.12771708387197e-35	73.1237777795572
XRCC5	-0.815138588358673	8.93006266288899	-20.3720160739366	6.1448082666743e-37	7.96016835413331e-36	73.1237062455618
JMJD1C	1.85310225793979	6.84328872386418	20.3197220781983	7.5320581159035e-37	9.68970307156694e-36	73.0385157840418
DIS3	-1.706435952788	4.97359021184278	-20.2385369456328	1.03381185038112e-36	1.31478854644668e-35	73.017149806047
ADO	-1.18949434149654	5.03007161729773	-20.2520949151988	9.80506510277563e-37	1.2488949640428e-35	72.9958631498238
RRP15	-1.67405218698959	5.91442562057235	-20.2533737347667	9.75623845902257e-37	1.24362295723089e-35	72.9299699844292
EIF2B1	-1.05503399246334	5.85528016361001	-20.2594440465256	9.52778893198035e-37	1.21542900151365e-35	72.9134434665112
EXOSC3	-1.56368954553101	4.39757736265478	-20.1935067981885	1.23273643852425e-36	1.56065739575168e-35	72.8495632984888
POLG	-1.19932615322039	6.67263461649087	-20.2597599304697	9.5160496544107e-37	1.21485812534629e-35	72.8426206797861
NCL	-0.839806374215899	10.2783696372957	-20.3090223105554	7.8527097559316e-37	1.0078949958419e-35	72.8237886060348
NIF3L1	-1.35772794619425	4.84199746930476	-20.1976113160066	1.21310768882261e-36	1.53813593539571e-35	72.8018845439454
FAM122B	-1.18873492435438	6.33810650355035	-20.2407759270049	1.02481171023536e-36	1.30433417366637e-35	72.7749863756556
GDF15	2.21097938528887	6.51768134498928	20.2240663440715	1.09393285267159e-36	1.38913690418221e-35	72.7392368387812
NUF2	-2.8127249505504	3.81441562310864	-20.1304723196459	1.57773660418964e-36	1.98391480965922e-35	72.735923672078
SSRP1	-0.802134546598922	7.3508631354423	-20.2382132483997	1.03511960629099e-36	1.31545139024397e-35	72.6938128057868
KLHL13	-2.48442808599796	2.70281798162897	-20.1205513165554	1.64028738322435e-36	2.05947193671501e-35	72.6817084208173
GNL3L	-1.27392406181977	6.23133358001061	-20.2096890665101	1.15715697205132e-36	1.46830752659987e-35	72.6709431688915
TTC31	-1.34964567579066	4.61720282386157	-20.1461107959518	1.48398117894442e-36	1.87165167697334e-35	72.6599950615521
TTK	-1.49023820202778	5.63863171048076	-20.1794246762873	1.30254628287754e-36	1.6477900177643e-35	72.6109915522688
TRERF1	-1.8691028521684	3.96149478365189	-20.1122182281713	1.69475427287998e-36	2.12307643892471e-35	72.5882590711709
RRAGC	1.43733717091983	4.75400251011141	20.1358111809095	1.54507632703117e-36	1.94577232630039e-35	72.5598342574384
RHOQ	1.64106198918604	5.72282217288846	20.1691476185989	1.35599629733742e-36	1.71411051222003e-35	72.5596804002166
WDR45L	0.685446029720278	6.93273853775608	20.1940026281253	1.23034836876924e-36	1.55881409994672e-35	72.5467615952892
TP53INP1	1.39675369191009	5.70289841115724	20.1538158643539	1.43987324744422e-36	1.81739171247224e-35	72.4636029699456
C9orf100	-3.4803703207754	2.36744256780786	-20.113437508102	1.68667236659814e-36	2.1145358814833e-35	72.4625127782812
ABCB10	-1.56686421518073	4.37050075571113	-20.0889907190698	1.85639280831601e-36	2.31861936716034e-35	72.4356550063306
SLCO4C1	3.03924169584791	2.37678338232461	20.0514849423754	2.1508615303852e-36	2.68199408682356e-35	72.4332197154577
NUP205	-1.19057845053938	7.2541538499304	-20.1640947623336	1.38308092908937e-36	1.74702760257482e-35	72.4117992310396
WDR82	-1.01712501796872	6.38225436892523	-20.1360635169486	1.54354964538523e-36	1.94531456438754e-35	72.376020558791
NR1D2	1.76958832873879	5.89912400390389	20.1196289829451	1.64622808712673e-36	2.06538023474174e-35	72.3649858168907
CHRNA5	1.15570834657529	5.88084625628283	20.1335886059992	1.5585892392859e-36	1.96131274927144e-35	72.3444195459464
VRK3	1.21905712797753	5.00260363704112	20.0999288240514	1.77842529885307e-36	2.22289870687734e-35	72.3331453623875
MFSD5	-1.8314338745383	4.36227507684208	-20.0504615673821	2.15952484787174e-36	2.68919535039516e-35	72.3142317154821
GABARAPL2	1.1709661642272	6.43357056070026	20.1248806722765	1.61268963863348e-36	2.02634271348657e-35	72.2922670037348
AGL	-2.46706377337754	4.33094552163542	-20.0127390923767	2.5046460190649e-36	3.10279259428455e-35	72.2138358470473
CCDC88A	2.15069217779054	2.93939938797373	20.0160358826182	2.47238515961895e-36	3.06509780648386e-35	72.2052920250079
RNPS1	-0.932470793201525	7.32154646806437	-20.1054364942596	1.74042404941981e-36	2.17865657204318e-35	72.1936674794376
SLC44A2	-0.902242412692169	7.28847618818177	-20.1021065138838	1.76330095042159e-36	2.20564286423715e-35	72.1517606404017
CKAP2L	-2.26049286903273	4.11433546505071	-19.9933426082957	2.70323002289608e-36	3.33398369490517e-35	72.1366326343901
TBC1D20	0.985674935445986	5.74804865415092	20.0647475606341	2.04170495680833e-36	2.54816967893004e-35	72.1244537989814
DHX36	-1.47960173885184	6.14150019024231	-20.0513338622161	2.15213828301675e-36	2.68199408682356e-35	72.1075930614985
ARC	5.81474914596355	4.0042190707178	19.9649621625042	3.02275664450453e-36	3.71710162666865e-35	72.0950493085744
HIST1H2AC	1.86145101525792	4.13318382291511	19.9817392345525	2.82953735835075e-36	3.4846231797539e-35	72.0755402915187
RPL7L1	-1.27904682513093	5.92858574261188	-20.044523528804	2.21049154493909e-36	2.75061462779475e-35	72.0559672038859
THUMPD1	-1.51375266401641	5.77851949993096	-20.0221896192818	2.4132835594959e-36	2.99626980319298e-35	72.029285163363
ERLEC1	-1.53549868755633	5.61343179827363	-20.0026269156717	2.6062698670699e-36	3.21677175327506e-35	71.9916892843406
MTR	-1.47555380648745	6.00828168285008	-20.0090829860332	2.54091937560425e-36	3.14307216254479e-35	71.9386185412598
C8orf83	-1.63407915604508	6.04060668338295	-20.0028136316208	2.60435628628838e-36	3.21677175327506e-35	71.9193847960786
INTS8	-1.18318672742394	6.32010815301697	-20.0194821189538	2.43910943009518e-36	3.02608799027536e-35	71.9098243553831
MED22	-1.21160651836986	5.3247359166319	-19.9798454047382	2.85070991302716e-36	3.5081142446995e-35	71.8824332839645
ZNF711	2.08314731179378	3.21709195987998	19.9205442048755	3.60102660275483e-36	4.41198306992467e-35	71.8796312739986
BIRC5	-1.12022047963784	6.29821784897138	-20.0105708474026	2.52609438941362e-36	3.12704682224674e-35	71.8630463599384
MAVS	-1.01554712034413	7.42158692710207	-20.0290123402506	2.34941953142177e-36	2.91914504037873e-35	71.8471423337852
STX1A	1.75382122650467	4.37818673689805	19.9327441703237	3.43190526979259e-36	4.21094524812996e-35	71.8226006571714
MBOAT7	1.55772065581949	7.90453215489587	20.0303710540442	2.33690610524553e-36	2.90575596313206e-35	71.8148321914729
SIX4	2.13641994900684	6.01766894805944	19.9915783512288	2.72206196719437e-36	3.35473576561228e-35	71.801989736411
ZNF430	1.51759000175377	4.94730398352912	19.9433872852376	3.29091415171972e-36	4.04388304727117e-35	71.7365210340825
SGOL2	-1.93976947982146	5.14890680739003	-19.9394544918165	3.34231950650304e-36	4.1040346128309e-35	71.7231327435369
RHOBTB3	-1.35325981158666	8.47215413584687	-20.0084978315719	2.54677382439309e-36	3.14798562004066e-35	71.7185482447243
SPRY4	4.17437015237683	1.96300687608153	19.9111190662754	3.73741341239256e-36	4.5657050335174e-35	71.6846662552345
LANCL1	-1.6039896737754	5.08102965984459	-19.9157886151341	3.66920388282433e-36	4.49222296752226e-35	71.6528725906361
ARAP1	-1.36007375486964	5.68088699390967	-19.9143593047796	3.68994795974971e-36	4.51101532740161e-35	71.5901496165509
BCL2L2	-1.23806759782946	4.91901074529905	-19.8963199405337	3.96214837051937e-36	4.83318521871378e-35	71.5867643349635
PSMD5	-1.1964943385889	5.81611199680719	-19.9154843024536	3.67361060869204e-36	4.49432800437203e-35	71.5681838454505
OSBPL10	-1.13601150574515	5.36369867663059	-19.885898162439	4.12853773018519e-36	5.0324828716922e-35	71.519543880522
ZFP64	-1.82326020811493	4.14791326369587	-19.8326382139142	5.095492066881e-36	6.17962359148063e-35	71.5111165653544
C12orf32	-1.31486688820886	5.04363772737955	-19.8693747831539	4.40689934763241e-36	5.36397268484749e-35	71.498860619533
ANAPC4	-1.87050019634738	4.47082528619588	-19.8395386144036	4.95835003446246e-36	6.02641322502545e-35	71.4914131556777
COPA	1.0242723447802	7.24135662179762	19.9247327029349	3.5420372872508e-36	4.3428908791776e-35	71.4489720126717
E2F2	-2.19632436884301	4.25721772623301	-19.7971802283484	5.86289226518577e-36	7.08973320628828e-35	71.4192129989255
PTRF	2.28851485321686	2.28144075355889	19.7882808256541	6.07314600732219e-36	7.33337861562861e-35	71.4003310452996
GPR87	2.98495927912138	2.65467199176424	19.7808421314875	6.25470971400624e-36	7.5417278483807e-35	71.3664088932343
PNO1	-1.18065724613091	5.37154395269287	-19.832268819068	5.10294047853454e-36	6.18417221471099e-35	71.3044428396595
GNA13	1.38649572206928	8.71232962940008	19.9009540256666	3.89034923161557e-36	4.74906573354297e-35	71.2725159256731
NUP50	-0.921563503242319	5.9527988334662	-19.839257715781	4.96385944472999e-36	6.02872805763721e-35	71.2210691106531
SMARCA4	-1.08782975863104	7.95960077190405	-19.8636045527801	4.50850132827687e-36	5.48364917920744e-35	71.1884642820153
IPO9	-1.03520983348691	6.33694277628325	-19.8349001665761	5.0501208006533e-36	6.12904356096704e-35	71.1844337696095
EXO1	-1.609511797563	5.45972727422791	-19.7814174052659	6.24047532267761e-36	7.52999345573307e-35	71.1369584461866
SERINC4	3.73065046972174	2.28809141663781	19.7396679934642	7.3633119397063e-36	8.82752895194611e-35	71.1194881086489
CALR	0.866426399182613	10.0989302397095	19.8770225418706	4.27578419309079e-36	5.20817296760746e-35	71.108570406925
RASAL2	2.07570813673047	4.20763128104999	19.7530587545725	6.98258384213624e-36	8.39516406728156e-35	71.0734848356314
RAP2C	-1.39242024410955	6.92954014156843	-19.8167273187239	5.4264635603607e-36	6.57148273595021e-35	71.0579098223887
GRHL2	-0.832636322216421	6.68022964022593	-19.8016509878077	5.76005161021773e-36	6.97041267216218e-35	71.0111840452038
DCAF8	-0.998853210307872	5.39385462491679	-19.7578167918876	6.85213248878242e-36	8.25018457468662e-35	71.0033516738602
RBM17	-0.921268596991134	6.9574774779163	-19.7956157315536	5.89931570716358e-36	7.12862398024593e-35	70.9872940467469
MRPL46	-1.97292186880082	4.91558621106829	-19.7137159646943	8.16179947722833e-36	9.75682161952585e-35	70.9622372270593
TULP3	1.26236366451404	5.60455577328972	19.7540468230051	6.95528957732586e-36	8.36836423677681e-35	70.9207216564135
NFATC1	2.33177267878597	2.96991869472497	19.6590830523419	1.01397922665477e-35	1.20868058350494e-34	70.8770944908056
NSMAF	-1.13086322394147	5.66490889076136	-19.7308623760968	7.62500981214004e-36	9.13471805861247e-35	70.8616405457356
POGZ	-1.15580567705447	7.18567957456833	-19.7508338331751	7.04444060414027e-36	8.46345004767543e-35	70.7972187327059
LOC647979	-1.17616449915351	8.55827463476249	-19.7722899257271	6.47022327615413e-36	7.79596643158514e-35	70.787381509976
NEU1	1.16204102775177	7.01821897270495	19.7472467196993	7.14533375549906e-36	8.57235019562169e-35	70.7822830041659
PPM1H	-1.11889372687932	6.21259352111292	-19.7134655929358	8.16991350813772e-36	9.75954525072108e-35	70.7202533142555
BUD31	1.40785220587192	6.14762266155461	19.721238498024	7.92176036687013e-36	9.4834302344693e-35	70.7199750637292
SLC26A6	1.24588088208348	5.00697985485628	19.6907866030858	8.93964872318728e-36	1.06638149248633e-34	70.7099715194066
C19orf26	3.79132671451696	3.12297038383394	19.6130480701129	1.21776352206596e-35	1.44438844986036e-34	70.7094795811111
FAM20B	-1.04307880293775	6.49485814155596	-19.7175803077993	8.03758904922605e-36	9.61521024744323e-35	70.6943004148795
CASP7	1.14914667669272	5.61180561757675	19.7079499778373	8.35073987758691e-36	9.9684349545156e-35	70.6928312591149
HIST1H4H	2.33543833284463	3.31182974068753	19.6107750987137	1.22883292767802e-35	1.45545339111099e-34	70.684360980054
PGGT1B	-2.38266209161682	4.69146988759158	-19.630521937562	1.13595321859682e-35	1.35022612848708e-34	70.6767427442117
CD24	-1.10646746319371	9.50274167090336	-19.748338984962	7.11445885010185e-36	8.54143645435056e-35	70.6496788012615
OSBPL6	2.97022550464267	1.86653560221512	19.5739581299615	1.42293818205771e-35	1.67468108069902e-34	70.5282299159742
EXPH5	2.37299255029621	3.43366485095726	19.5891540825094	1.33933249863803e-35	1.5796189497336e-34	70.5208697610245
C6orf120	1.22133072945104	5.25363652591126	19.6466667533305	1.06529396421949e-35	1.26894417789222e-34	70.4800081043557
MAP3K8	1.32143072336201	4.93944866183709	19.6149664807105	1.20849905677754e-35	1.43441719130927e-34	70.45814870284
APC2	2.48310329187216	2.81186055241801	19.5515658080091	1.55582144088491e-35	1.82721613605051e-34	70.4502743298953
SEC23A	-1.24867999404039	6.13725933427378	-19.6343761371891	1.11866711342589e-35	1.33062509281184e-34	70.4280841197125
ZCCHC6	1.50124905601523	5.8028085348642	19.6401773393478	1.09314707946889e-35	1.30119514284966e-34	70.4192142568055
PHF19	-1.29561061223755	5.52140512517691	-19.6236072654289	1.16764306646747e-35	1.38690785821037e-34	70.4148394868529
ACSS2	1.44714732898668	4.80018641176269	19.5915692229602	1.32650829058071e-35	1.5655980699839e-34	70.3807195513914
FYN	2.6128408750783	2.00367648368103	19.5294248998167	1.69951208195945e-35	1.99177575744148e-34	70.3696766314214
MYD88	-1.58850560704273	4.97061804629953	-19.5709560041882	1.44006754141047e-35	1.69364905503156e-34	70.3156047018027
DPY19L4	-1.54332704092981	6.08317392779011	-19.6104905283407	1.23022591287907e-35	1.45607205711179e-34	70.3131345861222
AFF1	1.82936717885683	5.68294809212349	19.6047705772307	1.25856526018981e-35	1.48856049585674e-34	70.2788576556438
TOPBP1	-1.35106712546776	6.25214942668344	-19.5972292360822	1.29693670156327e-35	1.53177749978419e-34	70.2643694625348
FTSJ2	-1.15001549476541	5.72090240693057	-19.5814950409756	1.38083367380135e-35	1.6274180662899e-34	70.246202777941
TOM1L1	1.02934729620555	6.44013590747597	19.6037119131668	1.26388208701195e-35	1.49379251047263e-34	70.2318353399316
ASAP1	1.27146806250903	7.13559131245031	19.6112315728758	1.22660178423126e-35	1.45384041385425e-34	70.2087699225997
IGF2BP2	3.64796976159335	1.35774346763297	19.5257257720079	1.72479080339689e-35	2.01998609215753e-34	70.2085737513927
KRT16	2.91786999612422	2.3369330673701	19.4854824838399	2.0255462717145e-35	2.36228980809995e-34	70.2016068066553
EXOSC9	-1.72842483920358	4.36707329030734	-19.5059933494278	1.86617952765714e-35	2.18099136411866e-34	70.194638489244
TACC3	-1.0414115480079	6.62707989160337	-19.580091472186	1.38857837362069e-35	1.6353932901713e-34	70.1292571395351
TBC1D24	-1.46280862474594	4.5177806450595	-19.5082890458562	1.84914730313532e-35	2.16259716766678e-34	70.1027737254801
CDC16	-1.33538538776995	5.14053791643082	-19.5191059267601	1.77097839762209e-35	2.07262720236752e-34	70.0954788550947
RAB11FIP1	1.18472257155229	6.25244372444938	19.5561035779568	1.52791843550584e-35	1.79570681063947e-34	70.0448929693494
SLC39A10	1.80793493907032	4.6909599946473	19.532010597224	1.68206419763894e-35	1.97270979251848e-34	70.038375965582
RUVBL1	-1.07435560030277	6.43990236237034	-19.5471448526338	1.58349995638133e-35	1.85841777336992e-34	70.0321406794662
DIEXF	-1.97563175610885	4.01779797010959	-19.4504058981015	2.33053645605424e-35	2.71230979060899e-34	70.0233686455028
ZFYVE1	1.23366852522098	5.08625321664799	19.4969804605636	1.93459065746391e-35	2.25778744978551e-34	69.9583105038123
STAT2	2.02323108881972	6.25723977256287	19.5036956557452	1.88338487087898e-35	2.19956205171648e-34	69.8279510704478
XPO7	-1.05966180035207	6.11682987364792	-19.4838488036321	2.03881469301377e-35	2.37610710285452e-34	69.7988346694731
FAM63A	-1.61747944872863	3.6770584428586	-19.384798256607	3.03085506517471e-35	3.49813803381517e-34	69.7441966946352
DOLK	-1.93763333164531	3.91094122627287	-19.3838588209644	3.04229106595646e-35	3.50891557152109e-34	69.728143328417
SLC15A4	-1.50106072329842	4.40659499504521	-19.4005383520696	2.84556199391481e-35	3.29336877413365e-34	69.7220324002531
SDAD1	-1.56262092121953	5.43452705715602	-19.4265555311134	2.56396209648733e-35	2.97775709039265e-34	69.7148236260209
BTG2	1.05810285209877	6.3572558223354	19.4762267839399	2.10188621081368e-35	2.44790703270529e-34	69.6954385489058
GPATCH1	-1.5875272847282	4.02653401876029	-19.3628777496788	3.3093434759175e-35	3.80381170386558e-34	69.6458873431215
HIVEP3	1.98823866901032	3.68126559487548	19.3624701564587	3.3147589353646e-35	3.80741953537346e-34	69.6036268850365
CBFB	1.10967027344642	6.2470643586116	19.4486144478479	2.34730040618356e-35	2.72992016641265e-34	69.5980871707684
UBE2D1	1.42026588364414	4.83998344996405	19.4064187735713	2.7793037091529e-35	3.21891102713803e-34	69.5908564753428
ST6GALNAC6	1.72173774286789	3.38681852569879	19.3426052749512	3.58980691144086e-35	4.1148684569525e-34	69.5590759912856
ADAR	-1.46525555827583	7.7771958254672	-19.4382445813778	2.4467545793472e-35	2.8436083102851e-34	69.4962524601602
VDR	1.4160071813562	4.85563605422955	19.3704010974657	3.21097057693478e-35	3.69327867459817e-34	69.4839482025661
MRPL15	-1.22583911417661	6.09636036644537	-19.3971145801429	2.88487052814109e-35	3.33424842519915e-34	69.4784555859525
LOC646851	2.53327046837777	2.5564765216485	19.3037611478186	4.19591526306153e-35	4.77363856186673e-34	69.4754595876734
XPC	0.916577435848283	6.41597455597017	19.4066847320777	2.77634401114655e-35	3.21771152061088e-34	69.4521129975882
SMC2	-1.56159839082189	5.93604092713083	-19.3873826070616	2.99961805630083e-35	3.46447599265021e-34	69.443288704084
PBX1	-1.24147229030856	7.11795705542302	-19.4103895618447	2.73544382619795e-35	3.17470940661585e-34	69.4367518213811
C6orf1	1.80640978217624	4.22459401924266	19.3322238064027	3.74258401534162e-35	4.27242150666029e-34	69.4220480354319
BEX2	3.92462165040627	2.56334497472085	19.3205046560453	3.92293603159599e-35	4.4691541003005e-34	69.4196436114362
PELI1	2.3553597753864	3.35339622750447	19.2959736607511	4.32932377154763e-35	4.91872355675018e-34	69.3936726283781
YAF2	1.53320138918295	4.40126391732332	19.3332273269027	3.72753416777013e-35	4.25814763810025e-34	69.3853971345289
PROSER1	-1.23503921019562	6.21419685985599	-19.3767587011516	3.13014069723471e-35	3.6052667369527e-34	69.382081820892
PLCG1	-0.915837253912052	7.60204017253098	-19.3984822721019	2.86910276344921e-35	3.31831774660613e-34	69.3504031586506
MAGED1	-1.03796220350821	6.12169042175384	-19.360234386848	3.34462355988525e-35	3.83908609578043e-34	69.3279951353352
CASP2	-1.13330913012125	5.256814790949	-19.3332409667253	3.72733003126515e-35	4.25814763810025e-34	69.3114030942567
RFWD3	-1.10513007814501	7.05403156818072	-19.3786921051779	3.10596852116785e-35	3.57989094059346e-34	69.3056619954504
HYOU1	0.874054262167865	9.2049344201938	19.4083583926444	2.75779155007991e-35	3.1984262055157e-34	69.2900604165366
BRIX1	-1.64506098785822	5.6415543316847	-19.3237441666782	3.87222318924622e-35	4.41438722678622e-34	69.2681055026295
VARS	-1.1469510492921	7.09878446247444	-19.3585121372399	3.36781351069247e-35	3.86305302831419e-34	69.2362849644567
MARK3	0.69002516013084	7.29644860353082	19.3709287681281	3.20418252523662e-35	3.68800747089176e-34	69.2320276118647
MMS19	-0.837525941213355	6.34652019019701	-19.3387233931257	3.64618432449441e-35	4.17462285095678e-34	69.2175215171793
PTPRE	2.19897372116532	3.21807359343557	19.2417714408549	5.38420732304678e-35	6.06775493737428e-34	69.1674867086061
CPSF2	-1.18959096708591	6.68307773950429	-19.3335358088237	3.72292011374748e-35	4.25814763810025e-34	69.147746571569
C5orf43	-1.35471194560254	6.25141944383729	-19.3176478115618	3.96821351131304e-35	4.5176584590333e-34	69.1352759104995
ZNF292	2.45100510416562	6.86843242050528	19.3311350815012	3.7589809320871e-35	4.28821262675475e-34	69.1338243546924
EIF2AK1	-0.630264130246421	8.00889644573702	-19.3386725270198	3.64692895554165e-35	4.17462285095678e-34	69.0703205366377
NECAP1	-1.25619904554795	5.08511856170046	-19.2621823501121	4.95954206023442e-35	5.60807176574445e-34	69.0673478495885
KIF3B	-1.14187658279843	6.39927239232461	-19.302811677805	4.21195645022147e-35	4.78863084116273e-34	69.0455122025654
SSH3	-1.22816223591097	6.31199614497387	-19.2879569978936	4.4711252673029e-35	5.07293751495073e-34	69.0154223454287
NUMB	0.876424174607846	6.31555665469487	19.2890271365008	4.45192890521747e-35	5.05458649089321e-34	68.961212583052
NPY1R	-1.40759075388349	6.34622103429305	-19.2762114394165	4.68738152707456e-35	5.31109543758773e-34	68.9606953266897
ANGEL1	-1.37961308962982	5.48120509698869	-19.2425857983006	5.36658205981934e-35	6.05197022039235e-34	68.9519360881321
PLOD1	1.06212187363186	6.62929116265628	19.2856237854622	4.51326856353252e-35	5.11728159027239e-34	68.9203607362131
EXD2	-1.20762311798997	5.56115957155215	-19.2439327972531	5.337556263466e-35	6.02329898449429e-34	68.9166053728335
RNF34	-1.07009481505813	5.32818772888312	-19.2319136342106	5.60224529114511e-35	6.30073639872972e-34	68.9071741101521
BCL2L15	3.747525108149	2.03490898417802	19.1653670460219	7.32624668313831e-35	8.17918221153572e-34	68.8993339439069
UQCRFS1	-1.24179675875276	6.58417489616339	-19.266693073849	4.8703414312374e-35	5.51093302408757e-34	68.8937488476955
ZBTB42	-1.79967411246865	4.40954265276383	-19.1839189609143	6.79789330810189e-35	7.61473326756169e-34	68.8753817792944
FSTL3	1.5205859507791	5.34146303318137	19.2362510685634	5.50523331605695e-35	6.19996780994858e-34	68.8672452008863
SNX9	0.931331011123484	5.23882056930451	19.2295760068356	5.65524162095026e-35	6.35606591860027e-34	68.854368288174
SMARCAD1	-2.39134951154648	4.67641610480435	-19.1685603932367	7.23243853699274e-35	8.07984649917612e-34	68.8426026003892
ERF	1.39148305607857	6.72839574017194	19.256705880596	5.07005627324512e-35	5.72916358876698e-34	68.8360933789461
TWISTNB	-2.07108981582514	3.96940647724225	-19.1548159846295	7.64500237597613e-35	8.52037302507738e-34	68.824507241164
VASN	1.6944500524797	4.82206514379635	19.2108117203145	6.09936709751931e-35	6.85062561040382e-34	68.8112873353868
CDC42SE1	-0.623861193543509	7.60652502966232	-19.2672669005591	4.85911037912154e-35	5.50194732433505e-34	68.8037790144066
ZNF516	1.27185175987767	4.94894399472041	19.1991995943748	6.39165038547938e-35	7.16447460098908e-34	68.7620504327694
ALOX12P2	1.98892878694427	4.603024621712	19.1803898966946	6.89535535446383e-35	7.71357344134135e-34	68.7547792919344
SYPL1	-1.22489612462002	7.00172799110351	-19.2343235453582	5.54813398257273e-35	6.24407757231133e-34	68.7177321961388
C1orf131	-1.82753455740722	4.19537927460718	-19.1198120217544	8.80607776844001e-35	9.78557106972696e-34	68.6463509596437
DOT1L	1.4969035306857	6.19982461663379	19.2043233713361	6.26098143865499e-35	7.02742641476954e-34	68.6388721877452
PGM2	-1.0941876485069	5.62856307349519	-19.1805712032931	6.89031407870188e-35	7.71309321634607e-34	68.6304897250002
PEX26	-1.09428609468458	5.52310755051748	-19.1736234053223	7.08618090931864e-35	7.92174395236931e-34	68.6291497806819
TYSND1	-1.67896632231971	5.21820424564861	-19.143553023608	8.00070492359114e-35	8.90244771404779e-34	68.5841094613198
SNHG1	1.32627456086018	7.67239125657485	19.202996118698	6.29456910934281e-35	7.0603872424312e-34	68.5501779331401
ATG7	0.864257266534246	5.10198380123499	19.1547466764742	7.64714177866608e-35	8.52037302507738e-34	68.5350656437219
BDKRB2	1.68736994158775	3.96173119965721	19.0939878970463	9.77520713922828e-35	1.08122066267496e-33	68.5281186522418
KIAA0528	-1.65323405861631	4.73617663816191	-19.1106711907122	9.13752158397236e-35	1.01269656043972e-33	68.5008659149399
MYB	-1.16510924688269	5.8700381528567	-19.1451257424064	7.95005145620946e-35	8.85197473726012e-34	68.4819507900266
BMP4	2.38369212368909	2.61684111499536	19.0507300619819	1.16455667779201e-34	1.28047638917774e-33	68.4200900071003
MFAP3L	2.30718074898015	2.61282219929876	19.0414717719704	1.20905775756526e-34	1.32679015338067e-33	68.4096822878198
NEURL4	-1.25856833150558	5.80958515589995	-19.1118948361193	9.09243401051009e-35	1.00903693690624e-33	68.3754899586797
CTSL2	1.76826128952689	2.95370376184395	19.0445959905609	1.19385248219234e-34	1.31182581551805e-33	68.3517702985754
C9orf114	-1.36468033416628	5.10475154253601	-19.0787764329301	1.03956547060461e-34	1.14757049045489e-33	68.323757515979
CECR5	-1.46789767231863	5.41466533317327	-19.0813538671816	1.02878004928948e-34	1.13641463304606e-33	68.3159262981365
MTHFD2	1.09498693807369	8.84962947346899	19.1616759789604	7.43620454699397e-35	8.2964032584341e-34	68.3009472166482
CDC123	-1.14236969373122	6.40857350879693	-19.1132660751448	9.04217434584464e-35	1.00412565577627e-33	68.2858380759037
MBNL1	-1.28413874878997	7.06375401252895	-19.1301872251267	8.4445247519614e-35	9.39004201807198e-34	68.2843626681941
SH2D5	3.83872652164714	1.53604736302231	19.1116848132751	9.10015674126625e-35	1.00922427944918e-33	68.2516674702532
HIVEP1	2.19367580930683	5.08990496097001	19.0704516827504	1.07518530886298e-34	1.18610812041058e-33	68.235555121638
USP1	-1.5027214348538	6.73247743882803	-19.1010132304785	9.50138581613871e-35	1.05232567145102e-33	68.2338497598387
SCML1	1.47131940869784	4.74985003949804	19.0550589761825	1.14431908375641e-34	1.25988099781055e-33	68.2201673303008
NKRF	1.08268670184084	6.12214882722389	19.0949277434811	9.73811966259845e-35	1.0778313251972e-33	68.1912389973554
FASTKD1	-1.78779692368062	4.14075812339872	-19.0076988757981	1.38642552883741e-34	1.51546278067169e-33	68.1626863982798
ERLIN1	-0.923152041957855	5.96089034329135	-19.066509446789	1.09247986839941e-34	1.20359903287956e-33	68.1281906718726
E2F4	-1.0969966699019	5.84846725078431	-19.0541250407881	1.14865502543653e-34	1.26382280561846e-33	68.1270363347607
MTL5	-1.37958062011654	4.67089582850408	-19.0124409854239	1.36002046937297e-34	1.48854596399172e-33	68.1012007245998
SNRNP40	-1.30873095920998	5.17617985928904	-19.0240163562525	1.29767425157256e-34	1.42310191365899e-33	68.0784434399902
CECR2	2.41980134807649	2.87448429930002	18.9606464601041	1.67812297046604e-34	1.82952598162152e-33	68.0700961401724
HYAL2	-2.65809533604674	3.54068997673634	-18.9475441486471	1.76985243449896e-34	1.92451314138885e-33	68.0470017192933
RHPN1	1.71435805741678	7.64870878645411	19.0824670477653	1.02415680983242e-34	1.13205541887888e-33	68.0417717188463
CDRT1	4.00398491034228	0.988386046482805	18.9982221485419	1.44075181691425e-34	1.57381668099764e-33	68.0315620774034
IPO4	-1.00185774494251	7.68471462064834	-19.0701049177696	1.07669543574726e-34	1.18699106575064e-33	68.0126335122426
COL7A1	2.68602137935057	2.94271706930627	18.9376894872235	1.84216007538032e-34	2.00053799354938e-33	67.9897041487509
TCHP	-1.51874542936003	4.31482230887805	-18.9637453531164	1.65713731318879e-34	1.80900551082045e-33	67.9888933309724
WRAP73	-2.01198336553191	3.81123244707462	-18.9427271034255	1.80483265633557e-34	1.96127494116674e-33	67.9745262906642
POLR1A	-1.68951972352739	6.0362024112708	-19.0094768191305	1.37646557527711e-34	1.5055598614084e-33	67.9168540345258
LMNB2	-1.28150064440228	6.64803221172289	-19.022053109136	1.30804203503783e-34	1.43353178204277e-33	67.890617967355
AHCTF1	1.32409441442471	7.38769551340807	19.0441830233392	1.19585125165374e-34	1.3131593127155e-33	67.888134001345
SFN	1.44859710968559	6.65151654838457	19.0162927686318	1.33894625030369e-34	1.46643988802089e-33	67.8242969510434
PRKX	-1.40866972856193	4.36427127179871	-18.9322583795403	1.8832750709225e-34	2.04253516771128e-33	67.7940735033227
MESDC1	-1.94104934593695	5.98242239548058	-18.9635250934938	1.65862014040246e-34	1.80944313294786e-33	67.7734543975989
TNFSF9	3.15721223072203	2.00851173642848	18.9193038191703	1.98511708527253e-34	2.15020065635348e-33	67.7672151405902
SELRC1	-1.2349426506841	4.87121352270971	-18.9247267504577	1.94182632839252e-34	2.10467294335946e-33	67.7513750230678
PDP1	1.61361990485289	4.59322370481625	18.9326149410926	1.88054766580769e-34	2.04090065950472e-33	67.7290098583893
SNX8	1.16192708876027	5.98024001615395	18.9590789377599	1.68883997715977e-34	1.83881248554818e-33	67.6782171919443
PPRC1	-1.03291143628404	6.65524630667359	-18.9603605443504	1.68007262843722e-34	1.83045828260483e-33	67.6781119788196
PLEKHH2	2.9103928999898	2.57230749122459	18.8538976811234	2.59062282857589e-34	2.78979885287207e-33	67.6633137461766
SUGP2	-0.950021236603503	6.54591623882319	-18.9542341606214	1.72240118360269e-34	1.87413385781206e-33	67.6152059573658
WDR96	6.74436781304903	-0.107223290916696	19.2450046091908	5.31457337807639e-35	6.00141290850436e-34	67.572452342426
RDX	-1.5815012786396	6.24007927122384	-18.9164549070864	2.00824795616386e-34	2.17384717274333e-33	67.5195855496949
DAPK3	1.58546794644772	5.51664349121404	18.8999424205361	2.14776693409896e-34	2.32336702495932e-33	67.4809721461189
CSGALNACT2	1.40858529055252	5.1673856200781	18.8847753169655	2.28451096947786e-34	2.4680982851129e-33	67.4609915726663
COX15	-0.947413982545826	5.5510635800972	-18.8858541203889	2.27450124300834e-34	2.45887257841445e-33	67.4355225204091
USP13	-1.2304401725697	5.6789503506341	-18.8751485124883	2.37582220395112e-34	2.56509041567969e-33	67.3870050661886
TAB1	-1.89281420431796	3.50737664240685	-18.7863418104736	3.41243543311036e-34	3.64428928373803e-33	67.374970628943
KCTD7	1.76682404903995	3.49414559330975	18.8088019188201	3.11353687733287e-34	3.33573291073126e-33	67.3702662514001
UBA5	-1.48103471343922	4.94538056261357	-18.8365535469072	2.78036613011254e-34	2.99027930289403e-33	67.3605108318436
SOCS3	1.61658525150042	3.95414021495709	18.8167802561007	3.01383175492265e-34	3.23305466769252e-33	67.3404237132703
RAB8A	-0.778054209390841	6.70732118860304	-18.8696114124091	2.42999891003828e-34	2.62189043686969e-33	67.2487067707348
JAG1	1.14642090477345	4.93408118501558	18.8280668208416	2.87825164356577e-34	3.09356558399704e-33	67.2470685219781
C18orf55	-2.02511351346424	3.6517569203603	-18.7528836134773	3.91218548588983e-34	4.16204771412351e-33	67.2195358734604
RRM1	-0.925432705777569	6.8620563887107	-18.8622020080918	2.50444732272582e-34	2.6987356330713e-33	67.1975951764247
PRKCD	-1.11757889201309	5.48182143872023	-18.8151601560267	3.0338144467833e-34	3.25240466717973e-33	67.169878506432
C21orf59	-1.27672723236364	5.37597691668205	-18.799512873202	3.2338174382903e-34	3.46237918296844e-33	67.1525451349828
ETNK1	1.65688568715187	6.01568338169056	18.8379804316715	2.76424096834279e-34	2.97484980402605e-33	67.143227255917
KIAA1522	0.902204317595369	7.90563550538039	18.8666714974624	2.45926808242932e-34	2.65176011673423e-33	67.1425418866331
CHAC1	5.40108129241874	3.60301126371288	18.7424301929571	4.08297058884148e-34	4.34097902910266e-33	67.1254787973692
COMMD2	-1.67306214703935	4.75090042887861	-18.7726334071581	3.6089087574318e-34	3.84919579459754e-33	67.1182105783303
CTPS	-0.756291085740853	6.52130529647733	-18.8253318766204	2.91053038537232e-34	3.12624985002997e-33	67.0867825507024
SUGT1	1.09603004960311	6.13463039388324	18.8197464599685	2.97758888900734e-34	3.19622571115268e-33	67.051451583981
COL5A3	4.08501343256461	1.51464635167508	18.7185141188267	4.50250344796356e-34	4.78094397865032e-33	67.0291064926673
ZBTB5	1.01524180414291	5.59405603989726	18.7883825945352	3.38412221323112e-34	3.61636165457363e-33	67.021027099348
PITHD1	0.991499610264675	6.09058161481001	18.7966752944253	3.27148559731466e-34	3.50046865831673e-33	66.9827977741438
SIRPA	3.8079882096225	0.753124863025402	18.7377840335762	4.16127067183231e-34	4.42141618270162e-33	66.9722407039874
FYCO1	-1.75007879510181	4.56661146555968	-18.7149071934173	4.56944093000447e-34	4.84894226607835e-33	66.9647438627161
ZNF79	1.96046096713379	3.08289472767789	18.6780993856322	5.31258311526153e-34	5.62682964025547e-33	66.9200723062178
OSBP	1.01747923077192	6.48658979409687	18.7816537077412	3.47838393463125e-34	3.71234798486108e-33	66.895603484195
SCRN1	-0.993490166985673	7.34542308444588	-18.7898904602073	3.36335467875169e-34	3.59646698513064e-33	66.8819485988921
MRC2	1.8663985760926	3.77431941566124	18.694736580553	4.96268211659472e-34	5.2628976358865e-33	66.8594495287015
ZBTB1	1.18526694058128	6.55732838748259	18.7603458217299	3.79468916313775e-34	4.04476619275434e-33	66.7991432939267
SWT1	2.57112106541646	2.178888566928	18.6087740464967	7.05931027973313e-34	7.42515126529918e-33	66.6676664914764
EPT1	1.56227900316014	8.11991811988094	18.7565730110984	3.85364285619497e-34	4.10498873420412e-33	66.66099100457
EIF3B	-0.766301540737834	8.968005934714	-18.753565019533	3.90130601088896e-34	4.15311532311311e-33	66.6427111874808
AAAS	-1.17165338920806	5.53997627300867	-18.6787440328622	5.2985733708515e-34	5.61554759531816e-33	66.6230281553946
WDR77	-1.11694979421991	5.45407125873491	-18.6775044846397	5.3255448610939e-34	5.63342266014765e-33	66.5950239812069
ZBTB46	1.23346846579097	4.74399275514296	18.6453200454312	6.07641858152057e-34	6.41148418658359e-33	66.5139328594394
MYO19	-1.13862291040112	6.36473226616884	-18.6651414357309	5.60224180210255e-34	5.9148921653007e-33	66.4895838266433
TBCK	-1.68210957502502	4.25449515962614	-18.5932880498194	7.5227347052268e-34	7.89769084809874e-33	66.4665252264982
NUDT9	1.08921505115522	4.72291965398312	18.6367852407203	6.29285617349695e-34	6.63148876153516e-33	66.4580109836307
KIF18B	-1.98599002382856	4.33111745231674	-18.5994332616712	7.33527680327368e-34	7.70572671218272e-33	66.4569502098544
MED31	2.00233480314099	2.82669786044373	18.5554163344837	8.78942658922485e-34	9.17567854420701e-33	66.4105798959255
GADD45G	2.44003570005725	3.35211297867269	18.5560502437455	8.76654863416679e-34	9.15751151516586e-33	66.4098313823769
GPBP1	1.06333568644034	7.30618719798919	18.6778083421989	5.31892041496243e-34	5.62997626707796e-33	66.3943298006966
TIMP3	-1.03143873935371	7.38139233667599	-18.6679908614507	5.53721109127651e-34	5.85362315363517e-33	66.3918545310107
ARHGAP5	1.92828521213952	7.16533623783207	18.6664470279951	5.57235010081761e-34	5.8870488367703e-33	66.3527421583184
C7orf49	-1.49801305718848	4.22114793115494	-18.5631919131675	8.5129115123299e-34	8.90368556173891e-33	66.3463721706285
SHCBP1	-1.12401788730551	4.97380975477561	-18.604264164199	7.19122066910257e-34	7.55914358705665e-33	66.3423435634533
CHRNA3	2.88248075436211	2.19829116421832	18.531276849188	9.7068828021661e-34	1.01019233343762e-32	66.3417629616749
PLEKHF2	1.27727363345092	6.45449281537412	18.6427533640742	6.14070760038197e-34	6.47523290723758e-33	66.3241932677062
ENPP4	-2.42113432875705	3.41623619595774	-18.526189801882	9.91221187823642e-34	1.03091934982354e-32	66.3095418077318
PASK	-1.2547179108794	4.63085649253843	-18.5723906723956	8.19707672510228e-34	8.58946811720618e-33	66.2894848531936
LOC400027	-1.87603863808577	3.35166459263235	-18.4970261474432	1.11767232716389e-33	1.15525043260129e-32	66.2064439772455
GALNT2	0.828840894926366	6.66105892088821	18.6176573000825	6.80656789112309e-34	7.16381632543377e-33	66.1903907411645
ZNF263	1.00652854890247	5.54161663871086	18.580310851944	7.93461263536602e-34	8.32487212759481e-33	66.1886677620716
CPT1A	-0.729197605624897	7.74061021052156	-18.6297569679758	6.47690938890027e-34	6.82114814987205e-33	66.1864782913593
RECQL5	-1.05276421507489	5.78379456296915	-18.579052194934	7.97574994558751e-34	8.36278633793138e-33	66.1645347672771
GOPC	-1.42058065148327	5.37942569591999	-18.5515385655986	8.93069156168928e-34	9.31152653850944e-33	66.113807095379
AQR	-1.33009929412639	5.72303570004872	-18.5592125801177	8.65331199518481e-34	9.04487436296692e-33	66.1066301058443
MRPL17	-1.73722843841263	4.91013077557569	-18.5075774590812	1.07014757681323e-33	1.10886914960499e-32	66.0521102296269
C2orf55	2.91270028719493	1.72439072644019	18.4651038773897	1.27480485575861e-33	1.31360667946439e-32	66.0488525465537
AGK	-1.11969376367008	4.79882512377531	-18.5193379716832	1.01957067700955e-33	1.05777295299675e-32	66.0380344969366
DNTTIP2	1.09669413006162	6.25344134451659	18.5661677479542	8.40941852803596e-34	8.80094589880309e-33	66.0221693875923
LRRC58	-1.71770009110718	7.02243905661762	-18.5667631585429	8.38886411839567e-34	8.78493196719156e-33	66.0051472694929
GBA2	-1.14461642435662	5.40620927613604	-18.5225446501217	1.00620274224206e-33	1.04585050722537e-32	65.9934815992888
NARS2	-1.24376267925122	4.71850997992812	-18.4988099818569	1.10949083406932e-33	1.14821316268411e-32	65.9848976666408
GTPBP5	1.1544281268625	5.94359240600083	18.552188516876	8.90685563035152e-34	9.29246747111658e-33	65.9789054089692
ENOPH1	-0.911162027491422	6.41349613110086	-18.5479437156018	9.06369237463222e-34	9.44431098276319e-33	65.9778912870349
MAPK8IP2	2.57117040829212	2.78618890198873	18.4389546758753	1.41998086120235e-33	1.4596041747233e-32	65.9745046442868
TARBP1	-1.26364448359261	5.07918989944095	-18.4902057536736	1.149518231144e-33	1.18743316230094e-32	65.9197037095505
NOP16	-1.53746081308516	5.45158831276768	-18.4980964837528	1.11275600333916e-33	1.15088011130761e-32	65.9195397940351
IL11	4.33584933266934	0.86582857831102	18.5205112556722	1.01465888450728e-33	1.05333055148974e-32	65.9169221605384
GNN	4.17853680977863	0.444098818016982	18.5209285366417	1.01291774724098e-33	1.0521761742148e-32	65.8940916431434
ABCD3	-1.16868873837106	5.69504497332792	-18.5132716256272	1.04535132060401e-33	1.08384720928589e-32	65.8826841254455
SMOX	1.58771845278394	4.73469829982891	18.4747070487214	1.2253261892264e-33	1.26340044319496e-32	65.8771401820563
EXOC2	-1.11688656763367	5.02130767694873	-18.4858759663583	1.17020772688118e-33	1.20731363506236e-32	65.8697444517864
RNF39	3.4930619459534	1.24727421387758	18.4591526210567	1.30647290838548e-33	1.34540966255165e-32	65.8347821153265
PAICS	-0.797249940856429	8.36509181310262	-18.5392067511487	9.39531797092369e-34	9.78376698292203e-33	65.7810439542709
ACOX1	0.951731770950011	6.0810167866881	18.5000996810059	1.10361327607232e-33	1.14283767362436e-32	65.7519954198999
FTSJD2	-0.898156210214051	5.98635174477475	-18.4875133732624	1.1623397805047e-33	1.19993644994819e-32	65.7502087484765
ZNF808	2.60951158189318	2.46186233675543	18.3828566831177	1.79015802777126e-33	1.83559796789985e-32	65.7324679504734
ATPAF1	-1.0709596611147	5.27071496439512	-18.4517829462909	1.34678938883504e-33	1.38607419931553e-32	65.6802297304269
KIF3A	-1.9425997814759	4.51091220511192	-18.3788153089426	1.82031261810371e-33	1.86537427850285e-32	65.5303887415734
CD55	1.03687337480208	6.76048435142546	18.4480577655629	1.36764286443043e-33	1.40667031148429e-32	65.5209610956619
TRIM45	-1.60964041463276	3.29120713053933	-18.3262329489753	2.26264707570699e-33	2.3031351000684e-32	65.4740566600808
HCAR1	-2.89069507856391	2.92152270118206	-18.3088468776049	2.43156685743017e-33	2.47206833578493e-32	65.428545352738
FOXO1	1.94068608245794	3.64737883653893	18.3302702137474	2.22514351499022e-33	2.26633983828845e-32	65.4118672951913
BAMBI	-1.03391551576643	7.30745841788473	-18.4280108948462	1.48558041068318e-33	1.52609624006545e-32	65.3870214299815
C17orf58	-1.43495732679222	5.02655737805336	-18.3465107333242	2.08049840650291e-33	2.12419141333057e-32	65.3516330086619
HLA-E	0.960508569191498	6.75293681099558	18.3937042252551	1.71168367041131e-33	1.75620844809563e-32	65.2655247687916
RPIA	-1.66031526997867	4.42777017236619	-18.3033736219012	2.48733022113756e-33	2.52262647776256e-32	65.2599882694552
CPEB1	2.89519454740727	1.99619911014924	18.269204779617	2.86579671014537e-33	2.89943037994381e-32	65.2432847531092
A4GALT	-1.81792058120198	4.51185951912789	-18.2922906581414	2.60422442683538e-33	2.63797997058722e-32	65.2184497541817
UBE2E2	1.54501596380215	3.47215092437875	18.2823510081114	2.71376071328407e-33	2.74727204412608e-32	65.2037253515355
RNF4	0.750433372263825	6.75602752632838	18.3710094070449	1.88001256415607e-33	1.9230171329019e-32	65.1698190282348
BUB3	-0.869148820846714	7.72877791604802	-18.3753249931074	1.84676700910306e-33	1.89132464545252e-32	65.1361534233003
SEH1L	-1.05185214313139	6.06232704470859	-18.3368757478488	2.16512779521897e-33	2.2079022711733e-32	65.132107227737
ALDH5A1	-1.12407341549758	5.03617592831211	-18.3072665399453	2.44753729875864e-33	2.48528316845413e-32	65.0977420162734
MRFAP1	-0.801414049256652	8.30685138581827	-18.3712927709705	1.87781126488269e-33	1.92194097881873e-32	65.0883004576267
SLC25A13	-1.08399905085741	5.63826888279369	-18.3079632503722	2.44048356016499e-33	2.47962618834747e-32	65.0728990143188
NAP1L4	-0.760522391444772	6.53311992726142	-18.3308721554859	2.21960575950162e-33	2.26207719207222e-32	65.0409560337026
NCAPD3	-1.31794621038916	5.64165936865589	-18.3046760834459	2.47394459575331e-33	2.5105733870982e-32	65.0359434699318
MYH9	0.854643818926768	9.51044568756664	18.3573388855928	1.98935777015659e-33	2.03361976455372e-32	64.9530452192438
ATP1A1	0.618164451015131	9.07784730150979	18.3512213698112	2.04034307034546e-33	2.08446533344273e-32	64.9473541337397
LARS2	-1.4885316686431	4.03295239911592	-18.2265668673659	3.42052617381314e-33	3.44607709221994e-32	64.9445358916712
DDB1	-0.638580599046962	8.40806938392209	-18.3371630278974	2.16255498201568e-33	2.20662413174071e-32	64.936321882463
MTERFD1	-2.01553238936624	4.00916127861987	-18.2001138847581	3.81785782972997e-33	3.83943802431774e-32	64.9153529521954
C12orf43	-1.79218620344935	3.78333743169741	-18.1937209831239	3.92066416929152e-33	3.93336458111766e-32	64.9049900172729
MARCH5	0.865396635491253	6.49063308931462	18.3008409247277	2.5135684238604e-33	2.54769201943281e-32	64.8983298151174
DDX47	-1.05602241344404	5.54468005370695	-18.2627018098688	2.9441468018661e-33	2.97510036945067e-32	64.89539167539
PPARG	2.09376101658215	2.51808023458422	18.173632232652	4.26222698797749e-33	4.26069839491545e-32	64.8750719506983
DTWD2	-2.13226691431219	4.30523617900564	-18.1947196038609	3.90442312400046e-33	3.92413295227066e-32	64.8446770848703
GPR3	5.02886998558796	0.488488090500028	18.3951408975378	1.7015535489432e-33	1.74688652870019e-32	64.8395776860877
SEMA3F	-1.52124355287908	5.17651023195588	-18.2319899635032	3.34436146409395e-33	3.37544364064618e-32	64.8138033180148
KIAA0494	-1.11052594607157	6.17898938852866	-18.2570343384184	3.01418846793606e-33	3.04403912667649e-32	64.7730510791191
PARP16	-2.12847815585317	3.71489860125992	-18.1427944380351	4.84582105603363e-33	4.81816357557113e-32	64.742369783808
ZNF365	2.63783346390393	1.97761558264995	18.1401269885157	4.89993695764086e-33	4.86907579795519e-32	64.7366713132579
PRDX3	-0.830669435566318	7.27153338559189	-18.266707193849	2.89563699470009e-33	2.92784964325056e-32	64.7040568968231
DDX28	-3.92328600609589	3.13860981729376	-18.1710180886068	4.30882546804724e-33	4.29957023434499e-32	64.6782196358178
ISY1	1.41189074778928	4.14748256299392	18.179232475003	4.16410101359873e-33	4.16509721001347e-32	64.6775899275979
BRPF1	0.921243073045175	6.1954628585131	18.2308979699549	3.35955937871273e-33	3.38873769901036e-32	64.6578051687697
PPP1R13B	1.14721582724861	6.25294511761924	18.230072685517	3.37109148631118e-33	3.39832031447066e-32	64.6458153579657
NFIB	-1.30029225866301	5.49559576992737	-18.1844351137177	4.07498144342807e-33	4.0808377041851e-32	64.5803856519273
SMPD4	-0.982109761805684	6.7601230812507	-18.2076619695535	3.69996401001846e-33	3.72311661272857e-32	64.527322475254
NDUFS1	-0.776111656607942	6.82750974743609	-18.2105442416287	3.65591928047502e-33	3.68101108047346e-32	64.5160620852265
RARG	-1.10145462075815	5.8051917189934	-18.1792504346702	4.1637900175546e-33	4.16509721001347e-32	64.5152696708531
MSL3P1	-1.95445960092797	3.62658539298992	-18.0921728950827	5.98362684569691e-33	5.91431296497843e-32	64.5090227234407
MRTO4	-1.00415868814839	6.34824176976519	-18.1937881023387	3.91957044748625e-33	3.93336458111766e-32	64.5026917278975
MRPS35	-1.20170160520969	5.84811778593709	-18.1713470189641	4.30293400516725e-33	4.2962548240249e-32	64.4778815604984
NUDCD1	-1.03471240661701	6.50792796365586	-18.1909885003715	3.96545254290114e-33	3.9735307565895e-32	64.4717855490857
TSEN2	-2.10177813470561	3.72519721712862	-18.0821906128739	6.23797278209454e-33	6.16207069153864e-32	64.4671961679127
KLF6	1.2923731022353	7.1115296895036	18.1942179045779	3.91257401043339e-33	3.92996322825754e-32	64.4549185994899
PAQR7	2.11852327900295	2.23798788453202	18.0682359913594	6.61189444771715e-33	6.51988931271354e-32	64.4302288968868
TRIM59	-1.69405708110986	4.21786949677878	-18.1092621582533	5.57219979033484e-33	5.52070315720141e-32	64.4244950052613
SRSF8	-1.33789764354481	4.6696022167232	-18.1120825095513	5.50709218399761e-33	5.45943151660794e-32	64.4195398319894
ERCC6L	-2.04856416952097	4.06977244451653	-18.0962495695654	5.88278231985009e-33	5.81807519320952e-32	64.4004046130458
TRAF3IP2-AS1	2.2584703477338	2.34589417576228	18.0555538732666	6.97127341018801e-33	6.86212928263592e-32	64.3949549651579
SC5DL	1.16855142257165	5.95621961994831	18.1653016582729	4.41251979121066e-33	4.39779386103737e-32	64.380449617263
NUP43	-1.04721465469512	5.31044317355698	-18.1395178224049	4.91238056002424e-33	4.87854230913572e-32	64.350845769898
NMNAT1	1.39600902167151	4.09181264240549	18.1071348996973	5.62181987095248e-33	5.56656693438776e-32	64.3443782896947
RASSF8	-1.76764460651824	5.81945510855258	-18.134092900229	5.02461045803656e-33	4.98703770327617e-32	64.338009012142
TFRC	-1.13227182632098	8.93044521229387	-18.1931912397005	3.92930724546055e-33	3.93967232452532e-32	64.302357415655
CBX5	-1.51327226265849	7.49717301415914	-18.1713812858353	4.30232071900991e-33	4.2962548240249e-32	64.3012948998398
GEMIN2	-1.90885022234521	3.86407960661112	-18.0460682363222	7.25287986796711e-33	7.12674282678507e-32	64.2717805392794
TBCD	-1.01700124682103	6.66604866513878	-18.1458320438873	4.78492827579095e-33	4.76328217168618e-32	64.26659753822
GIPR	5.50128535080222	0.300058944952396	18.3233117300737	2.29017975757544e-33	2.32974247358222e-32	64.262628336626
NMD3	-1.12638165815101	8.10263277593099	-18.1633710785669	4.44810479277901e-33	4.43061968757809e-32	64.2499352648984
ZNF329	1.54851899433456	3.79655865906476	18.0524129598336	7.06327877755461e-33	6.94860436916608e-32	64.224034647827
CDKL3	5.54309201782192	1.15619834559463	18.1674489786427	4.37327648704244e-33	4.36128061832425e-32	64.2087689405806
ZKSCAN5	0.98955677198899	5.08868034185867	18.0973305037921	5.85633160227182e-33	5.79534258676887e-32	64.1887397033063
SNX1	-0.704637014461159	6.79154263049983	-18.1283234626548	5.14680336176404e-33	5.10528703571423e-32	64.1823817359879
FTO	-1.19210759421026	5.0677013131237	-18.0625134027421	6.77168820715785e-33	6.67352466567519e-32	64.1220601407014
FAM110A	-2.59017666862524	3.78387910923139	-17.9910456921119	9.1278555729649e-33	8.921932004808e-32	64.1093398642069
TMBIM6	0.555991403279934	10.0969532654542	18.1428155877285	4.84539439575642e-33	4.81816357557113e-32	64.0284489956914
DLEU2	2.38485395553987	2.3228452801753	17.9619743359487	1.03085163867594e-32	1.00407471201027e-31	63.9886694674091
PPIL1	-1.12386769234683	5.62471423935062	-18.0508724732816	7.1088496171776e-33	6.98932398575416e-32	63.9791249605382
PDS5B	1.1269295854844	6.29945109836577	18.0684007120102	6.60735156351323e-33	6.51925354266639e-32	63.924692746698
HENMT1	-1.27776090476383	5.25366458772405	-18.0209759706239	8.05432046790763e-33	7.90495630899573e-32	63.9125590630867
IER2	1.52534151905048	7.16835375609479	18.060126787109	6.8394746449291e-33	6.73635889056504e-32	63.8820343134538
FIGNL1	-1.47719863273452	4.84680011897943	-17.9963111986391	8.92905349579276e-33	8.73782859354231e-32	63.8784094578095
DR1	-1.20088870140196	5.00765406139712	-18.0001580033324	8.78657719560055e-33	8.60793332024722e-32	63.8520979554291
PLAC2	1.15178315151692	4.51540839942067	17.9928044074066	9.06096330207737e-33	8.86172808561064e-32	63.8461651265477
KIAA0040	1.55725754329136	4.46679643417325	17.9773796814189	9.66487784080675e-33	9.42480565653948e-32	63.8344677800665
SNX4	-1.2578919660332	5.30281866254569	-18.0000330646121	8.79116844713122e-33	8.60793332024722e-32	63.8333678913411
EIF1	1.04599284170414	9.3485305829146	18.0809628535365	6.26999875242563e-33	6.19005071638526e-32	63.8226556897655
GABPA	1.59290680178613	5.31237380509844	18.0167562105561	8.19760734043582e-33	8.04086716489435e-32	63.8216720945062
C5orf30	-1.43022089549032	5.22690709196003	-17.9820134667137	9.4793123268613e-33	9.25464211059127e-32	63.8119542840976
U2SURP	-1.29933519048331	7.21128323315	-18.0407788769579	7.4148562759647e-33	7.28162397881583e-32	63.7991921175209
LPIN3	-1.19548527615891	5.03071743522109	-17.9886699412407	9.21900712376255e-33	9.00576373468486e-32	63.7898455965749
LOC100128191	-2.59264069144358	2.37751823435716	-17.8984258280403	1.34535050156949e-32	1.29980599585489e-31	63.7192280116734
DPY19L1	-1.23571969263754	4.88826099605774	-17.9647774414141	1.01882700569937e-32	9.92940725134977e-32	63.6856275947794
C14orf80	-2.12548099309202	5.17603995475517	-17.9409518170488	1.12570958672099e-32	1.09138360164185e-31	63.6694562003596
C20orf177	-1.38637225451478	5.95687823904113	-17.9816289916517	9.49457162190959e-33	9.26413161054936e-32	63.6366406190537
PSME3	-0.712897616703896	7.2433986752176	-18.0055612502826	8.59031210844573e-33	8.42112424980342e-32	63.6224169626478
TGIF2	-1.15685433198938	5.3328654609979	-17.9532650230358	1.06913223315456e-32	1.03954462019052e-31	63.61598497631
NBR2	2.34040194768679	2.30212939787658	17.8652940962817	1.54601283140231e-32	1.48509584103229e-31	63.6005290741921
RAP1GAP2	-1.14875272105783	4.87164584302911	-17.9262550696979	1.19720164929901e-32	1.15935149871897e-31	63.597229988854
ZSWIM4	2.26159135356425	3.33699522534536	17.8738954600444	1.49118869672999e-32	1.43655759009864e-31	63.5680518879884
PPP1R9B	-1.11595422270543	6.19814652105331	-17.9580389251534	1.04797520655104e-32	1.01956587285396e-31	63.5187395900678
ADCY6	-1.31359134979527	5.0833044932419	-17.9211991524289	1.22283921342201e-32	1.18349322947162e-31	63.5130641430175
PRCC	-1.10383601116256	5.75612379733705	-17.9341984926734	1.15801094674154e-32	1.12204954074771e-31	63.5042408027124
TUBG1	-1.24444203949954	6.23486462678759	-17.9526368936572	1.07194782559025e-32	1.04167666677346e-31	63.5021324202469
SLC17A5	1.55594706644578	3.61549757210517	17.8680935983952	1.5279498128052e-32	1.46943258593181e-31	63.4910761497453
PCGF5	1.52967965375871	5.65856711936342	17.9451490020793	1.10609314160398e-32	1.07361008126436e-31	63.4806749314205
BMP5	-2.50345831956444	3.42384976346866	-17.8376977750746	1.73599809798274e-32	1.66091717337891e-31	63.4740876738637
FBXO45	-1.10524812555932	6.44056047750177	-17.9505649257321	1.0812884883544e-32	1.0501433611637e-31	63.4698173289765
SPATA18	1.91701638295357	2.76135911179132	17.8363558602395	1.74581405450488e-32	1.66935358762376e-31	63.4226586290514
CUL7	-1.16565911980716	5.88171792808346	-17.91357416027	1.26255386829095e-32	1.22122330209936e-31	63.4046298185015
FAHD1	-1.13023338080272	5.097960961438	-17.8829809040315	1.43540359335426e-32	1.38521002280765e-31	63.3847421462323
HERC4	1.0682395585843	6.48018856882359	17.943564368385	1.11345848541884e-32	1.08013223376709e-31	63.3810822383809
LOC100499177	1.4595288449049	5.47044019313164	17.9004735202489	1.3338463538469e-32	1.28943620934887e-31	63.3792387622016
LARP4	1.52652108261198	7.80018338450558	17.9594840555409	1.04165418943913e-32	1.01400609221071e-31	63.3561183206764
LUC7L	-1.29764235713827	5.46915691997109	-17.8676561947384	1.53075796592725e-32	1.47128713920502e-31	63.3025148505761
ZBTB24	-1.6245113320793	4.46330496750989	-17.8228852048746	1.84750173507404e-32	1.76155182539215e-31	63.2482227766096
MPHOSPH6	-1.4547743702395	4.94749370811763	-17.8341834014532	1.76182399569506e-32	1.6836996859431e-31	63.18673382883
FANK1	2.53624137387242	1.68635026446848	17.7715815387968	2.29253717356239e-32	2.17719430384199e-31	63.1858084624063
KIAA1217	1.09623189246676	5.73641575869674	17.8737435029351	1.49214005687142e-32	1.43664653489451e-31	63.1770103956555
CDC7	-2.04976959808205	4.11853875980167	-17.7837974466271	2.17763394863814e-32	2.06924716801274e-31	63.1610852884555
EXOC3	-0.828898239007855	7.12389216330969	-17.8887447708917	1.40110765302645e-32	1.35289401785303e-31	63.1607748508622
ORAI2	1.12455131620577	5.7988355752491	17.8631545749714	1.55996237152252e-32	1.4976355167246e-31	63.1551936147556
AIFM1	-0.845383837264092	6.43386970924766	-17.8776646249127	1.46778553842798e-32	1.41482682101841e-31	63.1435266454354
ADARB1	-1.10357989048246	5.72516316747435	-17.8456365005406	1.67905373864438e-32	1.60735516457291e-31	63.1221162736702
TMEM30B	-0.914860719002689	6.37332884166765	-17.8561911970945	1.60624695129006e-32	1.5411861166595e-31	63.0908877818611
ARF4	1.17295505729581	7.52824067241335	17.8787188796763	1.46130600851704e-32	1.40939340752243e-31	63.0726079035023
MTMR3	0.976168068444355	6.04672671378461	17.846221409276	1.67493336600083e-32	1.60524845919759e-31	63.0480464508785
ZBTB40	1.12534749598483	6.18122886377875	17.8478402187341	1.66358272575913e-32	1.59528426064196e-31	63.0348565988157
PAFAH1B1	0.683592446595903	7.65184450993045	17.8687534951501	1.52372305821639e-32	1.46621084151962e-31	62.9928461034151
TAF1B	-1.4311296489032	4.55902894657195	-17.7698006521626	2.30979082804474e-32	2.1923349493882e-31	62.9835441722316
DDX10	-1.580964494402	4.28032878730105	-17.7448082550821	2.56618776176655e-32	2.41921782005545e-31	62.9780756643674
ST3GAL5	2.07088405072197	2.67002370352706	17.7243180507484	2.79765688163511e-32	2.63149683287208e-31	62.9746975793631
RNF19A	1.32243704776554	6.27694976876051	17.8327233783561	1.77266664351847e-32	1.69309405746447e-31	62.969394799517
KPNA4	0.981691751575596	7.42720414100168	17.8459389596831	1.67692180095617e-32	1.60623368838437e-31	62.9201637260591
MARVELD1	-1.49186970406212	4.83799172205415	-17.7619281386265	2.38764224042233e-32	2.25981487429672e-31	62.9026446997096
ARID4B	1.45840723597117	6.60412853295851	17.8253436428432	1.82850827130203e-32	1.74543221057393e-31	62.8902556851097
DDX56	-0.977480239302328	6.30761517168579	-17.8050069906317	1.99173638090145e-32	1.89475536030694e-31	62.882505614823
CYB5D1	-1.02221443891579	5.10415776385948	-17.768503797854	2.32243730078163e-32	2.20308799876755e-31	62.8787883563456
BANP	1.55981664359645	4.57536973070825	17.7667087083708	2.34005754513664e-32	2.21854435288351e-31	62.8555026731204
FAM127C	-1.866150888001	4.38465662595435	-17.7189330191314	2.86190515026819e-32	2.6904160614438e-31	62.8544814469105
PQLC1	1.66568632275567	4.42858290541973	17.7535223499318	2.47368742652063e-32	2.3359654726782e-31	62.8538678982384
GLA	0.98882113718796	6.44184010006067	17.8143426224901	1.9150586630673e-32	1.82388616635179e-31	62.850055607872
SERPINB8	2.349008618857	2.76783549343584	17.6853132433645	3.29802568746709e-32	3.08307331454442e-31	62.8447788910382
PDCD11	-0.791300805900272	6.63751552640649	-17.8054113732874	1.98835180696817e-32	1.8926121582092e-31	62.8303951328192
TTC33	1.7258825012087	3.30669451143254	17.7084986136376	2.99065768682713e-32	2.80829641518792e-31	62.8214295572761
TTC35	-1.52105597566038	5.41800177294883	-17.7486492717324	2.52499346893047e-32	2.3830694567942e-31	62.8149034797633
PRKAG2	1.20105161111723	4.41008786867615	17.7480138736788	2.53176175080761e-32	2.38810961762586e-31	62.8147747496613
NFKBID	2.1111290218718	2.63251988299881	17.6780932368442	3.4000928087105e-32	3.17493870088634e-31	62.7939367823347
CDK17	1.31322238170488	5.30064921524535	17.76606312162	2.34642736290944e-32	2.22332301514434e-31	62.7788696974326
FNDC3A	1.36042726147363	6.57555388784741	17.7933475420122	2.09185878482236e-32	1.98887130854856e-31	62.7661539757721
BTN2A2	2.31320027855235	2.29171838797528	17.6509089388731	3.81377074113891e-32	3.54144929898985e-31	62.7052740114628
LRR1	-1.46873121755421	5.24393461462507	-17.726734087256	2.76930537225328e-32	2.60629505039751e-31	62.7023892452795
TTC28-AS1	1.86943150612938	2.81108299235938	17.659989236265	3.67023768172522e-32	3.4157515297258e-31	62.6931233544796
SH3BP4	0.903073265795491	6.36225326389235	17.7650274232199	2.35668280004679e-32	2.23177594269437e-31	62.6886757910294
N6AMT1	-2.14604529792572	3.01617406820628	-17.6474192602987	3.87042448307724e-32	3.58609302243678e-31	62.6872910725363
CLSPN	-1.48949804845782	5.79736446037063	-17.7423876054363	2.59249587290638e-32	2.44264230864712e-31	62.6777672010176
PDCL3	-1.38892816556533	4.80799672262286	-17.7079881731855	2.99710372362052e-32	2.81277007148314e-31	62.6772624907779
CENPC1	-2.04852990631162	3.74577689973261	-17.653163765383	3.77760928972563e-32	3.51176974771381e-31	62.6725559999204
LAMB1	-0.871776386376383	6.06410924660997	-17.7591452410887	2.41579011812808e-32	2.28258044833752e-31	62.6712240136797
WIBG	-1.86606471531301	4.83073917552497	-17.6930377325556	3.19224032878839e-32	2.98919525524395e-31	62.6702847232465
TTC14	-1.8207711524765	4.45603977673877	-17.691291143815	3.2158565598258e-32	3.0096242365152e-31	62.6597381854078
ELF4	0.904969177738275	6.4714403128305	17.7616187878738	2.39075480915476e-32	2.26148096313938e-31	62.6486623020386
ZNF207	-0.68371312287541	7.08678737453412	-17.7606470590888	2.40055857645134e-32	2.26947097979492e-31	62.6087817523805
NUDT12	-2.25723578685156	3.9561979746326	-17.6478315033566	3.86368795074651e-32	3.58183576986057e-31	62.6041749461734
LMLN	1.60856129827163	3.49298654537362	17.6581621948751	3.6986739914399e-32	3.44030165922363e-31	62.5372381212017
SHB	1.3124422325331	5.51057837888022	17.6993699059176	3.10807571932623e-32	2.91364676737735e-31	62.5017660375463
RBM26	-1.68289569575367	4.69893056462013	-17.6506101345664	3.81858885998957e-32	3.54395561012573e-31	62.4891354270938
NECAB2	3.9070618953533	0.986988000273026	17.6684946580155	3.54072895159535e-32	3.29889420537497e-31	62.4831181196807
ANKH	1.37931949145425	4.83137160939034	17.6866345213127	3.27968391883195e-32	3.06764171468375e-31	62.4769328582808
MLYCD	-1.83271757912851	3.71235292712208	-17.6101666692843	4.53068324797484e-32	4.18612649328309e-31	62.4641446199505
TSC22D1	-0.782792832626892	6.6636823389189	-17.7111939426469	2.95685083936294e-32	2.7781108672756e-31	62.458843752685
NAPB	1.31344424539884	4.79732661030956	17.6672853939144	3.55885746463003e-32	3.31393832062765e-31	62.4366105213725
HLA-F-AS1	4.98365860076607	0.224770558450697	17.7272095662478	2.76375992841349e-32	2.60254059925604e-31	62.3870029037354
DNAJA3	-0.789086139588595	6.88605911688041	-17.7027814259362	3.06366123852117e-32	2.87362145558206e-31	62.3851371655393
MANSC1	-2.19027273205578	3.29667765863001	-17.5771684314912	5.20979342443734e-32	4.79782958316575e-31	62.3803834027033
MCRS1	-1.11032214828342	6.25192390107628	-17.6765914284949	3.42171992947643e-32	3.19335067525468e-31	62.3485830153807
KCNK13	3.14928039214698	0.578691972333688	17.5950126345557	4.83072318823408e-32	4.45118537741195e-31	62.3442508846938
DDX54	-1.11133952131125	6.52438449981244	-17.6785923773421	3.39293534941075e-32	3.17002518343829e-31	62.3423816490102
KLF3	1.16917779336398	5.2233000364952	17.6480884894449	3.8594944745134e-32	3.57993264513379e-31	62.2921348197463
ABCB1	7.64804359464728	-0.343223156359822	17.8231715563936	1.84527924787957e-32	1.76043640282589e-31	62.2828637636899
CRY1	1.17933172543347	5.18033355925275	17.63033589123	4.16024084963198e-32	3.85035240560295e-31	62.2495208641241
EIF2AK4	-1.15495250983579	4.9329422696295	-17.6029199779528	4.67174696953569e-32	4.30944822495946e-31	62.2054728814474
MRPL42	-1.36437023952	5.68768405103461	-17.6249188204851	4.25663020040447e-32	3.93520638317106e-31	62.2000092730174
NIPAL1	2.65944140739725	3.31693231413343	17.5579471482442	5.65171633470865e-32	5.19622341845341e-31	62.1997140252473
ZFP36L1	0.813982327197901	7.3820901280373	17.6700273523585	3.51788535096526e-32	3.2794378266189e-31	62.1996471033249
SQLE	0.9698005407731	9.16576096135356	17.6958301898187	3.15484484932276e-32	2.9558333479033e-31	62.1962919609888
DHODH	-1.99186090118011	3.51332957379947	-17.5354595676818	6.21691263863958e-32	5.69707654622512e-31	62.1902301664627
C14orf126	-1.8532508189543	4.18821743542414	-17.5561287371485	5.69543098779466e-32	5.23353779339988e-31	62.1853238745642
CASP6	-1.52396774695092	3.56886141538712	-17.5477346621327	5.90168083583293e-32	5.41413660441415e-31	62.1613610738688
TFG	0.722807992526351	7.35289928305611	17.6472630297045	3.87298056294963e-32	3.5864743596218e-31	62.0976150104015
SLC39A8	-1.16953149740112	5.43917794409434	-17.6095714043226	4.54210715831712e-32	4.19217439932094e-31	62.089122404394
CSNK1A1	0.654139774294221	8.27021578098232	17.6516121598298	3.80245568530013e-32	3.53290382671997e-31	62.0502979031219
MED14	-1.29072404095312	5.92467093191696	-17.5966170911876	4.79803107776261e-32	4.42349899363296e-31	62.0233102641076
SPC24	-2.49968714019412	2.89794642628695	-17.4889199532005	7.57411340041063e-32	6.91804874431827e-31	62.0225582747667
SGOL1	-1.50399547039065	4.59663546447615	-17.5481685925414	5.89083670063413e-32	5.40715438975879e-31	62.0214906158586
ANP32E	-1.30536454060223	7.26753155097335	-17.6274640636857	4.21106410622638e-32	3.8952342982594e-31	62.0211249698055
SCD	1.11921827620741	11.0776131828379	17.675410272071	3.43882672077661e-32	3.20752582700881e-31	62.013376636652
CACNB1	1.85983448855955	3.11512888330648	17.4901647198553	7.5341898532192e-32	6.88534377624251e-31	61.9639878374806
ATRIP	-1.91332493273271	3.62531871094096	-17.481729982776	7.80892342922398e-32	7.11697195805677e-31	61.9502490797621
TNPO2	-0.803783023425866	7.47521809216542	-17.6100431505981	4.53305135095413e-32	4.18612649328309e-31	61.9384304973975
MAP1A	2.12483049294442	2.95257317279547	17.4958175899696	7.3555342774616e-32	6.72942862452231e-31	61.9380934953984
IL17RA	1.03737952571877	5.25852525261865	17.5645306906321	5.49625472382281e-32	5.05885327469525e-31	61.9072514265062
MIS18BP1	-1.5988887898829	5.95980752371199	-17.5524213861246	5.78561353171201e-32	5.31348713368214e-31	61.8517180507895
GFOD2	-1.16788683242125	4.4297916845962	-17.4886078346084	7.58415738010289e-32	6.92344148607209e-31	61.8036945748888
SLX4	-1.72803240759696	3.63508011267108	-17.4651165785803	8.37991494760434e-32	7.63320792939733e-31	61.7807752230219
IRF2BP1	-2.75718388712655	4.22653367998959	-17.436136850786	9.47846189106686e-32	8.6010741544331e-31	61.763580025066
NECAB1	-1.46886327857898	5.65823528389614	-17.5116138204052	6.878593616467e-32	6.29997807457799e-31	61.7302014924322
KCTD3	-0.818324523258084	7.9191399635575	-17.5606906827132	5.58640029326736e-32	5.13899661741493e-31	61.7042649567186
MRP63	-1.41847617212062	5.48233828609251	-17.495329943648	7.37077645499828e-32	6.73968646437349e-31	61.6862497447936
ZMYND11	-0.969095218934421	7.32536813335684	-17.5435677691885	6.00684245568222e-32	5.50758954105424e-31	61.668262367867
C13orf15	7.26412738780279	0.554684192769863	17.8221525924765	1.85320010903957e-32	1.76597826914973e-31	61.6242109682611
POLR1C	-1.35288082498257	5.09199688425494	-17.4588620911233	8.60561361028021e-32	7.83452814471019e-31	61.6103372109178
RPL23AP64	3.48621835972773	2.6287902559882	17.3886584277742	1.16007425439621e-31	1.04644454317811e-30	61.5741062692365
EPN3	-1.62825894844043	5.12730079282592	-17.4527583209387	8.83177534242453e-32	8.02295550389505e-31	61.5588358283027
C1orf212	-1.4753128817424	4.30556250170048	-17.4176973570843	1.02518519964157e-31	9.28272727601822e-31	61.5508897746369
C18orf25	1.04694587901707	5.61062281430336	17.4871316983381	7.63184149034293e-32	6.96317059926324e-31	61.5465809147758
FRS2	1.42448319473776	6.4357227246507	17.5015777761709	7.17787409694463e-32	6.57048529815555e-31	61.5232248183868
PPP2R3A	1.92801878238487	3.69544404168985	17.4073674768086	1.07125673482698e-31	9.6841608828359e-31	61.5126809376378
B7H6	3.65280156411016	1.88104196573665	17.3744599329416	1.23239823224613e-31	1.11108506933069e-30	61.4818951796177
SLC25A40	-1.61421465938806	4.58290383333758	-17.4152952518888	1.03571739403133e-31	9.37301823472937e-31	61.4811003726611
CPM	2.2302657995837	1.80131485904654	17.359708429661	1.31235431546535e-31	1.17872253339648e-30	61.4574338397224
MBTPS2	-1.51946759185749	4.62706981508797	-17.4191910606366	1.01869040615544e-31	9.22891568393476e-31	61.4553640259056
TCTN1	1.35553713861828	3.80580311730706	17.4024365139343	1.09397861025868e-31	9.88422381305576e-31	61.4287188417005
KCND1	3.50862696051826	1.54940204081987	17.3640347766135	1.28837787327176e-31	1.15843180390306e-30	61.4270122640498
NUP62	-1.00098251298218	6.69305190622262	-17.4565855164307	8.68927698530591e-32	7.89779719034e-31	61.3712729936849
KIAA0226L	4.6168828822099	0.47108788023435	17.4852640302689	7.6926062971807e-32	7.01478449913032e-31	61.3311490937334
SNAP47	-1.41358948129252	4.3711609291377	-17.3731521694194	1.23928390551704e-31	1.11669095020835e-30	61.3206367913985
PIP4K2A	-0.786234888629146	6.49805518044206	-17.4465776988112	9.06688539432311e-32	8.23206250459608e-31	61.3201111225363
ISG20	1.62681802990093	4.29683423423227	17.3693500792701	1.25952362391703e-31	1.13370683995632e-30	61.2845488380524
PPP3CB	-1.22829457024637	5.39568187545557	-17.3992514456376	1.10891277677411e-31	1.00137458308695e-30	61.2666010328758
HEG1	1.7932021097699	2.89263086819461	17.3307892299991	1.48458666911503e-31	1.33127224955923e-30	61.2495018102339
ARHGAP19	-1.32897929196035	4.11546292758022	-17.3603410527609	1.30882049306596e-31	1.17618022171065e-30	61.2480750361959
KIAA0182	-0.830953926848272	8.55770659538401	-17.4570255228212	8.67304328337192e-32	7.89162001475038e-31	61.2283402757586
CDV3	-0.818597137264202	8.43441700225427	-17.4568153960334	8.68079193827234e-32	7.89437544185245e-31	61.2209391041283
SESN3	2.5783649451855	3.36564767950512	17.3384580517988	1.4368103315324e-31	1.28981298897197e-30	61.2076946203749
PCYT1A	1.16593055073019	6.36236449965616	17.4231200634469	1.00180378905956e-31	9.08084908847269e-31	61.2026794871872
ZFP161	-2.62830804064487	3.09635376308799	-17.2878941685103	1.78289733080674e-31	1.5896409494483e-30	61.1737860159725
MCF2	3.93088683565884	1.0450590721291	17.3058911716567	1.65101239678002e-31	1.47418747056856e-30	61.1269288950876
RTF1	-0.84507196039255	6.2059545659541	-17.3923927950261	1.14177246158816e-31	1.03049123840261e-30	61.126846449318
PLOD3	0.997447248794935	8.06364960374755	17.4255204621055	9.91626024829279e-32	8.99346726640177e-31	61.0941883732734
SRRD	-2.00419713155476	3.46548413690443	-17.2762233043338	1.87404433581814e-31	1.66887739468704e-30	61.0859439785009
AMPD2	-1.3168226611645	4.82362622664552	-17.3178810373898	1.56864499681625e-31	1.40439073483699e-30	61.0493617120434
CARD8	-1.5037493261393	4.06442816933116	-17.3082482999293	1.63448255420515e-31	1.46098804043437e-30	61.0362947423183
TTC39A	-0.835389656777406	6.65836622623748	-17.369830725248	1.25694672603631e-31	1.13199660992091e-30	60.9997917588352
MTFMT	-1.25438519225836	4.17949531909742	-17.2877341600773	1.78411627727485e-31	1.5896409494483e-30	60.9772690155132
BRD7	-1.2297255293162	4.81836237769903	-17.3089571777249	1.62954407425933e-31	1.45735267903278e-30	60.9618922959883
PTTG1	-1.26990551755894	5.06623831650147	-17.3338169265001	1.46553606598513e-31	1.31489405405232e-30	60.9591883568188
FBXO11	0.98599745896489	6.44319543736159	17.368290290088	1.26522430784045e-31	1.13822546123312e-30	60.9564329413369
PSAP	0.808110976372065	9.71350771373971	17.410065528277	1.05902588665863e-31	9.57877172984254e-31	60.9525801627579
SHROOM3	-1.26371928900763	5.27600487408539	-17.3098180639436	1.62356680864764e-31	1.45278391160103e-30	60.9134784616554
BTN2A3	4.40341265942952	1.17138669210039	17.2490211307213	2.10512818202213e-31	1.86473324767681e-30	60.8672143167843
CCNE2	-1.77747799083603	5.64938458053508	-17.3030982951813	1.67081605407146e-31	1.49107404953528e-30	60.8596107562077
RGS2	5.26667925714743	0.964428922652136	17.3270002594491	1.50877901257301e-31	1.3515168830354e-30	60.8586512543926
ARAF	-1.15581894216524	5.7234296871363	-17.3072236784635	1.64164734685624e-31	1.46660845239443e-30	60.8517341199167
SLC35E3	-1.39581644857037	3.92600568629105	-17.2452545088292	2.13931234726537e-31	1.89200738739641e-30	60.8404111296923
UNC5B	2.27480414816925	3.04825317397368	17.2228634726674	2.35438054756689e-31	2.07891553735526e-30	60.8371996260488
CD58	1.56996874729701	3.70940218629177	17.2560295638104	2.04297965047756e-31	1.81352397423496e-30	60.8150721308776
SNX33	-1.56969483954989	4.54198416784507	-17.2498479179141	2.0976985544734e-31	1.86025166825611e-30	60.7743944677894
GOT2	-0.691872655136168	6.79143282820664	-17.3271708443606	1.50768135219236e-31	1.3512573919649e-30	60.7713007905953
MRPL39	-1.54422386357847	4.51717972034771	-17.2478778262048	2.11544575477613e-31	1.87288061423378e-30	60.7538093599699
MOSPD1	1.24246958834932	4.84965359549253	17.2753609279915	1.88096263415831e-31	1.67414683840679e-30	60.7394431937348
FAM64A	-1.17524272429328	4.60626680445733	-17.2636550165692	1.97745596725019e-31	1.75909434022831e-30	60.73508682122
C17orf67	4.03532766940538	0.455775288016741	17.2601030417575	2.00770974786005e-31	1.7841093423598e-30	60.7345196009529
ARHGEF19	-1.88359482850874	4.60843361123125	-17.2144660905345	2.44054093698155e-31	2.15045345785455e-30	60.6883251793371
TDP1	-0.965902886414816	5.07823031598738	-17.2498316813884	2.09784420373776e-31	1.86025166825611e-30	60.6647760884724
FAM46C	1.33486794709923	4.75801050615648	17.249539587581	2.10046616254252e-31	1.86158961856709e-30	60.6320129411701
HNRNPUL2	-1.13226357686135	5.60041303880741	-17.2566342141948	2.03770516086779e-31	1.80980250187748e-30	60.6044989490971
SPICE1	-1.26918416743935	4.98381963691929	-17.2225648046908	2.35739181755425e-31	2.08047602938139e-30	60.5966218697826
BOD1	-1.06915603933937	6.67240291269485	-17.2635226358175	1.97857523557469e-31	1.75915429238443e-30	60.5694862468564
CMIP	0.970356362308454	5.45387756311431	17.2477423980792	2.11667127291489e-31	1.87297409355707e-30	60.5520768952492
LYRM7	-1.70932271073009	4.32823686221581	-17.1798067249709	2.83108993029149e-31	2.4867199576783e-30	60.5069350189533
MCM4	-0.735003551278043	8.74522302397989	-17.2877593251652	1.78392451368835e-31	1.5896409494483e-30	60.4908076451268
LOC729082	-1.03042348546954	5.33361302462014	-17.2193482974595	2.3900685384436e-31	2.10820180574529e-30	60.4815199511775
MDM1	-2.18294999320118	3.69178392392409	-17.1337857906729	3.44870904039325e-31	3.01653817947368e-30	60.4524159506836
PTPRH	3.60075777804213	1.53162709653841	17.156670192533	3.12626126271108e-31	2.74166719232198e-30	60.4484771405718
SUDS3	-0.818335451510298	6.25418785682938	-17.2297699526621	2.28581720291289e-31	2.02050776435069e-30	60.4062210656763
PARN	-0.980945758503069	5.6237699578565	-17.2005026186354	2.59089996867203e-31	2.28053742505637e-30	60.3882068972608
NDUFS3	-1.17738196779213	6.25431651039693	-17.2167315915082	2.41698801757914e-31	2.13082275202918e-30	60.3706560281557
MRPS26	-2.28016904781706	5.07728293120788	-17.1492464851338	3.22739190840496e-31	2.82739142358117e-30	60.3635405309555
GFM2	0.910035434376858	6.15922520331209	17.2268726197568	2.31433193294464e-31	2.04463218418205e-30	60.3610870514548
CMTM4	-1.03958541466647	6.08699983494303	-17.2087049710365	2.50148197390681e-31	2.20299023336585e-30	60.3195229841672
ZNF37A	1.48277466932459	5.04617569884614	17.1827805808676	2.79524317216106e-31	2.45652374205053e-30	60.3137743038948
NDUFS2	-0.994938293159743	5.46576191971257	-17.1712821265082	2.93643137278246e-31	2.5765413577342e-30	60.2479114428033
CLASP1	1.0861523657525	6.47429742939684	17.1971825676312	2.62800228245291e-31	2.31197844143832e-30	60.2101547765646
CAMTA1	0.966708392455385	5.40860868095648	17.1537608737065	3.16550808915558e-31	2.77463088485524e-30	60.1797170351893
BRD3	-1.46897390489135	4.88252847675564	-17.1149548219317	3.73902514894389e-31	3.26024278367766e-30	60.1771470694199
KIAA1199	2.70862859599829	2.45229415489378	17.0571030167069	4.7942352619916e-31	4.15649510220568e-30	60.17651399997
BRCC3	-1.1933076794995	4.78691297867671	-17.117719063109	3.69491525832717e-31	3.22514419521208e-30	60.1169594727219
BAHCC1	-2.2392167922986	4.12656331919886	-17.0682472024654	4.56991476592536e-31	3.97024698936809e-30	60.0977607195875
WDHD1	-1.31343333509976	5.79854128681008	-17.1341235821056	3.44371398812055e-31	3.01374530284291e-30	60.0786205986509
ZNRF2	-1.3282341560873	5.12508616311531	-17.1082511624946	3.8482125596552e-31	3.3537002005041e-30	60.0777535241176
S100A14	1.15165796822386	7.43876344875828	17.1741642935332	2.90038097223717e-31	2.54624521678186e-30	60.0712515329162
PTTG1IP	0.50975590409517	8.33775533888096	17.1884531445255	2.7281285716163e-31	2.39880243068933e-30	60.0662051712752
C11orf73	1.08556056458619	5.08876327003697	17.1275224518855	3.54266060686916e-31	3.09709649708729e-30	60.0448691847373
SPNS2	2.5564755585735	2.27643422118238	17.0136596830914	5.77980472338079e-31	4.98254918524847e-30	60.0052182023307
NHLRC3	-1.75107924208385	3.48053609857022	-17.0364199062043	5.24037350984418e-31	4.52685984393771e-30	60.0049737711464
CNOT8	-0.867946220965612	6.03196789626188	-17.1271234796581	3.54873186804914e-31	3.10078326861305e-30	60.0020017803802
LOC729678	-1.16554766741964	5.08199658185992	-17.0869648770859	4.21666548471813e-31	3.66716139190983e-30	60.0014575925908
RFC4	-1.70891281760425	4.85837216760403	-17.0679379928119	4.57599395494555e-31	3.97346432515625e-30	59.9973909134896
H2AFY2	-1.13097894963798	4.85940725042848	-17.0803952198521	4.33740582441302e-31	3.77020660122055e-30	59.9786818019037
NGFR	2.48084624169056	2.44631929993237	17.0101152077332	5.86870449595372e-31	5.05657980372643e-30	59.9750270400473
SS18	-0.831864735039821	6.29422048315841	-17.1247829207871	3.58456034765365e-31	3.13045364251486e-30	59.9461645574709
TSSK3	3.63596419200912	1.36870546852506	17.0407427194551	5.14379727441338e-31	4.44802821185571e-30	59.9335752615706
MAP3K9	1.91765195187882	5.40103454426469	17.0999682397355	3.98756779391899e-31	3.47333769716152e-30	59.9329758558263
KIF5B	-1.21467567200924	8.24834722380117	-17.1400384092885	3.3574202167247e-31	2.93976417301067e-30	59.8739073848852
B3GNT1	-2.81239199574693	2.36445574107963	-16.9790404351594	6.70949318155627e-31	5.76024455689667e-30	59.8499524031163
FAM107B	1.12050208664573	5.86558592295604	17.0920549088761	4.12544966844726e-31	3.590874799688e-30	59.8460868528559
COPG	-0.83065246774751	7.68814792316545	-17.115167069514	3.73561953240646e-31	3.25897240792726e-30	59.826615791242
MRPS31	-1.68203349171476	3.92669167187447	-16.9996099340835	6.14036047988167e-31	5.28247884082001e-30	59.8072080203013
C7orf26	-1.38739105364489	4.7233588411322	-17.0192882817675	5.64141007145081e-31	4.86826326289697e-30	59.7810283972516
PLIN3	1.00174852880254	5.12996652478807	17.0529341370665	4.88097170259183e-31	4.22731075888896e-30	59.7250924259722
TFAM	-1.3651791736347	5.7434103658196	-17.0477739841169	4.99052391848424e-31	4.31995455552435e-30	59.7117407485539
DLL1	1.87624333049227	2.63244697790554	16.95567977471	7.42057486268662e-31	6.34791273675555e-30	59.7103310907987
ADCY1	-1.57891289780207	5.64394485720561	-17.0439689881519	5.07288854896902e-31	4.38898024278106e-30	59.70189948582
PODXL	-1.03705593665092	6.59558465271205	-17.0612204666121	4.71009210490575e-31	4.08778310132038e-30	59.6716136951351
STK19	1.56147436178699	3.61101426838231	16.9646725552342	7.13827177940464e-31	6.12207473019299e-30	59.6614839117409
CLUAP1	-1.64002413992206	3.76984288364773	-16.9368119367423	8.04995782827742e-31	6.86174794699855e-30	59.5881669594255
BPNT1	-1.14711969181551	4.73782363862647	-16.9891561167636	6.42325678090322e-31	5.51733674390475e-30	59.5862357207628
IFNGR1	1.00714357195956	5.45535014823063	17.0202961467261	5.6169834427085e-31	4.84968668538239e-30	59.5715175931935
MUM1L1	6.70189406314945	0.711414663719014	17.0919786991562	4.12680062485071e-31	3.590874799688e-30	59.5652669173948
LOC100294145	-1.46521696676318	4.02967104967867	-16.951183971035	7.56589590382723e-31	6.46561283063907e-30	59.5617973270107
NEURL1B	-1.09883438261571	4.82966545014701	-17.0152624792424	5.74005103834556e-31	4.95083102451218e-30	59.5505036366389
TOP2B	-0.997789758922009	7.91381086810665	-17.0575009876216	4.78603678135051e-31	4.15153937403039e-30	59.5460004842243
KLHDC2	-1.12745792745373	5.69426121274669	-16.9927167555464	6.32545630286716e-31	5.43891677167868e-30	59.5289136616097
GEMIN6	-3.72532650056531	2.74790553326371	-16.913395870625	8.9063512508005e-31	7.56090448316688e-30	59.5274932649628
ID2	1.40536156641436	5.2086215221925	17.0020133224639	6.07711488755787e-31	5.23345362407404e-30	59.5191009369789
ATP9A	0.994764517221645	8.31036647434388	17.0567880798593	4.80073320417113e-31	4.15997212987347e-30	59.4968581502208
COBRA1	-1.27624600479686	6.0132020567358	-17.0014708092919	6.09133365960544e-31	5.24299866820594e-30	59.4817356654028
FAM100B	1.47443836496321	4.68498883290866	16.9573225839443	7.36817707273445e-31	6.30631491117763e-30	59.4477778466556
ERGIC2	-1.31203762679134	5.19941268609822	-16.9602242426143	7.27653633427924e-31	6.23106982357839e-30	59.4157404993994
DDHD2	-1.35828084129	4.47096430362636	-16.9333518415257	8.17108143793464e-31	6.9579005075366e-30	59.4120721259861
HNRNPF	-0.512657506797595	8.72827354609955	-17.0371910889519	5.22301164405997e-31	4.51419362972915e-30	59.4093053396096
HES1	-1.46993379277504	5.18177464139377	-16.937698540492	8.01921350983272e-31	6.83902737064979e-30	59.3997462136531
ZNF432	2.72375623862675	2.230327106766	16.8619695540705	1.11232778820222e-30	9.37629532756753e-30	59.3550317641239
SLC35C1	-1.3204444930609	4.65868134736539	-16.9153339118179	8.8321157606058e-31	7.50550325103513e-30	59.3430060696815
PANX1	-1.6674652317969	3.69873796472568	-16.8899422012995	9.85614039061611e-31	8.34180626987165e-30	59.3408186427093
SMCR7L	0.912997370622092	5.41409881235113	16.967927934201	7.03876547205115e-31	6.03983138812639e-30	59.3315244850999
RIPK4	1.27028425130232	4.34495636946216	16.9205135987695	8.63675391544757e-31	7.34321669964134e-30	59.3171799894199
HSD17B4	-0.725139247467473	7.05575037703167	-16.9908528876555	6.3764629178758e-31	5.47995713456088e-30	59.3116972192141
IGSF9	-2.37393213144895	3.27257037627474	-16.8540863633837	1.1509151981676e-30	9.6917954552643e-30	59.3068086992336
PHF12	-1.02433852946038	5.43731971700432	-16.933928874411	8.15075515565449e-31	6.94412782593814e-30	59.2554649422153
C19orf2	-0.8890681784156	6.34450440883183	-16.9537050620581	7.48405557167523e-31	6.39894403786792e-30	59.2175473566762
MLXIPL	2.12013860052025	2.95195993706944	16.8361225293002	1.2439578895053e-30	1.04542471075812e-29	59.1839081494044
JUB	0.97597693771857	5.9178823686548	16.9477666983435	7.67826876290009e-31	6.55160034646638e-30	59.1799673936603
ATP1B3	0.808652079772673	6.92077092927149	16.9638886820098	7.16244306355684e-31	6.13651115752687e-30	59.1704909441918
HEXB	0.742734803879074	7.09893722104968	16.9642915154145	7.15001113582543e-31	6.12899980704995e-30	59.1668761044794
CPSF3	-0.825604998217986	5.92875691022717	-16.932187788836	8.21224125447778e-31	6.98939047022322e-30	59.1607902472263
DCK	-1.72090921078721	4.7729595306172	-16.8801766147012	1.02810955925444e-30	8.68827906466464e-30	59.1548308901038
AGPAT3	-0.76954360658245	6.69446436768674	-16.9499399621713	7.60661066513852e-31	6.49377012576706e-30	59.1510541587518
RAD9A	1.15151549211412	5.3619697797259	16.9073051839671	9.14376593184058e-31	7.75458120913295e-30	59.1426183121592
DISP1	1.73908357854593	2.75862653767538	16.8439342568048	1.20260122142585e-30	1.01156075992362e-29	59.1388116672211
C2orf68	-1.25676285656809	4.6548696481035	-16.8790247008585	1.03324231234286e-30	8.72724466243538e-30	59.1280870468679
THG1L	-1.08096533478389	4.66850156126104	-16.8656599020667	1.09471413912724e-30	9.23247567461626e-30	59.113285690693
CNNM3	-0.846603132352636	6.12076331612831	-16.9227809826894	8.55260988053717e-31	7.27537373561056e-30	59.0974263846448
NNT	-1.26094773245178	4.9759871099018	-16.8843011053905	1.00994105220854e-30	8.539056702293e-30	59.0933391510309
ACLY	-0.672017706608163	8.29079337750006	-16.9503050283483	7.59463971642756e-31	6.48686182929185e-30	59.0518160028064
KAT2A	-1.01261870571162	5.8590835821966	-16.904788086377	9.24373365157936e-31	7.83538781495252e-30	59.0469081367223
HOTAIRM1	2.92672285496347	1.95076983618813	16.7906229982115	1.51495606479007e-30	1.26427770596553e-29	59.0330200266884
NAP1L2	1.40133850646256	3.90753965572086	16.8458517476657	1.19266305377164e-30	1.00382973886648e-29	59.0055244746689
UBQLN2	-1.02324285544265	5.13530812112549	-16.8660911875545	1.092674069741e-30	9.21991984982262e-30	58.9943357476262
FDFT1	0.739755215164696	7.35234011998041	16.9151490576689	8.83916952811277e-31	7.50768264033306e-30	58.9509571665601
MRPL3	-0.799679338173456	6.66839344348267	-16.8991156229789	9.47307129083873e-31	8.02165287432845e-30	58.9428217190787
C9orf64	-1.36651150489655	4.40624268181464	-16.8291650847896	1.28199614965342e-30	1.07685100988467e-29	58.9425079955877
PRPS2	-0.936791430656505	5.71795283096205	-16.8754553085912	1.04931139749613e-30	8.85849763337973e-30	58.940892923387
RAB3A	2.0705092057168	2.83598768072042	16.7782195759758	1.59864985073317e-30	1.33212855523974e-29	58.921272858154
RAB39B	1.83647116976636	3.86021553302682	16.7948516873862	1.48744238244656e-30	1.24317773133615e-29	58.916173767208
ATG4A	1.14747167774969	4.64652723961849	16.843846491409	1.2030580910596e-30	1.01156075992362e-29	58.8868924824989
MARCH6	0.9690625891302	8.0725854640092	16.9119736636002	8.96122740380998e-31	7.60363100463308e-30	58.8830543598835
METRNL	1.67471652903726	6.53680402504205	16.8853635745978	1.00531343081092e-30	8.50422954824573e-30	58.8741767894469
NHLRC2	-2.13046889069893	4.80360060091971	-16.8113883364247	1.38459199426284e-30	1.16127966459638e-29	58.8665366149742
TLCD1	-1.94935850167274	4.24695771602929	-16.7831372040007	1.56492441436663e-30	1.30467576798941e-29	58.860077145627
HIRIP3	-1.32433676807181	4.57466196383387	-16.7998989472407	1.45526042382924e-30	1.21688876640601e-29	58.8423524002583
RBM39	0.664877694011953	8.49383738115439	16.9019482454676	9.35784105818819e-31	7.92809188739308e-30	58.8330718634409
C7orf30	-2.18045878660359	3.1219260274903	-16.742568742442	1.86605503907644e-30	1.54724365262838e-29	58.8207303307933
RFT1	-1.2695468901352	4.08892704640918	-16.7915814353907	1.50867548837539e-30	1.25966494596056e-29	58.8173252746948
CTSK	1.80659362086479	2.76841261520726	16.7514846657265	1.79522562840143e-30	1.49156771069038e-29	58.7919656240278
[truncated: 14,725 more rows]
