# Supplementary material for: The transcriptomic response of cells to a drug combination is more than the sum of the responses to the monotherapies
Source: eLife. 2020 Sep 18;9:e52707. doi: 10.7554/eLife.52707 (PMC7546737; doi:10.7554/eLife.52707)
Supplement: Source data 4. [file elife-52707-data4.zip › MCF7/limma_t0_TW_3.txt]

1	logFC	AveExpr	t	P.Value	adj.P.Val	B
FOS	6.2756675959813	6.70296140946639	92.9402646413873	4.163136711332e-97	6.96242983603163e-93	209.944176191269
DNAJB1	5.0600681988371	9.70935114870328	74.3557255207414	8.89785848187517e-88	7.44038926254402e-84	190.217016026186
HSPA1A	6.29429439111731	9.30862539928997	69.8670483273816	3.48112646342058e-85	1.94061196580819e-81	184.139518792351
HSPA1B	6.14938873398616	8.83758207858262	68.6415544825178	1.89397195778366e-84	7.91869675549349e-81	182.446936379135
EGR1	8.00920432230722	7.31746040913881	65.875403598475	9.66693394992164e-83	3.23339606756979e-79	178.135786177225
MCL1	3.30703269758494	10.2091383836117	58.5660334157037	7.0946554974237e-78	1.97751697564857e-74	167.729490343562
UBC	2.77904797379277	10.845093444045	56.3582709450604	2.71761409534667e-76	6.49276830436825e-73	164.102387117813
HSPA8	1.86713139858946	11.9936459746859	55.6499241534665	9.00660766184845e-76	1.88283133170942e-72	162.91933112049
HSPH1	3.57217270680617	10.3379439314484	55.2536736906826	1.77165994568525e-75	3.12870133160273e-72	162.222217854634
DUSP1	3.51816176432089	5.4953577980922	55.2219029095669	1.87078529753811e-75	3.12870133160273e-72	161.730029631713
C17orf91	2.89013192180235	6.22040122393268	51.0440560347342	3.14565379464486e-72	4.67626520593386e-69	154.608728498815
PPP1R15A	5.02166368406236	7.73047738173972	51.0090799147723	3.35536848069878e-72	4.67626520593386e-69	154.568568123167
JUN	4.09819355698783	7.6900384754173	50.0262828476568	2.09274595860557e-71	2.69223718551689e-68	152.850221756673
IER5	3.54322655474029	7.83467038761343	49.7306577761396	3.65322431875731e-71	4.3640373933498e-68	152.282936556412
NR4A1	6.73965006436511	5.57460740685181	48.4052116261884	4.61437615052729e-70	5.14472178276123e-67	149.16146345592
ZFP36	3.47962814755532	5.86929075058073	47.1916854639934	4.97939810589644e-69	5.20471587018826e-66	147.279341888814
CKS2	3.44539174275361	7.17545906184564	46.3630330507636	2.61033062916062e-68	2.56795114365189e-65	145.73159191562
DDIT3	6.13890481105616	6.72634808064563	45.6389227070686	1.1353516215998e-67	1.05486780664639e-64	144.000864662582
DDIT4	3.70160906093062	7.79816807553139	44.4020898460032	1.46984520949259e-66	1.29377322545021e-63	141.718423662571
SIK1	2.10143046803063	7.20892170867376	43.1003753367376	2.33616593828517e-65	1.95350195759406e-62	138.961772282267
DNAJA4	3.66290541287161	7.65985678493217	42.7274170464799	5.23247159473556e-65	4.16704071192179e-62	138.147272912346
ZFAND2A	4.49202813760026	6.89223470843203	41.5611028661289	6.78992710492441e-64	5.16157913194345e-61	135.557896542337
DNAJA1	2.01552693967166	9.61681679901245	41.120522160455	1.81825555553504e-63	1.32210895264209e-60	134.596622943339
MT1X	4.21334239034709	5.90502223325212	40.5208238483402	7.05599727717947e-63	4.91685410264789e-60	133.209606329547
BAG3	3.41259654415385	8.79206796542452	39.8989569877753	2.93407071244496e-62	1.96277594379718e-59	131.821650568826
JMJD6	2.62827050886873	6.14538139994074	39.7678176312792	3.97262697926267e-62	2.55531590773803e-59	131.486227205714
KLF10	2.50166753239116	7.44018767785237	39.6237599391199	5.54744249374115e-62	3.43612697278989e-59	131.198649608741
SERTAD1	4.12618129854693	5.45539804975964	39.5575698796734	6.46962496477727e-62	3.86421456824768e-59	130.974072415151
DEDD2	4.04659110098062	6.41955434437307	39.4137271532033	9.04396150309183e-62	5.21555904061061e-59	130.665090941368
SAT1	2.80682937510664	5.89732516241368	38.6538448074079	5.40440082476002e-61	3.01277331310955e-58	128.863487405572
SESN2	3.35713284759426	6.73073296517458	38.461294106493	8.54303137038466e-61	4.46480176994728e-58	128.461738363123
ATF3	5.11972106951517	5.18042201633573	38.5031076498485	7.73309266721291e-61	4.17187876666028e-58	128.179017678147
MXD1	2.60619693663704	6.88739720859648	38.3060076623656	1.2377351383598e-60	6.27269165270587e-58	128.098095236321
FAM53C	2.09987019644808	7.2283258284205	37.8574004331539	3.63931156870231e-60	1.79011313749934e-57	127.015519409843
C20orf111	2.13129278909608	6.43378349403498	37.4391330901839	1.00489953605677e-59	4.8016970974324e-57	126.00679257179
IER2	2.95949685823525	7.16835375609479	37.2074062529748	1.77154888497433e-59	8.22982876453075e-57	125.429710798403
TXNIP	-4.20403804570713	4.83387758930209	-37.1951839781648	1.8254813934091e-59	8.25117589820915e-57	125.173234143265
CSRNP1	3.32918113923374	5.15068521785139	36.2585480048414	1.86505863990955e-58	8.20822123522299e-56	123.000710076493
SERTAD3	2.13188739340636	6.08400992785327	36.1244016883656	2.61270114313218e-58	1.12037984404468e-55	122.753345735154
MT2A	3.46482469803191	7.21193164564443	35.9921419403027	3.64659688980524e-58	1.52464215962757e-55	122.415952369745
KLF6	2.60703730119035	7.1115296895036	35.9631139391068	3.92399964875193e-58	1.60060902745676e-55	122.34509345535
ASNS	2.97319770911745	7.81572324876419	35.8133944663086	5.73205613991394e-58	2.28245016390287e-55	121.949833034073
CYR61	3.3280571072391	3.93787813596911	35.7769816252388	6.28676594417494e-58	2.44511334070655e-55	121.698513808576
RHOB	1.84355053104689	7.97282296864467	34.713609244928	9.67589573298237e-57	3.67772000541812e-54	119.097913529395
SOX4	-2.07797478176695	6.64624701805417	-34.0264139515985	5.88236969204696e-56	2.18615001621763e-53	117.345350800551
DUSP5	3.31973777768257	4.47402428634682	32.9491351218494	1.06100868625325e-54	3.85745853671725e-52	114.269183719965
NEAT1	2.38074395901667	9.32769474472601	31.3268336306629	9.63172354740554e-53	3.42725414057043e-50	109.843044964165
BCL10	2.16094744822523	5.00470492733472	30.9483371602605	2.83480459433296e-52	9.87693167408843e-50	108.879578151967
PLEKHO2	3.05904671983792	3.7030997790889	30.2394314047796	2.20459750398407e-51	7.37393773132593e-49	106.751406379972
TAF7	1.36626153585592	8.41777406796868	30.0863676952058	3.45055125454305e-51	1.13151018001918e-48	106.274029095237
MAFF	4.89139587101019	3.55005147507574	30.3343431560425	1.67142481104941e-51	5.70467521224293e-49	105.995195724073
ZNF394	1.85232476287262	5.1974585255003	29.8926033182558	6.10002356129489e-51	1.96186142382876e-48	105.812409462764
TRIB1	2.46378562293908	7.1775657704366	29.8046623320172	7.90790277979173e-51	2.49531634130636e-48	105.49550160203
KLF2	4.40982075853136	3.62310599751825	29.687122667178	1.11982824843144e-50	3.46814956051249e-48	105.121212290018
EGR3	2.24204605911589	4.86247048957442	29.6499568897477	1.25033309277555e-50	3.80192193519607e-48	105.098190919652
DUSP2	4.19832541062319	3.81190515506254	29.3105971479245	3.43876911897138e-50	1.00894692536276e-47	104.088804303122
ZNF473	2.14105356494351	6.17128838010622	29.3156442460896	3.38718325084198e-50	1.00894692536276e-47	104.084042419751
USPL1	3.18749072404921	6.33987128627438	29.2133140466209	4.60370296191872e-50	1.32745393681256e-47	103.778079126234
NFKBIZ	2.48196868615215	4.85809908122177	28.9345340639487	1.06676410836301e-49	2.97342715804383e-47	102.962118942739
DNAJB6	1.32187975418898	7.80144613763983	28.9632488994703	9.78020551815408e-50	2.77227384890862e-47	102.937911759918
HEATR6	-1.09731210488954	7.84462438321741	-28.8542187365363	1.3605991826956e-49	3.73027225104937e-47	102.582085905426
ZC3H12A	2.80953524557851	5.32240791917296	28.7840389597658	1.68363825666748e-49	4.54147842008177e-47	102.501859419132
HMOX1	3.78976355501814	6.75584619051977	28.741154071658	1.91810430214764e-49	5.09180576970112e-47	102.374434595139
DNAJB4	5.88147180464503	4.68788398282454	28.5741912047138	3.19125275403802e-49	8.33914235289561e-47	101.557502578286
NFKBIA	-2.2103993799391	5.75357244973123	-28.4703833444965	4.38466017640727e-49	1.12813933523439e-46	101.552458677915
EIF1AD	1.48611976431502	6.43120715503031	28.1954518306687	1.02159503764035e-48	2.55002319544734e-46	100.632675934331
HSP90AA1	1.36682106178637	12.9413910624577	28.2699255888527	8.11887319207614e-49	2.05727326158002e-46	100.631723815846
MRPL18	1.68663490287477	6.42466694507529	28.1832108431134	1.06096124731834e-48	2.60934057355174e-46	100.607749730355
NXF1	1.12087591213319	7.46721710303826	27.9061300895232	2.5054876493141e-48	6.07272107929405e-46	99.7087016210757
KBTBD6	-2.19223083162017	4.67799213089447	-27.7541861840372	4.02504180939915e-48	9.61639988862734e-46	99.3408292508976
LRIF1	2.78766980416019	5.46769695928258	27.395354791301	1.24299697783207e-47	2.92787062778361e-45	98.19432298291
PPM1D	1.26317799671821	8.86931357002667	27.3875896343038	1.27386082178816e-47	2.95889560883128e-45	98.002956275417
CHAC1	5.73423670358731	3.60301126371288	27.1055262970301	3.11624842336756e-47	7.13919707293138e-45	96.9060096236984
CLK1	2.17688001526046	7.00246078561596	26.8822474342818	6.35889787302129e-47	1.43711091930281e-44	96.4771618456043
ANKRD57	2.34468069784701	3.69452958771193	26.6916288988636	1.17323070301374e-46	2.58172503647393e-44	95.9752140328194
FOSL1	4.4752870023338	3.29180561096025	26.8658746272762	6.701513463937e-47	1.4943481489451e-44	95.9123882671234
VEGFA	1.77355879729543	7.06037922764422	26.5840987359388	1.65988225436155e-46	3.60517802882371e-44	95.524273439028
NR4A2	2.5956744133644	3.36593399408852	26.483054982202	2.30199186049561e-46	4.93570665063188e-44	95.2380053261526
GEMIN4	-1.45451870981339	5.6027002266946	-26.2173485320791	5.46446977941098e-46	1.15680750115024e-43	94.3584039127118
HSD17B7	2.8530704832042	4.381094666947	26.0379704657596	9.83187433698833e-46	2.05535333014741e-43	93.8472955159814
CHORDC1	2.27811286351287	6.49101414277378	25.9356464009605	1.37638653528143e-45	2.84181338469712e-43	93.477817919812
CCNL1	1.41445314600557	6.92425604820124	25.670380990031	3.30765842071366e-45	6.74600968634332e-43	92.4966613152397
ZNF227	2.20444713528968	4.55277220437063	25.5484664525166	4.96032186338741e-45	9.99474974015555e-43	92.2379323164977
TNFSF9	2.83227318252588	2.00851173642848	25.2686676669348	1.26409676060771e-44	2.51675645528611e-42	91.0483179438008
NR2F2	-1.33899832967584	6.03322532752457	-25.0679181714893	2.48497056797965e-44	4.8892526798696e-42	90.5185392112455
CRKL	-1.12117755547816	6.67018085070516	-25.0431553094737	2.70177841746548e-44	5.25401654112705e-42	90.4194854054883
PI4K2A	1.25906579646124	6.12383947389819	25.0280057730328	2.84372716376241e-44	5.46649345824857e-42	90.4083774491284
IFRD1	1.60853090670079	7.38493088016067	24.8883557452079	4.56402341741597e-44	8.67371904918917e-42	89.8735483400662
LOC284454	2.43338263477005	4.08158548463672	24.7942697332021	6.28416325105737e-44	1.1549049034141e-41	89.7135626453308
RNFT1	1.92108380354797	6.72540781486655	24.8054684560734	6.04915331647844e-44	1.12831384172753e-41	89.6565922551068
HEXIM1	1.24638019209375	6.03291130128041	24.8043603347475	6.07200704110723e-44	1.12831384172753e-41	89.5962348787627
EZR	0.739894516488931	8.16263350951487	24.7580964602889	7.10808383460893e-44	1.29212602228261e-41	89.3576660353676
TSPYL2	1.66536112552583	6.38540384366304	24.7024819441723	8.59260724688052e-44	1.54519100641753e-41	89.3071555337978
PMAIP1	2.15256445967589	3.6131509531064	24.2618801000987	3.90402006239652e-43	6.87271910773888e-41	87.8911479770981
MARS2	-1.71356608517205	3.72991524945803	-24.2024515035255	4.79554655163379e-43	8.26811551850758e-41	87.683034978478
HSD17B7P2	3.91660908568565	3.7190281721565	24.2122826017815	4.63500597717203e-43	8.07456666273178e-41	87.570460817863
DNAJB5	4.07699938862112	3.26439722128384	24.3126806312591	3.27551231472028e-43	5.82762425014702e-41	87.5504402073913
STIP1	0.905020916882028	9.50524692810074	24.1366694029561	6.02417697522414e-43	1.02804424218009e-40	87.1721487429146
RSRC2	1.47752324541085	7.26264497055346	24.1033240817573	6.76371798781273e-43	1.1311641962818e-40	87.1583674321223
MAP1LC3B	1.26139505564479	7.62558097053956	24.046559511081	8.23960155148794e-43	1.36434748858499e-40	86.9695562855845
FOSB	6.46755391821348	3.51542458263948	24.1040901927889	6.74573952727818e-43	1.1311641962818e-40	86.5045017728954
HSP90AB1	0.707325995801392	12.2065673647244	23.9716096921288	1.06981908159155e-42	1.7540837569154e-40	86.4724947508177
RANBP6	-2.11387729868314	4.16235686138574	-23.8210290016282	1.81098478581701e-42	2.91220284211574e-40	86.3622602628205
TCP1	0.857787746362118	8.46763496653647	23.8671424104353	1.54098607783588e-42	2.50208263744924e-40	86.2593310931449
HIST1H2AC	1.91372694239318	4.13318382291511	23.7681497801453	2.17990252427504e-42	3.4720656967596e-40	86.1683517719093
UBE2B	1.73294982481647	6.84805985928007	23.5034366704989	5.53919835330485e-42	8.73939181704437e-40	85.0847307734992
SLC30A1	2.93519003094919	5.6169025225889	23.4538684523514	6.60150405152588e-42	1.03180891362354e-39	84.9486251142268
HBEGF	2.94607267576279	3.73757462923029	23.3110535169182	1.0960000024632e-41	1.6971763001106e-39	84.5322950715881
JOSD1	0.98675961382999	6.37289351410987	23.0848490222273	2.4573640166203e-41	3.77036291871174e-39	83.5744840696209
SERPINH1	2.24239604202487	9.03932703530522	23.0518132162666	2.76618235941537e-41	4.20560307080569e-39	83.3488029319712
HIST2H2BE	1.58982394185371	6.55361154601822	22.9608365868022	3.83464966954287e-41	5.77753883544459e-39	83.0957902265546
ING1	1.54850810710058	4.29817664606209	22.8694223678403	5.32898643816348e-41	7.95731867784339e-39	82.9645552138455
C20orf177	-1.70211721466383	5.95687823904113	-22.8419844734813	5.88326545015934e-41	8.70723286623583e-39	82.7315166947675
ZNF165	2.35392696194648	4.57965752817723	22.7758441999816	7.47059163993742e-41	1.09594889987994e-38	82.654055262998
FAM84B	-0.819449450880981	8.55727002887833	-22.5490118806916	1.70099444949563e-40	2.47368966724912e-38	81.5287835867178
CYP1A1	-2.20621602448755	6.56248199634734	-22.4246292769451	2.67729035332978e-40	3.85991412664545e-38	81.1780522732374
UBAP1	1.00566366271238	5.95128342001884	22.407355727346	2.85174934181126e-40	4.07629538397022e-38	81.1762906266622
CDKN1A	1.25548983755106	8.02918651422638	22.3040714478035	4.16235839998137e-40	5.89926117638038e-38	80.6754165450036
AZI2	1.71956760135299	5.87323128721534	22.2620757577624	4.85581545898518e-40	6.82425695261077e-38	80.6684211560831
AVPI1	1.68498539924669	5.07343721949648	22.2425704064498	5.21643886887682e-40	7.26997697025799e-38	80.6014217427196
ZNF410	0.948437945196389	6.63252422262764	22.176262963595	6.65694978077792e-40	9.20089488708512e-38	80.2810606087125
ZBTB9	-1.26712135067579	4.52789890907697	-22.1234994851615	8.08532259489564e-40	1.09934093558565e-37	80.2078924656273
GATA3	-1.35327857724809	8.8585694612958	-22.1718235172571	6.76664250230012e-40	9.27584665643174e-38	80.1440538401088
TFE3	1.20283927673704	6.72470095457409	21.9557760628546	1.50299037649269e-39	2.02709766584385e-37	79.4781876195333
MAFG	1.51594996318319	6.70722584074029	21.8396847277594	2.31276414508983e-39	3.09429340499858e-37	79.029663341949
CCDC117	1.47092976640454	6.53815852182042	21.7966032704622	2.71494005621721e-39	3.60354424604576e-37	78.8645188842788
ID1	1.78547387769237	5.48612224946422	21.5185068664462	7.68117295439263e-39	1.01149556290758e-36	77.846484934998
CCDC9	1.46345918538277	5.80123188275644	21.4327469277964	1.06044320964535e-38	1.38553533110225e-36	77.5903656594776
ZCCHC8	1.11248985915127	6.2093422356505	21.3716870343036	1.33484726861591e-38	1.73054152870794e-36	77.3032508883422
HIST1H2BD	1.51369303624559	4.80045892327811	21.2319384661417	2.2640031137085e-38	2.91255292874315e-36	76.8424562877473
GTF2B	1.48699011952314	3.98341630484555	21.157088928162	3.00726324768339e-38	3.8391962255158e-36	76.6365256384784
MAP3K14	1.60543071363046	5.93432447964536	20.9532055805949	6.53803972220415e-38	8.22121626422121e-36	75.6981628457729
UBB	1.29063402000356	10.3065917317109	20.9734595899027	6.05129139820709e-38	7.66680282906177e-36	75.5494923075839
RBM23	0.80958137545354	6.65364676677852	20.9231721729232	7.33345195812333e-38	9.15258586176526e-36	75.5302148936629
PPP1R10	0.913635904619111	6.9101267595695	20.8780450263789	8.7159316981419e-38	1.07974253125722e-35	75.3267951331654
HIST1H2BG	3.06853722000442	3.1745000519762	20.6757183760814	1.89615691080798e-37	2.31469548732501e-35	74.8500585930137
RBM39	0.809040285644688	8.49383738115439	20.7048105719114	1.69515081687519e-37	2.08453693098682e-35	74.5952187485469
SPATA2	1.05769714655584	6.15744549492513	20.655632969933	2.04879627765837e-37	2.48290354692453e-35	74.5176938297272
TSC22D3	1.26986785220159	6.02488184372022	20.5486032691012	3.09758741234124e-37	3.72691020748165e-35	74.1637014568592
MT1F	3.34282800293291	3.917475381179	20.4545114521984	4.45998778950284e-37	5.28998835401741e-35	73.9945446962178
EIF5	0.989099459915924	9.97274882645205	20.5161860732771	3.51167438383642e-37	4.19494588537716e-35	73.7889993151694
MBLAC2	-1.77187434377524	3.5040491087485	-20.3737764496944	6.10287963701903e-37	7.13738175171373e-35	73.6486030993489
BRD2	0.70875148348725	9.33574667072424	20.4048569322697	5.40831174287415e-37	6.36962011181882e-35	73.3831621511645
TP53INP2	1.88890017208538	3.91068928026686	20.2941677547504	8.32081555881047e-37	9.59705651072733e-35	73.3733365530909
HIST1H2BK	1.33688910465488	6.8692401322211	20.3524410080234	6.63108021797814e-37	7.70126288649072e-35	73.2732758308368
KCTD5	1.03127635002013	6.66709474526224	20.2882609825425	8.5146789978437e-37	9.75338983287246e-35	73.0677017012776
GABPB1	0.993603169309016	6.57968601663427	20.2727989621693	9.0439854738894e-37	1.02892253785936e-34	72.9985522100691
JRK	-1.36301973642358	5.07276671929655	-20.2146543788538	1.13491611482163e-36	1.27384812780382e-34	72.926409166708
WHAMM	0.986276902703244	5.47808293282616	20.2049302784323	1.17888494679082e-36	1.31437812334198e-34	72.8621039170907
CBX8	-2.29910419078476	3.76947258085776	-20.1490581355343	1.46695043851723e-36	1.61403152195804e-34	72.8088468952676
IRS1	-1.17726221401279	7.1920280968264	-20.2166591381614	1.12605885175585e-36	1.27244650248412e-34	72.7642375971236
ZNF10	2.37971380113632	3.83154458244615	20.1344648346171	1.5532477400358e-36	1.68678670158173e-34	72.7530736591426
KBTBD7	-2.22586814638778	3.34790300171393	-20.1291052457047	1.58621094503838e-36	1.71147044160142e-34	72.713428045181
DYRK2	-1.47850988550997	5.60795132242407	-20.1493540010111	1.46525174268847e-36	1.61403152195804e-34	72.6686054651567
AKIRIN1	0.959321140056482	6.43052620451594	20.1433208286369	1.50028613733208e-36	1.63992061181318e-34	72.5228907916065
AHSA2	1.41563529041199	5.44662855817385	20.0892066758255	1.85482060212513e-36	1.98846280448338e-34	72.3965485642075
ZBTB5	1.0650474704625	5.59405603989726	20.0045332979789	2.5867985172271e-36	2.72085650327711e-34	72.041631796189
SNAI1	3.12328070757131	2.99637033650272	19.9719567272385	2.94063499704886e-36	3.07369873066532e-34	72.0138032542237
PLK2	-0.906930063514883	8.56393687860043	-20.027674294831	2.36180860239931e-36	2.49992956117254e-34	71.9734919076786
CDKN2AIP	1.37634188509983	4.64731006199635	19.9414945814729	3.31555337412467e-36	3.44405680924603e-34	71.8784192643146
HSPD1	0.968881137357782	11.0907695448554	20.0360106774805	2.28568043292801e-36	2.43475920766166e-34	71.8579381801704
NFKBIE	2.26654853533492	3.73592589417909	19.8718723084526	4.36364151616114e-36	4.47714973719503e-34	71.7183418373698
TSPYL4	1.07020076921301	5.95264664965326	19.9211010254664	3.59312783416583e-36	3.70934999374008e-34	71.6689468253745
C15orf39	-1.325553606165	5.55523690732691	-19.8206044725837	5.34386805901129e-36	5.4494420377381e-34	71.2975484365392
TBX3	2.46067757359028	4.71689793940831	19.7545921849371	6.94027064934696e-36	7.03449008119264e-34	71.1834749624909
STK40	1.62406099573364	6.58507542584907	19.7167240587712	8.06494590625332e-36	8.12519008049281e-34	70.8642471780285
LDLR	1.61162539014333	8.50263837961225	19.6899266255524	8.97023367859965e-36	8.98312503238925e-34	70.6018861796498
ZKSCAN5	1.17503812671773	5.08868034185867	19.6016193379565	1.27445810555004e-35	1.26118564243898e-33	70.5324508101735
JUNB	1.83019131818259	6.40385295725961	19.6304984189426	1.1360595218093e-35	1.13092020492492e-33	70.4556425406062
HIST1H4H	2.00485257833061	3.31182974068753	19.509612249603	1.83940144386429e-35	1.79895612556645e-33	70.2904931481231
ERF	1.366275463744	6.72839574017194	19.5836439631269	1.36906046502791e-35	1.34683336571334e-33	70.2729354221076
BBC3	2.44734200806115	4.62839357349707	19.3881013799523	2.99098805703998e-35	2.90821420150794e-33	69.7946497173881
URB2	-1.17213122691323	4.90625582190586	-19.337296469444	3.66713136646229e-35	3.54503496952112e-33	69.3984832197195
ALDH1B1	-1.14598471171894	4.11482585509358	-19.2985814605055	4.28417982198168e-35	4.11773697372538e-33	69.2740227994802
MED26	1.16015229053613	4.98128420755523	19.2511358661451	5.18500419949043e-35	4.95508629898731e-33	69.0790031070912
TES	1.575919922029	5.93738087172614	19.1799672867682	6.90712056206213e-35	6.52625334914843e-33	68.804005225019
HIST1H2BJ	3.18494943047008	2.44799596448047	19.1507549201427	7.77138256094281e-35	7.30160685107908e-33	68.7898269241728
DNAJB9	1.76677249305022	6.3183972105024	19.1880970545058	6.68429964122513e-35	6.35160381817325e-33	68.7766393644226
KIAA1683	2.80474623744413	2.97071222917776	19.0438826626709	1.19730712078263e-34	1.10020682900927e-32	68.4244547219344
NPY1R	-1.20584797343209	6.34622103429305	-19.1355632528228	8.26310293899865e-35	7.72023092468232e-33	68.4239259246073
FEM1A	-1.45524332686753	4.20572809812362	-19.0672677899881	1.08913138751559e-34	1.00633333286247e-32	68.4078337757517
EIF4A2	0.912661169058227	8.40691795017628	19.1098500381409	9.16790477709822e-35	8.51800219401059e-33	68.2812588908322
SNIP1	1.15236256551476	5.15271615888027	18.9934356048251	1.46900133625259e-34	1.34249062008133e-32	68.0619998045133
ZNF16	1.45215629199284	3.90986490177396	18.7276009791001	4.33821491912859e-34	3.83874636547654e-32	67.0943196789345
INSIG1	1.31850010384778	8.29926565363552	18.8124803888101	3.06716075781416e-34	2.78778241922196e-32	67.0725912573247
KATNA1	1.48790589420967	4.46301080573535	18.7350848851948	4.20745137331274e-34	3.76285651161937e-32	67.0698939274133
GRPEL2	1.19881617300722	6.00372094482215	18.7776481880646	3.53574678565398e-34	3.1963150942312e-32	67.0268856974723
SLC25A25	0.886922970465633	6.24587187674517	18.7483081787295	3.98603382504563e-34	3.58400159623996e-32	66.9408979383124
HERPUD1	1.55818264138004	6.39996889195011	18.7315493315794	4.26872450199518e-34	3.79734832826422e-32	66.9214029128368
MEF2D	1.38292256305033	5.28492277923607	18.6718956111082	5.44932857457133e-34	4.7965563726911e-32	66.7613441686108
CXCR7	-1.24962695831665	5.6958442201875	-18.6402056135614	6.20520014843995e-34	5.43328624515758e-32	66.4895638543813
RABGEF1	1.09827322075425	5.88654567599332	18.5859515284951	7.75286501123556e-34	6.7530684608283e-32	66.306110528401
NDEL1	0.985059652250333	5.98443233750605	18.5697364028831	8.28697842072628e-34	7.14388799526939e-32	66.2498320797782
TCEB3	-0.765657570914511	6.14385835806823	-18.5765566910931	8.05794814329601e-34	6.98244169681256e-32	66.2023545643072
C10orf2	-1.05331038139969	5.01253274646526	-18.5300407269618	9.75637905009084e-34	8.36747093506252e-32	66.1064526805285
HSPE1	1.43150181291855	6.60915666135536	18.5212583292073	1.01154379176201e-33	8.63115223134073e-32	65.9532664476525
FXR1	0.980247651405987	7.71544633407064	18.4833720715412	1.18234313741383e-33	1.00373130102075e-31	65.7735364569386
PER1	1.27802225042388	5.39870026442163	18.4316318878966	1.46354413526307e-33	1.23617737970402e-31	65.7122642169066
MEPCE	0.880677534718486	7.48686322051248	18.4272465918068	1.49027428335637e-33	1.25242950325889e-31	65.4864175589759
HBP1	1.17083174470891	6.10881226071028	18.3625799520284	1.94669888550688e-33	1.62782960806085e-31	65.4185452089758
LATS2	1.27781661915993	5.77404174195723	18.2014183556694	3.79721608943662e-33	3.15943491938996e-31	64.7621607694721
LYSMD4	1.53664328073261	3.6347694799667	18.1082680420441	5.59533323536536e-33	4.5870761288358e-31	64.558868598165
FBXL12	1.29522444953443	3.59289466228506	18.089271467239	6.05645834064888e-33	4.91690336354427e-31	64.4262211732706
UBE2D3	0.805188754851851	8.18873705349795	18.1248475497665	5.22186134020052e-33	4.30199059376914e-31	64.21920254809
IDI1	1.16602677826615	8.24081320584377	18.104744843967	5.67810108224564e-33	4.63222256095006e-31	64.1274963502923
SKP2	-1.43107428572529	3.7838978800719	-17.9847525673809	9.37131357949593e-33	7.46313563349952e-31	63.9993517228857
ENGASE	2.7970330793468	5.02638530531169	17.9852544958447	9.35165804178705e-33	7.46313563349952e-31	63.9607666498782
DYNLL1	1.01044052802867	7.46873458352603	17.9918126450129	9.09862377945292e-33	7.35098473852998e-31	63.6989300108535
TNFRSF12A	1.38154933699715	7.7135180348065	17.9815984967234	9.49578298282237e-33	7.52642059738016e-31	63.6580975194228
BCAS2	0.952630174315032	8.31544222196583	17.9868880505278	9.28797499245792e-33	7.46313563349952e-31	63.6352528577887
C14orf169	-1.22598752353206	4.136359232241	-17.8918324801233	1.38307599013454e-32	1.08086742331823e-30	63.5363349489563
DNAJB2	1.67150176312027	6.43803462702827	17.892599317958	1.37863414272322e-32	1.08086742331823e-30	63.4322538779819
PPP1R3D	-1.34328984704327	4.11804415707143	-17.8329308947447	1.77112146575326e-32	1.37768536712826e-30	63.313624593916
GADD45A	1.27047172522367	5.41162096556908	17.8137138274606	1.9201285607525e-32	1.48667731713078e-30	63.2071226254935
ZNF263	0.922838712649872	5.54161663871086	17.7876503177398	2.14261069547961e-32	1.64371657207344e-30	62.989322482028
HSPA6	10.4608935751558	4.58931929883194	18.1581441121719	4.54590736891646e-33	3.76365122959203e-31	62.9436542906752
ZMYM5	1.40341707774065	5.37768604896849	17.7347890799759	2.67685601988375e-32	2.04418904459068e-30	62.8644111857438
AZIN1	1.20902731584026	9.65199339190434	17.7883197769068	2.13658330324893e-32	1.64371657207344e-30	62.7417941875385
PNRC1	1.34995460374248	5.19933224060621	17.6268696497428	4.22166141465385e-32	3.20923024993959e-30	62.4384905665007
TFAP4	-1.47000679861246	3.62791556878379	-17.6056263275339	4.61855506268915e-32	3.49505497142141e-30	62.411918006548
DUSP8	1.82390591223488	4.82636977027783	17.5745467026342	5.26795783336231e-32	3.95073214372875e-30	62.2544872974776
C19orf26	3.24854117106121	3.12297038383394	17.5095393932288	6.9394063023396e-32	5.15798360001456e-30	62.1110846881881
C16orf72	0.891247968034823	7.06883648947183	17.6010107441868	4.70964271920923e-32	3.54793084847095e-30	62.084113249386
EGR2	7.10823655875854	0.960513806880349	17.9350368567575	1.15395080908133e-32	9.10314779767741e-31	62.062164085467
SPOP	0.952396423093814	6.20836675612073	17.5490906044613	5.86786173550945e-32	4.38098748502946e-30	61.9570036336446
RASD1	1.94695880464185	5.29286842191389	17.4519390703593	8.86258308293812e-32	6.55831148137421e-30	61.6325935438531
ZNF295	1.85543505978445	6.42766817643158	17.4227170645218	1.00352280095856e-31	7.39335476794318e-30	61.4289137752636
NR4A3	4.64006714708167	2.87919617686624	17.3301828798625	1.48843176048899e-31	1.07295399838008e-29	61.3277364423007
BCL7A	-0.999390866658162	4.8387587184499	-17.3703592926505	1.25411903482849e-31	9.11908119063987e-30	61.2762617678216
BMF	-1.60280216567878	3.93161958495479	-17.3126273001644	1.60421498307679e-31	1.15145456553546e-29	61.1594858395426
DUSP4	0.795412595353154	6.12907799082694	17.3496591663279	1.36979556498041e-31	9.91708269642097e-30	61.1116232114094
HIST1H3H	2.21751409386554	2.3952485765391	17.2639743268714	1.97475884790073e-31	1.38764146942403e-29	61.069203094623
HIST1H3D	4.49969736436289	1.33092399218058	17.4209415710081	1.01113169784953e-31	7.41673969948929e-30	61.0634745963582
MBD1	0.795046150495997	5.7623391564597	17.2948679933606	1.73057745160277e-31	1.23684518378652e-29	60.8917304186228
PHF1	1.13968248942095	5.47884563925387	17.2698827288003	1.92551537466111e-31	1.3640119564822e-29	60.8569130524412
C1orf51	2.4072320568709	3.10303162599022	17.195729586467	2.64440753333752e-31	1.83506521110111e-29	60.7822272937353
KDM6B	1.64353309620696	7.18789582028028	17.2699899119385	1.92463357127901e-31	1.3640119564822e-29	60.7128201239466
ATXN7L3	0.858445882953059	6.40371953744931	17.2689779160025	1.93297556617006e-31	1.3640119564822e-29	60.712469507786
PPME1	1.00861785706243	6.25077707339023	17.2398963233832	2.18890629199218e-31	1.5316848881706e-29	60.6310842670396
TRIM26	1.11385812683492	7.15230588866758	17.2386046380176	2.20103397539904e-31	1.53375384185723e-29	60.5344627417096
ARC	4.39478041742667	4.0042190707178	17.112782085564	3.77406808302473e-31	2.60816176117792e-29	60.4147549132026
HIST1H2BO	4.6968674304391	0.870765794074285	17.3721850274993	1.24440103620487e-31	9.08793141025779e-30	60.4087857006154
GZF1	0.850866366998125	6.16746116026674	17.1094386245412	3.82864014678543e-31	2.63498674135142e-29	60.029379904065
MKNK2	1.43799536235144	7.02638550019131	17.0858471143478	4.23696673533619e-31	2.89220537476582e-29	59.9160985678249
PRSS23	-0.756476622071101	7.51479796878689	-17.0946917309537	4.07898040858504e-31	2.79577329316296e-29	59.828096414181
CYP1B1	-1.36711392663001	8.20586678357135	-17.0531166044678	4.87714248233204e-31	3.31566385668785e-29	59.6605290529207
CCRN4L	1.90358934918188	4.71854127501256	16.9243593359756	8.49452390849069e-31	5.705317985767e-29	59.4661345839647
GPATCH3	1.3091421042518	4.12696275573674	16.9154378965751	8.82815034331982e-31	5.90567945366722e-29	59.4363978308105
LRRC8A	1.15902465504348	6.19215348883171	16.9603621110556	7.27221081705125e-31	4.90405055259537e-29	59.3895342202208
CASP9	1.60746550945504	3.47318160895107	16.8736767346308	1.05741206378893e-30	6.98978630624743e-29	59.351580391337
RNF10	0.600002372647528	7.60975377557664	16.9626260918021	7.20154931312049e-31	4.87606116245454e-29	59.3015422723164
GADD45B	1.39919522802997	5.51505952483269	16.8713687675334	1.06801783610983e-30	7.03209853980344e-29	59.1730090524079
C12orf44	1.2004818229452	6.3847631006826	16.9037444635255	9.28550365131713e-31	6.18688299062262e-29	59.1192460125184
CEBPB	2.17814906888126	6.98346303410079	16.8818406901099	1.02073998565526e-30	6.77414901591215e-29	59.053150472255
TBPL1	1.37589734776394	4.51512263419688	16.8200719106462	1.33348238705315e-30	8.71139040667063e-29	58.9776307111657
ZNF526	-1.43144699343627	4.17043248515249	-16.7862232303762	1.5441269480988e-30	9.97064829343799e-29	58.92462877777
KIAA0174	0.532772300062534	7.48951513306439	16.861934722285	1.11249538883813e-30	7.29622465997213e-29	58.8754379056298
RND1	2.58743512022521	3.32648936926284	16.7497900843698	1.80847611601359e-30	1.16326748323889e-28	58.8722752892094
YPEL5	1.03464331632844	5.7418497596113	16.7959566411764	1.4803363427941e-30	9.59579263445294e-29	58.7585829300629
ERRFI1	1.24725087458561	6.55432031024979	16.7991112862079	1.46023609944016e-30	9.50233016616234e-29	58.7462824419735
FANCF	-1.38067074642961	3.46324363470904	-16.6631518467921	2.63517225868246e-30	1.66934169902294e-28	58.3907268554861
ETS2	0.764588750851685	6.36117609938898	16.7020291059334	2.2253173700044e-30	1.42590834084113e-28	58.2531581654016
TIPARP	1.52233175525358	6.20178252492669	16.6806511395998	2.44203828400492e-30	1.55880336876711e-28	58.196543010402
E2F2	-1.0094430613659	4.25721772623301	-16.6631718343694	2.63494311191348e-30	1.66934169902294e-28	58.1560034889654
ARHGAP10	0.83942690023636	5.04960388756496	16.6126936310767	3.28261734034466e-30	2.07164122263864e-28	58.0167796742291
TFAP2A	-1.0958787686295	6.58279124728803	-16.6110422395282	3.30632273127399e-30	2.07875719390324e-28	57.8707066637317
STX5	1.0390999162208	5.97928525378897	16.583799214816	3.72322979909943e-30	2.332108432964e-28	57.8667948127979
DUSP10	2.52913714298351	2.65135397352581	16.515138494112	5.02441047297644e-30	3.11215706481696e-28	57.8290580875962
ZNF77	1.67749634943868	3.12848777181991	16.4813240764424	5.8248555450135e-30	3.58142956377963e-28	57.6913181748983
STRADA	0.634570699240191	5.77021417939664	16.550354277757	4.30815619933807e-30	2.68841807006455e-28	57.6350934436333
CWC25	1.15081534884851	4.42434922387427	16.4986224684243	5.40050734566797e-30	3.33277065863288e-28	57.6146305101081
TACSTD2	-0.938604956317284	5.95613205094542	-16.5326081837685	4.65523766033338e-30	2.89420797886303e-28	57.5000613208935
DCUN1D3	2.11718454562894	3.72981848959359	16.4359866410815	7.10332520068229e-30	4.335620826869e-28	57.4865049165602
FAM46C	1.42164683269288	4.75801050615648	16.3985054117262	8.37125990773886e-30	5.05418594574096e-28	57.1539983188406
PPAPDC2	-1.45371420685222	2.95072915487275	-16.3607034861112	9.88117598565346e-30	5.92303896717091e-28	57.0945227947358
C11orf84	1.38463734234661	5.4605654269691	16.4085378091856	8.01107799361685e-30	4.85424885381334e-28	57.0701491533546
SNW1	0.765065983443665	6.72469376412423	16.4313854786986	7.24792733826057e-30	4.4077940656389e-28	57.0315501277376
TULP3	1.11460181640624	5.60455577328972	16.3740679178011	9.31834062926618e-30	5.60575283035423e-28	56.9470871144329
TUBB	-0.641058601612599	10.4297180764044	-16.4579431891733	6.45227638103092e-30	3.95266923796195e-28	56.9299916365691
STK17A	1.27736316749447	4.80121225183334	16.2683373692214	1.48289223327282e-29	8.85710346759094e-28	56.5041734050117
ZNF507	-1.46413862958882	5.05189070610121	-16.2329906980131	1.7326092842527e-29	1.03117998825061e-27	56.3595763181354
OVOL1	1.36122172447177	5.29803650258219	16.2270727305522	1.77837719476356e-29	1.05466596472432e-27	56.3180230123192
SNX16	1.58369053078155	4.93669039968733	16.177201408039	2.21575885823188e-29	1.30480109665739e-27	56.1471593897099
MOCS3	-0.994929193439649	4.65299512582891	-16.1863685242061	2.12793386359655e-29	1.25751116377345e-27	56.1345609262267
PPARGC1B	-1.44698530633916	4.37955353400378	-16.1655578244131	2.33259036962037e-29	1.36399445250109e-27	56.1128948989713
ADO	-0.848489908775648	5.03007161729773	-16.1669777977479	2.31801676022074e-29	1.36022850168181e-27	56.0134189559637
RNF19A	1.21506647808652	6.27694976876051	16.1430819892398	2.57594460416886e-29	1.4958367208375e-27	55.8232764498715
DSCAM	1.04107333782533	7.29996502471082	16.1583135469933	2.40838853815242e-29	1.40341079832965e-27	55.7922342312805
FAM83D	0.904334593930157	5.76664867759842	16.1139650200367	2.92961379420761e-29	1.69532391329855e-27	55.673101876346
RHBDD2	1.17905947359905	6.6076234257322	16.1009046625441	3.10375617913943e-29	1.78990408068717e-27	55.5886625507534
RNF19B	0.984049791607757	4.48151610863929	16.0329273547042	4.19335993929039e-29	2.4099571005049e-27	55.5228528536183
C5orf41	2.43713979288396	4.81563713303347	15.9785581450989	5.33654121181489e-29	3.01514578467541e-27	55.4417712826966
KDM3A	0.919268975278321	6.19680587958183	16.0267692907594	4.30935694805894e-29	2.46813991778554e-27	55.301283515764
CBX2	-0.942415881258376	6.35237729928262	-16.0222391806162	4.39674577402515e-29	2.50959646159715e-27	55.2388483200908
TPD52L2	0.586309877090097	9.07026353119499	16.021434836793	4.41244753453557e-29	2.50999226420316e-27	55.0907074676924
ZNF200	1.11253825049565	3.85869762062674	15.9300547598176	6.61909429627164e-29	3.70226531808853e-27	55.0752558949278
PRMT6	-0.622208199786463	6.70457695712868	-15.9845905558405	5.19559610199342e-29	2.94546268507586e-27	54.9970954002577
RASGRP1	-1.48811338902475	3.33270334272673	-15.8818419230227	8.20171287013237e-29	4.55699156279381e-27	54.9047425483886
IMP3	-1.15717468827009	5.54859429173805	-15.9400017249773	6.33293983407238e-29	3.55409683842371e-27	54.9037855546016
FKBP4	0.886494885502447	9.34824450160857	15.9462425817404	6.15979214160907e-29	3.46856443691145e-27	54.7426647711095
ZFP36L2	-0.979757858130366	6.47944723981252	-15.9018067184775	7.50471515666186e-29	4.1836285426671e-27	54.7327331582806
LOC493754	1.24093814361432	4.00119447236721	15.8263576265733	1.0500503177832e-28	5.79572327214729e-27	54.6731950396107
PVRL4	-1.6496917121751	3.06407816943519	-15.7630982556301	1.39237960513235e-28	7.58506726913143e-27	54.5302230287098
CASP3	1.18318337528248	4.24171231251779	15.7897472299016	1.23624914639674e-28	6.77869859814398e-27	54.4410823981426
SC4MOL	1.21721076714661	7.0304553009857	15.832777934067	1.02043360810664e-28	5.65090452383292e-27	54.3826371232889
MAP3K8	-1.08901844776544	4.93944866183709	-15.7581014903703	1.42379286157613e-28	7.70599087928775e-27	54.2768284630622
AP4B1	1.35749885107134	6.59918364442524	15.7943779593006	1.21097331206499e-28	6.66194660229437e-27	54.2241891426286
RNF114	0.530425887670829	8.5965685655864	15.7599307576947	1.41221085827891e-28	7.66812155644691e-27	53.9476925663403
IRF2BPL	-1.27963120973967	6.34974601381072	-15.706611959125	1.79212681040387e-28	9.63714751678276e-27	53.940999144148
FUBP1	-0.623970503198396	7.09185198545167	-15.7250831644235	1.65008536361525e-28	8.90194439390367e-27	53.8632520679015
GOLPH3L	1.54442343084003	6.4418847860992	15.6889084840576	1.93980439551431e-28	1.03978489456991e-26	53.8611674313104
HSPA1L	6.02306853801436	2.40146108599216	15.7690653131035	1.35577867867188e-28	7.40981785036228e-27	53.8290798621198
KIAA1383	-2.22725752931648	1.92906391262612	-15.5841890387273	3.10116936712474e-28	1.63094202816963e-26	53.7670709790941
HPS6	-1.44343016134652	3.34199510115506	-15.6154979063401	2.69488892076805e-28	1.426244376928e-26	53.6932136315899
PUS3	1.51177837650114	3.28305602265219	15.5864632635042	3.06968540390706e-28	1.6194769304398e-26	53.6712359459508
PP7080	-0.920596489311791	5.38811444379684	-15.6562402197271	2.24523196503875e-28	1.19583628609261e-26	53.655188286464
ZFAND5	0.720883960417049	7.3783348637856	15.6580624454054	2.22698603509138e-28	1.18990780993189e-26	53.5540374137783
DAG1	-0.773846561747893	6.73914512981625	-15.6519493719249	2.28879258381077e-28	1.21516721179846e-26	53.521020253652
ARPM1	2.84495166113676	2.5932433303221	15.5188337698695	4.15909179280527e-28	2.16014444543091e-26	53.4704649267458
FJX1	-2.7810419299502	1.5080789708156	-15.5110474912031	4.30725713456593e-28	2.23017239376101e-26	53.3831463942695
PSEN1	0.693030793427842	6.82298316835372	15.5754956507126	3.22454355087176e-28	1.69050991676424e-26	53.2366490700606
EPC1	1.08434039799711	5.50159202909776	15.5547416871287	3.53942535397382e-28	1.84979217562057e-26	53.2069952514272
KLF4	1.00745302046343	4.91206510458347	15.5210919296195	4.11708832357553e-28	2.14499019076253e-26	53.1845578498864
ZNF408	1.15612016414792	4.39084973746782	15.4674289958854	5.24112276120278e-28	2.70532521785047e-26	52.9571336470241
TMEM88	3.22781855530096	0.563480349277228	15.4254920002611	6.33081476607567e-28	3.25773988147229e-26	52.704728890361
ZNF7	0.765750879603571	5.2031959940249	15.3906347255795	7.40829417749401e-28	3.80050036271196e-26	52.4880702770868
SOCS1	2.80190491286216	1.69538940590711	15.2850982925458	1.19339112637477e-27	6.04796157499746e-26	52.388182715129
SDCBP	0.898383948099215	6.56038943911884	15.364381502896	8.34010342153413e-28	4.2654400495944e-26	52.3248663191905
IRGQ	0.951379833748009	5.68843892624819	15.2931134566234	1.15089533787794e-27	5.85032633151083e-26	52.0810130242028
ZNF274	1.09625131373225	4.49182173425522	15.2466901376635	1.42000300181716e-27	7.11021862347009e-26	52.0569578670227
EIF1	0.876728448149557	9.3485305829146	15.3028229130978	1.10145003826082e-27	5.61605196337622e-26	51.8432820494869
RYBP	1.11334329337821	6.66934960841198	15.2596342936346	1.33916326557087e-27	6.76621343003239e-26	51.825080589193
NAB2	1.27764067213795	6.74429635336419	15.2549713316272	1.36773696178425e-27	6.88976896050595e-26	51.8143692050763
AKAP17A	1.20949721941553	6.15632656702606	15.2194557162838	1.60648756303288e-27	8.01996955348114e-26	51.7734998708823
TLK2	0.738672496021935	7.05630957373983	15.24814280403	1.41069142769419e-27	7.08480583686414e-26	51.6973613768148
LOC440944	1.19870855773632	5.24147644460346	15.1897237346418	1.83833771185892e-27	9.15010711105018e-26	51.6255263273671
SUGT1	0.9594223516204	6.13463039388324	15.1634380866197	2.07121999316893e-27	1.0278659693103e-25	51.4510668848584
TRIM32	-1.29738579992195	3.6771765590789	-15.095258882932	2.82331247154222e-27	1.3806163091834e-25	51.4373782371644
CREBZF	-0.954982311817298	6.40057225325991	-15.1483074887382	2.21850687665394e-27	1.09770144985682e-25	51.3000725679202
ZNF160	1.10388298445358	5.0527576063994	15.097725897669	2.79181504017497e-27	1.36921744081778e-25	51.1999486928896
AEN	0.646276067383325	7.40668228714742	15.1365852518352	2.33982374157087e-27	1.15431304584163e-25	51.1756368327538
SNHG1	1.01705436736852	7.67239125657485	15.1325346360151	2.38327841784549e-27	1.17229259588376e-25	51.1533748842811
ZNF222	2.11679325747207	2.42746064166297	14.9753960502043	4.87390179021464e-27	2.33556256560314e-25	51.0344992310972
EFNB1	1.55131670829125	3.58289113898643	14.9927747017678	4.50246278230553e-27	2.18258514699356e-25	50.9763257512055
PRNP	0.863128730750057	6.66236760372295	15.0441538931896	3.56256970538033e-27	1.73703836013938e-25	50.8578884956736
RBM5	0.612679786003413	6.13853871536479	15.0228382516815	3.92584366350523e-27	1.90859911129248e-25	50.7704489026812
BTG1	0.909412851042281	5.49652482144106	14.9862719522455	4.63799229507524e-27	2.23532516261782e-25	50.6886778255641
PCDH10	-1.16971324044193	3.8927787130444	-14.9510958752205	5.44554926887904e-27	2.60203902779237e-25	50.6822150651334
PPP1R3B	-1.98398934684808	3.54032445579826	-14.8897715498104	7.20660715913841e-27	3.3854859025121e-25	50.6341886603814
FAM123B	-1.55886556320404	3.07916938395084	-14.9014526313292	6.83181466576017e-27	3.22754995678455e-25	50.589758064536
TRA2B	0.523894224618362	8.20357597403313	14.991849970866	4.52149020100091e-27	2.18547404975547e-25	50.4883409305176
SGK494	-1.75551231102188	3.34112786090377	-14.8413677433645	8.99335647796295e-27	4.20125401501263e-25	50.3532258291067
UVRAG	0.815806843986815	5.78379693961943	14.9045738808699	6.73502991210304e-27	3.19990455255714e-25	50.2902220261042
MIR21	5.01071028389471	1.67711411106925	14.979533268472	4.78277112487871e-27	2.29847885897907e-25	50.2194602242956
EEF2K	-0.831342023913248	5.39004872071908	-14.8918514132017	7.13839207134785e-27	3.36288645073863e-25	50.2131768091761
ICMT	-0.51256054024454	6.74517217962077	-14.9168853818513	6.36653037418679e-27	3.0334431332735e-25	50.1913320260743
POFUT2	0.85164967659071	5.7830081776635	14.8541803446093	8.48101389908729e-27	3.97301054477131e-25	50.0848733600995
VPS37B	1.0747275090223	5.05825952820964	14.8189421496686	9.96619278411606e-27	4.62985022559881e-25	50.0515911760127
PTGES3	0.908985960539665	10.1325666744171	14.901741657684	6.82279397007234e-27	3.22754995678455e-25	49.9763526874716
TERF2IP	0.587453987610047	6.91696627912909	14.8300600433311	9.47133071253502e-27	4.41221545505392e-25	49.8187367835051
CENPBD1	-1.04827678508715	3.86213691734717	-14.7476512286531	1.38201435600015e-26	6.38475361595206e-25	49.7684854840805
BCOR	-0.997171170568546	5.45138612834402	-14.7323859551898	1.48234642901643e-26	6.82941093081838e-25	49.5595146145846
SEMA4C	-0.873841672776463	7.40635665679288	-14.7545936004757	1.33867248359236e-26	6.20165058603841e-25	49.4194523059325
PGR	-1.2163979826732	5.26038455899292	-14.7065344522584	1.66925423992541e-26	7.66939777706388e-25	49.3330917898228
ULBP1	3.41556769050875	3.02515929318583	14.5977489747881	2.75377962863736e-26	1.24470839214409e-24	49.2967857846435
JUND	1.63182210597478	7.43316469477138	14.7001250369669	1.71915271841625e-26	7.87701645555982e-25	49.1776906255542
PRPF3	0.602528342969823	7.398790160737	14.6929446283492	1.7768376329414e-26	8.11907993806338e-25	49.1619939895036
SRSF1	-0.653091224810783	8.80616712877644	-14.6759802358788	1.92097724802205e-26	8.75379386809831e-25	48.9806455727948
RELT	1.09196691657323	5.04485782771521	14.6019909449648	2.70047434657926e-26	1.22392230276942e-24	48.9213069838148
C14orf43	-1.0492747928614	7.39323037778474	-14.6249905334529	2.42900892312955e-26	1.10387894647877e-24	48.8953547181185
C2orf44	1.41107677431532	4.62554940813733	14.5662726294735	3.18382851276528e-26	1.42751603344468e-24	48.8575725323309
LOC100216546	1.81831965929205	4.9905240869775	14.5708792291429	3.11690324977437e-26	1.40126585885018e-24	48.8416616630913
RND3	0.963583678001433	6.2953687090789	14.5968232982627	2.76555176869739e-26	1.24666004797022e-24	48.8314374474534
FAM100B	1.26227493402525	4.68498883290866	14.5444020725583	3.52182902605409e-26	1.57484140726547e-24	48.7836682407503
ASB13	-1.01626475884851	3.5211225909472	-14.4998887680681	4.32543097973527e-26	1.92389648151842e-24	48.553791864496
FBRS	0.85723713670393	6.23983556289841	14.5213427993111	3.91737774625608e-26	1.74704601142364e-24	48.4848431021415
HIST2H2BF	3.19220631456258	2.94749073722386	14.3749358678612	7.71154979797217e-26	3.38883445323609e-24	48.2879642285594
RBBP6	0.842996682130346	7.07079052467591	14.4980257521948	4.36282181006905e-26	1.93538015786723e-24	48.2491602273628
KLHL15	1.66787214791414	4.21521050031973	14.3746906958068	7.72031766732212e-26	3.38883445323609e-24	48.0505571306049
RLF	1.13677421561997	5.97421325445703	14.4013172002755	6.82428505529008e-26	3.01929479536167e-24	47.9490459961138
SMURF2	0.929522453014464	6.477942415966	14.3879192331246	7.26126130046829e-26	3.20415129258659e-24	47.8405756023294
HIST1H2BC	1.74450012553532	2.17937831943654	14.1851619920605	1.86232706107287e-25	8.00657012066392e-24	47.3803345343611
CDKN1B	-0.865191933196934	5.98032481162174	-14.2633728905945	1.29426676203177e-25	5.63680138755713e-24	47.3423214323729
MUM1	1.02109338585773	4.86648084237478	14.2384548564392	1.45324591474746e-25	6.31274926707443e-24	47.3077922462202
TRIM16	0.658495673515904	6.93425615572594	14.2778102026341	1.21028041437495e-25	5.2847858094012e-24	47.3007577906271
ARIH1	0.705346307389611	7.58819709856498	14.2840027468751	1.17595661857121e-25	5.14835038978665e-24	47.2528761485234
ABHD16B	2.12669049820398	4.339732522253	14.1899485445864	1.82127428115353e-25	7.85025543247723e-24	47.2437542425167
HECA	1.07803986932538	5.00548681262752	14.2212303503508	1.57448272532264e-25	6.80404369465008e-24	47.2237276837659
NOLC1	-0.484994576700467	8.54306781735644	-14.2315250131273	1.50085143377485e-25	6.50265268871778e-24	46.9203046776331
KCTD11	1.2650381667437	4.55644567364386	14.1176365488828	2.55121489336944e-25	1.07743732011895e-23	46.8447603270386
E2F8	-0.86865490668751	4.16675113350399	-14.1375838267445	2.32457704085171e-25	9.86706254599085e-24	46.7824275774082
MAP7D1	0.941399641483071	6.10102926028063	14.1539643231072	2.15367611164918e-25	9.1882855334747e-24	46.7715287903245
VIPAR	0.886812939623181	5.47844520411632	14.126935041505	2.4429270337002e-25	1.03431675219246e-23	46.7296504068195
USP31	-0.776872081711054	5.34928097141158	-14.1387434861874	2.31204178788723e-25	9.83882617318728e-24	46.7071852752446
AHSA1	0.618064916695944	8.50485570360405	14.1749219536141	1.95330428117944e-25	8.3761694354987e-24	46.6839721642577
C6orf62	0.961829504046285	7.98427869251902	14.1651658742923	2.04413618765784e-25	8.743256675803e-24	46.6601351683915
SPRY4	3.4923486299095	1.96300687608153	14.0641940131105	3.27411212868237e-25	1.37578520703729e-23	46.6581887677294
BRPF3	0.869665305353561	6.39370725580584	14.1040599341606	2.71805282188977e-25	1.14500542552354e-23	46.506449210773
RGMB	-1.0287387468641	4.57470986699069	-14.0420252460618	3.63144517743381e-25	1.52211250995998e-23	46.3961844008248
ACVR2B	-1.42168039172842	3.68956191094176	-13.9570120814116	5.40531072491519e-25	2.22109131605606e-23	46.236502457429
TMEM168	-1.05792678272899	5.0359289750157	-14.0121700262397	4.17543894308391e-25	1.73706569363521e-23	46.2112664630435
ZFP161	-1.25756227686022	3.09635376308799	-13.9638754785489	5.23433229449076e-25	2.16145613069292e-23	46.1975012726057
TSC22D1	0.58666007533998	6.6636823389189	14.0364620558005	3.72711217021303e-25	1.55830559836607e-23	46.1537238290914
C7orf64	1.12944144994087	3.81830594848114	13.9646394791946	5.21563923918638e-25	2.15906808505329e-23	46.1532458931859
DNAAF2	-1.02945189775464	4.47034952167136	-13.9755701461001	4.95542684596271e-25	2.05644065935187e-23	46.0948622434239
PIP5K1A	0.706017543084794	7.96176592513576	14.0354403029811	3.74495612855288e-25	1.56186150358899e-23	46.0775969505805
PGF	4.41516718617984	2.09179710814936	13.9302721790426	6.12673345203731e-25	2.50957778801245e-23	46.0680350115913
FAM48A	0.798637529021361	5.90185353014021	13.9592524786483	5.34889030298364e-25	2.20332121741621e-23	45.8953572487402
ZNF419	1.88027390514682	2.07068775889659	13.8532807164936	8.79191826106821e-25	3.56019469729067e-23	45.8849959414735
FAM83B	-1.56654339135569	5.10155694574088	-13.9216537048634	6.37929643849027e-25	2.60213057651979e-23	45.8816311520022
SHC1	0.62674118100091	6.6871353097754	13.9299013305564	6.1373912658281e-25	2.50957778801245e-23	45.6531546854828
THBS1	-0.903298685955694	7.25997724538851	-13.9130895413072	6.64063610363985e-25	2.70214107535944e-23	45.5108961291237
ZNF654	1.45966784314291	5.12790179426344	13.8503121500362	8.91532900192996e-25	3.59277017417534e-23	45.4853745637943
LOC147804	1.47101247590069	4.73925526218779	13.8307856199494	9.77165755556443e-25	3.90959810907319e-23	45.4724499141526
OFD1	0.898494326957014	5.53347166363717	13.8510032130859	8.88644517613353e-25	3.58978041366322e-23	45.4101927342489
KAT7	0.675962592028089	6.78772194119572	13.861334813867	8.46566910404081e-25	3.43640412854317e-23	45.3312616327853
TSC22D2	0.952734208356986	6.65892648416831	13.8404873383506	9.33632584962524e-25	3.74438161892404e-23	45.2794984340921
C7orf68	-0.836359969538436	4.56621751933632	-13.7937715508074	1.16284627708617e-24	4.64139406634584e-23	45.2044840975505
SLC38A2	1.04907117623315	9.49740242822239	13.8417243296563	9.282239688448e-25	3.73163885936549e-23	45.090797663432
C19orf21	0.928546716596493	5.89204304793956	13.788354094929	1.19285102208845e-24	4.73930255875334e-23	45.072436696245
CENPL	0.87698125854291	5.08205591474073	13.7601498348737	1.36210359518985e-24	5.39806173600831e-23	45.0161853993178
LCMT2	-0.937955785999379	3.75982623379	-13.7242866302773	1.61264299123328e-24	6.3458450318554e-23	44.9563170155443
AKAP1	-0.539253538155258	7.27772795720735	-13.7883197407615	1.19304375582107e-24	4.73930255875334e-23	44.8880078217044
SAP30BP	0.630495425847408	7.21346322438719	13.7493339710228	1.43323792960705e-24	5.66654163942042e-23	44.7630622443438
PRR13	0.682229851340471	7.60896470127923	13.7344337996787	1.53739101338013e-24	6.06399228956822e-23	44.6677512799989
GEMIN5	-0.686620870377623	5.94301462918895	-13.7176204132916	1.66408424400119e-24	6.53289786306947e-23	44.6335612407355
FZD1	-1.2240207819133	3.38905029196522	-13.5769450800923	3.23189813330285e-24	1.24827400418838e-22	44.4007461468294
MON1B	0.818086128654639	5.96039216246954	13.6470652213747	2.3208257227658e-24	9.08981016101527e-23	44.3909732403476
RPL36A	-1.99063440610287	2.97608876416387	-13.5337111013554	3.96504025969419e-24	1.51050873127849e-22	44.3374096575663
PPP2CB	0.626090320089902	6.0253940905605	13.6301505697286	2.51369429399619e-24	9.82220172261502e-23	44.3217583011163
FADD	-1.03516863338301	4.88321823771336	-13.5984168804549	2.92007642423746e-24	1.13044810460526e-22	44.2023989983567
ZNF75A	0.956961988445274	4.23456661213691	13.5510531492761	3.65276179759793e-24	1.40433996098914e-22	44.1612479852293
ATF4	0.801183053290353	8.53654337283652	13.6283270492548	2.53542607089717e-24	9.88402461764202e-23	44.1138419130818
TJAP1	0.886414687575106	4.75441567347551	13.54273262191	3.79937924121544e-24	1.45735822087355e-22	44.1036455574522
SLC16A6	-1.02526087987271	4.45552780482416	-13.5685988824387	3.36195061286344e-24	1.29551295044996e-22	44.0816796351659
ZNF329	1.1793584405888	3.79655865906476	13.5015159986014	4.61769240853537e-24	1.74325706185882e-22	44.0375564554677
ETF1	0.555763798385044	8.8558183009287	13.614541809927	2.70593879617875e-24	1.05242140528589e-22	44.0231107336635
ADRA2B	4.33357566452751	-0.458716198538996	13.6061124222242	2.81583485848305e-24	1.09262232420581e-22	43.9450091263897
ZADH2	-0.816294837170869	4.55769711246714	-13.5228064199296	4.17500265669885e-24	1.58688055524163e-22	43.933869853407
ZNF695	1.47948811808842	2.96596103382575	13.4487539692053	5.92904364936978e-24	2.22825451667551e-22	43.8432913586805
USP30	1.11024035859651	4.02405733036505	13.4399545549744	6.18162400821593e-24	2.31797040164581e-22	43.8254814544477
ANKRD50	-1.11715547200366	6.90734822406679	-13.5395509888747	3.85699389489077e-24	1.47270241776605e-22	43.8078558833789
SRSF4	0.608880895782758	6.10312001468459	13.5088755690117	4.45956973521791e-24	1.69119828235339e-22	43.701208939429
RRP1B	-0.536689745471016	6.70065163701951	-13.5037758253472	4.56854900130742e-24	1.7286066402232e-22	43.5889888394482
TPBG	-0.707168865611688	6.9236303665459	-13.4906195528928	4.86221280362231e-24	1.8314334893644e-22	43.5546026114653
PDIK1L	-1.20602530512567	4.29227814428175	-13.4075369346863	7.20911306332619e-24	2.69720820740643e-22	43.4531145504844
OR2B6	5.54751312448736	0.271945058029077	13.5415581162979	3.82054639840759e-24	1.4621239809375e-22	43.3493537370371
TTC28-AS1	1.43084129054648	2.81108299235938	13.327358632325	1.05501554788127e-23	3.85264433149989e-22	43.3458636168732
TYW1	0.709128009361442	4.67877385697561	13.3910126269629	7.79723179393152e-24	2.91073447593104e-22	43.3388544141019
RHOBTB1	-0.875922545997557	3.91589085161884	-13.3845607407156	8.03974093692628e-24	2.98792505398122e-22	43.3210427976701
SERINC4	2.13339303485804	2.28809141663781	13.2972623166339	1.21734476072515e-23	4.40668263601028e-22	43.2813067344992
PRKD2	1.084103809695	5.93997643722983	13.3711881590053	8.56678816836604e-24	3.17673980771072e-22	43.1574112860273
PPP1R3C	3.01339369630861	2.37935342160593	13.2702376995151	1.38439669755142e-23	4.97906459566667e-22	43.1500508982596
MICB	1.27892413021659	5.17514329826187	13.3582510780599	9.109696924772e-24	3.3557394574865e-22	43.1316673015056
DUSP3	0.645151522850229	6.61964217285845	13.384858639088	8.02837862321579e-24	2.98792505398122e-22	43.0870191912842
ZNF761	1.23916475831554	6.40608484460987	13.3700689053679	8.61244483242637e-24	3.18660458799776e-22	43.0796383027979
SMTN	1.05972703556009	5.45818170830292	13.3384658037983	1.00076259774053e-23	3.67034072030977e-22	43.0644325283961
RUNDC1	-0.80903157990241	4.60975506841224	-13.3077433031208	1.15814659168976e-23	4.21979163386047e-22	42.9503081700824
ZRANB1	0.58243184354877	6.31330475531038	13.3551800984041	9.24356987607391e-24	3.39757060675736e-22	42.9298585159548
PPRC1	-0.643303326851281	6.65524630667359	-13.3600092405541	9.0339321982269e-24	3.33517620492598e-22	42.9206735031096
LMAN2L	0.809433361150159	5.13664284612867	13.2993150805819	1.20551576782196e-23	4.37332878547821e-22	42.8857714965321
METTL3	-0.687700453442679	5.55842004852143	-13.3273463402728	1.05507719673939e-23	3.85264433149989e-22	42.8812273710066
CNOT4	0.830170137980491	5.07432998761044	13.3061506805343	1.16695203621155e-23	4.24263170730476e-22	42.8505693906544
NFIL3	0.963979013028444	5.16866681969889	13.2665187897284	1.40912141221395e-23	5.05711298237471e-22	42.7617858629635
RGS2	4.54173769995978	0.964428922652136	13.2636790811636	1.42829918952396e-23	5.11496266501043e-22	42.5715431190218
ZNF33B	-0.964982969507238	4.85256198777153	-13.2291726590127	1.68339909650405e-23	6.00280735393044e-22	42.5221999833247
STAT2	1.52703369342962	6.25723977256287	13.2399246469907	1.59934956593479e-23	5.71528250869518e-22	42.4943555541138
CCND1	-0.608964778957578	8.63108843422753	-13.2905478056765	1.25685769871509e-23	4.5398894499592e-22	42.4674191303071
SLC5A10	1.41542600527939	4.04434784924464	13.1628836670699	2.30910140346022e-23	8.11290165366991e-22	42.4455293354848
NUDT19	-0.806758189688382	4.4377960455381	-13.2196038062375	1.76192571864495e-23	6.26945653587622e-22	42.4439132131734
SLC26A11	0.919684354238774	4.66177915381953	13.186129867697	2.06674648710785e-23	7.33848582810865e-22	42.4323993950674
TMEM64	-0.871826162479448	7.60419634400704	-13.2735383774001	1.36281785611517e-23	4.91201849691164e-22	42.424770598906
SP6	1.0622445128376	3.2079309044046	13.1202731465253	2.82993908010367e-23	9.85997941159454e-22	42.2700300312908
RIPK1	0.597163624504745	5.86580891226731	13.1828167192029	2.09966045342075e-23	7.43955962351877e-22	42.1541037738127
HLA-A	0.901349535448783	6.20126595258188	13.1698092157168	2.23405449025186e-23	7.88234753058484e-22	42.105262818292
GOT1	0.691906677524496	6.89533309893308	13.1680751692895	2.25261191373213e-23	7.93109087268552e-22	42.0635866003348
RBM12	-0.745396891945858	6.1636483520479	-13.1735180371828	2.19487731069311e-23	7.76049220804049e-22	42.0533194057891
ARRDC4	-1.00386130131639	5.29106496303902	-13.1446526702681	2.51899206282533e-23	8.8317868466857e-22	42.0027670200986
CLCF1	1.33052705122699	3.527128311005	13.0349693490444	4.2546513703955e-23	1.467109062237e-21	41.8965139715399
TRA2A	0.736548692720737	6.54347170518765	13.1213443295479	2.81549947033451e-23	9.8301488813934e-22	41.828080400918
HMGCS1	0.888935253176254	8.60651286618243	13.1328577708848	2.66489333708802e-23	9.32378162541005e-22	41.7511573124235
B3GNT1	-1.56558118992409	2.36445574107963	-12.9853938124274	5.39424620656624e-23	1.84485426500233e-21	41.7387917672286
TRIP13	-0.5417208249595	6.92683617992374	-13.1166709752017	2.87904453038591e-23	1.00102163671879e-21	41.7255901708671
GPBP1	0.776965180600756	7.30618719798919	13.0958457492945	3.18019463169077e-23	1.10343516639827e-21	41.671618297925
SURF6	-0.704238229509698	5.659974519654	-13.0754045468722	3.50656085046248e-23	1.21415576942307e-21	41.6628087296886
TTC30B	-2.32949844534559	1.14031130136749	-12.9358272440822	6.84050644525901e-23	2.31112383415175e-21	41.5598695452297
KCMF1	0.538912605991289	6.89472621982433	13.0608018850768	3.76012386660655e-23	1.29926263522992e-21	41.5148758982789
VANGL1	-0.791224546641086	5.58619610547376	-13.0316575132498	4.32260756872475e-23	1.48747508187969e-21	41.4419870867103
TESK1	1.21235938198855	4.83140653355636	12.9909874572289	5.25165481386339e-23	1.80346355455958e-21	41.4323833610973
FGFR2	-0.820564060699047	4.57078414957656	-12.9841262288678	5.42709581880888e-23	1.85230103007673e-21	41.3407906070373
FUT11	-1.53011373431397	3.00099731845123	-12.8766110596127	9.08804801931634e-23	3.02765966284953e-21	41.2485437441024
NFKB2	1.02677604294908	5.95022626336232	12.9750614733661	5.66794127460131e-23	1.93056313393956e-21	41.2399877015059
RIT1	0.885462748413088	5.24427361328281	12.9419998073578	6.64103917142538e-23	2.24827407090927e-21	41.1773756340837
PURA	-0.85874062883411	5.29946391269619	-12.9530647862272	6.29798021108066e-23	2.14080124085595e-21	41.148728590743
TARS	0.62684518751337	8.24948070504023	12.985583734699	5.38934157676319e-23	1.84485426500233e-21	41.0712245543284
KLHL12	0.840443668558743	6.00639583828455	12.9425265424979	6.62429061640506e-23	2.24715286549205e-21	41.0359348089624
CBX6	-1.34693984445572	5.37064808938744	-12.9053108751555	7.91867765686246e-23	2.66379396124247e-21	41.0270020260964
ZFYVE1	0.894136213111783	5.08625321664799	12.8822593333689	8.84494781283807e-23	2.95255303836136e-21	40.9365235935558
PRR15L	-0.882681878503949	4.15669579772605	-12.8989200176637	8.16525518090781e-23	2.73658772836678e-21	40.9241509173167
SIAH2	-0.606247671807325	6.36585921792242	-12.9149247942299	7.56175879454669e-23	2.54965431612901e-21	40.841654330879
FAM43A	1.57562379713718	3.1591437026077	12.7992023318887	1.31822608505723e-22	4.36554713792023e-21	40.8152539424041
DAPK3	1.15077907960522	5.51664349121404	12.8626418123158	9.71850000350678e-23	3.23125634311426e-21	40.7554130165953
MARK3	0.463876769974629	7.29644860353082	12.9049570956602	7.93212982957874e-23	2.66379396124247e-21	40.7393343284491
RRS1	-0.811491799514805	5.67198306238433	-12.8874283076144	8.62820368273361e-23	2.88596156780074e-21	40.7269775774582
C3orf38	0.930211367584885	4.59187423899161	12.8324272181198	1.12365170338776e-22	3.72856172370177e-21	40.615756990618
FERMT3	2.60121341273594	1.7714443001012	12.6789668963939	2.35170184894685e-22	7.63686635374507e-21	40.3508068495709
CREM	0.835485557444079	4.75965648454658	12.7504833166739	1.6663981877322e-22	5.48599277394355e-21	40.2981097631959
LOC221710	-0.969121635542736	5.06754170062919	-12.7332240555748	1.8107690877921e-22	5.94956821694207e-21	40.1248290410237
ATF5	-0.645234957431747	6.4443887740544	-12.7603419910797	1.58917884733896e-22	5.25245593733138e-21	40.0577607709762
TFG	0.524938421892448	7.35289928305611	12.7507570012615	1.66420448982025e-22	5.48599277394355e-21	39.9949847180682
RELL2	1.47838538585407	2.94759294363089	12.6351886786174	2.90447557445262e-22	9.30545009715432e-21	39.9859480433967
NSRP1	0.894223789863522	4.63889864684609	12.6914159523062	2.21475024309956e-22	7.2201721375433e-21	39.9566894821986
UHRF2	0.78455895936346	5.09810746123293	12.690493566283	2.22461677408496e-22	7.23822780735347e-21	39.9333759334467
ZBTB24	-0.882800934103134	4.46330496750989	-12.6915589571076	2.21322449622916e-22	7.2201721375433e-21	39.9308321358201
TNFRSF10B	0.642940786957741	6.47513920581161	12.7150392962548	1.9764966137716e-22	6.48135869974828e-21	39.926857341019
FAM60A	-0.834586105614051	5.53040994016656	-12.7098443120492	2.02658045530201e-22	6.63258934138373e-21	39.9087439507896
DDX28	-1.06219677542602	3.13860981729376	-12.6543593612779	2.64794104362217e-22	8.51618577183407e-21	39.9034711203455
ZNF184	1.07196225234775	4.33891009509977	12.6457554703541	2.76013378821233e-22	8.85997648254569e-21	39.8048137201583
IRX3	-1.16698969988131	5.12487321143807	-12.6570644761697	2.61362205238586e-22	8.42200678306381e-21	39.8000801288888
BRAP	0.686688791730768	5.70033974588931	12.6674616913853	2.48582176182935e-22	8.041176623759e-21	39.735804029427
ZBTB43	1.01320899397144	5.73205727508709	12.6611387550077	2.56277393864606e-22	8.27409871620014e-21	39.7304428077866
KBTBD2	0.67655428875115	6.50568561243074	12.675577314318	2.39044213219403e-22	7.74762678659166e-21	39.6742410426996
C1orf63	1.07268937471471	4.95707570510012	12.6129721291145	3.23315859825508e-22	1.03189588544309e-20	39.6094220233589
NECAP2	0.764643802115696	5.53944140407605	12.6269712871658	3.02194481901954e-22	9.66328970426058e-21	39.5964601195315
ZCCHC7	1.19007481000735	4.68923235010675	12.5885819498223	3.63718424067412e-22	1.15423660798926e-20	39.5866396772041
KIAA0895	1.69815799239957	4.12689809536623	12.558497787355	4.2060658767082e-22	1.32471272546267e-20	39.5830364256994
FZD4	-1.37974814659133	2.54916694933389	-12.5269667438875	4.89849026053073e-22	1.53412642541416e-20	39.5311693814918
ZNF425	1.43476348565308	2.8282071791279	12.4900194124798	5.85692374933408e-22	1.81727630396778e-20	39.3588666501172
C20orf151	1.24841748225765	3.2942983657795	12.514416447862	5.20496357333625e-22	1.62402632090439e-20	39.3288526424263
ESRP2	-0.675516413439587	6.16609645880334	-12.5896295618704	3.61883089333538e-22	1.15059558669469e-20	39.25458788632
SPRED2	0.793015634231661	6.18700431150024	12.5645746839821	4.08436825918991e-22	1.29124716005089e-20	39.2334295354088
NCRNA00052	-0.720573328574574	8.27673631359526	-12.6053532887595	3.35427436087826e-22	1.0685120840253e-20	39.190429882411
PLEKHF2	0.896566904185399	6.45449281537412	12.5622896364932	4.12970888641537e-22	1.30311795125303e-20	39.1786486372407
SPATS2	0.619808886057944	6.32241171021782	12.5559548716877	4.25806546465593e-22	1.33856930133281e-20	39.1620094003996
TXNL4B	0.616193506845859	5.52016717910127	12.5393578570499	4.61367958167383e-22	1.44763934941676e-20	39.140013367201
SLC7A2	-0.978055144619088	8.72812458512862	-12.5798140128761	3.7945027072483e-22	1.20187998628827e-20	39.0494501655013
ZKSCAN4	-1.76054305126917	1.92372609688081	-12.3731239157625	1.03174224547517e-21	3.14869659002314e-20	38.8997940802906
C16orf88	-0.717890082890055	4.31303628989895	-12.4728653762793	6.36385540899232e-22	1.96726650388147e-20	38.8929631796292
PPID	0.732277835472011	5.84530750630723	12.4931067177941	5.77009010689272e-22	1.79366146742888e-20	38.8860043827362
TPP1	0.844762593385425	5.58243130947494	12.4746020434612	6.3105904905336e-22	1.95441324747563e-20	38.8555187290494
TRIM25	-0.742220005883823	7.71762869819191	-12.5176512861184	5.12417510045064e-22	1.60180755850349e-20	38.8305914493403
TOX4	0.422185783450864	6.94047330140866	12.4969018838184	5.66511607071701e-22	1.76430914649295e-20	38.804268917286
NOM1	-0.601092339718845	5.60386716437735	-12.4409683352486	7.42653970993533e-22	2.29153966990698e-20	38.6159063225013
C21orf58	-0.835972794342037	4.4287465514767	-12.4141192259311	8.45806139554674e-22	2.59546089502979e-20	38.6101380744581
FOXK1	-0.831726790268018	6.11598624365109	-12.4186885716026	8.27286503424286e-22	2.5432976991301e-20	38.5090273871455
ZNF266	1.25647980318696	2.8972284403671	12.3140821304644	1.37397540567127e-21	4.14771925712028e-20	38.4728508090901
CCNYL1	0.845137220061164	5.68363704356632	12.4087282788289	8.68191703974856e-22	2.65927436946438e-20	38.4698639394894
SNX3	0.5507634727094	7.54798487332864	12.4293464258633	7.85656597308957e-22	2.4197644444558e-20	38.4315154560578
FZD8	-1.56526966545141	2.38720120587665	-12.2893893839	1.54899506483591e-21	4.66763846203889e-20	38.4191657587796
FRAT2	-0.842473332515919	4.13779920121514	-12.3476622231187	1.16736053019109e-21	3.54962500125743e-20	38.393283584132
DIABLO	0.568615911917106	6.21030918236092	12.401710944918	8.98224235948386e-22	2.74623439159064e-20	38.387414116517
TNFRSF11B	-2.20916985710018	2.91929869028472	-12.2518336392125	1.85905237183243e-21	5.52234313792639e-20	38.314362647355
RNF103	0.620031732604727	5.24562788142144	12.3644161433222	1.07624416982373e-21	3.27852595557962e-20	38.2875939056549
THBD	-1.34885104077835	3.47399925595212	-12.284529142413	1.58599539440416e-21	4.76197252711225e-20	38.2699914391027
PLK3	1.23733490458183	2.92695390155255	12.2730825962064	1.67667998582042e-21	5.01624259085165e-20	38.2690706178973
CPEB4	1.76788414830248	6.30698841494047	12.3464743420688	1.17410745172606e-21	3.56366116563821e-20	38.20272175642
CIC	0.910308826144624	6.56504236628236	12.3422429979651	1.19846028290681e-21	3.63098727741549e-20	38.0803018613285
HIST1H1C	1.37642871840696	4.6144766669984	12.2886706449204	1.5544116368066e-21	4.67553600970388e-20	38.0270532490817
FBXO18	0.447368154389003	6.65271432171218	12.3245214155814	1.30608727142569e-21	3.94991022193912e-20	37.9793064968979
CAMTA1	0.687123419448819	5.40860868095648	12.2793093939096	1.62672130961097e-21	4.87549949497023e-20	37.9018335024569
C1orf109	-0.828408748909668	4.34384395326132	-12.2214016256404	2.15547181892984e-21	6.36892415190506e-20	37.7505600340956
LRIG3	-1.26365341385785	2.81683788506844	-12.1541548568185	2.98982141517823e-21	8.68086342837511e-20	37.7102487063039
SLBP	0.623254835301421	6.60477268788022	12.2706659366618	1.69648157938005e-21	5.05739000598074e-20	37.7006819986583
KIF18A	1.12858154000437	4.12398425094717	12.1905453931141	2.50452288477611e-21	7.34835802192907e-20	37.6626668994578
BBS10	-1.33423289452223	3.89167700743035	-12.1597539786752	2.90942307343577e-21	8.47686262720205e-20	37.657832888001
PLD6	-0.940841068691801	4.08543571205625	-12.1987471491381	2.40655364614105e-21	7.0733221754065e-20	37.6279770876384
HFE	3.50742253143127	0.207730680461376	12.1700793515662	2.76680646180416e-21	8.10369023944181e-20	37.5884298861717
HSPA4	0.54433342064238	8.84384494079825	12.2719608754558	1.68584210982585e-21	5.03464704370133e-20	37.573612481965
FASTKD3	-1.04098551518375	3.35042053768727	-12.1611986487419	2.8890334302661e-21	8.43214573957596e-20	37.5661100187012
PARP1	-0.49989716027887	7.64298698925072	-12.2625073258335	1.76508194215988e-21	5.25253209976546e-20	37.5644574507234
FAM13B	0.844813624346964	6.36612711929534	12.2247172139131	2.12099898149799e-21	6.27815698523405e-20	37.5293814931507
DLX1	-1.14160723108764	3.01790372877889	-12.1258604108181	3.43152363398726e-21	9.84370518950309e-20	37.4931643932759
GEM	2.56218332277939	3.48719152573039	12.0678016112651	4.55378959687343e-21	1.28862228795451e-19	37.4090454126263
KLHL25	1.12994426865725	5.35644968361588	12.1654491546102	2.82987097598883e-21	8.27390947595055e-20	37.4013510620622
CCDC120	0.904736006254257	5.01838315834593	12.1498270762587	3.05348927159314e-21	8.81978490123033e-20	37.3593910204404
SRSF3	0.620569690631358	8.8537905020091	12.2269962383759	2.09762495154605e-21	6.21997866837876e-20	37.3482744563275
ZNF217	0.872732601851993	8.52367354987428	12.2182433713462	2.18883170782809e-21	6.45608844474726e-20	37.3149347395179
RCC2	-0.41487483919561	8.28841298766162	-12.2107486803524	2.27008536284465e-21	6.68396260707991e-20	37.2930676149112
CYP24A1	-1.78173683119935	1.6123003668346	-12.028624904314	5.5126941776249e-21	1.54429308922276e-19	37.1539075323769
FBXO34	0.632135420219079	5.57482756341638	12.1342807001602	3.29363324379377e-21	9.46438528680533e-20	37.1423536370116
SLC25A33	0.938878589088804	4.09901192317021	12.0858782022381	4.16964447283316e-21	1.18795799256664e-19	37.1098387944269
NIP7	-0.683688523165291	5.76610453486652	-12.1354383720993	3.27511518207254e-21	9.42737113682981e-20	37.0948515443891
NUDC	0.709257162941595	7.81231681290727	12.1585754746596	2.92616305123064e-21	8.51080884674456e-20	37.0844698984417
MIDN	0.891544295481066	7.32255438856202	12.1480572170088	3.07991685895672e-21	8.88078095675727e-20	37.0813053130087
MID1IP1	-0.963430035710586	5.46547745600833	-12.1034096965466	3.82816640227668e-21	1.0943975198577e-19	37.0784304390168
POLR2B	-0.597427777311256	6.99156746800968	-12.1510130017067	3.03590846347395e-21	8.78417528428e-20	37.0772872726487
HMGCR	0.892575704756481	8.35253993627647	12.1535097843999	2.99922617604542e-21	8.69307774145297e-20	37.0358109529133
AMOTL2	0.651383371839619	6.53606103651251	12.1150689937172	3.61674900229114e-21	1.03572791634104e-19	37.0208545942585
TOR1AIP2	0.808747922488311	6.50213731555896	12.0962578680739	3.96394317139759e-21	1.13127961772105e-19	36.8951673857485
C7orf60	1.71708633933161	4.99139854126231	12.0363039633018	5.30997337341006e-21	1.48999991102198e-19	36.8822137836119
ARID3B	1.64571329922259	4.39100698485396	12.0026248697771	6.25853491359144e-21	1.74737458923044e-19	36.8393836628988
BAIAP2L1	0.578594797902475	5.59387859369574	12.0580648165859	4.7752253787135e-21	1.34445907800681e-19	36.8266630174692
COQ10B	0.636519133705831	6.08882742419829	12.0845259873803	4.19721947936843e-21	1.19175379580573e-19	36.8235030128731
ITPKC	0.865734808783404	5.73158708083053	12.064381353466	4.6303743140403e-21	1.30808074371638e-19	36.822720281243
RBM14	0.832235241695016	7.3102521493805	12.0761536458158	4.37207421912178e-21	1.23929778373886e-19	36.7353295814744
CHD2	0.908593304259292	8.27233738318604	12.085389346181	4.17959241108921e-21	1.18876706603837e-19	36.7254176038574
CC2D1B	0.662882954586475	5.22178762604916	12.0368197370294	5.29662859537088e-21	1.48875322065517e-19	36.7129892861713
RP9P	1.87369199283654	3.01290106646334	11.9190922507476	9.41218475458894e-21	2.57204865744682e-19	36.6660402539568
CAD	-0.644635398323719	6.79935492127865	-12.0592122123644	4.74857934243618e-21	1.33921148267964e-19	36.6289265882722
ARG2	0.996734007299769	4.45172608040199	11.9799838013496	6.99007558160982e-21	1.94282412108578e-19	36.5538628134716
SEPW1	0.84347589673794	6.51279178891458	12.0251984288	5.60563907664202e-21	1.56770414578196e-19	36.5162103516677
ZNF101	1.20289841133852	3.21902816718094	11.9287925627473	8.97631452936849e-21	2.46907704258485e-19	36.4877628892494
KCTD21	-0.90094213436293	4.43145845309895	-11.9240655499714	9.18612647802333e-21	2.51438263860004e-19	36.4384017871204
ATXN2	0.890063895027777	5.69179943522802	11.9756866516644	7.13831714255615e-21	1.97978799157726e-19	36.4298064410011
RPL7L1	-0.715095002544197	5.92858574261188	-11.9935031761284	6.54353638997749e-21	1.82390170976639e-19	36.3981240842091
EPHA2	0.921473272809175	6.00704891373219	11.968474127491	7.39425822620411e-21	2.04737706250062e-19	36.3466544031888
SMEK1	0.620081826228833	7.93413837052654	11.9798857525608	6.99342334904113e-21	1.94282412108578e-19	36.208381225431
MYLIP	0.615126235470095	6.59466243794412	11.9532024575433	7.96698724769916e-21	2.19867813086668e-19	36.2042602217064
PLRG1	0.577235095569102	5.63292617341647	11.9386257843811	8.55513642639113e-21	2.35710216795659e-19	36.2033739642448
CT62	-1.56349050501552	1.17567018896314	-11.8173276931012	1.54853465200769e-20	4.15693314930604e-19	36.1461950311086
BCL2L12	0.835573813598125	5.41684344463569	11.9262853984686	9.0869909425632e-21	2.49132518890864e-19	36.1420070260311
STARD7	-0.495640161758187	7.92112674946931	-11.960560120461	7.68570089502854e-21	2.12455639286706e-19	36.0772224446568
NDST2	0.93782260487201	4.38993511670513	11.877790208314	1.15187657709921e-20	3.13235510169224e-19	36.0072206077392
TSPYL1	0.465885172036032	7.23273178431178	11.9284202630688	8.99266343413096e-21	2.46951236900503e-19	35.9751672229275
WDR36	-0.837259568506393	5.5940050922268	-11.8891209579638	1.08977344970663e-20	2.96830149395662e-19	35.9072544439338
SPIN4	-0.994993119035268	3.92305617380524	-11.8368019263382	1.40771270654357e-20	3.79719150068302e-19	35.8691656077558
CDC42EP2	1.12370457258146	3.17756339817955	11.8124413655976	1.58603394528474e-20	4.24397307215073e-19	35.8619111558689
FAM174B	-0.656347152897931	6.04707050955593	-11.8907450349294	1.08115159052036e-20	2.94962140291395e-19	35.841333030476
HAUS8	0.730349321032302	4.6411588840262	11.8466810228585	1.34126223388001e-20	3.62379153463802e-19	35.7881328533388
FAM178A	-0.815855975359669	6.63568833900076	-11.8669537397324	1.21459048735511e-20	3.29753430365695e-19	35.7827122486128
IRF2BP2	-0.676152030119836	6.7465405455177	-11.8562029135824	1.28019428195327e-20	3.47001121092165e-19	35.7588669516389
DPY19L1	-0.789353061195283	4.88826099605774	-11.8272736044071	1.47493167303567e-20	3.97210262477433e-19	35.735431129845
SELK	1.05181141736702	5.00840449855564	11.8105702683556	1.60063341680007e-20	4.27619700679942e-19	35.7141756949166
EZH2	0.481205434376884	6.87885584924154	11.850152985172	1.31866363108049e-20	3.56850009161653e-19	35.6335332982099
CXCR4	1.33271800105924	3.32903424644855	11.7390865015953	2.27201271151768e-20	6.03129215673359e-19	35.606865437014
HIST1H2BN	2.16153763645031	1.51154619744524	11.6866661228501	2.93813093513563e-20	7.71386212860413e-19	35.5974801281755
MYB	-0.648247346198099	5.8700381528567	-11.8202385625454	1.52661980389619e-20	4.1046928617942e-19	35.5468689279222
CDS1	-0.68992817125105	5.94137852798548	-11.8133371546367	1.57909180432117e-20	4.23216848324795e-19	35.5309650623819
NEDD9	-0.860691033997167	5.50685095898442	-11.8034427418147	1.65749266820782e-20	4.42103786014475e-19	35.5113078996342
FBXO33	0.65669396888773	5.33069272094965	11.7657102595218	1.99404379196856e-20	5.31025292625513e-19	35.3831141273066
SLC35E3	-0.786227150405855	3.92600568629105	-11.726205027016	2.42014324578779e-20	6.40418918394857e-19	35.3623774958335
CEP164	0.567783322619745	5.49547847066389	11.7567087146478	2.08398369395454e-20	5.54094488039677e-19	35.3229989898561
C19orf76	1.14276437270772	2.85689306653859	11.6705498909839	3.17993659082507e-20	8.33562061833205e-19	35.2416497944455
HMMR	1.05821683337394	5.97137233656256	11.7343653305757	2.3252173790396e-20	6.16274729747358e-19	35.1582758098148
C1orf52	0.879689908859129	4.96612374176476	11.6890670861908	2.90372097503282e-20	7.63550779661146e-19	35.1021853901693
ARNTL	1.22034784952928	3.5738262981658	11.6266303396755	3.94515254733759e-20	1.02451445965332e-18	35.0570078688497
HLA-E	0.61780932778312	6.75293681099558	11.7213010916405	2.47904925986373e-20	6.54970297345356e-19	35.0179797571432
KIAA0226	0.610200432845963	6.0613265729274	11.6952507829743	2.81694769190561e-20	7.41899735424086e-19	35.0149751648421
TBP	0.754842241614717	4.70142201575562	11.6629263183875	3.30117817253131e-20	8.63989104184878e-19	35.0014856756321
HPDL	-1.0845713087577	3.60679520328962	-11.6598134203767	3.3520076604568e-20	8.75921501773117e-19	34.9187697087951
KPNA4	0.655037678867241	7.42720414100168	11.7082051481063	2.64350394139836e-20	6.97317979746785e-19	34.9066494500146
LAMTOR3	0.934518676051511	4.87245052166138	11.6268681466408	3.94054762337121e-20	1.02451445965332e-18	34.7644570526063
BTN2A3	3.70733030949806	1.17138669210039	11.5363486713372	6.148314981568e-20	1.58191415002682e-18	34.7173579952103
RANGAP1	0.802424839523455	7.71914518767947	11.6501021659995	3.51568016235044e-20	9.17257956866596e-19	34.6000969880283
PODXL	-0.652091471242869	6.59558465271205	-11.640238471566	3.69013151844591e-20	9.6127351268675e-19	34.5926459233509
ATXN7L3B	-0.543444723930362	7.35809121352165	-11.623756863449	4.00122342684049e-20	1.03746450527876e-18	34.4698482911094
RGAG4	0.967295653510825	3.70991942728295	11.5143598790187	6.85056637468132e-20	1.75181761544603e-18	34.4560741908132
MAGEF1	-0.646011148611167	5.02894836281411	-11.5808126298999	4.94108642633777e-20	1.27917537761723e-18	34.4185535443964
EPC2	0.729433327703564	5.39496082218442	11.5655271606031	5.32661124858342e-20	1.3768507963108e-18	34.3406125491406
MFSD5	-0.858529852557221	4.36227507684208	-11.5320158125793	6.28073349533733e-20	1.61102740760769e-18	34.3228185307874
ENDOD1	-0.678246850010212	4.91108499302651	-11.5454735709026	5.87853038166808e-20	1.51483115721135e-18	34.2754438231123
C3orf19	0.742096942937182	4.87382880388032	11.527447773361	6.42343833646199e-20	1.64510846460935e-18	34.2728754311114
HIST1H2BF	3.3986262861094	0.294439518354003	11.444356685508	9.66850189145256e-20	2.44253815155064e-18	34.262323527577
GTF3C4	-0.979006807442881	5.9698622624909	-11.5490704602537	5.77547730688956e-20	1.49057226050032e-18	34.2467793445121
PM20D2	-1.00563502102953	4.60720411055749	-11.5058011835709	7.14517358686469e-20	1.8243646269729e-18	34.18584634714
ACIN1	0.388554661313104	7.69219263218098	11.5344471935279	6.2060786258935e-20	1.59432348601295e-18	34.0378179667702
SNX11	0.653911824341945	5.75074466620437	11.5003669274192	7.33879327549185e-20	1.87094479785557e-18	34.0168215877023
PPP2R2D	0.602459959403389	5.77947082922626	11.4917722241532	7.65581773571069e-20	1.94583428285753e-18	34.0089367535751
BRI3BP	-0.966996492736259	4.70975557181072	-11.4838353262719	7.96076466014749e-20	2.01720951782283e-18	33.9997860428361
CXorf38	-0.65758853010351	4.3373810905706	-11.4631909941406	8.81223384015436e-20	2.22958848324874e-18	33.9757894124249
CDCA4	-0.603927915919906	5.49911883196406	-11.4911588459399	7.67896104843617e-20	1.94875484937855e-18	33.9276980853746
PIK3R1	-0.894675201821979	6.52822819377926	-11.4960655494179	7.49577327563173e-20	1.90805650322169e-18	33.8971614787217
TRIM35	-0.791932668722706	3.89059685664905	-11.4130373595418	1.12811244533967e-19	2.82856859608106e-18	33.8833021202311
DBR1	-0.758204924424191	3.49596380162148	-11.4279516036534	1.04820597152003e-19	2.63611979965429e-18	33.8770566680231
IQCB1	0.752662007584041	5.15234836956013	11.4435258544316	9.70813904030176e-20	2.44885244811473e-18	33.8210534926487
CCT6P1	0.955592501687272	3.91847941886556	11.3762032973125	1.35262954823321e-19	3.37632486039584e-18	33.7553887041776
PRRC1	-0.664759373209503	7.05396308266085	-11.4332700318995	1.02110549591236e-19	2.57183257735518e-18	33.6014092009634
WBP2	0.715140241423956	6.83470217058966	11.420203101937	1.08898533238758e-19	2.73456316799548e-18	33.5857271203221
SEC22A	0.812223090126313	4.45360155811931	11.3565114520506	1.49051547221768e-19	3.70943166032269e-18	33.5722440451386
P4HA1	0.816824855898526	6.25435272595389	11.4060225379747	1.16778082661384e-19	2.92364768627095e-18	33.548217201104
NAT8L	-0.897949600731979	4.21563875125356	-11.3681050968001	1.40771481090217e-19	3.50858755551832e-18	33.5282156049341
VPS18	-0.835504053403891	4.74319502043773	-11.3555413992405	1.49766103938271e-19	3.7216765561124e-18	33.5102097917514
USP20	0.737544891308299	4.93209369754087	11.3539873384881	1.50918016840508e-19	3.74473726059445e-18	33.4355077133447
SMCR7L	-0.644535909777582	5.41409881235113	-11.3406124305936	1.61206420465849e-19	3.98229863496434e-18	33.3065799144559
TFB2M	-0.665873711004484	4.70263579101057	-11.3231197175989	1.75731345808932e-19	4.32195739310085e-18	33.2389096283214
MORF4L2	0.557738658218419	9.25235499048998	11.3773326531108	1.34512117950242e-19	3.36260188430471e-18	33.1869156466012
CCNG1	0.703623482766474	7.32963972737212	11.3495521314595	1.54254607439427e-19	3.82185785898812e-18	33.1455617974407
BUD31	0.823578502907527	6.14762266155461	11.3266230438715	1.72720907493795e-19	4.25417445791787e-18	33.1374378014409
CD2BP2	0.613352417099543	7.29517073737979	11.3467103178923	1.56431274278299e-19	3.87005418791461e-18	33.1333783035451
PAX9	-1.0246576882964	3.40087301778348	-11.2004385768584	3.21999260379296e-19	7.75740991159511e-18	33.0671372358344
ATXN2L	0.529802711079142	8.0395155461045	11.3396613183331	1.61964284680197e-19	3.99511902211153e-18	33.0528263416173
TNRC6A	-0.748144407899745	6.33340717295955	-11.3067330814809	1.90526310376465e-19	4.67208506559531e-18	33.0134996068861
LOC100128338	-0.568756428214681	6.44541154959426	-11.3121025433062	1.85545709403111e-19	4.55663207644292e-18	32.9831838474393
CCNA2	-0.678759008354242	5.48221964919826	-11.2889909835477	2.0795677091509e-19	5.0920483701083e-18	32.9592819421043
AGPAT5	-0.67616243029958	5.12464618326814	-11.2643190170695	2.34884971688817e-19	5.70961666645897e-18	32.8864231838266
RNF216	0.428680679820375	6.79280833678202	11.2814355506364	2.15856766061208e-19	5.27005628555861e-18	32.8577700993452
BEND3	-0.822866885058667	3.9450208812633	-11.2175891996777	2.95843708941825e-19	7.16018840570635e-18	32.8574718217395
ZSWIM6	0.905951943424347	6.25705567903331	11.2591823993899	2.40916882364916e-19	5.84774156846277e-18	32.8193680189102
INO80	0.630204540340087	6.25402489263596	11.2694494907138	2.29011412889931e-19	5.57494449661019e-18	32.7836456983836
SFXN1	-0.447945908585167	7.55726500630619	-11.2834472566252	2.1372438521011e-19	5.22562371089748e-18	32.7660032774782
DLL4	1.87212842539887	1.26589582522027	11.0912123284395	5.52529205371522e-19	1.30331430615421e-17	32.6955405772183
RAB7A	0.358816899934125	8.60384147926901	11.2710519081818	2.27207258602386e-19	5.53908774470306e-18	32.683513703966
LOC100128191	-0.985133484144713	2.37751823435716	-11.1413774608232	4.31137766499487e-19	1.02858031482702e-17	32.6794605208639
RCOR1	0.73758367025394	7.33759347540111	11.2398059118246	2.65102325501321e-19	6.42546564012187e-18	32.6268856826715
POLR1B	-0.688621074833191	5.64900739588353	-11.2159351275974	2.98270572313239e-19	7.20849284879568e-18	32.5935398921211
KIN	0.899486823008965	4.45039225502746	11.1395359322303	4.35080839015049e-19	1.03545156355832e-17	32.5350066527031
C12orf23	0.96342318037752	5.64638951060232	11.164968989382	3.83681826441112e-19	9.19297258653462e-18	32.4598262208939
SNHG3	-0.800026668794791	5.72174141145612	-11.1821673326418	3.52419628145729e-19	8.46819807630627e-18	32.4578318782987
CCNK	0.440524903764706	6.93231206219604	11.203547726252	3.17091321593795e-19	7.65228753583641e-18	32.4559434575021
LOC100506668	1.18163011233513	3.26642973205334	11.069538478422	6.15068814501948e-19	1.4406737890379e-17	32.4120078858553
CSRP2	2.2624678609085	2.03592486968443	11.0298533619195	7.48551109735327e-19	1.73390149019579e-17	32.4095628440527
PTGFRN	-0.552639531178658	5.05538912584792	-11.1621063241525	3.89148935055902e-19	9.31062487821874e-18	32.3817888240089
EIF2S2	0.564090755158063	7.53336128782536	11.2002024948092	3.22375023233593e-19	7.75740991159511e-18	32.3797581102806
ZNF596	1.24343825570278	2.39248743130465	11.0347932416124	7.30468935337814e-19	1.69436372740494e-17	32.2802181890873
C6orf141	-0.964199873680026	4.56697786892832	-11.097857361407	5.34662934812816e-19	1.26653015889653e-17	32.2750072914576
ARF4	0.736267305982075	7.52824067241335	11.1731299545821	3.68514996470185e-19	8.84224505160313e-18	32.2713983673407
SCAPER	1.04630751719568	4.26645142354	11.0800635996661	5.83858952572739e-19	1.37334136748614e-17	32.2696251175816
C14orf28	1.13104917533164	2.77299429767157	11.0480102095943	6.84212451657079e-19	1.59148387225494e-17	32.2625715424501
INTS6	1.03387441561098	5.95357241848834	11.1286333118858	4.5917732957071e-19	1.09080705394042e-17	32.2487039449603
ZNF211	1.15923158178037	3.16841014313406	11.0176565223303	7.95141923633111e-19	1.83673391309947e-17	32.2212233942124
PCDHA11	-1.06103215351687	3.37791430155155	-11.0531073216091	6.6716849418092e-19	1.55400082126486e-17	32.2101730582551
FBXO11	0.667605432556252	6.44319543736159	11.1394544281185	4.35256188221418e-19	1.03545156355832e-17	32.2072488914943
MAFA	1.76190554186252	2.38328795658712	11.009367765988	8.28452332541167e-19	1.90840727402458e-17	32.2060991151
ZFAND6	0.557734823268712	6.85943508391009	11.1505304003637	4.12064667327226e-19	9.8448135662579e-18	32.1972685839507
MAP2K4	0.619879095400343	5.67735166401697	11.1219354840943	4.7463937487881e-19	1.12593885184017e-17	32.1676877420027
HSPA2	1.54739798775877	2.51220158784937	10.9903764771078	9.10143150966535e-19	2.08796077596218e-17	32.1487975325253
RBM24	-0.922212685435102	3.99414698370701	-11.0285379281025	7.53441375817971e-19	1.74281515479665e-17	32.0049412608318
C22orf29	-0.717504216894249	4.50193245682719	-11.0543722652789	6.63005040737921e-19	1.54645694578814e-17	31.9988034313835
OSGIN1	1.14216732541831	5.88191996646322	11.0885280006034	5.59915060964836e-19	1.31887598303886e-17	31.9702370786943
EFTUD1	0.557665780130253	6.42941911247628	11.0930310618672	5.47580586098844e-19	1.29529529305758e-17	31.9670955318798
SOX2	-3.85183238444211	0.937875315008156	-11.0392412065606	7.14562248545239e-19	1.6597693117598e-17	31.9052457072326
CYTH2	0.539392144917117	7.01919179624827	11.091969509719	5.504635559112e-19	1.30027577811566e-17	31.8866986104358
RANBP9	0.442519916980039	6.75306802567028	11.0795825006622	5.85250294249064e-19	1.37468060688502e-17	31.8509170685099
FAM84A	-1.20199448274083	3.08014577927929	-10.9675391712612	1.01914125485419e-18	2.31577694920945e-17	31.83877797239
CCDC41	0.902076223535948	4.302755452745	11.0002703327853	8.66624884902476e-19	1.99359485214704e-17	31.8377624975928
WASF1	1.00297116476334	4.06747764756595	10.9721464786009	9.96145424399865e-19	2.26969156371435e-17	31.8374796636672
TSPYL5	-0.515317041560857	6.31818720587716	-11.07715709507	5.9231535825429e-19	1.38932427088987e-17	31.8268328036462
ASTL	2.90105583432039	-0.518014986746777	10.9123030614478	1.3399895661823e-18	3.01614878934493e-17	31.7750363020638
UBE2C	0.645910548252965	6.69494143592949	11.0602471683595	6.44007056411227e-19	1.50424218036611e-17	31.7422159048716
NFE2L2	0.518205057339673	7.15100880441515	11.0646313533967	6.30186064794114e-19	1.47401842624011e-17	31.7296147031063
MTMR14	0.500417141848702	5.96626504990505	11.0166470564329	7.99125822404691e-19	1.84339037984773e-17	31.5990009159065
ARHGEF26	-0.767025948237423	4.90648300605277	-10.9880678269218	9.20608999596279e-19	2.10907738482852e-17	31.5556847698972
SLMAP	0.749774573887785	5.54394602407125	10.9812822448487	9.52073708347221e-19	2.1781779341175e-17	31.5440101028827
ZNF189	1.16610863789768	3.6232423510435	10.9124931206842	1.33872783430707e-18	3.01614878934493e-17	31.5433692654569
NCEH1	-1.1180515939319	3.55919975358592	-10.897131531877	1.44464934316069e-18	3.24735424933055e-17	31.5044268654673
CDK5RAP2	0.493478769916751	6.26084176132657	10.9748913271763	9.82693370421434e-19	2.24209603368732e-17	31.3704090674269
ABCE1	-0.718344026005732	6.99811126334909	-10.9917676514731	9.03894177502474e-19	2.07647338249332e-17	31.3531685702567
ZNF672	0.860338874804463	5.10097464140479	10.9478631198728	1.12348890679942e-18	2.54596591833516e-17	31.346029392386
TOR1AIP1	0.681660756047715	6.67020251169573	10.9679585463799	1.01702625734293e-18	2.31411525548342e-17	31.2967365644159
SLC19A2	-0.709321899057882	6.33154024949886	-10.9519677093727	1.1008717626831e-18	2.49809760639242e-17	31.2443168247377
LMNB1	-0.454348061020166	7.53408584336184	-10.9752555253508	9.80922229099626e-19	2.24111248080084e-17	31.2366671881148
SETD6	-0.750917386175799	4.18731548311516	-10.8967285523396	1.44753823164083e-18	3.24948045449144e-17	31.2162431933634
PVT1	0.605148737774334	6.47447278254972	10.9463490769328	1.13194866401391e-18	2.56166569106477e-17	31.1869708454417
SEMA6A	-1.10659985462544	2.89241047526276	-10.8398266119925	1.91943598276951e-18	4.25738028857259e-17	31.162532191275
AK4	-0.65386258468156	5.6135569913342	-10.9141846540403	1.32755069999051e-18	3.00026458197855e-17	31.074911358127
VRK3	0.74583254756929	5.00260363704112	10.8616375910646	1.72263506025943e-18	3.82594272878868e-17	31.0579929939601
ODF2	0.424792054927122	6.96145020027706	10.913030789581	1.33516489680674e-18	3.01340050394008e-17	30.9959747984208
IP6K2	0.575283906712752	5.62876858148979	10.8824493041366	1.55372809905354e-18	3.47387015087853e-17	30.9667961632556
HIST1H3E	2.68526209645614	0.829559745687142	10.7495424487379	3.00435167239063e-18	6.5422887199298e-17	30.9402472089929
SCAF4	0.496845165315902	5.97810960790718	10.878031157717	1.58813987597566e-18	3.54606826245887e-17	30.9080736921758
ZNF608	-1.56563361208228	2.32421774443735	-10.7415629008049	3.12576303924249e-18	6.78018950302094e-17	30.9063283291662
RAB5A	0.623775170604429	6.70200154660487	10.8862302018765	1.52487358171788e-18	3.41392045256357e-17	30.904107965773
PATZ1	-0.563972613571276	5.48783334293799	-10.8688533307088	1.66208421534155e-18	3.69636920443779e-17	30.8551013279772
UBQLN2	-0.628966718903732	5.13530812112549	-10.8344445321508	1.9713697585235e-18	4.3552427795967e-17	30.828914116836
SGPP1	-0.754255138400774	5.06171105974021	-10.8374062253789	1.9426194089539e-18	4.30309496627086e-17	30.8114318312262
TMED10	-0.418873620887435	8.69322563766877	-10.8881376704476	1.51052084769452e-18	3.3863204633838e-17	30.7693384226149
IARS2	-0.463844098692669	6.96553155880434	-10.8720397126061	1.63602901791173e-18	3.64812657274077e-17	30.7473863825695
C14orf129	0.766820882662226	5.87720002445887	10.8345810512655	1.97003518697231e-18	4.3552427795967e-17	30.7262028655852
AP3M2	-0.781123167740394	3.80401777990663	-10.7784024598019	2.60336070555428e-18	5.70623911398293e-17	30.7162363215588
ADM2	2.32801241083055	3.04721541830355	10.6863295715713	4.11228397917934e-18	8.77217312089225e-17	30.7132510831919
SRSF5	0.621086879653229	7.61341204794608	10.8694412729606	1.65724549488374e-18	3.69051579979171e-17	30.7100978469153
ZNF627	0.845894697633305	4.4216070066446	10.8041884832118	2.29065300158097e-18	5.03401850176612e-17	30.6859086231709
BRPF1	0.523583165977207	6.1954628585131	10.8284411924423	2.03096127508616e-18	4.47507198478801e-17	30.6351433675783
BCORL1	1.21187105978483	4.67288363612168	10.7606238887178	2.84354033814967e-18	6.20827266517168e-17	30.5992637558034
FRMD4A	0.593559646644872	4.89903179988247	10.7755240601449	2.64082022634011e-18	5.78076930174241e-17	30.5679895773129
ZNF434	0.759703509662442	4.32782642949577	10.7458365857199	3.06013854789713e-18	6.65510495123948e-17	30.5300836463087
HIST1H2AG	1.74030646661986	1.40738874303073	10.6497540733117	4.9317519923842e-18	1.04008348449727e-16	30.5172292027897
SF3B3	-0.348021876857818	8.48671373457307	-10.8297355287243	2.01796239371977e-18	4.45229591986405e-17	30.4687840281405
SNORD104	-2.49110107451149	2.5844983232407	-10.6419908458297	5.12572120829114e-18	1.07827121367875e-16	30.4590981308577
PEX11A	-0.758992096920877	3.59210308313408	-10.7398446395217	3.15254349043797e-18	6.82058697724251e-17	30.4445148452555
ZNF845	0.849453412176031	4.28769701421099	10.7378024512372	3.18467172602765e-18	6.88119508347369e-17	30.4348290541797
NPC1	0.970701478222922	6.80927077703324	10.779683101162	2.58686599804996e-18	5.67752584663878e-17	30.4046997873262
YWHAG	0.553552910578418	9.44887194602258	10.8190906825626	2.1273935888951e-18	4.68138557640549e-17	30.3929164291926
C5orf54	-1.48028750196435	1.99029183063755	-10.6269831535774	5.52263168470012e-18	1.158851848117e-16	30.3586082961839
ZNF433	1.28750217649729	2.01918779826578	10.6357745696942	5.28653448721464e-18	1.11070355231379e-16	30.3536693544271
ZNF597	1.49747017459977	1.80829534848216	10.6206431220765	5.69942441722608e-18	1.19146467442111e-16	30.3355656213062
SCAF8	0.626279596507438	6.45835583891958	10.7675557316732	2.74736105080778e-18	6.00612630244566e-17	30.3079883053615
MYO16	0.825252975522665	4.11942501431953	10.6961827285141	3.91586306953258e-18	8.38526171253046e-17	30.2670232207408
PARP2	0.498649533972908	5.92601925527114	10.7359066365499	3.21479071797486e-18	6.93731096353697e-17	30.2619828787868
NUDT21	-0.581894269576622	6.67330366064522	-10.7599557992007	2.85298646585248e-18	6.22077518317038e-17	30.2469424742251
OTUD5	0.619581041804932	6.08311652434137	10.7351690872701	3.22658519640621e-18	6.95379005472905e-17	30.2358844207975
DHX33	-0.569091235441451	6.23658796130106	-10.7442549762422	3.08426246843131e-18	6.69885786000588e-17	30.1935315737402
KIAA0232	0.922301467497388	6.30398428958393	10.7293085729698	3.32185731724244e-18	7.14990241615992e-17	30.1572600880209
CYTH1	0.600291270233477	5.13530455808604	10.687751141543	4.0833472936676e-18	8.72157089901622e-17	30.1433094905575
SNORD36A	-1.71415048800096	1.60825390646901	-10.5662555244379	7.46888208332194e-18	1.54019215735482e-16	30.1205885299101
ZNF490	1.07318906995376	3.73119685942915	10.6141835693484	5.88538187870795e-18	1.22574254719193e-16	30.1000641871248
CEP95	0.592155568963524	6.92846822411002	10.7264196523102	3.36985336742887e-18	7.24388531065301e-17	30.0864136922951
CCDC64	0.734300101088708	5.48310057579343	10.674319287437	4.36510444961791e-18	9.27598561822235e-17	30.0748752012691
GTF2IRD1	0.614557277114209	5.28094411299661	10.6835782065213	4.16887408214978e-18	8.88156052864624e-17	30.0605934094626
ZNF696	-0.714102483688672	4.20701607329465	-10.662454269077	4.63015421727513e-18	9.81428379337253e-17	30.026120615326
SPATA2L	0.973223635402778	4.92360229573544	10.6739188343521	4.37379721011145e-18	9.28266301293197e-17	30.0227337989518
TBC1D30	-0.459165176797643	5.83875122914942	-10.7015847705878	3.81219230950154e-18	8.18422390039842e-17	30.0212327008517
HSPB8	0.511141909664406	8.67105303983863	10.7405442241443	3.14161228246435e-18	6.80574142641629e-17	30.019148300685
ATP6V1D	0.632039810963664	6.12448192645986	10.6903072453053	4.0318288333695e-18	8.62254544875596e-17	29.991416894746
ZC3H18	0.47254956869783	6.61088063736415	10.6992091500487	3.85743983523014e-18	8.27074664158831e-17	29.9833640460338
EIF2AK3	0.906792359793994	6.65200598416381	10.6827048707388	4.18699947135605e-18	8.90882686500744e-17	29.9698497170792
ZNF337	0.66690712850322	5.06722299684211	10.6522098036017	4.87193820062559e-18	1.02876634428362e-16	29.9264200033489
MARVELD1	-0.731890608812999	4.83799172205415	-10.6592523101562	4.70440481069358e-18	9.95904633595435e-17	29.9034563739899
NCKAP5L	0.844995765909802	4.56245889931273	10.6229312981573	5.63497379992069e-18	1.17946560487952e-16	29.8942956001828
STARD13	-0.665126684820398	4.02489058818708	-10.6256817281928	5.55846838058811e-18	1.16491009018741e-16	29.8081732696046
ZC3HAV1	-0.963980849361745	6.5218007889823	-10.6528671860059	4.85605012116441e-18	1.02670773990333e-16	29.8024315185034
YY1AP1	0.485257398666151	5.81444452404521	10.64415230671	5.0709606424865e-18	1.06809503507486e-16	29.7979870120711
AFAP1L2	-1.32811777982916	1.88894878468763	-10.5384540461914	8.57629320811894e-18	1.75556826943184e-16	29.7677311158041
HCAR1	-1.09053964472793	2.92152270118206	-10.5492046012231	8.12979606321597e-18	1.67030355480619e-16	29.7634832026394
GEMIN8P4	2.2965075702603	0.540595935099701	10.4784938393558	1.15569033319735e-17	2.33427115125514e-16	29.6954263406252
PIM2	0.884144533215924	4.39130425918353	10.5648035171632	7.52300308301311e-18	1.5494421620728e-16	29.6348940374085
LOC100505783	1.74462916201636	2.60123017261685	10.47054815878	1.20229800726361e-17	2.41691819921223e-16	29.62986102694
IDI2-AS1	1.83192351292245	1.41315425182329	10.4606700424042	1.26287433090707e-17	2.52333456512424e-16	29.5982866130187
IGSF3	-0.575223662114611	5.8661127774805	-10.6152067417328	5.85552674032891e-18	1.22104525193592e-16	29.5709038388858
FIP1L1	0.512165040680184	5.67920125310976	10.5927462074609	6.54718875983968e-18	1.36018863129887e-16	29.5336953477189
CALCOCO2	0.518644602742721	6.78997461024697	10.600377281649	6.30346760770031e-18	1.31118398347239e-16	29.5268908138141
FAM120C	-0.892783519251126	3.31765092809463	-10.5194368088526	9.42712733027164e-18	1.91799607629517e-16	29.5258082789881
SERTAD4	-1.32643991568075	2.30731512508971	-10.4680433660022	1.21737729364721e-17	2.4441077861892e-16	29.515235396659
ZMYM4	0.735162511670926	6.08718293869978	10.5814721174596	6.92464104402795e-18	1.42972465210276e-16	29.5103737624709
LAG3	2.96833514325683	0.519274305750973	10.4615667152224	1.25725171611987e-17	2.51541935977685e-16	29.4885929084882
STC1	-0.668345725290861	5.67482290013966	-10.5871136104086	6.73311733346784e-18	1.39189931130922e-16	29.4850591063307
POFUT1	-0.49595756486672	5.71496897807028	-10.5894029029806	6.65691960616618e-18	1.37785053828618e-16	29.473475056288
SNORD96A	-3.01518657870226	0.409229182389197	-10.4620943983621	1.2539545870105e-17	2.51452476177022e-16	29.4665483382265
NAV2	-0.963724676685087	3.62499504992883	-10.5251822042321	9.16152836155178e-18	1.86850488193405e-16	29.4630810494445
NOP58	0.5585267964557	7.90491842758256	10.6179636230493	5.77583660153717e-18	1.20593122751695e-16	29.4556826620628
ZNF746	0.599825479138346	4.74777326949805	10.5496065546077	8.11356118672266e-18	1.66901841681119e-16	29.417280563118
MTHFR	0.79569817080978	4.80990430897259	10.5271768494703	9.07108300749443e-18	1.85231736529105e-16	29.3822145441538
BCL9L	-0.702585587785092	8.28330800294759	-10.5921785157683	6.56569248637781e-18	1.36234046082112e-16	29.3577534910474
STK3	0.656169263680715	5.61008013206334	10.5392995416308	8.54030492263068e-18	1.75034386674112e-16	29.3413749290494
INTS5	-0.649188896989882	4.46359879775323	-10.531291191196	8.88733674975995e-18	1.81701491201694e-16	29.3344015281808
PANK2	0.666380790695009	5.00566720439522	10.5177632155973	9.5059350011753e-18	1.93167991445511e-16	29.2743097289104
ZBTB6	-1.05853300216858	4.32874366125394	-10.4933042114708	1.0735909582759e-17	2.17369675377798e-16	29.2647118445648
MBD6	0.698911020921819	6.68676939051791	10.5431345927769	8.37895653627858e-18	1.7193824431009e-16	29.2624173562537
ALOXE3	1.82307249167412	3.29953266055531	10.4089919015769	1.6333071264014e-17	3.20980357014536e-16	29.2424203486557
EPN2	0.443229623248956	5.65031334848761	10.524001188873	9.21550554752496e-18	1.87722429691605e-16	29.1975642364892
TMEM177	-0.988617122601108	2.18490351577655	-10.407525672255	1.64527249500107e-17	3.22952314629084e-16	29.1197185981739
SNORD49A	-1.72570275058823	0.572702463754594	-10.3550487012545	2.13654812457115e-17	4.1596776292582e-16	29.1027274642324
KLF3	-0.778106007395678	5.2233000364952	-10.4705328922165	1.20238934569755e-17	2.41691819921223e-16	29.0954114690841
ANKRD40	-0.497554260593114	6.19177559767122	-10.5124894031966	9.75861461589099e-18	1.98061979170098e-16	29.0747689316787
PHF23	0.708579846799982	5.84695349273671	10.4884088618475	1.10006022266148e-17	2.22459578764094e-16	29.0587467849245
HIST1H2AI	2.25071582008682	0.777899564170902	10.3434564927748	2.2635205661218e-17	4.40175790090941e-16	29.0576816757188
RAGE	1.04591883657671	3.65203643386363	10.4021189682903	1.69015825376475e-17	3.3098602618222e-16	29.0548773024913
PPP1R13B	0.64718678383476	6.25294511761924	10.4944567237823	1.06745263101255e-17	2.16388821830957e-16	28.9878540266019
RNF41	0.621460636682783	5.75281830328092	10.476922127683	1.16476383527037e-17	2.34975999771552e-16	28.9828735813642
C10orf28	0.688449031267544	5.01743392275687	10.461541599323	1.25740886437063e-17	2.51541935977685e-16	28.9385180379356
FOXO3	0.798910703575896	6.74892794370271	10.4764789892447	1.16733494508783e-17	2.35210959296974e-16	28.8787606322541
B3GNT2	0.806762684688982	4.83148121679999	10.4416681756442	1.38812969106727e-17	2.75713550515546e-16	28.8762575594526
PANX1	-0.861228323649092	3.69873796472568	-10.4000096495678	1.70800022758634e-17	3.34088839838058e-16	28.8619649792622
KDM4C	0.686784063614741	4.8207029648249	10.4143712347827	1.5901497704256e-17	3.13235156190786e-16	28.8578439010376
DHX34	0.70184510091277	5.79996670656441	10.4452128226526	1.36385551958686e-17	2.71214265274325e-16	28.8305901370466
PPM1B	0.539430434725623	6.14605421458304	10.4535248925561	1.30858744107733e-17	2.60667280403903e-16	28.8059918665026
ST8SIA4	-0.754946130094161	4.53281956330903	-10.4180704225556	1.56113633124009e-17	3.07882594382774e-16	28.7936489811625
ZNF367	-0.762298910311724	5.55164846477594	-10.4534217614088	1.3092592414451e-17	2.60667280403903e-16	28.7705617303364
WDR47	0.984059572457944	5.346608176403	10.4141297166283	1.59206271292748e-17	3.13243021305872e-16	28.7453157155349
XPC	0.491039774404328	6.41597455597017	10.432947604249	1.44970677567434e-17	2.8726180232675e-16	28.6774147027839
RUNX1	-0.605097634471391	6.49232726011067	-10.4352513938913	1.43317840720881e-17	2.84323554948519e-16	28.654452349843
ADRM1	0.765435520107744	8.83553894590644	10.4557802965897	1.29398166442029e-17	2.58240445772851e-16	28.607354311666
KIAA1370	0.77505257796617	7.10216389243496	10.4207156060078	1.54071525886224e-17	3.04213955008407e-16	28.5804383361167
GPRC5A	-0.526663445600139	6.8809151363981	-10.4213774547505	1.53564769661595e-17	3.03571773974056e-16	28.5694787534626
HIST1H3G	2.35017682003696	1.3087641177765	10.2338425158219	3.90789262146785e-17	7.41834236111559e-16	28.5231299569775
ISL2	2.63697859371962	1.43050811537917	10.2352035664222	3.88147694285089e-17	7.37657049911798e-16	28.506090192698
CACYBP	0.654433369511333	8.1381518346533	10.4217209590566	1.53302417756913e-17	3.03411791072973e-16	28.4924331644112
ELL2	1.19195914726274	4.13746014717942	10.2844704409961	3.03659637658445e-17	5.83724572436763e-16	28.4537888910369
UBIAD1	-0.539273500576869	4.61249133123114	-10.355272814932	2.13416494209961e-17	4.1596776292582e-16	28.3652365127487
GPR50	7.59125379840252	-0.472339077630284	10.5914665068652	6.58897425138312e-18	1.36547714225689e-16	28.3323013863377
PDPR	-0.91878405067859	6.11421345448974	-10.3636898203796	2.04656120164173e-17	3.99377940913141e-16	28.3186484146938
ADAM17	0.770251254916936	6.22474546346199	10.332892001629	2.38580529205043e-17	4.61274077505796e-16	28.2607870119136
KCTD3	-0.464741805544978	7.9191399635575	-10.3766742185526	1.9184284079957e-17	3.74810709057478e-16	28.2537315279768
DMTF1	0.617769916121461	5.74805688487495	10.3303692275625	2.41597184099113e-17	4.66567125505031e-16	28.2468447581434
CFL2	-1.11288212566987	3.01557257000973	-10.2283838545939	4.01565659964576e-17	7.60564450424413e-16	28.2277983123375
DCAF5	0.490555025210291	6.31001827104362	10.3336752110635	2.37651685164805e-17	4.60543080266071e-16	28.2157617907331
TMEM19	-0.837611177770328	3.53673570560947	-10.2703553912178	3.25782762110112e-17	6.24815471735036e-16	28.207511497895
SLC6A6	-0.669402759822733	7.03464887144035	-10.3387917174617	2.31672229612799e-17	4.494763768033e-16	28.1671899527281
FAM32A	0.553060418671158	6.87321034343708	10.3403632477838	2.29866060450668e-17	4.46490127175026e-16	28.1523714479617
MYC	-0.541330033875959	8.01379775868194	-10.333095635302	2.38338681594143e-17	4.61274077505796e-16	28.1471097380158
HIST2H2AB	3.07963316417699	-0.0570265565935124	10.1916969836939	4.8213070937961e-17	9.06991449231114e-16	28.1151058851747
TMEM55B	0.580974476681285	5.97362798219308	10.3125540614483	2.64015353774901e-17	5.09272523244689e-16	28.1021113015281
PTPN12	0.672617560773703	6.37503917397059	10.3005799367732	2.80242222557585e-17	5.39950567978463e-16	28.0712924409151
IQCC	-0.96624562572951	2.88351232108226	-10.205451349566	4.50185984494481e-17	8.49764154027731e-16	28.0461351376553
IER5L	1.19779999204834	6.09873313764664	10.287820536436	2.98633655253332e-17	5.74723734229772e-16	27.9947060401067
COX10	0.595620319735344	4.59516208986721	10.2565493503287	3.48981826515513e-17	6.67013950473764e-16	27.9828624112324
C5orf30	-0.672578751562967	5.22690709196003	-10.258409217359	3.45762698884787e-17	6.61617319925535e-16	27.8949454688669
CRISPLD1	-0.736439169278424	4.18609057840886	-10.2514224982354	3.58011770417853e-17	6.82712525480977e-16	27.8847217253615
TBC1D14	-0.884377829310101	4.10690924794584	-10.2128643628804	4.33856918103146e-17	8.19867016763504e-16	27.8472322960671
LOC100287722	1.63050736383477	2.98298398165339	10.1620633302745	5.58877573512707e-17	1.04432050719849e-15	27.8263012180546
PRPF4B	-0.646163138751303	6.7157916565465	-10.260076849071	3.42901583593549e-17	6.56894167699716e-16	27.7600037922455
MYADM	0.563453756028452	6.35003951405345	10.2395695046608	3.7979418018175e-17	7.23425725439589e-16	27.7327992832764
VMP1	0.462264720822967	9.31950109052612	10.2792875003495	3.11602712628867e-17	5.98305828473612e-16	27.7274430580194
ENC1	-0.599448526792891	5.94843226424206	-10.2045868335311	4.52129922914833e-17	8.52471345076399e-16	27.6679265274659
CD3EAP	-0.860525281518115	3.28983670677087	-10.154639451513	5.79948601285354e-17	1.08248442052414e-15	27.6657177142866
DLST	0.33444894217228	7.72026729465694	10.2541881018913	3.53112026071627e-17	6.74137616897476e-16	27.6647013802463
LITAF	0.46719614216269	7.27925257888602	10.2321577115363	3.94084120756997e-17	7.47240684301589e-16	27.6134119891313
OSBPL2	0.339914929040187	7.09270110579106	10.2164906757415	4.26086328979004e-17	8.06093638670233e-16	27.5543394274722
MTHFD2	0.586100756593897	8.84962947346899	10.2384186504949	3.81978525433412e-17	7.26758687070351e-16	27.5363962573759
ZNF468	0.840082750749342	4.53654266283088	10.1536411241455	5.8284213688482e-17	1.08667245231457e-15	27.5024202644647
PDRG1	0.668001266740186	5.63239140955284	10.1757103047135	5.2212221412855e-17	9.80019293949032e-16	27.4707639877833
ARID4A	0.936352577360011	6.15095727306166	10.1752291009996	5.23376120303527e-17	9.81271551116164e-16	27.4652800665522
ZYX	0.659158987347205	6.65092186325384	10.1723172180446	5.31028383495781e-17	9.94503772181797e-16	27.3560904791029
DKC1	-0.388211411455393	7.29390422865692	-10.1894059198883	4.87667983954424e-17	9.16377456590313e-16	27.3324009817472
NAA16	0.854130022764688	5.5562210056561	10.1390141763849	6.26931689822027e-17	1.16757300451933e-15	27.309891034786
C2orf42	0.943259439250921	3.97944226346768	10.0559177011192	9.4879280102271e-17	1.73606245123674e-15	27.301970917211
ABHD10	-1.04257774639375	3.55795584521966	-10.06589161537	9.02753397214043e-17	1.65544383936487e-15	27.2731638955767
PNPLA8	0.764769697197093	6.42752123418809	10.1313027837	6.51504203281629e-17	1.21063958840911e-15	27.2594168616583
G2E3	0.970886441778517	6.02626408281965	10.1241378533199	6.75198536431052e-17	1.25327639547979e-15	27.219936620473
SQSTM1	0.673294362662736	9.89584571507719	10.1687869881895	5.40455968077417e-17	1.01102747316854e-15	27.1459867277938
ACSS2	0.754506005251327	4.80018641176269	10.0763601308918	8.56833599317378e-17	1.57642300494872e-15	27.1394212552913
EGR4	8.01249649098073	-0.829371114287382	10.406624827219	1.65266745611678e-17	3.24023570176987e-16	27.1101529031205
STEAP4	-1.20790831098316	2.02932536040721	-10.0010083396893	1.24770367548773e-16	2.26564563179769e-15	27.1069397661111
CNOT3	0.586049690944935	6.44210161533304	10.1221637505515	6.81877110404394e-17	1.26426971113116e-15	27.1055417581007
CARS	0.593561380734318	5.99171312796993	10.0927296625409	7.89669314590517e-17	1.45766331315804e-15	27.0793023159106
ID4	1.4000737617169	1.73767011188724	9.9663299803417	1.483335395546e-16	2.67897420681547e-15	27.074814861
SAP130	0.591649860677959	6.20989664743881	10.0966066709184	7.7454957206648e-17	1.43291670832299e-15	27.0325637448597
DSCAM-AS1	-0.62392734294971	8.91590219087414	-10.1370646928711	6.33054741580493e-17	1.17766490524941e-15	27.015988230253
ABCD3	-0.59355139314882	5.69504497332792	-10.0937264035997	7.85754196275351e-17	1.45203902524961e-15	27.0140230254226
YTHDC1	0.433560914525966	7.2461261700118	10.1057507874778	7.40026451473547e-17	1.37056504700372e-15	26.9888154384707
RIPK4	0.754283460522847	4.34495636946216	10.0330719039607	1.06329896229583e-16	1.94133317089906e-15	26.9848683610026
PCK2	0.80899484917469	6.71697944621812	10.091983884787	7.92611432427382e-17	1.46148110208551e-15	26.930856774842
MARCH7	0.687939152811101	6.75309653785251	10.090142964196	7.99920972847958e-17	1.47333462003406e-15	26.9151119493257
SBDSP1	0.593572761476269	5.90663461951134	10.0688762344042	8.89416072195178e-17	1.6345708122409e-15	26.9014577161396
ACBD5	-0.587246919442468	5.67696546372413	-10.0616989828588	9.21827698278308e-17	1.68857025476522e-15	26.8648008307924
IRF3	0.655535611840247	6.30867585323045	10.0671325183794	8.97184053353173e-17	1.64703689443232e-15	26.8370844487263
FAM193A	0.601793213410944	5.23885432483298	10.012536726555	1.17797982185796e-16	2.14369255068037e-15	26.7116054655233
ZNF12	0.69514506121149	6.14830872012269	10.037900130319	1.03799945099108e-16	1.89721342277321e-15	26.7002007188157
ZNF440	1.07669803376514	3.25126865694268	9.92967022129766	1.78101495677105e-16	3.19932267852191e-15	26.6974850593713
PARD3	0.413579544599449	6.09547288690796	10.0283289204162	1.08875253727349e-16	1.98563766994131e-15	26.6644680842144
C7orf42	-0.413976589546257	6.28451066804743	-10.0263443165222	1.09958317104142e-16	2.00320576824583e-15	26.6300779541788
AKIRIN2	0.496644693834231	5.78005429414684	10.0031711934521	1.23431515147385e-16	2.24377028187485e-15	26.6251124437922
ERCC4	-0.97090293831886	4.14760060382817	-9.93590540911131	1.72646464338869e-16	3.11135718707247e-15	26.5928133251234
FIGNL1	-0.74501055162928	4.84680011897943	-9.97384713394404	1.42874067473875e-16	2.58316313992765e-15	26.5749427072679
KRTAP5-1	2.39574772209186	1.81187244096886	9.83230749972219	2.89499545297577e-16	5.08570419701332e-15	26.5582952120448
MOBKL2C	0.924399241896979	3.60419556258614	9.8973883633881	2.09226304501767e-16	3.73038455915518e-15	26.5372572581106
NAT10	-0.434037330974134	6.02194690774374	-9.99659060652074	1.27550361820839e-16	2.31361415519709e-15	26.4989174020635
FAM63A	-0.712417542962555	3.6770584428586	-9.91102483512837	1.95464547271523e-16	3.49620223376359e-15	26.4674404700347
TMEM185B	-0.411003105625973	6.16088150644227	-9.98510877335353	1.35068991678225e-16	2.44469027795091e-15	26.4181424313489
LOC388796	0.752799774997764	4.9906836176705	9.94954034702902	1.6129295022563e-16	2.90988489705872e-15	26.3956684401928
RBFOX3	5.52960011244075	-0.961208194632597	9.99127439496678	1.30978043879324e-16	2.37321430751658e-15	26.3606451879222
HSPA4L	1.286101708351	6.18105800431187	9.93216484532184	1.75898607618399e-16	3.16314872452699e-15	26.3108415998826
ASTE1	-1.09937244010349	2.47396600618809	-9.83759256647242	2.81964516429684e-16	4.96899322736568e-15	26.3052988824111
ZNF799	1.06625473118533	3.51939873139466	9.8446910238976	2.72151869039588e-16	4.81127680530452e-15	26.2650792203439
PHLDB3	0.947313558377626	4.01743206248479	9.86477975104394	2.46194190346312e-16	4.36622655286502e-15	26.2642567289178
C5orf32	0.653578835408201	4.94288231985785	9.90366938457987	2.02771120434771e-16	3.61915071307483e-15	26.2436534586623
CCDC130	0.928588388369183	4.29354989857695	9.87435785586981	2.34704808163137e-16	4.17415331278122e-15	26.2319517659269
GABPA	0.935850177877001	5.31237380509844	9.90599454808085	2.00432346176923e-16	3.5812292280586e-15	26.2129837509897
C5orf51	0.978149059674769	5.74364400848237	9.91803191525878	1.88749148282797e-16	3.3833234253821e-15	26.1862364180534
FSTL3	0.747433546562836	5.34146303318137	9.91427571001875	1.92319776848487e-16	3.44363591864464e-15	26.173414063953
GSG2	-0.837217090594421	4.03908227002683	-9.86026391287378	2.51804666029816e-16	4.46099707063839e-15	26.161427616942
SPPL2A	-0.47004934614386	6.9074306974699	-9.93352600259262	1.74708148623226e-16	3.14512279609777e-15	26.1278722749353
CYLD	1.20618330943957	3.98480340412766	9.80667837837673	3.28996077344526e-16	5.74935255748156e-15	26.1197281478029
PCYOX1	-0.615544849523247	6.60818016322384	-9.91916283053809	1.8768715312429e-16	3.36789694082686e-15	26.0673636410342
WDR20	0.463138232482494	5.48875899940396	9.87823173856163	2.30211684492627e-16	4.10017061922757e-15	25.9989466098375
RPUSD2	-1.1048795757613	1.94120964894358	-9.76966499355848	3.95738397107277e-16	6.85332410154215e-15	25.9678788119809
TMEM79	1.05554407126816	3.02487234015552	9.75983843539009	4.15628496515681e-16	7.18818094697853e-15	25.9328656472151
ZNF622	0.575406179954359	5.98070081340362	9.87422131878786	2.3486476126089e-16	4.17415331278122e-15	25.9294061422693
CALML4	-0.689902348891514	4.49097849074375	-9.83503101829425	2.85591748578223e-16	5.02761726654968e-15	25.8847130460494
SNRK	0.801322054194686	3.95771970722384	9.81106263289945	3.21876399278527e-16	5.63671298589957e-15	25.8437379487821
C9orf7	0.923326342169168	5.62157754286197	9.83356678032603	2.87686082816915e-16	5.05916093483711e-15	25.8273152673279
RSPRY1	0.960595727351217	3.98269916634354	9.76960498890176	3.95856917130454e-16	6.85332410154215e-15	25.7987037214983
UPF2	0.616128839476316	6.40167065064796	9.84426273160596	2.7273411985878e-16	4.81647879674576e-15	25.7844427666303
TBCC	-0.632046286377537	4.48997473394307	-9.80354277102285	3.34184466871616e-16	5.83392591227651e-15	25.7807429908511
ULBP2	1.40778829829134	3.07382504766307	9.69673120053201	5.69482750628349e-16	9.73827149438497e-15	25.7581579155626
MAST2	0.525048870574524	6.063499614704	9.82827211495979	2.9538820481447e-16	5.18370654492886e-15	25.6932195119694
C7orf53	1.53793769598287	2.92084194703507	9.67433411640727	6.36829698635123e-16	1.08676937550753e-14	25.6681196455325
PAPSS2	-0.506127542116881	6.59785920564825	-9.83826707068886	2.81017086234833e-16	4.95752083353517e-15	25.651899896882
PRPF8	-0.547152751174822	9.08181889535798	-9.86507394093409	2.45833058051209e-16	4.36445017287518e-15	25.6436103317025
TASP1	0.547646662616696	4.75880388058051	9.78964161305716	3.58189927938485e-16	6.24647377981566e-15	25.6313118295932
SACS	-0.901774436237123	4.96473212107738	-9.78789272488085	3.61329697426744e-16	6.29466443725507e-15	25.6090320939629
RRM2	-0.402013346941931	8.46918250407167	-9.85172010912618	2.62771760591216e-16	4.65036499907672e-15	25.5918267753211
TRMT5	-0.600385879817597	4.7194195898873	-9.77651775646442	3.82433810831099e-16	6.64774868629289e-15	25.573854112616
MEGF9	-0.697973688361475	5.74180467632366	-9.78733342917891	3.62339595844958e-16	6.30568928294597e-15	25.5521021538646
UNG	-0.480164860662076	6.80955489163731	-9.82433176159006	3.01253786536316e-16	5.28109887424879e-15	25.5289318137164
PKNOX1	0.730551757734261	5.48048323289609	9.75399380130817	4.27929751642624e-16	7.39328219676781e-15	25.4847710359073
FBXO32	-1.16957947305663	3.56794980153143	-9.6693236465879	6.52954369048759e-16	1.11315075106743e-14	25.4614810102333
UCK2	-0.47439477945355	5.09382635205579	-9.7761231668675	3.83187618607172e-16	6.64774868629289e-15	25.4429160676025
DDX27	0.369820251643326	7.89114861068305	9.80882083829253	3.25497427182355e-16	5.69416210480931e-15	25.4323908120303
CRY1	0.643802652950157	5.18033355925275	9.73553598177269	4.69220207260584e-16	8.07149831257207e-15	25.3612354831495
ALDH18A1	-0.350003700098794	6.62955257920379	-9.77613824761059	3.83158781680125e-16	6.64774868629289e-15	25.3308904221889
ZFAND3	0.436026318957023	6.50130552472739	9.75258358510658	4.30951972303007e-16	7.43781298740505e-15	25.3064889895133
BCL2L13	0.492804991799363	5.70326956653724	9.7385951316513	4.62111189295502e-16	7.96736858739997e-15	25.2890536957376
KLHDC5	-0.624984918976963	4.74370147033036	-9.71464775153738	5.20773491866558e-16	8.92358184218885e-15	25.2439839292137
PRKAB1	0.453736477921503	5.36896809000584	9.72216984982437	5.01586441721822e-16	8.61245549420509e-15	25.2134080244061
NEU1	0.58049553525699	7.01821897270495	9.7353744315966	4.69598652124649e-16	8.07149831257207e-15	25.1782479921362
ABCA3	-0.585610463332455	6.33736278367829	-9.73733266016423	4.65031840729674e-16	8.00946704877763e-15	25.1674938799646
CASP2	-0.500460448642842	5.256814790949	-9.70790615232639	5.38592571965999e-16	9.21946998317233e-15	25.1352546565349
FLRT3	-1.663587580936	2.75808937023739	-9.55780905318544	1.13911618699508e-15	1.91463106646288e-14	25.123532066925
RBM22	0.396503991269427	6.30966805929613	9.72010546761471	5.06780668857799e-16	8.69271785228495e-15	25.115318874863
HSPA7	7.77755942745088	-1.46051183759376	10.2009588464933	4.60379804013586e-17	8.67048630892253e-16	25.1105625254486
NHLRC3	-0.895835176855329	3.48053609857022	-9.60429147684616	9.03294647378448e-16	1.52592926088456e-14	25.0195295190308
PRR14	0.65010076509236	5.36493038270808	9.65407633267076	7.04578316611935e-16	1.19993561782261e-14	24.9289166879019
ZIC5	-1.63932337258067	2.37675873295166	-9.5101086050311	1.44523927560976e-15	2.40499319853707e-14	24.916653830951
NBAS	0.640238268560299	5.26200018826921	9.64280363210838	7.45351594528765e-16	1.26422515891471e-14	24.9137729806345
BACH1	0.964180687152624	5.05750105779527	9.64780803261897	7.26967340952572e-16	1.23680588098584e-14	24.9063322365588
SERBP1	-0.335750171859539	8.73601758771206	-9.68025408525263	6.18290478239245e-16	1.05620939306161e-14	24.7282110200022
GINS1	-0.457947556175724	6.00348475754953	-9.64689293105309	7.30294865295777e-16	1.2412044031714e-14	24.7246003914863
LOC100499177	0.756282947665585	5.47044019313164	9.60852896380658	8.84393513916678e-16	1.49551032626315e-14	24.692347932663
TACC3	0.494372537918348	6.62707989160337	9.64080619847286	7.52818554759352e-16	1.27559650555171e-14	24.6773667851525
LINS	0.698595702649616	4.9123086035667	9.58743866030555	9.82548795799188e-16	1.65646633678887e-14	24.6117496061166
PSMD10	0.515950524400524	6.16871284046992	9.6135536654014	8.62492828917542e-16	1.45995243631751e-14	24.6078497884778
ARF3	-0.372093926771996	8.18663045276772	-9.6458123807352	7.34243614446006e-16	1.24664875208071e-14	24.5897293448249
LOC155060	-1.02159353883028	2.32724696946889	-9.48135498843797	1.66819760984184e-15	2.75409050611994e-14	24.5548583914217
ARFIP2	0.546935308764493	6.00782276751224	9.58354777266706	1.00181300488367e-15	1.68724276874869e-14	24.4689123690334
DDX20	-0.64839685564059	4.44330296245784	-9.55117819248303	1.17743849447272e-15	1.97507335823087e-14	24.4570329374023
CDCA5	0.411525178442004	7.02022871981987	9.59955762464406	9.2488780965377e-16	1.56082984143791e-14	24.4399969848522
MORC2	0.37348288495142	6.40223222674042	9.5823572421133	1.00778256089464e-15	1.69558908937645e-14	24.423939215023
NGLY1	0.58359288026221	5.04652763995805	9.54142384094292	1.23616751514809e-15	2.06943598832199e-14	24.4149653337851
NAALAD2	4.30083932616608	0.938421821144471	9.43890867133406	2.06167111217094e-15	3.38697324950362e-14	24.33450643605
WTAP	0.534582353221113	5.67394768814917	9.55353522080628	1.16367086979473e-15	1.95393891831798e-14	24.3131903883315
BLCAP	-0.489993172669208	5.42188446017265	-9.53681710447477	1.26491308601087e-15	2.11544064504458e-14	24.2894414898791
PCDHA12	-1.19185164529731	2.38899629740612	-9.41534115205843	2.31889301984087e-15	3.79463472248716e-14	24.2699958076046
FAM108B1	0.610474520435601	4.81010481712042	9.51684942081289	1.39743694177714e-15	2.33240872398013e-14	24.2613949898005
GOLGA2	0.405475839781511	7.31801541552838	9.54869679160348	1.19210858353804e-15	1.99767775061025e-14	24.2036044843906
SLC7A6	-0.516143157455119	6.45059004329368	-9.53646217550051	1.26715533636103e-15	2.11707351101917e-14	24.170205655988
RFX1	1.09717877245789	4.62861158013481	9.44492355797917	2.00072328189426e-15	3.29331655181099e-14	24.1659156733569
ZCCHC3	-0.584116470389387	4.75673435338701	-9.48091198048053	1.67188901016072e-15	2.75746270275424e-14	24.1609085016273
FAM127C	-0.683266664334906	4.38465662595435	-9.48584203197272	1.63126502221305e-15	2.69844473110692e-14	24.0872810930498
BCL2	-0.582273820819602	5.85471034630259	-9.50699632596829	1.4678581526766e-15	2.44020474605998e-14	24.0370177711367
UMPS	-0.457756209180397	5.72626335828532	-9.49527736342889	1.55624802342205e-15	2.5794541074044e-14	23.9916591154551
SRP68	0.395390916339641	6.95714630908694	9.50190787220741	1.50560387451831e-15	2.50046863926954e-14	23.9878555285078
LOC100506428	0.818621783670934	3.34891969265933	9.41184853340031	2.35964963266877e-15	3.85378715397974e-14	23.987243429394
C17orf53	0.75219510001965	3.64486001246268	9.41412364521977	2.33302003505724e-15	3.81402024108477e-14	23.9624708326754
CPT1A	-0.362232540105122	7.74061021052156	-9.51178870893936	1.43317406438705e-15	2.38729114071803e-14	23.9544372977526
PARD6B	0.77233857588797	9.35984265063281	9.5161824890474	1.40209515149597e-15	2.3378503802212e-14	23.948094504366
TRIM24	0.469992273928963	6.1916210299953	9.48193869325847	1.66334627711142e-15	2.74879477652286e-14	23.924192171903
SRSF7	0.426815832238103	7.63560642719624	9.49485855857195	1.55950345933459e-15	2.58229067860511e-14	23.8856955408477
SPTAN1	0.461078060515355	8.40198309763078	9.49627750285479	1.54850123686985e-15	2.56916018704478e-14	23.8720693271812
SPHK1	0.915372532642905	5.19976702210234	9.43337651668231	2.11936440011482e-15	3.47492649289414e-14	23.8399903914075
USP42	0.548191432228223	5.4609559549118	9.44409070858805	2.00905376725066e-15	3.30377730614553e-14	23.8235336462419
LOC100507217	0.775605707753146	6.34756770405776	9.45365869692489	1.91540395805518e-15	3.15598185167633e-14	23.8175103652735
KDM6A	0.626229804803671	5.76318743269998	9.43836926981539	2.0672266179578e-15	3.39276721871701e-14	23.7908096562155
FAM117A	1.02531133504292	4.06986327858689	9.34554825697695	3.28452161064114e-15	5.29194021352239e-14	23.7541218931891
ID2	0.772452203485728	5.2086215221925	9.41649528360585	2.30558030481213e-15	3.7765450556002e-14	23.7332239902578
FAT4	-1.65107384680356	1.30711190147905	-9.26403325920805	4.93181890652647e-15	7.81798477656386e-14	23.669116678707
PIM1	0.72442600842898	4.25635696778527	9.35510733486261	3.13160180112569e-15	5.05042512266403e-14	23.6364180687942
TNK1	0.622807252351543	4.51321162132882	9.37128646026368	2.88881603072828e-15	4.67239451623788e-14	23.617285892402
SLC35E2	-0.728116279472343	3.75223613918812	-9.33052992927909	3.53998420746231e-15	5.68164067999997e-14	23.6152892330377
PHLDA2	1.15814715294211	5.15377235970264	9.38368126361729	2.71562246914325e-15	4.40078199359996e-14	23.5869556657074
RG9MTD1	-0.713934993354409	4.87575608714673	-9.38510992659043	2.69633874885196e-15	4.37377005196898e-14	23.5724324772039
EPHA4	-0.661163130535903	6.04658292354693	-9.39761172495484	2.53332530014086e-15	4.12936962178906e-14	23.5478855343536
BCL2L11	-0.591077908245828	7.28439740389454	-9.40163367862667	2.48300563040581e-15	4.0512962110153e-14	23.4844182229705
ZC3H14	0.413432025531109	6.7805567752297	9.39499815169577	2.56656938498108e-15	4.17541890996338e-14	23.4672215153853
PARP6	0.405614602142722	6.4645009741492	9.3875142401563	2.66419438937475e-15	4.32582397746634e-14	23.4604134343375
SOCS2	0.897441272788271	3.57953149599024	9.29525561435324	4.220819363599e-15	6.7355899844303e-14	23.4480611275702
FEM1C	0.738549437627623	5.23323881928208	9.36178473237783	3.02902203004304e-15	4.89443134593621e-14	23.4280943719549
PTK2	0.375024136940483	7.56201686438247	9.39567335666883	2.5579393849308e-15	4.16543118535373e-14	23.418511372985
PNMA1	-0.363656258304242	6.82061972451353	-9.39044665919205	2.62550747500122e-15	4.2671513131118e-14	23.4124432798006
HDAC5	0.816964142497679	4.9457181551372	9.30252675992005	4.0705225672566e-15	6.51439420237315e-14	23.3841937484133
ZNF555	1.26314904199962	2.50244231247388	9.20895652353437	6.49005849223595e-15	1.00686213566006e-13	23.3779767295906
ARHGEF5	0.853249304374706	3.07865854133242	9.25713902281933	5.10428524633487e-15	8.06081836257832e-14	23.3583930053455
DENND5A	0.528124965291886	5.43704737635107	9.32823746897181	3.58068860405113e-15	5.74146080672589e-14	23.3507676625927
CXCL12	-0.482242247982519	6.62471432582455	-9.37948185969078	2.77310657326704e-15	4.48958706014695e-14	23.3318120270815
SMAD1	0.667563679354952	4.07689587973726	9.30232422733802	4.07463567870591e-15	6.51474255169002e-14	23.3310307473826
SFN	0.721211391718928	6.65151654838457	9.35585451246662	3.11995311972405e-15	5.03649575041167e-14	23.2734812486267
HKR1	0.543231156121745	4.46990812291336	9.29434086223626	4.24011606844452e-15	6.75993337737524e-14	23.2687365139212
SH3RF1	0.579594395164079	4.81804958847824	9.30015251602197	4.11900149830486e-15	6.57938692050148e-14	23.2482921731963
SCAF1	0.744907206256435	6.55124205359139	9.33626795083194	3.44011671649481e-15	5.52665821005372e-14	23.2194309273519
DNAJC7	0.441261469069572	6.70994357068624	9.337244106747	3.42340961585576e-15	5.51040446733126e-14	23.195279858664
FAM117B	-0.670511577153404	3.94964046095532	-9.27527440329	4.66300738932046e-15	7.4129406443912e-14	23.1778205800707
GNRHR2	-1.73463754291393	0.516783569340208	-9.13891900484783	9.20088849979918e-15	1.40141766184555e-13	23.174022800948
TEAD3	0.687482203201704	4.27994129872522	9.25935085671519	5.04830741135108e-15	7.97995209333039e-14	23.1725622083903
LIPT1	0.978981326127267	2.50491771956758	9.19154288939548	7.0785164620886e-15	1.09409528014759e-13	23.139758875678
DIEXF	-0.658909769146683	4.01779797010959	-9.26814044672744	4.83185357785231e-15	7.67406640417873e-14	23.1278843374015
BANP	1.11618370821241	4.57536973070825	9.22115561853929	6.10717442876943e-15	9.50105908341766e-14	23.123295072317
SPIN3	-0.943375158164135	3.6518608355324	-9.22019693560305	6.13642904227052e-15	9.53769881997511e-14	23.1077362814471
CCNE2	-0.76488262030758	5.64938458053508	-9.31987052961767	3.73325876398917e-15	5.9803658590953e-14	23.1016299425966
WAC	0.392943778775344	7.92247793743475	9.3364813679335	3.43645709550178e-15	5.52608735242037e-14	23.0860795275019
KTI12	-0.831723590108558	3.21523526765012	-9.22665285341193	5.94209388570096e-15	9.29612517721823e-14	23.0852209280114
HPS5	0.728777939763421	5.0860502116259	9.27829155295145	4.59338350303749e-15	7.30920510987621e-14	23.0851400687415
C3orf58	-0.783030265599123	4.13846694556321	-9.25660004143199	5.11801967381671e-15	8.07488311555761e-14	23.0695675898956
SGOL2	0.886971235481837	5.14890680739003	9.26750515544103	4.84718261764044e-15	7.69110835838888e-14	23.0331577177319
OTUD4	-0.793350355910295	6.02056089884128	-9.28512742254286	4.43945697212384e-15	7.07099794302848e-14	23.000144369372
YAF2	0.779653262299297	4.40126391732332	9.22486858349969	5.99518050425357e-15	9.35292898816573e-14	23.0001408123158
ZNF85	0.796264482420949	3.63746457176739	9.21611883443338	6.26244648131544e-15	9.72452692233235e-14	22.9643298521699
PELI1	1.0774489108031	3.35339622750447	9.18412991113775	7.34492443551303e-15	1.13190671736926e-13	22.9578730460632
MLF1	0.829661917086171	4.61242468865032	9.22338901087216	6.03956074714319e-15	9.41338433692663e-14	22.9384000920879
NFKBID	1.05164089343112	2.63251988299881	9.14692865462338	8.84092518976209e-15	1.35027975227015e-13	22.9065032719211
ZFYVE27	0.440695760958973	5.45246351938624	9.26128654171764	4.99982192335927e-15	7.91827858392618e-14	22.9063027271085
CYP20A1	0.606753988485222	5.09154023331216	9.23983591847923	5.56414589223842e-15	8.72934107896767e-14	22.891516492612
STK38L	0.787744838642925	4.85735748005572	9.23337082786575	5.74639531955552e-15	9.00681493198187e-14	22.8907798198126
LEMD2	0.618710376633104	5.48695999330737	9.24897379960493	5.31635706600854e-15	8.35627401991793e-14	22.8834142391697
SIRT1	0.722237301611414	6.10718448442681	9.2542682605803	5.17786521548014e-15	8.16160394568236e-14	22.8133151297158
RRAGC	0.696006745713658	4.75400251011141	9.18864095661632	7.18163681281554e-15	1.10798610754176e-13	22.7905570599935
CCDC14	0.608883572605663	5.8390248429211	9.24139217898678	5.52114459750068e-15	8.67001147874192e-14	22.7853867245897
MORN4	1.02463695181839	3.04533343675753	9.109927068098	1.06306087065619e-14	1.61330580770001e-13	22.7789362940651
AFTPH	0.596816558213344	5.76598477549589	9.22172476188561	6.08987273132975e-15	9.48296383228666e-14	22.7453244787466
UBE2D1	0.727359639525647	4.83998344996405	9.19130812042763	7.08680371558815e-15	1.09436477691132e-13	22.7334206296184
TXLNA	0.385987309058808	7.00944894442058	9.24933189306324	5.30687451419892e-15	8.34921631001532e-14	22.7285166143808
WDR6	-0.468870669527233	7.19005737391838	-9.25307233031002	5.2088296822562e-15	8.20268056554169e-14	22.7224180919981
ZMAT3	-0.838291814728767	4.52853809892403	-9.1669538222419	8.001321267e-15	1.22540381748451e-13	22.7178904813433
ZNF114	-0.785934346569416	3.32139832603564	-9.14453338102915	8.94707190225438e-15	1.36524480377101e-13	22.699525395165
PRC1	0.332293238631305	8.17883707332906	9.26070771485143	5.01427155028675e-15	7.93364970737895e-14	22.6847957832315
RUSC1	0.546525459735141	5.98645394833679	9.2250839923879	5.9887464724851e-15	9.35161493985441e-14	22.6541138711857
RWDD2A	1.05348081352051	2.62904601446764	9.08469010257049	1.20545922801215e-14	1.81622523687164e-13	22.6384655993779
TSR1	-0.370529204075375	6.68458162611307	-9.23205999666387	5.78406824778912e-15	9.05737428614468e-14	22.619869186983
RFWD2	0.504233126205836	5.72327059715999	9.20835830049081	6.50943935868341e-15	1.00893293637276e-13	22.6163349568154
RBL2	-0.578960218463132	5.15278361148702	-9.18235909599732	7.41003212816321e-15	1.14006786855015e-13	22.5631291274346
ADAT3	1.72008484965387	2.06839324272271	9.03596232945834	1.5365162663596e-14	2.28821888144238e-13	22.5588026197947
LIN37	1.06432059797081	3.45896682184954	9.09165664199515	1.16434833613424e-14	1.75745140555136e-13	22.5568565095997
COX18	-0.784622575246399	2.9161757227372	-9.10733572512618	1.07687259922108e-14	1.63278489114898e-13	22.5457129164978
RASGEF1B	2.22611239878889	-0.0779377978592265	9.01546287359228	1.70161250573131e-14	2.52061714312226e-13	22.5101302637691
ATP8B1	-0.598551856374202	6.03292672101966	-9.19388911365862	6.99622558947544e-15	1.0823762882367e-13	22.5047331010748
ETNK1	0.877348566219895	6.01568338169056	9.17377469654832	7.73391967740994e-15	1.18880581511952e-13	22.488505356588
ARPP19	-0.584183684943785	8.54021066618756	-9.22533737114959	5.98118714987923e-15	9.34853961631591e-14	22.4697958634403
ZC3HAV1L	-2.09237779865243	1.00992558863582	-8.9938136447779	1.89523325884021e-14	2.78034044042488e-13	22.4636936367725
ZCCHC10	0.78234941832926	4.71011255887393	9.1396467433052	9.16758725054528e-15	1.39761831520619e-13	22.4599527655262
SMAD5	-0.655974454716827	6.16430601935195	-9.1839853123743	7.3502194155885e-15	1.13190671736926e-13	22.445748061496
CDC37L1	0.753017823376388	3.94290068882626	9.11417322812984	1.04081047110864e-14	1.58097314430707e-13	22.4311317144797
GAPDHS	-2.11655373885795	0.609808486075009	-8.98645670892986	1.96591765764739e-14	2.87395165266565e-13	22.4308224638991
APTX	0.492850236963656	5.26716393426418	9.15044859293702	8.68721698733456e-15	1.32801660782617e-13	22.4298066027487
GPR3	2.29587393861073	0.488488090500028	8.98974783497442	1.93397735295351e-14	2.83220991688218e-13	22.4243244343957
BTG2	0.5343092507509	6.3572558223354	9.16985738788123	7.88638088374464e-15	1.21001682476831e-13	22.4133900100247
CHIC2	1.0702791359682	2.8131449641373	9.04398021079189	1.47638365678716e-14	2.20850091915103e-13	22.4102161932524
ZNF57	1.00685225887836	3.21288217856176	9.06240883458856	1.34693058235164e-14	2.02027507257836e-13	22.4054829232147
SYNCRIP	-0.453227539479213	8.73631459068275	-9.19877331543009	6.8279708784774e-15	1.05732393492274e-13	22.3329552815547
RSBN1L	-0.765576558054312	4.79177449806121	-9.10296501818104	1.10057549596781e-14	1.66721237269617e-13	22.3286113860659
SESN1	-0.710403930749259	4.81969122406121	-9.10140208410108	1.10917736530557e-14	1.67872237623261e-13	22.3103953420246
KIFC1	0.483444963717125	6.24570977924549	9.15668907376747	8.42124018343634e-15	1.28853449979679e-13	22.3042703707203
PI4KB	0.369444044380559	7.61115600738703	9.16844228844533	7.94219142584827e-15	1.21746296430693e-13	22.2959377520792
PRDM1	-2.20767782162999	0.877325767900967	-8.95149307291586	2.3395336597954e-14	3.38463329813306e-13	22.2603195480225
TIMM44	0.602960230890425	5.70938183537735	9.12008716735467	1.01059361724395e-14	1.53646978679889e-13	22.230442186259
GFRA1	-0.400166901270776	8.7630723594974	-9.17191560202577	7.80590484005519e-15	1.19876907754897e-13	22.1828043499971
RIOK1	-0.502983660515421	4.79327840856388	-9.10032464891384	1.11514627487952e-14	1.6862302261379e-13	22.1711722221985
SPIN1	-0.494247734170014	7.11121595784611	-9.12515465225645	9.85399673044479e-15	1.49952903839817e-13	22.0756015169046
TRIM39	0.684254967940594	3.88305308108488	9.03609038692239	1.53553690166005e-14	2.28821888144238e-13	22.0745040617941
SLC35B4	-0.660910790043065	3.9369337884526	-9.04180833319334	1.49243634061656e-14	2.23051879896974e-13	22.0595568558746
C3orf70	-1.67516037808931	0.0866320420648072	-8.91292038836438	2.83444038478506e-14	4.04809402178867e-13	22.039800468969
LOC100506548	-0.545639962038155	5.49454171381929	-9.07238593015093	1.28164111648345e-14	1.92753291655298e-13	22.0388627709513
BCL7B	0.518915115456994	6.05968814521704	9.09627335004857	1.13787866607205e-14	1.71904993779485e-13	22.0191309983788
ADAT2	-0.889182685227466	2.69902723812589	-8.99241217362663	1.90849990184817e-14	2.79734902353276e-13	22.0156281238157
IMPA1	0.773104395448103	4.50798785076605	9.03924171521853	1.51163143334037e-14	2.2571896509986e-13	21.9934278693619
LARP1B	0.623328887204105	5.3777413714857	9.06369303120473	1.33834412419389e-14	2.00919812684189e-13	21.9882458649352
GPR115	-1.15938735038458	3.31343546539151	-8.96083228176375	2.23330161554536e-14	3.24216460228998e-13	21.9747975747383
NCSTN	0.48628791066333	5.19742403719438	9.06665871195287	1.31872313849747e-14	1.98152073389323e-13	21.9729381446881
SRSF8	-0.531379105345776	4.6696022167232	-9.05449671132644	1.4010599923269e-14	2.09958130032932e-13	21.9512400534385
MARCH1	-1.30651966813503	2.21260710787401	-8.94778066781173	2.38314968243972e-14	3.43288503782272e-13	21.9352655887573
SFMBT2	0.894992129033015	3.86840207722677	8.99709953379395	1.86448818762625e-14	2.7472863832477e-13	21.9133074681534
PRR24	1.22000202111636	4.21814488484242	8.99431079735035	1.89054925777942e-14	2.7759039321425e-13	21.8845834821367
ST13	0.3422705341841	7.76029882398676	9.08942821544749	1.17734407308607e-14	1.77546458776298e-13	21.8789764205121
TBC1D24	-0.625437602578226	4.5177806450595	-9.01705707366713	1.68816140448724e-14	2.50512966536331e-13	21.8624156938593
ZNF620	-0.86180526227707	2.42132850612561	-8.93228617082127	2.57412815161919e-14	3.69842948519583e-13	21.848336908583
ALKBH4	-0.97500996636185	3.24848897132263	-8.9480422959416	2.38004947326845e-14	3.43137477508117e-13	21.8332528744174
LHX1	-1.11433528256913	2.53046701078459	-8.91015033041837	2.8737638523373e-14	4.09376717772479e-13	21.799921661643
PRTG	-1.05412987335844	3.16966901746398	-8.9734497815624	2.09738728856588e-14	3.05546210923134e-13	21.7972461982639
CCT4	0.374393255681078	8.84413307017082	9.08420605373916	1.2083689715572e-14	1.81897053828287e-13	21.7806735615194
NRF1	0.586115515732808	4.27938055066707	9.00192530595391	1.82023533412167e-14	2.68918866853806e-13	21.7667700016084
TMEM150C	-0.497199403447731	5.04427325230211	-9.02252078002797	1.6428615931268e-14	2.44007258289988e-13	21.7609755093094
FBXO10	-0.813222998535706	4.15312414902704	-8.96652767501027	2.17089557596831e-14	3.15430561359635e-13	21.7447628989871
TSFM	-0.480022738572812	5.48546736962361	-9.0389414812621	1.51389285207277e-14	2.25854987137066e-13	21.742261234272
FOSL2	0.703464200510895	7.29169908383506	9.05065766992692	1.42810146426697e-14	2.13818879931968e-13	21.7231250552442
DAGLB	0.521152533706142	5.65656858871749	9.01014536945012	1.7472576330279e-14	2.58594129688129e-13	21.7089468986934
ZNF773	1.51481404221184	0.948510710914734	8.84229587540483	4.02697841374211e-14	5.6737310018048e-13	21.6964344688647
SNORA61	-1.76719391630233	1.21742928498979	-8.8399042031036	4.07513745307349e-14	5.73192588437351e-13	21.6617720316307
SCYL2	0.765409308415245	6.77715615329147	9.02590861369682	1.61538465289087e-14	2.40139492755083e-13	21.6532383982201
GNL1	0.481767133687313	6.14946125262005	9.01551129499729	1.701202377452e-14	2.52061714312226e-13	21.6338115453332
RBM43	-1.20885964177299	2.05735261286529	-8.87495645425458	3.42343530783443e-14	4.84788586691135e-13	21.6071537221049
KAZN	-0.556774230668591	4.17848490180852	-8.97536281434208	2.07751404309665e-14	3.02914950799899e-13	21.6046981424422
RASSF1	0.68154996671453	4.49104868860318	8.94615478497365	2.40250644720975e-14	3.457789829874e-13	21.5906457900214
TAF3	0.66935865888995	4.63760046825422	8.95064461374514	2.34943118812321e-14	3.39601445031742e-13	21.5570636628512
PPAT	-0.538197081201962	5.90015779189659	-8.99662643454286	1.86888395570809e-14	2.75133937282237e-13	21.5500649750013
FAM83G	0.861365483641067	5.92678586782077	8.97989446325869	2.03118461450319e-14	2.96418250374794e-13	21.5468139852481
FTSJ2	-0.473866615777969	5.72090240693057	-8.99635986446131	1.87136532873215e-14	2.75256937183082e-13	21.5350303161731
CAMKK2	-0.392792562987202	5.84129098194555	-8.9988624689443	1.84819871163562e-14	2.72568564844746e-13	21.5232775086682
PIGM	-0.958170831761175	3.37617998826009	-8.9175062623905	2.77051694139978e-14	3.96356931804704e-13	21.5178303311109
ATP5A1	-0.342245459923937	8.05728225302529	-9.02629707221426	1.61226353956739e-14	2.39888749428159e-13	21.5068174632537
PAQR6	0.847133283524449	2.6380297747709	8.87646430570479	3.39786410053336e-14	4.81575247604406e-13	21.4776644099848
ZMIZ1	-0.608386851931774	7.51201177907251	-9.00305316983878	1.81004481699118e-14	2.67649774706989e-13	21.447611023102
MKL1	0.595595359801639	5.00269012922903	8.94010071221858	2.47597296957479e-14	3.5604619039698e-13	21.4440987595744
KDELC2	-0.68320611979469	3.93403552067359	-8.91986352507748	2.73822062219122e-14	3.92071932239092e-13	21.4218326517544
POLR1C	-0.547707447441015	5.09199688425494	-8.95754930338181	2.27008456870126e-14	3.28985219471056e-13	21.3945491037068
MCMBP	-0.350852151227376	6.87255094490843	-8.98782577328922	1.95256743853745e-14	2.8569324446282e-13	21.3839528031228
C17orf48	1.38149309704394	2.2560654916262	8.81278687884315	4.66307560258907e-14	6.52050805833609e-13	21.3717267171662
CHSY1	-0.401026507357376	6.49737323682572	-8.97249370036179	2.10739040615051e-14	3.06736267645441e-13	21.3675830291914
TEX14	-0.616756555832851	4.76782643912184	-8.95964230362323	2.24656503868924e-14	3.25859095464344e-13	21.3672157233951
BAIAP2	0.6175539184578	6.22364885424888	8.953931142368	2.31132390766868e-14	3.34671697245463e-13	21.3613924201056
SUPT16H	-0.389024268545343	8.55912447217095	-9.0015374994136	1.82375247593266e-14	2.69200674382152e-13	21.3594215075917
TOP1	0.48126768828933	8.97123687510408	8.99513250982771	1.88283269034388e-14	2.76700298008005e-13	21.3559801730978
KIAA1191	0.334287088369972	6.7053941235984	8.96751738192748	2.16023001480443e-14	3.14153797979037e-13	21.3460716755977
PIBF1	1.28163648506805	2.62711516322751	8.78617171818073	5.32234457636366e-14	7.41757422459216e-13	21.2638892218517
UPF3B	0.635792236228404	5.43564130050684	8.91101492782232	2.86143200525466e-14	4.08315604572347e-13	21.226222406443
MNX1	-1.02174974933201	2.55922225351517	-8.81519715126747	4.60755745725893e-14	6.45366758083739e-13	21.220009871028
MAP6D1	-0.767997586551019	3.23240070406379	-8.8463563348718	3.94651367741113e-14	5.56505014679796e-13	21.2186621698425
ELL	0.626908763951691	5.28431657852036	8.9017931489333	2.99573208512586e-14	4.25663750141418e-13	21.2125539001757
SLC3A2	0.499840059797412	10.5994171297276	8.98083388144953	2.0217102972048e-14	2.95293301401337e-13	21.1833888148906
GEMIN6	-1.03960726682106	2.74790553326371	-8.82388621489611	4.41283322872783e-14	6.18610418417806e-13	21.1814223222326
RIOK2	0.549362384720816	5.32329257859915	8.90820277849125	2.90173668349158e-14	4.13009738678411e-13	21.1693731157292
ADNP	-0.453374361252766	7.94872990208242	-8.94990524133246	2.35809026556882e-14	3.40558735763151e-13	21.1657401164219
DOLK	-0.646640633357587	3.91094122627287	-8.86956212538973	3.51649898376036e-14	4.97125350840307e-13	21.1218370012587
ANKRD37	3.63143389415872	-1.34580108065848	8.77952508822783	5.50101293157808e-14	7.64745970637671e-13	21.1199938252835
CHP	0.365446163030155	6.50432153657051	8.91383599456615	2.82156100498395e-14	4.03314412370527e-13	21.1071682636655
LARP1	-0.402325625538914	8.9490522301121	-8.9485970034752	2.37348967858838e-14	3.42486983474652e-13	21.0961200264074
CDCA7	-0.756035752211489	3.47518636879532	-8.86012633702864	3.68539847371468e-14	5.20562534412198e-13	21.0900643581246
BMP4	1.64176602758439	2.61684111499536	8.73477096725386	6.87020810522141e-14	9.45657286845455e-13	21.0830274385348
ATP6V1C1	0.55287829914604	7.56354704981343	8.92218308571412	2.70680772676405e-14	3.88238871547187e-13	21.0824862982101
P4HA2	0.667550176784551	6.64601258243971	8.90632280434357	2.92899666595056e-14	4.16535206133989e-13	21.0823216135832
STK17B	0.829117733765179	4.6011395147513	8.83909479635135	4.09156561402724e-14	5.74536887732927e-13	21.074601474511
LMNA	0.579760216971668	7.79646867083952	8.92082483107773	2.72515811796423e-14	3.90535941429596e-13	21.0572681987342
RBM6	0.459715213654239	5.87244986159517	8.8879797547358	3.20876214612374e-14	4.55159780591802e-13	21.0473009523391
BAZ2A	0.870441832389556	8.05185219577192	8.91048778164079	2.86894444921132e-14	4.09038593082781e-13	20.9999514756756
USP15	0.525157063417879	6.4430505778096	8.89216361055233	3.14268979882582e-14	4.46165909979312e-13	20.9949227989053
CDK18	0.646664606040716	4.18340417383338	8.82391511126807	4.41219955171165e-14	6.18610418417806e-13	20.9879517204262
PPFIA3	0.713702384782381	4.53040466409599	8.83914480119697	4.09054877559526e-14	5.74536887732927e-13	20.968872886224
CYP26A1	-1.03695463681728	1.37578316097701	-8.76744476133613	5.84120683351427e-14	8.09348327122557e-13	20.9668447642842
C6orf1	0.853749542976089	4.22459401924266	8.80585434716213	4.82650866499824e-14	6.74340274966003e-13	20.9557781928803
RB1CC1	0.694734200517814	7.02420714720463	8.87321613605707	3.45318771598554e-14	4.88588082590035e-13	20.8884240281713
H3F3B	0.405023553870901	11.0938172091856	8.92317724436959	2.69345460157688e-14	3.86655233963705e-13	20.836611523563
ZNF689	-0.751361035042538	3.60206149414142	-8.77022496287494	5.76109954871686e-14	7.98910687004484e-13	20.8014054499489
ERCC6L	-0.903211205910782	4.06977244451653	-8.78432602532986	5.37136980591594e-14	7.47966599784665e-13	20.8009563930871
RABGGTB	0.542107202311507	6.37417012695059	8.85240198503035	3.82967273669913e-14	5.4048478353212e-13	20.784601557698
TPTE	1.02751308052573	2.59212600429331	8.71100024066611	7.73071675032959e-14	1.05714232978342e-12	20.7537454086606
ZNF461	1.04587154528895	2.89388354012064	8.69539007951431	8.35348546157081e-14	1.13950808204984e-12	20.676283112415
STX18	0.630383202012914	4.24059028201721	8.75978880350883	6.06759247149513e-14	8.3932519845562e-13	20.6577273178621
NPNT	-0.40241295662712	7.23066268616307	-8.84199382868773	4.03302899026076e-14	5.67747279740076e-13	20.6458731247225
TAF8	-0.702934050310166	3.96975664349834	-8.7448476905521	6.53491928452807e-14	9.03180381357552e-13	20.6380236972154
WDR82	-0.416105691904424	6.38225436892523	-8.81439795635926	4.6258926016238e-14	6.47392701837292e-13	20.5839643856272
ABCB10	-0.561476112690147	4.37050075571113	-8.76714548211128	5.84989609839372e-14	8.09881310840534e-13	20.5573054813544
TRIM27	-0.525826639483443	6.34826463161881	-8.80085462152621	4.94791237499237e-14	6.90149178977251e-13	20.5410378494882
NAPEPLD	-0.793853519667689	3.92475908539913	-8.71315771133773	7.64836869888659e-14	1.04677992910285e-12	20.537602360959
RHPN2	-0.378059667470816	6.41930357842765	-8.80333224917432	4.88737424823314e-14	6.82274181364365e-13	20.5277671819047
F3	1.34921392643506	2.28286445267891	8.62692680550017	1.17318528605626e-13	1.57973838357528e-12	20.5141617651957
USP51	1.2026946766972	2.24685823247352	8.62036886307345	1.2119608098757e-13	1.63063818056003e-12	20.473806030052
TM2D3	0.412606693671868	5.44279787213009	8.77283286347788	5.68695357995451e-14	7.8928308440796e-13	20.464377759963
ZNF700	0.655048412535773	4.28988873556766	8.73702844834866	6.7936321065242e-14	9.35887177508326e-13	20.4527428713944
NOL6	-0.412924497221319	6.16014971751033	-8.78051345548835	5.47407056003484e-14	7.61633577753932e-13	20.4230032169132
TIGD3	1.28760491491741	1.4190470389021	8.60468880529687	1.30993394442485e-13	1.75821310486045e-12	20.3975870839002
SNORA70	-1.58073621308141	1.70991159373415	-8.58144760145541	1.46986477795395e-13	1.95561006734303e-12	20.3647223783298
ZNF136	1.363894343903	1.76005324800094	8.5892939602158	1.41380457818029e-13	1.88402133589539e-12	20.3192572494533
ZC3H4	-0.504663172532792	5.78772096602613	-8.74280024053091	6.60169706798633e-14	9.10947044265704e-13	20.30160218762
NAA60	0.496390238704378	5.88708102312073	8.74073825383439	6.66963707563672e-14	9.19563152950936e-13	20.2858317041624
NUP50	-0.387940437899454	5.9527988334662	-8.74469084132391	6.54001101305905e-14	9.03180381357552e-13	20.2822833123959
DERL1	-0.32253185925169	8.37679441186188	-8.7764469674485	5.58577155062601e-14	7.75884081500577e-13	20.2675157218734
OTX1	-1.90618849481231	0.99411830595049	-8.53690513409519	1.83279380270146e-13	2.40782745925996e-12	20.2422749745308
C1GALT1C1	-0.632580366148207	4.57382274953506	-8.70311211715674	8.0393976525184e-14	1.09755825584259e-12	20.2323891158851
LUC7L	0.530240507309617	5.46915691997109	8.72067178846536	7.3683375655939e-14	1.01089481088591e-12	20.2249531627876
MAP3K7	0.515461622192223	6.01281400125982	8.72273797849148	7.29314505238077e-14	1.00222315411681e-12	20.2183428762068
BCL6	0.737438900494826	3.93574613382583	8.64424757538624	1.0766192514984e-13	1.45792553538941e-12	20.2088739900395
NUPL1	0.680200203587876	6.72929783010729	8.72478152953962	7.21952947956354e-14	9.92922787962341e-13	20.1707377016255
SPSB2	0.949199526049067	2.99077071129737	8.60528035719032	1.30609824995652e-13	1.75447286202994e-12	20.1621266307267
PPFIA4	-1.27232762975344	1.0989307871229	-8.54380323856723	1.77123307051345e-13	2.33244896624149e-12	20.1472900436996
SNORD78	-1.67536145791986	0.416458142407506	-8.51642256853856	2.0284453219652e-13	2.64409349684692e-12	20.1444984685363
PITHD1	0.462172691067514	6.09058161481001	8.71314953861982	7.6486789844755e-14	1.04677992910285e-12	20.1412425983384
ID3	0.742242298353376	6.14561465115515	8.71845190112314	7.44998549493327e-14	1.02125866735462e-12	20.1231599752593
NPR3	-1.06544525844812	1.91200208047802	-8.56390510779222	1.60334975242081e-13	2.12307373392602e-12	20.0991830317736
ARFGAP2	0.370008212138431	7.07189583502331	8.72152973726165	7.33702175885987e-14	1.007424892407e-12	20.0816942864423
JUB	0.611410038899918	5.9178823686548	8.66119256005619	9.89826739778493e-14	1.34584247122403e-12	20.0654507065733
STRN3	0.606619278625578	5.78474812672436	8.68249221029765	8.90562925232065e-14	1.21383654128615e-12	20.0624696362096
CEP68	-0.576998952267823	4.34789326569638	-8.65522448278147	1.0195687480994e-13	1.3840314726635e-12	20.0591383050798
EPS8L1	0.865389776191066	4.34839342333723	8.6355959543784	1.12381939028511e-13	1.51815472400066e-12	20.0359607340267
GLIS2	0.591530415492947	4.8418097925155	8.64270530379064	1.08488605502571e-13	1.46793158448624e-12	20.0242106431726
ZBTB42	-0.597996332046995	4.40954265276383	-8.65931514696528	9.99088340333333e-14	1.357331714357e-12	20.001797900656
PRPF38A	0.483695969855969	5.6397498867024	8.66913397520256	9.51588367730149e-14	1.29490348754426e-12	19.9912033863844
ISY1	0.721325570418232	4.14748256299392	8.60588836154433	1.30216754905423e-13	1.75059888186358e-12	19.9770295250354
ZNF180	-0.762668049702841	3.63224218151133	-8.59735042830282	1.35846146606798e-13	1.8204254453943e-12	19.9522498322944
GCN1L1	-0.427367509241378	8.1291308554995	-8.70631961516665	7.91242436907311e-14	1.08110608781355e-12	19.9357652029707
NFKBIL1	0.926104046403674	4.0840540460666	8.59236305610241	1.39246144126288e-13	1.86151280125343e-12	19.9019258041353
SLC35B2	-0.432513865873847	6.212066058356	-8.67336690747997	9.3181231553445e-14	1.26902517630278e-12	19.8893997900139
PCDHB16	-0.751471632541434	3.1904084246288	-8.57594860883428	1.51046965042591e-13	2.0032588765839e-12	19.8800776702669
DUSP7	-0.884210090170198	2.76058066236747	-8.53537986917468	1.84669117909761e-13	2.42418079114823e-12	19.8137239875533
SNORD60	-2.7942933566993	-0.391431592827468	-8.45913616761671	2.69335468695853e-13	3.45957479145119e-12	19.7993742069441
FBXO31	-0.535711575311328	5.54425505004986	-8.62988263463621	1.15611515569665e-13	1.55926369869926e-12	19.7950432006086
CEBPG	0.542039248445747	6.83050828518834	8.65155941404617	1.03827378545152e-13	1.40827986925314e-12	19.7905471331711
MTMR11	0.899913176044781	4.27130515085304	8.56071542642575	1.62888863760773e-13	2.15518461830314e-12	19.7836098252194
NAPB	0.68854507831577	4.79732661030956	8.58640864723821	1.43416708860241e-13	1.9096345851741e-12	19.772026694532
TMEM30A	-0.6048032959085	6.99455246562235	-8.65022873391085	1.04514941387613e-13	1.41645695280912e-12	19.7438126536365
NT5DC3	-0.503013234453859	4.87361987314964	-8.595450084676	1.37131776116214e-13	1.836182404938e-12	19.6890213907088
SREK1	0.579874754918343	7.11224955942412	8.6364395178304	1.11912782304422e-13	1.51303910368566e-12	19.6831644704194
SFXN2	-0.49994372977342	4.3790944591322	-8.58962667697412	1.41147511709954e-13	1.88326684387992e-12	19.6749141467106
KLF11	-0.552220907873219	4.71299190209244	-8.58078982875057	1.47466390532039e-13	1.96043554472004e-12	19.6501012648494
TTC5	-0.647374691320225	3.41591422292995	-8.53782299966697	1.82448102902504e-13	2.39879093784708e-12	19.6440787095131
GATA6	0.905660964232158	3.00008123100227	8.48912072384557	2.32197924057556e-13	3.00796133380214e-12	19.6250560913009
TSPAN3	-0.377385791338136	6.89976644583507	-8.63085000334625	1.15058251441377e-13	1.55305423495205e-12	19.6207549943148
KLF15	2.51667105748504	-0.410877513546321	8.40511756929656	3.51805014584101e-13	4.45388876904201e-12	19.5918628858006
FBXO9	-0.416071920620494	5.54841921731097	-8.59307324899027	1.3875685723812e-13	1.85645574436026e-12	19.5876841811779
TGIF2	-0.495459951841906	5.3328654609979	-8.59046903648494	1.40559457625676e-13	1.8775689850893e-12	19.5862880258065
RAB3IP	0.525979829940241	6.0141065971979	8.5895356128069	1.41211230699917e-13	1.88326684387992e-12	19.5792521206913
MPZL3	1.33656754680025	3.76701602578403	8.46997108244885	2.55277909875972e-13	3.29418809009703e-12	19.5502261687852
MIR3153	3.76645046201164	-1.25007327584512	8.46198495116442	2.65566269671283e-13	3.41378193234631e-12	19.5464853083761
RAET1K	3.10792163526978	0.322470876239217	8.40718013431591	3.48236540895878e-13	4.41205144692626e-12	19.5373609557623
SOX11	-0.654459793100557	4.1932466839836	-8.5262879429572	1.93173915657348e-13	2.52788776639553e-12	19.5370892065061
LOC100293516	-0.721011389074494	3.66950617223613	-8.52739142606132	1.92121218144486e-13	2.51608085532372e-12	19.5357074040236
ZNF2	-0.959579397841765	2.8545682376841	-8.46914197792701	2.56327272073024e-13	3.30517910420143e-12	19.5281202319148
LDHA	-0.349689060391452	8.3863213486298	-8.62807663397102	1.16651526914141e-13	1.57202267212901e-12	19.5216708156293
C4orf46	-0.734967369332921	4.19636440561413	-8.52912726382092	1.90476833450371e-13	2.4965004409279e-12	19.4878295000224
SNORD31	-1.64957226443424	1.21163227665357	-8.37987416601336	3.98547271158093e-13	5.00816267338215e-12	19.4420846848488
FBXO21	-0.441247554107428	5.94089758256349	-8.57522067317025	1.51592794763851e-13	2.00890483330479e-12	19.4175318881621
NPLOC4	0.394292315502649	8.17867565927953	8.5976639084859	1.35635227575349e-13	1.81905657255023e-12	19.405284938893
SLC35D1	-0.706825057001346	3.85706670634482	-8.49634738995989	2.24039356741291e-13	2.91129308635691e-12	19.3953197809781
RNF220	-0.465998229259758	4.93467194671289	-8.54706971716885	1.74280574700159e-13	2.29682295609571e-12	19.3945262222352
TM9SF2	-0.448509572094408	6.92618604765951	-8.57747284114988	1.49910386833739e-13	1.99134337522434e-12	19.3909367071789
PPIL4	0.691493057220026	5.41685409212538	8.52140541893122	1.97901185283148e-13	2.58570267396513e-12	19.3904824313829
ZNF384	0.376323445424569	5.8944593165992	8.55473226028805	1.67789334216678e-13	2.216515659905e-12	19.3847281734646
DLAT	-0.479103836408401	5.52575244720246	-8.55537153648427	1.6725880128579e-13	2.21125390727553e-12	19.3651787527005
PPM1F	-0.658173298281615	3.81266194448018	-8.4868825359132	2.34784311863115e-13	3.03911209876063e-12	19.3055398156809
MCM3	-0.394437757617057	7.3432593757179	-8.57595391043466	1.51042996928936e-13	2.0032588765839e-12	19.2880756158286
HSPA13	0.797031193579929	5.76448776058116	8.5231846280149	1.96165339681122e-13	2.56502669337536e-12	19.2847772976532
C1orf27	0.573617593392489	5.61495624854856	8.51961727691523	1.99661177483442e-13	2.60666161766829e-12	19.2573932939001
CRNKL1	0.462488788841434	6.02979814295085	8.53018730950089	1.89479546485484e-13	2.48537720425352e-12	19.2204910969967
PHLDA3	0.705342877450368	6.10035128560476	8.51816762490644	2.01099456699622e-13	2.62339104044031e-12	19.2187915531269
HIC1	2.45598484247493	1.42509358613517	8.32726954800423	5.16782988220746e-13	6.44976022015206e-12	19.196313337968
POLR3B	-0.627418403198697	4.01245764589296	-8.4632922108176	2.63854293860192e-13	3.39699708276971e-12	19.1855377740375
SERP1	0.376162082631393	8.51458877572485	8.55329020769083	1.68992258612541e-13	2.23064446174912e-12	19.1824255351911
ARL4A	-0.651806963830979	5.18361733021358	-8.49224575986542	2.28634172362628e-13	2.96869402064643e-12	19.1683350053019
SGK223	-0.778565771422314	4.37552879906659	-8.46361539753957	2.63432750405561e-13	3.39418283342266e-12	19.1669373328944
CCDC59	0.709922178178526	5.69243835682305	8.50398457756069	2.15727783893905e-13	2.80765093995461e-12	19.1607576161548
CELSR2	-0.649876495744122	7.77183815370962	-8.54863091756591	1.72938016495021e-13	2.28092696203685e-12	19.1597299481079
PIK3C2B	-0.515314321859734	5.59098538026407	-8.5005678509223	2.19407516540122e-13	2.85332138928227e-12	19.1303847836908
TMCO6	-0.606024696387321	3.57173838293624	-8.44358936609338	2.90864889735242e-13	3.71897891126314e-12	19.1265075271929
SRGAP2	0.456450564201753	6.0888857876521	8.49187650182212	2.29052411993525e-13	2.97181732985237e-12	19.1117446187546
FHL3	1.30566299116146	2.00074288457268	8.32735438862843	5.16566597608165e-13	6.44976022015206e-12	19.1071304163719
CLU	0.504079240632933	8.66636336964224	8.54124521283437	1.79381734804624e-13	2.3603305530075e-12	19.1051350591223
GPANK1	0.787645144806504	3.92834714531853	8.42474119201674	3.19278987087079e-13	4.06054888216297e-12	19.1006531047508
FBXW7	0.645397335950925	4.56939705190165	8.44889731655441	2.83328079190872e-13	3.62538546012865e-12	19.091707290326
TUBGCP5	-0.527726644519912	4.67922892474168	-8.47539023283626	2.48523817378827e-13	3.21198788395943e-12	19.027682916277
TGOLN2	-0.458730662742882	7.15191307441648	-8.51052256371939	2.08857191914909e-13	2.72034865855525e-12	19.0185115530246
GPAM	-0.720383180633871	4.19476729610882	-8.43721072214034	3.00186833942343e-13	3.83230886324561e-12	19.0081864427729
MLLT10	0.519503096286383	5.43688712393051	8.46288198542476	2.6439033349453e-13	3.40127995181732e-12	18.9977216495045
DCAF4	-0.453798770207724	5.10598164736627	-8.47037606024875	2.54766904767268e-13	3.29013259870872e-12	18.9918683030231
RAB31	-0.474030661723141	6.08225766522966	-8.48374556448303	2.38457718999556e-13	3.08427447219534e-12	18.9735842830404
LGR4	-0.672931157844691	5.23642021714156	-8.45445950615469	2.75639099334382e-13	3.53511372489893e-12	18.9672928532172
TBC1D12	0.661406424168435	4.88456744035572	8.43131612390445	3.09065920330729e-13	3.93964821006944e-12	18.9520380260989
POGZ	0.473764403911924	7.18567957456833	8.49096960944378	2.30082842586067e-13	2.98287244915456e-12	18.942618594905
CCDC126	1.11101343266755	2.5977841269594	8.32836668223184	5.13991643354655e-13	6.42451139272291e-12	18.9324661622987
HIST1H1D	3.43652306183423	-0.115220525296698	8.29728966887454	5.99190472785385e-13	7.41736600063862e-12	18.9319337418985
TMCC1	0.506593343977167	4.85969324240678	8.41879476749269	3.28805158855015e-13	4.17535115921888e-12	18.907390341694
HIST1H1E	3.7874971010421	0.0121379425596845	8.28445472669849	6.38357619539267e-13	7.86727548207421e-12	18.8972038150247
SCLT1	0.959668194621184	3.33002762229426	8.34055911237677	4.83964699191161e-13	6.05825271652169e-12	18.8911425798421
SYBU	-1.06981270795542	1.3792849368502	-8.29498918367109	6.06030106560333e-13	7.49094419964154e-12	18.8842377914432
RPL22L1	0.763305667000092	5.67785736559614	8.45211454500142	2.78854998476533e-13	3.57361762032302e-12	18.8726968812559
ATF2	1.02389405258562	5.05737828476337	8.38235756234177	3.93686858311108e-13	4.96158177723811e-12	18.8694424395969
GKAP1	1.34214584368783	2.85207064504786	8.28569917676132	6.34450960628292e-13	7.82489518108227e-12	18.8689299050164
JAG1	-0.512034397655162	4.93408118501558	-8.42217574273592	3.23354619260693e-13	4.10925733473848e-12	18.8602384872907
DLGAP4	0.47502582612968	5.71146212767599	8.42825999044701	3.13771965525911e-13	3.99354821267529e-12	18.8261144040229
TMEM47	2.21207561933472	0.9580441874987	8.2387502326171	7.99715172749014e-13	9.80530538786988e-12	18.8211382656089
NLN	-0.431489427508529	6.26961414777045	-8.45540975523729	2.7434647124917e-13	3.52123590573379e-12	18.8028416108937
PEA15	0.434993122578458	6.23329816051976	8.43080641710397	3.0984588444768e-13	3.94658230883701e-12	18.7454262407786
MAGEE1	-1.5790936025413	0.293846944425716	-8.22326538690101	8.63129223472429e-13	1.04829144033064e-11	18.7355592928579
SNX9	0.424297883599273	5.23882056930451	8.39280417052664	3.73879809537596e-13	4.72263288119846e-12	18.7237577547044
ADAMTSL4	2.43466978528961	2.23164756227329	8.25801730253983	7.27255304394002e-13	8.93653027970999e-12	18.7178065158611
C5orf24	-0.61192839738797	6.52790402032624	-8.4334645089551	3.05799868843176e-13	3.90098932611234e-12	18.7165177739988
B4GALT1	-0.36659503402324	7.24065346858333	-8.45049545277719	2.81097236925631e-13	3.59959432645042e-12	18.7085597582864
SNORD36C	-3.2129103245614	-0.631056870402241	-8.23310036043288	8.2229611009695e-13	1.00600439979966e-11	18.6517329120885
RAB28	0.795261753690825	3.50207985148842	8.31772035954796	5.41724999515807e-13	6.7509753292864e-12	18.6494655500364
ACLY	-0.324415302283516	8.29079337750006	-8.44259627753683	2.92297021558983e-13	3.73443497979559e-12	18.6156460284167
NIPA1	-0.450791262183426	5.3418264107692	-8.38251534647365	3.93380052656129e-13	4.96145399745181e-12	18.5886518039894
XKR8	-1.15840685730673	2.02409196144382	-8.23692713220614	8.06933249563469e-13	9.88655799684942e-12	18.5761488816626
UBL3	-0.496600623363602	7.48844539311526	-8.41383039418672	3.36974711499158e-13	4.27584603574501e-12	18.5446905936285
MAD2L1	-0.594246426505034	5.66309740108799	-8.38838530422431	3.82133902124589e-13	4.82325085217481e-12	18.5204528945519
GYG1	0.361585347962391	6.50127704082175	8.39773164399714	3.64885082818258e-13	4.61250047245091e-12	18.5198704257452
DPM1	0.541050342110601	7.56602075516037	8.40723212632573	3.48147056509791e-13	4.41205144692626e-12	18.4945916058442
SETD7	-0.605440215594025	7.76369400118129	-8.40436930579828	3.53108586478291e-13	4.46701059021402e-12	18.4704188498016
FASTKD2	-0.453147843105206	5.46614120634112	-8.36811165357807	4.22393401139602e-13	5.30338381430834e-12	18.4281551362142
RNF216L	0.578201244574502	4.27860037301585	8.30902943036208	5.65466326037133e-13	7.02589809557579e-12	18.4040321545702
THNSL1	-0.620434581003438	3.96572506525649	-8.31348613207931	5.53165061891617e-13	6.88840841033164e-12	18.3971021602083
USP38	0.571748136170055	5.7615531148538	8.35912415609234	4.41567513474527e-13	5.53581341480359e-12	18.3912613586874
ATP1B1	-0.436976565236843	6.57776403155621	-8.36645704926243	4.2585995114973e-13	5.34289709154395e-12	18.385481262917
LSR	0.617083822839203	7.64565675212627	8.38131704851091	3.95716081379612e-13	4.98340041038602e-12	18.3594798698364
TNPO1	-0.647135092563142	7.97215392578899	-8.37988551269967	3.98524928391239e-13	5.00816267338215e-12	18.350742921984
CYP51A1	0.475060707854144	8.22199649178182	8.37985716342359	3.9858075330493e-13	5.00816267338215e-12	18.337611609178
KCTD7	0.884358042848086	3.49414559330975	8.23535893975994	8.13193988824788e-13	9.95597091442588e-12	18.3373075021482
MB21D1	1.05337527157505	3.03344462828764	8.22689729859652	8.47820097903983e-13	1.03119587762518e-11	18.332088496186
FBF1	0.891605524449243	3.22926647613724	8.23072226464736	8.31989595329494e-13	1.01489379958355e-11	18.3320559414399
SGCG	0.468696782940923	5.82568626056248	8.31271150730976	5.55283848100979e-13	6.90471215508284e-12	18.2283804336968
DNAJC2	0.51367000775537	7.14283602969486	8.34259687293913	4.79119553929782e-13	6.00209394750688e-12	18.2147623252701
GNRH1	1.82965767845978	0.867387785551334	8.11650223446766	1.45982215411741e-12	1.7351859065714e-11	18.2134386622758
SDHAF2	0.490150817034121	5.13953571378847	8.30116938835463	5.87829376714213e-13	7.2983359288556e-12	18.2070412111184
FAM190B	0.804068790712218	5.87070423364512	8.30002105601282	5.9116952280947e-13	7.33436134975191e-12	18.1995503263108
PMEPA1	0.458360453565853	7.04533868046243	8.32992337574104	5.10056845216417e-13	6.38009774076242e-12	18.1809623876236
ERLIN2	-0.482779296682255	5.32119577026228	-8.29416396560477	6.08502495781508e-13	7.51594958600439e-12	18.1381971465658
TADA1	-0.600268221346392	4.19121871509915	-8.25807386687702	7.27052511111227e-13	8.93653027970999e-12	18.1067138169047
STX3	0.388755322570169	7.26471962093819	8.31270559936964	5.55300038781776e-13	6.90471215508284e-12	18.105744939851
CENPA	0.646598963025836	4.48820864807092	8.24879988906706	7.61065571174596e-13	9.34512526602346e-12	18.0855600344405
METTL16	0.473001089896695	6.07845959549604	8.29834239255606	5.9608629725727e-13	7.38440535950414e-12	18.070956792125
TCFL5	-0.348193570603059	5.74981858799924	-8.29012872426707	6.20737744218595e-13	7.66141552347733e-12	18.066808993529
SLC4A5	0.749350837292313	4.56265822054639	8.24380669903533	7.80030307754281e-13	9.57096615325209e-12	18.0292224189814
TRIB3	0.638638735394351	7.80822936799348	8.29960119897357	5.92395473588741e-13	7.34412298020615e-12	18.0248723063498
GPR77	-0.879115237165273	2.56434607950853	-8.18101602089905	1.06279131989782e-12	1.28333011075604e-11	17.9873322224828
KIAA0494	-0.482373824632637	6.17898938852866	-8.27487047207199	6.69259311368899e-13	8.24204176975955e-12	17.9613026268601
GARS	0.414614926180081	8.05850279096622	8.29551561559872	6.04458125630085e-13	7.47703971378517e-12	17.9411554249168
SNORD76	-1.62509666823665	1.12663016368927	-8.06386434990061	1.89078005755349e-12	2.21904601280874e-11	17.9267956342728
SLC39A6	-0.406980039424214	10.4502144128769	-8.32244140074521	5.29247441034248e-13	6.6003983623093e-12	17.917853930071
YARS	0.370871329305012	7.61691073457606	8.27427487885187	6.712280894163e-13	8.26020497968962e-12	17.873757971425
ZNF44	0.764688892273797	3.48056619114085	8.16452675452993	1.15265363201697e-12	1.38783148609444e-11	17.8551567725176
FLJ10038	-0.825917212593624	3.10460370874812	-8.1519195924305	1.22642992588317e-12	1.4703092530803e-11	17.843843741253
RAI2	1.02930159930853	2.49121336842014	8.08453108544718	1.70823788969847e-12	2.01613059049521e-11	17.7738384810147
MANSC1	-0.6513465373361	3.29667765863001	-8.16255214259987	1.16390997679945e-12	1.39936955082631e-11	17.7570817247077
ALDH3A2	-0.392061501372249	6.09228694588556	-8.23181796154305	8.27509304445963e-13	1.01120279899361e-11	17.749246601939
ITPRIPL2	-0.823901577402133	4.5810632951015	-8.16378985791934	1.15684159929588e-12	1.39187186378592e-11	17.7383804690726
STAG3L2	-0.989911666157478	2.60052898838028	-8.08872336092084	1.67340762840837e-12	1.97641731479531e-11	17.7090926241915
TARS2	-0.482106709810711	5.42959396772546	-8.21453804606499	9.01051743880747e-13	1.09276210041056e-11	17.6950611782658
RUSC2	0.61700547633035	4.35076949986825	8.14336800295322	1.27913172454028e-12	1.53129555914185e-11	17.6913999551263
SPR	0.523342302441968	6.61338943579593	8.22957228203321	8.36717852329331e-13	1.01991759200844e-11	17.6891577088381
THOC6	0.618059010477668	5.55206224421253	8.19145768355222	1.00953156982173e-12	1.22078134300062e-11	17.6883062939937
CAMLG	0.519759937083911	6.20047810164307	8.20949254935384	9.23728165103668e-13	1.11864082789238e-11	17.6873334255492
ASCL1	-2.84827089389531	-5.77031168981624e-05	-7.99859566606569	2.60473157728538e-12	3.02720854055044e-11	17.6781144311689
SBDS	0.438542686756694	7.03998436458889	8.23160967157465	8.28359145312872e-13	1.01120279899361e-11	17.6708830176385
GPD1L	-0.412338802408148	6.51239164915513	-8.22766669236287	8.44611858016602e-13	1.02804139108222e-11	17.6707804412669
SLC25A15	-0.391355149613505	5.31552236697348	-8.20671777368089	9.36440449871484e-13	1.1332149119863e-11	17.6612448316818
LRRC58	-0.70911652801922	7.02243905661762	-8.23170898583128	8.27953826265537e-13	1.01120279899361e-11	17.6605543459982
TWISTNB	-0.633698497861947	3.96940647724225	-8.16010061148594	1.17803746990848e-12	1.41533754646188e-11	17.6524834202648
TRIM36	0.935331625736901	4.0318703001119	8.14073620942479	1.29580037382238e-12	1.5501405902579e-11	17.6463992371012
ZNF197	1.00409307696588	2.7075680587141	8.05917156315418	1.93486385628141e-12	2.26601282440129e-11	17.6222462844126
SETD5	0.555733040590569	8.28030808659045	8.2288987288328	8.39499648023828e-13	1.022563154665e-11	17.6107669962951
FREM2	-0.842439961962035	7.32209809132437	-8.22485541425115	8.56393387684288e-13	1.04086649822907e-11	17.6000689390542
ELAC2	-0.372702977701862	6.81938325219402	-8.21816682154213	8.85086274827705e-13	1.07417872715664e-11	17.5889312215237
EIF1B	0.609140344262491	4.60667944373228	8.15317082293113	1.2189023711554e-12	1.46233308860853e-11	17.5832553895489
SLC26A2	-0.79979592010436	6.77387793201248	-8.21424790049196	9.0234061097539e-13	1.0935322013009e-11	17.5551369485703
ZNF140	0.709396073982469	4.08269633414748	8.11954005625881	1.43817854014955e-12	1.71311238642885e-11	17.5357701782608
PCDHGC3	-0.85987930054316	4.09172921466402	-8.13705378980552	1.31948693923964e-12	1.57622139798884e-11	17.5326581055275
FRMD6	0.701706768206751	5.23772288993797	8.13600107559329	1.32633726224567e-12	1.58327368835093e-11	17.4919405689929
LONRF2	-0.754708465330887	7.29849460977215	-8.19035760385447	1.01501506977538e-12	1.22652543547134e-11	17.4615983519486
WDR3	-0.407933812669167	5.65497584333086	-8.16791436204734	1.13359445375556e-12	1.36685174077923e-11	17.4552702754304
KDSR	0.518766171414694	4.88579102209338	8.13950494128867	1.30367280116128e-12	1.55844345436892e-11	17.4471198225095
SNORA64	-2.55998442972579	0.137179674247866	-7.95627704003322	3.20522032571199e-12	3.6790737630204e-11	17.4467250507275
ZNF697	1.2601771052414	3.57992203113564	8.04078178470325	2.11770189973087e-12	2.47321554267451e-11	17.4435200010971
SNORA44	-3.02088957449864	-0.540509001059862	-7.99083850520522	2.70572841322669e-12	3.13369819825506e-11	17.4386609485103
TRAFD1	0.356663458994627	6.20507786458967	8.16647177979215	1.14167195679627e-12	1.37559955370755e-11	17.4315124930395
PHF20L1	0.628918919069989	6.52298771220911	8.158382319734	1.18804118655261e-12	1.42633171600186e-11	17.4156478391754
FUT8	0.34330332727544	7.00088483209045	8.17609780952775	1.08883823652948e-12	1.31383338150931e-11	17.387397319054
MIER1	0.757357874280228	5.2332049323645	8.11740699894524	1.45334226751654e-12	1.72871238136178e-11	17.291518427068
ELOVL6	-0.419135231979081	5.7916723212754	-8.13537541894109	1.33042536370964e-12	1.58702095454209e-11	17.2873961397264
LMNB2	-0.514065173298773	6.64803221172289	-8.15039576351276	1.23566002069481e-12	1.48031362364613e-11	17.2873198260506
C21orf91	0.782664897502638	4.10010975082261	8.07263329166053	1.81106801283919e-12	2.12997900469216e-11	17.2866239373069
RHEBL1	1.56866544613705	1.1899085314852	7.91168279726424	3.98751011565968e-12	4.52186708250135e-11	17.2358965046498
SFT2D3	-0.509600755395676	4.23892085515649	-8.08111029089948	1.73719263077527e-12	2.04885821982268e-11	17.2277976204895
TMEM30B	-0.381294633063435	6.37332884166765	-8.13425812297928	1.33775712312349e-12	1.59462937470544e-11	17.2270873187629
SRBD1	0.589709495456698	4.96989986258541	8.08933911425844	1.66835173708814e-12	1.97183847710686e-11	17.2264988767751
TACC1	-0.564682800448002	6.34042882845134	-8.11924272302825	1.44028276930591e-12	1.71439779600513e-11	17.1848263251505
RBPMS	0.56043930413056	5.08080142967979	8.08976852633227	1.66483488105674e-12	1.96907344772227e-11	17.1794208248687
GPR89A	0.635426304227726	4.0681620461924	8.03135431522688	2.21800191467219e-12	2.58854598890284e-11	17.177953709143
ZNF467	0.796748061937386	4.38253959859379	8.05115729945295	2.01252815853289e-12	2.35367279183944e-11	17.1512746866004
COG3	0.499560064614183	6.30664353123723	8.09356330607615	1.63407500976722e-12	1.93542991950049e-11	17.1479331970633
VEZT	0.463354720765775	6.51739512077917	8.11451986542649	1.47412055323452e-12	1.75093694121407e-11	17.1405036473809
UBL4A	-0.51361345469807	5.53792646967805	-8.091503443316	1.65070102973122e-12	1.95373843037686e-11	17.138951324835
LOC220729	-0.828722889270125	3.31943921467431	-7.98014488705191	2.85137772736054e-12	3.29553843209244e-11	17.1314218264223
PRR12	-0.713224222218935	5.2863603386366	-8.07785153687313	1.76523015729286e-12	2.07899360215252e-11	17.1153567559665
POGK	-0.407781149743021	6.10432731781591	-8.10257358044512	1.56328744059368e-12	1.85421412457367e-11	17.0815541270985
TYW3	0.571923146862933	5.27232509732744	8.06342306243723	1.89488253271894e-12	2.22230122560951e-11	17.0720750519268
POLR3A	-0.399525720434201	5.64434231666091	-8.07198932238934	1.81680626832305e-12	2.13522614416267e-11	17.0413355010527
TMEM216	-0.7043030881954	3.42025150717197	-7.98559338243692	2.77621848498642e-12	3.21089059079619e-11	17.0202526601603
MESDC2	-0.335000594487762	6.94491524264718	-8.0986881587917	1.59343012523848e-12	1.88862688975821e-11	17.0194799891404
NGFR	1.16002017486435	2.44631929993237	7.92800157175173	3.68134309946642e-12	4.19537916321923e-11	17.0192118671668
ZNF17	-0.878688275613887	2.32897067245297	-7.93892021237444	3.48967169227735e-12	3.98915033367371e-11	16.9865542764619
JRKL	-1.06985286131448	2.02656053161321	-7.89761498743069	4.27169876709652e-12	4.82701960681906e-11	16.984008927429
TIGD5	-0.967659450835368	2.81493102904273	-7.96192981973988	3.11765726399797e-12	3.58841707385423e-11	16.966514679849
UBE2S	0.904126858788958	6.67501398927781	8.07685237274741	1.77391663714426e-12	2.08775382403945e-11	16.9608678726318
SQLE	0.441585053794117	9.16576096135356	8.11063595888358	1.50253985455203e-12	1.7834262971986e-11	16.9510861690526
SLITRK4	-1.15567562058861	1.12031231580752	-7.90064922089228	4.2087459533375e-12	4.7590985343892e-11	16.9248143620803
TBC1D1	0.391640742742275	5.165403350556	8.02750147846579	2.26034140869466e-12	2.63611922726705e-11	16.8823895487064
GTF3C2	-0.295954698647861	6.21584353906524	-8.06073444684895	1.92006971586543e-12	2.25026250372343e-11	16.8771713813216
GATA2	-0.78090547440324	4.39752348777436	-7.9739297121338	2.93958852869795e-12	3.39514354654313e-11	16.8754494309541
ZNF346	0.575922758514715	4.32352898613977	7.99701470199122	2.62500631114573e-12	3.04653751197788e-11	16.8702063068694
PAIP2	0.478516915149597	7.22398610518397	8.06821459628735	1.85080784870155e-12	2.17365944253404e-11	16.8641522374346
STAU1	0.247299338012873	8.09037826307117	8.08064433215362	1.74117429195367e-12	2.05210703725393e-11	16.8631125030452
C11orf95	-0.853475779717807	3.30164696645861	-7.9279306492073	3.68262174814986e-12	4.19537916321923e-11	16.8458660317577
TIFA	-0.806321287915824	3.1081068548191	-7.92565354866374	3.72391088378608e-12	4.23088896877978e-11	16.7797296826296
LPIN1	0.611584519835606	6.13705125804514	8.01094398603112	2.45164478148604e-12	2.85325729475105e-11	16.7770844019485
SLC5A3	1.24124409074029	6.10300102856055	8.01517274704624	2.40130550798382e-12	2.79661791890818e-11	16.7539710429096
SLC35G1	-1.23713592261139	0.87580492110354	-7.84310157505959	5.57651471994336e-12	6.24241179225788e-11	16.7484118676223
C1orf135	0.522422888666338	3.99191954326109	7.97144271063749	2.97564225080391e-12	3.43204420706515e-11	16.7482983337821
C12orf5	0.529483221700771	5.36377550993638	7.9959047840239	2.63933399637863e-12	3.06104173061278e-11	16.7411092734105
MCCC2	-0.346951297700929	7.53536169198387	-8.05207512761629	2.00347863964447e-12	2.34472895517243e-11	16.737014375579
WDR55	0.351868064297276	6.03409658657459	8.01636563464567	2.38729233969043e-12	2.78223533721134e-11	16.7042906976417
MRPL44	-0.634687051637069	4.35751387422822	-7.9615449599279	3.12354256739431e-12	3.59271842483511e-11	16.6636236683041
ATG5	0.471723279274793	5.87023197844278	7.99807567104485	2.61138287912834e-12	3.03283106045433e-11	16.6611472339806
SNORD63	2.66967686910636	0.232596683344805	7.7854138993484	7.39082317253411e-12	8.18594698989718e-11	16.6601981316166
DDB1	-0.273103727568545	8.40806938392209	-8.04190278700988	2.10607990710848e-12	2.46136131142433e-11	16.645472862604
SNORA10	-2.30044678036562	0.182593276363706	-7.7708272319027	7.93589057492876e-12	8.7315680246782e-11	16.5917593392824
CD59	0.370200397029121	6.39186167417558	7.99413844245768	2.66229598962617e-12	3.085532787977e-11	16.5755956734258
DBF4B	0.649406375330588	4.20055347742758	7.91043564954421	4.01192508127805e-12	4.54268348404157e-11	16.5677763571751
MAST3	-0.616557023722383	4.14150263195612	-7.92236480244499	3.78435795383761e-12	4.2966464643571e-11	16.5674677960873
KLLN	-1.57024403079417	0.798096304440383	-7.76894544083771	8.00905928724634e-12	8.80049326674822e-11	16.5663708230785
LOC401233	-0.712762907814064	3.79070147184798	-7.89299006752161	4.36946141613817e-12	4.93415751002666e-11	16.5654919602013
PPIF	-0.367830855568983	7.21639483110668	-8.00991950904386	2.46399741941691e-12	2.86563927971686e-11	16.5382177536063
NPHP3	1.42593012758841	1.4991821798508	7.78546127803708	7.38911485948169e-12	8.18594698989718e-11	16.5277244415588
PDP2	-0.713634811279952	4.25434908823646	-7.9112687924153	3.99559850222231e-12	4.527262151163e-11	16.5140992334797
TAF12	0.446825964531886	5.03666532388456	7.94239636056384	3.43075937453213e-12	3.92717452290728e-11	16.5040985028124
HIST1H4D	2.56733359374192	-0.804028359942425	7.75908349715002	8.40362993742661e-12	9.19779496554467e-11	16.4912290511468
POLDIP3	0.395100029661557	5.93311901121062	7.96139676596322	3.12581170745129e-12	3.59285738800106e-11	16.4894739166378
RTN4RL1	-0.587967539600248	4.87012414618453	-7.94822810804126	3.33414026135874e-12	3.82442810226088e-11	16.4779831082286
GRHL3	-1.21235109036001	0.937968600567044	-7.77303219753607	7.8510015265804e-12	8.64385447863928e-11	16.4762919413701
FOXP4	0.546063463596751	5.89196203383622	7.96002646045554	3.14687164956825e-12	3.61457977111122e-11	16.4756564718817
ZNF319	1.09018040481309	1.71164543441782	7.80569997587997	6.69415475347803e-12	7.44368644263076e-11	16.4713174901077
KIAA1737	-0.487835482935814	5.32309179375624	-7.93795671061809	3.50617818176567e-12	4.00528168796783e-11	16.4674785298436
HK2	-0.489276691442873	6.44411868242831	-7.9692244537387	3.00817119131906e-12	3.46478340245317e-11	16.429020109709
RFX5	-0.398910525000908	5.34173778880487	-7.94377865050802	3.40760890075238e-12	3.90334597645088e-11	16.4241295936712
MRS2	-0.446576959613816	5.3170271385131	-7.9414714060402	3.44633777864342e-12	3.94230868741673e-11	16.4171090163821
CNOT10	0.424093327203366	5.27440763994079	7.93678666447745	3.52632764776273e-12	4.02554973250403e-11	16.4077565179499
ZNF569	1.41967007120633	2.3053041765174	7.76216034013444	8.27849586240152e-12	9.08461711304481e-11	16.4041833194412
TEX2	0.352328799969139	7.31143954721502	7.97375505001515	2.9421063240976e-12	3.39570642955198e-11	16.4002124169454
PIGW	-0.555709457308393	4.33249336408021	-7.92642402869111	3.7098889755305e-12	4.21786836832134e-11	16.3862336025639
HNRNPUL1	-0.319280224994463	8.63661452975244	-7.98857933852828	2.73586862535889e-12	3.16641293359876e-11	16.3824078066159
IFFO2	-0.611196412801001	4.39055457438701	-7.88651966188176	4.50998124815314e-12	5.07570164159576e-11	16.3571180907961
NOP56	-0.391415045962378	7.76501818598893	-7.97099941871207	2.98211465432942e-12	3.43713890275708e-11	16.3255462319358
EED	0.444078954778607	5.40889822331406	7.92642185458275	3.70992846795067e-12	4.21786836832134e-11	16.3213029427983
TTC30A	-1.23599505889812	1.29599246454053	-7.75968266635811	8.37911533547912e-12	9.18900490954444e-11	16.3165075926537
UIMC1	0.380689174426576	5.80038265287198	7.92772785385963	3.68628034499731e-12	4.19668839276617e-11	16.3127051146277
C19orf25	0.893684254904568	3.7351579047086	7.83740377428146	5.73394318095779e-12	6.39722920335811e-11	16.3008989228084
ZNF792	-1.75101331260827	0.283205431973443	-7.71777603542976	1.02774850584482e-11	1.11683339907399e-10	16.293737451984
IER3	-0.604481224638591	7.58200289967431	-7.94541422502623	3.38041717544792e-12	3.87485242235716e-11	16.2725844669151
AGTPBP1	0.588238881412535	4.48478049196724	7.86992890727549	4.89117282114749e-12	5.49361815049501e-11	16.2597488612437
ZNF416	1.12946379173946	1.89446236756909	7.73137302753832	9.61882512838301e-12	1.04729968390024e-10	16.237811175703
P2RY2	-0.554565951868859	4.51173080635961	-7.89206451616638	4.38929165877492e-12	4.95320605272279e-11	16.2363175067453
C14orf149	-0.729320082514649	2.76365408625373	-7.7953937848516	7.03951800863651e-12	7.8121366407722e-11	16.2052739422393
TRIM11	0.553397060614	5.67022686872239	7.90709154403399	4.07812812712164e-12	4.61452062232627e-11	16.1946488935703
RCL1	-0.414997013899658	4.86534944416832	-7.8891918688934	4.45141114493185e-12	5.01653638732077e-11	16.1530299436799
LOC338651	1.69798402917191	2.44611818490683	7.70251052159262	1.10705372118317e-11	1.19447525374628e-10	16.1445563347772
GSDMD	-2.44850281005722	-0.747223127389074	-7.67988279520899	1.23593086928316e-11	1.32271549837184e-10	16.1189247913863
ATP1A1	-0.268080111268597	9.07784730150979	-7.93341906852369	3.58496673930156e-12	4.08969875498495e-11	16.0919013603455
HIPK2	-0.821305197655262	6.5429109481381	-7.88870317432666	4.46206563280447e-12	5.02515728235838e-11	16.0824168110288
DIDO1	-0.374895031798876	7.79862456797086	-7.91165087545757	3.98813318984064e-12	4.52186708250135e-11	16.0708450477804
CHKA	0.372708455857594	5.9599809994682	7.87498420018151	4.771745110061e-12	5.36308234009813e-11	16.0629907267125
HIST1H3B	2.37443401727929	-0.154491329112458	7.65730841033836	1.37935670649584e-11	1.47025886293412e-10	16.06118905127
TTF2	-0.440566166802863	6.34928208960455	-7.89003126924377	4.433169641083e-12	4.99934788115118e-11	16.0323388526064
GABARAPL1	1.16923029531761	2.73805509718253	7.70472241870561	1.09519653316286e-11	1.18244459784479e-10	16.0064883095495
FGFR1OP2	0.628450490721045	4.75952372537025	7.83820104401322	5.71165163988157e-12	6.37661295229502e-11	16.0064682791113
RAB40B	-0.707460044404589	2.53678664358165	-7.75946434048404	8.3880397435198e-12	9.19265118373522e-11	15.996851008461
TTC17	0.485524531034059	5.95192944590232	7.8505394820209	5.37746098915455e-12	6.02765801492096e-11	15.9649418404352
GRB7	0.780131887220564	3.72160351000575	7.76909251197614	8.00331670614093e-12	8.79996506203162e-11	15.9646833228768
RRP12	0.389611575991102	6.91011038418543	7.87919853906032	4.67440516798755e-12	5.25721264488391e-11	15.9524970248957
SNORD80	-1.05105129563982	2.22891197185664	-7.7132608363963	1.05059787570776e-11	1.14018162708219e-10	15.9275542605955
MED20	0.52518166760126	4.67703913303014	7.80708445266213	6.64906341230604e-12	7.39846550282144e-11	15.9247877033763
PDE8A	0.352414803984391	6.66207269714093	7.85963867813958	5.1435374646931e-12	5.76931727428085e-11	15.900366348349
GMEB2	0.468409839582008	5.97096288018866	7.8458344499672	5.50253955358214e-12	6.16372883416662e-11	15.8984534417893
FAM105B	0.555298292195188	6.17208654978361	7.84079706680108	5.63966292210641e-12	6.30887777319784e-11	15.8653226164813
ERLIN1	-0.361932735495298	5.96089034329135	-7.84054570030261	5.6465937595024e-12	6.31240869210682e-11	15.8607072698269
HIST1H2AE	1.21278479280181	2.21829078734556	7.68507192492397	1.20511701654002e-11	1.29360571146439e-10	15.8591955004613
C19orf46	0.666867586467815	4.8833797809912	7.79736204771776	6.97221916896107e-12	7.74258920197244e-11	15.8519948045156
GOLGB1	0.613801411349104	8.00530447578421	7.86146429479231	5.09783815756028e-12	5.72189566087504e-11	15.8346166121027
DYRK3	1.57339065752686	1.72705302340132	7.63513472025399	1.53632368724655e-11	1.62616945224755e-10	15.8315089182867
TIMM8A	-0.453114778830701	4.62846479765655	-7.80750055705511	6.63557035469636e-12	7.3883674175727e-11	15.8298188385715
C13orf15	2.77740218250837	0.554684192769863	7.61446911684926	1.69855027877999e-11	1.78209252586679e-10	15.8291434625627
UBN1	0.409048092953027	7.0266364249627	7.83958392691507	5.67319071441445e-12	6.33790524434652e-11	15.7836514571816
LOC100506469	-1.21745759984271	1.2270527818949	-7.63920685636607	1.50622257345518e-11	1.59531768957976e-10	15.7702842058206
TEX19	1.31749315210764	1.67985905317966	7.6432605353651	1.47684026182524e-11	1.56816993896922e-10	15.7652528678062
MSL2	-0.528698317024862	5.09746143422325	-7.78003594041911	7.58730895474434e-12	8.38665928348608e-11	15.7646212035177
PHF12	-0.434548763363573	5.43731971700432	-7.80439195011029	6.73703554202796e-12	7.48639085746681e-11	15.7530806559322
SEPHS1	-0.321942133128498	6.51657750161483	-7.82693967206937	6.03466688061927e-12	6.72825126076511e-11	15.7178015723997
PDGFB	-0.571684002855124	4.24139838540757	-7.75933249759594	8.39343360294408e-12	9.19265118373522e-11	15.7018132278296
TGIF1	0.42729083765891	5.50480380211522	7.77522531405965	7.76746458560447e-12	8.56880459958107e-11	15.6973285266845
ZFP1	-0.498567861028018	4.88217917084118	-7.77392963737481	7.81671011097677e-12	8.61176942661235e-11	15.6940904015148
IL17RA	0.46444071794425	5.25852525261865	7.78527212223578	7.39593751598579e-12	8.18594698989718e-11	15.6820107858842
HCG11	-0.745002115280323	3.28907816803171	-7.71030166650392	1.06584617570982e-11	1.15448260638414e-10	15.6587261185381
TAPT1	0.516488325200058	4.32464922099869	7.7354593568054	9.42920766605753e-12	1.02732292512799e-10	15.6305020970827
ISOC1	-0.339959685147583	6.60255765383283	-7.81294838734631	6.46140552745971e-12	7.19923691147476e-11	15.6205085522511
CNO	-0.781911170953014	3.217164245103	-7.70701534836233	1.08303824887221e-11	1.1705171495066e-10	15.6114989322121
MCPH1	0.58787215202442	3.63621707791338	7.71269087784279	1.05351785086947e-11	1.14260911400396e-10	15.5822218116299
ZNF701	1.23881873141569	1.43068227952179	7.57939852881527	2.01373261229072e-11	2.09048194959342e-10	15.579014054553
MANEAL	-0.399228816993928	5.42409179943163	-7.78056241096158	7.56784695409473e-12	8.37067939552118e-11	15.5777164106485
MAD1L1	0.55450725436695	4.86683143657901	7.75211030469875	8.69423313939605e-12	9.50342189694507e-11	15.5476281269549
RGS12	0.543764250060298	4.16495959734539	7.70693741814631	1.08344926299702e-11	1.1705171495066e-10	15.4836680709009
KIAA0415	0.53001170623821	7.22889417836739	7.77536417296053	7.76220523746884e-12	8.56865481131544e-11	15.458062217753
WDR5	-0.341084791445253	6.34106655747517	-7.77402367903598	7.81312538823222e-12	8.61176942661235e-11	15.4570861064706
C1QTNF6	-0.451087951304847	5.85808558917953	-7.76827072664166	8.03545693783369e-12	8.82370202418454e-11	15.4565086033656
CCNL2	-0.378736711294868	6.91480685404234	-7.7765646299411	7.71688476305966e-12	8.524252363105e-11	15.455822519198
LANCL2	-0.396627942445969	4.86044839005441	-7.73740814642056	9.34009191081501e-12	1.01879985865644e-10	15.4363253921998
SIAH1	0.832136815750701	2.73056633560873	7.63431870330262	1.54242719762497e-11	1.63056589463212e-10	15.4348412516242
ZNF442	3.06187827173238	-0.472163561053913	7.56623924895563	2.14644392763407e-11	2.22273239911778e-10	15.4294345158997
PARS2	-0.722513743080791	2.5120305586074	-7.63460083716768	1.54031421749274e-11	1.62936211090124e-10	15.4285906290626
FLCN	0.495733584085575	5.96977715283135	7.74209077358928	9.12937049014844e-12	9.96603081444141e-11	15.4153469021696
ORC4	0.44822906386781	5.42353905236423	7.73112523640832	9.63044452523588e-12	1.04788259102176e-10	15.4067539931445
SOCS6	0.63865013783952	4.29650933945805	7.6851654787662	1.2045685470889e-11	1.29360571146439e-10	15.3876645890474
DDX3X	-0.414255608711338	8.99928340437068	-7.78531719921015	7.39431106711814e-12	8.18594698989718e-11	15.3766419653464
RBM10	0.399546682690899	6.67516154064826	7.75346050935819	8.63719459424293e-12	9.44724933905289e-11	15.3709958008946
SOCS3	0.706739105841385	3.95414021495709	7.65149852967297	1.41887282452292e-11	1.5104537948645e-10	15.35580716971
SIKE1	-0.488491848752807	6.89004775519202	-7.75155499686	8.71780034048128e-12	9.52295838629712e-11	15.3529284656332
ABHD4	0.582250988007439	5.63082817987983	7.70995285839518	1.06765798473371e-11	1.15569657842632e-10	15.3515886777754
PCDH8	-1.90917435079551	0.314592845423928	-7.50163192137083	2.93522767799424e-11	2.98593355758976e-10	15.3327006603381
SHOC2	0.630614560128554	6.17038158136012	7.7373028066117	9.34488748612158e-12	1.01879985865644e-10	15.3290354622266
DENND2D	0.482659493738457	4.62277917386672	7.68185598454426	1.22412253639508e-11	1.31148144129862e-10	15.326334052507
ABHD3	0.694087607612759	5.45873201339997	7.68995594116109	1.17681318245814e-11	1.26484727914074e-10	15.3206416624361
ACVR1B	-0.426995350578919	5.36476129608848	-7.71175303246706	1.05834013416959e-11	1.14709529512976e-10	15.3138207457896
CSTF2T	-0.460396154384592	4.76289094094297	-7.69245443161657	1.16259048669585e-11	1.25036419932485e-10	15.3000684472671
KLHL24	0.904141720355595	4.98928081901282	7.65752701882041	1.37789138527167e-11	1.4701541607985e-10	15.2993219319942
LOC550112	0.773915213139768	2.85815244341581	7.59298055469547	1.88530720889231e-11	1.96692936753056e-10	15.2989552262476
ZNF766	0.469298862697666	4.7431256753811	7.69554721760188	1.14522126608892e-11	1.2324762196957e-10	15.2921548803123
RAD18	0.419935930732521	5.87271310681873	7.7141309395814	1.04615573153371e-11	1.13609795156946e-10	15.2759708984023
ZNF14	0.644517538202358	3.49788471919119	7.6448336796426	1.46559171671291e-11	1.55721447714782e-10	15.2475297872505
PHF21A	0.622288401954266	4.42886756841039	7.62842424684013	1.58723731771168e-11	1.67476068778613e-10	15.2142848840148
ZNF134	0.751973673738489	3.73358390106881	7.62074032313607	1.6475992839566e-11	1.73516690333061e-10	15.2138602903854
FAM201A	-0.985491100605775	1.28173025187946	-7.53796910815973	2.46166095927196e-11	2.53190761887234e-10	15.2028827736164
SLC11A2	-0.381902946865894	5.87023936765811	-7.70168285251353	1.11152330080624e-11	1.19852454433807e-10	15.2007406135949
DEDD	0.584146673550634	3.90565378860105	7.61935462607651	1.65872512876492e-11	1.74578471072778e-10	15.1947829726873
SNORD77	-1.91601095504669	0.165437838916799	-7.47063095253311	3.41008087516709e-11	3.44177384165929e-10	15.1850858549804
ZNF607	-0.814177158405795	2.29955230221669	-7.54857814635848	2.33831075403254e-11	2.40966254035378e-10	15.1834150946754
SAV1	0.543865960856464	4.85598860890564	7.65745418578583	1.3783794093112e-11	1.4701541607985e-10	15.1808993086811
TLR5	-1.41639794656956	0.235492702450449	-7.49312468265052	3.05857482561764e-11	3.10385954997751e-10	15.1680771915372
CUL1	0.309472502057905	6.6407319205598	7.70970692903349	1.06893725257133e-11	1.15633289857716e-10	15.1625562540382
SUPT7L	0.389707059776494	5.46736560254169	7.6793230464177	1.23930119579251e-11	1.32519649606355e-10	15.1619708176781
JAK1	-0.377409262336769	7.90745733826498	-7.72545693366384	9.90008690821755e-12	1.07652180398589e-10	15.1498349788265
MEF2A	0.591308038627391	6.44753232767533	7.68424231481975	1.20999157103322e-11	1.29800506952916e-10	15.136298930056
KDM5A	0.704295078873336	6.3579441976349	7.68312520790369	1.21658635964098e-11	1.30424296657921e-10	15.1351411603599
IVD	-0.31269904711312	6.16211062861071	-7.69962553330583	1.12271111992625e-11	1.20902902573384e-10	15.123563404998
MOBKL2A	0.719885573681776	3.68465594931948	7.58906436403354	1.92147797401124e-11	2.00216807709432e-10	15.1214476506775
CHCHD7	0.494368192447443	5.02416848558516	7.65840483113212	1.37202302174117e-11	1.46524348758616e-10	15.0842137955457
DLC1	-0.59061567475654	4.97226967964939	-7.64845644238408	1.44001052414572e-11	1.5319806619474e-10	15.0737934075245
SPAG1	0.549800717948346	5.15422704524782	7.64086108586583	1.49416267488428e-11	1.58455146320638e-10	15.0706431605494
SPATA5	0.805462767735205	3.67209928584411	7.58715899698715	1.93932492525271e-11	2.01824953639865e-10	15.0656299639141
UTP23	-0.503229308972129	5.99421822331238	-7.67983968787687	1.23619010042764e-11	1.32271549837184e-10	15.0575126725314
ABAT	-0.384907454527232	6.40002589974269	-7.6756492083954	1.26164982530081e-11	1.34823205612337e-10	14.9946602793854
MED9	0.486197967721098	4.22632311772818	7.61673299818087	1.67997902317442e-11	1.76704208701692e-10	14.975168675752
HNRNPF	-0.224936094397684	8.72827354609955	-7.70109390133132	1.11471467759601e-11	1.20119125438889e-10	14.9743013123238
CCDC132	0.667189240732438	4.6081444729147	7.59144127651351	1.899442874234e-11	1.98044156039211e-10	14.9723723324021
PCDHB3	-0.653517676761306	3.09519625811943	-7.56995682585978	2.10809525794051e-11	2.18708344254324e-10	14.9720218356076
VASP	0.405537990854767	5.88052821941094	7.64658674088801	1.45315701280403e-11	1.54498397216368e-10	14.9510068867443
C20orf108	-0.351867697906717	5.71290314326827	-7.6544153178246	1.39889549122654e-11	1.49013555383903e-10	14.9450417347937
SUV420H2	0.616406677595273	4.65417498998645	7.60289316057581	1.79674829720204e-11	1.87922567369649e-10	14.9325954335777
LOC100505854	0.788299429220122	3.31691148566732	7.52410952794775	2.63259340615759e-11	2.69776299782963e-10	14.9126971338144
ZNF639	-0.513502712371642	4.79033837144753	-7.62977147292207	1.57688285785687e-11	1.66488566381302e-10	14.9073826223318
ZNF395	-0.435150197985537	4.46178636516899	-7.5962821927528	1.85533891390269e-11	1.93687190986945e-10	14.9048546580086
AMMECR1L	0.371968468949804	6.15889270826687	7.64072802289202	1.49512918917571e-11	1.58457164510612e-10	14.9039939497408
RHOU	0.464198557648906	5.50103275114036	7.61624986411135	1.68392529264363e-11	1.77007960994168e-10	14.9011457033549
LONP2	-0.470885181719389	5.24538308447658	-7.62696997844167	1.59849034184137e-11	1.68557077408292e-10	14.8992380431888
NRARP	-0.489539284787266	4.29744083225351	-7.60182881719739	1.80605543710653e-11	1.8877794456356e-10	14.8703429026685
GTF3C3	0.498993246061564	6.13908729557669	7.6322713231972	1.55784716742184e-11	1.64582666001029e-10	14.8538124203205
TMEM203	-0.53600494919603	4.28716173814934	-7.59940536757362	1.82742641506811e-11	1.90892438261081e-10	14.84634078943
TRIB2	-0.495295247577864	4.106327892923	-7.56880067135154	2.11994804726018e-11	2.19801680981892e-10	14.8248395436605
ZNF572	-0.732664757674671	3.1732754128536	-7.52518958415745	2.61885944978651e-11	2.68533448425688e-10	14.824161123271
NCAPG	0.462555302965112	5.65345760404857	7.61532151956368	1.69153394903187e-11	1.77584518290075e-10	14.7899128348981
MRFAP1L1	-0.448942605261195	5.88261259220941	-7.61360712772099	1.70567493322054e-11	1.78844561650033e-10	14.7776117150447
DDX10	0.507509325881844	4.28032878730105	7.56440721383877	2.16559648852674e-11	2.23979194026724e-10	14.7522227310036
DEM1	0.781505815242967	2.75911981715602	7.49880689491076	2.97562984321018e-11	3.02335561955328e-10	14.7505586184029
MERTK	-0.920450992731632	1.28780751151166	-7.45684261422899	3.64509360761919e-11	3.65909636817667e-10	14.7413312342765
PCNA	-0.520243515019818	6.98449839496626	-7.64103883455176	1.49287255100395e-11	1.58418785171257e-10	14.7412939587989
TYW1B	1.3869729078499	2.11123333797628	7.41629051232258	4.43362430753387e-11	4.4241010094986e-10	14.734129266017
RNF39	1.42494837689465	1.24727421387758	7.38621406636781	5.12583446900969e-11	5.06645719029066e-10	14.723165771519
SMPDL3A	-0.812812794404012	2.54868899052534	-7.4701329202415	3.41830141993213e-11	3.4479899244237e-10	14.7153051025406
DNTTIP2	0.442911417465907	6.25344134451659	7.60293404636043	1.79639172423054e-11	1.87922567369649e-10	14.6791553255139
SLU7	0.423432192433914	6.5170672437749	7.60387303836715	1.78822191841875e-11	1.87265017931341e-10	14.6702670584729
C12orf4	0.667164908013018	3.90478492574811	7.51921104652915	2.69578606983868e-11	2.76082830569394e-10	14.6694814510996
PANK1	-0.674311205908174	3.64957353237167	-7.50434730549443	2.89690737448014e-11	2.95413895919548e-10	14.6628482223695
ZNF350	0.831919188895357	2.39182530804837	7.45496410622574	3.67833251392664e-11	3.69024792818891e-10	14.6509567822101
PLEKHH3	0.69334466862342	5.553775111801	7.56667271599402	2.14193703436782e-11	2.21943958877122e-10	14.6408405558019
CEP76	0.510422766102256	3.89014272110373	7.50550506515216	2.88072025171461e-11	2.94121889436356e-10	14.6211588371643
RAB37	-0.933157013926385	1.8699868669888	-7.46371158344706	3.52607213031429e-11	3.54813660092516e-10	14.6163435903724
SLC35E2B	-0.479429787149305	5.3098677890562	-7.56406981051533	2.16914226209416e-11	2.2420726323401e-10	14.6112862543531
PPP1R12C	0.476637266981359	6.11610543321865	7.58033051944175	2.00464885423701e-11	2.08234456138259e-10	14.5961466105398
LEO1	-0.415252131071202	6.09344048592923	-7.5864210940522	1.94628079119889e-11	2.02422885273695e-10	14.5913905350281
SUMO3	-0.281323760616885	8.03282714582445	-7.6154275265918	1.69066339646153e-11	1.77584518290075e-10	14.5878716646776
HSPB1	0.75481585582231	9.38502091054657	7.62248785211505	1.63367397137774e-11	1.72158560159555e-10	14.5864007928227
DYRK1A	0.417305238351777	6.78295132721647	7.58716655422962	1.93925381462578e-11	2.01824953639865e-10	14.5844386450425
PYGO2	-0.392665798750309	5.25740273730987	-7.55663121860217	2.24879687265461e-11	2.32153573446146e-10	14.5731385641071
ZNF354A	0.50996876198699	5.47986933003629	7.56449184471579	2.16470800606211e-11	2.23979194026724e-10	14.5692259485119
MAP2K5	0.52703029895196	4.08108173139328	7.50636127162441	2.8688071012087e-11	2.93084483571254e-10	14.5635130657205
INPP5K	0.400714221203287	5.26609152641276	7.54345576516247	2.39708174331436e-11	2.4670027738578e-10	14.5574328860131
CLDN15	0.94723430872432	3.05322504562683	7.41580573130998	4.4440090669784e-11	4.43181917925741e-10	14.5506442782615
VCL	0.453239286660041	7.3146997792152	7.5849968689843	1.95977648340682e-11	2.03699825410166e-10	14.5495245416822
PPP1R13L	0.712844137003209	4.80077697401195	7.50826472542173	2.84249775522717e-11	2.90574159281291e-10	14.546530401428
ZBTB7B	-0.569056373149609	6.03309266039056	-7.54856277166369	2.33848499341915e-11	2.40966254035378e-10	14.5266218134471
ARL13B	0.990405910479489	4.16312083713666	7.47925439794536	3.27081595610134e-11	3.30720230047393e-10	14.5162545928168
CITED2	-0.475586807199239	5.89856687004644	-7.53229531070988	2.53026128887165e-11	2.59767279282317e-10	14.502872612427
PCBP2	0.216273552003829	9.69465633281752	7.61288983223101	1.7116262793981e-11	1.79356127172016e-10	14.4988964784045
SNORA31	1.76526093117511	0.541060402264536	7.33223063321181	6.64798940876557e-11	6.42664594636968e-10	14.4982697410957
RPS6KC1	0.682196791275827	4.29586029528158	7.47770268333646	3.29545175648331e-11	3.3300988021406e-10	14.4678895071898
ZBTB39	-0.556132844082868	4.18383408659348	-7.49564705482806	3.0214752283592e-11	3.06807235695685e-10	14.456315629607
MIR4737	-1.2137353276565	1.14348500385453	-7.35288262446168	6.01885744652462e-11	5.86935113327567e-10	14.4457363003517
ZNF571	1.19810856904105	1.59365551738652	7.34829720564512	6.15323178847286e-11	5.98642515592904e-10	14.4356904324962
OLFML3	-0.954178185959126	1.72385187236337	-7.4016561307488	4.75799175311047e-11	4.73252373005371e-10	14.4209718798325
ARPC4	0.42749924987674	6.70056440463159	7.55989958710983	2.21344640487806e-11	2.28645322267948e-10	14.412127785393
FNIP1	0.740759522451402	7.0007693406014	7.54877055642827	2.33613128674858e-11	2.40966254035378e-10	14.4072024140551
ZSCAN20	1.0879445156792	2.33267397235455	7.36330668940083	5.72412591072057e-11	5.611388143663e-10	14.4056526073792
SLC9A2	-0.581708196626277	4.35400758315909	-7.48349138209526	3.20447535272668e-11	3.24601125372507e-10	14.402053691702
EFNA4	-0.666994408291088	2.96836716187147	-7.42849081245589	4.18006508421664e-11	4.18079624441829e-10	14.3724403187492
GCNT1	-0.838196696625285	2.53249089894474	-7.39943125341167	4.80932764322144e-11	4.77903716608647e-10	14.3532194967138
ZCCHC6	0.651638728772074	5.8028085348642	7.49929848813501	2.96855982171179e-11	3.01800574214638e-10	14.3531218851592
ERBB3	-0.353027813844687	6.85031377385106	-7.54542951304269	2.37426436548826e-11	2.44502446110996e-10	14.3398089380977
NANP	-0.516496036800291	4.71720986385036	-7.50195056395047	2.93070494727666e-11	2.98314726343608e-10	14.3320618674235
ZNF782	0.768513038671384	2.94922452131865	7.3942391927018	4.93127650967039e-11	4.89149871576083e-10	14.278531253288
TBC1D10B	0.466860857964886	5.97578750337772	7.50249555966586	2.92298546033511e-11	2.9771016345094e-10	14.2488616896122
FAM50B	-0.728860288375729	2.87163228538351	-7.40158216564141	4.75968961609085e-11	4.73252373005371e-10	14.2394896003533
MECP2	0.435683344562517	6.20899532172072	7.50267437946973	2.92045700569939e-11	2.97633899837395e-10	14.2356623530957
RASEF	-0.848457793317021	4.86645115628073	-7.46626957163802	3.48274223794145e-11	3.50875790285137e-10	14.2310347413736
ZNF557	0.618825677909089	3.3746034924902	7.39127780604435	5.00220231800447e-11	4.95891117761154e-10	14.2011725433476
CS	-0.240008900579719	8.44847820376637	-7.53611842137043	2.48383154179596e-11	2.55314067025173e-10	14.1995959516788
NMNAT1	0.68520210344708	4.09181264240549	7.40655152000689	4.64694555450941e-11	4.6259236579533e-10	14.1966546233549
C20orf11	-0.231475157116492	8.0367796629773	-7.53051552921062	2.55216901430397e-11	2.6185567236331e-10	14.1891114414817
SYNJ1	0.841477393383166	5.16125918664664	7.45114577869348	3.74682591944647e-11	3.75670963290304e-10	14.1718280947235
MIR647	-2.18637114572737	-0.323381541264059	-7.25357789918167	9.70147919682146e-11	9.166527575573e-10	14.1605086172316
SAFB2	0.344828484674597	5.99792962947341	7.48852122166375	3.12745395172475e-11	3.17183383193722e-10	14.1568796019649
C1orf74	-1.33670603087972	0.536565486732899	-7.26797392248096	9.0537449750881e-11	8.60311539564621e-10	14.1527306891205
TMEM81	1.14373647771507	2.16518755037995	7.30188609803812	7.6926107055406e-11	7.40225669962376e-10	14.1483843881775
DHX9	-0.281789308132478	8.95424224013951	-7.5336996344259	2.51310712690303e-11	2.5816464121822e-10	14.147675598324
MBOAT7	0.592703975860909	7.90453215489587	7.51224246738538	2.7882892005766e-11	2.85381570320949e-10	14.1260171641013
FXR2	0.373872512021468	6.52455350565511	7.48518217104061	3.17837650757632e-11	3.22152537652766e-10	14.1223069755332
NUMB	0.374437907376723	6.31555665469487	7.46314998127645	3.53565659198977e-11	3.55564166232333e-10	14.0978470591594
UBQLN1	0.295831180311884	8.43630710521782	7.50970578102136	2.82273919414915e-11	2.88730827418657e-10	14.0830874532165
C14orf167	-0.500034144840752	4.60192865894042	-7.4358980932384	4.03320146330669e-11	4.03658056686661e-10	14.0675467438921
TOMM20	-0.370679707606795	8.11415112242496	-7.50506003715864	2.88693171491922e-11	2.94576241612623e-10	14.0662512043756
RNF4	-0.306122406197982	6.75602752632838	-7.4794043544053	3.26844488856888e-11	3.30680413287513e-10	14.0504359576272
LOC401097	-1.62975732041871	0.0542321031542692	-7.22983561416592	1.08716664744641e-10	1.02087450937079e-09	14.0477238440516
RAB8B	1.0019739069316	4.27678678145749	7.35668465189794	5.9096525607967e-11	5.77295732632967e-10	14.0435985645049
SNORD87	-2.04310366443284	-0.455004502881981	-7.21637510166738	1.15962281662401e-10	1.08586405292385e-09	14.000871711278
CELF1	-0.347494695603985	7.63638314967932	-7.476390170864	3.31643369796074e-11	3.34927760656374e-10	13.9717684127096
C5orf55	-0.505600545568369	3.63217554063128	-7.38056995200516	5.26721501417561e-11	5.18475008222913e-10	13.957045850853
SLC16A14	-0.911389537063922	1.98511693311707	-7.29451817210613	7.9699123544589e-11	7.64270723715428e-10	13.9498607273814
SLC10A7	0.780691458708215	2.89915128089518	7.30520462173246	7.57086249657398e-11	7.29349679681471e-10	13.9359314631706
ITGA5	0.901908911442759	3.80200093223678	7.29967252839991	7.77489941731444e-11	7.47284010661878e-10	13.9213902308009
ZNF670	0.685148991759352	2.78441926119979	7.34115736703565	6.36841518114116e-11	6.1778060028657e-10	13.9179943566796
PRDX5	0.548228783146518	7.44789585152421	7.46471785006538	3.50896340387301e-11	3.53304659641013e-10	13.9131412814561
MTCH1	0.416004055076293	7.9373870977252	7.46628522272535	3.48247875803948e-11	3.50875790285137e-10	13.9097920081591
DDAH1	-0.499267806244582	5.12590251171999	-7.41650195217134	4.42910249012908e-11	4.42222746536829e-10	13.9097235629253
MED27	0.515234601525976	4.03896655904084	7.36982980462301	5.54702683573177e-11	5.450556803806e-10	13.8991908357412
MCM4	-0.302746519246066	8.74522302397989	-7.48163534611738	3.23337010646905e-11	3.27329792134312e-10	13.8990080106196
STOM	-0.338349483029104	6.61374965498926	-7.44616629485159	3.83805475413345e-11	3.84357052144478e-10	13.8953191290927
RNF146	0.573790172201647	4.15939658865005	7.38233722835426	5.22253471644993e-11	5.14379685500051e-10	13.8858102852297
DNAJC1	0.369126679424001	5.85777312134952	7.42297290082979	4.29290900516981e-11	4.28880586633572e-10	13.8745210571552
C20orf3	-0.291771007809266	7.58888755794116	-7.45096981957635	3.75001263923288e-11	3.75765196995391e-10	13.8377441349221
PPP2R5B	0.839083825930707	3.19140874052369	7.28402616028964	8.38199799482751e-11	8.00777535169303e-10	13.837691390936
ADAMTS9	-1.27378235282738	1.25414396007442	-7.21914270407334	1.144344024552e-10	1.07275837817307e-09	13.8240510590692
TTC33	1.05566090809536	3.30669451143254	7.24741754597551	9.99251708793117e-11	9.4308609355847e-10	13.823353040973
ZNF250	0.48288052631024	3.99647501663474	7.35627078733622	5.92144384791361e-11	5.77772619092807e-10	13.8197641774828
DOT1L	0.607172072536756	6.19982461663379	7.40664791440848	4.64478499897708e-11	4.6259236579533e-10	13.8045243020146
EHBP1	0.484800247681944	5.36298112246976	7.38925680675516	5.05118627654552e-11	5.00450469721251e-10	13.7978621551853
CDK11B	0.500188045959671	4.95199520055486	7.37181397135871	5.49424484000833e-11	5.40186659049378e-10	13.7810714028706
HNRNPK	-0.237200067878767	9.87420237571892	-7.46208344386713	3.55392971540882e-11	3.57187022599142e-10	13.7662945610861
R3HDM2	0.375845476486529	5.97462671969409	7.3975645728778	4.85282270400946e-11	4.81939470913624e-10	13.7624019552218
CWF19L1	0.397806638953912	5.32591162200327	7.38461071827213	5.16560939253918e-11	5.09974329875001e-10	13.7504323565144
TMEM164	-0.398595209269921	6.7415023422082	-7.42838028871004	4.18229617131774e-11	4.18079624441829e-10	13.7401024560949
FXN	-0.55137634575521	3.52175009620802	-7.33827783421102	6.45729900066279e-11	6.26039817316432e-10	13.7358997239086
RPRD1B	-0.30919804036954	6.24225660409112	-7.40819370556021	4.61027404699011e-11	4.59488815028978e-10	13.7253101351466
CLDND1	0.5825957460791	5.16422938355954	7.34809931307169	6.15909753932092e-11	5.98864809579087e-10	13.7162770922038
DDX55	-0.377723867259021	5.6330237714987	-7.38635908055237	5.12225207382927e-11	5.06591033014315e-10	13.7042012842764
ADCK3	-0.515222021469279	4.64834235712836	-7.3671705015022	5.61855890621967e-11	5.51760300338331e-10	13.6888158589318
SPTY2D1	0.513794789365845	6.07387486308442	7.38278429931443	5.21129163626456e-11	5.13877602151465e-10	13.6835404635015
SLC7A5	-0.444656655128968	11.366060689734	-7.45936812431539	3.60087616755078e-11	3.61688006162879e-10	13.6821022131718
SPC24	-0.704989315814558	2.89794642628695	-7.29025161318551	8.13500267048511e-11	7.78316845887832e-10	13.6781635435289
C5orf62	0.648267258458747	3.26745305911526	7.26737696461052	9.0797309077794e-11	8.62290855773439e-10	13.6718367260804
MRPS6	0.538714872133788	5.51773987487171	7.35973442921429	5.82347816377042e-11	5.69876236459313e-10	13.661390104862
PRICKLE2	-0.486865825354933	6.71688334057554	-7.38240678266282	5.22078396218082e-11	5.14379685500051e-10	13.6212756106621
VHL	-0.344311229375363	7.38908719787549	-7.39460489821719	4.92258735567821e-11	4.88577750364168e-10	13.61045506811
SGK1	0.938330766323658	2.48940250612863	7.20736563679486	1.21077600661607e-10	1.13123005221492e-09	13.6050365869766
MEX3A	-0.605368261079406	3.77985653759825	-7.28397328499592	8.38412738627989e-11	8.00777535169303e-10	13.6021409746808
NOP14	-0.270883452521125	6.12441546707497	-7.38301354079119	5.20553592472142e-11	5.13612877905846e-10	13.5992502427131
ADCY1	-0.585906538552536	5.64394485720561	-7.37823271422935	5.32688848977852e-11	5.24040488841506e-10	13.597360335508
CTGF	1.00100987642305	1.56320050933519	7.17727859789454	1.39837384067045e-10	1.30141369568017e-09	13.5609616555523
TMEM66	0.30529304933086	7.32478704235801	7.38513220533726	5.15263913122942e-11	5.08994310872303e-10	13.5607998206082
TBC1D15	0.480405720884554	5.48706992044039	7.34286045748301	6.31641789040079e-11	6.13448157950422e-10	13.5593474446568
DCAF12	-0.374892023519655	6.24737672245818	-7.36537365431435	5.66740968923516e-11	5.5590474863794e-10	13.5441424245446
GPATCH8	0.577062757123825	6.38745158645768	7.36189619470814	5.76315213276339e-11	5.64633604383918e-10	13.5435174746677
C12orf41	0.31294408143312	5.72047573967223	7.35979279645945	5.821841166928e-11	5.69876236459313e-10	13.5376447668823
ELMOD3	0.744568333739447	3.14054908280323	7.21703203899149	1.15597791681767e-10	1.08305740509012e-09	13.5216950093196
SNORA26	-2.85449998960045	-1.32679521392093	-7.13015879947403	1.75167594425091e-10	1.61494093118259e-09	13.5144552149401
PPPDE2	0.389807310259662	5.21242868357382	7.33343831413217	6.60946526760009e-11	6.39679960273981e-10	13.5035951664714
LOC254559	-0.607963870251774	3.24157196161172	-7.27444433607117	8.77677630153093e-11	8.36369269896315e-10	13.5025182311696
SURF4	0.293518972544483	8.5714851421643	7.38734556640235	5.0979480603671e-11	5.04485700364375e-10	13.4955171176788
SMC3	-0.442502154410377	6.64488355256542	-7.36692446956935	5.62522297750083e-11	5.52090546219037e-10	13.4947487171139
PTPLAD1	-0.292607520505646	8.19235482136332	-7.38803401003235	5.08105477644576e-11	5.0311166418756e-10	13.4943674568613
FOXRED2	-0.390431571179396	6.10559898071736	-7.35911241483689	5.8409519004732e-11	5.71251927388969e-10	13.4885821070244
ADNP2	0.446616660199028	5.7696899561954	7.34330567215854	6.3028946151518e-11	6.12490468005803e-10	13.4720749122596
KIF3A	-0.669239762039616	4.51091220511192	-7.29999620454278	7.76281254827851e-11	7.46551334430188e-10	13.4643908150519
DAAM1	-0.645496348693276	6.64190631172231	-7.34914823779547	6.12806941796125e-11	5.96541518893969e-10	13.4619442020232
ZFP36L1	-0.355329960478903	7.3820901280373	-7.35213294795386	6.04062555876954e-11	5.88714579515512e-10	13.4571226853584
ADCY9	-0.47724646329022	6.02902385324904	-7.34119033421069	6.36740463368674e-11	6.1778060028657e-10	13.4248968332115
RC3H1	0.637819883594814	6.40594676653663	7.33143646763643	6.67344411735802e-11	6.44752625180217e-10	13.4191908571
ECD	0.352325283931205	5.59415833772943	7.32067757404293	7.02797573158322e-11	6.78221962694736e-10	13.416973236142
SNORA16A	-2.96394451411723	-0.625784348089278	-7.09356769633376	2.08593127938451e-10	1.89593014763188e-09	13.3973981458586
DOM3Z	0.55241565552691	4.31304271282816	7.27519680053859	8.74511761828126e-11	8.34303177684745e-10	13.3962360373521
METTL2A	0.369952107811902	6.0384821502015	7.32940423168788	6.73902307523731e-11	6.50712597634346e-10	13.3913599435075
BRCA1	0.530278657647071	6.38352003852539	7.3362568762365	6.5204152347654e-11	6.31792725296736e-10	13.3903556384362
MAK16	-0.558207159431273	4.32333226174361	-7.29507886286049	7.94846567500991e-11	7.62651405329121e-10	13.3899400717548
GPR157	-1.41299793147332	2.0392831048614	-7.11655268112871	1.86925884160767e-10	1.71389719665826e-09	13.3590444026915
PTOV1	0.530357685028398	6.62923018690945	7.3327622970666	6.63100232994578e-11	6.41393192400308e-10	13.3543283287358
CSPP1	0.523603449619193	5.13516345088343	7.29339699448432	8.01297032367481e-11	7.67519562961841e-10	13.3515913748943
TUBE1	0.956139072686317	3.46267804486013	7.18519662888911	1.34637607527349e-10	1.25441746422696e-09	13.336920063285
MAT2A	-0.411344880327748	8.13497013508879	-7.35116305498313	6.06890403759293e-11	5.9112609857137e-10	13.3268743411929
PAICS	-0.3038582236974	8.36509181310262	-7.35634568091086	5.91930834860201e-11	5.77772619092807e-10	13.3234362294828
CCT6A	0.311492792712432	8.7798903199244	7.35712661368719	5.89708650304221e-11	5.76404878298527e-10	13.3183271852359
PCDHB2	-0.540756492276695	3.86172583763867	-7.24270321513716	1.02210770037224e-10	9.6248475118386e-10	13.3060354149506
CSRNP2	0.515078882039903	5.9041558622079	7.29755210678058	7.85454454685684e-11	7.54072347885383e-10	13.3001536042736
ATP6V1G1	0.419994007530508	7.82261612554127	7.33427323491579	6.582961555364e-11	6.374837814239e-10	13.2954735687068
ZBED1	-0.518640650210779	3.95037909907689	-7.25573817761766	9.60142475926101e-11	9.0771185796428e-10	13.2892263826752
ALOX12	1.44831999087931	1.44625626647231	7.09278113707934	2.09377094242326e-10	1.90202201200905e-09	13.2889137785906
ZNF673	0.755288438586426	2.86367453440684	7.17672826728455	1.40206102929688e-10	1.30339458888054e-09	13.2863579448463
GTF2F1	0.403963341994748	6.10133627964568	7.3045340392077	7.59530928214447e-11	7.31283548846196e-10	13.2705887180797
ZNF609	0.625973356465249	7.25612061339727	7.31447548871596	7.24078026479405e-11	6.98355300740575e-10	13.2572019145961
SNX12	-0.574603704676343	3.74633310930232	-7.22614492400897	1.10657382980637e-10	1.0385151924625e-09	13.2491543140842
MED21	0.56428464331223	4.51681377240402	7.24338200178619	1.01878511732586e-10	9.60437559309903e-10	13.2449423870567
TEF	-0.604330247646273	3.56416382498997	-7.20831459373215	1.20528429654264e-10	1.12735875701225e-09	13.2440806261845
LAMC1	-0.434098889392098	6.24272579191673	-7.29437584050408	7.9753657384388e-11	7.64355396043842e-10	13.2320293989943
OCLN	-0.507845205558405	5.61897091964328	-7.27164446681948	8.8955783698647e-11	8.46332906215618e-10	13.2294113330375
PALB2	-0.396095018337396	4.21619340713579	-7.26131495356885	9.34784246522198e-11	8.86243295852452e-10	13.2158674517691
AURKA	0.37836763918432	6.86782300198997	7.30860765994785	7.44799994958121e-11	7.17927096004589e-10	13.212929301719
GSR	-0.295334436030178	6.66742633688626	-7.2993172674774	7.78818724427852e-11	7.48131208921964e-10	13.1959902729109
SRP19	0.524097692695634	6.20803923856997	7.28719254177702	8.25545536913967e-11	7.89389568859302e-10	13.1868247337566
CABYR	0.919763172219242	2.75222438494078	7.14137204145869	1.66030921253993e-10	1.5340890204706e-09	13.182543543409
TMEM120B	-0.403782520722173	5.15035688555091	-7.26702115258542	9.09525481176233e-11	8.63274923223117e-10	13.1721731437088
KIAA0391	-0.363560802078174	5.20473822148508	-7.26874531111905	9.02027524929858e-11	8.57618438142521e-10	13.1624344594988
ZNF362	-0.531504844334261	3.88409115762162	-7.21955625647218	1.14207819052303e-10	1.07123475369081e-09	13.1517870530819
ZNF326	0.473361832413586	4.80548361781877	7.23847033993418	1.04307109635208e-10	9.81120417063682e-10	13.1468331513146
E2F4	-0.377524127633781	5.84846725078431	-7.27448091492323	8.77523468055917e-11	8.36369269896315e-10	13.1442493270237
ARL4C	-0.576283673167628	3.6853069014941	-7.18685641078347	1.33572191337707e-10	1.24518468669555e-09	13.143317717193
PEF1	0.383427721197176	5.77679120984388	7.26623304459739	9.12973342584565e-11	8.6605593768487e-10	13.1304983575524
TOB1	-0.407283193490954	7.27186238397556	-7.29114624743275	8.10010676352342e-11	7.75421783132031e-10	13.1290052738106
KLF16	0.58175152315907	4.7068536223002	7.23858139137647	1.04251570018481e-10	9.81120417063682e-10	13.1139138646425
FBXO5	-0.460249686125146	5.02952666848988	-7.26038852279353	9.38950314953823e-11	8.89688672367577e-10	13.1119050367831
C2orf68	-0.473025672999065	4.6548696481035	-7.23524360731569	1.05933763340781e-10	9.95860740928169e-10	13.1110383870793
MFAP3	-0.586825681500847	5.86559250610537	-7.25577961711751	9.59951551124779e-11	9.0771185796428e-10	13.0925420483493
ZFP62	-0.433466493540323	5.10861255286615	-7.24402896954435	1.01562826090214e-10	9.58001524835158e-10	13.0780070168582
TOM1L2	0.376881705860627	6.06342546005452	7.25991733119372	9.41076281169514e-11	8.91198172495977e-10	13.0756571078264
PFKFB3	0.400607838463698	6.24497642160985	7.27162252927173	8.89651548150596e-11	8.46332906215618e-10	13.0661299771836
RHBDF1	0.535684362700678	5.53117401727225	7.24312436511422	1.02004495549752e-10	9.6108348370369e-10	13.0646048151778
ZNF595	0.637147441671635	3.57889710167576	7.1912051749037	1.30820215325112e-10	1.22021041890528e-09	13.0614453998164
PLXDC2	0.573463294499451	4.40488772346348	7.20204741822169	1.2420156629067e-10	1.15976939957854e-09	13.043206399544
CGRRF1	0.701152184932648	3.51123375450137	7.15632862041089	1.54575916273732e-10	1.43141064438643e-09	13.0394076687485
PFAS	-0.414637677122491	5.73148861176771	-7.25740781853234	9.52479663411048e-11	9.01486694447446e-10	13.0339177583009
DSEL	1.8136501587038	0.683870099199699	7.00831929552834	3.13017596492622e-10	2.79493127802595e-09	13.0332638579863
SPAG9	0.572426229399763	8.51969115069591	7.28058907327541	8.52153898935841e-11	8.1343731768282e-10	13.0250591995847
TRIP11	0.636435778065334	6.58564784350305	7.2489317673084	9.92018643854596e-11	9.3678824392006e-10	13.0203569404248
CMAHP	1.35781926716358	0.928051855940931	7.02421464609741	2.90234326465715e-10	2.59565715284097e-09	13.0189437727669
IRF6	0.533922365687686	3.93747311164384	7.16787820455526	1.4626980508088e-10	1.35825442541513e-09	13.0184467650613
CTH	0.916631298331848	2.30492367953806	7.07795696738375	2.24710986389346e-10	2.03248595801808e-09	12.9820423531126
MIR17HG	1.05826413541533	1.32126226387716	7.06870995010565	2.34834560028079e-10	2.1160415850806e-09	12.9558865215592
FAM115A	-0.723708044188949	3.68887554503111	-7.12495538858484	1.79575101783433e-10	1.65375220386902e-09	12.9309459028409
ZNF133	0.751123926009004	3.2461183522314	7.10965005465737	1.93187028317837e-10	1.76936465585296e-09	12.9126000821907
SAP30	0.648311467573925	3.33656099982903	7.12084866323556	1.83131177903725e-10	1.68299228488698e-09	12.9018275179789
KPNA2	0.262713343471024	9.69955542165835	7.27383234348377	8.8026087214208e-11	8.38353236087935e-10	12.8811381630913
PLEKHO1	0.772023686586472	2.99391595414818	7.10114121174641	2.0119196106962e-10	1.8376484745649e-09	12.8671923583024
ZNF174	-0.586003451969835	3.14866115785913	-7.102565864483	1.99829116442207e-10	1.82619789255708e-09	12.8529331884314
ZNF558	0.663958332120961	3.56031434010869	7.12042832315792	1.83499073352885e-10	1.68524904050173e-09	12.8489088548685
PDCD4	-0.391907103985516	7.07097770314287	-7.23318216112993	1.06986127087764e-10	1.00518875809875e-09	12.8240414823338
KLHL31	-2.11189530216171	0.530477538996182	-6.95791517013636	3.97644717386105e-10	3.505645890124e-09	12.8226144118438
DENND5B	-0.650958831092468	4.75141329344435	-7.16382400718088	1.49133770063161e-10	1.3825461034015e-09	12.7915058405394
SNORA33	-2.28676854485579	0.000781733551487449	-6.95095706357401	4.10983403532797e-10	3.60991934909795e-09	12.789875278507
METRNL	0.721930104338473	6.53680402504205	7.2077815844547	1.20836582594784e-10	1.12960928301575e-09	12.782273220256
ZHX2	0.298676564705875	6.42587084609066	7.21149196732846	1.18707579689258e-10	1.11094883196595e-09	12.7687769796487
LTV1	-0.478128955621595	5.22853483858171	-7.19440488534127	1.28831370737019e-10	1.20233027020418e-09	12.7677137588431
MTL5	-0.444625321563857	4.67089582850408	-7.16300987521554	1.49715560425396e-10	1.38717065515475e-09	12.7562071880761
ALS2	0.462270745928359	5.894525699483	7.1768899860491	1.40097652183935e-10	1.30311075368416e-09	12.7339409555208
NES	0.875254052880301	3.13325033491875	7.05920706335588	2.45709403818833e-10	2.21045942413457e-09	12.7302652407913
SNORD79	-1.43219184433447	0.581474378564339	-6.95642501573746	4.00464760553916e-10	3.52493297658089e-09	12.7289346020263
ZBTB48	0.664993931850255	3.78682891298787	7.1064561362608	1.96154076892802e-10	1.79413383432831e-09	12.7226160152602
KLF9	-0.591517301829393	4.30244567929376	-7.12916393259348	1.76001910629955e-10	1.6217388172867e-09	12.7193155066458
TMEM138	0.431858801083111	4.73297378795395	7.14325831298598	1.64541106978727e-10	1.52116388784534e-09	12.6596257947304
ALKBH6	0.699474103284768	4.42559355275812	7.12193321021855	1.82185321852643e-10	1.67594462192718e-09	12.6459355280788
EIF2B5	-0.300445541873573	6.05701592655702	-7.17619554051603	1.40563945931807e-10	1.30599523986864e-09	12.6386621976411
ZFP64	-0.48578231865045	4.14791326369587	-7.12285987064755	1.81381001348524e-10	1.66946387812477e-09	12.6361263160915
DDX50	0.418151275374401	5.8599239739877	7.16435083701931	1.4875848563663e-10	1.37983189893899e-09	12.6353428121414
BCAR1	0.582003667648774	6.79343367180096	7.18097710315165	1.37384236274105e-10	1.27929508209807e-09	12.6308843122708
DRD1	-0.96153942933507	2.74621479866302	-6.98659919665928	3.47040344403529e-10	3.08554105252771e-09	12.615886209184
KIAA1524	0.541909185995448	5.83875878658899	7.15272206861103	1.5726425685377e-10	1.45469437589737e-09	12.6157194824612
C19orf47	0.653465641999293	3.87977140815474	7.09143075595253	2.10729843266599e-10	1.91119625747864e-09	12.5970261920956
ANKLE2	0.264187686118285	6.9967190703404	7.1663403038617	1.47349728544939e-10	1.3675232298477e-09	12.5555752737145
LOC387646	-1.86304393038082	0.557703021383522	-6.89999403546213	5.2316859382837e-10	4.54046266901176e-09	12.5465287750914
PRIM2	0.517239827039719	4.71537752606535	7.10874735445456	1.94021066740069e-10	1.77603082657959e-09	12.5456324996566
HCN4	1.36180490360106	1.29239924658257	6.93350120643584	4.46429309577723e-10	3.90077522120054e-09	12.5434397399913
FUT4	-1.00416452255369	1.69704733097917	-6.96562053482808	3.83373665694739e-10	3.38876383989367e-09	12.5259544684254
FCGR1A	3.4115521004727	-0.212226042856773	6.90889209027425	5.0160016951938e-10	4.36233033543532e-09	12.5245972706309
TYW5	0.603869270179199	4.57824384509556	7.09761910078998	2.04600954840011e-10	1.86369627927252e-09	12.5111812980354
NCRNA00201	0.839055944159207	4.91844219444141	7.09767599857806	2.0454543183394e-10	1.86369627927252e-09	12.5083097747035
ZNF79	0.765239746114939	3.08289472767789	7.00087560872001	3.24287801696129e-10	2.88939221926801e-09	12.4954298200802
C1GALT1	0.714171342924419	4.34956005769307	7.07019171165381	2.33182432129599e-10	2.10415849191368e-09	12.4796280290688
FAF1	0.285618938451035	6.01084641360369	7.13670676417061	1.69773362096521e-10	1.56780215775937e-09	12.4729988418242
CAMK2G	-0.296706169820506	5.94659043656209	-7.13522670798017	1.70978040471772e-10	1.57805560091055e-09	12.4546011311792
TIGD7	0.729978062719127	3.13220027844296	7.00588668857926	3.16657339207017e-10	2.82441458181235e-09	12.4518450793069
CIDEB	-0.375941466168849	5.17338405518609	-7.11728261254191	1.86275669613747e-10	1.70887235250702e-09	12.4442931925869
TUSC1	-0.616087479317496	3.25583367849732	-7.04868856682671	2.58329358173722e-10	2.32274203553619e-09	12.4410895639692
STARD5	1.12081100988383	2.49902792562618	6.94647595875122	4.19807403222273e-10	3.68355666919691e-09	12.4385272360063
ZNFX1-AS1	0.61228512999125	8.1288046619063	7.15608041120425	1.54759462927104e-10	1.43231724294017e-09	12.4283393083178
GNPTAB	-0.472113503143111	5.87542754765043	-7.12082403611694	1.8315271217976e-10	1.68299228488698e-09	12.4116999890051
RAD54B	0.585372837101288	4.93942803484502	7.08695777443792	2.15272864481021e-10	1.95134058839057e-09	12.4059520384346
CYB561D1	-0.341598850624687	5.15489512246265	-7.09745462670837	2.04761538904548e-10	1.86414369985828e-09	12.4012262829108
LRRC8B	-0.58665030661516	5.19351003111182	-7.09836223110551	2.03876955907172e-10	1.8591266142811e-09	12.3998051298513
SNORD29	-1.74352726684237	0.578206415966697	-6.87000017287807	6.02865550630338e-10	5.21030497893357e-09	12.3808828395582
HSF2	0.512901262428739	4.32621312815199	7.0729421496527	2.30146251213602e-10	2.08052211097096e-09	12.3663781259503
ZNF778	-0.62692597217457	5.56656016251727	-7.09940493852878	2.02865373513027e-10	1.85192167392569e-09	12.3559316097998
HPS3	-0.428639755648255	5.43729814496925	-7.09220068789869	2.09957502845704e-10	1.90522478436872e-09	12.3492233895438
SSX2IP	-0.480856737759213	5.38507052724088	-7.08410629509451	2.18219543743674e-10	1.97536339143865e-09	12.3007902190724
AARS	0.354781173300657	8.92408223154677	7.13437895453386	1.7167187655928e-10	1.58358547356724e-09	12.2968861686678
PWP2	-0.34407729435635	5.85111854713084	-7.10639290210017	1.96213273318972e-10	1.79413383432831e-09	12.2915225501292
ARF6	-0.286536042859813	7.25380671598134	-7.1131354733242	1.89999953456844e-10	1.74112834060946e-09	12.2436111784303
SRRM3	1.04466267701483	2.70412506780463	6.91773524708375	4.81037962884264e-10	4.19222453948746e-09	12.2421373208773
C17orf76	0.71258168832503	2.58405069882231	6.9453184461627	4.22117071925004e-10	3.70188039374607e-09	12.2405088056083
RBBP4	-0.29671426064832	6.99750792392291	-7.09870781890441	2.03541131016971e-10	1.85707685495244e-09	12.2131025975857
COL4A5	-0.440740878601737	5.34856059351932	-7.06286908988046	2.41460782580066e-10	2.17457734403286e-09	12.2047710390585
CCDC84	0.657182741684367	4.8243065118648	7.01406117665175	3.0459004247396e-10	2.72258892054223e-09	12.1957629448437
IGFBP3	-0.420415014331127	4.90329081735609	-7.07099475489045	2.32291879106904e-10	2.09878410922953e-09	12.1933282113005
ANKRD52	-0.465075005368583	7.02077170179801	-7.09648811067891	2.05707723912114e-10	1.87173883281077e-09	12.192391137055
ACRC	1.46158299971821	2.06861432598525	6.85769768601596	6.38931047654296e-10	5.4909983766549e-09	12.1911848339236
ZNF267	0.585996650129182	4.95040301988491	7.04536722796554	2.62446183274978e-10	2.35849004249905e-09	12.1831690477096
LOC144438	0.46185416179318	5.85774262745301	7.06991120061189	2.33494308283195e-10	2.1050990898804e-09	12.1622778855139
CCNB1	0.360250687958402	7.20924674371709	7.09234798574397	2.09810064412636e-10	1.90492047624155e-09	12.1553818965838
TMEM86A	1.14935401778487	0.950369988013936	6.85148088709135	6.57960543867654e-10	5.64293955673982e-09	12.1439546574144
CMTM4	-0.408915560888201	6.08699983494303	-7.07011816540261	2.33264161923461e-10	2.10415849191368e-09	12.1325379747578
CDH1	-0.264895509767141	9.90594395045542	-7.11910251916662	1.84664269158384e-10	1.69501933995873e-09	12.1270194934101
ZNF740	-0.358289811233204	5.5303507966761	-7.04053924899695	2.68546745651549e-10	2.40881383245014e-09	12.1203914166702
OSGIN2	0.538867019202368	6.54102528339437	7.07020888706626	2.3316334968685e-10	2.10415849191368e-09	12.1067988717771
SNORD44	-1.41168194205379	0.918342639298143	-6.83113652102666	7.24244353892242e-10	6.19236327939359e-09	12.098106145774
SUZ12P	0.782758548098363	2.68625074621752	6.91188516204068	4.94544982291212e-10	4.30545043406467e-09	12.0809304832757
DAZAP2	-0.260908954973204	8.15338932302024	-7.08486901084765	2.17427468294496e-10	1.96980334764743e-09	12.0711385322941
KLHL22	0.603908614329822	3.5980353240393	6.96063022720428	3.9255710290741e-10	3.4626186650968e-09	12.0618387093504
ANGEL1	-0.434980532537184	5.48120509698869	-7.03693543640139	2.73191906340583e-10	2.44847880045012e-09	12.05433272029
EAF1	0.393677570633241	7.14650894669207	7.06068930281082	2.43980879152513e-10	2.19609053979905e-09	12.0399919310142
TMX4	-0.341587018339342	5.62661467414696	-7.03489414456146	2.75858288833956e-10	2.47105196703754e-09	12.0222406672067
NUCKS1	-0.395625537494066	9.82212021101813	-7.09419675023921	2.0796824313134e-10	1.8912783567855e-09	12.0135218594521
GOLGA5	0.406006577925728	6.50316136362765	7.04064017964962	2.6841778380552e-10	2.40881383245014e-09	12.0133252529218
HIST1H1T	2.81365608749163	-1.89788059337364	6.79646740191769	8.52768758337625e-10	7.24680117603579e-09	12.0021496355378
TAB2	0.43000743884319	6.36780990428357	7.03469068251286	2.76125465315369e-10	2.4721211359391e-09	11.9950989672781
GINS3	-0.406218037131401	4.53941160111324	-7.00962819291214	3.11076373297713e-10	2.77908187341397e-09	11.9847694627308
ZNF829	1.54348742306259	1.28519965188958	6.78871343657347	8.84470003397555e-10	7.48198094932762e-09	11.9819826266464
PLEKHM3	-0.948306281938324	2.81406795066939	-6.90431872666187	5.12573396203193e-10	4.45081904366677e-09	11.9816266919114
CENPJ	0.50826307854821	4.8573474474672	6.98698260198054	3.4640911474792e-10	3.08156703991714e-09	11.9749977858804
GREB1	-0.492559943953085	9.10257794404363	-7.0840506732091	2.18277418522998e-10	1.97536339143865e-09	11.9659528265826
NHLRC1	-1.07940278225705	1.68547675378775	-6.83068711945243	7.25780832578988e-10	6.20232940421615e-09	11.9586848130828
HECTD3	-0.424892469353898	5.05060797637462	-6.99817169873516	3.2848050305805e-10	2.92499531694696e-09	11.9487902361425
USP12	0.544844397332636	6.44291787688887	7.02492020633962	2.89262052393868e-10	2.58834594127076e-09	11.948763136294
SENP6	0.421385595114105	6.97436801892425	7.04168028146354	2.67092388341824e-10	2.39895440527855e-09	11.9482748530415
KLHL2	0.594193901690041	3.62077723115423	6.92728399934372	4.59772111802433e-10	4.01526307978271e-09	11.9349002828121
LOC389765	1.90001590396285	1.20924570702633	6.76440130440266	9.91626170446154e-10	8.35043105465332e-09	11.9123286067029
STK35	-0.393939690041405	5.6622094291631	-7.00121796017203	3.23760746466754e-10	2.88623386135927e-09	11.9055037937381
DTNBP1	0.533828087849698	4.21957472519461	6.96293422731553	3.88290378988571e-10	3.42859994625389e-09	11.8991699140696
PRKCZ	0.485632037036711	4.71021440157074	6.97112738463583	3.73486600640321e-10	3.31011653900833e-09	11.887800483875
TPX2	0.344746365864315	7.80228233822554	7.04048021187781	2.68622207457516e-10	2.40881383245014e-09	11.8820813321753
ARID4B	0.611293905455843	6.60412853295851	7.00706814477914	3.14884398130357e-10	2.81009961277059e-09	11.8730989609047
C15orf29	0.677214248443474	4.36379977070528	6.93980448850038	4.33293480673203e-10	3.79194148130751e-09	11.8497116548822
AKAP8L	0.459659776274833	6.39009095223907	6.99807369511037	3.28633472885873e-10	2.92499531694696e-09	11.8486340058184
LOC100289511	1.71143461661815	-0.307693431334094	6.74488251530482	1.08687434601962e-09	9.12494305363062e-09	11.8325729269001
EFCAB7	1.25454701005433	2.1812400077968	6.79460526288355	8.60277718669461e-10	7.30319013554724e-09	11.8275099779929
ZNF35	0.715657726886352	2.42638209264667	6.86126826990505	6.28249062124902e-10	5.41434152483665e-09	11.8218571207383
MOSPD1	0.533267349537422	4.84965359549253	6.94891676230067	4.14978053229696e-10	3.64309341848475e-09	11.8214808728159
TTC14	-0.595208124029388	4.45603977673877	-6.95680904366501	3.99736116924277e-10	3.52133202822173e-09	11.8142114055676
CEP72	0.515731202675835	4.66849872650954	6.95575275318978	4.01743462176993e-10	3.53432807019886e-09	11.8062764268943
DSN1	0.408330840742586	5.06807143088216	6.96786942504002	3.79305032288166e-10	3.3581245950171e-09	11.7715042759378
NDNL2	0.630957397402703	3.59534707223012	6.89988086880693	5.23448737669004e-10	4.54053770164752e-09	11.7659950646596
LIMD1	-0.503229003340463	4.669994093616	-6.92401690864907	4.66941235128889e-10	4.0757438498411e-09	11.7468331936046
SEC23A	-0.425170661320345	6.13725933427378	-6.97650824108476	3.64069926499225e-10	3.23179694839333e-09	11.745170311545
FKBP9	-0.364698163436119	5.22608200600258	-6.96347503213048	3.8729555334144e-10	3.42162220500911e-09	11.7318764130036
CALB2	-0.457337386104427	5.36777152125608	-6.97234023056327	3.71343230373491e-10	3.29286542140311e-09	11.7298910948407
KCTD12	-0.759431756040439	2.44606413799627	-6.85275453001487	6.540167723179e-10	5.61199409966371e-09	11.7287355899294
MRI1	-0.390147554677236	5.43361476493212	-6.96708432592722	3.80720528260474e-10	3.36887307652284e-09	11.7214844847076
SNORA18	-2.07273757728381	-0.16063479054687	-6.71307573557264	1.26184486164086e-09	1.04886150427842e-08	11.7119763354936
MLLT3	0.556730877218985	3.74568548998902	6.87184315984172	5.97639264344286e-10	5.1706772151546e-09	11.7100838716298
KLHL21	-0.491793511925374	6.12074249085	-6.96692853832901	3.81002027589632e-10	3.36958112607562e-09	11.7023240461405
MORC4	0.524938583855086	5.20734580627586	6.92136259519198	4.72847163927273e-10	4.12514135081884e-09	11.6952586783595
ANKRD46	-0.548607233617567	4.26086652188024	-6.90989321132187	4.99229326567592e-10	4.34397047737586e-09	11.668566155191
RNF6	0.42873649906603	6.61947972540174	6.97355626133614	3.69206469856375e-10	3.27565464290611e-09	11.6557867448502
SENP5	0.417440334878187	6.51027706434417	6.96166496700919	3.906351755369e-10	3.4474842615721e-09	11.6267078352089
ABHD2	-0.473852653855286	7.19942479321426	-6.97955145868873	3.58848760668076e-10	3.18883457673374e-09	11.6229869076735
SLC37A3	-0.573737644462823	3.80478222177897	-6.86039191320117	6.30854333424379e-10	5.43275379618399e-09	11.6174849871704
FBXO38	0.447251959846079	5.03030070324262	6.91796378034227	4.80517795680811e-10	4.18987466890818e-09	11.6019070719547
KCTD9	0.530498474074614	5.39493171069677	6.91649767594705	4.83864517905328e-10	4.21466156117121e-09	11.5759484603196
C8orf85	-0.497323006050485	3.66744902418615	-6.87896607008086	5.77858822089905e-10	5.00212781606189e-09	11.575213481497
CD9	-0.294037081325581	7.10275787304381	-6.96855045379601	3.78081394992361e-10	3.34906422132004e-09	11.5740597132247
CNNM3	-0.327278070080616	6.12076331612831	-6.95103646849618	4.10828711516903e-10	3.60991934909795e-09	11.570562176519
TRIM41	0.340285837151438	5.9413632116528	6.94052546672315	4.31815610520339e-10	3.78098652897495e-09	11.5638473166834
MMADHC	0.358188605346399	7.09700609528264	6.95675155841254	3.99845104137351e-10	3.52133202822173e-09	11.5366602059137
TET3	-0.595971423965962	7.32028200357479	-6.95308727260506	4.06853381348106e-10	3.57740060445096e-09	11.5320258431732
CHD5	-0.516559320059027	3.21398974075614	-6.83273695634792	7.18798669863784e-10	6.14894575693193e-09	11.5261801639495
MRPS31	0.565802669515222	3.92669167187447	6.86121991226846	6.28392543632381e-10	5.41434152483665e-09	11.5241526570661
RNF44	-0.357998032502683	6.7776380790311	-6.94411467646403	4.24532396625494e-10	3.72111100689977e-09	11.5234217709613
FAM102B	-0.469235341742111	8.44299714775629	-6.97712911160668	3.62998638537772e-10	3.22399852942416e-09	11.5164179973893
KCTD20	-0.445170694243272	6.33003740886772	-6.93382392012388	4.45747302902475e-10	3.89685200927391e-09	11.5049903878961
CERK	-0.408160701362386	5.18721261244985	-6.90802908480873	5.03652878248508e-10	4.37790578785241e-09	11.4702243300542
XPO5	-0.305377592669267	7.05506275230538	-6.94313331751994	4.26511589616935e-10	3.73650069395161e-09	11.4537383094377
REPS1	0.3416188468101	5.4419953968344	6.90648382086893	5.07349190052186e-10	4.40774433996507e-09	11.4512051035272
CCHCR1	0.567500263817771	3.98483661229807	6.84628714765818	6.74288002053106e-10	5.77408732531293e-09	11.4351015486333
DICER1	-0.578539700595332	7.52886312003961	-6.93943891851878	4.34044744203815e-10	3.7965294466865e-09	11.4303030349251
CLP1	-0.659062274382559	2.68877026625401	-6.78971622976358	8.80305414236017e-10	7.45052011522427e-09	11.4281563659377
C6orf147	-0.87937279799797	1.47744943797288	-6.72511644431841	1.19255145818991e-09	9.95516639472673e-09	11.4279024996852
RAB11FIP2	-0.694925848489104	4.03218235365445	-6.85971015526783	6.32888490222199e-10	5.44746634610193e-09	11.4119759765083
PKI55	-0.621834606189641	2.68681790330861	-6.79909151095753	8.42297230666474e-10	7.16874243545349e-09	11.399996669796
POLL	0.556982964447637	4.19860108891812	6.84053378949197	6.92843436978544e-10	5.92994556808043e-09	11.3819419802314
INTS4	0.409591062003492	4.92629852229074	6.85953795895254	6.33403297993381e-10	5.44909298129696e-09	11.3797820035002
CAT	-0.358967411420895	5.07871252028652	-6.87058236714061	6.01209709437795e-10	5.19887858357688e-09	11.3620021571259
PMS2CL	0.615859212229752	3.24023420135453	6.79176292699898	8.71865654231019e-10	7.38656595813554e-09	11.3419165509434
ZNF70	-1.35150453887111	1.85245581798469	-6.66938511648183	1.54841935326208e-09	1.27628217170799e-08	11.3390726214066
TUBA4A	0.802678548387657	3.03833415829327	6.77839643653479	9.28465330070277e-10	7.84224958590672e-09	11.3354717151134
KIT	-1.67973927824769	-0.872137940802916	-6.63461204676294	1.82175916551574e-09	1.48692534329357e-08	11.3239075151543
SNORD35B	-2.0417172476979	0.0749743281977523	-6.62573293850668	1.8988861070165e-09	1.54813125985579e-08	11.3178643227138
MCM3AP-AS1	-1.06107635749302	2.78478256878825	-6.71161904294984	1.27049364823903e-09	1.05552587049923e-08	11.3021997987744
LOC401397	-0.56931034185947	4.84938280156611	-6.85913661580414	6.34604786330195e-10	5.45662233757644e-09	11.2966663784845
ATF7IP2	0.953040488327451	3.58779953813788	6.74104385654702	1.10664510009097e-09	9.27231094885841e-09	11.2953248106112
ABCG2	-0.316696015761819	6.45212908677705	-6.89050758428758	5.47175621297366e-10	4.74143268941821e-09	11.2737404217713
LOC389332	-1.4134269267316	0.0439705847510245	-6.65844490451436	1.62972635705439e-09	1.33868092315214e-08	11.2732512459269
NOTCH3	-0.530006328344772	7.44404528761101	-6.89757857416824	5.29180436405569e-10	4.58787642221189e-09	11.2567870453372
FZD2	-1.35059910585693	1.05345116110126	-6.64667552655057	1.72191473698854e-09	1.41024985609189e-08	11.2413760833771
DGCR8	0.311207244717974	5.73723399081529	6.86989885423013	6.03154175987526e-10	5.21030497893357e-09	11.2072459435434
SPSB1	0.498562882937773	4.81058564964061	6.80383361264302	8.2369572741507e-10	7.01756869347408e-09	11.1828042942766
M6PR	-0.325383517975598	6.09579575644641	-6.86275024898988	6.2386759447339e-10	5.38367474198812e-09	11.1766699559928
TMEM41B	0.657821877849469	5.56291533965628	6.81506171934032	7.81258018850203e-10	6.66960648660071e-09	11.1749953846808
CASP7	-0.404440775472398	5.61180561757675	-6.85090942137769	6.59737704347105e-10	5.65528106996463e-09	11.1741810363124
NUP98	0.439404641286241	6.82748983515218	6.86651531828486	6.12871817673096e-10	5.29151692243927e-09	11.1516629930254
NAPA	0.38835868307075	6.83151133216405	6.86255121355933	6.24454278275601e-10	5.38595840633376e-09	11.1443926520153
MNT	-0.479851705239859	5.09078222795694	-6.82248334161523	7.54403178702224e-10	6.44363573065169e-09	11.1426414747391
LAPTM4A	-0.306455800762945	7.78139173730267	-6.88245278634508	5.68413950704737e-10	4.92291813132368e-09	11.1397261179101
TLK1	0.44947269668404	6.5561371443622	6.8574628379343	6.39639905130329e-10	5.49426696117084e-09	11.133995855438
ZIC4	-1.17551679014532	1.93237600079195	-6.64619765045859	1.72576492758203e-09	1.41271133866285e-08	11.1268421759801
SEH1L	-0.356707703786696	6.06232704470859	-6.85701087315031	6.41006292784795e-10	5.50317722819964e-09	11.126118041742
TRIP10	0.514929545846619	4.39316079787194	6.76897973156774	9.70508946640099e-10	8.18496804014575e-09	11.10794299896
PLXNA1	-0.49555539383575	6.46433671634349	-6.84999730251496	6.6258409155111e-10	5.67677066962129e-09	11.0777060949049
RPAP2	0.843409544419293	3.18047629743757	6.693624922694	1.38229187611209e-09	1.14386191667979e-08	11.0307230891884
SLC6A8	0.49183503725681	4.91254033630892	6.78737722441621	8.90049602435265e-10	7.52537388833537e-09	11.0140143037186
TOPORS	-0.460934571013393	4.90571801764616	-6.79112082689562	8.7450475811517e-10	7.40517345555347e-09	11.0091764771487
TTLL4	0.384139119693954	4.99003437830875	6.79496807784163	8.5880957332547e-10	7.29442930639673e-09	10.9998680297655
HIST1H2AM	1.37546581480769	0.612015706413088	6.5693478576588	2.46980447539641e-09	1.97915716562192e-08	10.9872107610023
PCDHAC2	-1.17877818357628	1.80658449828513	-6.61342332228042	2.01117946497013e-09	1.63355829879362e-08	10.966946712062
DEPDC5	0.509249389418393	4.05987265560562	6.74296430306632	1.09670987665583e-09	9.19367216901856e-09	10.9605006712964
MAP1S	0.676925187441634	3.8470965152366	6.73009921981767	1.16499002966471e-09	9.74651988800034e-09	10.9574666971833
NSUN5P2	-0.564455190074944	3.44993370670295	-6.72796075165799	1.17674054622838e-09	9.8349869540847e-09	10.9560869616723
ZIC2	-0.689243254317153	3.14186371403556	-6.67131425031117	1.53450427718239e-09	1.26543636743582e-08	10.954529947277
STK10	0.343641856934072	6.01085645498563	6.79781841198399	8.47361545827999e-10	7.20817624233339e-09	10.9499947923905
CD22	-0.663765435295846	2.24066632029482	-6.66113601116612	1.60934286650295e-09	1.32323746801354e-08	10.9302048880799
PRDM2	0.485769787915073	6.03785104562374	6.8054388527629	8.17491572073558e-10	6.97181491655186e-09	10.9224219303087
CNOT7	-0.403466569176058	5.8379108435187	-6.80389390582236	8.23461857572975e-10	7.01756869347408e-09	10.9050598563195
CNNM1	-0.533545556608182	3.19667451567565	-6.72292113591426	1.20489830826849e-09	1.00402188876344e-08	10.9044020123492
NECAB2	1.3299622888828	0.986988000273026	6.56222356153775	2.55307352175417e-09	2.03904496551178e-08	10.903530241735
RECQL5	0.362998185471481	5.78379456296915	6.79340146891017	8.65166741198872e-10	7.33724573012674e-09	10.9022726529741
ZNF669	0.55309015085242	3.83789989806106	6.70944266930613	1.28352478221164e-09	1.06582266423572e-08	10.8851537879781
SCMH1	0.545034139702246	3.79197943795997	6.71407905434313	1.25592179002081e-09	1.04445728574381e-08	10.8849736386088
[truncated: 14,725 more rows]
