# Supplementary material for: The transcriptomic response of cells to a drug combination is more than the sum of the responses to the monotherapies
Source: eLife. 2020 Sep 18;9:e52707. doi: 10.7554/eLife.52707 (PMC7546737; doi:10.7554/eLife.52707)
Supplement: Source data 4. [file elife-52707-data4.zip › MCF7/limma_t0_TW_24.txt]

1	logFC	AveExpr	t	P.Value	adj.P.Val	B
C17orf91	6.56875375718926	6.22040122393268	104.705673443781	4.11329289982994e-102	6.87907104567559e-98	222.402073441065
IER5	6.70585315763787	7.83467038761343	97.7744512854859	3.1019187756414e-99	2.59382448019134e-95	216.661874171704
NXF1	3.60971037605438	7.46721710303826	96.6909120533113	9.10866083219964e-99	5.07777479192356e-95	215.604978591648
FOS	5.66698661995585	6.70296140946639	94.112416754156	1.24082526235192e-97	5.18789042189336e-94	212.8486791469
MAP1LC3B	4.42581755247935	7.62558097053956	90.1521025849691	7.87818776261413e-96	2.63509624283917e-92	208.895395541445
UBC	4.22832699220403	10.845093444045	87.3624214043332	1.63426727223136e-94	4.55524764346622e-91	206.024640294744
DNAJB1	5.3672357788096	9.70935114870328	83.7286781468071	9.80691706947398e-93	2.34301258671261e-89	201.929807757707
HSPA1A	6.0185182174564	9.30862539928997	78.9020589389389	2.97328559054087e-90	6.21565352702568e-87	196.231966103396
HSPA1B	6.01767153480294	8.83758207858262	78.5839022515953	4.38490466494923e-90	7.33331456166109e-87	195.836069371759
GADD45A	5.72866951943069	5.41162096556908	78.7517648467959	3.57155729610122e-90	6.63674713555521e-87	195.438442414894
GADD45B	5.49733623500787	5.51505952483269	75.3392567068123	2.52027890528897e-88	3.8317404010957e-85	191.56156080089
PPP1R15A	7.72822570899053	7.73047738173972	75.1185476685998	3.34027285574366e-88	4.65522693662141e-85	191.336251393212
VPS37B	4.83990720508663	5.05825952820964	75.0246487120641	3.76645752520286e-88	4.8454027424225e-85	191.068275557554
SERTAD3	4.12821790428241	6.08400992785327	74.3150229545733	9.37794710160294e-88	1.12026276662291e-84	190.389314356272
SIK1	3.7096367258244	7.20892170867376	74.1641965320587	1.13967974297214e-87	1.2706669347644e-84	190.245289531111
SF3B3	-2.68722499835382	8.48671373457307	-74.0747821448295	1.27955585373656e-87	1.33745575611814e-84	190.127399618206
SAT1	5.2399563680656	5.89732516241368	73.2176914035419	3.90825378669438e-87	3.84480213698099e-84	188.749808871814
JMJD6	4.21035366401735	6.14538139994074	73.0403213446026	4.9319491853188e-87	4.58232878751509e-84	188.730673945826
MCL1	4.0392153506349	10.2091383836117	72.3295551710182	1.25974375925917e-86	1.10883971736054e-83	187.902285034891
SLC20A1	2.53239513641437	7.16096130707977	70.6634568888185	1.17560468275732e-85	9.83040635721668e-83	185.642296896345
DNAJA4	5.56495202961338	7.65985678493217	70.300039208812	1.92646153954848e-85	1.53419727559089e-82	185.154218880307
RAB7A	2.16692998015728	8.60384147926901	70.13878753484	2.40036482073101e-85	1.82471369372298e-82	184.953157635025
KLF10	4.35592635276713	7.44018767785237	69.9060041178961	3.30018900818957e-85	2.39966786838967e-82	184.611152884088
MRPL18	3.89824897921265	6.42466694507529	69.1302506005167	9.605340081994e-85	6.69332114713616e-82	183.53154112473
HEATR6	-3.19136341606415	7.84462438321741	-68.6867436110619	1.77837649062131e-84	1.18966273716603e-81	182.870112414619
BHLHE40	4.01563969898367	6.82896665127999	67.7152168068776	6.94802743048627e-84	4.46918502874817e-81	181.551697203914
TRA2B	2.26340781844043	8.20357597403313	67.631168587895	7.82428007404531e-84	4.84641703549384e-81	181.472769682316
TSPYL2	4.35555444149569	6.38540384366304	67.4892846068803	9.564501680739e-84	5.71274021816711e-81	181.204128681142
VMP1	2.87968655252019	9.31950109052612	67.3712560057626	1.13070704818957e-83	6.09998215287816e-81	181.103814998898
C20orf111	3.83648115542261	6.43378349403498	67.3839531122964	1.11051581578634e-83	6.09998215287816e-81	181.066982735549
ZFAND2A	6.90846156368737	6.89223470843203	67.3852148557478	1.10852936071899e-83	6.09998215287816e-81	181.056253951517
STIP1	2.39218680354612	9.50524692810074	66.6047987327165	3.37568215297039e-83	1.76421588519615e-80	180.008884406714
SDC4	2.36891578839797	7.92862480671931	65.1692014456645	2.70595696328054e-82	1.37134618951223e-79	177.930169593425
MYC	2.99693985506977	8.01379775868194	65.0356979354433	3.29116650315355e-82	1.61886672349235e-79	177.73582602212
DUSP1	4.39906842723167	5.4953577980922	64.8671759960361	4.21619433254476e-82	2.0146181147851e-79	177.268295085957
IARS2	-4.376081557156	6.96553155880434	-64.6653107111429	5.67710578709716e-82	2.63733103287258e-79	176.827513933441
PRMT6	-3.54614142120743	6.70457695712868	-64.4792360935849	7.47425503409689e-82	3.37836327541179e-79	176.715303733304
TAF7	2.76904344890613	8.41777406796868	63.627191538707	2.65906770350277e-81	1.17026969140474e-78	175.645370103122
PARD6B	4.72986399839706	9.35984265063281	63.153567904501	5.42191992777347e-81	2.32503048389958e-78	174.924702010559
ZNF473	4.28315155943666	6.17128838010622	62.5216795285622	1.41394663646586e-80	5.91171088706378e-78	173.951313466893
VEGFA	4.18476329329391	7.06037922764422	62.4938307501333	1.47526981430713e-80	6.01766155474939e-78	173.921353438939
ZFP36	4.73040409971873	5.86929075058073	62.4034828303923	1.69333903689522e-80	6.74271477453229e-78	173.720133001374
EIF1AD	3.19322621777735	6.43120715503031	62.2729352481755	2.06729318154359e-80	7.9332515808643e-78	173.590503285844
STX5	3.46088471930998	5.97928525378897	62.2666723728024	2.08719845466413e-80	7.9332515808643e-78	173.554740513262
SNIP1	3.6047831697743	5.15271615888027	62.172674679103	2.41031038498693e-80	8.95778463967144e-78	173.34595996431
MXD1	4.20722480179947	6.88739720859648	62.017475751439	3.05828902102543e-80	1.10143396143687e-77	173.196431663428
PHF13	3.24212120247504	5.63553052157035	62.0096245197655	3.09539561035235e-80	1.10143396143687e-77	173.169656007695
CSRNP1	5.50637898306448	5.15068521785139	61.6794688558058	5.14682135750464e-80	1.79323834131057e-77	172.473511627907
MTHFD1	-2.4230919820177	8.23684255502739	-61.3984726472001	7.95003042283724e-80	2.71339405697e-77	172.246351057462
ATP6V1G1	3.34195236770384	7.82261612554127	61.2631288809304	9.80873685714101e-80	3.28082630397653e-77	172.039497867333
DNAJB6	2.71242656725165	7.80144613763983	61.1890045387309	1.10069360470862e-79	3.60941173434254e-77	171.925200779328
TRIB1	4.92555541560497	7.1775657704366	60.8521676242201	1.86143286143729e-79	5.98665445666869e-77	171.399532091791
CDKN1A	3.29397605436354	8.02918651422638	60.3504150986032	4.09240292492983e-79	1.29134616068918e-76	170.612201989477
C16orf72	2.93927028086662	7.06883648947183	60.3194316404237	4.2972784199376e-79	1.33088304250067e-76	170.565020176
MAFG	4.1725386146762	6.70722584074029	60.108007958717	6.00118062407557e-79	1.82479535921891e-76	170.221288840244
PRSS23	-3.15651163551567	7.51479796878689	-60.0531015625098	6.54610998751055e-79	1.95494898984154e-76	170.133051938235
HBP1	3.56201180571941	6.10881226071028	59.8872908826119	8.5147582931684e-79	2.4982599595605e-76	169.858564735477
RTN4	1.91045365607133	8.20824084217759	59.7030543394363	1.14130729229162e-78	3.29090054418708e-76	169.581982069175
KIAA0513	4.38345274468392	5.82949933495263	59.3741723840019	1.92952074989515e-78	5.46937373241467e-76	169.023009286772
ZFAND5	2.66320215051449	7.3783348637856	58.8579689300478	4.4239227617509e-78	1.23309473779204e-75	168.233210360219
RSRC2	3.43550814737205	7.26264497055346	58.7119277725588	5.60144990547324e-78	1.53571554457597e-75	167.997468303029
LMNB1	-2.76638098080638	7.53408584336184	-58.3965965576889	9.34172555788018e-78	2.51985513274174e-75	167.484640591036
ATP5A1	-2.51382550676039	8.05728225302529	-58.332801026833	1.03634412742541e-77	2.75108241064485e-75	167.383631619444
BAG3	4.90995645735334	8.79206796542452	58.0879187941412	1.54513835996026e-77	4.03763967687116e-75	166.96868816576
MED26	3.40620039778131	4.98128420755523	57.4685425691023	4.27371674015312e-77	1.09959444249724e-74	165.926226266908
HSPH1	3.54913590083764	10.3379439314484	57.4442446339948	4.44867167677753e-77	1.1272664412489e-74	165.881091224358
NFIL3	3.9056254246547	5.16866681969889	56.7877072369829	1.32342221810291e-76	3.30341987694823e-74	164.767891960981
GFRA1	-2.77091586109477	8.7630723594974	-56.4659466846183	2.26790581747594e-76	5.57771424874525e-74	164.294675386729
MBTPS1	-2.3685239616634	7.80558467755534	-56.3866177638087	2.59114422370501e-76	6.28033275322357e-74	164.165451610838
PARP1	-2.74916456706073	7.64298698925072	-56.3092569699425	2.9511843213994e-76	7.05080094158338e-74	164.033230968211
EGR1	6.99723902243763	7.31746040913881	56.1124423332642	4.11226169136474e-76	9.55187007310889e-74	163.661136095055
DUSP5	4.64461063956829	4.47402428634682	56.1230669443679	4.03915510785389e-76	9.51420141179556e-74	163.573946124689
ZCCHC8	2.74200305388678	6.2093422356505	55.949289066746	5.41854951404566e-76	1.24136742565616e-73	163.429352716724
AKAP17A	3.9050282313725	6.15632656702606	55.6327084195336	9.27439942173357e-76	2.09314129529649e-73	162.890469672026
NUCB1	3.25719377186221	7.6619737684796	55.6256287065704	9.38684508175297e-76	2.09314129529649e-73	162.864163466033
MCCC2	-2.9084844023632	7.53536169198387	-55.3025035541487	1.62954518962323e-75	3.58585707253406e-73	162.324028713058
KIAA0907	3.1083688399006	5.76640808236478	55.1239341499185	2.21315608259681e-75	4.80686004225313e-73	162.023113521285
KIAA0415	3.66101023532274	7.22889417836739	55.1152314996988	2.24647466672565e-75	4.81667209311792e-73	162.001264757183
STX3	2.53945429156914	7.26471962093819	55.0213856878472	2.63962716125493e-75	5.58799046137056e-73	161.844776055355
AEN	2.3483722222223	7.40668228714742	54.8051588533764	3.83132730999006e-75	8.00938974153421e-73	161.463946908266
CCNL1	2.99768588736453	6.92425604820124	54.6411701247002	5.08703595172838e-75	1.05031591674945e-72	161.186494341106
SESN2	4.76086620708786	6.73073296517458	54.5968505037418	5.4928468381069e-75	1.12027281122561e-72	161.111792315765
SLC25A25	2.56974361147239	6.24587187674517	54.3918412459174	7.83998337221605e-75	1.57970942068604e-72	160.75895265529
GGCX	2.86169228162836	5.16091299174218	53.7778100417395	2.29298788825666e-74	4.52999234486566e-72	159.686635656932
PRNP	3.04311908815422	6.66236760372295	53.7754847615937	2.30237592270737e-74	4.52999234486566e-72	159.682276785852
EIF4A2	2.47344288731805	8.40691795017628	53.4981372325271	3.75269119175426e-74	7.29767528963934e-72	159.158566718268
PI4K2A	2.65443819319488	6.12383947389819	53.3388516777716	4.97346560765298e-74	9.56048722096419e-72	158.912539293878
BCL10	3.59750699828069	5.00470492733472	53.1691793941431	6.71935204785338e-74	1.27698231418523e-71	158.578732802975
SS18L1	2.4341930028474	7.04079053803401	52.8254707811599	1.23943108697626e-73	2.32901634815629e-71	157.982676784107
PPM1D	2.3986390598948	8.86931357002667	52.7787394449315	1.34740650194581e-73	2.50378070428241e-71	157.866517904658
ALDH18A1	-2.35318102905934	6.62955257920379	-52.5789912803721	1.92706418632668e-73	3.50638356779164e-71	157.548150699715
IVD	-2.83246735040543	6.16211062861071	-52.5784640314022	1.92888835348499e-73	3.50638356779164e-71	157.509830785427
KLHL21	3.49654480323624	6.12074249085	52.5147831003683	2.16254418249183e-73	3.88885902236488e-71	157.441212728838
DNAJA1	2.48945880780519	9.61681679901245	52.4978850257596	2.2292121568367e-73	3.96610043733373e-71	157.341171284196
DEDD2	4.81157414990673	6.41955434437307	52.3935556913878	2.68938227778035e-73	4.73444518037879e-71	157.226569607639
PCF11	3.01347776589078	7.04757745321562	52.3128190583953	3.11047814374187e-73	5.41871213291032e-71	157.056001413687
NAPA	2.79594438763775	6.83151133216405	51.9297229562808	6.22063627920161e-73	1.07251465085946e-70	156.372715203885
SLBP	2.59621232177515	6.60477268788022	51.464887984179	1.45162492922176e-72	2.47724237921476e-70	155.530327440196
DDB1	-1.87863420262545	8.40806938392209	-51.2429748536701	2.18091608930829e-72	3.64736406775918e-70	155.109054363571
UBB	3.04766374045637	10.3065917317109	51.258515070502	2.11951199573711e-72	3.58047662795024e-70	155.058560986298
SPSB1	3.48440744881223	4.81058564964061	51.0168967494641	3.30730606707898e-72	5.4763749174088e-70	154.692147435142
ZMYM5	3.55955690714391	5.37768604896849	50.7903941362001	5.02802027326504e-72	8.16394282039656e-70	154.298820324193
SRSF5	2.93805806490941	7.61341204794608	50.7941058690038	4.99355414774031e-72	8.16394282039656e-70	154.269257056465
HERPUD1	4.21458672538534	6.39996889195011	50.5013616861546	8.60277622386486e-72	1.38339259199919e-69	153.763432782503
IFRD1	3.12497264400796	7.38493088016067	50.4512603884783	9.44484608056946e-72	1.50433910334708e-69	153.644294774695
SNRPA	2.93897049060446	7.08013302582142	50.4392502143635	9.6587847964094e-72	1.5239011031618e-69	153.61635917749
NAB2	3.91744665120758	6.74429635336419	50.2063456217132	1.49275490042097e-71	2.3331619583776e-69	153.191839311009
GDAP1	-3.10069670287064	7.61541455033792	-50.083625966403	1.87904097537593e-71	2.90972974742473e-69	152.980929759744
TIMELESS	-2.13983118445827	7.45215654472676	-50.0753017917539	1.90863989698229e-71	2.92844895753503e-69	152.964559062922
SERTAD1	4.97139436309437	5.45539804975964	49.8741944214401	2.7863160640838e-71	4.23621362324886e-69	152.585856504411
NEAT1	3.71950226193978	9.32769474472601	49.5763033464292	4.89260039429019e-71	7.37151792739723e-69	151.947484355152
SNX3	2.09483538573539	7.54798487332864	49.4852353763445	5.81513212619765e-71	8.68323836415443e-69	151.807239843893
RBM14	3.15323812748712	7.3102521493805	49.4606415693879	6.09314226832552e-71	9.01785055712177e-69	151.758273997593
TXLNA	1.98509579243864	7.00944894442058	49.3624446049411	7.34368810824428e-71	1.07733192914278e-68	151.587570002542
MAPRE1	1.68928727385438	8.06349737179606	49.3153125448197	8.03304312912259e-71	1.16821402862127e-68	151.472065122861
ICMT	-2.0926224431607	6.74517217962077	-49.1890118584311	1.02203911626213e-70	1.46220142036449e-68	151.29061288009
KCMF1	2.0024878491966	6.89472621982433	49.1885470150734	1.02294646126911e-70	1.46220142036449e-68	151.264705352213
USPL1	4.97499445888834	6.33987128627438	49.1341738097873	1.13489368038172e-70	1.60825015138902e-68	151.178125548271
ANAPC5	-2.027485862889	7.38334839209261	-49.1298299126951	1.14435403022778e-70	1.60825015138902e-68	151.170199003451
AKAP1	-2.32618388696848	7.27772795720735	-49.0370180666273	1.3666589657927e-70	1.90466704532642e-68	150.996654541487
GALNT6	-2.39411921531583	6.41830539979134	-49.0188092603518	1.41514909166766e-70	1.95502854812152e-68	150.961650301112
POFUT2	2.56957796756212	5.7830081776635	49.0147568774646	1.42617485572127e-70	1.95502854812152e-68	150.952967782174
MYO10	3.2063491255706	5.94259595832245	48.9230383285459	1.70031240343242e-70	2.31187192154502e-68	150.776574770557
YPEL5	2.89796381643469	5.7418497596113	48.9127611648756	1.73417418130217e-70	2.3201863206478e-68	150.761572015323
KLF11	3.35012770433558	4.71299190209244	48.9165054525358	1.72175913985843e-70	2.3201863206478e-68	150.746529997196
C9orf25	3.25920903875614	5.43788231189545	48.8132097426903	2.09959359741678e-70	2.78194226965919e-68	150.571407742394
ZNF263	2.44586446540885	5.54161663871086	48.8059251667557	2.12920719036341e-70	2.78194226965919e-68	150.554526906893
STC2	2.51940583120214	8.15963986627405	48.8096838578749	2.11387488908581e-70	2.78194226965919e-68	150.507941715374
ZFP36L1	2.16380950222788	7.3820901280373	48.5830827826145	3.27113772696992e-70	4.24081452293371e-68	150.082483312008
CCDC84	4.27742299867104	4.8243065118648	48.5207452743862	3.68982474187546e-70	4.71058236512406e-68	149.984576809125
YWHAG	2.40801876487578	9.44887194602258	48.5598607585027	3.4211885955547e-70	4.40122754400437e-68	149.976168898447
MAP2K3	3.02235370127109	6.22149018862219	48.3788187676034	4.85653382983023e-70	6.10681742632186e-68	149.71320710781
MORF4L2	2.2672716910102	9.25235499048998	48.4170613443244	4.5096554560052e-70	5.71359680653265e-68	149.707230605656
THOC6	3.3475134205221	5.55206224421253	48.3455024860478	5.18063322132218e-70	6.46573955174569e-68	149.665069833208
ETS2	2.26561387172298	6.36117609938898	48.2740312771784	5.95155617143209e-70	7.37287595637262e-68	149.520125874819
HSPB8	2.33795698535394	8.67105303983863	48.0892605548836	8.52642453088187e-70	1.04849944010638e-67	149.093272924775
H1F0	-2.93174983199429	7.72711080413696	-48.0385870250522	9.41204362017127e-70	1.14895633214412e-67	149.063653852333
HSPA5	2.53461851082667	10.5527548020853	47.9421251746177	1.1363068748297e-69	1.37707218656897e-67	148.754371089568
DARS2	-3.17919325879126	6.67019946308872	-47.7389402722252	1.69167925235304e-69	2.02529741291527e-67	148.483919515219
PEA15	2.39675007482776	6.23329816051976	47.7378153969331	1.69541759033806e-69	2.02529741291527e-67	148.465599898592
EFTUD2	-2.42791798751289	6.97395837854957	-47.710837521751	1.78761702751665e-69	2.09063686490828e-67	148.431246666239
INTS3	-2.541686347711	6.2585639365588	-47.7126008456152	1.78143893210706e-69	2.09063686490828e-67	148.428984590118
SOCS3	3.65458745744731	3.95414021495709	47.7172986624895	1.76508438899773e-69	2.09063686490828e-67	148.423375652508
ABHD3	3.82743603262939	5.45873201339997	47.6849282028281	1.8809299323065e-69	2.16942566813061e-67	148.379736241336
DHTKD1	-3.63278061987163	6.59864021468245	-47.7018301062074	1.81951518319297e-69	2.11316471692495e-67	148.357663242399
YTHDC1	1.96514449964804	7.2461261700118	47.6326503624845	2.08446274467615e-69	2.38770924260027e-67	148.228663404608
MORC4	3.29101673352744	5.20734580627586	47.4452257020244	3.01536631663227e-69	3.43054328431007e-67	147.908553796543
PHF1	2.87554950422322	5.47884563925387	47.417097607888	3.18753120307508e-69	3.58173430445687e-67	147.852529375885
CLK1	3.86759312659183	7.00246078561596	47.3650874093594	3.53246331958807e-69	3.93846110378606e-67	147.723046494984
GEMIN5	-4.69182036782798	5.94301462918895	-47.4165320024839	3.19109310789329e-69	3.58173430445687e-67	147.533884929957
KDM3A	2.73534522119439	6.19680587958183	47.2344424966441	4.57473265308221e-69	5.06674363510906e-67	147.480762225456
PNPLA8	3.24804685372006	6.42752123418809	47.1715163105744	5.18264957888299e-69	5.70227839192362e-67	147.348235406767
CAD	-3.81358346361846	6.79935492127865	-47.15395873754	5.36639461329563e-69	5.86585513155269e-67	147.298414667232
ANKLE2	1.69491184787897	6.9967190703404	47.1481120898212	5.42903040001187e-69	5.89578600063627e-67	147.278757435564
DDIT3	6.40321873328039	6.72634808064563	47.0972686192806	6.0058195610728e-69	6.43854656021676e-67	147.204256184593
CBX4	3.6497748856363	6.74108366463695	47.105145118562	5.9125706781815e-69	6.37947303367144e-67	147.192793849045
RBM4B	2.64347064990268	4.70177685790817	47.0785527556953	6.23339607692169e-69	6.639956432512e-67	147.182943334875
UBE2B	3.269688732447	6.84805985928007	47.0598056653695	6.47008546121609e-69	6.84846261097328e-67	147.107798017869
TSC22D2	3.03427058778012	6.65892648416831	47.0285708851593	6.88477388895815e-69	7.24156971817209e-67	147.050074126236
DUSP3	2.24059143436325	6.61964217285845	47.023477855043	6.95489287304266e-69	7.26960177554785e-67	147.044175282227
KIAA1467	-3.29772047899121	5.88642277267532	-46.984146823129	7.52125213542861e-69	7.81275905049119e-67	146.935694138427
RNFT1	3.27714479070679	6.72540781486655	46.904026947746	8.82328871793767e-69	9.10868398264133e-67	146.80617183364
KDM1A	-2.05320165939916	6.66648144044669	-46.7218488433753	1.26970400449679e-68	1.28694119825481e-66	146.465233381834
SNHG1	3.0985956285275	7.67239125657485	46.7426612941363	1.21791072497798e-68	1.24197188808121e-66	146.445122183552
MAT2A	2.49454139662401	8.13497013508879	46.7509781149625	1.19781512709082e-68	1.2289730175133e-66	146.425287944129
ZC3H12A	4.95741986209031	5.32240791917296	46.626451105807	1.53710044363586e-68	1.548582398757e-66	146.269204826283
RUSC2	3.33275707838732	4.35076949986825	46.5917143530709	1.64802264226697e-68	1.65039105804029e-66	146.173404586047
WBP2	2.65246280644516	6.83470217058966	46.5438041196537	1.81440427652718e-68	1.79550870536335e-66	146.067143753626
SERBP1	-1.74237100281538	8.73601758771206	-46.5468193856224	1.80344964112799e-68	1.79529117846574e-66	146.050204861663
ZNF394	2.87753985307275	5.1974585255003	46.4114920224431	2.36753229722068e-68	2.31547427711805e-66	145.850149154557
TRIB3	3.46737679832121	7.80822936799348	46.4364505664973	2.2515106194767e-68	2.21495668236049e-66	145.845948744389
CCDC9	3.01080411161967	5.80123188275644	46.3831438712053	2.50665441748275e-68	2.42319586577928e-66	145.788964193186
TNFRSF10B	2.28543030830809	6.47513920581161	46.2794147544386	3.08996404445699e-68	2.96991716548843e-66	145.562986624984
RIOK3	2.55456652999026	6.51400172432763	46.2422482096026	3.33084047155461e-68	3.18314148835881e-66	145.475049801726
SETD8	1.79386371623861	6.32380107707798	46.0917785827789	4.51629612825272e-68	4.29150775277833e-66	145.169931594549
SNAI1	6.67176220347381	2.99637033650272	46.4021240522544	2.41262233761431e-68	2.34585441710824e-66	145.066069100355
NUDC	2.5879733536647	7.81231681290727	46.0225025442919	5.19748030938381e-68	4.91088478497937e-66	144.976827975416
DNAJB2	3.70735584748982	6.43803462702827	45.9270493454487	6.30949527607441e-68	5.92808983129597e-66	144.826603082062
SERTAD2	3.49397075058322	5.54606232701982	45.8275059471928	7.72635602255085e-68	7.2187473810693e-66	144.660362706693
MEF2D	3.31385537364218	5.28492277923607	45.8183329833886	7.872105155495e-68	7.31406036780547e-66	144.649440017531
CHD2	3.29895398943979	8.27233738318604	45.7742290998693	8.61260203471727e-68	7.95785394633213e-66	144.465974567253
IPO5	-2.17381492957959	7.16834019652753	-45.6657132320263	1.07484434455487e-67	9.87675649359105e-66	144.327715812344
MTMR4	-2.80682153006011	7.46852985721993	-45.6282506415275	1.16040251300456e-67	1.06046839494471e-65	144.25388436006
LOC440944	3.52783237485793	5.24147644460346	45.5643375849242	1.32255774335091e-67	1.20208998368482e-65	144.127556063946
UBAP1	1.94042897184333	5.95128342001884	45.5288276344675	1.42235269421696e-67	1.28580683557213e-65	144.036514931146
CTCF	-2.32333076396283	6.59581948611356	-45.5125942553891	1.47047404982615e-67	1.32216172092971e-65	144.024750684441
NDUFS1	-2.23465719751381	6.82750974743609	-45.4127275231978	1.80491464223917e-67	1.61419211105924e-65	143.815715523779
PVT1	2.65667441011165	6.47447278254972	45.2948796337005	2.29990521725243e-67	2.04593696028349e-65	143.551920219966
NCRNA00201	5.23064531123755	4.91844219444141	45.2819708404391	2.3618607447319e-67	2.08993434364531e-65	143.55153818248
TUFT1	1.95651321561737	6.85772928098336	45.2445832348178	2.55097954104774e-67	2.24539904444644e-65	143.429898270478
DAG1	-3.14237325881955	6.73914512981625	-44.9968992091597	4.2555950683128e-67	3.68759440012763e-65	142.961771741394
TCP1	1.58389442558525	8.46763496653647	45.0514792190114	3.80092098027524e-67	3.32809437037293e-65	142.961550312814
ERRFI1	3.24367014145029	6.55432031024979	44.9975996220792	4.24942561457842e-67	3.68759440012763e-65	142.947630090308
DLD	-2.85416230162117	7.34903439944144	-44.9471827112607	4.71743805132534e-67	4.06672340053428e-65	142.848195163731
RABGEF1	2.51032782525785	5.88654567599332	44.9070612931894	5.12683269350281e-67	4.37454846766025e-65	142.749438242763
FAM102B	-3.63064836620889	8.44299714775629	-44.910319364196	5.09228912026771e-67	4.36735606396704e-65	142.745483836039
CD2BP2	2.33271839241861	7.29517073737979	44.8762949562943	5.46492924582587e-67	4.63936429985746e-65	142.63129130131
ELAC2	-2.48307631910326	6.81938325219402	-44.8397166377313	5.89633084590072e-67	4.95528829481626e-65	142.629510179363
MT2A	4.45839611394884	7.21193164564443	44.8447580979459	5.83488754483606e-67	4.92841713635546e-65	142.616405145449
WHAMM	2.13352747909693	5.47808293282616	44.7924342958283	6.50536234955693e-67	5.41272039472587e-65	142.5336506524
PMEPA1	2.42009209421974	7.04533868046243	44.7998317721224	6.40604311948328e-67	5.35673325651192e-65	142.494075084122
HCFC1R1	3.00717461372189	4.61353253023999	44.7528161468781	7.06436156222332e-67	5.84873182012984e-65	142.456152925389
MCM3	-2.52637385973729	7.3432593757179	-44.6336811924297	9.0553306068862e-67	7.4601649787963e-65	142.18730087208
LRRFIP2	2.02497563956733	5.53663830374299	44.4020295847304	1.47003091900771e-66	1.20513711222965e-64	141.708055176949
CLU	2.61458545648268	8.66636336964224	44.3695688049908	1.57359115740162e-66	1.28374334226267e-64	141.541687567584
IER2	3.54133264287859	7.16835375609479	44.2779846964804	1.90727349720266e-66	1.54840980423385e-64	141.390011875261
LOC283624	5.06304755294815	4.97776380664974	44.147999272288	2.50740014574543e-66	2.02578550905539e-64	141.190339573262
TBC1D9	-2.44653969029151	7.75291635078837	-44.0784118472566	2.90374820657843e-66	2.3235543065463e-64	141.005378604283
CACYBP	2.64905186818211	8.1381518346533	44.113766965882	2.69504320075853e-66	2.16691838891758e-64	140.997095852242
CHD4	-1.8447299101095	8.42000325701304	-44.0117717869983	3.34256765573038e-66	2.66195721306833e-64	140.814222525339
WDR37	1.87433477798783	5.93147661887449	43.9691461267653	3.65779828998941e-66	2.89919519439729e-64	140.782324880233
KLHL25	3.64309704733911	5.35644968361588	43.9570640606165	3.75249342025026e-66	2.96022169623894e-64	140.77354634444
UNG	-2.84425888263695	6.80955489163731	-43.9212022951696	4.04840146314911e-66	3.17866037885942e-64	140.710037036791
KLF4	2.84969364976641	4.91206510458347	43.8966337908318	4.26462311580663e-66	3.31728172040698e-64	140.661712856396
XPO5	-2.30711055905984	7.05506275230538	-43.901531440397	4.22060870551618e-66	3.29838598089031e-64	140.653772649306
ELL2	4.4012952398974	4.13746014717942	43.8714308009514	4.49855675058764e-66	3.48304921744573e-64	140.541792226743
BAIAP2L1	1.99223222438041	5.59387859369574	43.8076680174257	5.14995553011704e-66	3.96902563528467e-64	140.456642105053
MCM6	-2.57286726289446	7.29767108050462	-43.7930920457981	5.3117776722344e-66	4.07496191699304e-64	140.420639593127
TRIP13	-2.20824723282022	6.92683617992374	-43.7507474751231	5.81161549737486e-66	4.43805742365741e-64	140.335895688371
NPNT	-2.46775817910419	7.23066268616307	-43.7144196192485	6.27814751704167e-66	4.7725335943184e-64	140.260498715971
ATG16L1	1.82769905082932	5.91666001766437	43.6153573241685	7.75184619529595e-66	5.83972413378962e-64	140.028038576949
CSE1L	-2.03370119977583	9.06587088157329	-43.6367820716112	7.40600667448384e-66	5.60443690606641e-64	140.003782963123
DYRK1A	2.34132909402643	6.78295132721647	43.5718047723184	8.50598871335789e-66	6.37911010054697e-64	139.905798723737
EHD1	2.77694993813391	6.36387943427329	43.554765834639	8.82081777007124e-66	6.55641583940762e-64	139.868492166299
C6orf48	3.26834516694544	7.08450567528741	43.5614680996536	8.69559953321744e-66	6.49219672292538e-64	139.866175990506
TES	3.5132357604722	5.93738087172614	43.507009410065	9.76737424424154e-66	7.19601616126412e-64	139.829721685016
NCAPD2	-2.35177472160101	6.83603590534476	-43.4675738136745	1.06259238660556e-65	7.79420836561027e-64	139.734663145783
DAGLB	2.35352389599858	5.65656858871749	43.4547107714139	1.09221386058746e-65	7.97649982727715e-64	139.696131823125
SGK1	4.59934823387077	2.48940250612863	43.5285252077142	9.3288435193508e-66	6.90334420431959e-64	139.584391826919
CRISPLD2	2.81229034877849	5.05799981764307	43.3241126924852	1.4445250670376e-65	1.04581113511415e-63	139.442574942633
SFXN1	-1.88887882468149	7.55726500630619	-43.352307376312	1.35982956420331e-65	9.88773462249398e-64	139.437619922408
TP53INP2	3.78971654708802	3.91068928026686	43.3188585866297	1.46088741130679e-65	1.05309832184029e-63	139.36523712283
WDR5	-2.49638529812015	6.34106655747517	-43.0579864448958	2.559579154147e-65	1.8371556008736e-63	138.870998047954
ID2	3.32480068674401	5.2086215221925	43.0456372632089	2.62863796120566e-65	1.86891196989492e-63	138.819092124882
SDHA	-2.59872279018556	8.20396736906472	-43.0560070271886	2.57052386154283e-65	1.8371556008736e-63	138.799246021897
CA12	-2.41922182585845	8.30245847554294	-43.0441102449643	2.63730701324564e-65	1.86891196989492e-63	138.758404827351
HDAC5	3.28450817822007	4.9457181551372	42.9458740976605	3.26021397722962e-65	2.30058306140035e-63	138.629809925209
ZBTB43	3.32117080063369	5.73205727508709	42.943073030991	3.28000550674962e-65	2.30482403760003e-63	138.599332457375
PIM1	3.61931202383943	4.25635696778527	42.8947971350264	3.64082691439947e-65	2.54766482495467e-63	138.472076702811
TFE3	2.24654256972143	6.72470095457409	42.8203667519615	4.27731839889641e-65	2.98057803763098e-63	138.301419157053
ELL	2.80559698660549	5.28431657852036	42.6145345042121	6.68720329742504e-65	4.58347491582526e-63	137.892382023511
ZNF77	4.01081536732112	3.12848777181991	42.6394809041834	6.33400623987224e-65	4.36035836487329e-63	137.813897003207
ARID5B	2.94772538298281	6.25411291576095	42.5833323087408	7.15710968062061e-65	4.88553070606935e-63	137.786954154479
MICB	4.06135546303381	5.17514329826187	42.550897852069	7.68097202623994e-65	5.20067109987193e-63	137.768574281935
MAP3K8	2.5776410928421	4.93944866183709	42.5325648083991	7.99403427309957e-65	5.39081569287569e-63	137.718279833803
ITGA5	4.18920701295388	3.80200093223678	42.558193904488	7.5598520294642e-65	5.13947013580322e-63	137.701020234866
EPHA2	3.13060138357609	6.00704891373219	42.4482650145171	9.60796253359264e-65	6.45315523742182e-63	137.513736638959
CYR61	4.77304220419135	3.93787813596911	42.4287840154752	1.00255403720502e-64	6.70668548728672e-63	137.343755957215
GOT1	2.07453290099714	6.89533309893308	42.3715621600981	1.13611730494597e-64	7.56989076012606e-63	137.29232884163
MYLIP	2.06004816113084	6.59466243794412	42.3588534863986	1.16814102154264e-64	7.7523771604282e-63	137.282542138542
C7orf53	7.03412819499527	2.92084194703507	42.752561636521	4.95461705629437e-65	3.43821641699033e-63	137.229458687859
GLA	2.23621025638788	6.44184010006067	42.3115333742631	1.29560839239973e-64	8.56432994248735e-63	137.158804467639
CKS2	2.98031453304057	7.17545906184564	42.2991244593446	1.33130047134578e-64	8.73124277756345e-63	137.111696265308
TUBB	-1.7666335783877	10.4297180764044	-42.3097065064955	1.30080178124439e-64	8.56480668879178e-63	137.070688729347
RNF114	1.41151394949474	8.5965685655864	42.2499101618331	1.48291165081166e-64	9.68758376881803e-63	136.973306438295
KIF20A	-2.949230724628	5.81745294395838	-42.1394331878557	1.88990132562015e-64	1.22983306496776e-62	136.873428830335
ISOC1	-2.19589539887846	6.60255765383283	-42.1245032395406	1.95295247086798e-64	1.26593709778279e-62	136.815936340334
FAM102A	1.9566555879777	7.83060391766275	42.0239514027557	2.4366850771451e-64	1.57340236409941e-62	136.499974839355
AZIN1	2.77967252361143	9.65199339190434	41.9734158248334	2.7238256772492e-64	1.75204848562752e-62	136.318860275674
MAP3K12	3.42035692310081	4.05999004046435	41.8727389434515	3.4018677286034e-64	2.1714822859986e-62	136.286721508305
HK1	-1.92643225826012	7.32736660014957	-41.8852177424954	3.30933200119259e-64	2.12050836735421e-62	136.268173806587
MAFF	8.17273716992552	3.55005147507574	42.6393646296512	6.33560800444995e-65	4.36035836487329e-63	136.236915436232
RRP1B	-1.94518810107749	6.70065163701951	-41.8449654502618	3.61731019264851e-64	2.30022416965223e-62	136.189384059137
CCT6P1	3.48170328641348	3.91847941886556	41.8395647577123	3.66077789798911e-64	2.3102962100366e-62	136.170497711173
NOL11	-2.81583357177051	7.63294480300249	-41.8424400353733	3.63757085586575e-64	2.30434602248101e-62	136.165535209881
SERPINH1	3.90513495878517	9.03932703530522	41.80865710716	3.91988409792968e-64	2.46451660352541e-62	135.969734009626
PAK1	2.76664825370559	4.41516151120314	41.6188106005862	5.97218411437847e-64	3.69921507884687e-62	135.724879594814
NAT10	-2.21130010230068	6.02194690774374	-41.6205624328852	5.94897873295116e-64	3.69853978921469e-62	135.723468994414
MIDN	2.90443780179089	7.32255438856202	41.6259890257706	5.87767235502723e-64	3.66784300244311e-62	135.621724141064
NDEL1	2.08439691869881	5.98443233750605	41.594347697636	6.30594358408732e-64	3.89153507381093e-62	135.620597470696
IL6R	4.87687640058988	3.92623683264399	41.6859926624665	5.14444257719334e-64	3.22230927569219e-62	135.571718119008
CWC25	2.76487396055846	4.42434922387427	41.5152509804535	7.51962981186446e-64	4.60653073163448e-62	135.494639054914
RRM2	-1.87290246126219	8.46918250407167	-41.5483844660151	6.9848544626879e-64	4.29465831007325e-62	135.457058098326
CHORDC1	3.01923041340659	6.49101414277378	41.4826136178772	8.08682748631561e-64	4.93591616354533e-62	135.337644876344
AKAP8L	2.52778834966249	6.39009095223907	41.473228303383	8.25779389896228e-64	5.0219398242271e-62	135.322791737915
ZHX2	-2.05833859893861	6.42587084609066	-41.3102307099143	1.18837810782126e-63	7.2008824185517e-62	135.018471579807
GINS1	-2.66511867794157	6.00348475754953	-41.2973955992311	1.22300154637955e-63	7.35736613728477e-62	135.009057007021
DENND5A	2.1420232518683	5.43704737635107	41.3066264915774	1.19799953313506e-63	7.23297624265373e-62	135.002003110107
LOC100128338	-2.75911170825034	6.44541154959426	-41.2943113163323	1.23147226876947e-63	7.38177140605755e-62	134.999219898537
CLN8	2.20493850161118	5.5671226272807	41.1965312934782	1.53306757972951e-63	9.15679364407011e-62	134.74387965496
TSPYL5	-2.34600242186888	6.31818720587716	-41.1624138534208	1.65502228412158e-63	9.85003298208163e-62	134.690411052395
SH3KBP1	2.44240123376532	4.95510558532694	41.1513269536534	1.69672605859647e-63	1.00268715915079e-61	134.667713958952
LOC284454	4.30209329007789	4.08158548463672	41.153890989182	1.68698798925193e-63	1.00046762880317e-61	134.655142480919
SRXN1	2.14174653890082	7.38395025271885	41.1352218284285	1.75920389484403e-63	1.03594809638632e-61	134.53394211498
IGSF3	-3.52820087510172	5.8661127774805	-41.0806370940915	1.98876620279364e-63	1.16702196405336e-61	134.495601134064
PWP1	-2.59904337568639	6.0524726264437	-40.9785778382784	2.50235972415661e-63	1.45310638981928e-61	134.294093411185
DDX23	-1.99785004457603	7.07871594119148	-41.0019376894356	2.37407945016071e-63	1.3834182830832e-61	134.292644154719
FKBP4	2.21381313737657	9.34824450160857	41.0632108018993	2.0682489047304e-63	1.20941939450039e-61	134.28206271035
CCRN4L	4.27753232276508	4.71854127501256	40.953659057781	2.64692868914884e-63	1.52645639301121e-61	134.237555195479
PXN	1.80370084053663	7.72764029444019	40.9649368834558	2.58048276848878e-63	1.49328698339814e-61	134.125551566878
UMPS	-2.75863627962077	5.72626335828532	-40.8950312800987	3.02123155559881e-63	1.73632565415239e-61	134.105035507657
LPCAT1	-1.74435183218184	7.98981511790218	-40.8828505401917	3.10547149093252e-63	1.77862689090258e-61	133.982180894332
SLC25A44	1.78026562728761	5.80640047222915	40.8452663440495	3.38064699564477e-63	1.92962253771888e-61	133.929523232293
RBM15	2.6256112740824	4.88358698947256	40.8198204418086	3.58080679941152e-63	2.02315584166751e-61	133.908306445756
ME1	2.15131871463355	7.38115810285174	40.8402155695671	3.4194576585168e-63	1.94513639051139e-61	133.86863828113
ZBTB5	2.14882177462699	5.59405603989726	40.8058324229753	3.69589212908607e-63	2.0741644284173e-61	133.865197892721
KLF6	2.98572160613898	7.1115296895036	40.8163734844642	3.60882601987375e-63	2.03212142614036e-61	133.859881449826
ATIC	-2.03996563260246	7.46809081448698	-40.7976513945597	3.76492444937782e-63	2.10583934753828e-61	133.817764538143
MTCH1	2.21681850129949	7.9373870977252	40.8272141898674	3.52144393999703e-63	1.99636028652577e-61	133.802232260481
SLC7A2	-3.94823565670397	8.72812458512862	-40.7783902053819	3.93263803395305e-63	2.19231461599436e-61	133.775169696391
AFG3L2	-2.00029154730151	6.61138523632066	-40.7514691420208	4.17976898829562e-63	2.32234074951016e-61	133.759224222354
MBD6	2.47680483516267	6.68676939051791	40.745917176475	4.23265438378295e-63	2.34393748060881e-61	133.67580572347
C18orf19	2.2839935443854	4.87833271353439	40.6125790176305	5.72735725483816e-63	3.15080008979978e-61	133.442255218453
TMEM55B	2.26734969062199	5.97362798219308	40.6166194654984	5.67503700711042e-63	3.13232075600378e-61	133.410670094323
CAMLG	2.42104473417896	6.20047810164307	40.5552538317017	6.52437585537249e-63	3.57749710836884e-61	133.259100348603
MED29	1.65190682177456	6.44563771724156	40.5258595110538	6.97559381935613e-63	3.7999944962512e-61	133.170523759425
GADD45G	5.28247807322413	3.35211297867269	40.5394629479703	6.76298420037557e-63	3.69621397931637e-61	133.142964616821
FHL2	2.60471446581855	5.71095113597258	40.417329781993	8.93250550353116e-63	4.83453793013123e-61	132.980443694267
SPATA2	2.09060767150135	6.15744549492513	40.4265570806847	8.7464688711105e-63	4.74921900650818e-61	132.968577051004
RRAGC	2.74905634494796	4.75400251011141	40.2770199036611	1.23081488475042e-62	6.64004778469874e-61	132.698398517468
DFNB31	3.47300499775689	4.98474938845129	40.1841038163118	1.52273339323789e-62	8.16224143221489e-61	132.476490894245
EIF5	1.92991498898065	9.97274882645205	40.2090357709183	1.43814753869546e-62	7.73362682866329e-61	132.320277239277
SSRP1	-1.71212213277984	7.3508631354423	-40.1409672797994	1.68112394861263e-62	8.98246546856151e-61	132.311965299422
ZNF57	3.92365704095258	3.21288217856176	39.9767213684294	2.45250314170974e-62	1.30623129114502e-60	131.974223540741
RIT1	2.52652420192845	5.24427361328281	39.9590118455118	2.55463756135168e-62	1.35630979606494e-60	131.948069548754
NLN	-2.87362826818552	6.26961414777045	-39.8740665367149	3.10756592883182e-62	1.6394615960184e-60	131.777620105483
APH1A	-1.62413170697421	7.76335300060856	-39.9000681279471	2.92655782275389e-62	1.5488529439157e-60	131.734627706149
SNHG10	3.38114281149086	3.87801231211482	39.7972721728888	3.71094695152461e-62	1.93943365054055e-60	131.599464443527
CARS	2.19181936968127	5.99171312796993	39.8064030226916	3.63341410281976e-62	1.90486575095792e-60	131.557072019935
ARF3	-1.65784492465755	8.18663045276772	-39.8174500761513	3.54179279039174e-62	1.86267115177709e-60	131.513904618402
WDR3	-2.62578635338678	5.65497584333086	-39.7518719252409	4.12198651505724e-62	2.1408727477583e-60	131.495444215693
ANKMY2	2.41043642103442	4.97012883350875	39.7254393713895	4.38217142922754e-62	2.26896083536846e-60	131.412202982297
USP30	2.45084585033088	4.02405733036505	39.7146327893555	4.49326338304345e-62	2.31930051907465e-60	131.409718588059
ABTB2	2.57722671660025	6.24925487726627	39.7533033027219	4.1083506111409e-62	2.14043786980437e-60	131.404587150521
OTUD5	2.20078976691644	6.08311652434137	39.6840484857022	4.8233298963358e-62	2.48201135957907e-60	131.265048394484
LATS2	2.61298665426782	5.77404174195723	39.6534250395662	5.17836297745917e-62	2.65653197653458e-60	131.218718652342
SELK	3.32553894069055	5.00840449855564	39.61302376635	5.6874682927171e-62	2.90878347790216e-60	131.159830496088
SPRED2	2.36872455012573	6.18700431150024	39.5497671836223	6.58807592154506e-62	3.35911529609511e-60	130.953074637862
PATZ1	-3.52844547143739	5.48783334293799	-39.5405785390271	6.73037767565791e-62	3.42124122333444e-60	130.945324170523
HMOX1	5.92349966450747	6.75584619051977	39.512179058166	7.19011635455454e-62	3.64386381556273e-60	130.940128955835
SC4MOL	2.95904558747155	7.0304553009857	39.5108173486554	7.21294011560697e-62	3.64438702397012e-60	130.816686458486
C1orf63	2.95003341216372	4.95707570510012	39.4638003162759	8.0475298038482e-62	4.04164830148821e-60	130.788863182407
FER1L4	3.54938751144157	5.46837949356021	39.451733354654	8.27702905895867e-62	4.1444620952702e-60	130.776285458657
POFUT1	-2.58334489794086	5.71496897807028	-39.4388777032666	8.52880446874967e-62	4.25778286374237e-60	130.768912424916
MAFK	3.20384792335898	6.07218346794894	39.4695690351499	7.94009607806533e-62	3.9997038195652e-60	130.768564623779
ATP6V1C1	2.32181469137605	7.56354704981343	39.190141320091	1.52553461974255e-61	7.59316695850427e-60	130.03263425956
IKBKAP	-2.43866173856119	6.16608683079779	-39.1080883194526	1.84943015591737e-61	9.15084909099469e-60	129.985202968072
IPO4	-2.21172201098029	7.68471462064834	-39.1208458853672	1.79484615484606e-61	8.90712376666041e-60	129.928517049883
BBC3	4.54124346675192	4.62839357349707	39.0433750667794	2.15324230918558e-61	1.05603590553723e-59	129.836044990775
RYBP	2.75359437621365	6.66934960841198	39.0364330266083	2.18869176264555e-61	1.07028307130071e-59	129.714730136875
TGOLN2	-2.52595524720245	7.15191307441648	-38.9998715703899	2.38535269877645e-61	1.15966972483539e-59	129.684924483381
GZF1	1.94951514296866	6.16746116026674	39.0110157596735	2.32358896830682e-61	1.13293591562575e-59	129.682061241108
ATF4	2.28979657155987	8.53654337283652	39.0452565839399	2.14373459514519e-61	1.05446521674142e-59	129.661832400022
ETF1	1.57130678611415	8.8558183009287	39.0457386277724	2.14130555094862e-61	1.05446521674142e-59	129.637126189937
NUP210	-2.59583708845682	7.99072446300042	-38.9509620079267	2.67663636022592e-61	1.29750917357734e-59	129.537203165844
JUN	3.4590975368257	7.6900384754173	38.939928208407	2.74716732959788e-61	1.32785047457211e-59	129.482010364887
FAM53C	2.16421956874821	7.2283258284205	38.9336261922168	2.78829039139052e-61	1.3438434727843e-59	129.450956712944
SEPHS1	-1.84978285407098	6.51657750161483	-38.8928119013351	3.07009401882673e-61	1.47540955088673e-59	129.435620302692
POGK	-2.74623566847265	6.10432731781591	-38.8134719213183	3.70292556872335e-61	1.76432271257349e-59	129.301753150432
SLC26A10	2.86907657901363	4.36412220708606	38.8102526963483	3.73121788248281e-61	1.77275249621144e-59	129.295243206563
KIAA0174	1.20046544714452	7.48951513306439	38.8531710698484	3.37132124633823e-61	1.61552941328827e-59	129.238245190887
RBM4	1.56509325251454	6.33642798675766	38.8032541795832	3.79347997943349e-61	1.79722830527042e-59	129.168916425704
TNFRSF12A	2.96285178207778	7.7135180348065	38.79458540786	3.87205792719078e-61	1.82927392017905e-59	129.106762470179
BCL2	-4.07970678165243	5.85471034630259	-38.7253542172402	4.56157559113276e-61	2.14895183622829e-59	129.063885505816
HSPA8	1.27939006770802	11.9936459746859	38.8454674248816	3.43323740753408e-61	1.64049892581714e-59	129.054652117985
ANAPC7	-1.9442548751701	6.18574737576513	-38.7024061706557	4.81649671866748e-61	2.26267109896053e-59	129.011225551741
C6orf211	-2.83945451852865	7.36031018031569	-38.6834581133631	5.03779456381303e-61	2.36000213684059e-59	128.905349853802
SLC6A6	2.39500403711861	7.03464887144035	38.5898639894349	6.29114383129638e-61	2.93891311269834e-59	128.629592575525
CCNK	1.4744005295059	6.93231206219604	38.5084378641977	7.63557469223823e-61	3.55702928002764e-59	128.441112565581
AGPAT3	-1.92979647091225	6.69446436768674	-38.4663169863495	8.44137764659178e-61	3.89982319783428e-59	128.413233417046
CAST	1.8690504832244	7.14501785278049	38.4873554843338	8.02869565449199e-61	3.71944338298405e-59	128.38334708415
PSME4	1.92389496302141	7.93060708745304	38.5033813058806	7.72805555760524e-61	3.5901111429275e-59	128.382741969462
RNF185	2.35217307438248	5.21577618788868	38.359779033211	1.08844823267753e-60	4.97355416483579e-59	128.185868059518
ZFAND3	1.65328348720427	6.50130552472739	38.3727986647325	1.05512143243891e-60	4.83447968112555e-59	128.148891324337
ELP2	-1.62909858599009	7.35783619628385	-38.3749744877281	1.04965322356121e-60	4.83290126945502e-59	128.146357859708
BRD2	1.3375723440774	9.33574667072424	38.3740842215211	1.05188714546856e-60	4.83290126945502e-59	128.030737074805
RASSF1	2.85182051453645	4.49104868860318	38.2636519844316	1.36976301817988e-60	6.20810751112205e-59	127.995701171536
TMEM64	-3.04427293987831	7.60419634400704	-38.2980405560603	1.26154921554946e-60	5.74881446344666e-59	127.988964442973
AURKA	-2.17851067885097	6.86782300198997	-38.2124410455087	1.54854185874984e-60	6.99940920154927e-59	127.7857066847
PRKCA	2.58142368383753	5.39076568654577	38.1280164469965	1.89623046719235e-60	8.52488127239915e-59	127.619414996856
ZNF295	3.9742308693183	6.42766817643158	38.1359252569458	1.86055758183613e-60	8.38705256027695e-59	127.61514271985
CPEB4	5.22414603851791	6.30698841494047	38.1189073817074	1.93817377693537e-60	8.69008532050059e-59	127.577192255752
DDIT4	3.19347126975008	7.79816807553139	38.1166449897316	1.94873553471397e-60	8.71407836431988e-59	127.499811098258
MRPS27	-2.04284569593746	6.30344814855565	-38.0620349900081	2.22208583184853e-60	9.8852882850303e-59	127.47303916044
ATXN7L3	1.81859675848411	6.40371953744931	38.0619620459059	2.22247572062389e-60	9.8852882850303e-59	127.389411922318
DNMT1	-1.9842747787403	7.9176775363645	-38.0449830413794	2.31513433140212e-60	1.02701078404162e-58	127.351130578676
DCUN1D3	4.0995798768534	3.72981848959359	37.9319986534166	3.03945471132332e-60	1.33768001558345e-58	127.18829123255
BAIAP2	2.44519621428609	6.22364885424888	37.9702354559446	2.77174166881509e-60	1.22631237220274e-58	127.178227113771
TMEM164	-2.47170706772796	6.7415023422082	-37.9339622488006	3.0250911913219e-60	1.33487137423925e-58	127.137022512699
CKAP5	-2.81077106518574	8.24560914721192	-37.9007055562042	3.27788095473204e-60	1.43505971431776e-58	126.99978093025
CBX1	-1.67177176631188	7.85181589264125	-37.9015780652143	3.27098386347682e-60	1.43505971431776e-58	126.973097399699
ZSWIM6	2.91698700886159	6.25705567903331	37.8478333951906	3.72443981395954e-60	1.62630630414254e-58	126.893101845853
TIPARP	3.55404513258966	6.20178252492669	37.7937688699085	4.24472635523091e-60	1.84866675950213e-58	126.793797097938
PKNOX1	2.55678681323393	5.48048323289609	37.7658203558343	4.54186595425718e-60	1.97136908290112e-58	126.741366669068
YY1AP1	1.64587932522312	5.81444452404521	37.7650779860663	4.55003866299829e-60	1.97136908290112e-58	126.705900657958
ZC3H11A	1.49196645950118	8.21428128822859	37.7039783641252	5.27620338996901e-60	2.2800833460941e-58	126.448618671599
TMEM159	2.31607775824108	4.46897593340211	37.6269928881305	6.36029440395218e-60	2.73443608256289e-58	126.446534922299
SPHK1	3.86779079895522	5.19976702210234	37.5919929461035	6.92501911435843e-60	2.96959024791103e-58	126.35506567498
SERP1	1.62372590723127	8.51458877572485	37.6333463773668	6.26287993679411e-60	2.6994949500759e-58	126.264228854086
FOSL1	9.03186272627506	3.29180561096025	38.2694787855383	1.35078882564913e-60	6.13874791308589e-59	126.136293995196
GLE1	-1.5296779767918	6.65938836008222	-37.513631006729	8.37999643062198e-60	3.58432379298522e-58	126.109289907272
SLC44A1	-2.98736235422127	6.62818885041445	-37.4843900868799	8.9988703733007e-60	3.83921194191533e-58	126.099241948731
SEC23B	-1.51805765223951	7.54555934387463	-37.4773983814968	9.15356088442722e-60	3.89527104913895e-58	125.979732228577
ESRP2	-2.57542962146869	6.16609645880334	-37.4046976730129	1.09302294743404e-59	4.62777614503465e-58	125.897580705222
ACLY	-1.53126090067233	8.29079337750006	-37.4365141028129	1.01134220565752e-59	4.29281397142545e-58	125.820884438817
TOP2A	-3.46110681540721	7.71246456677013	-37.3591175387113	1.22178840672773e-59	5.15989629144308e-58	125.732500491868
SLC5A10	3.87391395072511	4.04434784924464	37.2984257305424	1.41735313415526e-59	5.95573211447551e-58	125.65504087487
ZNF211	2.91788754752951	3.16841014313406	37.2707251556347	1.51683703889971e-59	6.35779013497715e-58	125.574393113426
FXR1	1.84889885565251	7.71544633407064	37.3134609445389	1.36614056224846e-59	5.75499616197562e-58	125.503170934886
EMP2	-1.90283863725729	7.29322696189787	-37.2337149080691	1.66085147868775e-59	6.92670327420796e-58	125.394118284771
XRCC5	-1.54414233868814	8.93006266288899	-37.2599469650881	1.5574251489008e-59	6.51159454755424e-58	125.362336543239
SEMA7A	4.13695615844996	3.49678053315631	37.1137214897913	2.22987455454856e-59	9.2537027420025e-58	125.19694117127
UBE2O	2.08339311034168	6.86682134214454	37.1354642263942	2.11382671189956e-59	8.79393978353438e-58	125.105070186274
PSME3	-1.56854050894981	7.2433986752176	-37.0756789749619	2.448614648159e-59	1.01362948950027e-57	124.995707044224
MEST	-1.9012622043826	6.6680476367913	-37.0414891190972	2.66364082614125e-59	1.09991923892312e-57	124.947477160067
PRPF4	-1.58165376892808	6.24915890261258	-37.0025384817164	2.93195133275764e-59	1.20181260022154e-57	124.875400699197
TATDN2	-1.46883753158288	6.75286634590381	-37.01457503172	2.84624560818754e-59	1.16954819536433e-57	124.866465856124
PBX1	-2.75163976688723	7.11795705542302	-36.9987902401272	2.95916895104239e-59	1.21000346056804e-57	124.865802247408
KDM6B	3.29936656066372	7.18789582028028	37.0374925392124	2.68998991522026e-59	1.10806382616117e-57	124.865643833629
MAGED1	-2.25325961786169	6.12169042175384	-36.8874837085662	3.89493066763699e-59	1.58103933217381e-57	124.624906897435
LENG8	2.54359022162148	6.75822154555915	36.9301635862128	3.5051484755237e-59	1.42975861230874e-57	124.595753701717
RAGE	3.32539030785158	3.65203643386363	36.856783440532	4.20211536339328e-59	1.69340186355155e-57	124.561512982543
ALDH7A1	-1.97887327152789	6.1630465346651	-36.8584586475069	4.18473917475258e-59	1.69047289754981e-57	124.528896804917
CORO1C	1.47121918951235	7.05419300735463	36.9020151737034	3.75753520291212e-59	1.52897855799276e-57	124.507929770325
WDR12	-2.91492607476378	5.27024151286484	-36.8261401182399	4.53313672556102e-59	1.81803785607392e-57	124.489114743433
MAVS	-2.00663790183899	7.42158692710207	-36.8758304536051	4.00876929267374e-59	1.6233089019534e-57	124.48623500731
RFC5	-2.20110816310003	5.77464915640594	-36.7908162817363	4.94753726199466e-59	1.97948835333968e-57	124.403682752643
PRDX3	-1.78471854316939	7.27153338559189	-36.83273397207	4.45975218609204e-59	1.79290614327412e-57	124.384271083777
KCNK1	2.18754128694138	5.33115680705028	36.7870155285897	4.99434582114136e-59	1.99344724374148e-57	124.329066959756
RLF	2.80367368331253	5.97421325445703	36.7371821635192	5.65109040963136e-59	2.24486546343646e-57	124.179653496025
PI4KB	1.4305926506366	7.61115600738703	36.771595412514	5.18888583851729e-59	2.06616492293722e-57	124.171563903665
MRPS6	2.4694257828288	5.51773987487171	36.6956065051904	6.26532243541268e-59	2.46544123317275e-57	124.086989245645
DDX39A	2.26902747835689	7.452817000436	36.7311447028282	5.73636579204954e-59	2.27334079398665e-57	124.064980172383
PRR13	1.76962981788536	7.60896470127923	36.7240879219434	5.83768664000262e-59	2.3080253278346e-57	124.042300090664
SLC5A6	-1.94821571210985	7.08916139027793	-36.6379945467902	7.22955598625061e-59	2.83154787620738e-57	123.957124582232
GART	-1.72928757443919	6.6259837385485	-36.6355987282815	7.27275152305464e-59	2.8418106652235e-57	123.944657743762
MT1X	4.55523614011697	5.90502223325212	36.6006417131564	7.93348039998135e-59	3.09276284870135e-57	123.936308812932
HBEGF	5.5172642689444	3.73757462923029	36.6994412711422	6.20595167156793e-59	2.44783810743637e-57	123.93141183202
TRIM26	2.32569615403443	7.15230588866758	36.6540200425336	6.94720731801198e-59	2.72734965226367e-57	123.907927995321
STK40	2.92683511839811	6.58507542584907	36.5812922226529	8.32493696496623e-59	3.23781966981617e-57	123.774975635733
RAD9A	2.27015870931187	5.3619697797259	36.533023644857	9.38862624588118e-59	3.634615401299e-57	123.693898277568
GLG1	-1.62203541769614	7.2178795839263	-36.5261323265494	9.55130118662983e-59	3.68055209781561e-57	123.629744970479
SENP5	2.10529292362499	6.51027706434417	36.5302255374713	9.45433776427425e-59	3.65160149583655e-57	123.613067816873
DIDO1	1.66165671643335	7.79862456797086	36.5344692228256	9.3548587202567e-59	3.62994564356318e-57	123.553962550508
SLC44A2	-1.78824023768485	7.28847618818177	-36.4858046271854	1.05619822027018e-58	4.06065724960885e-57	123.533355279011
DDX18	-2.53836754837305	6.98914265000298	-36.438158223282	1.18962414291539e-58	4.55269431718922e-57	123.469992972628
XRN2	-1.90548379744205	7.70167692644184	-36.4611565500231	1.12321979332447e-58	4.30842381274274e-57	123.455208868991
FASTKD2	-3.38067696004903	5.46614120634112	-36.4059924001951	1.28920241128618e-58	4.90014116507956e-57	123.437180996499
FAM83G	3.34426608249795	5.92678586782077	36.4184012265759	1.24982719094602e-58	4.76130067001851e-57	123.397496154016
GATAD2A	1.70645892805502	7.59687202381238	36.4365177206909	1.19450962215378e-58	4.56095409152965e-57	123.327544032639
SCAF4	1.63626743439424	5.97810960790718	36.3790165719241	1.37917704605192e-58	5.23023966398465e-57	123.265964559169
C1orf52	2.55441409547761	4.96612374176476	36.3242795869061	1.58171609449485e-58	5.98475564803887e-57	123.205361440239
RHOBTB3	-2.61957551463778	8.47215413584687	-36.3030539706496	1.66811224430266e-58	6.28322278687334e-57	123.015835568879
GREB1	-2.79669625645379	9.10257794404363	-36.3168332000686	1.61149892762431e-58	6.083681278914e-57	123.011939460216
PIAS3	-1.69552326773316	6.15438540270609	-36.2049674566389	2.13358598493492e-58	8.00046906099812e-57	122.887365225227
LSM14B	-1.52136506009681	7.07057389452587	-36.201386828448	2.15286445099173e-58	8.05469912268135e-57	122.823628362519
PDCD11	-1.72683060742634	6.63751552640649	-36.1808976560628	2.26661206077038e-58	8.46134377328659e-57	122.795159775637
PTGES3	2.15736170367181	10.1325666744171	36.257352030519	1.8706632812495e-58	7.0303309473296e-57	122.772198128406
PPP2CB	1.59722224484618	6.0253940905605	36.1310142429918	2.56958098179975e-58	9.54970496435978e-57	122.649571303672
ADIPOR2	1.52923990205269	7.46796626190616	36.163379191207	2.36866878893899e-58	8.8226318098476e-57	122.642211229327
ARID3B	4.36758986710808	4.39100698485396	36.0563804745996	3.10100322561645e-58	1.14991525377405e-56	122.580338210995
GPD1L	-2.17384255441388	6.51239164915513	-36.0517060999127	3.13776372934034e-58	1.16097257985593e-56	122.499556569384
JOSD1	1.61166507386575	6.37289351410987	35.9950123392698	3.62026515289825e-58	1.33654115710972e-56	122.305618540512
HSD17B4	-1.66280731542645	7.05575037703167	-35.9642790557021	3.91246532526253e-58	1.44123502422226e-56	122.23145873069
ZNF251	2.19279180436062	4.51721813635287	35.9136277114482	4.44694871921556e-58	1.63093794693336e-56	122.185296784187
ITGB5	-1.8176579029433	8.01977848395767	-35.9501739547304	4.05443305759633e-58	1.49024919681848e-56	122.141946980622
ZNF512B	-2.74337036820405	6.84656667537329	-35.9049247259419	4.54594508172774e-58	1.66359705791717e-56	122.132553322101
EI24	-1.57372298247827	6.21423014598462	-35.8606513474944	5.08509096391518e-58	1.85683539913794e-56	122.018871435447
VANGL1	-3.96636598208874	5.58619610547376	-35.7716994926171	6.37161686592093e-58	2.31649827099264e-56	121.816153988453
MAFB	3.02985902786247	3.61131839454748	35.7581072030798	6.59531418623321e-58	2.39262547615107e-56	121.81596455866
RBM12	-2.55454342094756	6.1636483520479	-35.7189378390552	7.28531083333746e-58	2.62585212018827e-56	121.679608454426
APP	1.1839367240546	8.8654038719346	35.773950136643	6.33532260535848e-58	2.30832102945567e-56	121.603382649193
KLHL15	4.21048961599816	4.21521050031973	35.6692207080886	8.2671519339633e-58	2.9542702765727e-56	121.601399093037
ZNF410	1.46096467954433	6.63252422262764	35.7288259201877	7.10453196366888e-58	2.57177905974888e-56	121.592551134587
PITHD1	1.86050303093402	6.09058161481001	35.7116112297797	7.42224867290701e-58	2.66945563023004e-56	121.574194922034
FNIP1	3.49303845953945	7.0007693406014	35.7103991187205	7.44515282020483e-58	2.67194711942287e-56	121.553439565954
YKT6	1.52039525511525	7.19490619110533	35.7206466503261	7.2537408270609e-58	2.62012012077249e-56	121.539699010186
ATP6V0D1	1.95279122712346	6.98907235629793	35.6973246458664	7.69679155453895e-58	2.75634136955267e-56	121.47812887142
MRPL3	-1.87557914479104	6.66839344348267	-35.6432923726391	8.83115247869362e-58	3.14908729325527e-56	121.44463003225
GRHL1	1.91191026790751	5.83160566853736	35.6291580177656	9.1548070391929e-58	3.25171858524847e-56	121.369734304815
EPM2AIP1	2.43239190144185	5.80195457039897	35.6290273766922	9.15785370516641e-58	3.25171858524847e-56	121.346579069375
FTSJD2	-2.10504213216619	5.98635174477475	-35.5615627489805	1.08762580385981e-57	3.85369786943887e-56	121.304826397898
KIF4A	-2.59703865615279	5.85465384270597	-35.5464943178158	1.13025755320076e-57	3.99628484560879e-56	121.278110574676
PFAS	-3.25850835085669	5.73148861176771	-35.4890440130759	1.30886876834347e-57	4.5986389247429e-56	121.143093715191
RP9P	4.79998726434973	3.01290106646334	35.5055002665426	1.25497558861369e-57	4.42789277299059e-56	121.067508752559
EPAS1	2.74072494199649	5.21024414180528	35.4340949395623	1.50634162745112e-57	5.25930216649112e-56	120.980000789406
TPX2	-1.87631627849447	7.80228233822554	-35.4913951896918	1.30102803920703e-57	4.58071430056809e-56	120.975968769805
SMC1A	-2.35763671654744	7.77455214345015	-35.4696838902088	1.37527179261297e-57	4.82181246533738e-56	120.96003305382
ULBP2	4.50158466939355	3.07382504766307	35.4513909529255	1.44113772357761e-57	5.04217307303598e-56	120.880207475093
MEX3B	2.67153176683859	5.01910550738762	35.3948209064637	1.66568018852969e-57	5.79144188627247e-56	120.823043451669
RND3	2.27124087840188	6.2953687090789	35.3914415991226	1.6801612172124e-57	5.82967141009546e-56	120.760123725087
FAM32A	1.85524891874688	6.87321034343708	35.4139628372487	1.58599875364766e-57	5.52588399083406e-56	120.754059742419
PER1	2.37631323891219	5.39870026442163	35.3125081332085	2.05706813318511e-57	7.09327988853357e-56	120.604250778501
MCM3AP	-1.59501531067211	7.19904591247064	-35.3249473875721	1.99244144401921e-57	6.88462617970603e-56	120.580516993467
PRR11	-2.40187390118466	7.51245931439233	-35.3298158997819	1.96770921798785e-57	6.81324409143454e-56	120.576684925272
PIM2	2.60055649164394	4.39130425918353	35.2588799090966	2.36082258323722e-57	8.09065509878264e-56	120.512158808859
METTL13	-2.36842413485288	5.8357622102	-35.2508747261978	2.40989808051975e-57	8.22512969359434e-56	120.511326449352
CEBPB	4.21320943133472	6.98346303410079	35.3078660335698	2.08172426291487e-57	7.16353015905107e-56	120.498606977311
TARS2	-3.0636465092106	5.42959396772546	-35.227704328307	2.55782654622322e-57	8.69453072338153e-56	120.475478874079
CXCL12	-2.28922923887179	6.62471432582455	-35.2556413169232	2.38055398121989e-57	8.14159197994303e-56	120.469365893172
CAND1	-2.21513716151095	7.99711854722279	-35.2665085689813	2.31499423493724e-57	7.9498898532013e-56	120.396305249583
DUSP14	2.02771567331963	4.8074212973877	35.2111494939223	2.66910333165973e-57	9.05437811737877e-56	120.391532533956
NAIF1	2.61047367034544	3.97815202648618	35.1761039613384	2.92106481878286e-57	9.88904615978228e-56	120.333704721321
TXNRD1	1.78694056374101	8.70475445202849	35.2311251312859	2.53542316657702e-57	8.63593015027172e-56	120.230722573753
MYBBP1A	-2.49909887335635	6.64946499983702	-35.1255348915968	3.3275832721247e-57	1.11972842340067e-55	120.138223870759
PNPO	-1.42557353340465	6.73192620088704	-35.1335943069233	3.25915962138834e-57	1.09891503040521e-55	120.10316809401
SCRN1	-2.05784908010258	7.34542308444588	-35.117213089831	3.39975685753378e-57	1.14171754388343e-55	120.061068004591
EIF2AK3	2.77661614562052	6.65200598416381	35.0822481366924	3.72068562252722e-57	1.24698890483257e-55	119.94364178091
ZNF10	3.71865050319681	3.83154458244615	35.020224243542	4.36714271114271e-57	1.45974146304839e-55	119.941605990643
HSPA2	3.30321614021954	2.51220158784937	35.0197110317706	4.37293992458289e-57	1.45974146304839e-55	119.930393777295
FTL	2.45496942583049	9.64335702188715	35.140888688225	3.19845603561201e-57	1.08062583312273e-55	119.92866677647
KIAA0391	-2.387104462188	5.20473822148508	-35.0147079277017	4.42986333345461e-57	1.4728635067335e-55	119.923838770988
NR4A1	4.90258789023192	5.57460740685181	35.0022164961396	4.57527319152214e-57	1.51819184236143e-55	119.891764873538
MAGEF1	-3.6868750884858	5.02894836281411	-35.0154295215994	4.42160737954543e-57	1.4728635067335e-55	119.855528786636
C5orf41	4.60377924849644	4.81563713303347	34.9650497472319	5.03705960071584e-57	1.66481788067928e-55	119.798168492771
SLC39A8	-3.26116243514988	5.43917794409434	-34.9549472567416	5.17052523680401e-57	1.70220204843131e-55	119.7728221464
ABCE1	-2.92810259921726	6.99811126334909	-34.967429376571	5.00613128694929e-57	1.65787207213742e-55	119.727594390175
CEBPG	2.213645845779	6.83050828518834	34.9594517073868	5.11058075757693e-57	1.68578604713445e-55	119.623496983747
DCTN1	-1.65729187597275	7.1760725596241	-34.9271739878386	5.55613495527112e-57	1.82197649003832e-55	119.552026008839
HNRPDL	1.65985586287611	7.83858154181736	34.953585583601	5.18878549145951e-57	1.70485753554359e-55	119.536680814931
C1orf51	5.02516718616084	3.10303162599022	34.9238588580738	5.60406173534374e-57	1.83409644739508e-55	119.536567673752
NUP133	-1.88970734587587	5.96121212751974	-34.8624163443553	6.57191106186032e-57	2.13830040075004e-55	119.478836304944
MAP3K14	2.95058711214889	5.93432447964536	34.8649883352752	6.52819836393817e-57	2.12821811770959e-55	119.460413580684
IDS	1.49558133437805	7.86335909299443	34.8775989380699	6.31808254262574e-57	2.06374243052486e-55	119.337833198983
FBXO21	-2.47961403718889	5.94089758256349	-34.785533015928	8.02443678820712e-57	2.6007883884879e-55	119.313914280799
GDE1	-1.49235360786465	6.68785396022562	-34.80852868318	7.55890323286497e-57	2.45466209061036e-55	119.279894691024
MTRF1	2.88122311304822	3.28599872122711	34.7119097245382	9.71881773002665e-57	3.13174388664674e-55	119.142862964105
CCNA2	-2.84212228764615	5.48221964919826	-34.7036343384955	9.93057809656402e-57	3.19382669397955e-55	119.110822724228
HSPE1	2.59109274377704	6.60915666135536	34.7686293940828	8.38500683589926e-57	2.71239563488548e-55	119.087016707231
COX15	-2.13472885307537	5.5510635800972	-34.6684184810577	1.0885086392907e-56	3.49409183944292e-55	119.015277690814
TUBB2A	2.75921931950311	4.21846319067234	34.6497752050492	1.14273707672727e-56	3.65413668665142e-55	118.975625178084
IDI1	2.20092473075329	8.24081320584377	34.732258924402	9.21727531247895e-57	2.97586317231463e-55	118.926953900475
FUT8	-1.67002138392545	7.00088483209045	-34.6552353916011	1.12657830664653e-56	3.6093669732484e-55	118.864715718681
ABCF2	-1.38823812673465	6.61794501866691	-34.6475738398201	1.14931774625932e-56	3.66816602832842e-55	118.852232150298
TMEM48	-2.63156669899524	6.0292879533948	-34.5949128676009	1.3186720097542e-56	4.17679369150176e-55	118.815797402268
DDX1	-1.74850513714426	7.57814837760242	-34.6444008351187	1.15887036130994e-56	3.69160912810428e-55	118.800280457528
CLDN15	3.75493046035878	3.05322504562683	34.5933576533331	1.32403955552572e-56	4.18586720729908e-55	118.775772476
ERBB3	-1.8235183209274	6.85031377385106	-34.6045269359269	1.28597485550731e-56	4.08095701774274e-55	118.730475680318
TTF2	-2.52061393996497	6.34928208960455	-34.5574394907297	1.4543329650424e-56	4.58046412568155e-55	118.69042838639
ST13	1.27022891445333	7.76029882398676	34.6306891653775	1.20108081021841e-56	3.81879761788834e-55	118.68420078357
ZNF761	3.00102624826261	6.40608484460987	34.56449312813	1.4277624539957e-56	4.50526401521209e-55	118.592242010394
DLG3	-2.15661418600148	5.66800529757694	-34.5015984855261	1.68309420873298e-56	5.28106332961545e-55	118.570696410551
MKNK2	2.72619240001559	7.02638550019131	34.5080164608761	1.65505377978065e-56	5.20284199493451e-55	118.407500990074
DNAJB9	3.13831187658304	6.3183972105024	34.4254240821754	2.05492499381508e-56	6.435686441304e-55	118.27966392263
NAA40	-2.81179642598772	4.82048226298398	-34.3655174769346	2.40483381595538e-56	7.47554660558322e-55	118.213858891352
FBXO32	4.47820690957731	3.56794980153143	34.3938939467938	2.23216042961711e-56	6.96467369867845e-55	118.206048532799
HLA-A	2.27548403815002	6.20126595258188	34.4111107012565	2.13355080333514e-56	6.66943993177139e-55	118.19411160257
ZFYVE1	2.10496557137743	5.08625321664799	34.3686888084156	2.38488506705434e-56	7.42734038387649e-55	118.168679723787
DKC1	-1.47218968027939	7.29390422865692	-34.3255461547686	2.67119536564629e-56	8.28813938684018e-55	117.957338388405
ZMYM3	-3.51748796431885	4.781226718806	-34.2377239003841	3.36587977251768e-56	1.04049858254317e-54	117.859584115977
NDRG1	2.10251338991363	4.92172582393983	34.2181839154036	3.54376726923927e-56	1.09346796698815e-54	117.791713136021
C6orf106	1.15025580334069	7.60235659503405	34.2448753662977	3.30305134080932e-56	1.02296723377213e-54	117.67774005189
ERMP1	-2.42572659797282	6.69181601897313	-34.1445108880306	4.30420609355142e-56	1.31837990308707e-54	117.577962694451
CTNNAL1	2.06080372483736	6.01549328447501	34.1659459741218	4.06736319135873e-56	1.24812077086759e-54	117.574015307932
C9orf7	3.0755040619812	5.62157754286197	34.1434974965787	4.31574186683575e-56	1.31949665413091e-54	117.549308428461
RBM39	1.32630541194955	8.49383738115439	34.1835237857007	3.8829859910956e-56	1.19373267858608e-54	117.482168582108
CSRP2	5.41870107402193	2.03592486968443	34.2037292273142	3.68144087818826e-56	1.13385667121216e-54	117.418189890237
LYPD3	2.4629362127757	6.02702950220772	34.0932902041526	4.92812781528215e-56	1.50123879021455e-54	117.393832556844
LOC100499177	2.53064162477895	5.47044019313164	34.0809597390598	5.09149721930304e-56	1.54537567142693e-54	117.366280816877
SLC6A14	-2.96215486515039	6.59289653066167	-34.0396178391701	5.68021915610392e-56	1.71460834482929e-54	117.355526056189
NCAPG2	-1.97434347613398	7.58413702219708	-34.0867802127907	5.01370997706485e-56	1.52453246648059e-54	117.341667443219
DROSHA	-1.91539234023858	6.25796287661037	-34.0400816851424	5.67324662194157e-56	1.71460834482929e-54	117.296158055359
TBC1D20	1.64811779802185	5.74804865415092	34.0518690944608	5.49892824496786e-56	1.66601586900077e-54	117.275458069118
TMEM41B	2.77641609073459	5.56291533965628	34.0389633642319	5.69007194080516e-56	1.71460834482929e-54	117.249272866804
TSC1	2.05031643226688	6.11680651684933	34.0124087723085	6.10473254286306e-56	1.83625084616622e-54	117.141451646662
EXOSC10	-1.66129661310708	6.05105674113971	-33.9626337749569	6.96599400743517e-56	2.08406589946951e-54	117.107651433705
ALOXE3	7.35324298800038	3.29953266055531	34.1301130024801	4.47106293380911e-56	1.36449008220846e-54	117.079344847421
MSL2	2.04847538843297	5.09746143422325	33.9645893974996	6.92994575880085e-56	2.07699664641909e-54	117.076396295964
TFDP1	-1.53510785959471	6.44328660379813	-33.9598338509337	7.01793513356823e-56	2.09585619953205e-54	117.055442200866
SDCBP	1.88821773736655	6.56038943911884	33.9699378556981	6.83231563889527e-56	2.05141197028518e-54	117.008383823989
DNAJC7	1.54498362867024	6.70994357068624	33.951294779742	7.17876948303719e-56	2.13625873370665e-54	116.938012530521
YY1	1.45425081162728	7.74003554407063	33.9548663119837	7.1110514744011e-56	2.11987923097832e-54	116.895913333982
NUP107	-1.89808638342436	6.69078537724798	-33.8687068965282	8.9399411180801e-56	2.6556230063725e-54	116.818306199743
CDK11B	2.14170336009519	4.95199520055486	33.8383794108685	9.69111775503788e-56	2.87365697402932e-54	116.754314438224
SEMA4C	-2.24485136433528	7.40635665679288	-33.8333947517148	9.82054278839241e-56	2.90688066536415e-54	116.659043062771
ERCC3	-2.08400399470306	5.93549098159827	-33.782952425296	1.12326095332301e-55	3.31897812427104e-54	116.639180081655
PNP	1.43171511744126	7.16121744593254	33.7801431767478	1.13170230311305e-55	3.33802280727736e-54	116.446051731921
NEU1	1.92219652098164	7.01821897270495	33.7590754370297	1.19708262360075e-55	3.5246496121653e-54	116.418011236356
CRTC2	1.74106782576576	5.91226146487968	33.7167784436573	1.34008943958378e-55	3.92498350045519e-54	116.361462964264
UBE2D3	1.4907432360401	8.18873705349795	33.7577142786289	1.20143560488116e-55	3.5312493947333e-54	116.357149770125
PDCD4	-2.0559700751322	7.07097770314287	-33.691292707318	1.43446260807328e-55	4.19404766738069e-54	116.293650298684
RRBP1	1.46641088977156	8.03318861079674	33.7320277714071	1.2866438990474e-55	3.77505834520504e-54	116.290602902253
E2F6	1.73222418277842	5.61187630113256	33.6528687897888	1.58958795368435e-55	4.63140573822597e-54	116.207585647772
KIAA1370	2.43181927531952	7.10216389243496	33.6681404506749	1.52600137124917e-55	4.45389998826721e-54	116.175947050906
WIPF1	-2.30958658420958	5.3569262305969	-33.554683635968	2.06744921444878e-55	6.00278136500718e-54	116.081643070584
SLC25A15	-2.18713177818268	5.31552236697348	-33.556960748912	2.05486969916905e-55	5.9766331911136e-54	116.079012048913
ENGASE	4.64802883502841	5.02638530531169	33.5450951628405	2.12127759918733e-55	6.14839628575544e-54	115.99167887703
PNRC1	2.25898117517334	5.19933224060621	33.525610484691	2.23506084230016e-55	6.46698227104288e-54	115.923630819404
ATXN10	-1.89885382830913	6.28225137903944	-33.5011089503857	2.38692946356199e-55	6.8825876463122e-54	115.873985884479
SUPT16H	-1.54827055964186	8.55912447217095	-33.5082174329948	2.34182624035344e-55	6.76419724415733e-54	115.70031701332
ASNS	2.8734484280502	7.81572324876419	33.4824028804661	2.50985441561578e-55	7.22457921630953e-54	115.678991144504
COL1A1	3.28036090527018	3.5588227672271	33.4155306827145	3.00398043124257e-55	8.58778952685484e-54	115.67894141271
LTA4H	-1.75652033566898	6.17739595532068	-33.425198911556	2.92687986397151e-55	8.38170185703074e-54	115.643171647626
DHDDS	1.66180807753352	5.58624410581678	33.4255247110427	2.92431680923068e-55	8.38170185703074e-54	115.612812727718
NRP1	-1.97476972905835	6.93797427135241	-33.400580732513	3.12725722203361e-55	8.92495730056146e-54	115.566303220511
TBCD	-2.11304568093111	6.66604866513878	-33.3846661951872	3.26410628322123e-55	9.29964454524562e-54	115.521711974302
C2orf42	2.51993576240009	3.97944226346768	33.3463346743137	3.61906387136548e-55	1.02759294031776e-53	115.516636520502
GANAB	-1.34774681908675	8.9180986025663	-33.4333126226696	2.86371928668006e-55	8.22901054131226e-54	115.479698836891
UTP20	-3.48246499531261	6.50677921066467	-33.3284195990704	3.79808164034667e-55	1.07659520937556e-53	115.433826919233
DNAJB4	4.66028064412335	4.68788398282454	33.3141682059717	3.94685420281378e-55	1.11687292196037e-53	115.429919684362
SNX8	1.966814310068	5.98024001615395	33.3706392420486	3.38972899466101e-55	9.64112716100523e-54	115.426906620005
CD59	1.52460916350351	6.39186167417558	33.2273309851422	4.98950554002878e-55	1.40715835837169e-53	115.015278443168
SYTL2	-2.37201511160905	8.68384586484311	-33.2404366174535	4.81591037357686e-55	1.36049468053546e-53	115.011668396957
ABCG2	-1.97402611640424	6.45212908677705	-33.1672973356645	5.86908686718556e-55	1.64413080011409e-53	114.986688463031
PPP4R1L	2.28561835118852	4.47616486810607	33.1548737126548	6.06982510305402e-55	1.69752098701464e-53	114.980611298497
SLC39A14	1.64705871631282	6.34528114217807	33.183740413513	5.6136656387801e-55	1.57521718360668e-53	114.905863841925
OSBPL2	1.0774312548217	7.09270110579106	33.1928436891816	5.47711394316074e-55	1.54207497618553e-53	114.887245749718
ARPP19	-2.35599561095563	8.54021066618756	-33.1909283436946	5.50556341434674e-55	1.54747970658042e-53	114.871955077624
ING1	2.14895878894391	4.29817664606209	33.1110684782194	6.83457898905593e-55	1.90502498354952e-53	114.851364708372
PUS7	-2.19366972258959	6.17105250787834	-33.1075704761445	6.89968921576453e-55	1.9199734183768e-53	114.819506701854
MED31	3.57989619230038	2.82669786044373	33.0916312530156	7.2043932112039e-55	1.99811396458e-53	114.811878597071
DIS3L	-2.38066531324794	5.20778320739319	-33.0668801864025	7.70470378483401e-55	2.12980935698453e-53	114.770321272132
PGM3	2.02530251539504	6.38652846022921	33.1205716513064	6.66080479474447e-55	1.8596878027931e-53	114.727881459428
AKIRIN2	1.56845784309586	5.78005429414684	33.0926955722487	7.18363029856751e-55	1.99566500188111e-53	114.69315439687
RMND5A	1.76851593692718	6.95778279543749	33.0889897889803	7.2561854189701e-55	2.00914643951748e-53	114.603701328097
IPO9	-2.00684423768311	6.33694277628325	-33.0086806008748	9.0238393806664e-55	2.48623871173418e-53	114.534069787812
MBD1	1.46229253358865	5.7623391564597	33.029657307022	8.52396432252527e-55	2.35238909785334e-53	114.523524814486
RUVBL1	-1.98817379340133	6.43990236237034	-32.9747443735598	9.89599588667144e-55	2.72204992119561e-53	114.408639252071
ANKFY1	-2.28292607904325	6.43613337409827	-32.9550200878591	1.0441517667356e-54	2.86738820145914e-53	114.370231237905
ZNF331	1.660254005102	5.61077708740662	32.9483895871364	1.06316371157677e-54	2.9148114610508e-53	114.323634435881
NTAN1	1.86402429853129	4.65812826670432	32.9133214352413	1.16968459398814e-54	3.18596175079114e-53	114.255320482886
CITED2	1.75857968692439	5.89856687004644	32.9308888247363	1.11503999578556e-54	3.04704720416957e-53	114.215934848625
USP36	1.89434440292819	6.77147942650839	32.9195510579515	1.1500042541038e-54	3.13746674480131e-53	114.15395634827
LOC401588	3.35924611883847	2.65141615082101	32.8385772286373	1.43409655056929e-54	3.89347901164299e-53	114.096760475845
AHSA1	1.40876311768324	8.50485570360405	32.9309868871224	1.1147423111387e-54	3.04704720416957e-53	114.089321343036
AIFM1	-1.72827711025818	6.43386970924766	-32.8537472847103	1.37594444455353e-54	3.74167396596964e-53	114.071005748384
HECA	2.55620823174014	5.00548681262752	32.7974166348035	1.60469066724387e-54	4.34253183155121e-53	113.983501111588
PTPRA	-1.55863029350676	5.66876376628055	-32.7867959628372	1.65194216936011e-54	4.46317945725015e-53	113.955014773896
MCOLN1	3.58736028069462	3.38349687925609	32.7544769794043	1.80454886515614e-54	4.84418542871128e-53	113.927154357365
ACOX1	1.65065290983545	6.0810167866881	32.7981380926632	1.6015308139723e-54	4.34100507826138e-53	113.846185808245
SLC6A8	2.22184066871708	4.91254033630892	32.7635806732012	1.76017649407747e-54	4.74028851641734e-53	113.839801131465
PTCD3	-1.84682885651201	6.28864477002435	-32.7619280636256	1.76814887906519e-54	4.75410319187882e-53	113.824734250114
BUD31	2.267974240577	6.14762266155461	32.7797021127691	1.6842826904684e-54	4.54321672828927e-53	113.793896506635
RBM28	-2.0700616520319	5.5431918332777	-32.6945459807037	2.12623469386164e-54	5.68946384322274e-53	113.732400926347
L2HGDH	-2.40631820151964	5.61626492453375	-32.6804924263208	2.20969858510701e-54	5.9033544947811e-53	113.699553324678
GPR89A	2.3065694164424	4.0681620461924	32.6779902985896	2.2249018739602e-54	5.93449105902876e-53	113.688053417184
TPP1	2.10031553542779	5.58243130947494	32.7064447486611	2.05805964337316e-54	5.51586369804051e-53	113.659197168409
RRAGD	3.0271495752698	3.73804306801649	32.6188631044284	2.61658311697018e-54	6.9459898489221e-53	113.555348938944
PCCB	-1.94182980495991	5.91507909443945	-32.6284480143287	2.5486556694084e-54	6.78721614891498e-53	113.523522795681
SEPT8	-2.21790416088814	5.55832857071249	-32.6219672500349	2.5943865472418e-54	6.89801599619583e-53	113.518458812892
CDK2	-1.58222098371404	6.36332338174798	-32.6089957070686	2.68842236259986e-54	7.12538440445642e-53	113.403230210027
PELP1	-2.07136280247292	6.4264402387841	-32.6028965663568	2.7338192269737e-54	7.23423935947913e-53	113.401774772525
SHB	2.28106188372349	5.51057837888022	32.6007116027235	2.75026983244438e-54	7.2662737247709e-53	113.359076285486
PREP	-1.43582032333402	5.74248186230235	-32.562551825819	3.05424109281298e-54	8.04395717105579e-53	113.320101178407
MPZL3	3.85941847997077	3.76701602578403	32.522000982515	3.41454488763545e-54	8.89483624623292e-53	113.283199471764
CDK5RAP2	-1.70866836494597	6.26084176132657	-32.5549447595795	3.11877854200076e-54	8.20101451830514e-53	113.277337084696
GPD2	-2.85702493527263	6.61229560588828	-32.5311973553808	3.32924128901922e-54	8.71333823435954e-53	113.236882890327
ACTL6A	-1.73282853851713	6.5589143102422	-32.541315499202	3.23786995421404e-54	8.48748230631279e-53	113.208115764734
CAMTA1	1.71662367925921	5.40860868095648	32.5246886443923	3.38938903270435e-54	8.84307990373596e-53	113.151301113127
ATF3	4.79403275732799	5.18042201633573	32.464532969329	3.99993158570997e-54	1.04035545628948e-52	113.126582792855
PRICKLE2	2.03784479192436	6.71688334057554	32.5478686009335	3.18004712126859e-54	8.34899655511711e-53	113.125213910942
CMTM4	-2.51945498997213	6.08699983494303	-32.4456916485971	4.21313026613521e-54	1.09240915613713e-52	113.031004433324
VPS33B	-2.6854749625954	4.8829707625448	-32.424014131202	4.47265616134375e-54	1.15611594501256e-52	113.018285644057
NPLOC4	1.50210948643972	8.17867565927953	32.5286878113201	3.35230360752609e-54	8.7599883644166e-53	113.013960645202
TGIF1	1.65124035945318	5.50480380211522	32.4577531221941	4.07536508438587e-54	1.05832928060977e-52	112.982265846742
CLSTN1	-1.76051103774943	6.91152862302526	-32.4121884651925	4.62097709983057e-54	1.19261143545627e-52	112.826967364993
EHMT1	-1.89139353761604	6.31521667348796	-32.387500232164	4.94682554646421e-54	1.27082504514697e-52	112.810740172425
YARS	1.42901065095251	7.61691073457606	32.4305704390162	4.39250502926994e-54	1.13715563637013e-52	112.770717251109
FHOD1	1.96397020401189	5.80322089414269	32.3885390378914	4.93265842726133e-54	1.26913506980798e-52	112.73243702966
TM7SF3	-1.84230963038475	5.72103102091751	-32.3435540577826	5.58533880965056e-54	1.42609475194803e-52	112.728217898923
TMEM97	1.21634359712999	6.90322733202814	32.403247299935	4.73640750683965e-54	1.22051893905064e-52	112.727060419614
APEH	-2.14407733129976	6.38890778962354	-32.3451199612592	5.56121724155904e-54	1.42428479552578e-52	112.705348042646
ALDH5A1	-3.08968738102745	5.03617592831211	-32.3092488401582	6.14111791412442e-54	1.56085191483004e-52	112.694120372658
TMEM185B	-1.60440091520534	6.16088150644227	-32.3435963028583	5.58468667199197e-54	1.42609475194803e-52	112.692654952162
ZCCHC6	2.4186053113175	5.8028085348642	32.3520326848173	5.45598219236961e-54	1.3994761684845e-52	112.636541192108
MCM2	-2.31698731195422	7.14843263580109	-32.3179825884529	5.99453406353639e-54	1.52824066583205e-52	112.564915645239
FLJ43663	6.41389055832798	1.85939094048972	32.5870347242189	2.85553790808881e-54	7.53249463326139e-53	112.552054021517
UBE2T	-3.34076894023022	5.84285336206609	-32.253544667659	7.16508444109075e-54	1.81284224194859e-52	112.549623593059
ZCCHC3	1.77840942479271	4.75673435338701	32.2893877198124	6.48807288427666e-54	1.64653309433449e-52	112.531293980943
ZBTB2	1.61660681683606	5.97859175594434	32.3115464182896	6.10220912870225e-54	1.55332337090436e-52	112.497553215593
LAMB1	-1.93937397503925	6.06410924660997	-32.2217946720159	7.82416036541654e-54	1.97065147516907e-52	112.39211498479
GABARAPL2	1.84294779032908	6.43357056070026	32.2773918640124	6.70714595702741e-54	1.69955013614131e-52	112.389684377977
ALDH1B1	-3.78813942226561	4.11482585509358	-32.2355933206623	7.53051924772017e-54	1.90242301962042e-52	112.377111318597
SPPL2A	-1.66791370509419	6.9074306974699	-32.2292949657445	7.66314540762309e-54	1.9330082020677e-52	112.298042461362
SLC26A11	2.01281700251814	4.66177915381953	32.1880635671765	8.59157971236929e-54	2.16068540014532e-52	112.293670320882
TCTN3	-1.91669173438924	5.67462738198567	-32.1844818241841	8.6774068962155e-54	2.17899328727189e-52	112.287848816792
ELMO2	1.59149489397479	5.6646228651449	32.1438549215771	9.71368332858759e-54	2.43191077825298e-52	112.058409120099
OVOL1	2.59235010905269	5.29803650258219	32.081675402771	1.15469901176122e-53	2.8779711285685e-52	111.961907022422
KDM2A	1.43506155069501	8.38949262813076	32.1503883700828	9.53896972501547e-54	2.39175007018229e-52	111.937885973433
ZMYND11	-1.95775836041151	7.32536813335684	-32.0963834737315	1.10840170449276e-53	2.76670300088611e-52	111.929412164167
KIF3B	-2.24294469387366	6.39927239232461	-32.0558465064014	1.2407775414718e-53	3.07874830913566e-52	111.906917958778
DDX19A	-1.81288511056698	5.43069330746878	-32.0344950872465	1.31680622304587e-53	3.24812201684648e-52	111.898530530636
RRM1	-1.80196841411811	6.8620563887107	-32.0701514845497	1.19233348909913e-53	2.96734899876397e-52	111.892567948209
AHDC1	2.8430069376108	5.19796688569927	32.0604348860005	1.2250262849741e-53	3.04418121692523e-52	111.877218950192
GFM1	-1.8220581656309	6.27904193204025	-32.0467863940628	1.27248254548852e-53	3.14807664064349e-52	111.86875548326
TMEM150C	-3.15186308429525	5.04427325230211	-32.0141367800567	1.3936758335973e-53	3.43267078660989e-52	111.860162334675
LMNA	1.98882035819025	7.79646867083952	32.1044527686988	1.08380214592318e-53	2.70934336149765e-52	111.83292960557
PIK3R3	-1.59230011325001	7.13435326416146	-32.0357498007027	1.31221107858512e-53	3.24156840151516e-52	111.740849788537
SCML1	2.39038992913753	4.74985003949804	31.9548095784892	1.64452405156559e-53	4.03862264880806e-52	111.64100473284
C15orf44	-1.75017311875651	5.85020389605411	-31.9326949381549	1.74928952516164e-53	4.27706403783673e-52	111.583047512823
SLC9A1	1.7008506315304	6.99598658463686	31.9919161357074	1.48275872581839e-53	3.64671425449805e-52	111.570610851526
RFX5	-1.94841923423203	5.34173778880487	-31.9098227684488	1.86473914890307e-53	4.55268577025619e-52	111.541195148687
HSP90AA1	1.52571544033781	12.9413910624577	32.0544456899313	1.24562695617976e-53	3.08620225409634e-52	111.481139503136
CD55	1.75016566401339	6.76048435142546	31.9375912602164	1.72552767152518e-53	4.23133794407435e-52	111.441235224398
LIF	4.07940534017927	3.48109776012961	31.8699730765045	2.08457142607342e-53	5.0819785028647e-52	111.435020792854
LDLR	2.63565026388483	8.50263837961225	31.9357271800201	1.73453540901743e-53	4.24719914793668e-52	111.348842396841
CLIP2	4.69330691125369	2.88362105814901	31.8160226113888	2.42449367253101e-53	5.89349304933264e-52	111.277526458593
PLAUR	4.02510189615199	2.52076719031073	31.7945245366823	2.57506694471582e-53	6.25042374215202e-52	111.171186775381
FANCI	-1.74652965260756	8.04946192272722	-31.84002038519	2.26687824939107e-53	5.51838018090483e-52	111.153737588942
JHDM1D	3.34711949148888	4.67150614644581	31.7652058153737	2.79575330729515e-53	6.75667316635897e-52	111.131570377005
URB2	-2.90347300205327	4.90625582190586	-31.731980327573	3.06902573003577e-53	7.38509155526881e-52	111.099553536642
TTC39A	-1.69295592373259	6.65836622623748	-31.7756450826501	2.71506767043099e-53	6.57117101596062e-52	111.082922414903
SS18	-1.76014504231793	6.29422048315841	-31.7615154209102	2.82485194576156e-53	6.80732333442598e-52	111.059211821257
C1orf144	-1.15901173008813	7.43033917565231	-31.7644863005975	2.80140281883316e-53	6.76055710565162e-52	110.946891254308
PIGO	-2.50434457206776	5.410900416917	-31.6670809830054	3.68309977931793e-53	8.73704407224299e-52	110.908383885147
SRSF3	1.58922780195241	8.8537905020091	31.7895076859871	2.61154275433579e-53	6.32977406137852e-52	110.897416122925
LEO1	-2.04060691692129	6.09344048592923	-31.6998156291131	3.3592510619325e-53	8.0372124119827e-52	110.883341903944
PHF23	1.87702391634148	5.84695349273671	31.7305426665008	3.08144073900026e-53	7.40431248836787e-52	110.872386738954
KCTD7	3.01672953264565	3.49414559330975	31.6420049234706	3.95235503525989e-53	9.34924831820175e-52	110.84619363535
ZNF212	1.94769996211149	4.73444268745097	31.671308939221	3.6395607575833e-53	8.65832348646131e-52	110.835242758792
TOR1A	-1.71039554156745	5.54480274698314	-31.661508482065	3.74128889635132e-53	8.86250927798575e-52	110.831735387098
PFKFB3	1.75791935491092	6.24497642160985	31.7049634551131	3.31100432448901e-53	7.93312841300202e-52	110.789856417858
SF3B2	-1.25505023784216	8.35391675499261	-31.7137424656254	3.23033273660698e-53	7.75094471836658e-52	110.749548466015
EMD	2.01522574784421	6.14156841685048	31.685930996651	3.49294941922187e-53	8.34515515529522e-52	110.739308728152
STK10	1.49551808289753	6.01085645498563	31.6742558327809	3.60952152492833e-53	8.59909372975803e-52	110.733435657726
HSBP1L1	2.70194139811641	3.29826137097172	31.5951624462548	4.5097265842836e-53	1.06526366377908e-51	110.712835430808
TOP2B	-1.9551248132843	7.91381086810665	-31.6679355030793	3.67425784265319e-53	8.72845002280283e-52	110.666877644443
ZNF222	4.80395593876038	2.42746064166297	31.6825252303444	3.5265566347602e-53	8.41342841080309e-52	110.642574538823
RMND5B	-1.99097930177171	6.93258682165149	-31.5821094191538	4.67873210471227e-53	1.10362645584214e-51	110.514839126869
HIF1AN	-1.94909462674621	5.9860865791625	-31.4901217257154	6.06572937793767e-53	1.42276659350112e-51	110.312131922331
GARS	1.55558739156385	8.05850279096622	31.5162202564509	5.6346244267409e-53	1.325365104259e-51	110.178385850179
SLC39A6	-1.59663556379015	10.4502144128769	-31.5457110156092	5.18455551715775e-53	1.22121840097107e-51	110.174038757288
NDUFS2	-2.26246072511017	5.46576191971257	-31.4098757939353	7.61143982155093e-53	1.76551622157584e-51	110.157582102358
NOP14	-1.38512444820576	6.12441546707497	-31.4352505429813	7.08387759140056e-53	1.65461967651652e-51	110.136546842186
LDHA	-1.33503725528494	8.3863213486298	-31.4971433291546	5.94657196474954e-53	1.3967762575628e-51	110.121858138826
ATP6V0A1	1.79908822386008	5.82785405225047	31.4491728053196	6.81026141955178e-53	1.59293443329488e-51	110.098439823347
RNF216	1.16246514116379	6.79280833678202	31.4625695123969	6.55704528277426e-53	1.53585469620612e-51	110.083735706381
RFWD3	-1.98873157806523	7.05403156818072	-31.4120548838136	7.56461844714369e-53	1.75709276263932e-51	110.024072918836
CBFB	1.78605972982365	6.2470643586116	31.4328550774912	7.1320627136509e-53	1.66355114118686e-51	110.020778357006
TOP3A	1.76357473237476	6.10978545094583	31.4196565333228	7.40354812551893e-53	1.72446990043424e-51	109.98643491591
ELOVL6	-2.02454465613392	5.7916723212754	-31.3408501389729	9.25618467678172e-53	2.13223736273413e-51	109.91469186298
HMGCS1	2.16561454791142	8.60651286618243	31.4164724744149	7.47058915616865e-53	1.73766527187433e-51	109.885347937132
SMURF2	1.94919065465041	6.477942415966	31.3697526015115	8.52779294222872e-53	1.9698730547767e-51	109.845473647703
VPS11	1.3972711350521	6.09604642294431	31.3440745196694	9.17190672438129e-53	2.1157374904628e-51	109.793558364192
EIF1	1.79777231745943	9.3485305829146	31.397556678458	7.88169154044696e-53	1.8256704892304e-51	109.781873247609
PLK3	3.19452098310629	2.92695390155255	31.2319399748663	1.26126075440306e-52	2.88160175637114e-51	109.673435566053
CSTF1	-1.66483919574876	5.78059363327777	-31.2429993149718	1.2222003324596e-52	2.80001073425401e-51	109.616259376828
LOC100507217	2.47633665173659	6.34756770405776	31.2836869507161	1.08870905223365e-52	2.5044800810943e-51	109.604472971683
ABHD4	2.40507216999033	5.63082817987983	31.239304254711	1.23511318788198e-52	2.8257227023445e-51	109.592036790759
PDP1	2.56116320583661	4.59322370481625	31.2164067231983	1.31825991769371e-52	3.00362109857079e-51	109.554519943689
HNRNPR	-1.69126487101331	7.36994626233016	-31.2629644599523	1.1547498166524e-52	2.64911329680311e-51	109.539368579937
POLR1B	-2.57668813390971	5.64900739588353	-31.1678452137109	1.51378586714967e-52	3.41193461485324e-51	109.461313326362
TCEB3	-1.44509996625506	6.14385835806823	-31.2062404107049	1.35696588607247e-52	3.08340998351575e-51	109.457885593118
ZNF274	1.94267689867429	4.49182173425522	31.1722255938917	1.49500766302173e-52	3.3741576459346e-51	109.431587809682
SLC38A2	2.29316335020728	9.49740242822239	31.272043263307	1.12533277918272e-52	2.58517381855106e-51	109.408304026306
MKI67	-2.82048067523807	8.60821405145354	-31.2294523744637	1.27021886958743e-52	2.89810919167534e-51	109.401038559419
PTGFRN	-2.10145095574121	5.05538912584792	-31.1363273496827	1.65610712464811e-52	3.72267950976008e-51	109.394692200047
TNFSF9	5.16968353199717	2.00851173642848	31.3816566554348	8.24487015130155e-53	1.90715364329692e-51	109.393274529743
TARDBP	-1.25114269456977	7.49775969058879	-31.2040278259105	1.36554065387234e-52	3.09868411063243e-51	109.339349623051
CYTH1	1.60747175541746	5.13530455808604	31.1548024135982	1.57112059998385e-52	3.53639581616823e-51	109.331333648484
LOC100190939	4.64124176814001	1.95275960654982	31.1882386271624	1.42833960255644e-52	3.2313725213652e-51	109.308040843084
MAGED2	-2.1282148114607	6.24977744217637	-31.1235832906778	1.71742082076133e-52	3.85532158475336e-51	109.282065533279
NFE2L3	2.38239391136847	4.66702106985142	31.1223194219169	1.72362501270695e-52	3.86406229390227e-51	109.247398685546
SLC29A1	-2.42885429915323	5.92457577416255	-31.0860459502766	1.91166407656994e-52	4.26844726522773e-51	109.219846478588
CALR	1.35664156219546	10.0989302397095	31.2063744140874	1.35644831092745e-52	3.08340998351575e-51	109.197503548608
RIPK4	2.24707711135712	4.34495636946216	31.0691136305399	2.00640012752581e-52	4.45956935242354e-51	109.164520424986
BEX2	5.97939609990776	2.56334497472085	31.2004641473387	1.37946664784762e-52	3.12604339005469e-51	109.144719941154
NUP205	-2.00017569698522	7.2541538499304	-31.110992272041	1.78024847950137e-52	3.98033095871402e-51	109.133795642242
HSPA12A	2.39266873871327	4.31092339411542	31.0501497143511	2.11814167274127e-52	4.69811688792109e-51	109.128602839584
DNAJC3	2.04318561268769	6.45664733779249	31.1124306365646	1.77295541277776e-52	3.96933150244916e-51	109.106580095448
HSPA14	1.65987119267488	5.66677762438753	31.0729898306907	1.98430290205767e-52	4.41883911238515e-51	109.042238330037
PGM2	-2.13293390120568	5.62856307349519	-31.0114012541764	2.36638304102143e-52	5.23483994418551e-51	109.003766337257
CALCOCO2	1.40840421470333	6.78997461024697	31.0688475317101	2.00792616740907e-52	4.45956935242354e-51	108.958877787204
INSIG1	2.15792489569756	8.29926565363552	31.0757482281763	1.96872770974938e-52	4.39000029571316e-51	108.909986562538
CAMKK2	-1.65752536849709	5.84129098194555	-30.9934337769155	2.49126201168455e-52	5.49655222736312e-51	108.897101033408
SNHG7	2.57057532688004	6.34225597804457	31.0352365079691	2.21041135190031e-52	4.89628072174579e-51	108.895143149319
XPO7	-1.92933543131261	6.11682987364792	-30.9887148506743	2.52514890351454e-52	5.56397763667684e-51	108.8808480577
B4GALNT1	2.31986403098241	5.77097223270007	30.9688699588529	2.67282447773786e-52	5.88162060074841e-51	108.75907179522
FOSB	9.29466394846801	3.51542458263948	31.1878771749156	1.42981085016159e-52	3.2313725213652e-51	108.7507849273
ZNF574	2.42001804833507	5.27668616686641	30.9557997233531	2.77481800781113e-52	6.09803631572055e-51	108.721658151566
TFRC	-2.03072636028212	8.93044521229387	-31.0072879574804	2.39440228504351e-52	5.28982613144883e-51	108.718902989359
WDR82	-1.70775793582557	6.38225436892523	-30.9423131465514	2.8841811197027e-52	6.33005840497479e-51	108.70902197896
ZSCAN12P1	4.46921944672435	3.68751195985995	30.8506706883419	3.75195090201249e-52	8.18091615192398e-51	108.587744445352
AK7	1.65726613820793	5.01320588523332	30.8604028998416	3.64848500070275e-52	7.96570015035938e-51	108.483760754756
IPO8	-3.64551634949939	5.16234630245566	-30.7995848961698	4.34567384630856e-52	9.38979966481451e-51	108.443075158732
PAICS	-1.36881617864975	8.36509181310262	-30.8978778694592	3.27625477670223e-52	7.18113825498927e-51	108.421034787241
YLPM1	-2.51217377796217	6.48466446726377	-30.8299325996272	3.98241133462774e-52	8.66083838235557e-51	108.412424747718
LAS1L	-2.25632815183861	5.84645109538498	-30.8027660921982	4.30607589414882e-52	9.31627597073025e-51	108.401749804743
ZFAND6	1.50861256428693	6.85943508391009	30.8747054675559	3.50163135090743e-52	7.66508936028479e-51	108.39144442523
JPH1	-1.6961180470983	6.26305047837086	-30.8291391991185	3.99150668545709e-52	8.66934516981616e-51	108.365605124931
DDX46	-1.87775102144237	7.65829348500769	-30.8330181647887	3.94723756219754e-52	8.59552096226455e-51	108.306868223926
UNC45A	-2.03437775189803	7.0537366584048	-30.8108026105982	4.20765542427295e-52	9.12695581265122e-51	108.28003165815
CPSF2	-2.13082507306243	6.68307773950429	-30.7928025930512	4.43132796573587e-52	9.54603980197384e-51	108.273595892829
NFKB1	-2.1970092880734	5.20171368164666	-30.7427671378222	5.11819787481351e-52	1.09598900458875e-50	108.271233167078
COG2	-3.25366963622557	4.98700966558031	-30.7298645842156	5.31213062354143e-52	1.13606230879932e-50	108.240686443415
IDH3A	-1.39985384653695	6.99980384423068	-30.7979513959459	4.36614944048327e-52	9.42186880550223e-51	108.222705778065
HSDL1	-2.34793143329788	5.59076994059287	-30.7277786347543	5.34417286390687e-52	1.14145526150675e-50	108.185974302792
DDX5	1.35791549229769	10.6663508200944	30.8613594523058	3.63847232678634e-52	7.95422368538233e-51	108.173857321745
XRCC6	-1.34837683321885	8.4301937435479	-30.8074206070371	4.24879396018058e-52	9.20425261529275e-51	108.15343744334
NAA16	2.56668217910113	5.5562210056561	30.7447705349206	5.08873312426003e-52	1.09107657397596e-50	108.126369441333
NSUN2	-1.0907422039328	7.34499913509004	-30.7717720901342	4.70791106902183e-52	1.01201934085246e-50	108.09742333196
SRRT	1.47680161821481	7.99199310007308	30.7925064162424	4.43510698764271e-52	9.54603980197384e-51	108.088039229441
STK17B	2.53583709534025	4.6011395147513	30.6976718843046	5.82897654123467e-52	1.24341586320929e-50	108.066397633145
ARMCX3	2.07692709829219	6.30152197409971	30.7454893827227	5.07820252809483e-52	1.09021641951037e-50	108.060471245176
TLCD2	3.03653193897421	3.12090655419565	30.6542457198108	6.60756035942128e-52	1.40234567831169e-50	108.028322245888
ENTPD1	-3.11302687698279	4.70886282314448	-30.6163618686215	7.37211614272284e-52	1.56064899203667e-50	107.907643495452
FNBP4	1.46214673594468	7.36923738425112	30.6923757505323	5.91874154927943e-52	1.26095584293184e-50	107.848068897088
DIAPH1	-1.42010493006406	8.74519989167182	-30.6906595064653	5.94812872257427e-52	1.26560438621288e-50	107.815263553386
DLG5	-1.70696454209615	8.20821559901882	-30.67943239497	6.14403670917845e-52	1.30562731797078e-50	107.796920319823
KCNN4	2.71835342596975	3.92265707385004	30.5694613575365	8.44358862294231e-52	1.78521588027923e-50	107.748101642641
SMARCE1	-1.64910987345448	6.44572415145924	-30.5585182982681	8.71542608273527e-52	1.84036345716748e-50	107.592737500421
GABARAPL1	5.41925123138621	2.73805509718253	30.6215394692207	7.26257328870903e-52	1.5394078033e-50	107.56249330215
CENPB	-2.2259843886858	7.20816565036469	-30.542635113398	9.12577622498695e-52	1.92458362656597e-50	107.502949160194
RELT	2.47007148334985	5.04485782771521	30.5004671147591	1.03123710377146e-51	2.16663433711983e-50	107.478950642553
C16orf88	-2.86682625913876	4.31303628989895	-30.4596796865564	1.16082265346408e-51	2.42367016935497e-50	107.463051434805
NCRNA00152	2.70416020311711	4.00558113925182	30.4649331071187	1.14325069710343e-51	2.38996558229471e-50	107.455824443063
RXRA	-1.69365717832279	6.64091515171787	-30.5201747360844	9.73956567927093e-52	2.04886159019028e-50	107.447458131333
MLF1	2.48917448778455	4.61242468865032	30.469060700032	1.12963296898188e-51	2.36741626231239e-50	107.394091901264
C5orf32	1.8639790473368	4.94288231985785	30.4787992963865	1.09814855441692e-51	2.30432075584298e-50	107.38397999895
CHMP7	-1.77050469905441	5.06014184010945	-30.41549495496	1.31983052883166e-51	2.74196841791065e-50	107.303159712815
BTG1	1.82376810384938	5.49652482144106	30.4568461756911	1.17041324759766e-51	2.44064727591313e-50	107.299142861587
GNPTG	2.15136570512433	4.8856491987331	30.4338494454148	1.25126846482887e-51	2.60600420993749e-50	107.253523358496
ESR1	-2.17711935233827	7.43343341406204	-30.4680294319458	1.13301990554182e-51	2.37154254071107e-50	107.238131700883
GEM	7.96062376663262	3.48719152573039	30.524163118172	9.62760748247508e-52	2.02786029643467e-50	107.156448931896
NUP188	-1.85358930298385	7.42209549334546	-30.4330692429653	1.25410837205168e-51	2.60867020077019e-50	107.15545029661
CYFIP1	-1.36179529194644	6.92994409961167	-30.4118838915154	1.33375946234014e-51	2.76746814493504e-50	107.120879932956
LHFPL2	2.06269447709995	6.06432015976165	30.3931626232067	1.40838732064357e-51	2.9140322300352e-50	107.102299833321
SNHG3	2.05509790296964	5.72174141145612	30.4037686454763	1.36560613613196e-51	2.83003680553542e-50	107.079501029789
HDAC2	-1.74724242300659	7.01460670582668	-30.3928613433781	1.40962214428275e-51	2.9140322300352e-50	107.060872477446
NCOA5	-1.43726583716347	5.95491214796502	-30.361205217045	1.54564936623447e-51	3.18735388420534e-50	107.056850891732
LOC147804	3.06553427340531	4.73925526218779	30.3382107327157	1.65269809512041e-51	3.4039067663539e-50	107.035186798831
SCO1	-2.45978236748036	5.03048838922527	-30.2753551175028	1.9850988309408e-51	4.06847951576642e-50	106.919982633773
THADA	-2.07250252133212	5.61594142806665	-30.2881916281679	1.91213040999214e-51	3.93339101804533e-50	106.9091953971
DSCAM-AS1	-1.99693207140989	8.91590219087414	-30.3801587529076	1.46269134117961e-51	3.02000617159109e-50	106.904591298301
EXOSC2	-2.036695393356	5.36734431609077	-30.2642819719093	2.05029784745607e-51	4.19696220328706e-50	106.834963731622
COX19	1.75939527316179	5.24135578641095	30.2781926312112	1.96873088184315e-51	4.04484708451411e-50	106.789218560674
FOXN2	2.94671594783453	5.58610146744435	30.2766004229177	1.97789855323692e-51	4.05869636862997e-50	106.734323615852
ZFP62	-2.55649480490794	5.10861255286615	-30.1989923276506	2.48115484821301e-51	5.07271805397487e-50	106.699284398122
TSFM	-2.15949893114486	5.48546736962361	-30.1834547920539	2.5965017270486e-51	5.28914675799765e-50	106.601550056603
ARHGAP11A	-3.27122177725314	5.98473631103206	-30.1738076972671	2.67082755909237e-51	5.42732929504991e-50	106.578872621577
GATAD1	-1.88868208218503	5.63700698578649	-30.1552415916389	2.81996784929274e-51	5.7234396009189e-50	106.514350607129
STX4	1.78404353659174	5.43591799579694	30.1796442772654	2.62560706915782e-51	5.34192854313813e-50	106.44844798372
PRMT5	-1.13050341558	7.55773295275767	-30.1906579947427	2.54236888475808e-51	5.19152347114703e-50	106.403645587977
EIF4B	-1.0062622331289	9.67145157041585	-30.1861190070096	2.57634561784476e-51	5.25448830644338e-50	106.286449761406
ATP6V1H	1.35527348624803	6.30749764747114	30.1084844126628	3.23389991047903e-51	6.55560510337591e-50	106.196470851619
ARPC5	-1.92154518223049	6.57350587174047	-30.0825636086319	3.4892656097441e-51	7.04764227745897e-50	106.183456789942
DLAT	-2.24296244342438	5.52575244720246	-30.0289679166166	4.08371537683751e-51	8.19880623796284e-50	106.150950740484
NFS1	-2.07998605820883	4.88506480226679	-30.017028706616	4.22949431216822e-51	8.47114525469477e-50	106.141565973599
CMBL	-2.08779452474663	5.31800989874283	-30.0204014924742	4.18778797450132e-51	8.39766979443166e-50	106.140148909001
MCMBP	-1.30586205210631	6.87255094490843	-30.0851661842221	3.46273202096318e-51	7.00250668906751e-50	106.137521933003
FREM2	-4.29072906261128	7.32209809132437	-30.0307149600717	4.0628132507514e-51	8.16664528913058e-50	106.106862174126
ZNF669	2.27248738445524	3.83789989806106	30.0023327747287	4.41616588324369e-51	8.80285556988885e-50	106.092822344758
TBX3	3.63637730604867	4.71689793940831	30.0057022694306	4.3726439892244e-51	8.7265033503328e-50	106.073007477095
SHMT1	-1.65125583139747	5.84405806497962	-30.0076127541348	4.34815986264788e-51	8.69840018456019e-50	106.032236413536
BLM	-2.88778176922603	5.39932825669596	-29.9525222447643	5.11299607673665e-51	1.01676273944523e-49	105.985337135811
MDM4	2.11217971637693	7.21555288984375	30.0509079155666	3.82891239974046e-51	7.70574379942954e-50	105.974661250232
OAZ1	1.95480144726051	8.52708953514507	30.0817445119505	3.49765878085158e-51	7.05607303389166e-50	105.968282728596
MMS19	-1.36034961622909	6.34652019019701	-29.9940040173306	4.52562904626496e-51	9.01031192496848e-50	105.931945493728
RNF43	-2.17626722065715	5.8019603209555	-29.9442280763255	5.2393699338311e-51	1.04065585241557e-49	105.905066196903
SLC3A2	1.67244561016031	10.5994171297276	30.0738163446493	3.57995811840544e-51	7.21339994845934e-50	105.889990123743
KIAA0090	-1.69485095100905	6.01801502801878	-29.9321026391763	5.42981430966817e-51	1.07592671226174e-49	105.78899523543
ELOVL2	-2.16074844037554	6.88943468198251	-29.9419260460356	5.27500035007802e-51	1.04648998641405e-49	105.773136371764
KPNB1	-0.995754973740008	9.87907145925073	-30.0058188273273	4.371146245283e-51	8.7265033503328e-50	105.736888748894
NSMAF	-2.02115566621001	5.66490889076136	-29.8673808829008	6.57107355587771e-51	1.30052821477513e-49	105.673247438526
RAB11FIP5	3.6353546816501	2.24320004553972	29.8513989627026	6.88838303558762e-51	1.36011001047423e-49	105.656496198067
EXOC2	-2.34602430461729	5.02130767694873	-29.835904409763	7.21077773022935e-51	1.42208781557023e-49	105.640016558299
OTUD1	2.4178088179808	3.6527587197849	29.833985195016	7.251756606296e-51	1.42848501158651e-49	105.631984969977
HSPA6	11.682149975389	4.58931929883194	30.1073279413246	3.24488067856403e-51	6.56990126734925e-50	105.626877787827
ARMC1	-2.28889628833788	6.35407233498483	-29.8568401932131	6.77865166149541e-51	1.34002565469089e-49	105.586712240504
MKS1	-2.88604283416049	4.44844225067739	-29.8134278463553	7.70571575033213e-51	1.50725602583105e-49	105.575395153674
NUP93	-2.09827015286651	5.27801403466811	-29.7895745261072	8.26854250712888e-51	1.61357181901077e-49	105.477634115797
ECT2	-2.81261164516547	6.53742018848149	-29.8186851956228	7.58695962287616e-51	1.48750659710411e-49	105.477389525984
VAMP1	2.62601457173145	2.82993376118291	29.7511923097204	9.26263010195233e-51	1.80545717744814e-49	105.398317652656
DENND2C	4.54813992139736	3.27858958828125	29.7439544230757	9.46319426541929e-51	1.83812381991721e-49	105.377815097271
KCTD5	1.5145630278077	6.66709474526224	29.8233670889333	7.48275765053506e-51	1.46957532226342e-49	105.332992123059
NCAPH2	1.97652164247658	5.5670285524583	29.7909541797976	8.23488667355362e-51	1.60888136365083e-49	105.307328301419
APEX1	-1.44986775782049	7.5145030522683	-29.8159654477039	7.64816250171644e-51	1.49775023042981e-49	105.30210083248
PRPF3	1.21398395380717	7.398790160737	29.8253655072483	7.4387210158235e-51	1.4635902384545e-49	105.296272329903
GLYR1	1.22356525858455	6.83705050801479	29.8231880941121	7.48671474867514e-51	1.46957532226342e-49	105.295048522303
ADARB1	-2.17724202232574	5.72516316747435	-29.7403127634554	9.56575734125858e-51	1.85589009019963e-49	105.293241164938
LOC388796	2.37956737896319	4.9906836176705	29.7470218223753	9.37766598528963e-51	1.82575187355045e-49	105.25672519236
CNDP2	-1.64633725872524	6.2807155581436	-29.7442187233422	9.45579389251194e-51	1.83812381991721e-49	105.238543530662
EDA2R	3.22030819188558	3.5382757331444	29.6555195972895	1.22986425433119e-50	2.3778323455994e-49	105.118684008352
ZNF34	2.20431551964182	3.39495711523923	29.652154157632	1.24220714527155e-50	2.39615597433927e-49	105.10109888647
AZI2	2.15483486339974	5.87323128721534	29.7140752157462	1.03386337529498e-50	2.00351461047894e-49	105.076379265871
FAM100B	2.6361379700133	4.68498883290866	29.6478688433177	1.25810482201746e-50	2.4240259266613e-49	105.023673498546
BDH1	-2.30807403917294	5.18169447453544	-29.5941626654837	1.47566008641466e-50	2.82367726375272e-49	104.90216327126
KIAA0195	-2.1154177916347	6.54603250708026	-29.630059779235	1.32640318982797e-50	2.55267743920403e-49	104.880217953703
EPHB4	-1.79894293162954	7.24045292911959	-29.6547782604242	1.23257246700768e-50	2.38031662104346e-49	104.855128432096
CDC5L	-2.3052042241071	6.24108119548661	-29.6038422871813	1.4338187087862e-50	2.75306361489557e-49	104.845978180479
TUBA1B	-1.3846230018335	10.3159075627451	-29.6997390700286	1.07872514848536e-50	2.08803233602652e-49	104.810806822122
VAV2	-1.47452547735409	6.45162145386886	-29.6109236442714	1.40396872449888e-50	2.69884746534705e-49	104.785821825686
EXD2	-2.32559529279876	5.56115957155215	-29.5564177433825	1.6509333738237e-50	3.14825652723233e-49	104.779363888183
GNPAT	-2.21139721264808	5.11151188550375	-29.549203687403	1.68675243378296e-50	3.21289837159296e-49	104.769654539037
MAT2B	-2.12052391389885	5.62937861011364	-29.5620105102519	1.6236932545851e-50	3.09984543261202e-49	104.759296740502
CPEB3	4.0175156446242	3.68027321421474	29.5259343887769	1.80772224050434e-50	3.43549394888575e-49	104.734319950367
GET4	2.32109487001466	6.53367534429701	29.5998324738941	1.45100440746615e-50	2.77967900463504e-49	104.650960931718
PTPLAD1	-1.25146580380792	8.19235482136332	-29.6018208097385	1.4424567518957e-50	2.76647324755776e-49	104.623557923715
MAPK14	-1.90886246004766	5.75579584032965	-29.5325071651492	1.77269129484213e-50	3.37275190158587e-49	104.620242779199
ISY1	2.18156964753791	4.14748256299392	29.4921228642837	1.99928128747545e-50	3.7909274661836e-49	104.55046031895
SUN1	1.14780549372031	7.32711737152408	29.5663751828997	1.60275012695873e-50	3.06335921408661e-49	104.513022575279
OCRL	-2.05427702717226	6.2561930594402	-29.4904876164619	2.009048633481e-50	3.80513356130649e-49	104.497783995925
CCNB2	-2.12760032953641	5.58944335452471	-29.4775500122948	2.08804223484088e-50	3.95027356736187e-49	104.476704662515
SYNPO2	-3.27580420013838	5.70477138016374	-29.4603879759173	2.19768818605335e-50	4.14832248572869e-49	104.461796350468
CELSR2	-2.51564687888313	7.77183815370962	-29.5195367549274	1.84249062381159e-50	3.4975951410471e-49	104.424727848769
MSH2	-2.00302072578914	6.37059422702856	-29.4476366320731	2.2829017793954e-50	4.30431221630312e-49	104.332382812001
BRPF1	1.45568917105611	6.1954628585131	29.4730796902021	2.11605941877111e-50	3.99875454457944e-49	104.323957956958
FAM117A	2.58958357667538	4.06986327858689	29.398234099897	2.64575239452395e-50	4.96605645858795e-49	104.288670591988
PMAIP1	2.81242607487817	3.6131509531064	29.3449650770979	3.10256904041941e-50	5.79100051696141e-49	104.192665918556
SMARCA5	-1.8566980697788	7.28584963020418	-29.4288792208175	2.41435141872193e-50	4.54702850525963e-49	104.177986879802
ASNSD1	-2.11009243464452	5.67031085932067	-29.3659905957105	2.9134454162493e-50	5.45626664516833e-49	104.17279771546
UPP1	4.30023910937963	3.55574840934802	29.3441698422773	3.10996042649261e-50	5.79832532582636e-49	104.171593751993
RNF26	-2.90868734515888	5.15903092943668	-29.3365623200946	3.18157360006713e-50	5.92523796074862e-49	104.16240728933
CXCR4	2.76207645316761	3.32903424644855	29.3451521693019	3.10083267142153e-50	5.79100051696141e-49	104.147708491757
EID1	-2.19390616878459	6.83220132274515	-29.4048438528041	2.59401879265907e-50	4.87990666911476e-49	104.145052915282
GOT2	-1.23349877008623	6.79143282820664	-29.3763823211128	2.82431157968957e-50	5.29526758505924e-49	104.032431470753
FLCN	1.89006174968082	5.96977715283135	29.35646963004	2.99760069218895e-50	5.6075921673566e-49	104.006746444753
WDR11	-2.57729244390921	5.75285696492735	-29.2985060333401	3.56559947404094e-50	6.61832248655501e-49	104.000377629898
GNA13	2.02952065389966	8.71232962940008	29.4009493850329	2.6243754082667e-50	4.93146677841038e-49	103.953759164524
SC5DL	1.88032669217373	5.95621961994831	29.3317799291176	3.22744205591696e-50	6.00397563327645e-49	103.91010842363
PAPD5	1.91059918577996	5.34130422391183	29.3026716902588	3.52137922255446e-50	6.54350512422232e-49	103.864687010451
CSTF2	-1.38239495810354	5.37966617723225	-29.2551877903924	4.06002357254886e-50	7.51936148696646e-49	103.797907905323
SLC25A33	2.26244400066077	4.09901192317021	29.2332190066734	4.33665785786437e-50	8.02281703704909e-49	103.781728973543
SNHG4	2.74638889897195	3.98917436760832	29.2269163284158	4.41947908053791e-50	8.1670020047421e-49	103.74542403048
HMGB3	-1.66114803599265	6.88906522595635	-29.2841156050082	3.72271736851957e-50	6.90229770189816e-49	103.743711348481
RERG	-2.34690734095518	5.41567838506433	-29.2016422596747	4.76794847658939e-50	8.76254618928361e-49	103.708809060263
C2orf29	-1.79520426734477	6.05318670238769	-29.2072569421073	4.68821325793011e-50	8.63498662176467e-49	103.637340579263
CKAP2	-2.37311405851577	6.2742623298305	-29.1957370479524	4.85328669326101e-50	8.90959019298542e-49	103.601097562553
ID1	2.52154947457651	5.48612224946422	29.2054980296691	4.71304612100704e-50	8.67117528357775e-49	103.562329442651
DPP3	-1.57610887029069	7.43077687117908	-29.2136089014963	4.59962853092974e-50	8.49052842729237e-49	103.51991963769
SNHG12	2.8738370233179	5.03503808642324	29.1640233061574	5.33867372184305e-50	9.7899100136078e-49	103.495486365733
TOR3A	-1.9801225595122	6.29436687239036	-29.1539156353992	5.5034487874291e-50	1.00810161578274e-48	103.471199349469
FRMD4A	-1.92422968533413	4.89903179988247	-29.1124297007004	6.23530329386785e-50	1.13717788753158e-48	103.450535299386
PAPSS1	-1.38116688908069	5.78656203175152	-29.1390303410126	5.75550099122318e-50	1.05311814635904e-48	103.427957605409
UBTF	1.11697822667416	7.6600751653003	29.208571146832	4.66974512837241e-50	8.61045397209484e-49	103.414072255566
RBM24	2.35221015167855	3.99414698370701	29.082497519875	6.82366232053008e-50	1.24042313748418e-48	103.361705910303
WDR75	-2.02338598147053	5.9980542409801	-29.0974432726878	6.52319193061655e-50	1.18709316482733e-48	103.306083130287
PRSS8	2.25908694578251	6.27473831540239	29.1364751081141	5.79992579747292e-50	1.06008698401024e-48	103.298228074356
TSKU	-3.06539662348563	6.67585422351375	-29.0812051498091	6.85029134212931e-50	1.24391175250565e-48	103.295019793823
XPNPEP1	-1.96047546607917	5.15320167642862	-29.0316080385265	7.95553343295118e-50	1.43991711182549e-48	103.226468068565
F11R	0.985980772511943	7.50430516468715	29.1229939460111	6.04010021723906e-50	1.10277986935705e-48	103.175280357027
CDC20	-2.36504710417581	5.81125085555403	-29.0359571248403	7.85180532475918e-50	1.4226824729282e-48	103.129359564634
U2AF1	1.38524718222814	7.65128368329932	29.1094204421934	6.29206375221355e-50	1.14627967529433e-48	103.119154092148
SMAD7	2.21955105373362	3.90186535043691	29.0082391929117	8.53704232295094e-50	1.54183040830488e-48	103.108057208784
KYNU	-1.77476602685922	7.56202136624953	-29.0588080583181	7.32880083825332e-50	1.32935862493437e-48	103.074782031646
LONP2	-2.53407083840574	5.24538308447658	-28.9688796377199	9.61512214016361e-50	1.73279420982862e-48	103.035536758241
ADSL	-1.96263156560826	5.39704807131912	-28.9380337354868	1.05552752691386e-49	1.89609477552174e-48	102.901454565876
EXT2	-1.90392782490788	5.26702413858899	-28.9296866965179	1.0825274797946e-49	1.94250961073873e-48	102.900649438014
CIDEB	-2.11063659789046	5.17338405518609	-28.9214780044172	1.10975966114194e-49	1.98498615753345e-48	102.875950400716
ANKRD10	2.38540730770979	4.02282578137825	28.9289193404782	1.08504434100645e-49	1.94493907384693e-48	102.869507146017
ANXA5	1.43765093591846	7.62388541665215	29.0257221454024	8.09812098043579e-50	1.46414027326279e-48	102.869166895268
KCNK2	-1.9475978556737	6.11438909513099	-28.9268464136854	1.09187292142968e-49	1.95508380492398e-48	102.838022485382
ADRM1	2.10153959980808	8.83553894590644	28.9988927920565	8.78145913036003e-50	1.58426237859915e-48	102.725201562379
SPTBN1	-1.73755769918991	7.9482966255927	-28.9569540951452	9.96814686634779e-50	1.79255148594409e-48	102.717113798786
BSDC1	1.20810637681664	6.38980004229096	28.9211019650723	1.11102359371873e-49	1.98512378005898e-48	102.652206379585
HMGCR	2.10077061117297	8.35253993627647	28.9613908799791	9.83530463932686e-50	1.77056657468356e-48	102.649295689774
IRS1	-1.76813919445007	7.1920280968264	-28.9097650492131	1.14981868864594e-49	2.05224842571128e-48	102.598436670533
FBXO33	1.5835443431648	5.33069272094965	28.8757987459371	1.27443279096731e-49	2.27224029809567e-48	102.583612629938
PTPN3	-2.0604309362363	5.5354658404599	-28.7879020851034	1.66399245521678e-49	2.95107209130916e-48	102.453160592331
TMX1	-2.36759050391576	6.64035044800814	-28.826937663647	1.47799809350901e-49	2.62678428436182e-48	102.44871950239
MRPS16	-1.38400260442478	6.91624752425523	-28.8503805999864	1.37652924607364e-49	2.44905054375909e-48	102.436249022836
CPSF3	-1.57741116371751	5.92875691022717	-28.8094751454762	1.55845918849156e-49	2.76684410491857e-48	102.429563770786
ANGEL1	-2.66853944466343	5.48120509698869	-28.7570149025307	1.82777380654074e-49	3.23125678018894e-48	102.400247076218
B3GALNT1	-2.59071145225754	5.32832180549795	-28.75757871422	1.82464300749611e-49	3.22913541347778e-48	102.399958226165
AGPAT5	-2.38073075871991	5.12464618326814	-28.7579878297222	1.82237461177559e-49	3.22853739484481e-48	102.384921590769
CCT7	-1.32191029393616	8.89467578562357	-28.8655809446718	1.31452267755874e-49	2.34122228535595e-48	102.359011955994
DHX37	-2.43122543131144	5.63471954045759	-28.7350173269613	1.95425120768013e-49	3.44756299548971e-48	102.279265181402
AGGF1	-2.25944791468909	5.64309859580954	-28.7062333394622	2.13318978570047e-49	3.75531220800576e-48	102.198189081518
RELB	4.64250441278542	3.64715081169715	28.6776948908231	2.32693264795231e-49	4.09207377543159e-48	102.167033577211
C22orf28	-1.87760059009198	6.28497925626528	-28.7063130110495	2.13267234441644e-49	3.75531220800576e-48	102.102585995339
RBMX	-1.25019067255228	8.44273503195142	-28.7460852686261	1.88954774908921e-49	3.33693733429439e-48	102.023325277346
LOC541471	2.78036512494994	4.4198201854024	28.6109090728031	2.85267821557338e-49	5.00085854059217e-48	101.895546140363
PLK1	-2.25670806402518	5.46930024210235	-28.6220723498955	2.75710825672258e-49	4.8383922859841e-48	101.888817327852
MELK	-2.02757346983252	5.7281265570078	-28.5955280055586	2.98985875367116e-49	5.2303763385352e-48	101.849772943807
C9orf3	2.39523158152766	3.9251588041393	28.5820022409458	3.11598436078467e-49	5.4396369989314e-48	101.834893169494
UBTD1	2.6609457210474	3.74704610363313	28.5716177512693	3.21645064381222e-49	5.60916794234782e-48	101.827868887777
RINL	2.81732785053067	2.77185831141965	28.5564649347011	3.36894420360831e-49	5.85069811642216e-48	101.810515873755
LARS	-1.53453713613924	7.38945903074655	-28.63246436328	2.67104618538147e-49	4.69228743742854e-48	101.748080534536
ZNF432	4.03580733798899	2.230327106766	28.5520860700296	3.41435583692472e-49	5.92341151625819e-48	101.742027608828
PODXL	-1.89035713770713	6.59558465271205	-28.589435753507	3.04601766869475e-49	5.32305114851108e-48	101.700460286231
PHLDA3	2.24599673768622	6.10035128560476	28.5982063394241	2.96550136051119e-49	5.19319840347531e-48	101.66799923395
EIF2B5	-1.41420353571174	6.05701592655702	-28.5651915733987	3.28025251931587e-49	5.7085268608781e-48	101.66382584265
STK38	-1.46742425762399	6.21808512207383	-28.5589233002875	3.34371699404603e-49	5.81292338964925e-48	101.618912918673
LOC100507062	3.06710188254434	3.58556872952299	28.4962731623686	4.05030569287665e-49	6.99765624046169e-48	101.617163305537
SLCO4A1	2.25700765472662	5.75165218506243	28.5706968251759	3.22551655876491e-49	5.61911863841504e-48	101.591565214485
TOPBP1	-2.28941249265523	6.25214942668344	-28.5028797535734	3.96918405487358e-49	6.8717012560772e-48	101.508169760386
RPA1	-1.19175662089096	7.039790252446	-28.5496449115111	3.43993985510573e-49	5.96161182764644e-48	101.489753684615
C6orf89	-1.45320870767807	6.42202804841229	-28.5022429393286	3.97693150931553e-49	6.87799406016474e-48	101.436722804975
AMIGO3	2.51498116984912	3.06987965005594	28.3984995578911	5.46652810048679e-49	9.36703032300626e-48	101.280484703315
SFMBT1	1.74981903583707	5.0492979590026	28.4340750237678	4.90103907738673e-49	8.42394424770972e-48	101.278469954303
PDCD7	-1.73327117349281	4.98968290523386	-28.3928773249025	5.56173773682324e-49	9.52041984755699e-48	101.247444121936
GTPBP1	1.92950797304269	5.26605378730596	28.4122935465078	5.23984138711083e-49	8.99703360965519e-48	101.195878905194
CCT5	-1.11572227397792	9.8170032629112	-28.4951642123168	4.06408543752255e-49	7.01421721951777e-48	101.175686747684
SPTY2D1	1.89946797797754	6.07387486308442	28.4381571562771	4.84004630700999e-49	8.32766815210238e-48	101.174784314716
PTK2	1.10891215782783	7.56201686438247	28.4667315345151	4.43401239415993e-49	7.64478590514749e-48	101.16346177286
ZNF329	2.36911655592385	3.79655865906476	28.3438320447185	6.46660808027753e-49	1.10467368268193e-47	101.124545443149
HSD17B7P2	4.20214342311059	3.7190281721565	28.3236261344643	6.88134679077019e-49	1.1731258280208e-47	101.102035166743
PLEKHA6	1.37867103605658	6.64507385984049	28.3991922550564	5.45491198794256e-49	9.35671262424117e-48	101.024201505954
DHX16	-2.30194127438403	5.80399052362303	-28.3095189060325	7.18672345252985e-49	1.22393852362637e-47	100.963032131619
DNHD1	3.70444870092289	3.43539379440954	28.2707451228864	8.09839321917336e-49	1.36943911220885e-47	100.938429350144
HSP90AB1	0.843992316074981	12.2065673647244	28.4414740292031	4.7910519538322e-49	8.25185920452006e-48	100.883061303154
NBN	-1.96732591005737	6.92057807757651	-28.3330839987005	6.68397796069527e-49	1.14064130014967e-47	100.880872183654
PLD6	2.1721462160569	4.08543571205625	28.2775451477008	7.93046019624391e-49	1.34512186939131e-47	100.846089357951
CPT2	-3.56946078603505	4.10236336514052	-28.2741317902085	8.01431244884215e-49	1.3579671873803e-47	100.844081900994
EFNA3	2.51015436870683	3.60054700483845	28.2520808635441	8.57800037042409e-49	1.44615401406222e-47	100.837210630773
STX1A	2.37194101611	4.37818673689805	28.2640883213387	8.26626490829533e-49	1.39641428612456e-47	100.835912100344
AARS2	-2.24869719776726	4.55778452254022	-28.2291933051073	9.20544907161625e-49	1.55037190607966e-47	100.798751496839
KIAA0494	-1.96754192972904	6.17898938852866	-28.2800350043991	7.86985344763676e-49	1.33619724932261e-47	100.797926502193
MAP7D1	1.8373113998587	6.10102926028063	28.2986588146933	7.43109680505575e-49	1.26298437975358e-47	100.748967742105
NOL6	-1.56169218379702	6.16014971751033	-28.273248665071	8.03615252362212e-49	1.36028962353296e-47	100.7455504284
VPS53	1.37746061145055	6.02298251014887	28.3027408482987	7.3382745937789e-49	1.24847715469337e-47	100.729486373808
SULF2	-1.10838468398993	10.0732937779421	-28.3544104378597	6.25963326909719e-49	1.07041008990165e-47	100.728643725268
PNPT1	-2.37463037795341	6.20087749835042	-28.2153386277165	9.60756692501289e-49	1.61646830235328e-47	100.627073575928
PWP2	-1.67350920452921	5.85111854713084	-28.1954945599424	1.02146023648488e-48	1.7168744718566e-47	100.534263494539
SRSF2	1.302330743308	8.30247843592608	28.2617218684341	8.32678459701935e-49	1.40521842180173e-47	100.469767942833
DUSP8	2.76572703278019	4.82636977027783	28.1490308067281	1.17918008821144e-48	1.97998070233415e-47	100.458958748686
SYNM	2.85825455947986	4.57188479613868	28.1272621148655	1.2613147561699e-48	2.11577010854417e-47	100.375864607181
POLA2	-2.34529760006062	5.71036706321497	-28.1026499734938	1.36115617093806e-48	2.27639758027681e-47	100.34720740807
C1QTNF6	-2.18365668349648	5.85808558917953	-28.1078865314204	1.33926616904786e-48	2.24203077188753e-47	100.31054496781
NNT	-3.18259835416888	4.9759871099018	-28.0537449477898	1.58385377455513e-48	2.64091430963709e-47	100.27246423079
DSCAM	-2.18112719462922	7.29996502471082	-28.1147938776605	1.31093413981829e-48	2.19679985514239e-47	100.23254190158
C10orf26	-2.12986694474169	5.45827224900059	-28.0355598506377	1.67574535189147e-48	2.79135112201523e-47	100.123784056722
DSN1	-2.46448413173295	5.06807143088216	-27.988821357742	1.93738368997287e-48	3.22075594742608e-47	100.050101584922
P4HA2	2.00339630878627	6.64601258243971	28.0868758201282	1.4293021086408e-48	2.38797686962125e-47	100.044454635668
RFC3	-2.08300442408802	6.02680742576856	-28.0170423658978	1.77484898429938e-48	2.95348999138535e-47	100.012792311405
HNRNPM	-1.13645050484072	8.18261239098624	-28.0731108318528	1.49157612019746e-48	2.48953283774275e-47	99.9401203331196
GPR137C	2.84317155809909	3.55345952921702	27.9544143335201	2.15601546077623e-48	3.57355823250958e-47	99.9378157201109
PPM1E	2.62957274593155	6.25267488242941	27.9670909180679	2.07270825043806e-48	3.43888618852442e-47	99.7342815184355
BRD4	1.74213525260969	6.81666518610157	27.9712997273132	2.0457733692499e-48	3.3975684039062e-47	99.6650221428455
ZNF436	2.19311442286502	4.74438896135475	27.9107587702987	2.46964370116107e-48	4.08933873843741e-47	99.6529781151055
STRBP	-1.6596598772565	6.66124835322593	-27.9058997432737	2.50728507189002e-48	4.14756038993954e-47	99.567301285284
HIC2	2.42613362177381	2.87385651626399	27.8098162129483	3.38292422481884e-48	5.55756628053735e-47	99.4945713229237
MMP25	4.81195190307472	1.48905669319109	27.8531106845449	2.95550800479292e-48	4.8793599084064e-47	99.488728333288
PPIL1	-2.05389944268196	5.62471423935062	-27.8077276262186	3.40505330438876e-48	5.58843095805668e-47	99.396453120572
GRWD1	-2.0957861476368	5.92448624033336	-27.8200796643487	3.27627076653678e-48	5.39294806098042e-47	99.3903929140083
PTPN9	-1.75582074128717	5.47308423480857	-27.8046678622047	3.43773624169881e-48	5.63653930452655e-47	99.3863947042469
ADAMTS19	-1.95787531044783	6.5178784808681	-27.823775824099	3.23869824289017e-48	5.33635363685666e-47	99.375774387058
C16orf53	-2.17090463355442	5.6574931876578	-27.7983172778225	3.5065839776367e-48	5.74379142428953e-47	99.3422837189978
SYT12	-1.99026940935021	7.05494748095848	-27.8297896310057	3.17849293045213e-48	5.24231910935715e-47	99.3163765130208
PRKDC	-2.48020998731865	9.34062622607688	-27.8703414687466	2.80095237633413e-48	4.62876754365732e-47	99.2789177072245
SGSM3	1.68438938111407	5.05832770709585	27.7951369152141	3.54158395041135e-48	5.79544520417607e-47	99.2646213534061
HSPA1L	6.91855199386403	2.40146108599216	27.8183168245188	3.29434513376512e-48	5.41736755330264e-47	99.2607770986181
NQO2	1.8918718801884	5.74796359865635	27.783093610017	3.67734595807006e-48	6.00585291042614e-47	99.1604370267433
MOAP1	1.37564168903128	5.66693591163928	27.7788836559556	3.7260327116481e-48	6.07943132386369e-47	99.1493554037939
RNPEP	-1.6218685345936	6.16114825568328	-27.7510727021677	4.06441649158742e-48	6.62507810967915e-47	99.1182681176887
KDELR2	1.26720505854078	8.42693283280035	27.7841965074284	3.66469774691646e-48	5.99104644373714e-47	98.9960446047259
HARS2	-1.34395660716882	6.1950710523576	-27.6944893260637	4.85173749332973e-48	7.90072617706391e-47	98.8980964644999
RAD50	-2.37843077038596	6.61836320206857	-27.6632644061262	5.35039062765826e-48	8.69581466054002e-47	98.8734169844035
RAI2	4.03544274152572	2.49121336842014	27.636034971001	5.82729990901065e-48	9.45254739847663e-47	98.860986248573
UBIAD1	-3.15966537647209	4.61249133123114	-27.6074441929225	6.37431743843901e-48	1.03298531822145e-46	98.8458241494161
STX6	1.13298568231782	6.87595809617351	27.6720775689861	5.20462596145149e-48	8.46713663222905e-47	98.7217319342142
HEATR2	-1.86574908024321	5.91293450262047	-27.5995824942335	6.53361992703728e-48	1.05777598896197e-46	98.680376097155
JMJD1C	2.47092997420893	6.84328872386418	27.6389728656421	5.77384460269018e-48	9.37492981896995e-47	98.6233222157433
TGIF2	-2.03290029654365	5.3328654609979	-27.5518407838066	7.59110754499965e-48	1.22423994775867e-46	98.6046431705183
NOMO1	-1.44857650394145	5.95560523138574	-27.5746371487336	7.06618358827809e-48	1.14068392210775e-46	98.5791973366725
TMEM43	-1.16621924905591	6.96060159306672	-27.5820880560315	6.90267949402753e-48	1.11536629814605e-46	98.5117301145488
TBRG4	-2.07790261983318	5.90537271963809	-27.5181153813343	8.44076162340986e-48	1.35733939797987e-46	98.4472916660775
PER3	2.10001261711429	4.45770638853322	27.4894899343119	9.23686830768689e-48	1.4810871100456e-46	98.3648776576528
PGF	7.70178976167317	2.09179710814936	27.5873526381864	6.78945876621658e-48	1.09813257646234e-46	98.36023809861
NPY1R	-2.22348568570073	6.34622103429305	-27.5029891407451	8.85241341875996e-48	1.42080385811268e-46	98.3478306883426
ADD1	-1.04540978812388	6.54493376618557	-27.5127190347178	8.58535616756669e-48	1.37926509650706e-46	98.2946063441404
GNPTAB	-2.36915513119501	5.87542754765043	-27.4548322573249	1.03028816022727e-47	1.64727908141882e-46	98.2800672388042
PNN	1.46713649075096	7.83184872020999	27.5491660873506	7.65522194371911e-48	1.23339047964122e-46	98.2668025055096
TIMP3	-1.67531272370857	7.38139233667599	-27.4854752960174	9.35442258655421e-48	1.49849964882694e-46	98.2172248023985
FERMT3	4.73528156145347	1.7714443001012	27.4339188529115	1.10053555969721e-47	1.75456212586999e-46	98.1999473253829
RIOK1	-2.21782106042154	4.79327840856388	-27.3964812398147	1.238582822987e-47	1.96341792716916e-46	98.1953894369867
YAF2	2.13426973866216	4.40126391732332	27.424186430727	1.13485523249912e-47	1.80583433951621e-46	98.1851646535086
MYB	-1.82827753668034	5.8700381528567	-27.4322501783167	1.10634458045777e-47	1.76214350129293e-46	98.1590980486939
FBXL20	2.14991666609531	4.18747512850111	27.4130748584686	1.17536073215435e-47	1.86673626633897e-46	98.1574105222859
HSPA9	0.942263093109579	10.1733356491746	27.5391426214869	7.90039059053229e-48	1.27166633528452e-46	98.1492854703729
GLCE	-3.61272600434053	4.78542364696835	-27.3691622738791	1.35023442819889e-47	2.13232488925385e-46	98.134462963272
CAPN1	-1.78746576624832	7.33394508269837	-27.4540344734656	1.03288301253274e-47	1.64985057321849e-46	98.0918996358075
PXDN	-1.70959901351322	6.27870350285946	-27.4176720731204	1.1584283123525e-47	1.84159268971323e-46	98.0614785320607
SAR1A	1.28871010146687	7.15215334268853	27.4677513931856	9.89171566338077e-48	1.58305313640555e-46	98.0559511129356
DVL2	1.66578619132443	6.03267457614498	27.4370707103815	1.08964707701131e-47	1.73886046907797e-46	98.0322790773916
GPATCH4	-1.86864605959978	5.49721330184606	-27.3715983912892	1.33987853038422e-47	2.11797056163948e-46	98.0168381127289
NAA15	-2.0352208930084	6.54542409864365	-27.4090760433804	1.19029209468134e-47	1.88865702006174e-46	98.0033071417729
EFNA1	2.39342159015911	5.65652920779477	27.3866402437624	1.27768699392701e-47	2.02348837939729e-46	97.973399096246
NEMF	-2.4145145707417	5.78167515807778	-27.3446505587282	1.45903627047332e-47	2.29763866171336e-46	97.9379342972808
MYO1D	-1.48772209642459	6.11509674009568	-27.3381713073839	1.48924655912306e-47	2.34300653384516e-46	97.8579330253267
OSBP	1.46483518155192	6.48658979409687	27.3849749832572	1.28442624643135e-47	2.03223694846906e-46	97.8480027326746
ALOX12P2	2.95520509768292	4.603024621712	27.3107393225006	1.62430593943991e-47	2.54830136315131e-46	97.8472089211591
SHPK	-1.87341406714202	5.22228770430165	-27.2840807839997	1.7673967742083e-47	2.77019153250793e-46	97.7671527131109
FOXRED2	-1.72186625871019	6.10559898071736	-27.3154147583435	1.60044247807276e-47	2.51322065758581e-46	97.7463344985249
CLDN7	-1.92320008462635	7.46626215141809	-27.3453480624491	1.45582116074618e-47	2.294736389474e-46	97.7388309786413
SMURF1	1.42432895869143	6.9358845987722	27.3349031932618	1.50472319582168e-47	2.36513070741747e-46	97.6656756393966
SH3BGR	3.60847401711528	3.12078081763602	27.193270739094	2.35744698295585e-47	3.67094444534019e-46	97.5780298976877
MTR	-2.29855220401553	6.00828168285008	-27.2411259899984	2.02522052226841e-47	3.16540074901092e-46	97.5762815383911
PEX26	-1.83354064323642	5.52310755051748	-27.2267150322836	2.11996542763906e-47	3.30730427349213e-46	97.5728502687767
TEX261	-1.07365938305774	7.21302948008625	-27.27844061068	1.79926489438325e-47	2.81750057056793e-46	97.5185767013339
BEX4	5.72545711349191	1.39873456731818	27.363871406272	1.37300484974352e-47	2.16623897236893e-46	97.4932202535106
PDHB	-2.22572552138678	4.85284230283458	-27.1749683518799	2.49859480520563e-47	3.87629865698135e-46	97.4825624818522
SLC25A24	-2.38956262331097	6.92160016944165	-27.2354454537593	2.06204627411976e-47	3.21994975615116e-46	97.4808672469063
USP10	-0.969263759314334	7.06648276851704	-27.2544606503903	1.94135994472343e-47	3.03716592287695e-46	97.4280195184987
DYNC1I2	-1.62153165243197	6.13055504247428	-27.1852244441809	2.41848120985111e-47	3.75898510720724e-46	97.3621896292227
BUB1B	-2.29575839548431	5.57212879944281	-27.1493538567513	2.71057266484333e-47	4.20126202473029e-46	97.344585977839
EDC4	-1.63634861987061	6.64200468463503	-27.1885172533838	2.39331358304857e-47	3.72332803375853e-46	97.2837201417431
KLHDC5	-2.72133544488407	4.74370147033036	-27.0895727552835	3.27867996983207e-47	5.03051778123592e-46	97.2409903377542
CHKA	1.22832677006342	5.9599809994682	27.1845644307402	2.42355786610809e-47	3.76337806432606e-46	97.2390395326805
TMEM2	1.71580617632548	7.15589074241024	27.2041270587797	2.27755254718029e-47	3.54984052181203e-46	97.2266586768381
RPL7L1	-1.92764857847049	5.92858574261188	-27.1337993989743	2.8480603032956e-47	4.39805729568935e-46	97.198623633731
DNMT3B	-2.10014604112842	4.40797339945686	-27.0808588146228	3.37098153156525e-47	5.16739643757079e-46	97.1809856798615
LOC401233	2.12282095153319	3.79070147184798	27.0910640890779	3.26314062626717e-47	5.01127307931057e-46	97.1649070542655
HEATR1	-3.10380911711762	6.02576605344135	-27.0939275998156	3.23351151571203e-47	4.97490768985907e-46	97.1531627312556
METAP1	-1.19293687775262	6.35424150670766	-27.1417796429705	2.77666492638831e-47	4.29573952163904e-46	97.1442850179688
ZNF503	2.58222820478944	3.42243459405491	27.0638401683857	3.5588804775537e-47	5.44046774283437e-46	97.1203645224751
MTMR3	1.46680049739245	6.04672671378461	27.1423348902068	2.7717651094537e-47	4.29212960097256e-46	97.1166019979531
DKK1	-2.29677620171517	6.41450477589382	-27.0931526229217	3.24150340852351e-47	4.98261976141058e-46	97.0753524324595
RCN2	-2.03529698486311	7.1483327689462	-27.1229465284194	2.94813780051717e-47	4.54840005312262e-46	97.0496127507446
ARSD	-1.81956056048139	5.38763231637706	-27.0481968817456	3.74090520380949e-47	5.71350672406484e-46	97.0250530022145
POLD3	-2.23094791234964	5.37918489606341	-27.032206694405	3.93668203187907e-47	5.99063424032261e-46	97.0051209261382
SYNJ2BP	-2.79029601696086	5.37007646854334	-27.0328891684839	3.92811865348835e-47	5.98304702740794e-46	96.9973178540525
NPTN	0.953284110117512	7.14596170852361	27.1345721670793	2.84106647707749e-47	4.39131199285064e-46	96.9927722911263
ARRDC2	1.66553201581247	5.26973208127485	27.0772518970727	3.40995055039549e-47	5.22234551326138e-46	96.9885332889735
AVPI1	2.09949040657598	5.07343721949648	27.0713165679813	3.47506754126126e-47	5.31720307045318e-46	96.9777541263154
TMPO	-1.88946915231084	8.05075256678754	-27.1156822756673	3.01709862521827e-47	4.64622075581495e-46	96.9545028388357
ZNFX1-AS1	2.2344882251077	8.1288046619063	27.1167033608555	3.00730784165906e-47	4.63541164459964e-46	96.8801179192151
CSK	-1.91597471950484	6.64951547288328	-27.0305904588361	3.95703702446458e-47	6.01613519974051e-46	96.8018254045927
SGMS2	2.91527746026709	4.26413602527668	26.9704616446761	4.7947895172328e-47	7.22414953929743e-46	96.7875238886863
TFAP2C	-1.15917738418767	7.03079446698842	-27.0453103574832	3.77550543998399e-47	5.75583892236028e-46	96.7856293360581
IER5L	2.96730358110472	6.09873313764664	27.0220877539018	4.06588261272892e-47	6.17600552364019e-46	96.6980203666803
TXNL4B	1.29738189616936	5.52016717910127	26.9984462463711	4.38466924974686e-47	6.64183124424019e-46	96.6970596046886
FBXO45	-1.84950927156547	6.44056047750177	-26.9870994921608	4.54651253649539e-47	6.86244365165603e-46	96.6884079487988
NIPSNAP1	-1.23618188613392	6.41369729316043	-27.0035236200882	4.31414312977983e-47	6.54122662760089e-46	96.6730061421131
EXOC8	1.90435630802743	5.28691874534287	26.9932885822865	4.45750182169077e-47	6.73416987045677e-46	96.6699617558126
VARS	-1.69152711298237	7.09878446247444	-26.9970498938882	4.40426811953803e-47	6.65976311312424e-46	96.6537674685897
SF3A1	-1.18480694308531	6.80701185759114	-26.9981772553725	4.38843788859448e-47	6.64183124424019e-46	96.6462084208554
C11orf73	1.68011250920724	5.08876327003697	26.978446562372	4.67397263359494e-47	7.04846873978736e-46	96.6419429900386
KAT7	1.29880056790111	6.78772194119572	27.0036382436337	4.31256425636819e-47	6.54122662760089e-46	96.6123712299876
TBP	1.61977502844977	4.70142201575562	26.9449599076619	5.20216120634937e-47	7.82382590062831e-46	96.5990128747747
HSPB1	2.57045046336124	9.38502091054657	27.0455569818407	3.77253662635595e-47	5.75583892236028e-46	96.5862347744088
FAM46C	1.99463305930048	4.75801050615648	26.9399731664564	5.28581419134651e-47	7.94249384870431e-46	96.5531951751558
SLC37A4	-1.67675152107612	5.6861651015939	-26.9249718541401	5.54573555180941e-47	8.31065245237102e-46	96.5517277753216
SFXN5	1.48930536441124	5.80539228472666	26.9355935034909	5.36040216820299e-47	8.04733984389828e-46	96.4800172526391
CREM	1.69263204526453	4.75965648454658	26.8989501789632	6.0275727996131e-47	9.01655881044092e-46	96.4753839056232
WDR77	-1.77128071045214	5.45407125873491	-26.8895260119419	6.21231450736957e-47	9.27631676975435e-46	96.4482932334623
TMEM168	-3.27771778929631	5.0359289750157	-26.8372810502048	7.34515211242473e-47	1.09288544420099e-45	96.4419484141637
CTPS	-1.14489427370056	6.52130529647733	-26.9205754631178	5.62432602870826e-47	8.4208799018905e-46	96.4250462111002
STT3A	-1.21122127686549	6.94686623227382	-26.9257195706679	5.53247993188133e-47	8.29822371128102e-46	96.4137101271483
SAT2	2.2131790194719	3.90571542958012	26.8512352060718	7.02360448489686e-47	1.04690518186645e-45	96.3939562189005
LASP1	0.993146949255809	7.67559208872058	26.9523407567621	5.08079162303711e-47	7.64816913624416e-46	96.3844886195722
SLC25A43	-1.46192050693753	5.62552782860352	-26.8714846839616	6.5820695469983e-47	9.81967271222119e-46	96.3812891263765
PRR15L	-4.00994600346699	4.15669579772605	-26.8318551825317	7.4741554609448e-47	1.1110913415897e-45	96.3644499611495
SMARCA4	-1.49834616381405	7.95960077190405	-26.8937134410012	6.12953344036036e-47	9.16088626064223e-46	96.2270650367166
ERLEC1	-2.48287346061815	5.61343179827363	-26.7923077320574	8.4861286928107e-47	1.25929029510706e-45	96.2239988545599
NCRNA00263	2.2805737729017	4.04512980841165	26.7734550186988	9.01614551701633e-47	1.33557145816281e-45	96.1593281825579
ACHE	4.63307614744135	2.79625871926519	26.7488164819695	9.7595177931813e-47	1.44313152584584e-45	96.1223518211509
NAP1L2	2.26685558213627	3.90753965572086	26.7656491470846	9.24525964195622e-47	1.36829842700952e-45	96.1194455396209
HOTAIRM1	3.77974861193346	1.95076983618813	26.7305723113154	1.03495560869412e-46	1.52902805651948e-45	96.062135794073
KIF23	-1.6963238844835	7.00670045513379	-26.8081376293574	8.0654376913341e-47	1.19792522157968e-45	96.0387704106159
STK36	-2.04891260001882	5.14141000060703	-26.7251469594443	1.05318668043308e-46	1.5545890594495e-45	96.0152790223037
ST8SIA4	-3.13871887975546	4.53281956330903	-26.6979526375824	1.14957064121051e-46	1.69386955097838e-45	95.9985811515709
SQSTM1	1.78439977647957	9.89584571507719	26.8432172498382	7.20658668790098e-47	1.07322311458999e-45	95.9521920359201
GUSBP11	2.34385497904267	3.30376287071426	26.6855266920416	1.19652764385151e-46	1.75995851501958e-45	95.9349204621207
GABPB1	1.31974016348807	6.57968601663427	26.778527730072	8.87033302112332e-47	1.31513696316726e-45	95.8908195398284
C2orf44	2.42226074507668	4.62554940813733	26.7243873050532	1.05576511447469e-46	1.55702079139989e-45	95.8826758514337
HIBCH	1.93342852458325	4.88448316190255	26.6805109263424	1.21602588981402e-46	1.78706651856324e-45	95.7079760600765
SRPK1	-1.66198346932275	6.47943325309557	-26.6896341963967	1.18079527450773e-46	1.73834684602705e-45	95.6886822014479
NUP85	-1.66490141734465	6.03843711857227	-26.6581547491745	1.30690746145895e-46	1.91725617416136e-45	95.6539317870081
TP53	-1.15407266074409	6.90017374161109	-26.6611955393936	1.2941544176552e-46	1.90021408962824e-45	95.5622427238514
UCK2	-1.79162040923673	5.09382635205579	-26.589475591241	1.6312897299616e-46	2.38476306327602e-45	95.551103887163
IFNAR1	-1.96670243012441	5.70685658059171	-26.5999605122313	1.57695504158354e-46	2.30734874150858e-45	95.537990484027
PEX11B	-2.74374873022032	4.51829503180979	-26.5556054870859	1.82005985747917e-46	2.65376469542124e-45	95.5350928254005
C14orf135	-3.11212875205691	4.82617177898395	-26.5513765712705	1.84512766994034e-46	2.68797170314305e-45	95.5238184895425
COPB1	-1.56573576991006	7.38689817627415	-26.6396805491468	1.38716007876694e-46	2.03320465883421e-45	95.4708311164381
BAHD1	1.35571626943625	6.0367747920429	26.6288079457764	1.43669679966895e-46	2.10396823797404e-45	95.4500704294032
COPG2	-2.47577083105871	4.60819080704162	-26.5245706233621	2.01233344257099e-46	2.92645778204845e-45	95.4382788981179
NR1D1	3.63644266185343	2.21432050219991	26.5232444849286	2.02099142952321e-46	2.93649527952616e-45	95.4063837898017
DPY19L4	-2.56776516340594	6.08317392779011	-26.5564425367526	1.81513894506327e-46	2.64889910272583e-45	95.3851713807804
AMIGO2	-2.40724194939138	4.88248939908602	-26.5134453763968	2.08614282135547e-46	3.02852886669695e-45	95.3841935129611
DNAJC14	-1.30716866051538	5.84385301595599	-26.5376541429527	1.92889479099336e-46	2.80755757045891e-45	95.2573723859708
PEX5	-1.8094704179568	4.90933919774335	-26.4713342670857	2.39113971210459e-46	3.4592924347091e-45	95.2022750847719
WDR36	-2.62105832747973	5.5940050922268	-26.479159436603	2.33124311317657e-46	3.37555929218744e-45	95.1958305539934
DYNLL1	1.44405586673375	7.46873458352603	26.5750803273206	1.70897939456899e-46	2.49615470696697e-45	95.1582727869594
LANCL1	-3.08596347685958	5.08102965984459	-26.4276339839714	2.75535684278609e-46	3.95881338820915e-45	95.1113675631763
SH2D5	3.63943444251828	1.53604736302231	26.4507455186571	2.55625701922365e-46	3.68859727260538e-45	95.0743755719414
PCYOX1	-1.77862412662553	6.60818016322384	-26.4870207194733	2.27259381444651e-46	3.29348864409042e-45	94.9970003783723
PARN	-1.72088265954553	5.6237699578565	-26.4241542648517	2.78666027980137e-46	4.00035249093547e-45	94.968303977475
LOC493754	2.03718956423376	4.00119447236721	26.4008839255761	3.00542753554438e-46	4.29963816120139e-45	94.9408055076499
TM9SF2	-1.5083740499077	6.92618604765951	-26.4427324227765	2.62358845004034e-46	3.77273372643806e-45	94.8521991860446
CHP	1.05210630307179	6.50432153657051	26.4558769589834	2.5140574965479e-46	3.63164516661303e-45	94.8468533334061
ZNF292	3.29954040026424	6.86843242050528	26.4434703402911	2.61731387808155e-46	3.76694985344542e-45	94.8136504004273
HLTF	-2.21091940704075	6.80670064866546	-26.4110414621983	2.90788090600617e-46	4.16721510471699e-45	94.8004259373747
METTL17	-1.96817909968107	5.28718437429502	-26.3517658974466	3.5258023998707e-46	5.02261663845294e-45	94.790988203526
DLGAP5	-2.42078362956282	5.76555141353828	-26.3690218214753	3.33336218495627e-46	4.75252763693168e-45	94.7747776970645
RCC2	-0.934661955935453	8.28841298766162	-26.4558083838583	2.5146167800394e-46	3.63164516661303e-45	94.7723564362468
CD68	3.22141194181777	2.37374155924625	26.3052607917377	4.1021405923081e-46	5.7893839042836e-45	94.7297511665685
PRPF8	-1.54785182883889	9.08181889535798	-26.4495237584623	2.56640931777421e-46	3.70005426124619e-45	94.7254428508659
DCUN1D2	1.88580087304251	4.19826141499904	26.3345674388126	3.72875863846168e-46	5.2995983784249e-45	94.7239061765358
C12orf49	1.6314851239493	5.99791299320746	26.4064736032973	2.95134623614487e-46	4.22588308675401e-45	94.7117231260877
CD24	-1.49686809692818	9.50274167090336	-26.44467794801	2.60707813436565e-46	3.75545001887434e-45	94.687755306232
PCMTD2	-2.11441667286268	5.77822558846573	-26.3331143390002	3.74643726598966e-46	5.3142847189492e-45	94.6649960739912
C18orf25	1.56767522277831	5.61062281430336	26.3759648675986	3.2589542481162e-46	4.65040536224363e-45	94.6612302966535
PCDH1	1.86499839283696	5.18765022408441	26.3448167359794	3.60643128718076e-46	5.13310271036689e-45	94.6603603756645
LIMK2	1.56956652282409	4.33630654215541	26.3342251892102	3.73291490659204e-46	5.2995983784249e-45	94.6487221882607
PSMC4	1.34572798628413	8.002986269397	26.4200020748957	2.82448311632602e-46	4.05117115243879e-45	94.6391857693974
APBB2	-1.57185694235744	7.15310065662488	-26.3762351348368	3.25609194547608e-46	4.65028878703177e-45	94.6280797295849
TXNIP	-3.64133828753139	4.83387758930209	-26.2707835616441	4.59001253480868e-46	6.43448194737136e-45	94.6101246774258
TBC1D9B	-1.37083858688726	7.83344950178001	-26.3782406338088	3.23493151082852e-46	4.62401663137574e-45	94.5676185695739
PROSER1	-1.88257130742403	6.21419685985599	-26.3207127738329	3.90079902373832e-46	5.51920159670048e-45	94.5652969556742
RRS1	-1.9971428823719	5.67198306238433	-26.3157371122659	3.96452019080159e-46	5.60461839991257e-45	94.5536476284545
FAM20B	-1.51612403726282	6.49485814155596	-26.3342603811691	3.73248732108914e-46	5.2995983784249e-45	94.5411944412178
RBM15B	-1.74727912456678	5.36503644085418	-26.2938669729185	4.25729174290393e-46	5.98813684678934e-45	94.5370733575094
SOCS1	4.60784893773273	1.69538940590711	26.2821125547009	4.42356163333035e-46	6.21677687023671e-45	94.5300984300409
ESPL1	-1.96177777772435	5.89644998544105	-26.3035828570555	4.12462602910835e-46	5.81357701792062e-45	94.5185994622115
TNXB	6.91588716302847	0.521061823147776	26.5014015271356	2.16912942891948e-46	3.14627238241538e-45	94.4945560450953
CRTAP	-1.06061038848487	6.69046623295725	-26.3245333777906	3.85257225161407e-46	5.45558156951682e-45	94.4900324534727
ZKSCAN5	1.44664937524709	5.08868034185867	26.3026593542311	4.13705458609203e-46	5.82391421698679e-45	94.4861011832409
SYPL1	-1.78637245173629	7.00172799110351	-26.328584807727	3.80208867560941e-46	5.38865517041456e-45	94.4760061701639
MED22	-1.78268883640347	5.3247359166319	-26.2670946468006	4.64556435639862e-46	6.50145759802599e-45	94.4650089701851
EYA3	1.68705225141032	5.43835097876898	26.3138209039751	3.98933941688811e-46	5.63494192635445e-45	94.4629733977246
TARBP1	-2.15837393850144	5.07918989944095	-26.2410044717405	5.05831426237717e-46	7.07318124782573e-45	94.458414833747
SLC27A2	-1.91172233578471	5.26795092945627	-26.237149510371	5.12236211790289e-46	7.15675723139581e-45	94.4483296277049
CDK1	-2.15204836569068	6.71044490359801	-26.2810223376963	4.43931126172562e-46	6.23367267347601e-45	94.3935516163598
ZNF687	-1.78747544893823	6.43838451805292	-26.2690001867474	4.61678442181709e-46	6.46659151343962e-45	94.3836140706603
HMGXB3	-1.35262530984019	6.25995546056181	-26.2711218435902	4.58495197079459e-46	6.43277992949403e-45	94.3629747506196
C5AR1	5.02890212520431	1.49008371404036	26.303463122029	4.12623530272171e-46	5.81357701792062e-45	94.3335189818038
DNAJB5	3.50531547644148	3.26439722128384	26.1649758450843	6.48469482172268e-46	9.00747808957559e-45	94.2697934811154
CASP2	-1.68496383304494	5.256814790949	-26.2063581448956	5.66420912617537e-46	7.90719811570592e-45	94.2625756650419
MZF1	2.67965966823738	4.29761623988998	26.2009182397214	5.7657830237364e-46	8.04228150867119e-45	94.2464906401002
DSE	3.18351906425075	2.91740037318943	26.1381158545096	7.0804362584268e-46	9.81053984970421e-45	94.1862526028392
TBC1D15	1.72176893509688	5.48706992044039	26.1861605503696	6.05069096976089e-46	8.42562496072282e-45	94.086421221995
PLEKHF2	1.78256188801932	6.45449281537412	26.1919186849134	5.93787388224313e-46	8.27541690055284e-45	93.9952347175825
OXCT1	-1.84103317128432	5.36570133890687	-26.1092710941048	7.78186912140338e-46	1.07379520780817e-44	93.9622141106929
CHTOP	1.22953504899636	6.4561912349259	26.1842908042724	6.08778738054243e-46	8.4699797982003e-45	93.9547067039747
COPG	-1.30512253411078	7.68814792316545	-26.1840454333965	6.09267262451265e-46	8.4699797982003e-45	93.9468492252673
ADCY6	-2.36392052374607	5.0833044932419	-26.084566424219	8.43814099152192e-46	1.1590669800256e-44	93.9374478448243
ARFIP2	1.49193856065625	6.00782276751224	26.1550046544779	6.69971086864939e-46	9.29842029604086e-45	93.9095547367181
MRPL30	-1.4773214825216	6.08969382870981	-26.1232844747178	7.43274792542777e-46	1.02731633309797e-44	93.8735369090741
LOC730101	2.51744282798892	2.41996953598406	26.0456857022965	9.58600276013139e-46	1.3076371138698e-44	93.8655507168878
PAIP1	-1.75258996684323	5.79790807651291	-26.0844478113803	8.44142299492458e-46	1.1590669800256e-44	93.8074890454691
LTV1	-2.40116384803589	5.22853483858171	-26.0494772204506	9.46745595982752e-46	1.29359343451058e-44	93.7820828803668
CHMP2A	1.6318110062432	5.35078827466719	26.1094414444259	7.77752731150651e-46	1.07379520780817e-44	93.7746154308925
FH	-1.37347777720743	6.18217856349225	-26.0861596529313	8.39418110484385e-46	1.15447602629448e-44	93.7710104907063
TNKS1BP1	1.42930515429523	6.34177662112063	26.1273565009687	7.33429400278565e-46	1.01454700498418e-44	93.7684795677496
NARS2	-1.98591550400761	4.71850997992812	-26.031545748294	1.00414679067619e-45	1.36753672046161e-44	93.764045408941
SMARCD2	-1.07360269576782	8.5448599381229	-26.1484094273184	6.84586658214564e-46	9.49338911441159e-45	93.7494250103526
CDKN2AIP	1.9048732367045	4.64731006199635	26.0494731734805	9.46758170199085e-46	1.29359343451058e-44	93.7427748501427
FBRS	1.42729091788344	6.23983556289841	26.1073415725327	7.83121890482973e-46	1.07971397332541e-44	93.7103358837039
SEC61A1	0.96169888962813	9.06710080628817	26.1361123889793	7.1270253962603e-46	9.86691827210738e-45	93.661489255755
FLOT2	-1.90476574548587	5.9741966247771	-26.0429048964373	9.67389921637312e-46	1.31855167477281e-44	93.6597029290238
NPC1	2.2634526657695	6.80927077703324	26.0906656071152	8.27110074426408e-46	1.13848468186891e-44	93.6525696161934
PRKX	-2.45004649425409	4.36427127179871	-25.9803755320288	1.1880111784119e-45	1.60746755240782e-44	93.6511338034586
CLPX	-1.43661554231448	6.24736414820491	-26.0529108338968	9.36137598328587e-46	1.28117554782711e-44	93.629645882733
SLC35B2	-1.47503183109414	6.212066058356	-26.0460673772549	9.57400171556908e-46	1.30706616074431e-44	93.5991785618618
SH3BP2	1.52420374678197	6.14612145530408	26.0538278863397	9.3332474846919e-46	1.2789670032033e-44	93.579782851265
BNIP3L	1.86444025611957	4.95756539904368	26.0202361218287	1.04214348274789e-45	1.41812917863919e-44	93.5574836635599
LYRM2	-1.68161545506581	5.91829196237125	-26.0099536366606	1.07794708355429e-45	1.46565748173675e-44	93.5498114797492
LRPPRC	-1.21720494925665	8.47160249384469	-26.0793250813553	8.58440401462853e-46	1.17773234405781e-44	93.5410625003584
ILF3	0.818736720477659	9.16051707682252	26.096846147665	8.10523424995737e-46	1.1165727973335e-44	93.5267990468671
C14orf167	-2.74974566485246	4.60192865894042	-25.9370773232661	1.36991709666934e-45	1.84316118460966e-44	93.5184096814028
NUMBL	1.84450407657662	4.94581569502748	25.9904455238781	1.14932128583214e-45	1.55763769726554e-44	93.4497436332751
EGR3	1.87090207621682	4.86247048957442	25.9931970434104	1.13897251827555e-45	1.54611821393184e-44	93.4463861065867
C20orf43	1.11310209969626	7.80404764686319	26.0536860976226	9.33759095259046e-46	1.2789670032033e-44	93.4384057667428
ACAD9	-1.45623547840492	5.71821170636111	-25.9667724419506	1.24237070459118e-45	1.67966108840605e-44	93.4270600242297
SORD	-1.91881739257169	4.79101008331398	-25.9029822443574	1.53274934783045e-45	2.0572793012132e-44	93.3314447267871
SCAMP2	-1.63070783887779	6.57997867590433	-25.9555604277817	1.28905723235541e-45	1.73856396402515e-44	93.3238005228476
CASC4	-1.74743256461009	5.94300092561227	-25.9392967579322	1.35994329419756e-45	1.83121510886957e-44	93.3207827365051
SAP30BP	1.16822027263933	7.21346322438719	26.0057811018632	1.09282746127747e-45	1.48468289702717e-44	93.3174287611764
MAD2L1	-2.47819877519531	5.66309740108799	-25.9178166504399	1.45963054458467e-45	1.96228788003489e-44	93.3151272605098
CREBL2	-2.0248604794534	5.13662358027294	-25.8795767494925	1.65570582835359e-45	2.21520194187083e-44	93.2556602650333
CPNE3	-1.9267926689616	7.92227932191488	-25.9586015167554	1.27622202145545e-45	1.72264221846819e-44	93.2069479115013
HYOU1	1.16474588670436	9.2049344201938	25.9883233069037	1.15736793129995e-45	1.56727297838546e-44	93.1775301386828
C12orf11	-2.48683046712167	4.79132436950135	-25.8386101809958	1.8953692336839e-45	2.52574940750036e-44	93.1694677254181
ATP5B	-1.0419205218682	10.0010824166319	-25.9925912872751	1.14124273481115e-45	1.54794351151514e-44	93.1657320772598
MLF2	1.20772812521531	7.12891386592856	25.9607341711369	1.26729792502533e-45	1.71197823086621e-44	93.1650057013372
ADAR	-2.04098265220507	7.7771958254672	-25.9451631784104	1.3339317399763e-45	1.79763693951359e-44	93.1556306195219
AHSA2	1.76666139323637	5.44662855817385	25.9118827368748	1.48844689958774e-45	1.99942055812894e-44	93.1556251535944
MEX3A	-2.97043498938318	3.77985653759825	-25.8179444532407	2.02925692170586e-45	2.69986418127358e-44	93.1345685848374
TM2D2	1.40690231020747	4.92664328998717	25.8827932161523	1.63823609113531e-45	2.19358369801016e-44	93.1198769864218
C19orf2	-1.44405791409535	6.34450440883183	-25.9001951279812	1.54689398188791e-45	2.07459943489121e-44	93.1145826156414
ADH5	-1.46190522712916	6.0461110599956	-25.8872479102554	1.61434775710924e-45	2.16332947835697e-44	93.0964425303391
PPP2R5D	-1.51432356195454	5.44205571298069	-25.8611812215278	1.75929171564414e-45	2.35003152175979e-44	93.0633481957719
MICA	1.58841404537521	5.37297634120052	25.8781521551672	1.66350322477444e-45	2.22385515036992e-44	93.0522069019868
GGA3	-2.05734788851521	5.44277251990578	-25.8148764601197	2.04993136336469e-45	2.72520287129659e-44	92.998749034594
CEP78	-2.17273524675434	4.73799421147951	-25.7768382282048	2.32462620824802e-45	3.08059023032805e-44	92.9473441105413
ACSS3	-2.75297889007089	4.34850039196725	-25.7512289354347	2.53020587555709e-45	3.34242994177068e-44	92.9156622262826
PBK	-2.7487811957154	4.65003996862297	-25.7504513060653	2.53672743948455e-45	3.3484001340126e-44	92.8907514462914
FUBP1	-1.06357580729732	7.09185198545167	-25.8484321457759	1.83489525217997e-45	2.44711229644799e-44	92.8383530963027
ARMC8	-2.14690012844091	5.0359726475894	-25.7468700008379	2.56698150414288e-45	3.38566235609507e-44	92.8227328079726
SPTSSB	-1.84575012225697	8.69099426422077	-25.8578388112617	1.77880330113546e-45	2.37419843640777e-44	92.8178492088088
LOC100216546	3.41458256184602	4.9905240869775	25.7735061884612	2.3503904239944e-45	3.11226678154254e-44	92.8148099411114
FAM43A	2.97259311445847	3.1591437026077	25.7113173407159	2.88779722974793e-45	3.79980494652276e-44	92.7691229983031
HIST1H2BK	1.77188993770676	6.8692401322211	25.8265360243729	1.97247275269206e-45	2.62640400605271e-44	92.7601587462119
ENO2	1.32250528977579	5.90942740079228	25.7891782335521	2.23166621416657e-45	2.96209410839061e-44	92.7358431982648
AAK1	2.20226470269287	6.12427573149058	25.7877396773258	2.24230716105791e-45	2.97385764960607e-44	92.6987340491715
CYTH3	1.7477045420358	4.34084456202662	25.7375205076675	2.64769076389044e-45	3.48661262482707e-44	92.6803209155027
INTS8	-1.64483795058866	6.32010815301697	-25.7661387116543	2.40838505456433e-45	3.18401831245328e-44	92.6759814947457
THUMPD3	1.3669333459228	6.68266370324284	25.7921740211339	2.2096696900988e-45	2.93522763282068e-44	92.6463531011719
ZBTB9	-1.79204827418007	4.52789890907697	-25.6930370793064	3.06820327193613e-45	4.02767908319152e-44	92.6332779032382
KLHL24	2.80202904243252	4.98928081901282	25.6918600842276	3.08020118961677e-45	4.04025762314909e-44	92.5577685150423
C10orf137	1.59598520209523	5.70640561798565	25.74222332213	2.60677881659263e-45	3.43544278397912e-44	92.5377259937104
MRPL15	-1.75137121385383	6.09636036644537	-25.7096034291666	2.90424706711421e-45	3.81844559358633e-44	92.5327049698269
ALKBH5	1.23352143212157	7.2766710604757	25.7686911375585	2.38813146095686e-45	3.15973975894323e-44	92.5188315008632
PPP3CB	-2.30313044160075	5.39568187545557	-25.6304708901024	3.77627942355943e-45	4.93780274273713e-44	92.4288012630849
AP3B1	-1.65300806901256	6.15663519350473	-25.6389158747323	3.6718281971798e-45	4.80498081139554e-44	92.2984189379289
EIF2C1	-2.18802608697228	4.92133151143904	-25.593767949535	4.26621076176034e-45	5.55670629125233e-44	92.2948589522789
AP4B1	2.23810737647116	6.59918364442524	25.6683085569597	3.33048210135732e-45	4.36170576844948e-44	92.2683695920701
PQLC1	2.26469023722891	4.42858290541973	25.6133622543782	3.99716652423815e-45	5.21440038622144e-44	92.2618189421614
SPAG9	1.9324634842664	8.51969115069591	25.6931934548221	3.06661278082765e-45	4.02767908319152e-44	92.2224754562365
SAMD4B	1.61865271585679	7.10170880201613	25.6710214359795	3.30063715960178e-45	4.3260075123182e-44	92.2206250489878
LYPD6	-3.12852879332499	3.87956511578535	-25.5381077437062	5.13442577293754e-45	6.65128866201451e-44	92.194791701651
ZSCAN22	1.9276149168668	3.48317624832796	25.5463316481636	4.99570864369254e-45	6.47660708194682e-44	92.1562991005253
RND1	4.64091087813481	3.32648936926284	25.5319765943287	5.24036597477621e-45	6.78327248933107e-44	92.1516842449182
NXT2	2.05423140941501	4.55964224170849	25.5845598974924	4.39888253219684e-45	5.72059964762519e-44	92.1498356304212
RNMT	1.76818227560541	5.9378078842753	25.6230401451605	3.87066277716239e-45	5.05726283478624e-44	92.1483546553626
NFKBIZ	2.16086231358981	4.85809908122177	25.5833596187825	4.41648035092892e-45	5.7390223301426e-44	92.1431745842699
SLC9A5	4.66839060971368	1.49132036549449	25.5932967965378	4.27290021876596e-45	5.561088191334e-44	92.1418016047427
HSPA4L	2.91146612072749	6.18105800431187	25.616367114287	3.95744855459251e-45	5.16661745722132e-44	92.1106258716655
PSMD5	-1.69039315411307	5.81611199680719	-25.5737810564204	4.5594849068572e-45	5.92025043340681e-44	92.110157539072
GPATCH3	1.98321921372621	4.12696275573674	25.5246446635121	5.36995399631708e-45	6.9402713009588e-44	92.0411445619204
PGR	-3.26749879175284	5.26038455899292	-25.4972512057301	5.88338931309154e-45	7.57458066760145e-44	92.0065535184902
FANCG	-2.01130185564134	5.18711141595287	-25.5060817514091	5.71268544882883e-45	7.36614891643896e-44	91.9852052746722
PITPNA	0.890334074896996	7.23986034943072	25.601785682516	4.15398033609026e-45	5.41474412632686e-44	91.9808895326248
MED14	-2.3989710963255	5.92467093191696	-25.504625876871	5.74048119060183e-45	7.39628716730547e-44	91.9566036491919
DNAJB11	1.25091993795919	6.99690561336563	25.5688888550059	4.63431672627394e-45	6.01274731809196e-44	91.8860747010017
ABHD16B	3.30544766348108	4.339732522253	25.4811550973659	6.20789528303789e-45	7.97395089965635e-44	91.8594789043653
LTBP1	-1.97800764577061	5.06444533257948	-25.4582665537389	6.70068962431921e-45	8.59373721450264e-44	91.8395327176477
CEBPZ	-1.7822084074341	6.05331387811805	-25.4918305434633	5.9907159762493e-45	7.70682569129179e-44	91.8092240743505
TRAF3IP2-AS1	3.27812167931056	2.34589417576228	25.4228545211065	7.54206027756656e-45	9.64322752920667e-44	91.7935249074713
ZNF207	-1.00677540421539	7.08678737453412	-25.5252671032186	5.3588282399116e-45	6.93124852933346e-44	91.7778908234536
MIR5047	1.72028372631873	6.1313391332758	25.5154062559072	5.53785158686272e-45	7.14622144588674e-44	91.7485631629336
BRCC3	-2.14057047684395	4.78691297867671	-25.4196824133457	7.62244335912782e-45	9.73855941467178e-44	91.7358066999711
SCYL1	1.36545708401882	7.13204877664268	25.5184376239344	5.48218412375246e-45	7.07984921124603e-44	91.7056546818171
H2AFY2	-2.10159551087597	4.85940725042848	-25.3996883049401	8.14938378296505e-45	1.03879797550539e-43	91.6963702926685
SCAMP5	-1.70970244924611	5.50800635801834	-25.431163777158	7.33552855596275e-45	9.3863335554645e-44	91.6790640948673
PPP5C	-1.84732485120349	6.09528058952803	-25.4415134856926	7.08623830104722e-45	9.07429168045281e-44	91.6558495391229
NEDD4L	1.46262595632433	5.39657279606342	25.4444725904447	7.01654684968294e-45	8.99193329609943e-44	91.6297103758039
METRNL	2.45485340217844	6.53680402504205	25.4879056286919	6.06965832985458e-45	7.80238016206672e-44	91.627616256482
LOC652276	3.20581972204615	2.82576313506312	25.363481021794	9.19897034652207e-45	1.16725022818843e-43	91.6251543727153
ZBTB1	1.57968957716532	6.55732838748259	25.4678568381497	6.48957803319925e-45	8.32937091536641e-44	91.5710383706736
MYD88	-2.6156723501704	4.97061804629953	-25.3585544459577	9.35195789654124e-45	1.18576303155236e-43	91.5584460179913
CLCF1	2.61407314444909	3.527128311005	25.3477188325252	9.69753437485147e-45	1.22771812933396e-43	91.5556289842205
DNAJC11	-1.57486613802126	5.57026347477615	-25.3894277486687	8.43391489089994e-45	1.07424823027731e-43	91.5233016062537
FKBP9	-1.74900878586034	5.22608200600258	-25.3581327232454	9.36517253126798e-45	1.18653898040095e-43	91.4851667157081
AP3B2	2.74059473961805	3.18784909839729	25.317690841028	1.07240442471894e-44	1.3535767244528e-43	91.4579890427162
SDC3	1.54846576089169	5.40564362840751	25.3873347662628	8.49317395595962e-45	1.08097291658652e-43	91.3877334398905
ERF	1.77305340605702	6.72839574017194	25.4116917555254	7.82878309410257e-45	9.99454721112759e-44	91.3818951389645
ATXN7L3B	-1.23364704692812	7.35809121352165	-25.4070737254669	7.95059252078762e-45	1.01423119235433e-43	91.3408707429236
ZFR	-1.6135588648751	7.00905411248039	-25.3669907824987	9.09152202945319e-45	1.15536941049069e-43	91.2914343802382
BTBD9	1.65255174025864	4.3793126061075	25.3196768753285	1.06528865627297e-44	1.34561083742516e-43	91.2878702258415
MRPL35	-1.8124843650019	5.38344463924323	-25.3144619214884	1.0840758211144e-44	1.36727632219587e-43	91.2795808115974
WDHD1	-2.31590448903482	5.79854128681008	-25.3061269540146	1.11479954661051e-44	1.40390870613812e-43	91.2733923247069
SERPINE1	4.06969832584671	2.89863485033743	25.2661118626674	1.27498966966463e-44	1.5984203324941e-43	91.2723461377251
SLC39A11	-1.51424192833647	4.97723718526899	-25.2946505323513	1.15854585981366e-44	1.45680608718222e-43	91.2675382981924
SORT1	-1.37833994433413	7.0322960235684	-25.3646263221416	9.16376788913229e-45	1.16366631873841e-43	91.26650478196
DDR1	-1.52159922930543	8.51659624946711	-25.368187836983	9.0551654839632e-45	1.15162423995286e-43	91.1897538573264
SUGP2	-1.3727748028725	6.54591623882319	-25.3104815134171	1.09864008006234e-44	1.38460110768369e-43	91.1372818123227
CDAN1	-2.18637525205208	4.16868585050288	-25.2180247658344	1.49854311077965e-44	1.87027126751335e-43	91.12236986827
SNX17	-1.73221815976316	6.14714962792414	-25.2813226562712	1.21152816407616e-44	1.51999977614477e-43	91.0984074191525
SEPT9	-1.32839286619628	8.29310622261623	-25.3344874285223	1.01370406184359e-44	1.28142000984673e-43	91.063093742556
TRUB2	-1.79385016103376	5.54687148066469	-25.2531610668099	1.33165929721075e-44	1.66696632384376e-43	91.0605473847286
TMEM57	1.48537797738133	5.62966247294595	25.2818396467334	1.20942810792304e-44	1.51850417994782e-43	91.0457211160436
MED24	-1.82763556060492	4.99269040922736	-25.2206063704871	1.48559349222825e-44	1.85688083438155e-43	91.0446148978605
SFXN2	-2.09137541427387	4.3790944591322	-25.2024277449243	1.57923808175714e-44	1.96658061647851e-43	91.0397959339162
TMEM203	-2.90513336547087	4.28716173814934	-25.1838589549974	1.68104593076406e-44	2.08404834292796e-43	91.0187973570305
QSOX2	-1.76997010717267	5.30065902828757	-25.218329103539	1.49701061759472e-44	1.86975396330501e-43	91.0104664295403
IGF2BP2	5.61155260386313	1.35774346763297	25.3373198898137	1.00412949286801e-44	1.27027697721063e-43	91.0049688391631
RAB11A	-1.20374407819197	7.71670937954676	-25.2997024012283	1.13907949969337e-44	1.43340598591963e-43	90.9782462515851
GPSM2	-2.12555764763294	4.66131659604327	-25.1888265711956	1.65317814427451e-44	2.05102012498864e-43	90.9780656240578
E2F8	-3.35691090302611	4.16675113350399	-25.1737963331079	1.73895696218403e-44	2.15265109071545e-43	90.9715840268865
MBNL1	-1.87391335832415	7.06375401252895	-25.2517816387317	1.33784315169229e-44	1.67345466483933e-43	90.9122085620636
ERAL1	-1.68109424013635	5.7589927369385	-25.1977574958953	1.6042431838679e-44	1.99474817895961e-43	90.8628483705876
NPIPL3	2.72859091162218	3.80528956175699	25.1591930742371	1.82659876840758e-44	2.25613277716753e-43	90.8455221220261
MRPL19	-2.02146954249749	6.0701090730076	-25.2101251782866	1.53887995716745e-44	1.91775174393953e-43	90.8428883297971
ELOVL5	1.4411139407094	8.83050399386075	25.2863873264788	1.19111255846357e-44	1.49663158735873e-43	90.83881122191
PABPC4	-0.832976564969892	7.86377501941404	-25.2548799931825	1.32399383366703e-44	1.65861220031816e-43	90.8196271333984
TTC37	-2.3980883996237	5.77264824612302	-25.1624570591721	1.80663095891568e-44	2.23311871078388e-43	90.8114378543486
CSRP2BP	-2.763659472463	4.08780438253035	-25.1174757697067	2.10230919873037e-44	2.58712428547217e-43	90.804835178053
COASY	-2.08319321019377	5.1711784634987	-25.1399226756474	1.94910933292214e-44	2.40213002828223e-43	90.7555860999109
CANT1	-1.35092003199671	6.31076228934052	-25.1909701385622	1.64129733117685e-44	2.03779187576849e-43	90.7481057687251
DNTTIP2	1.47500321731729	6.25344134451659	25.2143830515456	1.51700420096165e-44	1.89189994458483e-43	90.7453606683958
NUDCD3	-1.59450373559285	5.67043810184406	-25.1508874239484	1.87841942732688e-44	2.31842704816345e-43	90.7287049542482
AGPAT6	-1.12018726237059	6.10181812923138	-25.1738513335767	1.73863502307686e-44	2.15265109071545e-43	90.7274875122878
SMC2	-2.67134987697267	5.93604092713083	-25.1252373506565	2.04800892674669e-44	2.52215767974313e-43	90.7017404717985
AHCYL1	1.11213522682726	7.25016184977056	25.2020543080482	1.58122296764347e-44	1.96758727015397e-43	90.6302815817229
ATXN1	1.9036070027105	6.3451333757966	25.1660581732156	1.78485606467269e-44	2.20783526816465e-43	90.5748120467157
NFKBID	2.67220591357571	2.63251988299881	25.0411433626566	2.72021055993271e-44	3.32064243827114e-43	90.5352301310373
PALB2	-2.51483726529228	4.21619340713579	-25.0366138187968	2.76217286859002e-44	3.36695182611512e-43	90.5335131377668
RHBDD2	1.84769208070458	6.6076234257322	25.1468597658247	1.90408024142536e-44	2.34836563109128e-43	90.5030861395612
CYLD	2.67305521985329	3.98480340412766	25.0361743860681	2.76627841909161e-44	3.36950038462404e-43	90.4721221318649
USP13	-1.96292600096133	5.6789503506341	-25.0683898710152	2.4810156049769e-44	3.04420432704576e-43	90.4711698577594
CNOT7	-1.79239626632559	5.8379108435187	-25.0892006244916	2.31270247749118e-44	2.83976771171531e-43	90.4693886973486
SNX9	1.20628355668827	5.23882056930451	25.0947759840868	2.26959900755712e-44	2.78888859679539e-43	90.4555032659475
THNSL1	-3.59987092167507	3.96572506525649	-25.0075511888149	3.04739772781327e-44	3.70113867828243e-43	90.4152393422868
ZNF799	2.36772558398137	3.51939873139466	25.0142919671522	2.97870237746479e-44	3.6229686225979e-43	90.3756880064662
PARP4	-2.2248300744196	6.20922585528723	-25.062215450674	2.53329122581137e-44	3.10151994586159e-43	90.3712436780136
PLEKHG4B	4.04766617453045	1.82651490616517	25.0200699931138	2.92106283880343e-44	3.55544795605156e-43	90.3513453754373
SYTL5	-2.01973915632581	6.27327726214877	-25.0482353531643	2.65579700287896e-44	3.2467506634611e-43	90.3239365170426
ADAMTS1	3.21756876956883	1.53235807816317	24.9723529163429	3.43294052005039e-44	4.15731334231157e-43	90.3086319468995
TACO1	-1.75690395043081	6.21473657985486	-25.0491339156604	2.64774630934583e-44	3.23927646506947e-43	90.2822530126719
NUDT19	-2.35944010405558	4.4377960455381	-24.9697040402016	3.46387301399257e-44	4.19173750260577e-43	90.2728742983882
SKP2	-2.71437317364792	3.7838978800719	-24.9605650127291	3.57276942782084e-44	4.31415132930511e-43	90.2690861486326
GRHL2	-1.09630997427533	6.68022964022593	-25.0648582321568	2.51078151022338e-44	3.07621318512643e-43	90.2570017506538
CTPS2	-2.08238753795497	4.54863645851934	-24.963335304861	3.53940007177935e-44	4.27694557806632e-43	90.2401769233485
PPP1R3D	-2.67196930840487	4.11804415707143	-24.9495231590703	3.70895685504419e-44	4.47536756448478e-43	90.2218102232331
S100A10	1.48770340089216	8.45677814703861	25.0965858628698	2.25578165590442e-44	2.77394797156953e-43	90.2122271645592
DOT1L	1.95318785358126	6.19982461663379	25.0453514659283	2.68180243638067e-44	3.27614784120017e-43	90.1854914326601
EXOC3	-1.19718148134679	7.12389216330969	-25.0370021337693	2.75855001863579e-44	3.36498836700693e-43	90.1446784538831
FAM120A	-0.918808579971211	8.42761204565352	-25.0663934707432	2.49779796785263e-44	3.06254935589204e-43	90.1404269484729
FAM174B	-1.87489049751286	6.04707050955593	-24.96848879513	3.47815807601187e-44	4.20598088671168e-43	90.1050804622626
HSD17B7	2.6686529849082	4.381094666947	24.926402558462	4.01132716475693e-44	4.82629032398525e-43	90.0709672403434
MLH3	-3.11476959910109	4.46751291565911	-24.899559831358	4.39372413992959e-44	5.2674295710525e-43	90.0684609421699
NUDCD1	-1.50852028473721	6.50792796365586	-24.9922982718958	3.20879889741701e-44	3.88869222901464e-43	90.052968527866
CCDC88B	4.23915465972414	1.47679544461015	24.9118475099211	4.21431227517583e-44	5.05959501005317e-43	90.0470897740411
MIR21	7.71066766014243	1.67711411106925	25.1968781083569	1.608996027165e-44	1.99917158679848e-43	90.0343830533462
MDH1	-1.33368089027771	7.23478458503183	-25.0008200695163	3.11758950134637e-44	3.78364055301282e-43	90.0091740005426
AQR	-2.02315896245152	5.72303570004872	-24.9285929771851	3.98164498693542e-44	4.79402669269316e-43	89.9737000677902
FOSL2	1.94414497190594	7.29169908383506	25.0005096910533	3.12086516193235e-44	3.78486939580541e-43	89.9659742319354
NSF	-1.52908216329375	5.77505310897598	-24.9426162036935	3.79679572184004e-44	4.57475588271274e-43	89.9653228383834
CCT8	-1.1107157267442	8.27494871275217	-25.0080255744215	3.04251140816778e-44	3.6978895923109e-43	89.955240929485
ETV5	4.76037920452229	1.88453392499071	24.9147895517774	4.17246344566535e-44	5.01655490045343e-43	89.9496955858573
WASF1	1.7676459820748	4.06747764756595	24.9077710070186	4.27299884623246e-44	5.12637250390184e-43	89.9367280327801
SIRT2	1.64056163381886	5.03230571146516	24.9141464723865	4.18157493301328e-44	5.02389792957716e-43	89.8452655165089
AGK	-1.72527713847593	4.79882512377531	-24.8662936820528	4.91907828700229e-44	5.88880925353088e-43	89.8452288050369
CDC6	1.29386227365125	6.83796578638287	24.9454099482574	3.761016457502e-44	4.53491270621943e-43	89.7872193762507
DIMT1L	-1.7532439108157	5.05186913977341	-24.8537681423611	5.13292678161092e-44	6.13603055723095e-43	89.7819471751806
C7orf41	3.18780449583792	2.10409703748166	24.8132387861786	5.89131772115356e-44	7.02255150168013e-43	89.7682237665814
ABCD3	-1.71977256856487	5.69504497332792	-24.8609645232567	5.00894237082519e-44	5.99209958581405e-43	89.6920087039905
DPY19L1	-2.24083745778162	4.88826099605774	-24.7813349802686	6.56709261964017e-44	7.78370354152106e-43	89.594413441556
C20orf108	-1.50715511660236	5.71290314326827	-24.8042490310471	6.07430735920216e-44	7.2252287535773e-43	89.5612498048306
ARAP1	-1.76122781732038	5.68088699390967	-24.8186886943319	5.783100364644e-44	6.89847150487205e-43	89.5421645681308
KIAA0020	-1.90229307892381	5.45711405694675	-24.7856219718222	6.47192493444768e-44	7.67634557473071e-43	89.5166885298079
EIF2AK4	-1.80451499403632	4.9329422696295	-24.7615102870209	7.02587800277117e-44	8.30394231225053e-43	89.4742741232321
PANK2	1.50057164011757	5.00566720439522	24.8053277045154	6.052051338145e-44	7.20901044010947e-43	89.4712272493976
MAPKAP1	-0.945460905196356	6.80030334125198	-24.8287768764044	5.58804394504363e-44	6.67055295766665e-43	89.4426402126863
PTPN11	-1.83679976653621	7.98744395717424	-24.8301535963647	5.56194446645972e-44	6.64413994693374e-43	89.3964530715535
B4GALNT3	2.70249614053105	2.94537404382442	24.7027497832478	8.58475555137952e-44	1.01177908274328e-42	89.3485063536125
B4GALT1	-1.22290296930295	7.24065346858333	-24.7977414435239	6.21033932413187e-44	7.38178499337466e-43	89.338681204072
MAPK9	-0.991269369384578	6.78725467283402	-24.7912329879797	6.34946334796548e-44	7.54179155052377e-43	89.32232898306
GGA2	0.894610468917979	6.7687346337235	24.8047219033472	6.06454054958314e-44	7.21874563353939e-43	89.2933014606751
PPP2R2D	1.23433614281615	5.77947082922626	24.7729066044527	6.75833142992672e-44	8.00469793442595e-43	89.2825883516797
JUNB	2.3795680081658	6.40385295725961	24.7859316099381	6.46510532761434e-44	7.67369918374891e-43	89.2757268181053
RASD1	2.94684570598322	5.29286842191389	24.718851934594	8.12577600613822e-44	9.58360211048347e-43	89.2492483928738
ZNF789	2.08295789988148	3.90921764019886	24.6956377177476	8.79572177499128e-44	1.03445605460587e-42	89.2466737265572
ADCY1	-2.91579894140305	5.64394485720561	-24.6936529979741	8.85552269115081e-44	1.04075728381452e-42	89.2403428732142
NFATC2IP	-1.0482728300253	6.27483003842737	-24.7379511164093	7.61333388495178e-44	8.99190648954333e-43	89.2206591466013
NDUFA9	-1.62756775069347	5.36363589172701	-24.6984703793625	8.71107659851381e-44	1.02522199179131e-42	89.2015977169817
COL4A5	-2.0375106285265	5.34856059351932	-24.672397613258	9.52226042260791e-44	1.11676215503292e-42	89.163666190852
LARS2	-2.83496308938521	4.03295239911592	-24.6180907742052	1.14650862722708e-43	1.33898116492637e-42	89.1147879932769
RHEBL1	5.66633162815819	1.1899085314852	24.8804540105634	4.68811728441092e-44	5.61633764072265e-43	89.112842103361
DAZAP2	0.902288713492995	8.15338932302024	24.7674979145361	6.88400321674191e-44	8.14777564025419e-43	89.0960732225812
PHLDA2	2.9196574729699	5.15377235970264	24.7016545018017	8.6169094808479e-44	1.0148534799838e-42	89.0846569496971
BCAS2	1.29355355618304	8.31544222196583	24.7645012520974	6.95464320913795e-44	8.22556244905397e-43	89.0808896275635
ADM2	5.14909870543487	3.04721541830355	24.6251560596547	1.11912646249845e-43	1.30791551074941e-42	89.0544378981658
SSH3	-1.65399759226462	6.31199614497387	-24.6897337195851	8.97482038685273e-44	1.05329751684018e-42	89.0451428076631
HENMT1	-2.09350296741023	5.25366458772405	-24.6289095337055	1.10484879026729e-43	1.29213224954058e-42	89.0197924052288
NCAPH	-1.47796254570165	5.566557379459	-24.6513034531386	1.02340209388892e-43	1.19855578558812e-42	89.0135985829186
TRMT2B	-1.2001976540178	5.72952541812629	-24.644534188938	1.04736201670621e-43	1.22575803830614e-42	88.9502842480882
UBQLN1	0.977384053912939	8.43630710521782	24.7229101714919	8.01405649622375e-44	9.4585095866511e-43	88.944018548853
TTC3	-1.61328743897918	7.72502421085968	-24.6922683885793	8.89748456868932e-44	1.04495457813736e-42	88.9422110908361
MTFMT	-2.22250737238066	4.17949531909742	-24.5624138528892	1.38734055270375e-43	1.61685598630088e-42	88.9084214007222
APEX2	-2.48097417302365	4.80340317143835	-24.5366510277859	1.51546183831115e-43	1.76126364029991e-42	88.7900394741606
ALDH3A2	-1.27798206434671	6.09228694588556	-24.6080235262176	1.1866969361112e-43	1.3849490271824e-42	88.7486645067636
TAF6	-1.65756565260264	5.79279814010346	-24.5850734040764	1.28370772103453e-43	1.49712189167235e-42	88.7455438960223
ENDOD1	-1.84097700887384	4.91108499302651	-24.5489894476988	1.45267660688847e-43	1.69182197587763e-42	88.7202174837802
SNAP47	-2.74292907060561	4.3711609291377	-24.496629490184	1.73858780055342e-43	2.00940859547031e-42	88.6949372277203
NFATC1	2.46348836396381	2.96991869472497	24.5104771275516	1.65786405592585e-43	1.91743557892834e-42	88.691337916496
P4HB	1.23194524403653	10.3706265426246	24.6641084759536	9.79579756711015e-44	1.14803727058409e-42	88.6363921008417
DSCC1	-1.97295877637095	5.65895836823666	-24.5352042690359	1.52300087847503e-43	1.76879629802892e-42	88.6301788572986
CIAPIN1	-1.57580377249725	5.21334662929582	-24.5139361486873	1.6382969083752e-43	1.89742918945062e-42	88.5991816166622
INTS5	-2.04311260039299	4.46359879775323	-24.4902505897006	1.77709570283848e-43	2.05249644573693e-42	88.5967476201771
SLC39A10	2.36861338203471	4.6909599946473	24.5325819952457	1.53676206500285e-43	1.78353981784231e-42	88.5361947588212
ABHD15	-2.36069713508002	3.84903941280019	-24.443063514111	2.09000091871885e-43	2.40063017614382e-42	88.5105261486939
SLC38A10	-1.93411813561689	6.39038564165009	-24.5134912230945	1.6408006719463e-43	1.89901387111625e-42	88.475262372617
RHEB	1.32731954628102	6.52045172170003	24.5424974072165	1.48537784895539e-43	1.72750063601739e-42	88.4336538077226
IPO7	-1.77626319587154	8.30450180762969	-24.544809848002	1.47364550893017e-43	1.71504853802005e-42	88.4079979790566
ZHX3	-1.83864962231418	5.94158296955782	-24.4814848456886	1.83141989871264e-43	2.11232181972898e-42	88.4030474574621
MTCH2	-0.996414734352268	7.28054030559639	-24.5318307520625	1.54072750614471e-43	1.78690199811125e-42	88.3826911185343
MAN1B1	-1.55078054117642	6.25743100928351	-24.4851863505524	1.80827905659224e-43	2.08707101052095e-42	88.3731309544003
STARD7	-1.06484210687755	7.92112674946931	-24.5145359597608	1.63492764391392e-43	1.89483921807459e-42	88.2641657431193
ASH2L	-2.06643940117727	4.82824392966052	-24.3841173503768	2.56019415609595e-43	2.92264075539581e-42	88.2453230463529
RAB3D	-1.7514518592655	5.92681046521122	-24.4503794013062	2.03807281081523e-43	2.34581759725216e-42	88.2371940056212
ZNF430	1.806861506875	4.94730398352912	24.4353486775347	2.14620734282202e-43	2.46180875180765e-42	88.2069629004412
AFF1	2.29786523205311	5.68294809212349	24.4475233632471	2.05818829433707e-43	2.36734119907106e-42	88.1670482688979
SH3BGRL3	1.74069438469675	6.65930635431213	24.4726945002082	1.88757902230631e-43	2.17559418118889e-42	88.1526670184791
ULBP1	5.64977674676438	3.02515929318583	24.3603424069132	2.77882185778384e-43	3.15928054041992e-42	88.1421706537466
LIG3	-2.27892460966581	4.19466655370709	-24.3325622293798	3.05826783160547e-43	3.46520807694917e-42	88.1097661399983
STAT2	2.52142758606654	6.25723977256287	24.4447471550547	2.07793344848986e-43	2.38840955275219e-42	88.1023518645892
STX7	-2.74825554641259	4.38197338703001	-24.326078046925	3.1274744596029e-43	3.54122429670947e-42	88.1002391358627
TRAF3	1.30243409352835	6.29270560375123	24.4347320607874	2.15076496773608e-43	2.46485926589575e-42	88.0964010174692
NMD3	-1.57563979676721	8.10263277593099	-24.4510779211229	2.03318328792877e-43	2.34180146744633e-42	88.0796797755901
ZNF296	2.90949826798784	2.86148585043369	24.3327876684093	3.05588967009052e-43	3.46486093848094e-42	88.069105338264
PDS5B	1.51628708621185	6.29945109836577	24.4345902560062	2.15181447513023e-43	2.46485926589575e-42	88.0561329876108
EXOC4	-1.42684023381662	5.77843049859629	-24.3748105872825	2.64363114181605e-43	3.01583132440189e-42	88.0443140589834
HLA-E	1.25115968674949	6.75293681099558	24.4365690569692	2.1372157981812e-43	2.45317755722598e-42	88.0346008990361
PPP1R10	1.07542949665764	6.9101267595695	24.4337731161342	2.15787225813452e-43	2.47010647810005e-42	88.0200814059431
WHSC1	-1.31430387639157	7.5002307781103	-24.420740677087	2.25684523314611e-43	2.58163335698602e-42	88.0098210017136
CUL2	-1.78795481684111	5.78194350161247	-24.365173621469	2.73292063350606e-43	3.1134444601332e-42	87.9998544684748
ZNF697	3.2625022447587	3.57992203113564	24.3043274649518	3.37136964844485e-43	3.80707535453016e-42	87.9799897649653
DCTD	-1.60679751666284	5.07052275552189	-24.3107632626236	3.29726927509329e-43	3.72591428085542e-42	87.9364028472678
SLC25A11	-1.74375586250667	5.80781081435804	-24.3502690965704	2.877044704852e-43	3.26872932363756e-42	87.9275106326992
FARSB	-1.28459109872143	6.50226529537963	-24.3721277614746	2.66818864311227e-43	3.04177142927127e-42	87.9229649423142
SFN	1.84367476869742	6.65151654838457	24.3953217648503	2.46325921095465e-43	2.81582686561897e-42	87.8982707228206
GTF3C2	-0.992164481023331	6.21584353906524	-24.3637493132518	2.74637288110829e-43	3.12663989541559e-42	87.8898465734863
SLC35E3	-3.20452231393037	3.92600568629105	-24.2685011756558	3.81566074856219e-43	4.28563534982901e-42	87.8735166450314
PCDH10	-3.95284500470898	3.8927787130444	-24.275100888108	3.72959339968428e-43	4.19460121158842e-42	87.865130334416
ARF4	1.58028071969857	7.52824067241335	24.3920207267697	2.49142708083176e-43	2.84608104507038e-42	87.8505386684298
RRP15	-2.22178401025605	5.91442562057235	-24.3131146311439	3.27060771725903e-43	3.69828556209872e-42	87.8470471774337
PLBD1	-2.36748686829043	4.29860302018317	-24.2467748527595	4.11340585456094e-43	4.61385643941497e-42	87.8347721689993
LYST	2.93321978448578	3.93692072545227	24.2610718495917	3.91494669327156e-43	4.39419922807205e-42	87.7799340237526
BRF2	1.8592108850623	4.41080853683862	24.2769080788881	3.70636902220862e-43	4.17404239913528e-42	87.7698578587109
IRX5	1.76935352676562	4.88201621279976	24.3229395695514	3.16153705616385e-43	3.5773711588149e-42	87.7627447593386
LRRC8A	1.67909835052732	6.19215348883171	24.3355929277042	3.02645246125318e-43	3.43381214124818e-42	87.756527748108
RNF34	-1.4901342022798	5.32818772888312	-24.2690036528071	3.80903802706317e-43	4.28107204063202e-42	87.7329361465673
FAM63A	-2.6353307704912	3.6770584428586	-24.2154793859723	4.58397948136323e-43	5.13479389459602e-42	87.7320182495599
GTSE1	-2.61436050787129	4.27573123689413	-24.210791491581	4.65900235770326e-43	5.2118498615538e-42	87.702986726588
SEC23A	-1.64365655342547	6.13725933427378	-24.2835870006842	3.62179596229648e-43	4.08159809120258e-42	87.6699921633404
GNN	5.2989722351172	0.444098818016982	24.3404453965753	2.97620626136889e-43	3.37909528276533e-42	87.6365868130781
LIPA	-2.0443222929363	5.78375945557788	-24.2343434937206	4.2941999937721e-43	4.81341827720138e-42	87.6047592182362
HSPD1	1.17320701828453	11.0907695448554	24.3624829766502	2.75838920115388e-43	3.13818374150323e-42	87.5639783130063
AP2B1	-1.28351987245012	7.26523529902397	-24.2865088763944	3.58541174185963e-43	4.04331935069861e-42	87.5550272251584
GRIP1	1.97170730246711	4.01233867931719	24.1969003056446	4.88866250670049e-43	5.45780986395588e-42	87.5347896229348
WRB	-2.01208725461508	5.04386938278034	-24.1975299091391	4.87801048820546e-43	5.44955560485959e-42	87.4976750345606
ARID4B	1.94562670775126	6.60412853295851	24.2767169854721	3.7088178695976e-43	4.17404239913528e-42	87.4847429251074
ATL2	-2.08381980131104	6.0082617690437	-24.2123938686529	4.63322036928836e-43	5.18647774136403e-42	87.4838463853903
PTPN1	0.949437364510922	8.13011315368175	24.2943717515592	3.48932060648753e-43	3.93761118912938e-42	87.474550586992
AMPD2	-2.06330279425639	4.82362622664552	-24.164642350863	5.46701596130044e-43	6.09535832911924e-42	87.4653766622439
TRPV3	3.71518941427577	2.72892811198053	24.1347754141504	6.06390928825002e-43	6.74287359951419e-42	87.4543038954703
PNO1	-1.50921661554436	5.37154395269287	-24.1907201152141	4.99447630645789e-43	5.57222293190138e-42	87.4192727991177
CIT	-2.3973184045216	5.68466838926239	-24.1546348336486	5.66010962661302e-43	6.30224190382664e-42	87.3510948034388
ORC5	-2.15133863603184	4.95855158602421	-24.110164695291	6.60488358528654e-43	7.32979914268959e-42	87.2647542058246
SEPW1	1.63842657252467	6.51279178891458	24.2081011302948	4.70261568334742e-43	5.2571219711432e-42	87.2434980893641
DCAF8	-1.34356875554058	5.39385462491679	-24.1279252349089	6.20983279755421e-43	6.9005477545712e-42	87.2288100155544
RNF157	3.43064901742751	2.16270070610623	24.0728960489102	7.51825728447014e-43	8.31033277101643e-42	87.2223085814693
ANK3	-2.22340448504632	5.87858324984641	-24.1069626882108	6.67875824389262e-43	7.40686690125067e-42	87.1841259030701
KIAA1949	1.28387790221144	5.35395362941306	24.1446914097163	5.85878056351143e-43	6.51911151990453e-42	87.1771462449295
SERINC4	4.62032090587163	2.28809141663781	24.0708631398978	7.57159503376187e-43	8.36376191179878e-42	87.1201820015599
DHX57	-1.75283245780873	4.93326144457999	-24.0801335842389	7.33142211226447e-43	8.10917350565549e-42	87.1139111673049
CMTM6	-1.86794635867295	6.29526731247474	-24.1236894110622	6.30183185981575e-43	6.9981298820424e-42	87.1022029348616
SYAP1	1.10076814360824	7.0990628248636	24.1628977794961	5.50019261522373e-43	6.12826257808139e-42	87.0513867160017
VPS52	-1.24592279856933	6.06693554984615	-24.0998421525251	6.84603992094756e-43	7.58232924754484e-42	87.0227368022162
KIAA1279	-1.57087812936525	5.53699962827944	-24.0551999770491	7.99555903024985e-43	8.8262527539207e-42	86.9188616858373
EEF2K	-1.60958265464223	5.39004872071908	-24.0407266952311	8.40857869066313e-43	9.26994528824325e-42	86.9007506940792
TTC27	-1.68728008821769	4.93955561000691	-24.0109867973392	9.3260690563353e-43	1.02611301906679e-41	86.8914864581705
TRA2A	1.28499134645991	6.54347170518765	24.1064458677916	6.69075986168365e-43	7.41525963729605e-42	86.8807446069451
TMC7	1.96313294808651	3.15996122701493	23.9773205181851	1.04872248439616e-42	1.15084218038329e-41	86.864685762412
NT5DC1	-1.68488558402957	5.71872908796405	-24.0279152292093	8.79210095252315e-43	9.67999317511502e-42	86.8612729521185
ARHGEF1	-1.60652739244841	5.90520143563137	-24.0335899002208	8.62009468447061e-43	9.49686847846419e-42	86.8181848303988
TBC1D2B	-1.8004026853203	5.26675715408882	-24.0013886581665	9.64322954911629e-43	1.05972092567574e-41	86.8043894585455
C6orf97	-2.38380230662561	5.31564892270658	-23.9700250516976	1.07574846828214e-42	1.17895264636635e-41	86.7816734036761
CDK11A	2.07132677825202	4.26701936866751	24.0013599159783	9.64419546088538e-43	1.05972092567574e-41	86.777474851271
TMED10	-0.952937786431924	8.69322563766877	-24.0831575814864	7.25475194836499e-43	8.02968044900437e-42	86.7312298849217
NEDD1	-2.49931799273269	5.1680090931998	-23.9510054225375	1.14955643965762e-42	1.25901649619083e-41	86.710660433688
SRSF6	1.16809875025492	8.60262921524544	24.0532710254063	8.04940082309478e-43	8.87982713492329e-42	86.6069114141591
RBBP9	-1.98112184914422	5.13139545144086	-23.9250576941359	1.25856020169175e-42	1.37390083636376e-41	86.5739768445114
FOXM1	-1.3899803970686	6.39309708288805	-23.9762365188628	1.05269441527126e-42	1.15444337055715e-41	86.5598591114513
PPP1R13B	1.47589099722363	6.25294511761924	23.996382127372	9.81295976792878e-43	1.07755705291425e-41	86.5578661540989
KLF3	1.57158621742061	5.2233000364952	23.9480689533878	1.1613984639223e-42	1.27032229631371e-41	86.4902773815778
SCIN	-1.6758278165236	5.49812852588367	-23.9050542671429	1.34966281205264e-42	1.47239144610361e-41	86.45637002894
TIMM44	1.50436461610541	5.70938183537735	23.9504086637741	1.15195311469147e-42	1.26081569961388e-41	86.432316156234
SLC37A1	-1.77964002428706	5.06261098896252	-23.877309977689	1.48713960226433e-42	1.61920069715291e-41	86.4189974028522
TM9SF1	-1.19248562940153	6.59118116775053	-23.9271414719985	1.24943396569291e-42	1.36482910791954e-41	86.3774958077442
TSHZ1	2.36646462594555	3.94634875130999	23.8612435082961	1.57312309836501e-42	1.71059237302057e-41	86.3277361265118
FMNL3	2.02945539306069	4.04750853480677	23.8584253831053	1.58871390599897e-42	1.72530203661862e-41	86.3085390582257
ZNF629	-1.24816847075945	5.63905159075656	-23.8841180306482	1.45214935212742e-42	1.58316465221505e-41	86.3037474070797
C3orf21	-1.99408333161327	4.68044120910822	-23.8237625672088	1.79372429596634e-42	1.93912379610479e-41	86.3000747525278
ARHGAP26	2.02217661161437	3.91408310998741	23.8440889571713	1.67047421389668e-42	1.81173869994864e-41	86.2955669146781
SPG20	1.67104001439966	4.94569391506652	23.8792283207865	1.47719503587684e-42	1.60942083257357e-41	86.2762740528819
RHOB	1.30581519981297	7.97282296864467	23.9363326785266	1.2099693550381e-42	1.32258349631747e-41	86.234510420645
TUBGCP5	-3.03068283715161	4.67922892474168	-23.7835361592416	2.06535278406956e-42	2.22128359876395e-41	86.2323579437847
CCDC88C	-1.94566501063248	5.39963261268914	-23.8242362426163	1.79075028743664e-42	1.93716091895798e-41	86.2287886805293
FAM129A	6.44321913495725	3.18334967343605	23.8020865842315	1.93528503204766e-42	2.08541925747197e-41	86.2224754350596
FOXD1	2.79286861548027	2.5868495721887	23.7814246194318	2.08070623933021e-42	2.23635804283794e-41	86.2122439939065
GNL3L	-1.60324326282687	6.23133358001061	-23.8573516417887	1.5946951172046e-42	1.73067366256519e-41	86.1449452966834
SDAD1	-2.16143068155892	5.43452705715602	-23.7757422077842	2.12259842258784e-42	2.27845545695501e-41	86.0429771980625
KIF11	-1.5704283520443	6.87691715976098	-23.8433225844641	1.674962428144e-42	1.81542914117176e-41	86.0404452107045
NES	2.26506250020116	3.13325033491875	23.7596801385086	2.24567078386299e-42	2.40747424290543e-41	86.0202388442978
COQ9	-2.27212450483577	4.58513079141823	-23.7355455650871	2.44426740430849e-42	2.61367826532322e-41	86.0201882968437
MCU	1.26452661507453	5.79098820702973	23.8334160665422	1.73408600412017e-42	1.87829367441099e-41	86.015166022186
ACRC	4.37149674613797	2.06861432598525	23.7367185902543	2.43421742273298e-42	2.60459706831646e-41	86.0061041718069
ERLIN2	-1.76019523365782	5.32119577026228	-23.764958707274	2.20445059008162e-42	2.36479997873798e-41	85.9817441169263
MARVELD1	-2.56840567278601	4.83799172205415	-23.7282772762852	2.50747877796794e-42	2.67784642929347e-41	85.979115446896
MAPK8IP3	1.93471932990818	5.79984712686494	23.823442694183	1.79573546124569e-42	1.93933808903379e-41	85.9734588959414
ZBTB46	1.5936633962962	4.74399275514296	23.7778756132393	2.10677159597378e-42	2.26291895767922e-41	85.9578636086135
ACSL3	1.23380920852136	8.15169099903447	23.85982022608	1.5809777885214e-42	1.71801640904691e-41	85.9570621228667
GDI2	-1.02640597075923	8.86156477381415	-23.8622343816757	1.56767799786148e-42	1.70578053586437e-41	85.9534626366072
RALBP1	-1.13276353869374	5.98510899848624	-23.7944086322962	1.98808672844611e-42	2.1409376977806e-41	85.9439309706393
TOB2	1.5137214696836	6.11490189206337	23.8186474489789	1.82615906108537e-42	1.9703667185543e-41	85.9155893183507
CDC42SE1	-0.781410689666722	7.60652502966232	-23.8298512118646	1.75587281568183e-42	1.90066129252187e-41	85.8994174192041
DGKE	2.04784561803193	6.24282021972757	23.8110487672473	1.87543739986358e-42	2.02223179080067e-41	85.8988310171423
SMYD5	-1.50048790958867	5.34748593635033	-23.7325437111457	2.47017699741597e-42	2.63969585334088e-41	85.8459642719014
GNB1	-0.723338054021721	8.38671231417011	-23.8233622268531	1.79624174833373e-42	1.93933808903379e-41	85.834588270531
NFYA	-1.49819459251532	5.74578385712089	-23.7531525895873	2.29772095679273e-42	2.46169668682906e-41	85.8258040677727
PSPC1	1.04648700242903	6.37735591671062	23.7844035287769	2.05907910871784e-42	2.21596132652491e-41	85.7914253389825
MRPL16	-2.03350415035565	4.60766777799799	-23.693445543484	2.83406740422061e-42	3.02083768439678e-41	85.7783039606488
SAMD4A	2.52193873846815	4.1188008354356	23.6545284579259	3.25001270276034e-42	3.45319011696086e-41	85.7016170861868
TTC8	-1.90552699141517	4.60950368108189	-23.6393343506851	3.42865791133073e-42	3.63838038763294e-41	85.6528994504905
MMGT1	-1.86860733030583	5.83352546181643	-23.676321495723	3.01003414246979e-42	3.20635738844999e-41	85.6028765141963
KIAA0100	-1.56581687031552	8.2722906897762	-23.7480221228319	2.33948357704635e-42	2.50483504113464e-41	85.5982165009073
ZBTB7B	1.63017553745921	6.03309266039056	23.7048327188743	2.72283189670065e-42	2.90412248982281e-41	85.5378293359446
OSBPL1A	1.79923526558891	4.97606689719498	23.6561047112342	3.23202575285157e-42	3.43626183666177e-41	85.5080875893045
PPARG	2.74037944262261	2.51808023458422	23.5704560935761	4.37123868731666e-42	4.60936921858032e-41	85.4860469597281
SMARCD1	-1.13150648063277	6.15334877044389	-23.6575166040091	3.21599960261463e-42	3.42357589778021e-41	85.4364215138428
PDGFA	1.3461667230271	4.86708171486793	23.64014689162	3.41885847586995e-42	3.63028502542534e-41	85.4262919242741
DCAF7	-1.22341520253286	8.57153516857596	-23.70576395016	2.71393229104108e-42	2.89647757724129e-41	85.4180460184269
LOC338799	2.5763227732807	3.15487813105885	23.5665101107632	4.43255352445657e-42	4.66813760346421e-41	85.3963526710069
EN2	3.44404581088961	2.14312627039645	23.5436008010182	4.80606523259364e-42	5.03928745767373e-41	85.3917296547099
C19orf26	4.03409139101484	3.12297038383394	23.5473400697204	4.74300034326638e-42	4.97628216692515e-41	85.3875043316208
CLNS1A	-1.29349481010424	6.85839112483716	-23.6565539544438	3.22691775377871e-42	3.43301351871471e-41	85.3667552127425
DDA1	1.51446727807054	4.80546713448422	23.6150519925662	3.73495575209746e-42	3.9609004437589e-41	85.3665797325404
ABCB10	-2.70899318899833	4.37050075571113	-23.5351463864961	4.95178925771214e-42	5.18558068540876e-41	85.3564621734075
LDOC1L	-2.01574400989957	5.30836239892004	-23.574259768444	4.31294477772209e-42	4.55076898817819e-41	85.3476919578817
EXPH5	3.24448453173803	3.43366485095726	23.5371327998614	4.91715498207223e-42	5.15253758898346e-41	85.3288278801675
FAM82A2	-1.29114083519104	5.73248725237969	-23.591423507123	4.05949468434597e-42	4.29418020879203e-41	85.2845690548546
ZDHHC6	-1.83503150454814	5.29989684685288	-23.5591042413042	4.54998149114567e-42	4.78577927408304e-41	85.2504837898307
ARC	6.94428894157183	4.0042190707178	23.4896726631892	5.81558673125982e-42	6.07494519010551e-41	85.20014520418
AKIRIN1	1.10351225265403	6.43052620451594	23.6096127482017	3.80726655056934e-42	4.03502698299883e-41	85.1728978803709
HIST2H2BE	1.78736643313131	6.55361154601822	23.5971980405063	3.97764522450314e-42	4.21292835557888e-41	85.1615448089229
FAM108B1	1.57601952832304	4.81010481712042	23.5516007202306	4.67215850342719e-42	4.90503319593951e-41	85.142224290427
LRP11	-1.1526000232081	5.81283699318415	-23.5529797038132	4.64945946870176e-42	4.88733879035627e-41	85.1302526993818
CIRH1A	-1.0838413479329	6.44461826384541	-23.5757443863265	4.29040527684002e-42	4.52984456122933e-41	85.1250819858594
ZC3H7B	-1.2968465546077	6.10628419722248	-23.5633337260366	4.48253951298745e-42	4.71780936533682e-41	85.1195502313658
UQCRFS1	-1.59608601949069	6.58417489616339	-23.5681456081842	4.40703571641128e-42	4.64418811098061e-41	85.0936652833697
PPP2R4	-1.14397775720798	7.65924880619977	-23.5965465275717	3.98679598794038e-42	4.21994785457689e-41	85.0796498516238
CEP55	-1.70757448490964	6.34114841170723	-23.5527182913055	4.65375394205553e-42	4.88878020897844e-41	85.0766425243906
VCL	1.37705740755043	7.3146997792152	23.5876589728026	4.11376652610363e-42	4.34883889902383e-41	85.0477171129245
IMMT	-0.812117915077588	7.46207264884817	-23.5797323629503	4.23044606513592e-42	4.46936070709622e-41	85.0427715204217
POLA1	-2.05374397649521	5.66881264789193	-23.4904827594809	5.79894096432455e-42	6.06134304296024e-41	85.0191978564589
SPRY4	4.48593047169367	1.96300687608153	23.4596444865204	6.46782393306033e-42	6.74784076459769e-41	85.0017108988256
SAMD8	1.95374387704846	5.51162066046042	23.5291686038412	5.05750673368714e-42	5.29297513230186e-41	84.9837799321835
CYB5D1	-1.44665467470878	5.10415776385948	-23.4684447383844	6.26937979250466e-42	6.54488811796803e-41	84.9208254623989
COL6A2	2.59237197845515	2.73453278784845	23.417364131764	7.51327781401256e-42	7.81418272148918e-41	84.8763130444789
CTGF	3.96135321301713	1.56320050933519	23.4247568134385	7.31890069300048e-42	7.62150032314695e-41	84.7903847947257
PTRF	2.62332626208304	2.28144075355889	23.3698250172533	8.8939078018958e-42	9.2157195835753e-41	84.7710678464662
SLC35B4	-2.68793230617866	3.9369337884526	-23.3579698416194	9.27639119764619e-42	9.58235740515349e-41	84.7331124696153
MBTPS2	-3.11211101741555	4.62706981508797	-23.3503312474025	9.53158038392096e-42	9.83381556697681e-41	84.6993738113178
BNIPL	3.66228660486146	1.54310235488333	23.3604343945777	9.19553462405644e-42	9.51646788692573e-41	84.696253181558
PAPOLA	1.2083009730489	9.01237394068776	23.5210629092307	5.20450210297687e-42	5.44340795310726e-41	84.6952160836424
PCM1	-1.68459374661305	6.52865099945721	-23.4429255614653	6.86245451617158e-42	7.15509285090109e-41	84.6898267206981
LRP5	-2.5595704405791	5.75832351916353	-23.3843089736434	8.44812146346114e-42	8.77010449130503e-41	84.6646225735281
ABCC10	-2.12815650069733	4.77181703544777	-23.3590429660658	9.24109658176097e-42	9.55179846930596e-41	84.6594925906044
LAMC2	2.68412369609486	3.32430864683001	23.3344919196592	1.00835296257318e-41	1.03840486121144e-40	84.6390022178161
SUCLG2	-1.71792859105507	5.65024556899229	-23.3788658551945	8.61294412562579e-42	8.93566237946438e-41	84.5687470684339
FUCA2	-0.94077854407098	6.98899018486192	-23.4185166213746	7.48263610475785e-42	7.78715657846735e-41	84.4960560286295
DSG2	-2.18457825737704	6.24908623002583	-23.3665319157772	8.9985292261834e-42	9.31835311323165e-41	84.4944500607431
PLCG1	-1.12027345133058	7.60204017253098	-23.4277727823302	7.24106506093102e-42	7.54514467781996e-41	84.4900757891202
MIPEP	-2.11203418039758	4.42563689111432	-23.2984520340791	1.1462586991853e-41	1.17607548988803e-40	84.4884174560012
KRI1	-1.37656079481201	5.26551773339153	-23.3543556157718	9.39626457567558e-42	9.70019313355546e-41	84.4689731828839
RPA2	-1.53609006947584	5.58277401266441	-23.3495747346818	9.55723603994427e-42	9.85420564315833e-41	84.4613239915714
KIAA1267	1.33637340941257	5.59684137423669	23.3862098332713	8.39131409723578e-42	8.71654266845784e-41	84.4535507206608
IWS1	-1.23114157937219	6.02389683169355	-23.3761708172375	8.69574888267251e-42	9.015976708854e-41	84.4455107789745
OPA3	-1.41593422153215	5.25915480248083	-23.331106563466	1.02056180144286e-41	1.05033080414341e-40	84.426612632695
QRSL1	-1.95254140210517	4.98066650233444	-23.296755458003	1.15320042421126e-41	1.18247234178474e-40	84.4232614543939
GOPC	-2.05263282883069	5.37942569591999	-23.3228048474	1.05113565505309e-41	1.08113116206075e-40	84.4160832811343
PTPRF	-1.66681738552439	8.25509460155546	-23.4070220885272	7.79397186654513e-42	8.10108051560601e-41	84.3970961492837
MAPK8IP2	3.13736741590436	2.78618890198873	23.2620704236233	1.30479300892641e-41	1.32975979776267e-40	84.3953983075028
PXMP4	-1.91932120962139	4.22271198366834	-23.2535864947839	1.34483696635035e-41	1.36890160835321e-40	84.3146814550314
POLR3E	-1.61598882136934	5.19878788465193	-23.2934257401301	1.16694782243588e-41	1.19437181042948e-40	84.306048823335
C8orf33	-1.14697445637271	6.553776605788	-23.3442623328757	9.73936816395828e-42	1.00358098073961e-40	84.300209111422
RAB11FIP3	-1.31484867431629	6.05986866182442	-23.3215319021617	1.05590470272448e-41	1.08536879215515e-40	84.2700173404505
TRIM65	-1.93211053605454	4.9865493757166	-23.2621297555508	1.30451723936184e-41	1.32975979776267e-40	84.2628881200812
TERF2IP	0.921113649038145	6.91696627912909	23.3599407933185	9.21167148195916e-42	9.5272723478222e-41	84.2493807412042
SPRYD3	-1.89622938408985	5.55953868100769	-23.2700595880003	1.26818395971938e-41	1.29481737132765e-40	84.2247821184824
TSPAN14	-1.1631863028246	6.47444100974259	-23.3195072935718	1.06353482548728e-41	1.09254032072784e-40	84.2202747907851
SPECC1L	-1.64444045104731	6.5149450825746	-23.3007115655981	1.13707896432153e-41	1.16737314912911e-40	84.1927630368968
FLJ90757	1.87614648529728	3.60262510937709	23.264229032651	1.29479772094981e-41	1.32118347072389e-40	84.1838445853455
MT1F	4.52069691366606	3.917475381179	23.1960722988976	1.65103085849504e-41	1.67243125847795e-40	84.1621088498808
RACGAP1	-1.22634441534434	7.1665148058812	-23.2938218664918	1.16530371351066e-41	1.19415069269316e-40	84.0391558399994
POLDIP2	-1.04386853718918	7.17218660754319	-23.2911925737308	1.17626036610826e-41	1.20316687234218e-40	84.0356086247267
TMX4	-1.37203555546952	5.62661467414696	-23.2338365293526	1.44292463798953e-41	1.466067536193e-40	84.0334056343308
ANKAR	4.11975670602434	1.9192539874932	23.1714587358175	1.80271442827452e-41	1.81946868427658e-40	84.0169571238116
COG4	-1.24611346431314	6.30543794935272	-23.2565727656834	1.33060241291844e-41	1.35523719571547e-40	84.0063088941125
CENPF	-2.60151837063661	6.1175578189544	-23.2292372071289	1.46678428804605e-41	1.4894050050566e-40	83.9963745125544
MARK3	0.829173834686868	7.29644860353082	23.2935847664407	1.16628750831343e-41	1.19437181042948e-40	83.9916973375042
ARHGEF10	1.56710426706769	4.20285923673789	23.2122410033328	1.55845918639772e-41	1.57961645050397e-40	83.9810262515406
ANP32A	-1.17693760022907	7.42246470932065	-23.2841665803088	1.20605119616967e-41	1.23288509808933e-40	83.9535879523514
MOBKL2C	2.13073902534006	3.60419556258614	23.1491500299585	1.95230916616721e-41	1.96807826973963e-40	83.9371009460543
LPIN1	1.69282364505561	6.13705125804514	23.2377695762089	1.42283203804288e-41	1.44741137495311e-40	83.919112932743
BAZ2A	2.14912504653451	8.05185219577192	23.2771022625572	1.23677182086387e-41	1.26351691705115e-40	83.8714099075036
MAP1B	3.54818400958474	5.38473760063862	23.1855622582917	1.71415918620017e-41	1.7332284298677e-40	83.8706141233853
SNX4	-1.8028683962472	5.30281866254569	-23.1720553136131	1.79887672730244e-41	1.81669169006075e-40	83.8693857422858
NUP37	-2.03449459096092	4.72982033255202	-23.1343623033961	2.05831088696199e-41	2.06870139865098e-40	83.8309289292424
GATAD2B	1.40722827470701	6.16612692807188	23.2213952767376	1.50838666050574e-41	1.53071956979963e-40	83.8221945092324
CCDC130	2.1399366784695	4.29354989857695	23.1486771296769	1.95561227630854e-41	1.97022046439663e-40	83.8099985960384
STEAP3	-2.1165448469289	4.89739750492909	-23.12062968845	2.16194235216548e-41	2.17024753287008e-40	83.7845912442621
SH3BP5L	1.23657549023424	5.29460560107196	23.1952875123818	1.65566258625473e-41	1.67610781431744e-40	83.7844307880074
FAM46A	2.00601263187976	7.12192462574512	23.2362571191944	1.43052506338407e-41	1.45435265410548e-40	83.777590750682
C9orf64	-2.54415535969706	4.40624268181464	-23.0854450921052	2.45212351231122e-41	2.45417795451184e-40	83.7343893723305
MYOF	-1.4485843636925	8.44712101201799	-23.2131622895431	1.55334493163448e-41	1.5753875461889e-40	83.6894802635865
FAM40A	-2.22177723394775	4.52380416241723	-23.0824481569764	2.47858645963639e-41	2.47769754638129e-40	83.6861383856264
GPAM	-4.36669437491258	4.19476729610882	-23.0666727626389	2.62270604162668e-41	2.62019927360601e-40	83.6564565073139
PLEKHA1	-2.35361660748907	4.96979194246342	-23.0642390872694	2.64567992842013e-41	2.64157320136706e-40	83.6181893706471
ZNF639	-2.53358892288694	4.79033837144753	-23.0586227984071	2.69947526735058e-41	2.69207062439899e-40	83.6059263312428
TFG	0.943848517562724	7.35289928305611	23.1864341976695	1.70883055552323e-41	1.72888579616276e-40	83.6046384397418
RCC1	-0.947929377798361	7.47584311957934	-23.1732500370453	1.79121599111605e-41	1.8100481109018e-40	83.5917342255001
TMED2	-1.25327061057517	8.40970513781738	-23.1686919109275	1.82062124717632e-41	1.8364336391904e-40	83.516287994889
DDX54	-1.51165499455939	6.52438449981244	-23.1202002077998	2.16526688790214e-41	2.17097862309804e-40	83.5110702286639
DLEU2	2.96772431957688	2.3228452801753	23.0158436425991	3.14713842324741e-41	3.11805349469133e-40	83.5090213268156
EPS15	-1.87742881110001	5.81821095167741	-23.0849271392986	2.45667658741023e-41	2.45726430908186e-40	83.5068667387562
MYEF2	-2.47000930565548	5.06031457887335	-23.039206825599	2.89409455924222e-41	2.87757654035475e-40	83.4864898637702
BPNT1	-1.70955487552377	4.73782363862647	-23.0486497733324	2.79773471622566e-41	2.78673706933639e-40	83.4681737792084
BLVRB	2.14984985987796	7.1315400404619	23.1399722538403	2.01743077140582e-41	2.03127707531553e-40	83.4439086303454
POGLUT1	-2.44740266266684	4.26783436779065	-22.9945268229176	3.39744770215121e-41	3.35809192498681e-40	83.425844175836
PDIA4	-0.947499208663531	8.16718425770082	-23.1357396040318	2.04819767244091e-41	2.06101431250913e-40	83.4162075308086
UBR2	1.63208204328095	6.60141317499687	23.1203869459679	2.16382074692387e-41	2.17083012426843e-40	83.4049997270052
BTG2	1.26647761758053	6.3572558223354	23.1166153532005	2.19321850722537e-41	2.19768641790515e-40	83.4032168045637
DHX15	-1.04317906325832	7.60084576720091	-23.1270029250045	2.11320881756095e-41	2.12260085675011e-40	83.4029918638975
DPM1	1.49228325719433	7.56602075516037	23.1343857560604	2.05813825850405e-41	2.06870139865098e-40	83.3931504156629
SLC25A36	1.7404397077967	6.38274749293213	23.1086183121208	2.25689098419236e-41	2.26013442033731e-40	83.3863509805328
LRTOMT	2.055005063726	3.42467578949789	23.0079271334243	3.2378497022659e-41	3.20413008406479e-40	83.3731749469105
GPR125	-1.41847566169004	5.28422736580118	-23.0184997864138	3.11728069666869e-41	3.09030245234661e-40	83.2931272783743
PNKP	1.56474888679323	5.26717133819282	23.0401974980842	2.88383012906806e-41	2.87078423086514e-40	83.2447570355122
GRSF1	-1.11392509179592	7.10479073584567	-23.0635703258402	2.65202850430534e-41	2.64633202303117e-40	83.2242088404932
MIR3064	1.99606130878087	4.54484144646688	23.0147596984995	3.15940574747315e-41	3.12835415753351e-40	83.2235907502958
MMP19	2.55587368556031	2.43825443957424	22.9326061805985	4.2444334301905e-41	4.17552380508859e-40	83.2141443498471
KDM6A	1.53208893889569	5.76318743269998	23.0395834661516	2.8901878253271e-41	2.87540161753542e-40	83.213699867453
ZNF146	-1.53483067553456	7.09779199075344	-23.0554714482267	2.73014203961381e-41	2.72103071933858e-40	83.2084079271478
DUSP10	4.07186916982099	2.65135397352581	22.9511194907225	3.97099122591575e-41	3.91112233581949e-40	83.2041774979955
TTC5	-2.98038742540953	3.41591422292995	-22.9194876803586	4.44961788085537e-41	4.36966585081768e-40	83.1653786085972
SMTN	1.53036955200158	5.45818170830292	23.0197532427256	3.10328995327395e-41	3.07825748389997e-40	83.1092098601473
ARID4A	1.94254696622715	6.15095727306166	23.0242759190532	3.05333334742573e-41	3.03410260857682e-40	83.0894067021829
E2F2	-2.65808549178792	4.25721772623301	-22.8998752264876	4.7751856450128e-41	4.67839512168682e-40	83.0875995437416
C1GALT1C1	-2.58564605977372	4.57382274953506	-22.9107575251234	4.59168009573124e-41	4.5065292207165e-40	83.0867712274786
TMEM19	-3.92417821071879	3.53673570560947	-22.9091916011601	4.61764137325064e-41	4.52935098687647e-40	83.062079062823
POLG2	1.45012274117333	4.54270257618389	22.9800246758003	3.57912235640958e-41	3.53348537713069e-40	83.0379002490066
RBBP7	-0.965400125907363	7.50194037803346	-23.0214327915608	3.08464248737664e-41	3.06157631803483e-40	83.0345890741872
RC3H1	1.89191289605323	6.40594676653663	23.007106157043	3.24740647506858e-41	3.21168692424878e-40	83.0149568147054
PPIP5K2	-2.58590724901101	5.4656733239784	-22.9225342598957	4.40109228759652e-41	4.32455155216006e-40	83.0118276945475
DIS3	-2.18600798836703	4.97359021184278	-22.899152797036	4.78762639464514e-41	4.6878374604242e-40	82.9893707501095
OGT	1.35931782407788	7.63751474337117	23.0219287651953	3.07915749864415e-41	3.05794715007867e-40	82.9860594696099
KIAA0528	-2.60013389290516	4.73617663816191	-22.8590625059804	5.53179760329072e-41	5.40384247181273e-40	82.8983415666866
HDAC1	-0.895073904589186	7.11462503375956	-22.977802711655	3.60781072779597e-41	3.55970658475869e-40	82.89367652156
ATP6V0C	1.78193127455491	7.0087544456259	22.9902813334601	3.4496484868426e-41	3.40767402799502e-40	82.8934288049684
CLCN7	1.56507540933391	6.49568832004912	22.9545256482269	3.92265136877421e-41	3.86578794881438e-40	82.8501258194013
ALOX12	4.1904325530093	1.44625626647231	22.8473283730785	5.77093157931493e-41	5.6308669622207e-40	82.8461775814785
APC2	2.64864797475608	2.81186055241801	22.8245341099336	6.2656780664918e-41	6.10292370320378e-40	82.7797631050352
DIABLO	1.03469062082295	6.21030918236092	22.9317996954819	4.2567677314426e-41	4.18519597534662e-40	82.7591426846539
TCOF1	-1.02351994534897	7.19434874425548	-22.9392439313899	4.14427558523264e-41	4.07939169437497e-40	82.753650877432
EPN2	-1.0609902537319	5.65031334848761	-22.8821812960814	5.08947987635204e-41	4.98048340854954e-40	82.7169271415192
SOD1	1.30433154597064	8.24791193618286	22.9574253996001	3.88196622597323e-41	3.82794829971558e-40	82.7048329275991
ATPAF1	-1.46696230388553	5.27071496439512	-22.8471263963201	5.77513773571651e-41	5.63168533481767e-40	82.6605048411516
CTDSP1	-2.06340537910573	5.30302192980947	-22.8231762284303	6.29646600335558e-41	6.12934210943648e-40	82.6540975152329
PAPSS2	-1.51204919515648	6.59785920564825	-22.8609037716235	5.49519139586121e-41	5.37122039184002e-40	82.6506998372343
POLR1A	-2.20138357342796	6.0362024112708	-22.8619655172305	5.4741939639324e-41	5.35382572238628e-40	82.64823939802
NCAM2	-2.0603732323399	5.36778664912519	-22.8226132406106	6.30927560541126e-41	6.13823881471192e-40	82.6478438955836
TRAP1	-1.39756160948236	7.67196880084562	-22.8999267397072	4.77429979675609e-41	4.67839512168682e-40	82.6056200394522
C8orf83	-2.26022592354173	6.04060668338295	-22.8163033125894	6.45465519642904e-41	6.2723796342289e-40	82.5782509787632
TBL1X	-1.43467311647805	6.28263786711071	-22.8559676707073	5.59388090071866e-41	5.46129971883356e-40	82.5769891809085
REXO4	-1.55999133488363	5.69342654158215	-22.8194514374467	6.38170553833557e-41	6.20509554785605e-40	82.5333279110415
BTBD10	-2.01995996076675	4.68813100840541	-22.7581998067496	7.96276709467774e-41	7.70655769047399e-40	82.4939397052685
DHX33	-1.38255830477283	6.23658796130106	-22.8308192103721	6.12513827478724e-41	5.96951121838821e-40	82.476733807818
QARS	-1.30599741716766	6.54931786120262	-22.815384040273	6.47611515511868e-41	6.2859286044228e-40	82.3937640991285
TYSND1	-2.42466100439395	5.21820424564861	-22.7391394687411	8.53126091442325e-41	8.24721430825517e-40	82.3890944076669
ADCY7	2.72761466385931	2.95255139754783	22.7082106470457	9.54218565911377e-41	9.19789700075035e-40	82.358484581138
WDR43	-1.38523339324567	6.92341434819325	-22.8154863730446	6.47372269278034e-41	6.2859286044228e-40	82.3495727237313
MKL2	-2.47764510272418	6.22486110224701	-22.7722322730976	7.56878241622647e-41	7.33373795648734e-40	82.3487819606646
UTP15	-2.71687362628121	4.4763113139691	-22.6984255573646	9.88653424538374e-41	9.51884851582025e-40	82.3463569785869
C9orf5	-1.94343485012992	6.33085053280397	-22.7686517751312	7.66740329795513e-41	7.42499436913733e-40	82.305044107688
KIAA0319L	-1.30270191074623	5.44956931773428	-22.7428562422475	8.41727981216549e-41	8.14173438858621e-40	82.2996570350645
DEPDC1B	-2.81066666453944	4.49785985292425	-22.6836815291411	1.04292109023339e-40	1.00355651973896e-39	82.2771730977099
AAGAB	-1.11765217481078	7.39068833909071	-22.8053294681125	6.71558408105031e-41	6.51458400066621e-40	82.270947155162
HJURP	-1.76028824894907	5.26193072498475	-22.7195098770476	9.15956611825582e-41	8.83927200009869e-40	82.2345845873814
TMCO3	1.5209813802792	5.21897340767022	22.7199312869416	9.14559927984762e-41	8.83088928153415e-40	82.1287291535158
TTLL12	-1.93077272674703	5.9543712706818	-22.7006817936531	9.80603927116413e-41	9.44678575869521e-40	82.1167982443858
PDSS2	-1.99858899791478	4.43925793434983	-22.6309836298463	1.26265127597131e-40	1.21289947957175e-39	82.0485727806532
GLIS2	1.46953291146314	4.8418097925155	22.6815506374261	1.05100883675084e-40	1.0107574344923e-39	82.0224865793364
TARS	1.09324541446853	8.24948070504023	22.7385595003448	8.54918646698982e-41	8.25976860045857e-40	81.9383980048752
GDI1	1.12281421617358	7.27899061506526	22.7140935584917	9.34100631258302e-41	9.00916894876808e-40	81.8863700062125
GIPR	5.82916299057771	0.300058944952396	22.7730740402864	7.54578316895982e-41	7.31569146189472e-40	81.8369224073457
PHKA1	-1.62386813873402	4.84872771044221	-22.5880143963132	1.47599392808545e-40	1.416208976093e-39	81.8190064789436
PLS1	-2.86083693858934	4.90457122293471	-22.5389355310025	1.76454963907629e-40	1.68630446650925e-39	81.7549397674141
ACTR1A	-1.14708638019441	6.6675287121719	-22.6439267465316	1.2046966969331e-40	1.15789353790282e-39	81.738003026309
IL4R	1.74201205037498	3.96943917364284	22.5510156087486	1.68863398734851e-40	1.61560153343344e-39	81.6752655061036
FBXO10	1.82213855113514	4.15312414902704	22.5690449213414	1.58141014969379e-40	1.51388113013617e-39	81.6635505136861
SMC6	-2.11394826091985	5.98707695901737	-22.5702714925544	1.57436992239882e-40	1.50800472979369e-39	81.6586280748046
C3orf63	-2.0891418029732	6.02779065717435	-22.5723750089196	1.5623697274713e-40	1.49736798408195e-39	81.6454903071362
ARAP2	2.59392577068272	4.16112846097201	22.5313202713031	1.81416604175213e-40	1.73273060435538e-39	81.6237101406439
GBAS	-1.94834785607217	4.829460265642	-22.519734290377	1.89236541910631e-40	1.80638808613778e-39	81.6043640653265
DUSP2	4.29176226171367	3.81190515506254	22.4851354100549	2.14672059905459e-40	2.0433554523955e-39	81.5386347770605
NCBP1	-1.07406955988771	6.96798286461661	-22.5936739068996	1.44593708352402e-40	1.38816600372306e-39	81.5294450870662
MAST1	3.61213565604362	1.47828691233949	22.4748474818557	2.2288072814825e-40	2.11667081064812e-39	81.5176347635099
CATSPERG	3.73234880548823	1.53159602704957	22.4698411666965	2.269889947213e-40	2.15446308043077e-39	81.494092940643
UBR7	-1.05624357925494	6.82494749700567	-22.5763733493573	1.53981354618007e-40	1.476596430408e-39	81.4939451387249
C1S	4.29164101020535	0.745507342888173	22.4795831116523	2.19063604203464e-40	2.08160211176064e-39	81.4417703203932
SDCCAG3	-1.27795975124181	6.3889280742859	-22.5397575805324	1.75927615194359e-40	1.68222609291621e-39	81.4298306274071
PRR24	2.88308002927137	4.21814488484242	22.4872743643344	2.13004052577142e-40	2.02978904575506e-39	81.4066626709797
HEATR3	-2.21962334828497	4.01439965234837	-22.4352390962139	2.57550918051124e-40	2.4376239691494e-39	81.3914403461621
C9orf114	-1.7503550590865	5.10475154253601	-22.4814016633547	2.17615349256978e-40	2.07019289020119e-39	81.3834121208933
LOC729513	3.14833546957077	1.88769231549196	22.392877575119	3.00677915051427e-40	2.8313837000676e-39	81.270950530682
SCD5	-1.93407937054904	4.56937032534004	-22.4246478089943	2.67710908296643e-40	2.52948996065144e-39	81.2650848166201
SLC26A6	1.39142976002871	5.00697985485628	22.4882108567099	2.12277872697495e-40	2.02402231641557e-39	81.2536758259139
TTC28-AS1	2.19194432529279	2.81108299235938	22.3983543544253	2.94715953451352e-40	2.7768054115608e-39	81.2294381078919
TMCC3	4.00530451582983	1.37957144892377	22.4054228658623	2.87197067442234e-40	2.70748802474855e-39	81.202470173639
GMPS	-1.0135976852356	7.17704966769988	-22.4996714844634	2.03590603624634e-40	1.9422984911685e-39	81.1710487297917
PDXDC2P	1.65726331654163	4.97240988817094	22.4511027008104	2.43055656399169e-40	2.30173431348794e-39	81.163639690198
MEF2A	1.64129558708428	6.44753232767533	22.486177658811	2.13857650718454e-40	2.0367627281409e-39	81.1409362756911
PHKG2	1.43420583835122	6.0455100489808	22.4800900875557	2.18658885413041e-40	2.07893757796913e-39	81.1140147952977
ZNF767	1.91718213958615	3.33714200738474	22.3876615067369	3.06469112318621e-40	2.88105083441069e-39	81.0897918894068
DND1	2.03554245761025	3.93161962691208	22.3915439775692	3.02147973768446e-40	2.84362561243866e-39	81.0894079837031
KDM2B	-1.15135897655272	5.64395126435115	-22.4291627245336	2.63331336408434e-40	2.48951569818805e-39	81.0873186911064
WDR61	-1.17550666498254	6.75797934863996	-22.4667441667244	2.29568587218595e-40	2.17647678721303e-39	81.0872420535444
RNF220	-1.63445545850843	4.93467194671289	-22.389687474792	3.04206518758863e-40	2.86138909995682e-39	81.075225591375
DSCR3	1.15206908592933	5.09309710089739	22.4313725054138	2.6121420085998e-40	2.47089722578184e-39	81.0698350673764
PRDM2	1.57580281129568	6.03785104562374	22.4671981504063	2.29188608424699e-40	2.17410679937303e-39	81.0674723409689
BACE1	-1.35340045696937	5.86680254149229	-22.4204680697269	2.71830799181203e-40	2.56696684670042e-39	81.0669296766142
SETD1A	1.38768728642741	5.9370140896634	22.4584314475503	2.36639632982631e-40	2.24224431841446e-39	81.0402616858419
ZNF841	2.08814617446663	4.24869717652603	22.3803185914036	3.14812800407421e-40	2.95616466817165e-39	80.986554769021
DLL4	3.79628467619342	1.26589582522027	22.3288413428969	3.80108021110681e-40	3.54937272197378e-39	80.9854563340867
INCA1	2.12135550582277	2.44360537709257	22.3065661807421	4.12445568623696e-40	3.84489391842959e-39	80.9073043403375
ULBP3	4.99283305822089	1.07491449265786	22.3464438245668	3.56371313969234e-40	3.33517283425936e-39	80.8582819348552
PRPSAP1	-1.20282157542553	5.5345895377023	-22.3651851020325	3.32738537451049e-40	3.12273810344071e-39	80.8549948291711
DLX2	3.33177913392618	3.12502205100792	22.276668096086	4.60255232099577e-40	4.27390810751434e-39	80.8129111054993
OXTR	2.28539025312099	3.23973268991765	22.2776633216548	4.5857724150633e-40	4.26069210386215e-39	80.8089704362318
SLC25A13	-1.3967866371961	5.63826888279369	-22.3512226015575	3.50189097090537e-40	3.27915031340546e-39	80.8056294332967
RBBP8	-1.48427475593542	6.07241537853945	-22.3548804977774	3.45530097744219e-40	3.23733633315088e-39	80.8054516397302
LONP1	1.58319939339811	6.95418626282104	22.4084077932438	2.84080316897914e-40	2.67961602921642e-39	80.8043494961152
EXOSC9	-2.31374725405532	4.36707329030734	-22.2758615551076	4.61619633306436e-40	4.28419908291723e-39	80.7991088128457
GABARAP	1.28467871919177	7.12160892517302	22.413708391367	2.78629434270403e-40	2.62968321599222e-39	80.792301576583
DENND4B	-1.32333158491942	6.48585485053678	-22.364338833284	3.33770809035369e-40	3.13066910280848e-39	80.7671962788387
PIGA	1.68249733534978	4.77883763565424	22.3312244792193	3.7680335413839e-40	3.52048005285499e-39	80.7654450409589
FASTKD1	-2.61466476776259	4.14075812339872	-22.2639706735059	4.82214953960014e-40	4.47037854214373e-39	80.7616674787888
NEURL4	-1.55399808416459	5.80958515589995	-22.3394651706062	3.65597733000608e-40	3.41960653618689e-39	80.7611629179297
STK19	1.91703146003002	3.61101426838231	22.2860800541441	4.44630686048583e-40	4.1334094460681e-39	80.7580087702326
RGS2	6.39894296276302	0.964428922652136	22.3838509229329	3.10770833216031e-40	2.91984910938478e-39	80.7334837468247
HAPLN3	6.01981704187281	0.355250793094466	22.3337847004866	3.73285393343427e-40	3.48956116169674e-39	80.7310444479144
FBXO22	-1.31809181727002	5.69424821810446	-22.3286399319015	3.80388651058009e-40	3.55001104927128e-39	80.7069290967695
PKD1L3	5.26824549372501	0.382922314792992	22.3636732308611	3.34584973423991e-40	3.13654657821907e-39	80.675119512196
PKP2	-2.80534048568057	3.69906955807334	-22.2267355259119	5.52898014446147e-40	5.10301677350848e-39	80.6570476745879
ALKBH6	2.16389028964477	4.42559355275812	22.300251038485	4.22108412763473e-40	3.928403503092e-39	80.6526010139084
PHKB	-1.87005134814854	5.06224821286872	-22.2597010800583	4.89833983677441e-40	4.53347180023327e-39	80.6330212258764
MEX3C	1.33509946185764	5.53849963606839	22.3233491599223	3.87835682115793e-40	3.617492441553e-39	80.6043460448679
CECR5	-1.87716575119906	5.41466533317327	-22.2681869777045	4.74808270160681e-40	4.4041561343135e-39	80.5871022518638
ZXDC	-2.00424772275917	5.58620778486359	-22.2551162311105	4.98150801960683e-40	4.6053477125431e-39	80.5706454476889
ZNF622	1.30104614431019	5.98070081340362	22.303354526744	4.1733154743281e-40	3.88827453998123e-39	80.4982388363991
C10orf46	-1.52420157551172	6.41798539171181	-22.2866279810028	4.43737736789997e-40	4.12740261961952e-39	80.4946628605034
KIAA1543	1.6651869509253	5.59394778036657	22.3027557235096	4.18248957969119e-40	3.89465232353872e-39	80.4934806415275
TMED4	-1.61050647862552	4.61571058021518	-22.2115004375613	5.84749935952188e-40	5.38807599386468e-39	80.4527976357247
FAM111A	-2.42751788072997	4.70355572744352	-22.1744006400054	6.70274529400538e-40	6.1422856053121e-39	80.4116639101283
VDAC3	-1.26237049961607	5.97053570355437	-22.2619241234304	4.85851968111197e-40	4.49910759395994e-39	80.4097248499147
UNC13B	-1.70588741611675	5.37533004639416	-22.2060412552411	5.96608365681429e-40	5.49129240927695e-39	80.3519349412015
CAMKK1	1.77210698675014	3.11298590751455	22.1732661136586	6.73079945338228e-40	6.16461610396305e-39	80.3475466614875
QKI	1.73363050486798	5.89340814366679	22.2573957714614	4.93998117180489e-40	4.56948258391953e-39	80.3101531646257
NFIB	-1.74613512776791	5.49559576992737	-22.2016540502925	6.06313764395065e-40	5.57755302296099e-39	80.305138821147
FADD	-2.50476321687172	4.88321823771336	-22.1643632433228	6.95509630580897e-40	6.36307607321385e-39	80.3047897483263
ANK1	4.4851917621637	1.30388068158591	22.1453807937267	7.45882894977099e-40	6.81647297027159e-39	80.2892932884895
DGCR2	-1.47322370456384	6.26826613005342	-22.2172768146501	5.72461111474372e-40	5.27775062199416e-39	80.2477326478384
KIF5B	-1.65343654761622	8.24834722380117	-22.262095735605	4.85545929053494e-40	4.49876460802806e-39	80.2304245966585
BANP	2.0176119974969	4.57536973070825	22.182180652736	6.51351391975292e-40	5.97870509297189e-39	80.2185152722934
SELS	1.2972383326035	6.72181819333759	22.2435367240478	5.19795322822642e-40	4.80279391098667e-39	80.1990070556975
CDH3	-1.3131120916965	6.4498614442693	-22.209343130517	5.89407370532882e-40	5.42800047620701e-39	80.1931646478251
DHX34	1.37785215272907	5.79996670656441	22.2173656869541	5.72274090025844e-40	5.27775062199416e-39	80.1653015317162
QRICH2	4.17572472402612	1.64872743054376	22.0894627688797	9.16702009321451e-40	8.35928266297271e-39	80.1356279164895
PFN2	0.909503249038193	8.11051919013887	22.2377513554724	5.30962156354442e-40	4.90326399937697e-39	80.0948442882518
GOSR2	0.96348009204108	6.2895273832144	22.1983952001778	6.13625917186142e-40	5.64171513964873e-39	80.0854655793512
C10orf76	-1.33930334276726	5.21608602022601	-22.113482225051	8.3895822256695e-40	7.65452117523713e-39	80.0050384081059
ZFP64	-2.37198071022847	4.14791326369587	-22.0418439997405	1.09298366096927e-39	9.93427105763587e-39	79.9497293918201
ZADH2	-1.8378709454681	4.55769711246714	-22.0590588129265	1.02562019445651e-39	9.33213935369459e-39	79.9351495207056
ZNF165	2.2539265434968	4.57965752817723	22.0720095562419	9.77714697101193e-40	8.90108905515534e-39	79.9240982237375
KCTD3	-1.05234262974542	7.9191399635575	-22.175833757195	6.66747613809484e-40	6.11666872920999e-39	79.9128592269885
C1orf9	1.67259194731995	7.50916732736272	22.1753497811951	6.67936586137603e-40	6.12421681280991e-39	79.8983224463951
SRSF4	0.993510879927242	6.10312001468459	22.1492150890026	7.35419698721827e-40	6.72452653987088e-39	79.8969452517082
FBXO34	1.17073132362085	5.57482756341638	22.1206512567696	8.17068355378396e-40	7.45887072890191e-39	79.8647985415172
NUFIP2	2.00970455269845	8.49565913741	22.1689415803029	6.83882501681535e-40	6.26012641385987e-39	79.8088229223945
C5orf15	-1.67451105512521	5.88388028722034	-22.0859735609363	9.28584627155354e-40	8.46302414416683e-39	79.807795590655
HADHA	-0.769043570712864	7.79050598737816	-22.1372006828888	7.68709615159375e-40	7.02124500487459e-39	79.7635067672197
OLFM2	2.40211676664408	2.93816048155572	21.9843715460847	1.35192535743919e-39	1.22148026352312e-38	79.753891497214
OSBPL6	3.98107516495342	1.86653560221512	21.9845811469718	1.35087654878135e-39	1.22119240009834e-38	79.6927463788842
FLJ23867	-1.47863613871279	4.79088682512788	-22.0173238770741	1.19671189434054e-39	1.08534759875007e-38	79.683721825865
TSPYL4	1.1651096426189	5.95264664965326	22.0727072413337	9.75198919967922e-40	8.88302109887992e-39	79.6203374350106
MFSD11	1.25964565778393	5.25902536417998	22.0338927139322	1.12558715111813e-39	1.0225051339109e-38	79.6027717420385
C12orf41	0.966256321537913	5.72047573967223	22.0581405572298	1.02910539983262e-39	9.35875949255072e-39	79.5941063760373
RECQL5	-1.3587823682732	5.78379456296915	-22.0215139387441	1.17830811517571e-39	1.06923629507317e-38	79.5789142453258
MET	-2.39738892373525	4.7460986140661	-21.9545307538259	1.50994288829666e-39	1.35984301905619e-38	79.5646935683523
NECAB1	-2.0480141515884	5.65823528389614	-21.9859397055499	1.34409840472311e-39	1.21572210495345e-38	79.5010562382095
PIGX	-1.48425313626387	5.42886317100015	-21.9661321539875	1.44640874861335e-39	1.30332650386905e-38	79.4379589933917
ZNF654	2.20217711148534	5.12790179426344	21.9870468922499	1.3385997758289e-39	1.21140382310403e-38	79.4223895336546
ADAT1	-2.53092526290887	5.2583278592598	-21.9232666609744	1.69552753351615e-39	1.52287875781548e-38	79.4115468972606
ADAM9	1.17535567866833	6.45437901013212	22.024538360937	1.16520166442977e-39	1.05791708121192e-38	79.4076926452261
CRY1	1.48683156121024	5.18033355925275	21.9755449296	1.39684566471879e-39	1.26070409588543e-38	79.4067283227626
MICU1	1.01237578794725	5.8790124012366	21.9992278836275	1.27958190528714e-39	1.15924852567834e-38	79.365752207739
CAP2	1.24335080797024	5.9678699224242	21.9979346579901	1.28572115122017e-39	1.16417977980543e-38	79.3532107640241
IRX2	1.20925395538915	6.10342162157957	22.0014980558624	1.26887625300344e-39	1.15017270760052e-38	79.348216433035
CCAR1	-1.41337888155462	6.75482091025374	-21.9790511817159	1.37882426507297e-39	1.24511106960477e-38	79.285570921027
RFT1	-2.26831218935868	4.08892704640918	-21.8529714280598	2.20128149144988e-39	1.96552224575589e-38	79.258166743189
CHAC1	6.06597734538076	3.60301126371288	21.8566454522928	2.17142176637814e-39	1.94093306365088e-38	79.2531629137265
IFI44	-1.75182696944815	5.74471430784175	-21.953991172682	1.51296540859278e-39	1.36183172730386e-38	79.247759760665
RAB3A	2.19850366187714	2.83598768072042	21.8771904620445	2.01181597051828e-39	1.80212160101487e-38	79.2399444061243
TBC1D5	-1.90395712960861	6.22890345154778	-21.9234595470202	1.69431477117241e-39	1.52260721295472e-38	79.2211465286206
BBS2	-2.40511424568288	3.60542275488877	-21.8354513162503	2.34946731495539e-39	2.09225193691768e-38	79.2197158493894
LAMB2	-1.4455734068394	6.56813199042153	-21.9426731424043	1.5777896773587e-39	1.41941659839413e-38	79.2172485446989
RPE	-1.49695611724359	5.61572678780462	-21.9225215763134	1.7002204454476e-39	1.52627411324024e-38	79.2055166202545
GUF1	-1.82441255034204	5.21460379437625	-21.8853138674854	1.95201996154614e-39	1.74949527528926e-38	79.2047807524635
ADM	6.63515801346203	0.451843120421157	22.1841774167795	6.46582177683765e-40	5.94145073603477e-39	79.1638701872544
DFFA	-1.56198877563566	5.25470202451184	-21.8940168440185	1.88994398421344e-39	1.69567720987047e-38	79.1455335375295
SGTB	2.42430067570643	2.96660671683024	21.8406459100914	2.30451165412835e-39	2.05331128948549e-38	79.1413774048751
EIF4A3	1.03963015721104	7.52306652915208	21.96941466798	1.42892642954556e-39	1.28826768774771e-38	79.1144089780076
GPR3	6.79869965204267	0.488488090500028	22.1829787600565	6.49440894766125e-40	5.96444235259125e-39	79.0976910510898
DOLK	-2.52206410581303	3.91094122627287	-21.8076093669586	2.60593361413191e-39	2.31447869159544e-38	79.0804583105703
TPD52L2	0.806478782222847	9.07026353119499	21.9699638781416	1.42602226798082e-39	1.28634284842024e-38	79.0607478293831
SPDEF	-2.43074788003637	5.47016360068469	-21.8517817343959	2.21103889189291e-39	1.97318113276505e-38	79.0519962401923
ARL1	-1.78374275789985	6.01515774942117	-21.8694302765655	2.07066267564912e-39	1.85384168027601e-38	79.0101719253847
FSTL3	1.77078013308308	5.34146303318137	21.8674289120176	2.08611885176265e-39	1.86668013252427e-38	78.9746719655783
TBCK	-2.5684607030444	4.25449515962614	-21.7749112725915	2.94343014790171e-39	2.60868711147367e-38	78.9659251275458
NR2F2	-1.18706363068048	6.03322532752457	-21.8867573971491	1.9415832291419e-39	1.74107441952649e-38	78.942287519861
FADS3	1.79921295324567	5.39121417142674	21.8593903412159	2.14938014631338e-39	1.92225847951577e-38	78.9235724042142
NONO	-0.584343218727488	9.12669022085511	-21.9287820650119	1.66119249050563e-39	1.49364425866754e-38	78.9197598635877
TSG101	-1.47443762672292	5.79182927861926	-21.8344228800374	2.35847204441382e-39	2.09915308519301e-38	78.9082997764252
FGFR3	1.83136052511832	4.07282220460842	21.8142395438373	2.54240775033664e-39	2.26045865053854e-38	78.877492454008
ANAPC4	-2.47216462664485	4.47082528619588	-21.7599278665243	3.11248693328129e-39	2.75268278541492e-38	78.8761106655856
ASB6	1.26672126186477	5.49017596845542	21.8477639812107	2.24431437420888e-39	2.0018087250277e-38	78.8304273646925
CHMP1A	-1.4657278360218	6.73113372048613	-21.8543122263762	2.19033681109246e-39	1.95679448871316e-38	78.8271326970007
GALNT7	-1.98190367323093	5.51073900433694	-21.7911660640867	2.77047621770629e-39	2.45670436187275e-38	78.8206963662512
C21orf59	-1.54017290558927	5.37597691668205	-21.8045965420131	2.63532695583594e-39	2.33934225102974e-38	78.8152822430484
TSSK3	4.93685736274208	1.36870546852506	21.8133953406858	2.55040879319676e-39	2.26636751633489e-38	78.7849855443834
SWT1	2.91703083903409	2.178888566928	21.7096118313676	3.75522208422677e-39	3.29671045336528e-38	78.7564553861944
MRPL46	-2.53636731128682	4.91558621106829	-21.7377493462318	3.38086987016677e-39	2.97744432378457e-38	78.7518136293634
HIST1H2BO	4.24162492123656	0.870765794074285	21.7415406743969	3.33339056255701e-39	2.93872555446512e-38	78.7438494765115
SEMA3F	-2.02042360437055	5.17651023195588	-21.7626586040357	3.08096268347371e-39	2.72768766111246e-38	78.7127034446756
RRAGA	-1.93796735975868	5.00165503738385	-21.7474986798379	3.2601320408626e-39	2.87565655334315e-38	78.6847695200126
SLC35D1	-3.4767306083894	3.85706670634482	-21.6919665258459	4.01103319908863e-39	3.51206906919153e-38	78.6795479753987
ARHGAP12	1.37871290184836	6.42974152332915	21.8239023401448	2.45260996608538e-39	2.18177920600063e-38	78.6673579024801
VHL	0.985451053921591	7.38908719787549	21.8433883278804	2.28112870362352e-39	2.03356057779316e-38	78.6586758711481
TRUB1	-2.58413248341356	5.46886816937734	-21.7307590292071	3.47020541837494e-39	3.05290454586546e-38	78.6433038187741
DCLRE1A	-2.76668241881929	4.78715017293638	-21.6786844827388	4.21511893547614e-39	3.686906332474e-38	78.602907979377
GFOD2	-1.60149866550231	4.4297916845962	-21.6942177484848	3.97744263654485e-39	3.48630768624612e-38	78.5608535076482
ITPKC	1.56869567022906	5.73158708083053	21.7624465745871	3.08339883088904e-39	2.72840010834859e-38	78.5397332450909
PAM	-1.26928393850805	5.69776988431607	-21.7356687666589	3.40721438689952e-39	2.99906596876355e-38	78.5351858111507
UBE2H	0.981189766041877	6.99962125479111	21.7980206713581	2.70064791437309e-39	2.3960549453568e-38	78.5251985469745
ATR	-1.98435892779473	5.77203917061326	-21.7244456138089	3.55293423605363e-39	3.1224000086054e-38	78.5219941009449
TBC1D24	-1.68958857882422	4.5177806450595	-21.7032424372647	3.84560780448258e-39	3.37251939812095e-38	78.5144278204793
ARHGEF19	-2.6487511519251	4.60843361123125	-21.6576761825732	4.55951950243873e-39	3.97774669581561e-38	78.4755139247818
C10orf118	2.47997243111237	6.27634671947306	21.7703589576292	2.99379077869893e-39	2.65191509443649e-38	78.4726281034845
API5	-1.31708787379165	6.97692368901254	-21.7545163797163	3.17592244191751e-39	2.80730057709453e-38	78.4343169935484
FEN1	-1.27082413791105	6.839869433912	-21.753432936336	3.18877875128921e-39	2.81568827014576e-38	78.4302091949045
MYADM	1.18075702696818	6.35003951405345	21.7535377609573	3.18753259663527e-39	2.81568827014576e-38	78.4251327935367
ZNF592	-1.21138166996375	6.83835890754674	-21.7403296357665	3.34848303939318e-39	2.95047578244529e-38	78.4208598521561
PRPS2	-1.36591200550272	5.71795283096205	-21.7048914842718	3.82199846537179e-39	3.35357305009852e-38	78.4183550332027
FTO	-1.60016741523023	5.0677013131237	-21.673502689941	4.2975506765267e-39	3.7550803298972e-38	78.3972732297139
SCAMP1	-2.09479582945405	5.89225686760901	-21.6905263640515	4.03267175313338e-39	3.5291681004397e-38	78.3619807042491
CD14	5.62725119976319	0.49353661743081	21.7259310374784	3.53329261066365e-39	3.10677106313033e-38	78.3614475485464
SF3B14	1.21883359942641	6.54554146727867	21.7530403934686	3.19344966425595e-39	2.81832465356287e-38	78.3603514336274
AGPAT9	1.69459355768206	4.46689572032955	21.6488029021535	4.71337899960744e-39	4.10983057296323e-38	78.2963155851886
BRI3	1.76764560354762	4.69715541278718	21.6638785425531	4.4549886944607e-39	3.88858198988313e-38	78.2780018763383
RBL2	-1.79540328216116	5.15278361148702	-21.6169970578217	5.30918793576513e-39	4.61011729167892e-38	78.2095150412372
GPBP1	1.23947499301133	7.30618719798919	21.7195053862194	3.61905377595256e-39	3.17883694060035e-38	78.2065555895721
NBPF14	1.61928177144781	4.15881666506687	21.6312761862341	5.03284174878574e-39	4.38153281658993e-38	78.1972329882838
FANCF	-3.42012688028955	3.46324363470904	-21.5618726982323	6.52744730686518e-39	5.64160355348906e-38	78.1772608102568
DBR1	-2.50449800428221	3.49596380162148	-21.5530614800964	6.74679734615626e-39	5.82516462659356e-38	78.1690248672655
BRD3	-2.16977010974019	4.88252847675564	-21.586501646053	5.95169916737573e-39	5.15464613543199e-38	78.1672427213684
NBR2	2.86371638262876	2.30212939787658	21.5466084372087	6.9121430168223e-39	5.96484415961487e-38	78.1474366159757
PPP1R3E	1.85333017574151	3.66153309866493	21.5776616183759	6.15221350775889e-39	5.32279455270355e-38	78.127332751093
CDKL3	5.05009282232919	1.15619834559463	21.581855134949	6.05625858954953e-39	5.2424880254465e-38	78.1077955050707
THOC4	1.40664183309115	6.98527459642465	21.692231440027	4.00706560559237e-39	3.51043295903231e-38	78.1038136471795
VASN	1.79359649818549	4.82206514379635	21.6354495488508	4.9548462379926e-39	4.31587752521814e-38	78.0864561238677
PTPN12	1.30498928771434	6.37503917397059	21.6680980149435	4.3852603269758e-39	3.82971768711976e-38	78.079326929383
AIM1	-1.8940284993935	5.30150106426174	-21.5903019232848	5.86753650388937e-39	5.08438759020962e-38	78.0629468125044
ETFA	-1.05366352461981	8.27996256176559	-21.6767887861601	4.24508906015443e-39	3.71117979310103e-38	78.0453165675494
KIAA0226	1.0580885140324	6.0613265729274	21.6455396293983	4.77127038912098e-39	4.15814101030012e-38	78.0437554580805
SLC26A2	-2.69746073203102	6.77387793201248	-21.6180028560976	5.28923123969201e-39	4.59517419494074e-38	78.0207347922595
STXBP1	1.14759828940836	5.34729694318977	21.6194151672009	5.26133623975449e-39	4.57331534686352e-38	78.0129608064871
MRPS35	-1.52347242719998	5.84811778593709	-21.6052295463607	5.54839228153348e-39	4.81282741267458e-38	78.011568179071
RAD54L	-1.82594397051392	4.55451467445634	-21.546399252789	6.91757075726768e-39	5.966449373107e-38	78.0029379122042
IRF1	1.93342304832077	4.07008065927904	21.5579791067104	6.62347529497747e-39	5.72164260502083e-38	78.0015980172726
SNX33	-2.34669369240761	4.54198416784507	-21.5283033969823	7.403746033255e-39	6.3628082559176e-38	77.9742134230869
MCM10	-1.72857587137834	5.93288640430284	-21.5991166204742	5.67691153598278e-39	4.92175575571674e-38	77.96782879192
HIST1H4H	2.28208502244735	3.31182974068753	21.5231625985647	7.54804451960976e-39	6.48348723913475e-38	77.9674288986162
FYCO1	-2.35303542793468	4.56661146555968	-21.5173859249633	7.71357776664483e-39	6.61887504204044e-38	77.9579027210942
LPIN2	1.29201500406424	5.53314388175899	21.6081725322036	5.48756842442317e-39	4.76253732901158e-38	77.9561360844451
TCF19	-1.83185999367069	5.00419389075613	-21.5402467131551	7.07914793853949e-39	6.09951932633357e-38	77.9509640322417
UBXN2B	-1.79897219449053	5.72553177043887	-21.5690155834909	6.354915508973e-39	5.49532611024118e-38	77.9371447514024
ARF6	-0.917258543426967	7.25380671598134	-21.6275257243782	5.10398923804656e-39	4.44116108309524e-38	77.8952371796266
PLEKHH2	3.58661885424569	2.57230749122459	21.4677564269897	9.29537671873104e-39	7.93952401655045e-38	77.8514634036014
SRRM1	0.98759164583702	6.92262420839547	21.621023666247	5.2297468652811e-39	4.54822083073121e-38	77.8500729732029
PRSS22	1.96451269079779	4.2905442660984	21.520462591832	7.624963974873e-39	6.54619597103573e-38	77.8486317248547
TSPAN9	1.95507198332801	3.2133742462496	21.483119396869	8.77357596552175e-39	7.50917525319272e-38	77.7717863249855
SEPT11	-1.61668879681103	6.06627039418605	-21.5322949328582	7.29362692983873e-39	6.27691942138054e-38	77.7227409709382
SMC3	-1.43743680202781	6.64488355256542	-21.5411652488551	7.05478599297851e-39	6.0816619044625e-38	77.6537658015742
MRPS9	-1.68425570892762	5.11940740758603	-21.481747081837	8.81896030309425e-39	7.54415816414058e-38	77.6517045217655
KIF16B	-2.03929212022283	4.90559403803181	-21.4456548093287	1.01014410750334e-38	8.61481389795302e-38	77.6393055778345
CCDC43	-1.87991236673534	4.75978001637399	-21.4614873306996	9.51719302037539e-39	8.12069061595705e-38	77.6285505761145
NR1D2	1.80433431712662	5.89912400390389	21.5297684517094	7.36313451028505e-39	6.33115997686412e-38	77.6180088368723
RNF149	1.14455165115906	5.94249774711901	21.516201931853	7.74795499098068e-39	6.64496406508517e-38	77.559694235369
CENPBD1	-1.99086108228319	3.86213691734717	-21.4065676532562	1.17034910803111e-38	9.95064488190764e-38	77.5457584536475
PASK	-1.65975232745774	4.63085649253843	-21.4276823603206	1.08086171195743e-38	9.20852331674785e-38	77.5314740117943
NECAP2	1.23062039044668	5.53944140407605	21.4863468381142	8.66776585954088e-39	7.42621497105336e-38	77.4893264738291
CD58	1.90840894405649	3.70940218629177	21.4237882475022	1.09683052898279e-38	9.33506044107291e-38	77.4722003216798
VTA1	-1.2557140126454	6.25857846284479	-21.4748438106654	9.05087624526659e-39	7.73463742083998e-38	77.43540517056
MTF1	1.54261407512615	5.77195664019767	21.4785537921523	8.92548503321908e-39	7.63138096603046e-38	77.4231366017697
NUCKS1	-1.24236305875846	9.82212021101813	-21.5371943600839	7.16071511136098e-39	6.16662201454177e-38	77.4117646547519
TAX1BP1	1.18491957910326	7.69976966717735	21.5109874644133	7.90120455515354e-39	6.77292388418185e-38	77.4061746281112
CHPF2	1.3072039799984	5.79002576755155	21.4642917126664	9.41731484007682e-39	8.03956985122229e-38	77.3828960779635
LMTK3	1.72686852215252	4.22076455259084	21.4244351445528	1.09416138052707e-38	9.31708499385675e-38	77.3767503266154
MOSC1	-2.1013200848153	3.72016108418764	-21.3387151775645	1.51174340124494e-38	1.28012134898331e-37	77.3350329384631
SRSF7	0.947568590403647	7.63560642719624	21.4831548968591	8.77240506161419e-39	7.50917525319272e-38	77.2770069509016
TPT1	1.3179148000316	11.7172808016447	21.5321973400803	7.29629954267147e-39	6.27691942138054e-38	77.2731676665927
EFR3A	-1.76002507891723	6.75462529842272	-21.4285470034286	1.07734793563467e-38	9.18326548193389e-38	77.2701152886924
SH3RF1	1.33396912626331	4.81804958847824	21.3936764459553	1.22861943739286e-38	1.04354654499534e-37	77.2497684819183
C5orf22	-2.17700833686521	5.37975315968273	-21.3614687820191	1.38731545552879e-38	1.17714173913057e-37	77.2441503408478
SPAG1	1.50320980024876	5.15422704524782	21.3956886244421	1.21933502197128e-38	1.03618693635405e-37	77.2198162734111
POLR3B	-2.13303581862226	4.01245764589296	-21.3166746869335	1.64299613703777e-38	1.38845211701969e-37	77.2028432368308
PIGG	-1.23260481269477	5.26882573943795	-21.3601894433173	1.39402935501871e-38	1.18223868830289e-37	77.1678665385353
ODF2	-0.895912055239913	6.96145020027706	-21.41595424481	1.12968013350103e-38	9.60975104408509e-38	77.1464512325032
TAB1	-2.74285920146579	3.50737664240685	-21.2593411878828	2.04083944745321e-38	1.71168500096326e-37	77.0694481821568
GTF2E1	-1.96901134559495	4.36765628236331	-21.2782217906581	1.90010929773399e-38	1.5976585166065e-37	77.0444641708642
ARHGAP5	2.23213028523356	7.16533623783207	21.3874322389038	1.25788712053903e-38	1.06786315755811e-37	76.9647363557608
ABCA3	-1.57140055114957	6.33736278367829	-21.3333709885884	1.5425641772203e-38	1.30489849771534e-37	76.9610589828027
GRTP1	1.53564347092659	3.37595189320032	21.2809687070399	1.88046614022714e-38	1.58193741092348e-37	76.9602913912739
FTSJD1	-2.12782305912986	5.42496338941817	-21.2667306885545	1.98455011856721e-38	1.66781990868935e-37	76.8539577308452
NUDT16	-1.43437709209927	4.68686524818974	-21.251376650052	2.10331304994836e-38	1.7605509232901e-37	76.8485263793907
IMP3	-1.80291370249956	5.54859429173805	-21.3013251872034	1.74113516767998e-38	1.46990128946391e-37	76.8451588085952
NCRNA00324	4.62554138013284	-0.194567049872174	21.2980898686971	1.76256326562502e-38	1.48724056782608e-37	76.8361412111104
HLA-F-AS1	5.94195583790679	0.224770558450697	21.3578402680339	1.40644311178663e-38	1.19216191594118e-37	76.8215608773621
INPP5K	1.14463332905201	5.26609152641276	21.2927556237222	1.79847504695811e-38	1.51448623793189e-37	76.8203211831499
OXA1L	-1.03132119320413	7.20048529177671	-21.3360593735172	1.52698146156251e-38	1.29237034226576e-37	76.8180793844463
NFKBIB	1.4509459518628	5.41454238349698	21.3028865233506	1.73088829607933e-38	1.46198867998135e-37	76.8098680565525
MRPS18B	-1.361034221019	6.10452055472777	-21.2952200359796	1.78179309530814e-38	1.50119434387573e-37	76.8083503709049
ELF3	1.09439338447514	7.03501215866335	21.3398804005519	1.50510623627274e-38	1.27514674242276e-37	76.8077297680945
M6PR	-1.13622808356735	6.09579575644641	-21.2958749620149	1.77738610290379e-38	1.49823614843563e-37	76.7904669660445
MTPAP	-1.62174578603488	5.13540138813546	-21.2459887023551	2.14666580781409e-38	1.79593991845337e-37	76.7718985268915
HIVEP1	2.31955731578947	5.08990496097001	21.2873084969355	1.83590819627143e-38	1.5452304315271e-37	76.7686038433326
RBM8A	-1.07068858182689	7.5436132251581	-21.318693970878	1.630507497336e-38	1.37859491331887e-37	76.7141365200029
SOS1	-2.04608270178568	6.35146386366649	-21.2576621686417	2.05385213152906e-38	1.72173549111238e-37	76.6894641919576
TRAK1	1.29391813398911	4.78295709143911	21.245576312056	2.15002088210661e-38	1.79784746161755e-37	76.6816166054145
CLK3	1.1995866357689	6.45405628094852	21.2971363168313	1.76892939109235e-38	1.49185956311793e-37	76.6779445444315
DNAJC10	-1.91847501462618	6.54443515325394	-21.2553350731181	2.07202593490951e-38	1.73610028734602e-37	76.6656275732581
DDX50	-1.5085566455036	5.8599239739877	-21.2373563041248	2.21801012427138e-38	1.85377317932607e-37	76.660874064878
PYGM	6.60798181587908	1.07518313113155	21.2660977098362	1.98930991142555e-38	1.67098035955203e-37	76.6434610284489
PCYOX1L	-1.95061743786311	4.39532493303107	-21.1848057158582	2.70696509723111e-38	2.25679383280624e-37	76.631896607921
[truncated: 14,725 more rows]
