# Supplementary material for: The transcriptomic response of cells to a drug combination is more than the sum of the responses to the monotherapies
Source: eLife. 2020 Sep 18;9:e52707. doi: 10.7554/eLife.52707 (PMC7546737; doi:10.7554/eLife.52707)
Supplement: Source data 4. [file elife-52707-data4.zip › MCF7/limma_t0_TW_0.txt]

1	logFC	AveExpr	t	P.Value	adj.P.Val	B
EGR1	4.40637674985741	7.31746040913881	36.390230539897	1.34102865396274e-58	2.24273632088729e-54	117.891331141393
JUN	1.44981194894859	7.6900384754173	16.7420107575179	1.87058017528565e-30	1.56417914257386e-26	58.646085041471
IER2	1.25152969194606	7.16835375609479	14.7796915990793	1.19307487575162e-26	6.65099474069001e-23	50.0360273849887
JUNB	1.23692081395667	6.40385295725961	11.8282478868738	1.46791316842429e-20	6.13734495718197e-17	36.2472517171262
PDCD7	0.549241281879929	4.98968290523386	11.3282133217912	1.71371485228773e-19	5.73203343793199e-16	33.8121819830629
C17orf91	0.752384211919844	6.22040122393268	11.2537065145351	2.47518330711442e-19	6.89916093803027e-16	33.4047450570266
DUSP1	0.673844306917138	5.4953577980922	10.4476191590685	1.34761932139375e-17	3.21965507585559e-14	29.5329646538185
MCL1	0.60951806189966	10.2091383836117	10.0535447175783	9.60088085673461e-17	2.00706414310037e-13	27.5907312282728
ZFP36	0.864434300714244	5.86929075058073	9.78484004405736	3.66876262589916e-16	6.81737623950417e-13	26.2817837548802
AEN	0.432054783988401	7.40668228714742	9.53225108654949	1.29406392609206e-15	2.16419250999636e-12	25.0715376185345
SERTAD3	0.603386624535452	6.08400992785327	9.40332178805596	2.46218404054551e-15	3.74341508128028e-12	24.4629751416501
MYC	-0.385568894703669	8.01379775868194	-8.42296173647138	3.2210046076427e-13	4.14369854293973e-10	19.588386572116
MAST3	0.575791823637387	4.14150263195612	8.29013827245451	6.20708505777649e-13	7.41480646473243e-10	19.070809876538
ZNF250	0.635651305835573	3.99647501663474	8.21457346035039	9.00894554319542e-13	1.00443736842933e-09	18.6423333240377
KIAA1949	0.455357078895291	5.35395362941306	8.19192824672626	1.00719500239571e-12	1.05277057625411e-09	18.5948091832121
ZNF526	0.639779044262099	4.17043248515249	8.0908723946682	1.65582811548296e-12	1.62894525901983e-09	18.1075150121835
SCAF4	0.388852182388283	5.97810960790718	8.05270866070556	1.99725583227365e-12	1.85567258549692e-09	17.9031393597701
MIR21	2.80432136679895	1.67711411106925	8.93009520422795	2.60233863009478e-14	3.62679260414209e-11	17.3700188137403
BTG2	0.483138428525508	6.3572558223354	7.90414876310853	4.13728474155794e-12	3.641681579885e-09	17.1909628902936
NR4A1	1.07810169457828	5.57460740685181	7.71753899117073	1.02893569361862e-11	8.19424787622752e-09	16.3424360048816
BRD2	0.277929968587515	9.33574667072424	7.75229808583716	8.68627807344955e-12	7.26346572501852e-09	16.3318341160369
ZNF574	0.699122495749273	5.27668616686641	7.69462734072458	1.15036020102073e-11	8.74482909175939e-09	16.2311592942121
ATXN2	0.572416419540067	5.69179943522802	7.65013226277247	1.4283277909418e-11	1.03858060763959e-08	16.0048358503254
SDHAP1	0.612981283383873	3.94204080606583	7.28929726664175	8.17239219704669e-11	5.06204026308922e-08	14.3435709908017
KLF4	-0.468035232706308	4.91206510458347	-7.29126601465799	8.09544643994959e-11	5.06204026308922e-08	14.3295549310606
FOS	0.430099930775299	6.70296140946639	7.21204354245884	1.18394281792872e-10	6.82767575415169e-08	13.8596309038764
MYH9	0.331550330967543	9.51044568756664	7.21950223266444	1.14237393144653e-10	6.82323629625423e-08	13.757459326878
HIST2H2BE	0.502864695404632	6.55361154601822	7.18379516707862	1.35543769148094e-10	7.55611331744243e-08	13.7089493624537
ZNF646	0.556778673193564	4.85167112697909	7.10974661553947	1.93098022888904e-10	1.0265709986282e-07	13.4966451476668
MIRLET7BHG	2.15590382232963	0.890790173432081	7.59536588208977	1.86360828879871e-11	1.29862437591123e-08	13.4741903285712
LOC150776	0.408175069458335	5.59165854879744	7.10616589993155	1.96425926549285e-10	1.0265709986282e-07	13.4080265965
CEP250	0.367814834386751	5.5343734042157	7.04980977424992	2.56954118226146e-10	1.30221232521638e-07	13.1533787366802
ZNF408	0.581547310783722	4.39084973746782	7.03085543644028	2.81209986841409e-10	1.38322229998109e-07	13.1507146108358
MORC2	0.268498692344195	6.40223222674042	6.97953747811937	3.58872576258746e-10	1.66716249037535e-07	12.774340613713
JPH1	0.326535067986684	6.26305047837086	6.98113202962872	3.56166366561451e-10	1.66716249037535e-07	12.7550795200219
C12orf41	0.32277445911517	5.72047573967223	6.94835238742263	4.16089803889818e-10	1.88072591358198e-07	12.6988563177604
ZNF746	0.430297304599336	4.74777326949805	6.84687966216353	6.72405234867225e-10	2.95929082839986e-07	12.2963954970842
PRDM1	-0.747715713747545	0.877325767900967	-6.79970107202624	8.39883051575779e-10	3.60159080885983e-07	12.03693736398
CDC25A	0.42039331964689	4.53893069053416	6.76344394063115	9.96099013025176e-10	4.16468997345826e-07	11.8668508966689
PDGFA	0.407853137993981	4.86708171486793	6.69333185850094	1.38419100389027e-09	5.38353729047926e-07	11.5826523925814
ZNF629	0.296848858032696	5.63905159075656	6.70807074442193	1.2918071156607e-09	5.26931273227061e-07	11.5503137521404
PPRC1	0.32543398484499	6.65524630667359	6.70034432022676	1.33944886269958e-09	5.33355780471138e-07	11.462714383852
IFRD1	0.445753179088039	7.38493088016067	6.66468583141554	1.58284044674129e-09	6.01623264347758e-07	11.3328229759649
ZNF696	0.433371552535263	4.20701607329465	6.61216364409928	2.02303471493785e-09	7.51849612724904e-07	11.2072165547807
ZFP3	0.564617996483633	4.65029735174212	6.59980654889019	2.14305808622733e-09	7.79141379001432e-07	11.1770555866733
HIST1H4I	2.31195776252662	-0.932351718987944	7.44092669632537	3.93643187429533e-11	2.63331546662861e-08	11.0941799369089
ZBTB7A	0.399876243800304	5.73047223285714	6.566419376403	2.50370257172463e-09	8.908919533941e-07	10.9196424263566
SPATA2	0.376250048152223	6.15744549492513	6.52260306492857	3.06938330076467e-09	1.04759931269364e-06	10.7557631925742
N4BP3	0.329800049045797	8.04852358241973	6.53692731136219	2.87178662777835e-09	1.00057832422844e-06	10.6531151834956
ZNF2	0.771499354964503	2.8545682376841	6.47080719037386	3.90266647848783e-09	1.23147536200435e-06	10.5705690291351
PPM1D	0.313717722260038	8.86931357002667	6.49945850860791	3.41741520508956e-09	1.13789186090717e-06	10.4917856334432
ATXN2L	0.303632668204432	8.0395155461045	6.49616493298116	3.47001225222826e-09	1.13789186090717e-06	10.488571874169
FLJ22184	0.586209590694523	3.87967128425889	6.44528863331395	4.3918080410964e-09	1.36015921628326e-06	10.4860365066749
IL20	-0.659225917789465	1.19951673500705	-6.4378295620591	4.54589356319781e-09	1.38228225365309e-06	10.4759417293421
C15orf39	0.396658325908978	5.55523690732691	6.47700663257933	3.79220779221064e-09	1.21963236763328e-06	10.4753805113989
RASD1	0.728241529623442	5.29286842191389	6.42177851190675	4.8958081049024e-09	1.46209812047121e-06	10.348586213025
C17orf63	0.435780029787878	4.74746875162807	6.39729224500051	5.48147826160434e-09	1.60828495521177e-06	10.2345598088767
ZNF594	0.647025297087785	3.81477338982	6.34256016179647	7.05240881909821e-09	2.03352560501032e-06	10.0679339159227
CASP2	0.318107739383464	5.256814790949	6.3188553397363	7.86371859847639e-09	2.19188049734865e-06	9.80930669052082
NEAT1	0.502356706997342	9.32769474472601	6.32647512382944	7.59335891692397e-09	2.15239550045147e-06	9.70434329945022
C22orf29	0.404355153199365	4.50193245682719	6.26651772748598	9.99547432401074e-09	2.74039856712714e-06	9.68129966966167
CNOT4	0.436306010991031	5.07432998761044	6.24961566757237	1.07988035042301e-08	2.91289015814104e-06	9.60333926461888
ZNF786	0.400351011858201	4.11947226189107	6.16581609625732	1.58236321240445e-08	4.07129882526953e-06	9.26544124356173
ZBTB43	0.580848562224213	5.73205727508709	6.12740628134573	1.88393944993044e-08	4.77378838797524e-06	9.07740587810969
PARS2	0.651389289005196	2.5120305586074	6.07669581345768	2.37028338606566e-08	5.82950284537678e-06	8.87410407357309
ZNF398	0.336494562619022	5.07050675511272	6.07737781215106	2.36298618966484e-08	5.82950284537678e-06	8.80927728984375
MSL2	0.400752681410575	5.09746143422325	6.07330323248153	2.40691429344545e-08	5.83380212225822e-06	8.80534348690597
DDIT3	0.934650006719758	6.72634808064563	6.02553673522466	2.98590332891604e-08	7.13374961039883e-06	8.67703292682527
MED9	0.409162175844664	4.22632311772818	5.98357067408391	3.60638759971259e-08	8.49482059402722e-06	8.45940042788379
ZNF324	0.478736626507453	3.90153782678875	5.96151764456044	3.98167792595642e-08	9.24855300467989e-06	8.40507714160634
RUSC2	0.459570401501345	4.35076949986825	5.90311393523294	5.17137180213849e-08	1.1687300272833e-05	8.15812813521061
KIAA1267	0.359198347650176	5.59684137423669	5.90978420072698	5.01952136090433e-08	1.14995171561321e-05	8.05681042913528
POLM	0.463336000579332	3.47396734503215	5.87304659930266	5.91389114641035e-08	1.27575675613029e-05	8.02530693286493
BLOC1S3	0.455381779687563	4.49985095779502	5.8716781009917	5.95007336630966e-08	1.27575675613029e-05	7.95001167365028
PELP1	0.298983737508054	6.4264402387841	5.88975001328483	5.48933057189563e-08	1.22404752645843e-05	7.82718134190051
SENP5	0.377763142002448	6.51027706434417	5.85421102299568	6.43146621983334e-08	1.36151697544928e-05	7.77332645764437
RUNDC1	0.321483989160435	4.60975506841224	5.83411524785813	7.03281057921895e-08	1.4520583225538e-05	7.74350026885951
PRRC2A	0.30153615703837	8.39279346703817	5.87707042054723	5.80875300040022e-08	1.27575675613029e-05	7.70065661380101
IRX2	0.337612837306479	6.10342162157957	5.83424357701178	7.02880039321482e-08	1.4520583225538e-05	7.68147027622708
FAM65A	0.367229569771896	4.93234953983332	5.80085594051009	8.15170942392063e-08	1.66255107811766e-05	7.56986302492857
GCC1	0.362354887450468	4.92904940620223	5.77831744193514	9.0076018230917e-08	1.81497750469139e-05	7.56476727006577
C3orf19	0.404970852431704	4.87382880388032	5.71824663298582	1.17438938811435e-07	2.28377768916562e-05	7.32000660423244
MIR93	1.73629590929509	-1.17978681705325	6.18616619602807	1.44241902596303e-08	3.76922121721965e-06	7.25380763270143
FXR2	0.282617911367688	6.52455350565511	5.74569637026713	1.04048416733757e-07	2.07155443030399e-05	7.25285139387946
AMMECR1L	0.285035058614405	6.15889270826687	5.72604625266072	1.13470840608303e-07	2.23257216274502e-05	7.21811120463077
ZNF296	0.920006094198713	2.86148585043369	5.6827981783301	1.37259665927142e-07	2.63854098042014e-05	7.21737454432416
FUT1	0.428352685289495	3.9371789669864	5.65440669556446	1.55472427202304e-07	2.9189187957464e-05	7.0854295009932
PPP1R3D	0.393796807160232	4.11804415707143	5.65205791162024	1.57081255451552e-07	2.9189187957464e-05	7.00133465053861
SNORD96A	-0.825008725588607	0.409229182389197	-5.64037723964679	1.65327985531425e-07	3.03840135167864e-05	6.94973335516158
C2CD2L	0.378467840822041	4.59719204361652	5.62064863446566	1.80231926794926e-07	3.206594408211e-05	6.86835392397692
ZNF263	0.309338487408405	5.54161663871086	5.6248248060962	1.76970869628747e-07	3.206594408211e-05	6.84924055534063
DNAJB1	0.404411082399461	9.70935114870328	5.67141160023647	1.44297547072116e-07	2.74230929231144e-05	6.84058194665795
MIR106B	2.01944976101888	-1.356930700212	6.19316156728056	1.39719041959831e-08	3.7089861233908e-06	6.83942567890812
CCDC9	0.413220033821239	5.80123188275644	5.60911589812905	1.89546914345973e-07	3.33682378476006e-05	6.82508204635189
PHF13	0.332009473030453	5.63553052157035	5.58845899564758	2.07426643022123e-07	3.61354497698124e-05	6.69690748361099
ZNF273	0.605954405056238	3.66086495358953	5.54274802147784	2.53078977806845e-07	4.18222799511913e-05	6.66734641335918
LOC144438	0.400817498683195	5.85774262745301	5.5825943912533	2.12797586607595e-07	3.66889364786125e-05	6.64548233214201
CBLL1	0.396171507698243	6.12927175905475	5.57341953007186	2.21474965922192e-07	3.77953809192117e-05	6.58672329295807
CENPBD1	0.364164481865346	3.86213691734717	5.5317927883403	2.6540672775596e-07	4.2679443413372e-05	6.53233954072905
CITED2	-0.296321421708947	5.89856687004644	-5.56941271618568	2.25372543520079e-07	3.80720244225233e-05	6.50728923907658
ID3	0.474312463837089	6.14561465115515	5.55746834795945	2.37394838669674e-07	3.97019128191163e-05	6.44849917180721
C16orf72	0.308753245851439	7.06883648947183	5.54093928534219	2.5507489566022e-07	4.18222799511913e-05	6.42302577633476
SERTAD1	0.687365908651146	5.45539804975964	5.47581506095078	3.38187191139847e-07	5.28583419123626e-05	6.34653528822756
MIR17HG	1.14526335257498	1.32126226387716	5.53663212103784	2.59890150285779e-07	4.21980861493142e-05	6.23309556028351
HSPA1B	0.487045505342834	8.83758207858262	5.50735254929116	2.9506965622506e-07	4.69975707686467e-05	6.20818173509429
HIST1H2BG	0.76809163713299	3.1745000519762	5.40061156371137	4.67463607084504e-07	7.00713047767845e-05	6.10111870658672
ZNF79	0.661831084740375	3.08289472767789	5.40558758743022	4.57587414303059e-07	6.95699265164033e-05	6.09924041322876
PRR12	0.449468480331113	5.2863603386366	5.43134213948266	4.09647401021818e-07	6.28526893090724e-05	5.9798614610414
TCHH	0.401593105417552	3.58666408587459	5.37759092831057	5.15937764613687e-07	7.63587891628257e-05	5.93040937971866
ZNF3	0.288025774795373	5.72735300360055	5.3997151135382	4.69264896854811e-07	7.00713047767845e-05	5.86505536721879
BRPF1	0.27016113950223	6.1954628585131	5.36075605913133	5.54468383139475e-07	8.13414845581103e-05	5.66715934733423
DHX34	0.34374688584832	5.79996670656441	5.34787823902531	5.8583023962597e-07	8.51949993696063e-05	5.63094328599559
ZNF500	0.467062690441856	2.76379917653939	5.26847285886418	8.212693237046e-07	0.000115419396383493	5.562561876646
MTF1	0.426710534038518	5.77195664019767	5.29585144551123	7.31175388797131e-07	0.000105415320708993	5.48806061768748
ZNF14	0.563188004826421	3.49788471919119	5.24351799552158	9.1278602352644e-07	0.00012410921510127	5.47462519745045
KIAA0226	0.261433947404909	6.0613265729274	5.26964609604301	8.17195105863058e-07	0.000115419396383493	5.30501689848352
SLC9A8	0.314126791931356	5.37410308284502	5.24850951352307	8.9371693734709e-07	0.000122512475903219	5.29193515435887
DSCAM	0.343700099058235	7.29996502471082	5.28446852450582	7.67393673967528e-07	0.000109691382935324	5.26837054299404
INPP5E	0.389109303406743	4.68156357331765	5.23551055572311	9.44210577564041e-07	0.000127346594348234	5.25090212184638
TNKS1BP1	0.301675177967497	6.34177662112063	5.26028215471876	8.5027112889045e-07	0.000118499452996366	5.23560720216015
PHRF1	0.318182059554734	5.49675744865777	5.22064607982001	1.00537228794592e-06	0.00013451076914886	5.10972166280336
HIST1H4E	1.7673476918787	-0.286080325972936	5.62194202672461	1.79215698775976e-07	3.206594408211e-05	5.04701530280919
ZNF217	0.374229768505598	8.52367354987428	5.24918288943048	8.91174438706984e-07	0.000122512475903219	5.03696689959283
TOB2	0.37607275820481	6.11490189206337	5.15408709584746	1.33015100821569e-06	0.000172445313654258	4.88362954044161
SF3A1	0.206065952027226	6.80701185759114	5.18602815470282	1.16320720223007e-06	0.000154392676588061	4.86485820697958
AKAP17A	0.41446359654624	6.15632656702606	5.13471266218593	1.44258210545971e-06	0.000184165978104642	4.83871802389467
SNORA44	-0.956437858428064	-0.540509001059862	-5.16166650289054	1.28853610361156e-06	0.000168355295287498	4.83019687305329
LAPTM4A	-0.2288438424775	7.78139173730267	-5.18360891707214	1.17510018471013e-06	0.00015474311408734	4.80879999440767
ZNF579	0.652338424028622	3.70470316797061	5.08958091949332	1.74166763063132e-06	0.000214173893049105	4.79137059911716
SGK1	-0.60493773994118	2.48940250612863	-5.04516332445503	2.09474145737265e-06	0.000250231829522144	4.70502063945408
ZNF592	0.256365848998889	6.83835890754674	5.13475914807847	1.44230154906905e-06	0.000184165978104642	4.68222390146065
KLF2	0.714991543892556	3.62310599751825	5.05398477786664	2.01947486819688e-06	0.000242976242415285	4.67997213496879
SIK1	0.261267158263906	7.20892170867376	5.12547910529625	1.49937862745238e-06	0.000189966728526618	4.63680985534257
CNOT3	0.298337592926283	6.44210161533304	5.10046657573309	1.66442170895735e-06	0.000206191027115575	4.5696199946024
RNF139	-0.236670016709137	7.32646573647491	-5.11703277907143	1.55324051028294e-06	0.000195311235293022	4.56281445634471
NFKBIZ	-0.464924300081995	4.85809908122177	-5.03883182868246	2.15044228424206e-06	0.000252173751106766	4.5347143560509
TSC22D2	0.348094799463173	6.65892648416831	5.08163935509767	1.80021749304728e-06	0.000219757936888487	4.51579681518652
MB21D1	0.720190074880394	3.03344462828764	4.99457442307763	2.58217966785374e-06	0.000291786302467472	4.51457887406125
MYH14	0.290547194908733	8.08314021849899	5.10689047195119	1.62041634528793e-06	0.000202237634019368	4.48139027765713
UBAP2	0.26472227467515	6.57748535849325	5.06232968336779	1.95070547097889e-06	0.000236402886207616	4.39765347667156
ANKRD27	0.26330685289032	5.99955273520732	5.04007300973356	2.13941049399964e-06	0.000252173751106766	4.34702469159009
NT5DC3	0.295954256323552	4.87361987314964	5.00708030434501	2.45228518101254e-06	0.000280904228542834	4.33047389011696
CLK3	0.29639383449114	6.45405628094852	5.03220906747145	2.21025036425742e-06	0.000256696021471118	4.32609009058887
PRR14L	0.397725503613721	6.41510421438018	5.0381827624081	2.15623334180026e-06	0.000252173751106766	4.32266561607903
SLC25A25	0.245507405833653	6.24587187674517	5.02116044022784	2.31365503344218e-06	0.000266852184684737	4.30935765066225
MED26	0.350293202219688	4.98128420755523	4.97488912572785	2.80033786885489e-06	0.000306097062213916	4.29476015571117
MAFG	0.389498545628466	6.70722584074029	4.98623684663106	2.67247894986031e-06	0.000299963341996401	4.21446014228908
FBXL18	0.35438085944505	5.66887542190782	4.99951644092627	2.53006646189653e-06	0.000287842391216038	4.20713910046405
TRIM11	0.361806664038735	5.67022686872239	4.97672034013218	2.77930903511027e-06	0.00030579713357358	4.1404028363221
KDM6B	0.497458813574328	7.18789582028028	4.9810894297203	2.72975587671331e-06	0.000302334021736115	4.13889277106001
ZNF142	0.354971302267848	5.64333513599344	4.98164231318027	2.72354689258866e-06	0.000302334021736115	4.13286754238098
NHSL1	0.334106842939661	4.4585685565951	4.93466591798668	3.30335122508929e-06	0.00035642094121544	4.10888510909437
ORAOV1	0.326192462296278	4.72936991133321	4.91207893793297	3.62331468182776e-06	0.000388437914992869	4.01148552276717
C1orf55	0.434137636563213	5.56005813321422	4.90425160923847	3.74108141018784e-06	0.000398508570089053	3.98602365221365
ITPKC	0.364991416252505	5.73158708083053	4.88532748303903	4.04140658457463e-06	0.00042508480327312	3.83142571095686
PRSS23	-0.216195021152762	7.51479796878689	-4.9442086248142	3.17659501553454e-06	0.000344969967790906	3.8186421800061
TJAP1	0.306414171555275	4.75441567347551	4.85201641679183	4.62799777079206e-06	0.000471942894626381	3.78536682608783
HIST2H2BF	1.09657034749892	2.94749073722386	4.80163446902808	5.67547603972702e-06	0.0005486512213202	3.78296429600744
ZFYVE27	0.237247358755146	5.45246351938624	4.87963467324867	4.13625316906945e-06	0.000432341862496985	3.77392370715118
LOC645781	1.00807560637786	0.943478196051946	4.85006158449584	4.66488092052925e-06	0.000472821021302613	3.77083668044812
GZF1	0.264193553514718	6.16746116026674	4.87789990380468	4.16558381889971e-06	0.000432703253337135	3.76683957469203
PLK3	0.531202463432036	2.92695390155255	4.79563576564385	5.81458704761449e-06	0.000558868699909797	3.76471937904554
HIST1H3G	1.09968433807224	1.3087641177765	4.86214346143558	4.44141833609965e-06	0.000458507902795868	3.71732793753519
MIDN	0.37099510320668	7.32255438856202	4.88775884392532	4.00154622568748e-06	0.00042355607011644	3.70974913693318
KIAA0664L3	0.611997964247528	2.66511556316731	4.76778202827832	6.50512954927731e-06	0.000611189812259066	3.6620517109288
YEATS2	0.276043220305996	5.63862412319021	4.84346259876718	4.79151181282291e-06	0.000482730382877411	3.62260491251032
KIAA1543	0.380772533349814	5.59394778036657	4.83632019665919	4.93233718646456e-06	0.000491002423252579	3.60319229774093
USP36	0.284584880401941	6.77147942650839	4.85920707346977	4.49475139836149e-06	0.00046116700850428	3.59555164040798
HIST1H2AK	2.06847507762388	-0.0236964107654077	5.45075885093681	3.7679226543126e-07	5.83469800654851e-05	3.59179213260536
ATF7	0.431013407625745	5.62088495940047	4.82591129952989	5.14479760045598e-06	0.000502212774098597	3.58107239975177
DLGAP4	0.25837878729422	5.71146212767599	4.83280953691893	5.00302330748515e-06	0.00049509208162356	3.5715760963987
VPS53	0.245126210657416	6.02298251014887	4.84175894464472	4.82474307497791e-06	0.000483167683748087	3.56735606572682
CCNF	0.288149561021109	5.4746434462604	4.82494014689664	5.16506799479543e-06	0.000502212774098597	3.55307846589016
WHAMM	0.246917305819387	5.47808293282616	4.77824729865453	6.23681155362165e-06	0.000592638843311184	3.45612629692486
FOXC1	-0.392371045405061	3.07472443214213	-4.74835058119712	7.03337180725375e-06	0.000646297308266548	3.41180455544256
C1orf109	0.314490464455439	4.34384395326132	4.75286769562605	6.90697815281641e-06	0.000641735014598343	3.40575208639273
JAG1	0.296226938616186	4.93408118501558	4.76048825680068	6.69872939333656e-06	0.000625863409911511	3.3959150750122
MECP2	0.278380122973682	6.20899532172072	4.79033362879825	5.94029873354717e-06	0.000567688891541959	3.37937424420289
RPL23A	-0.291588351898536	8.53873611415669	-4.82574730645368	5.14821511235138e-06	0.000502212774098597	3.33907602564612
PFKFB3	0.277345810663152	6.24497642160985	4.77552562823672	6.3055392281422e-06	0.000595784395770905	3.31024231344173
ZNF394	0.322911851796595	5.1974585255003	4.72612280186132	7.68877035497279e-06	0.00069287298961951	3.28856134274524
C1orf226	0.339390467223038	4.45595842770565	4.71557373183807	8.02019826697443e-06	0.000709681459348573	3.23137444556803
CNTROB	0.229080392043448	5.88406018971327	4.74033681079928	7.26315370852203e-06	0.000663764932356953	3.20240403261706
ICOSLG	0.407141185751676	5.4823191347562	4.71897758956526	7.91176979943178e-06	0.000707574535431535	3.19573855385113
SNORA70	-0.536691723101405	1.70991159373415	-4.63663496636154	1.09801470109268e-05	0.000924221757327983	3.15279201185083
ENC1	0.249300275501269	5.94843226424206	4.7160342157539	8.00544582994467e-06	0.000709681459348573	3.09687212562967
HNRPDL	-0.219659243999564	7.83858154181736	-4.75054874839859	6.97158672586393e-06	0.000644159206648334	3.07655466652567
PPL	0.318960814361853	6.58824410705934	4.7255651039055	7.70595408211127e-06	0.00069287298961951	3.06987122250899
USP42	0.290669139071434	5.4609559549118	4.68509561977325	9.05754280015236e-06	0.00079725445152499	3.06191622632339
ALOX12P2	0.569252638530291	4.603024621712	4.62679013947364	1.14164565694531e-05	0.000946532113941565	3.04063141538809
RASSF1	0.388336288523278	4.49104868860318	4.6251834821548	1.14892381685086e-05	0.000946532113941565	3.02394603685511
SRCAP	0.41674239402401	7.61305927519756	4.72718316310068	7.65620115620706e-06	0.00069287298961951	3.01980992952001
CBX8	0.4321465266566	3.76947258085776	4.61152099775065	1.21265886120779e-05	0.000979734627770002	3.00685945136423
DDIT4	0.453226159716066	7.79816807553139	4.67232136279165	9.53002633309689e-06	0.00082940672757205	2.95781182920734
GLTSCR1	0.438139973003707	5.07277760806711	4.63623906013468	1.09973768062825e-05	0.000924221757327983	2.91338263416707
IER5	0.378907072324565	7.83467038761343	4.66867036487032	9.66940210279237e-06	0.000833562271995359	2.91322602972436
SAFB2	0.212855366854883	5.99792962947341	4.67149502040762	9.56140009428019e-06	0.00082940672757205	2.9049449592989
LOC388796	0.379322956052664	4.9906836176705	4.62034625792342	1.17110897515605e-05	0.000960079730417144	2.86939986551544
RREB1	0.322186178904839	5.89834306758192	4.64591243677121	1.05838022600582e-05	0.000903079127536802	2.84393988180203
C20orf151	0.399929117806247	3.2942983657795	4.58432532285971	1.34987792371713e-05	0.00105492328954417	2.83018873663272
NCKAP5L	0.366063197953676	4.56245889931273	4.58782619634383	1.3314049713089e-05	0.00105030267642312	2.80725059941596
LOC113230	0.385653353449597	3.77611971068103	4.58618756381647	1.34002080760021e-05	0.00105213652517868	2.8063735715929
CMIP	0.260688023648266	5.45387756311431	4.61899971494268	1.17735818244359e-05	0.000960494548448128	2.78390497667758
SOX13	0.256818038814947	5.62286183479078	4.62537324539802	1.14806185284006e-05	0.000946532113941565	2.77946809630151
E2F2	0.282000800712782	4.25721772623301	4.61646470771078	1.18921076000595e-05	0.000965454405356288	2.76465800217957
EI24	-0.170930353796323	6.21423014598462	-4.64429018997908	1.06520914058478e-05	0.000904292267367504	2.76061532787124
BCORL1	0.533317642202996	4.67288363612168	4.56505282527568	1.45610236811688e-05	0.00111195689517747	2.75909319384962
MIR3153	2.66998622515231	-1.25007327584512	5.48542936311115	3.24426945658214e-07	5.11860022564904e-05	2.74211341621268
NCOA5	0.181589921792253	5.95491214796502	4.6276013738819	1.13798776054334e-05	0.000946532113941565	2.7225440577428
BCKDHB	-0.333380825045145	3.90861007864874	-4.56602869091322	1.45053443175964e-05	0.00111195689517747	2.70819532891725
RRBP1	0.205616553902653	8.03318861079674	4.64693959449835	1.05407832790388e-05	0.000903079127536802	2.69701236263137
ZNF193	0.377377446967477	3.34361628860148	4.51197425899977	1.79219196976802e-05	0.00130884796953713	2.6946385927058
PDGFB	0.286102364247127	4.24139838540757	4.59435532317198	1.29760492732688e-05	0.00103669821774963	2.68718995655962
ZKSCAN4	0.531446550300124	1.92372609688081	4.49472563213016	1.91673999637739e-05	0.00136989571365024	2.67473648876977
KCTD13	0.377534104763138	4.1336736830302	4.54562432790933	1.57135923615807e-05	0.00118868749301413	2.67371605802012
SRGAP2	0.237020028945627	6.0888857876521	4.59404100370018	1.29921288083799e-05	0.00103669821774963	2.64327098220512
SMURF1	0.254451710277795	6.9358845987722	4.59140357689854	1.31278133138252e-05	0.00104051919365124	2.59897646294377
ZSCAN22	0.386164155087805	3.48317624832796	4.4915210169713	1.94078395404064e-05	0.00137532503590575	2.59503906980937
RGAG4	0.349918888045686	3.70991942728295	4.5086362818155	1.81566721098906e-05	0.00131583131206774	2.58263081732
ARL4A	-0.31662955136778	5.18361733021358	-4.5718193917269	1.41791643236275e-05	0.00109277577948547	2.55714229277991
C5orf25	0.339981657688442	3.44140142845406	4.48876103258721	1.96172540916468e-05	0.00138429939843334	2.5465967507531
BTG1	-0.286572198095749	5.49652482144106	-4.54456295132997	1.57790375178867e-05	0.00118868749301413	2.54549619075473
KRT24	-1.33364210493731	-1.17540341839162	-4.67122684080179	9.57160358893839e-06	0.00082940672757205	2.48981849572228
ZNF620	0.393097980633427	2.42132850612561	4.44758090123154	2.3013637462128e-05	0.00159701275069141	2.46571728638584
IARS2	-0.191830594744686	6.96553155880434	-4.58195296916343	1.36253689219835e-05	0.0010598635807035	2.4442511215909
NCRNA00052	-0.261050451390455	8.27673631359526	-4.59354353808657	1.30176169413671e-05	0.00103669821774963	2.43863165116876
RAI1	0.279298608393584	6.55204597434528	4.56191028390568	1.47417353476173e-05	0.00112063991797069	2.42140928534942
PTPN23	0.312142919999799	5.7121382099114	4.5126217079392	1.78767272728943e-05	0.00130884796953713	2.35781983461832
PER1	0.366271634099407	5.39870026442163	4.46630666355953	2.14041106553794e-05	0.00149150977750236	2.35323397387964
OAT	-0.198998794199586	6.67562307442411	-4.53293126033727	1.65137637813738e-05	0.00123845823085065	2.32831275626576
RNF43	0.233117455084361	5.8019603209555	4.52089746673651	1.73086942342593e-05	0.00128024285502743	2.3141403102454
EVPL	0.278143649534255	5.99401716026416	4.51988660367473	1.73771303570454e-05	0.00128024285502743	2.30637336285956
C1GALT1C1	-0.304889855737954	4.57382274953506	-4.49174714606174	1.93907780663029e-05	0.00137532503590575	2.30434887625824
SOCS4	0.413028696091085	6.36592819862019	4.50837884150683	1.81749003281301e-05	0.00131583131206774	2.2954946493103
CSRNP2	0.335126658857593	5.9041558622079	4.47591144260733	2.06213267485424e-05	0.00144756823036241	2.26961092806947
IRGQ	0.283346914419954	5.68843892624819	4.47509263453242	2.06869652628926e-05	0.00144756823036241	2.26677573842019
ZBTB3	0.726298121502567	2.3828265964696	4.37661890460647	3.02418226419834e-05	0.00200183900717615	2.24075244530908
SCAF1	0.351635379821585	6.55124205359139	4.49612847513027	1.90630546138862e-05	0.00136828551657782	2.22734187738955
HIC2	0.521165910116044	2.87385651626399	4.3608312485288	3.21252585429616e-05	0.00204282442537068	2.2024978592281
SLC20A1	0.166752314869106	7.16096130707977	4.50038145080397	1.87500586578219e-05	0.00135162060773023	2.20154281173462
RETSAT	0.2578049904318	5.10491011496869	4.43930906472677	2.37612975904353e-05	0.00163532485968082	2.18307091619987
PCGF1	0.397057343599123	4.01658991423157	4.38092252740765	2.9747177716634e-05	0.00198203904435453	2.09763907990625
RPL36A	-0.39039627606146	2.97608876416387	-4.40359142372505	2.72678810216379e-05	0.00185377252929216	2.0845108963183
ZFP41	0.371359047322643	3.87305445037903	4.38361320923125	2.94418954101029e-05	0.00196954503535424	2.08148826344827
NR4A2	0.458128179489429	3.36593399408852	4.33674741356041	3.5218054477314e-05	0.00219771172790522	2.07764382551397
ZNF267	0.412202720230319	4.95040301988491	4.39390672517392	2.83016707398236e-05	0.00190853686069682	2.07203877758846
C19orf76	0.436981742724037	2.85689306653859	4.33943668575149	3.48589584862506e-05	0.00218345026862942	2.04025018797682
NOD1	0.356880292878587	3.23560598050938	4.34784472110416	3.37588716022883e-05	0.00213050327802517	2.02769915814535
MYO18A	0.275193085761808	5.86261174811141	4.440311127543	2.36694910143552e-05	0.00163532485968082	2.02710367510241
SMYD4	0.276069291788657	4.41742917216779	4.38586537337908	2.91886933639674e-05	0.00196044862577908	2.00652644129689
TAF1A	0.528885788187893	3.05595015219674	4.30598746038986	3.95875734859546e-05	0.00239877746006922	1.99371934945018
CLK4	0.336502492949696	4.8696264889963	4.36923394117627	3.11091779703088e-05	0.00201538711984528	1.99039592790866
ZNF133	0.401176816714981	3.2461183522314	4.33168100371726	3.5904279729841e-05	0.00221573127011757	1.97895123850541
CDAN1	0.253137474915306	4.16868585050288	4.36636332623088	3.14527647859136e-05	0.00201538711984528	1.93105153364223
RELA	0.193748576628408	6.29892332391127	4.4198850587436	2.56103475115649e-05	0.00174819368074862	1.92490606857396
ZNF572	0.434525160838223	3.1732754128536	4.30055350704358	4.0411925496049e-05	0.00243111166185584	1.91560422788369
MEPCE	0.221362924515076	7.48686322051248	4.42762323490225	2.48576452272694e-05	0.00170376745401989	1.90671989779735
CDR2	0.21009032938416	5.46570733320829	4.37562627983728	3.03570331054092e-05	0.00200183900717615	1.90516435009033
ELL	0.324301083308908	5.28431657852036	4.35398787584766	3.29763624930247e-05	0.00208900259974752	1.88930664594692
C15orf42	0.355536741941516	6.5532288179871	4.40246345723291	2.73863832648875e-05	0.00185429098672866	1.87351828050694
ZNF623	0.288515601806219	5.41888114244304	4.36802007227287	3.12540230188436e-05	0.00201538711984528	1.83382760974213
PIM2	0.413806807843185	4.39130425918353	4.27684440651761	4.42062420931823e-05	0.00260318729847317	1.78107804173977
LRIG3	0.43065248641493	2.81683788506844	4.25122673918118	4.8691149317048e-05	0.00280796821095969	1.77901421865807
RARG	0.238866881732938	5.8051917189934	4.36105997725809	3.20971808852995e-05	0.00204282442537068	1.76108701474267
ZNF34	0.316018744250384	3.39495711523923	4.26167251287184	4.68118906199463e-05	0.00271728506074876	1.74483132916985
NAB2	0.412600440887417	6.74429635336419	4.33318224634779	3.56996096904862e-05	0.00221126026838404	1.74401112162267
ZC3H18	0.184028208096995	6.61088063736415	4.37420154731329	3.0523137217766e-05	0.00200183900717615	1.73220861626579
THAP6	0.403350340050794	3.84417196012109	4.27188287542835	4.50425824840618e-05	0.00264313034899456	1.73128924664513
POGZ	0.244773208004005	7.18567957456833	4.37421339256821	3.05217526166292e-05	0.00200183900717615	1.72029107032073
NSA2	-0.253357989335939	6.89285507286983	-4.37077227809211	3.09265459427205e-05	0.00201251188461501	1.71166974148977
ZFP36L1	0.196262313888708	7.3820901280373	4.36643453947872	3.1444197089492e-05	0.00201538711984528	1.67356758429176
AP3S1	-0.269409048429938	5.76262272125971	-4.33433558413835	3.55431352916179e-05	0.00220975239634579	1.67144556283001
SDHAP2	0.438312970046909	3.11186020305018	4.22305066525019	5.41293172147974e-05	0.00304800909461371	1.66254010195125
PFN2	-0.176567205332146	8.11051919013887	-4.3722866771388	3.07477664544847e-05	0.00200869393040938	1.64417503707303
PPARGC1B	0.356367287287662	4.37955353400378	4.28841891335168	4.23129190329397e-05	0.0025272902068103	1.64349576679995
POM121C	0.249873212562649	5.85446977730006	4.32098900148852	3.73950273286589e-05	0.00228246144906749	1.63291845035508
NUAK2	0.498018786409161	3.12992701719194	4.20400612301445	5.81310554259216e-05	0.00320852729684196	1.61722235906322
FUCA1	-0.276062883766765	4.0617197913237	-4.26248167252655	4.66692684856259e-05	0.00271728506074876	1.5884420278804
FOXK1	0.282592778991701	6.11598624365109	4.31116781941777	3.88167947614479e-05	0.00236062572941983	1.58788050437246
MDH1	-0.210520657853862	7.23478458503183	-4.34315437546386	3.43683476018018e-05	0.00216081295222757	1.57653473036814
MAD1L1	0.29421484993071	4.86683143657901	4.28730065277725	4.24923763407441e-05	0.00252897687516941	1.55571157752427
ADM	-1.42210426228464	0.451843120421157	-4.52470672471461	1.70531398126399e-05	0.00127319959922585	1.55546295250044
CCDC142	0.293174079589377	3.84482710322959	4.24799896993009	4.92863857681738e-05	0.00282282710817445	1.54835538542314
CEP85	0.230979574642126	5.96555624657131	4.28542037542388	4.27957751761049e-05	0.00253800192923822	1.50238945557348
ARRDC2	0.275339768881896	5.26973208127485	4.2489961931045	4.91017431393635e-05	0.0028219159871571	1.4898423583316
PRRC2B	0.257119308232957	8.40916947722773	4.32882566495435	3.62966849647357e-05	0.00223171235055235	1.47148826685072
NPY1R	-0.270802851675521	6.34622103429305	-4.30369658036278	3.99331140929511e-05	0.00241097978372027	1.44682740811939
PLEC	0.356087583400802	8.66422064119126	4.32232906048657	3.72049684682555e-05	0.00227917909400405	1.43294714622219
SF3B14	-0.24944460425381	6.54554146727867	-4.27998368956992	4.36848149287558e-05	0.00258157188999474	1.42326653968375
HIST1H3D	1.02051733918542	1.33092399218058	4.18190597595227	6.31317072514571e-05	0.00341687596140249	1.40459470714236
TBC1D24	0.261438735587233	4.5177806450595	4.23566383358522	5.1626296995054e-05	0.00294675150493271	1.39909785494531
EPN3	0.310417241867958	5.12730079282592	4.2608562286031	4.6956193647237e-05	0.00271728506074876	1.39633879237169
PTPRA	-0.161101819312315	5.66876376628055	-4.26191664644972	4.67688155979554e-05	0.00271728506074876	1.39220403637685
BCL3	0.446940545331329	3.91006539343708	4.19471863518615	6.01843338131349e-05	0.00328929019180022	1.38490056401485
RGMB	0.324573084500522	4.57470986699069	4.20159959575073	5.86565299381343e-05	0.00322688094304394	1.38240696190833
ZNF557	0.364311295391731	3.3746034924902	4.14258489673663	7.30684171872159e-05	0.00379501928272981	1.38039947378947
ZNF317	0.254183741297799	5.29342913707984	4.21944078943326	5.48669029779355e-05	0.00306887653980934	1.35421066631908
DAZAP2	-0.157638740383522	8.15338932302024	-4.28912599595694	4.21998241165574e-05	0.0025272902068103	1.34957964252522
NACC2	0.257599008319911	4.93205442639519	4.23117506633579	5.25040312006636e-05	0.0029664777628375	1.3469910946075
BCOR	0.267078614438693	5.45138612834402	4.22191093652706	5.43611551527049e-05	0.00305079180796589	1.32244153377665
LFNG	0.321928119306945	4.35135302518973	4.20524385450428	5.78625576563411e-05	0.00320428282862466	1.31789363964298
STK10	0.205723562102889	6.01085645498563	4.23273041663108	5.21982845801478e-05	0.00295920037735048	1.31206603648182
LOC284454	0.637101506712181	4.08158548463672	4.09570596310557	8.68829306528297e-05	0.00441264816837508	1.30055734540173
ZNF276	0.25609291518303	4.80661798559601	4.19769795341434	5.95181865737435e-05	0.00326354804019438	1.24956729199502
SNAPC4	0.279763203457253	5.60064499186533	4.21279247754771	5.62506880549806e-05	0.00312537045525414	1.22823561561084
ZNF707	0.299556624155723	4.84126755912714	4.16445119480976	6.73709286921907e-05	0.00358825290270127	1.22663290637272
MNT	0.296264262377164	5.09078222795694	4.17788593897647	6.40847107857362e-05	0.00344615017099888	1.21941055352467
TFAP2C	0.16284260982355	7.03079446698842	4.23294660799428	5.21559220982965e-05	0.00295920037735048	1.18845637807132
GATAD2B	0.27653706497554	6.16612692807188	4.16133547295591	6.8155862551161e-05	0.00361853538192259	1.11447173969436
PEX11A	-0.29083636632559	3.59210308313408	-4.12324189945236	7.84917197692778e-05	0.0040515293871031	1.10127105471557
AKIRIN2	0.208490058875403	5.78005429414684	4.15101155239374	7.08200079861295e-05	0.0037052440356507	1.07527128059794
CDK5RAP2	0.185208051603678	6.26084176132657	4.17791199315573	6.4078490014385e-05	0.00344615017099888	1.07130150256325
RNF168	0.229484890423237	6.0866241546472	4.1659201551011	6.70038777807086e-05	0.00358825290270127	1.06557631508357
ZNF597	0.683206878701843	1.80829534848216	4.02650423027069	0.000111940152725585	0.00535096748814834	1.06387405185255
HIST1H1C	0.476257203585678	4.6144766669984	4.10416499820448	8.42176214481499e-05	0.00432041564754251	1.03320828504798
NPTN	-0.148446599935639	7.14596170852361	-4.1837578081636	6.26973019737817e-05	0.00340438207210885	1.02684177259479
RERE	0.269208597150616	6.09105966451616	4.15690820724497	6.92863362937443e-05	0.00365513767906516	1.02510987294676
ZNF516	0.298844162701572	4.94894399472041	4.0951187988962	8.70709098041004e-05	0.00441264816837508	1.01895031722348
RAN	-0.177950417476469	9.30918477043376	-4.21673043290682	5.54270391541766e-05	0.00308987267604817	1.01771200697607
SEPT7P2	0.446404302098623	3.06231843710954	4.02120627741174	0.000114120429126235	0.00540665738443953	1.00373543966289
ATP6V0E1	-0.224854390732604	7.58270077447317	-4.18617018765295	6.21357101802239e-05	0.00338487823144646	1.00205769441885
SNORD35B	-0.682508659666057	0.0749743281977523	-3.99763885907303	0.000124321667426418	0.00574352366309233	0.987283424354175
C19orf54	0.332581523618534	4.01708924045533	4.06946130666281	9.56769700249875e-05	0.00473402854052631	0.98606246083326
SART1	0.256202111057358	6.84002414262921	4.16496908778113	6.7241302210191e-05	0.00358825290270127	0.968720990534629
RFX1	0.432196856067221	4.62861158013481	4.06119596590305	9.86189321817254e-05	0.00483541010493396	0.958771559761309
SETD1B	0.305607681369271	6.60713592051012	4.13882040441699	7.40948696682809e-05	0.00383641671929514	0.930532871537452
NPB	0.817652624393453	1.4061278584305	3.97917556904497	0.000132917495730513	0.00597557042633628	0.924511773246074
PDDC1	0.2654438119476	4.97836416952291	4.09855660025801	8.59758258094371e-05	0.00438371863060069	0.924148311715582
TMEM79	0.401860866410419	3.02487234015552	4.00352976051325	0.000121692890737264	0.0056533108463611	0.921302134648774
KLHL25	0.413100818067662	5.35644968361588	4.05310032939036	0.000101584424058941	0.00495305512525286	0.87587893039093
PRDX3	-0.180928846628746	7.27153338559189	-4.14987874179497	7.11183529923389e-05	0.0037052440356507	0.8730885691917
VASN	0.365657663837119	4.82206514379635	4.06777959659742	9.62686550602499e-05	0.00473528525655182	0.869052973658782
EIF1AD	0.235666988586154	6.43120715503031	4.10040604466078	8.53921786830723e-05	0.00436727460640887	0.865904705277422
RPN1	-0.149680183331265	8.7026961926751	-4.15607558515556	6.95009436703373e-05	0.00365513767906516	0.846107844404708
SEMA4C	0.235364563684858	7.40635665679288	4.14992325344241	7.11066073407199e-05	0.0037052440356507	0.843154883429964
CCT6P1	0.372565065869783	3.91847941886556	3.98214719690237	0.000131496633002044	0.0059706559804688	0.818598199033366
MAFK	0.357092850408605	6.07218346794894	4.07793147874627	9.27494804759597e-05	0.00461649497464271	0.818077242731825
SCYL3	0.298148762994898	4.45056215626627	4.02569256749293	0.000112271570504021	0.00535096748814834	0.816280209539214
ARFRP1	0.277574457273537	5.47069669532182	4.09061796771622	8.85248526400657e-05	0.0044593061311821	0.810567501358723
PER2	0.313848148270977	4.84305961593661	4.05164641730254	0.000102125976740628	0.00496498498549497	0.807035648965197
PRDX1	-0.200980483295915	9.32447542691457	-4.15886767994432	6.87837933188751e-05	0.00364031696033186	0.804908164257579
NCRNA00085	0.526014648272136	1.96396967694023	3.9380257429872	0.000154167140441904	0.00664508055863505	0.795667727805879
CYR61	0.395385335144794	3.93787813596911	3.96983919002292	0.000137477805899193	0.00613114353562161	0.726109805589499
CASKIN2	0.269380815687755	6.58735898796288	4.08599373821165	9.00428981565084e-05	0.00450572089328643	0.71129364027723
LENG9	0.39744621923396	2.31745171206217	3.94243323879268	0.000151744529570271	0.00657454795993062	0.703879323828584
CNKSR1	0.284829180818625	4.21163669555004	3.99018361775429	0.000127726496303373	0.00585232307993864	0.677326110863119
EIF3L	-0.139396715364954	7.71557666009257	-4.09120118564314	8.8335145750416e-05	0.0044593061311821	0.665992908735904
LDHA	-0.164749990528133	8.3863213486298	-4.1082953104101	8.29449021483822e-05	0.00426821705701398	0.665802719827507
TNPO2	0.178001421183327	7.47521809216542	4.0891575444315	8.90016094694905e-05	0.00446985860891219	0.655022514705577
PRICKLE3	0.35896313233049	3.87034102282557	3.96861393720455	0.000138087267924258	0.00614194539565235	0.648168334797489
FNBP4	0.198237704783853	7.36923738425112	4.07019237488435	9.54208430414985e-05	0.00473402854052631	0.646118611880897
SNORD36A	-0.446182101874566	1.60825390646901	-3.8988551419657	0.000177383301930457	0.00741639585371241	0.620316790796207
RNF40	0.180562610754788	7.22099267468817	4.06805389940727	9.61719068022669e-05	0.00473528525655182	0.608718580857261
ILF2	-0.168782664933891	8.38520566285941	-4.08535506484295	9.02545144254338e-05	0.00450572089328643	0.601242034497314
TRIM35	0.261269283377745	3.89059685664905	3.95451997826088	0.000145286264280762	0.00637734247724793	0.585296088989998
RDH13	0.282872999175208	4.664614285689	3.99630189032306	0.000124925803326119	0.00575553480668321	0.581275094167824
PPP1CC	-0.196814673398493	7.37997964171684	-4.06046716880467	9.88824596919048e-05	0.00483541010493396	0.568977428489365
DNM1P35	1.05501687285144	-0.435401344180164	3.98679458517558	0.000129303611197387	0.00590839779689919	0.560736197192242
MLL4	0.251915862869802	6.58385942924974	4.04005114548304	0.000106545099600654	0.00513504393579635	0.557884100587917
PRDM2	0.306513638566321	6.03785104562374	4.00390320033691	0.000121528051502907	0.0056533108463611	0.546477998635387
SPECC1L	0.239738698014937	6.5149450825746	4.03397025972738	0.000108935260075483	0.00523515313075398	0.541754948676159
LIMD1	0.263419260970267	4.669994093616	3.97357367440267	0.000135636039089409	0.00608143999391763	0.540169581852905
TAOK2	0.225560067456963	6.84554405854945	4.04074046699357	0.00010627734640297	0.00513504393579635	0.527596897581782
FAM120AOS	-0.183526612721086	5.82224434492812	-4.01038439642626	0.000118701019586768	0.00556066064865298	0.526446067149946
TIMM23	-0.2697938455519	5.02669187965465	-3.9935158943958	0.00012619375102926	0.00579797882476192	0.524264206212511
CTNNB1	-0.12637566260647	8.10837575274041	-4.04968812244868	0.00010285977605882	0.00498616491248611	0.499417257268576
SNORD24	-2.25022402712383	-2.15299279033353	-4.52283266391702	1.717840671696e-05	0.00127685188415306	0.494173075864436
MYADM	0.219185929074571	6.35003951405345	4.00554292191495	0.000120806791871689	0.00564349940576014	0.492544512456485
MCPH1	0.309044575582349	3.63621707791338	3.90528582525806	0.000173355477993311	0.00729041951897326	0.466593680659273
PRPF3	0.165178155006165	7.398790160737	4.0230128065624	0.000113372455205353	0.00538647994560886	0.465246543681982
KAT7	0.200952326131962	6.78772194119572	4.00139931855725	0.000122637385224252	0.00568140617864376	0.460948643514379
HERC2P2	0.195639414195035	5.05081879874127	3.9704089945713	0.000137195252442436	0.00613114353562161	0.45915579131019
SCCPDH	-0.20176976023498	6.83969223462957	-4.02561071169488	0.000112305045942362	0.00535096748814834	0.457894303164107
F2RL1	-0.272757350752015	4.80826762433009	-3.94698979658704	0.00014927825869136	0.00650137916238101	0.449926055737735
ZNF691	0.517256499027007	1.91951115965885	3.82826490934111	0.000227890714918372	0.00888401938530268	0.434533213351622
SIX1	0.376476216333237	3.22131054493688	3.86772630514905	0.000198176650145014	0.00804443275976992	0.414360567668691
RBM24	-0.325293430970987	3.99414698370701	-3.88818466462013	0.000184264521337262	0.00760898729591203	0.413056205726046
PSMD14	-0.171286100512866	7.65591340982143	-4.01126583342768	0.000118321444005395	0.0055584489593995	0.389546646168735
BRD4	0.259154551002402	6.81666518610157	3.9841942961901	0.000130526292629956	0.00594801558022721	0.385578786113986
RAB1A	-0.148785311059909	7.93040092267258	-4.01151004629851	0.000118216483717536	0.0055584489593995	0.38179751569314
ZBTB9	0.203362189251012	4.52789890907697	3.94699996030416	0.000149272800573895	0.00650137916238101	0.377487987996229
KCNMB3	0.467176105398314	2.72460700510279	3.81223031503085	0.000241139136372258	0.0091784239983177	0.376076655238607
URGCP	0.24000272253939	4.24923284042271	3.92635046856372	0.000160764467279465	0.00684128486204013	0.368273444976042
WNK2	0.367358565268124	3.77602792511623	3.91015617058149	0.000170363238205541	0.00719483534280168	0.367824491397482
PARD6B	-0.322200912166096	9.35984265063281	-4.0168360894449	0.000115949451410922	0.00547779272710807	0.360393845206025
ZRSR2	0.3328331988929	3.52248992240778	3.85716741994816	0.00020574344699892	0.0082712822298316	0.351815773788816
FEM1C	0.364149664169854	5.23323881928208	3.89713656890475	0.000178474757900874	0.00742490510232391	0.324313961802851
WDR61	-0.186168434250264	6.75797934863996	-3.98113086994513	0.000131980939557381	0.0059706559804688	0.321046423461198
FAM110C	0.28291801995655	4.18093396982896	3.86124636369512	0.000202788262753011	0.00817212266573819	0.306864391965074
NFYA	0.218159863589849	5.74578385712089	3.9455056542995	0.000150077323597205	0.00651920301257056	0.301005265290183
SLC29A2	0.230010309259462	5.97841868426443	3.95023174145893	0.00014754691038189	0.00645961918645742	0.270003151549858
MARK2	0.179986143191605	6.44775015784775	3.95602073925055	0.000144502953943683	0.00635965105724779	0.266600991177525
OVOL1	0.385473822956778	5.29803650258219	3.85353764465658	0.00020840770561278	0.00835829848601469	0.255200137551116
GHITM	-0.156935542139696	8.83292014886978	-3.97993135934586	0.000132554733579233	0.00597532443228866	0.227280418273331
THAP3	0.442738248730422	2.78152250301993	3.77530226040082	0.000274496173720155	0.010132430420613	0.220364874385936
NDUFC2	-0.322767730041196	3.95183491993755	-3.8663106602846	0.000199175507643119	0.00806533722551208	0.215430228665766
ZNF503	0.463256130349996	3.42243459405491	3.77551102949609	0.000274295807737458	0.010132430420613	0.21046484111795
GLIS2	0.259136447945234	4.8418097925155	3.86563186148504	0.000199656159493064	0.00806533722551208	0.209291056927333
TRIM4	0.259328906955278	4.50587004072818	3.84559452217164	0.00021435319638843	0.00845481805754741	0.200965409288378
HJURP	0.232556459184444	5.26193072498475	3.89928887931709	0.000177108846587053	0.00741639585371241	0.169021245752981
ARID1B	0.23795842600035	5.62381054096287	3.89747708532823	0.000178257989799009	0.00742490510232391	0.165924004012089
BCL9L	0.249038402380958	8.28330800294759	3.95725179952712	0.000143863427928747	0.00634823774754911	0.164253612137226
CCT8	-0.165286150817474	8.27494871275217	-3.95725063019409	0.000143864034101956	0.00634823774754911	0.158206989141714
CRAMP1L	0.25080693251208	6.45963118159196	3.91029465298296	0.000170278882880572	0.00719483534280168	0.152752713070779
CBX4	0.349092451099824	6.74108366463695	3.88863844300835	0.00018396677055431	0.00760898729591203	0.143071610621875
DKC1	-0.149391743056102	7.29390422865692	-3.94123807569741	0.000152397839387564	0.0065857919015959	0.133067604211747
POLR2B	-0.189275587294894	6.99156746800968	-3.93025165146551	0.000158530586133257	0.00678073023655394	0.12912205005632
MXD1	0.289255288238338	6.88739720859648	3.88510278742212	0.000186298926300926	0.00765766613793201	0.12555577823424
MAK16	0.298993403537299	4.32333226174361	3.85004293165593	0.00021100389121246	0.00840197399199329	0.116958844593442
ZNF260	0.341338802324136	4.82325175898239	3.84069004918954	0.00021810461413512	0.00854234558968559	0.0976549225061971
ZKSCAN5	0.237049410874155	5.08868034185867	3.82381177691222	0.000231498806389129	0.00898279823213871	0.0870381218142766
FBRS	0.223489779758952	6.23983556289841	3.88385649563182	0.000187127699078639	0.00765766613793201	0.0848721802156538
PVR	0.149810732768979	6.09758130895939	3.89373803419536	0.000180652052676121	0.00749683605199862	0.082363042168442
SUMO3	-0.145452549651205	8.03282714582445	-3.93112516634444	0.000158034476984907	0.00677684254639893	0.0800260961408492
YLPM1	0.252349169164124	6.48466446726377	3.90505523706662	0.000173498383673246	0.00729041951897326	0.079292773803429
MIRLET7D	1.387423033778	-0.573186348710218	3.98089379156874	0.000132094158859929	0.0059706559804688	0.0683921321630692
CLCF1	0.382642008229283	3.527128311005	3.74898689762049	0.000300898452974888	0.0107987676556911	0.0678743972520408
KIAA0182	0.178372884339675	8.55770659538401	3.93627475844188	0.000155139803556662	0.00666981510200928	0.067195454728691
KDM2A	0.181261620444232	8.38949262813076	3.91744212869354	0.00016597881562954	0.00704525307763561	0.0573277693498451
RGS12	0.25041635298844	4.16495959734539	3.81904983055925	0.00023541730862672	0.00907170292505359	0.0439698832220934
C2orf55	0.629755303200955	1.72439072644019	3.69391740100346	0.000364168533100123	0.012475619619598	0.0419623433317033
ZKSCAN2	0.377701892233008	3.38821776967116	3.77363428264349	0.000276102023047854	0.010132430420613	0.0419300547394128
NCRNA00169	1.01453910218299	0.919547349317128	3.8008814539407	0.000250955984193784	0.00946177387588813	0.0247019859564741
IFNGR1	-0.234526421376119	5.45535014823063	-3.8315338062249	0.000225276309438721	0.00880261915666629	0.00750010361217601
NAA20	-0.198980482067753	6.73390872284611	-3.88363568685749	0.000187274901364159	0.00765766613793201	-0.00666563855229008
TFDP1	-0.146117080480685	6.44328660379813	-3.88384377460098	0.00018713617656215	0.00765766613793201	-0.00961113975211259
POLG	0.21403053471863	6.67263461649087	3.87761533096678	0.000191331220215914	0.00778545821627968	-0.0124763835232047
SH3BGRL	-0.266746456182526	5.41849966754672	-3.84789375976863	0.000212615771223045	0.00842414579054439	-0.0155145578203504
FAM82B	-0.197416431482053	5.59348558550013	-3.85148026101392	0.000209932402659084	0.00839930502887686	-0.0206654796669143
C19orf21	0.253133525704293	5.89204304793956	3.84335146296157	0.000216061208296817	0.00848217757642246	-0.0340333217246584
ZNF616	0.409693941267956	3.19315254791744	3.70959793737918	0.000344971195852249	0.0120444640489207	-0.0396839689585438
PIP5K1A	0.195788264935692	7.96176592513576	3.87824419445575	0.000190903623123077	0.00778545821627968	-0.0514204931772113
LOC100506599	0.388234773872766	3.08905556878285	3.70593096812073	0.0003493725316022	0.0121474141757072	-0.0633908444815514
AMOTL2	0.195608600432595	6.53606103651251	3.84728847064849	0.000213071852989732	0.00842414579054439	-0.0658429008980361
ZC3H3	0.308535443717816	4.91601661267524	3.81313893541834	0.00024036919182947	0.00917793233825583	-0.0733226861596696
MUS81	0.271551321602314	5.16965565649018	3.81443025965415	0.000239278980576803	0.00917793233825583	-0.0747976334113218
HSPA8	-0.131003863423572	11.9936459746859	-3.92696580934681	0.000160410126381226	0.00684128486204013	-0.0982595399424584
LOC399753	1.28475954925089	-0.625802713942929	3.96432390112035	0.000140241633919587	0.00622122303891558	-0.114084853254966
CBX2	0.2185983949424	6.35237729928262	3.84430741263351	0.000215331705210747	0.00847342926575183	-0.11989784971852
PWWP2A	0.227384965528546	5.26183950075894	3.8015098873501	0.000250402575726128	0.00946177387588813	-0.121893969101302
SAP130	0.222379288854052	6.20989664743881	3.81928101738866	0.000235225619406783	0.00907170292505359	-0.126630408358608
ASB6	0.226140057359302	5.49017596845542	3.80060756824079	0.000251197536528004	0.00946177387588813	-0.130437342086809
C16orf87	0.389768821142183	3.01628758541395	3.68087571830879	0.000380903452984573	0.012869150197402	-0.140217361975917
SNORD87	-0.903784535439114	-0.455004502881981	-3.66943874056178	0.000396177463922411	0.0132248940252264	-0.140607918287074
MED17	0.231158431225328	4.94617766214141	3.76934758848087	0.000280270155259893	0.0101896479925358	-0.142624693255273
CDK5R1	0.348535333343552	2.8049030101877	3.66486190319643	0.000402451110475916	0.0133543499436492	-0.148480261352849
WDR33	0.140370248283427	6.50806939654901	3.8263410328522	0.000229442886283868	0.00892372751211955	-0.15363526101242
ZNF764	0.301835132860782	3.48766465944677	3.69351865369895	0.000364669690472116	0.012475619619598	-0.172028995697061
AMPD2	0.218205604105279	4.82362622664552	3.78833169668338	0.000262254413861476	0.00981195261167633	-0.180217825350581
MYO16	0.289234342149706	4.11942501431953	3.72954482593512	0.000321937357973254	0.0113828337732446	-0.182849940207331
PVT1	0.213865912524609	6.47447278254972	3.81673681785233	0.000237343360426181	0.00912489737877576	-0.184664020269777
NCOR2	0.305007267878685	7.71701104692565	3.84775155116067	0.000212722840838854	0.00842414579054439	-0.186419580620464
ZBTB45	0.347589848901754	3.42754473097571	3.72312821935232	0.000329182621083213	0.0115656515861253	-0.187541562410209
BRF1	0.23379547022331	6.00291655810945	3.81182928920469	0.000241479703375974	0.0091784239983177	-0.189554704940523
ZNF628	0.4994049198445	2.8442689141895	3.67037632306754	0.000394903784434841	0.0132087417817766	-0.194666948335871
HEATR6	0.144253839126064	7.84462438321741	3.85012245159278	0.00021094447532441	0.00840197399199329	-0.201352594533334
CLK2	0.22905433090686	4.98783857814925	3.7730105011654	0.000276704863483433	0.010132430420613	-0.203692532321321
ATP13A1	0.241862838481596	6.57907957493744	3.82026494811542	0.000234411452385287	0.00907170292505359	-0.205760431522891
LSM5	-0.263573860569084	5.54937301326402	-3.79314864933346	0.000257861655837965	0.00966923392877608	-0.206221755617349
NAPB	0.291733942443788	4.79732661030956	3.73362762552106	0.000317406462185492	0.0112942673906174	-0.206756488056569
ZSCAN12	0.51385660389208	2.32422487920278	3.61376176174714	0.000479203371123132	0.0150926500539798	-0.220828912585967
FRAT2	-0.236633440128124	4.13779920121514	-3.73213952879348	0.000319050816143318	0.0113046734092815	-0.224565589564729
ZFP62	0.218512646716992	5.10861255286615	3.77283078448568	0.000276878779132992	0.010132430420613	-0.236431244769108
CEP72	0.280779056240223	4.66849872650954	3.73742840444697	0.000313243064801353	0.0111698870271596	-0.237334772455642
NUP214	0.271755958154758	6.39400705375282	3.79931128134446	0.000252343797984067	0.00948359028648435	-0.241965036000972
CD59	-0.178424748810081	6.39186167417558	-3.78634412347505	0.000264087637205377	0.00985848581389002	-0.254013660205868
PRDM6	0.391597527664457	2.4602101219123	3.60976135701036	0.000485763873065191	0.0152133239946484	-0.274968385665302
PSMC1	-0.17506516291362	7.27531508986423	-3.80774828117496	0.000244971610699079	0.00929003450642042	-0.282681389352581
ZNF850	0.417724218093075	2.96742128743182	3.61101394639924	0.00048370058611092	0.015205655267141	-0.283142576131152
DIDO1	0.178700917423171	7.79862456797086	3.81335389997076	0.000240187378535836	0.00917793233825583	-0.283576618065232
GTF2E1	0.234173120164818	4.36765628236331	3.72187802469583	0.000330612186251744	0.0115915266307635	-0.29504677754647
ZNF828	0.276369987782426	4.8977825856617	3.72490696839154	0.000327158787148484	0.0115187443289921	-0.305550777688366
TMEM39A	0.307360262452015	5.11649237460324	3.68504624747763	0.0003754740821709	0.0127630661589962	-0.30711653247765
TOR1A	-0.157557022092518	5.54480274698314	-3.77068999156417	0.00027895848473961	0.0101654490939883	-0.311397570041255
TMEM50A	-0.202051003522398	5.86557298674134	-3.76384733499022	0.0002857060153771	0.0103423103921355	-0.318190860129373
WASH3P	0.349123236700422	3.65334968352058	3.65364096172674	0.000418233180722495	0.0137147680674569	-0.339262897984736
MRPL3	-0.166539940315405	6.66839344348267	-3.78445400844158	0.000265842280972567	0.00990188487079113	-0.343550070927993
NDST2	0.305182010375232	4.38993511670513	3.69455481725627	0.000363368767298358	0.012475619619598	-0.344598785681047
UBN1	0.195760558168192	7.0266364249627	3.77333106371497	0.000276394906319063	0.010132430420613	-0.353280746888906
EPS15L1	0.169117511641992	6.17091598653785	3.76479286302454	0.000284764473170121	0.0103305879594297	-0.358900032559647
DDX59	0.228436541348788	4.45488254150661	3.68707965365874	0.000372853621594239	0.0126998044145459	-0.370521784359867
MIRLET7F1	2.93018159041987	-2.0899867629788	4.57793926587883	1.38421640858267e-05	0.00107174237116373	-0.376494511422151
MKL1	0.240482678399398	5.00269012922903	3.69943270180151	0.000357303460289893	0.0123787310865219	-0.383265997761237
ZNF343	0.331570939647754	2.65327715499275	3.60196394330152	0.000498796513837501	0.015447912772997	-0.388850303196556
CDT1	0.283886848691187	6.28237707882779	3.75526476572099	0.000294388902605035	0.010587870983154	-0.395995471889039
STK11IP	0.20325471663515	5.39465744460638	3.72666164392693	0.000325173931534941	0.011473014411372	-0.400297988897783
SLC7A5P1	1.00447192718542	1.14984939782107	3.60063370397112	0.000501052674417529	0.0154891033770032	-0.403941636972522
ZXDC	0.247418602385746	5.58620778486359	3.72034043432639	0.000332378469970034	0.0116290743342654	-0.411663194878949
BCL10	0.313994734740874	5.00470492733472	3.62656719537157	0.000458762630088199	0.0146418821099142	-0.419422423401509
POLR2A	0.286461841292818	8.72057074096349	3.7829381923815	0.0002672574651489	0.00993247521588933	-0.420469283208631
NFKBIE	0.438225372527032	3.73592589417909	3.5950203883101	0.000510679996271832	0.0157222863040646	-0.426777727806197
ZNF721	0.276782018287347	5.40704198748163	3.69926870572561	0.000357505806911628	0.0123787310865219	-0.437704390346721
ARHGEF2	0.36963904497083	4.42797576243594	3.61955485514284	0.000469851509381606	0.0149601893598523	-0.439679949670583
ZNF234	0.410594469329321	2.74612556469618	3.55320680128882	0.000588102310549911	0.0172453201316372	-0.441239109288024
TCEANC	0.773422156359115	1.39729119231852	3.55285463685798	0.000588799198467162	0.0172453201316372	-0.444340711397563
SOCS7	0.278427709886783	4.89417231889289	3.67930573971593	0.000382966553870864	0.0129127674333394	-0.46222483399393
SNORA16A	-1.15320057948754	-0.625784348089278	-3.6076171141063	0.00048931526416404	0.0152959036969708	-0.477709664793293
GFM1	-0.171297287671846	6.27904193204025	-3.73252823660509	0.000318620512680488	0.0113046734092815	-0.480971652559099
HIST1H1D	1.25345048737297	-0.115220525296698	3.65226898000901	0.000420202629848931	0.0137523850911811	-0.482433785593607
MGC23270	0.654746949430435	0.469944731430404	3.51074162421401	0.000678001223788746	0.0191859432599712	-0.490790955473399
SDCBP	-0.224914635749871	6.56038943911884	-3.69493457100757	0.000362893083413102	0.012475619619598	-0.505654798825023
TMED10	-0.142802245365921	8.69322563766877	-3.75704876945372	0.00029256363803705	0.0105676766361374	-0.527789585415483
REEP5	-0.172908085858589	7.97896660035099	-3.74091184073616	0.000309472920651454	0.0110827090470555	-0.550395174963157
AKR1E2	0.271426049586939	2.95122718762722	3.55850121783979	0.0005777188570417	0.0170101587414884	-0.557742418612879
ARRDC3	-0.318464519351071	5.74063066255581	-3.68265213530184	0.000378581791754968	0.0128274534157437	-0.572720291539696
PCSK1N	0.550269811163951	5.41572666383555	3.66421733725978	0.000403342175165808	0.0133574149256891	-0.575476310819354
OBFC2A	0.351285581556157	3.33592979522094	3.54573286560837	0.000603060872994999	0.0176321504195251	-0.577156196093662
GPN1	-0.168246998219551	6.02167675371047	-3.67325950265454	0.000391011361723917	0.0131047575420256	-0.593338947633526
RPL4	-0.176111913231603	11.6160255053863	-3.77854483048716	0.000271399779808781	0.0100640574667895	-0.597916919378951
PAPOLG	0.341080283772324	4.53715991728265	3.57758497148888	0.000541711871622894	0.0163834502388945	-0.605776443604659
LOC389332	-0.759439557648387	0.0439705847510245	-3.47267216696561	0.000769479908413133	0.0209931190673756	-0.606647024101061
SLC9A1	0.200006008756417	6.99598658463686	3.69343108503333	0.000364779836999727	0.012475619619598	-0.608822949216488
YJEFN3	0.480831671286972	2.63615458732056	3.4997567996523	0.000703285210192157	0.0196684646408924	-0.610312277947549
AMBRA1	0.211117916924175	5.63848150057048	3.65564083813766	0.000415378073906156	0.0136479035520757	-0.610583876572409
ATP5B	-0.143319233004773	10.0010824166319	-3.75541538884198	0.000294234378226433	0.010587870983154	-0.610969073038137
ZNF7	0.188266553942817	5.2031959940249	3.64616564467783	0.000429070883764376	0.0139335562331562	-0.619255880689711
ZC3H10	0.479986011989754	2.26467310394603	3.48623097520322	0.000735640452981572	0.0203271392471005	-0.623652233046513
UXS1	-0.169825812783205	5.39145242163697	-3.65704134020576	0.000413389672684814	0.0136093088306709	-0.625128836737948
PRDM15	0.220621328107502	4.4137389308206	3.6185694853773	0.000471429906877846	0.0149605194736719	-0.625679173757093
SNX3	-0.164096626148237	7.54798487332864	-3.69728293216286	0.000359964605377014	0.0124381158271181	-0.626228538166035
TMEM63A	0.203897078534109	5.0588253751509	3.65037698236776	0.000422932978394721	0.0138147092395963	-0.64191303281042
RNF111	0.3414429909416	5.19626130152162	3.61000623535552	0.000485359850971156	0.0152133239946484	-0.642019145677368
ATXN10	-0.160782217172313	6.28225137903944	-3.68760335966208	0.000372181535446337	0.0126998044145459	-0.642772287170554
SNORD76	-0.47247800562356	1.12663016368927	-3.47140148850481	0.000772725320720025	0.0210265344452345	-0.656316235097658
ZNF253	0.332176346812665	3.5733310928316	3.52557391625411	0.000645220474527685	0.0184455849846171	-0.658116195508282
PPP1R15A	0.385776508931753	7.73047738173972	3.6363488278332	0.000443708080987353	0.014297830339947	-0.658761384116644
RPS24	-0.236599496149509	10.1010999405053	-3.73861724606752	0.000311951493608319	0.0111475999553537	-0.661277594980322
ZNF845	0.318942711054986	4.28769701421099	3.56134244938542	0.000572218311511865	0.0169078850449529	-0.662297641050282
EEF1A1	-0.157645999431669	12.5747041597458	-3.77065077623094	0.00027899671933393	0.0101654490939883	-0.666277896107598
PYGO2	0.184590322665069	5.25740273730987	3.63788828044632	0.000441381834220937	0.0142503277905617	-0.666496242489753
DCUN1D3	0.5812477948124	3.72981848959359	3.46309407243788	0.000794263120465465	0.0213557177277563	-0.667631493812828
ZNF490	0.353326987898895	3.73119685942915	3.50948425506186	0.000680851243506061	0.0192016124728421	-0.673277737100879
ZNF737	0.317721344904749	3.69671361989272	3.55876349608801	0.00057720900700001	0.0170101587414884	-0.679239749540306
RHOA	-0.134822502855689	8.41644261722628	-3.7061489723487	0.000349109384633424	0.0121474141757072	-0.680570102164812
FOXI1	0.316933251075182	2.18027610184999	3.58467354518502	0.000528886219640293	0.0161112807600442	-0.692400888725515
POLR2G	-0.236486448130343	6.29554932424804	-3.66520186177827	0.000401981895320093	0.0133543499436492	-0.696585214601836
TMC7	0.293646665878183	3.15996122701493	3.50004013934244	0.00070262200995268	0.0196684646408924	-0.697625484201977
ZNF525	0.573793585187761	1.85427446439516	3.43619073862949	0.000867959494021441	0.0227519664232203	-0.702277130457471
ANKRD11	0.237317339511908	7.31202657725285	3.67511851740695	0.000388520939096225	0.0130474381233841	-0.702853521380732
UNKL	0.253163001264256	6.35500249406435	3.64142640027081	0.000436079160510913	0.0141063595365271	-0.711198441319061
KSR1	0.392780902137624	4.22191232030983	3.56369498289661	0.000567701381142564	0.0168936617406196	-0.722091101621142
EPHB3	0.262455884989764	4.83723919957128	3.58839655881251	0.000522265624675595	0.0159386319472165	-0.723892801706974
SPTAN1	0.176761087374937	8.40198309763078	3.68240628817902	0.000378902295346652	0.0128274534157437	-0.738155741441708
TUT1	0.222090599246543	5.06166466059674	3.59459529601036	0.000511416153396983	0.0157222863040646	-0.744351332211359
MCM3AP	0.147347281455541	7.19904591247064	3.66854690584548	0.000397392611976093	0.0132390319575462	-0.745219940428967
ZNF467	0.319156311457952	4.38253959859379	3.57665719626762	0.000543412145965622	0.016404376767381	-0.764970869754657
ZFP161	0.292379938686648	3.09635376308799	3.53378839911411	0.000627715593156304	0.0180998544481828	-0.765234119964167
FRMD4A	0.177145789899829	4.89903179988247	3.60270551640569	0.000497542942813392	0.0154460535730415	-0.77107772198976
LRRC26	0.817615333708489	2.45061633367008	3.46431179341116	0.000791071056159861	0.0213041422596095	-0.773954187029999
ZNFX1	0.287393088522516	6.77840763109538	3.63405719554158	0.000447192468217524	0.0143547923962953	-0.777215031416053
E2F8	0.226070647399693	4.16675113350399	3.57756998533998	0.000541739295749144	0.0163834502388945	-0.782949888990498
ADCK4	0.282447300620813	4.27092771731171	3.54208173088785	0.000610498409706656	0.0178184562023283	-0.783340502670868
KCTD21	0.230228365476608	4.43145845309895	3.5385937514695	0.000617684468214971	0.0179342969556027	-0.789559131046116
MAP3K8	-0.225329263519032	4.93944866183709	-3.57918058120768	0.000538799463561144	0.0163536882551662	-0.792339193695939
LOC340037	0.651465000782383	0.995683952489112	3.40522065764195	0.000960755274301956	0.0241289865249764	-0.792349053476663
KIAA1826	0.346499957422242	3.44452176203236	3.47541272236956	0.000762524003156742	0.0208714426003164	-0.802166571476715
PLEKHA6	0.183937773558502	6.64507385984049	3.61420578334714	0.000478480389400987	0.0150926500539798	-0.802212517952821
RARA	0.24204093503782	5.84652387451635	3.61913404073449	0.000470524970299109	0.0149601893598523	-0.805809490929856
CAP1	-0.11731629130378	7.81296112891581	-3.65905269041277	0.000410549787268655	0.0135424746396075	-0.806727352095768
ARPC2	-0.152077485697835	8.02782309475371	-3.65918641944274	0.00041036162869138	0.0135424746396075	-0.808931429737449
C5orf53	0.471907324279632	2.38683029595446	3.41801455371545	0.00092134322743417	0.0234886343530626	-0.811945664982649
FLJ14186	0.577298527642597	2.02423716025335	3.39915934159202	0.000979975912423212	0.0244613688945758	-0.812669384597441
ALDH9A1	-0.18985763751566	4.89410564091882	-3.57258110414474	0.000550942123886426	0.0165718634530154	-0.822899931936393
ARHGEF5	0.329259467167916	3.07865854133242	3.44941203941806	0.000830972648627688	0.0219892192652681	-0.835852605771976
ST5	0.530154766227177	1.46389417871353	3.39439925504785	0.000995323126400812	0.0246239407779988	-0.83683854002892
HNRNPK	-0.116550516230001	9.87420237571892	-3.67795367888268	0.000384751783983148	0.01294685882361	-0.844148309362184
C19orf55	0.33652292953735	3.61319273779505	3.49077293115005	0.00072462218522189	0.0201305339296526	-0.847175561379113
PRX	0.46784386287693	2.69678638049966	3.39623570601769	0.000989375563831754	0.0245494316461754	-0.864180918816844
ZNF555	0.493164693628867	2.50244231247388	3.37989640005476	0.00104348688088524	0.0254391757958087	-0.872003647006981
UPF1	0.204285616924511	7.68510738645013	3.63165041724806	0.000450879840912392	0.0144454299988867	-0.875291576753623
ATP5A1	-0.136718015242003	8.05728225302529	-3.64719107437875	0.000427568618640893	0.0139117851714986	-0.87735501307742
ELMOD3	0.305702217140335	3.14054908280323	3.44523786199898	0.00084248654312441	0.0221885747200199	-0.882824246446074
EHBP1L1	0.182106944847056	5.83907575035715	3.59798149905116	0.000505579825343391	0.0156002158653927	-0.885237224885612
PPA1	-0.200828804311947	7.83604040932928	-3.63520737499286	0.000445440411734234	0.0143260489343141	-0.885706992189423
SMARCC2	0.158304177817605	6.62720021094615	3.6144021984343	0.000478160904616139	0.0150926500539798	-0.885909633472319
NDUFA1	-0.256166127500188	6.47220915724458	-3.60319835018257	0.000496711496392095	0.0154460535730415	-0.894681640719853
MESDC1	0.310554509179735	5.98242239548058	3.59270101155382	0.000514708823066624	0.0157655501043337	-0.899844482025155
NDUFA12	-0.222587826733441	5.38651212148135	-3.56298122713632	0.000569068237334964	0.0169042579061988	-0.901382806505598
TNS1	0.3483717891574	2.53423530045637	3.4417707285048	0.000852164206712504	0.02240816697022	-0.916726341089617
HSD17B7P2	0.660777410682906	3.7190281721565	3.36654250414881	0.00108976354712869	0.0261956156224021	-0.925199984899739
ZNF498	0.193970467558235	4.73968471583976	3.5152620474432	0.000667847730142185	0.0189627936144277	-0.930944874653112
GOLGA3	0.192273953796379	7.45671698605241	3.60518223192987	0.000493377829967568	0.015394124679809	-0.931737968521205
JAGN1	-0.214578480514654	5.46142223984443	-3.56727345219372	0.000560895211342848	0.0167451416972704	-0.935210214676756
GOLM1	-0.158180958142257	5.69288622567819	-3.56684333293125	0.000561709189916809	0.0167451416972704	-0.940274816025028
CALCOCO2	-0.171995589968337	6.78997461024697	-3.57406906141308	0.000548181977377148	0.0165185502516314	-0.94283386545207
ZMYND8	0.163290832427665	6.64717400229024	3.59323211852764	0.000513783627682802	0.0157655501043337	-0.946734296645282
ID1	0.318001920077	5.48612224946422	3.5407185444245	0.000613297440580109	0.017837889384803	-0.949387043068583
ZSCAN20	0.552614153686375	2.33267397235455	3.34896894946644	0.00115360369295148	0.027249813786611	-0.950186754825516
PPP1R10	0.159687982508015	6.9101267595695	3.5890557095494	0.000521101665911559	0.0159321832919651	-0.952430539718692
TOMM5	-0.205231882699223	6.01541417089183	-3.58344275685728	0.000531092326886824	0.0161490692270095	-0.953724252230473
TMBIM6	-0.112191871664534	10.0969532654542	-3.64270542564456	0.000434177153989876	0.0140720517893928	-0.9595579623285
EIF3H	-0.158650084216003	8.52260618521378	-3.61528623829263	0.000476725442672462	0.0150926500539798	-0.971548304436667
SPATA5L1	0.241908624130132	3.44063929987424	3.47058618263429	0.000774814466237245	0.0210265344452345	-0.974514436176904
FBXO7	-0.12869786335504	6.31026189429801	-3.57006839422818	0.000555633038748607	0.0166530590323149	-0.975328152875802
SMCR7L	0.192760388047606	5.41409881235113	3.53477354432697	0.000625646655335283	0.0180713552052285	-0.979725669879913
DDX5	-0.158838495118566	10.6663508200944	-3.64939554614214	0.000424355909697695	0.0138341680970453	-0.985075697801375
ARL6IP5	-0.208871153572828	5.23496739255394	-3.53503157693132	0.000625105817564941	0.0180713552052285	-0.989992171063528
RAB11A	-0.158716279738731	7.71670937954676	-3.60254567117721	0.00049781289618927	0.0154460535730415	-0.991112068660316
DDX31	0.178261397745394	4.91696266440225	3.52255533369688	0.000651768059580849	0.0186009710382767	-0.99263656612532
PDRG1	0.238030211628646	5.63239140955284	3.5283551733457	0.000639242694991944	0.0183167445426556	-0.994422689229694
ZNF652	0.234733498846602	6.26598741837782	3.55744942775086	0.000579767741411942	0.017040484547229	-1.0029924280349
RABL5	-0.223670683467838	4.90697321833199	-3.51802666238788	0.000661708942458699	0.0188204427783661	-1.00464437905548
PGBD2	0.230380606593293	3.78549207826793	3.45068698867115	0.000827485529543331	0.0219316450017158	-1.00752442676346
EXT2	-0.168289799435907	5.26702413858899	-3.53292435132017	0.000629535528271973	0.018121088080586	-1.00785426055421
PACS1	0.178768109084986	6.76073102940552	3.56752719218771	0.000560415544685921	0.0167451416972704	-1.0186443857363
FJX1	-0.333378896759814	1.5080789708156	-3.4190111278576	0.00091833797571624	0.0234564497219086	-1.01927724872911
BCL11B	0.369941891202124	2.09186629094158	3.38660020974786	0.00102095767063983	0.025162960941833	-1.02974886237206
PDHA1	-0.148284021527092	6.767172430213	-3.57155726493969	0.000552848963949798	0.016599364583656	-1.03377123027406
MED22	0.181755585743751	5.3247359166319	3.5311515908459	0.000633285089868327	0.0181976973246699	-1.05632971830538
SIX5	0.327923440509431	4.44021220082593	3.47450829731058	0.000764812978071148	0.0208998892896436	-1.05789039359163
GATA6	0.403723966342735	3.00008123100227	3.34350901276048	0.00117414217203415	0.027656836176196	-1.05868254263533
CSRNP1	0.36860448542463	5.15068521785139	3.41147266998236	0.000941301711239979	0.0238717599796678	-1.06354596604154
IFT46	-0.200887774590264	5.07802652846826	-3.49423034736259	0.000716339429490023	0.0200001011999852	-1.08283375128605
SYNM	0.408958569126692	4.57188479613868	3.41419985496308	0.000932932473802634	0.0237478884199015	-1.08729408815357
TIRAP	0.363072980434749	3.10707066217011	3.37153568233662	0.00107223904471969	0.0259509779795834	-1.09481559174741
ZNF865	0.391066528700035	3.92342360711154	3.41889814492291	0.0009186782209908	0.0234564497219086	-1.10194768850111
C4orf48	0.688063943184007	3.7821054768082	3.40807376873457	0.00095183118695314	0.0239798038764942	-1.1064502925434
DCAF15	0.244615796557042	5.49943036834066	3.48922970281635	0.000728348303925883	0.0202004925951185	-1.12117459962916
SH3BP5L	0.200834693290915	5.29460560107196	3.47022806898337	0.000775733780956091	0.0210265344452345	-1.12130811743494
APC2	0.462448903648614	2.81186055241801	3.32249813728647	0.00125642184185104	0.0290226503910454	-1.12204690865679
AHDC1	0.341064835090618	5.19796688569927	3.45624035540725	0.000812456645690241	0.0216993393770996	-1.12869434032346
FAM53C	0.210768166845307	7.2283258284205	3.51376086531985	0.000671203565852496	0.0190257770090121	-1.13768106680401
GBAP1	0.330913668727161	2.60542328126341	3.33573443012792	0.00120398027570751	0.0282123463887047	-1.13798208864456
HIST1H2BF	1.00095532886206	0.294439518354003	3.32572795820378	0.00124343146580195	0.0288021438145038	-1.1383424940335
COX19	0.2092019071899	5.24135578641095	3.4646963551143	0.000790065502384808	0.0213041422596095	-1.13870703409808
HPS6	0.280038275345272	3.34199510115506	3.456407003238	0.00081200965135973	0.0216993393770996	-1.13871049865004
DOT1L	0.281494048597146	6.19982461663379	3.50004600566535	0.000702608285156248	0.0196684646408924	-1.14127561133688
C7orf46	0.394871967799277	1.94888884653573	3.30530796241932	0.00132772800262519	0.0298854954453617	-1.14207941855149
SYVN1	0.217315615056548	6.13939769695708	3.50982596973282	0.000680075577982878	0.0192016124728421	-1.14420778197128
HSPA1A	0.308022048272736	9.30862539928997	3.53773571380574	0.000619464435048435	0.0179548062595321	-1.14861561895934
RIC8B	0.303036760623738	3.82968115928982	3.40799380667903	0.000952080230446792	0.0239798038764942	-1.15743943118818
RUNX2	0.342166182111417	4.07969380970454	3.39639057014238	0.000988875548600734	0.0245494316461754	-1.15831644563615
HOMEZ	0.260220324415954	4.02264161163073	3.40975432472404	0.000946611213822603	0.0239140875226121	-1.16211974498265
ZBTB7B	0.248206567049468	6.03309266039056	3.49099299691226	0.000724092304402689	0.0201305339296526	-1.16597463132566
PCMT1	-0.165770969955997	6.97849550236662	-3.52817962940988	0.000639618441336453	0.0183167445426556	-1.17126348942816
MIR25	0.684880106687109	0.509792011119522	3.26331978947776	0.00151815333799247	0.0330937073943002	-1.17583351910192
ACTN4	0.200340874925779	8.91629831341281	3.56149344948142	0.000571927369585197	0.0169078850449529	-1.1777124301883
DNMT3A	0.166035420704446	5.4020471221288	3.48673995335157	0.000734397914362209	0.0203271392471005	-1.1850525657065
HINFP	0.240198094355998	4.32102279548087	3.41117240711973	0.000942227467026827	0.0238717599796678	-1.18537051305194
MAPK7	0.305345657268253	3.78233511343694	3.37567682841217	0.00105790605432931	0.0256784047207597	-1.19078411445434
ZBTB11	0.266050001622436	6.40274706816158	3.48553008988444	0.00073735472846222	0.0203271392471005	-1.19140865454008
VCPIP1	0.306017113851748	5.68512270545537	3.45258844973198	0.000822310433556605	0.0218290788742868	-1.19772523985356
WDR45L	-0.11666712705433	6.93273853775608	-3.50700934680209	0.000686494065270841	0.0193281595077265	-1.21132325467979
C1orf74	0.572352167190439	0.536565486732899	3.24702248660355	0.0015987231847199	0.0342343745726704	-1.21957979949138
TMEM86B	0.443072194783585	2.54856618226202	3.27871515483422	0.00144554492659795	0.0318935268501638	-1.21989256590463
NUFIP2	0.339142547563345	8.49565913741	3.52017250162	0.000656980899947616	0.0187177999501259	-1.22505568515475
MYL12B	-0.200580709703777	8.86694258385909	-3.54140908380027	0.0006118780441398	0.0178276104707213	-1.23147940303694
KLF16	0.281159855154161	4.7068536223002	3.42675517702755	0.000895297490720047	0.0231421255561083	-1.23348849984505
DBF4B	0.259632255506792	4.20055347742758	3.3828321785587	0.00103356384614406	0.0253822639690356	-1.24226015719746
CCDC93	0.232910567107216	5.84179648152979	3.45599352929124	0.000813119125717008	0.0216993393770996	-1.24631272905002
PLEKHM1P	0.296563079384677	4.40986019313415	3.38055761418878	0.00104124417541452	0.025421558525011	-1.24800632375995
DDX20	0.23617030617508	4.44330296245784	3.4191041442665	0.000918057948120633	0.0234564497219086	-1.24926163382235
PATZ1	0.171848048490824	5.48783334293799	3.48535789940179	0.000737776460355776	0.0203271392471005	-1.25608165651539
SLC39A6	-0.172073799317873	10.4502144128769	-3.56133984650632	0.000572223327878699	0.0169078850449529	-1.25617047212656
TRAF2	0.285805773376822	5.4264563724228	3.4409450833514	0.000854484177480333	0.0224338985622937	-1.26003598873693
TMEM66	-0.14546473226341	7.32478704235801	-3.49106813617801	0.000723911465580685	0.0201305339296526	-1.27490991991922
PHF12	0.182836821941398	5.43731971700432	3.45512359192885	0.000815458092997759	0.0217161164765836	-1.27843700612605
SNORD73A	-1.13900438379499	-0.801849891321477	-3.39718432098069	0.000986316464448927	0.0245463639158391	-1.28356486914603
SNORA33	-0.623001530901153	0.000781733551487449	-3.22131792624476	0.0017339648130189	0.035968697390259	-1.2865998322851
BRD3	0.227979346223006	4.88252847675564	3.43334133761601	0.000876131214975114	0.0228944038113185	-1.29176356614153
TMEM184B	0.221321274847927	5.12395054783242	3.43088777700772	0.000883225691264428	0.0229364386035812	-1.29856796933296
CEP152	0.266687403736849	4.39071257715089	3.38598792608188	0.00102299622288902	0.025162960941833	-1.3038774558527
C11orf84	0.290206350962256	5.4605654269691	3.42146846525612	0.000910967032739841	0.0234024771974518	-1.30439131793741
WDR12	-0.171595672134243	5.27024151286484	-3.44526373139231	0.000842414725526347	0.0221885747200199	-1.30604685921237
MAFB	0.353557728366574	3.61131839454748	3.31469841630959	0.00128831889051028	0.0294662133607258	-1.30622863032456
SERPINB1	-0.210249845927899	5.16737633485782	-3.42154695112465	0.000910732529185703	0.0234024771974518	-1.31512832971083
NFIC	0.356874755498118	4.29424021482813	3.39869920033489	0.000981449704031684	0.0244616465726168	-1.31616198149023
JRK	0.209173389733875	5.07276671929655	3.42756837198728	0.000892909851142961	0.023116315258631	-1.32514774397787
ATN1	0.199716681034019	7.2344538583335	3.47759215344297	0.000757034668151799	0.0207551603117552	-1.32534659055092
MED4	-0.208113209425472	4.90009296062218	-3.42029083348797	0.000914492441840801	0.0234564497219086	-1.33213391523245
SAFB	0.146603120364258	6.68636350888845	3.46552298307093	0.000787908107569455	0.0212875205024096	-1.33499360374758
ACAT1	-0.214111907893545	4.81438435153751	-3.40517814382988	0.000960888843914991	0.0241289865249764	-1.33990186074216
CTTNBP2NL	0.386013372551034	3.96374718695785	3.30719167848746	0.0013197331313972	0.0297857177995773	-1.34215681247036
C7orf64	0.296811146514584	3.81830594848114	3.31330243529238	0.00129410724000378	0.0294662133607258	-1.34444658889233
SPEN	0.299429200073074	7.44585349781596	3.47078129682239	0.00077431402023068	0.0210265344452345	-1.34537444005535
C6orf132	0.236257908685132	4.06459802331698	3.37099652168431	0.00107411850510022	0.0259588986695031	-1.34728587248489
TBC1D2B	0.198473004209311	5.26675715408882	3.42756602081714	0.00089291674581892	0.023116315258631	-1.34945412338963
RBAK	0.262637943553671	6.20161128317343	3.43253413603698	0.000878459297994541	0.0229194279245877	-1.35212078589102
RFESD	-0.620122424879738	0.770208283816118	-3.1992535158186	0.00185849867921649	0.037674584134808	-1.35279571190149
DDX1	-0.155059430968342	7.57814837760242	-3.48288334945245	0.000743862349976785	0.0204611084556114	-1.35755804492358
ANKRD13D	0.26239288569385	5.28999909381692	3.42602804226878	0.000897437534212999	0.0231616440157071	-1.36396449701836
RIPK4	0.276900520756119	4.34495636946216	3.31889188462378	0.00127107651749834	0.029235178211031	-1.3653638200442
COX7B	-0.26271794086912	6.46334949097039	-3.45426688821033	0.000817767672755016	0.0217429992991334	-1.36606730985859
ZBTB8A	0.286480719147213	4.12149678332957	3.31308640009588	0.00129500519134976	0.0294662133607258	-1.36659304120668
CISH	0.297502272175412	2.72232946506911	3.31356907744362	0.00129299974512942	0.0294662133607258	-1.36765173091386
FAM162A	-0.224545933706016	4.71516447481633	-3.39314457908405	0.000999405849045409	0.0246884245486491	-1.37452300638049
RBPMS	0.225332278775665	5.08080142967979	3.41075742409773	0.000943508332131094	0.0238717599796678	-1.37694228271982
ZNF282	0.202122427259864	5.42088046302119	3.40424103635909	0.000963837480362987	0.0241667436605556	-1.38724679587918
TRIB1	-0.296959942186642	7.1775657704366	-3.43094765966365	0.000883051898520477	0.0229364386035812	-1.3882864768871
ZBTB34	0.353754943852296	4.35910538022702	3.30953467704027	0.00130985190961929	0.0296828771496925	-1.38950242883251
CRISPLD1	-0.233201918746206	4.18609057840886	-3.40291389979973	0.000968027915125077	0.0242354773241793	-1.40979208173487
PDCD11	0.142160042885096	6.63751552640649	3.44788320931245	0.000835172407751471	0.0220654397270705	-1.41601564849195
EIF2AK1	-0.109043855077687	8.00889644573702	-3.46930253658598	0.000778114482604071	0.0210569362573956	-1.41657984107195
C15orf38	-0.537085025899736	0.32777462410519	-3.17432712888062	0.00200920014837525	0.03957816640922	-1.41722335414119
ZNF434	0.248587920155502	4.32782642949577	3.31174634368734	0.00130058819931701	0.0295530394638283	-1.41733363651311
CNIH4	-0.223313655431335	5.09163362028119	-3.38594801340741	0.00102312924183488	0.025162960941833	-1.41772333299493
MTHFSD	0.246670203984395	4.0468313391753	3.32831667565504	0.00123311064145054	0.0286026939911495	-1.42179376610889
CCT6P3	0.454429496563548	2.43296682557501	3.19122959387674	0.00190581946590848	0.0381473905001772	-1.42510026365684
KIAA1467	0.15561716374329	5.88642277267532	3.43479348705715	0.00087195762718052	0.0228210005586338	-1.42814874505051
RPL32P3	0.696102990542224	1.48027624413553	3.17055882676234	0.00203294972152361	0.0398582076702941	-1.42956664017035
C20orf94	0.558413406118807	2.33680204712162	3.20148645083117	0.00184552629584863	0.0375025294918256	-1.43024282925027
E2F7	0.323909135942684	4.9662162280399	3.36201047703192	0.00110590206474807	0.026456231710383	-1.43481864313503
C20orf3	-0.133155275675726	7.58888755794116	-3.45584031721451	0.00081353060209528	0.0216993393770996	-1.44172323544814
TERF2	0.173858100186879	4.97848083653062	3.36091219833363	0.00110984666663146	0.026456231710383	-1.44498800246514
MFSD1	-0.169621856959852	6.48472817160544	-3.43201402963036	0.000879962441587622	0.0229228845375567	-1.44625788104972
DBNDD2	1.05903795440991	0.282185643871616	3.20365392844933	0.00183301502631738	0.0373390295982118	-1.45179341756055
ABCB7	-0.215619781805162	4.01766654453615	-3.31037514029939	0.00130632431493377	0.0296431042645215	-1.45896854862041
ZNF775	0.685192947232043	0.960476622273979	3.15698261835426	0.0021206988736354	0.0411635116135876	-1.46028092938331
TSPAN6	-0.239315207753968	3.91164351550837	-3.3131351507756	0.00129480250791289	0.0294662133607258	-1.46213648520324
TAF3	0.23120779936934	4.63760046825422	3.34829519204682	0.0011561197870389	0.0272707296451883	-1.46569104212679
CDON	0.362003753231326	3.18399418722074	3.23772130019796	0.00164647975070415	0.0347503002711726	-1.4737603747697
FMNL1	0.360054082581067	2.22289527833856	3.20053708101595	0.00185103136605757	0.0375687482596441	-1.4742259207182
HIST2H2AB	0.839240394589406	-0.0570265565935124	3.18452770191565	0.00194620223655693	0.0387479597668787	-1.48068909471882
CXCR4	-0.359570284377087	3.32903424644855	-3.2503362131871	0.00158202406935586	0.034095065123592	-1.48664348014503
CLK1	0.321130545036875	7.00246078561596	3.36034130550354	0.00111190231186911	0.026456231710383	-1.49602920048264
KIAA0114	-0.202301567639891	6.00046723922922	-3.39922504335278	0.000979765645351851	0.0244613688945758	-1.50039437511254
SEMA7A	0.427961190575402	3.49678053315631	3.21355275328397	0.00177687580726367	0.0365120506709417	-1.50188386067687
BAHD1	0.175880402467277	6.0367747920429	3.38126181791286	0.00103886063819652	0.0254004463643254	-1.50965571458025
FBXO9	-0.158612728249427	5.54841921731097	-3.38208797588485	0.0010360708542819	0.0254004463643254	-1.51015216078641
CDC42EP2	0.348840937490529	3.17756339817955	3.23974547892968	0.00163597459563593	0.0347057310375474	-1.51184360232609
PDF	0.614352507333664	2.10302114363062	3.20247904336548	0.00183978692690269	0.037431382683115	-1.51548103317574
SLC16A1	-0.199510113517578	5.88992774167036	-3.37599458113355	0.00105681374242945	0.0256784047207597	-1.52287861571307
WDR81	0.231949864124372	5.52111251255703	3.36527966474333	0.0010942381426023	0.0262178204826373	-1.5254032707578
MIER2	0.293522217490397	3.9601477217661	3.28220742435271	0.00142953303380096	0.0317038700029705	-1.52720772441075
OTX1	0.552227858268235	0.99411830595049	3.13358097005296	0.00228028055055145	0.0429945584620552	-1.52831190622953
ARHGAP36	-0.438658530955896	1.55285081353521	-3.15052087016064	0.00216369136001573	0.0415448614292803	-1.53318784791398
C5orf45	0.323019567313156	3.13035601788099	3.22950456923106	0.00168977376783085	0.0353689317812305	-1.53405486515297
ZNF32	-0.266789532585655	3.47551368457722	-3.27134088571289	0.00147990856851411	0.0323952760468978	-1.53812443930629
BRD8	0.135955566689764	6.24906115220017	3.37867144666679	0.00104765367300999	0.0255035808259376	-1.54822779650012
C2orf44	0.400468162134868	4.62554940813733	3.2400286570893	0.00163450995107525	0.0347057310375474	-1.55021459351524
TMEM201	0.228382616441402	4.91970793236712	3.35548846625024	0.00112952109549845	0.0267944834058384	-1.55443871384731
HIST1H1E	1.37131013459653	0.0121379425596845	3.23768005420294	0.00164669446439856	0.0347503002711726	-1.55596425404959
CD24	-0.178611842414984	9.50274167090336	-3.46000078297737	0.000802426354883139	0.0215405752151936	-1.5567130922659
LAPTM4B	-0.115933298582119	8.22756308215179	-3.42488679078077	0.000900806081854909	0.0232127594960578	-1.56373548493508
C12orf65	0.254362889156922	4.24407530164076	3.27269568696644	0.00147353851234679	0.0322981101972315	-1.56597345363854
MAPRE1	-0.119408407498989	8.06349737179606	-3.41258745676586	0.000937872134354396	0.0238373458585759	-1.57281283116516
DIXDC1	0.438798885281879	1.58386384342286	3.12890616513718	0.00231346893985975	0.0431687794961726	-1.57328688933132
RNF219	0.288405813052341	3.39619798279504	3.23875346020876	0.00164111515979086	0.034741784724484	-1.58272929710702
PABPC1L	0.237684736752693	5.06274556345976	3.33474188956635	0.00120784034275954	0.0282123463887047	-1.58360621684136
C20orf24	0.837508659910599	4.87928111340923	3.29529056803287	0.00137101151939008	0.0307643572017921	-1.58707344626674
TONSL	0.246241917688224	6.53346575724565	3.39507337453315	0.000993136017633634	0.0246062322354147	-1.59301548435817
C19orf52	0.236065242740969	4.49533722826949	3.28503069002866	0.0014167100022961	0.0314648845662682	-1.60195271367691
IFT52	-0.193537171151534	4.64786650053514	-3.28936672416828	0.0013972256052862	0.0311562680304086	-1.61091274420077
TRIM32	0.24104556061405	3.6771765590789	3.26168830014594	0.00152604460143301	0.0331494648003883	-1.61193662989502
C10orf88	0.319975960072046	3.25938298020486	3.19700444461905	0.00187165074756531	0.0378037283843988	-1.62247943950969
MRPS33	-0.219819347605958	5.13421600786791	-3.32989820951773	0.00122684489052575	0.0284968804849343	-1.62588503365214
ZNF17	0.358332709978246	2.32897067245297	3.14826223681129	0.00217890928928602	0.0416930173544553	-1.62849078342623
EPN2	0.134644544291306	5.65031334848761	3.34303753545033	0.00117593171327048	0.027660030903988	-1.63049128055659
UBE2V1	0.589987877098397	0.983656960083829	3.08520686152646	0.00264616762620362	0.0471796453951273	-1.63697645637829
BAG4	0.313948739191184	3.95472304521641	3.20718486532899	0.00181280282552649	0.0370627316064855	-1.63753847009957
PDHB	-0.185290283504342	4.85284230283458	-3.31641887005811	0.00128121851331165	0.0293521896118137	-1.64195095671752
SHROOM3	0.20372349976476	5.27600487408539	3.33355821574516	0.00121245891683414	0.0282729708429053	-1.64335336702086
ZNF8	0.390204049572301	2.8469778194102	3.1317942174483	0.00229291282134779	0.0429945584620552	-1.65421552856094
HMGN3	-0.258783549729539	4.83888430677065	-3.30542072715426	0.00132724813236857	0.0298854954453617	-1.6549733757213
N4BP1	0.206354879710584	4.45137889059472	3.28599696791742	0.00141234603890931	0.0314096744078715	-1.65552874429525
ERCC4	0.274355500089382	4.14760060382817	3.25738319331589	0.00154705229494779	0.0334707665985858	-1.65854948143989
KIF12	0.466285238339189	0.762185535569149	3.10091172680178	0.00252179639871415	0.0456434231299734	-1.66018010972763
MAP1S	0.327573714359336	3.8470965152366	3.2157529441994	0.00176461779650198	0.0364383144854257	-1.66683674806298
ATP2A1	0.562721983859732	1.06911001813842	3.07285963706328	0.00274792028252472	0.0481721371121	-1.66778875994072
KIAA0649	0.196235806838079	5.46214933454769	3.31851560660917	0.00127261478938236	0.029235178211031	-1.67015423879567
DAP3	-0.144819377033937	7.17303602301957	-3.36924141992034	0.00108025806674992	0.0260320402137257	-1.67124556596876
ZNF641	0.247253974699085	4.05522731761906	3.24103718443916	0.00162930362599888	0.0347057310375474	-1.67716005742721
PPP2CA	-0.136412113704425	8.24439244529558	-3.38149069891513	0.00103808704304728	0.0254004463643254	-1.67941378961188
ZBTB4	0.168647347148283	5.93437042870985	3.33506864514933	0.00120656828521118	0.0282123463887047	-1.6801585189929
SMG6	0.173428054789557	5.76267979387115	3.3201933105822	0.00126576955241752	0.0291580302956344	-1.68350294412889
RHOV	0.242106533357959	4.18024956653393	3.25118371205524	0.00157777946296981	0.0340474628886544	-1.69193585695566
NFKB2	0.250188257651898	5.95022626336232	3.30861798472751	0.00131370962883222	0.0296898376116083	-1.70342845702355
ZFP30	0.424015739733178	2.9670785502965	3.12952923710152	0.00230901969289199	0.0431687794961726	-1.70829686458297
C8orf77	1.58197895482914	-0.592459532183393	3.47787593464119	0.000756322655744279	0.0207551603117552	-1.70947383842415
CYP26A1	-0.347425350820404	1.37578316097701	-3.16335394758657	0.00207908788677456	0.040715065361145	-1.71179599741222
SGK223	0.285381512836167	4.37552879906659	3.24943685995927	0.00158654005509628	0.0341483859477865	-1.71503722251998
ESD	-0.171988118520821	6.20048659888591	-3.33320916678163	0.00121382402925173	0.0282729708429053	-1.71987064118654
CAD	0.172507606395969	6.79935492127865	3.3603727829325	0.00111178887631045	0.026456231710383	-1.71989725037439
ZNF235	0.406104315930438	2.76619976717562	3.08991132293363	0.00260832695178238	0.0469050106899016	-1.7260733059508
PHLDB1	0.22654073607869	4.82451589031126	3.2664290938025	0.00150321968093782	0.0328196422245484	-1.72792598184616
PIM1	-0.26338443179047	4.25635696778527	-3.19703605308458	0.00187146530835215	0.0378037283843988	-1.72881293177953
PPT1	-0.164774280309386	7.66596372975328	-3.36532159187338	0.00109408930650696	0.0262178204826373	-1.72987356818816
TSPAN3	-0.144560364675723	6.89976644583507	-3.35056760497897	0.00114765418607019	0.0271489452047702	-1.73386454880151
RPAP1	0.232045712319238	4.2956550404668	3.24586566744175	0.00160459152546502	0.0343160980458785	-1.73479422760217
KDM4B	0.220693335620637	4.59852391700946	3.2590413651679	0.00153892907234355	0.0333381474169346	-1.74258557900608
RIPK1	0.156881217107253	5.86580891226731	3.29499876441363	0.00137229194406463	0.0307643572017921	-1.74299041896191
SPESP1	-0.337955192560516	2.38207499331746	-3.12313990794055	0.00235502471545915	0.0436701707418813	-1.75348453681464
TROAP	0.213182905639303	5.50946870171262	3.27461393517067	0.00146456308584411	0.0321595408423782	-1.7541110267361
SEPT2	-0.133528469870722	8.58458073148683	-3.36642513500093	0.00109017869368523	0.0261956156224021	-1.75916650614726
NIPA1	0.16943682230729	5.3418264107692	3.2896112392797	0.00139613436007396	0.0311562680304086	-1.76069090119144
C7orf36	-0.364710472195319	2.29861642853278	-3.11357038540836	0.00242552418970896	0.0443812544296418	-1.76125612238743
CNBP	-0.150673421927143	8.97419885832853	-3.37023317785997	0.00107678473756913	0.0259857834792295	-1.76171964992141
ACTN1	0.147438714162206	8.34948804641199	3.36028694538531	0.00111209823561345	0.026456231710383	-1.76773862125965
GPT	0.526044898333254	1.75104424934645	3.04410071372211	0.00299915235473011	0.0509931409783141	-1.76994885691484
LRRFIP2	-0.164587387716121	5.53663830374299	-3.25359213219738	0.00156577519380954	0.0338320727923395	-1.77014669345272
MGC57346	0.328797437431352	2.17720439350523	3.09504041437036	0.00256764348946051	0.0463228368044634	-1.77673285382313
UQCRC2	-0.133847429675094	7.43820567606667	-3.33775304112908	0.00119616541007199	0.0280964470759043	-1.7856063310779
LTC4S	0.807504708674945	0.403069699132917	3.03384385804201	0.0030937866636978	0.0520528049936438	-1.78697278075146
MKI67	0.270227206565442	8.60821405145354	3.35863450181534	0.00111806943257766	0.0265605016909501	-1.79046238959465
SUV420H2	0.253923315037551	4.65417498998645	3.22774359423933	0.00169918967045784	0.0354772135439912	-1.80037051540428
SETDB1	0.13498251971925	6.61177910537662	3.30885856897234	0.00131269614836356	0.0296898376116083	-1.8006377678017
ITGB1BP1	-0.175567968782793	5.77462187381665	-3.29030945972165	0.00139302266664192	0.0311562680304086	-1.80423873082659
RRP8	0.252153600655563	3.25240509403715	3.15636336651218	0.00212478427111693	0.0411635116135876	-1.82567388928295
ZNF202	0.247411700264173	3.04521099892608	3.14600552538476	0.00219421371229707	0.0417170159863099	-1.82683405725981
FBXL12	0.265814491942077	3.59289466228506	3.1323605867976	0.00228890158382778	0.0429945584620552	-1.83139094293781
GTPBP5	0.213369138340545	5.94359240600083	3.2629931533098	0.00151973016496188	0.0330937073943002	-1.8326133053418
MYBBP1A	0.181243138054053	6.64946499983702	3.32079160916838	0.00126333678116234	0.0291421301078054	-1.83452532295552
TOB1	-0.174210586876607	7.27186238397556	-3.32298019473139	0.00125447495703438	0.0290177582039321	-1.83667405587729
IGHMBP2	0.24959466743885	4.60532890122188	3.21350634638642	0.0017771352096476	0.0365120506709417	-1.8389080870851
ATP5F1	-0.160026728251042	7.247802172371	-3.3175750707587	0.00127646745366124	0.0292834591152683	-1.84131199474261
ZNF48	0.21600158021216	4.30030821505621	3.22795251371259	0.00169807002531797	0.0354772135439912	-1.84285621750963
ERF	0.239964151739074	6.72839574017194	3.27695554739629	0.00145367608756594	0.0320306704722698	-1.84927750666187
VDAC3	-0.161751290774007	5.97053570355437	-3.27911381282085	0.00144370864821877	0.0318935268501638	-1.86415129961384
ISCU	-0.189836607782071	5.61637368150873	-3.24730014846743	0.00159731764301704	0.0342343745726704	-1.86434052176401
RBM10	0.167662183960147	6.67516154064826	3.29017268930511	0.0013936316866389	0.0311562680304086	-1.86767185797662
AUTS2	0.244317328262134	3.74977410500246	3.16297467604649	0.00208154345832485	0.0407154769555846	-1.86769139922136
LRCH4	0.245046471492916	6.04994795533204	3.26143970581907	0.00152725037655139	0.0331494648003883	-1.87614614165346
PPP1R13L	0.280023801400482	4.80077697401195	3.19399174150198	0.00188940441931544	0.037978845563259	-1.87701421054604
CMTM1	1.0474429977811	-1.56783006261027	3.08109054336998	0.00267969481395622	0.0474737458353854	-1.8859064359375
KLHL28	0.355635704555845	4.88731207064286	3.16111881422957	0.00209359812081813	0.0408774206071143	-1.88917522177226
MDC1	0.199510882886091	6.82127650215791	3.28125030742947	0.00143390477751827	0.0317204014539888	-1.88925224338209
PIGY	-0.186509864207996	5.37257399141644	-3.24895485133948	0.00158896535586886	0.0341566280354123	-1.89007225881145
SNORA24	-1.36115255480093	-1.78049792488431	-3.19505499216054	0.00188312089313016	0.03789809123551	-1.89085551222402
RBBP7	-0.128388442471085	7.50194037803346	-3.30215732684083	0.00134120142602446	0.0301481890441305	-1.90347862800685
CROCC	0.286683795599943	3.68752836666616	3.15156984433983	0.00215665741189809	0.0414574006397514	-1.90971219469342
ZNF114	0.26319192619466	3.32139832603564	3.12034064826566	0.0023754474399	0.0439457776381499	-1.91021353486367
SUPT4H1	-0.163255736093282	6.65923792939712	-3.27445739800363	0.00146529359733869	0.0321595408423782	-1.91054519533466
RPL26	-0.209728771652962	9.56684468537758	-3.33255037125279	0.00121640447306562	0.0282936695515291	-1.91143773333505
ZNF274	0.235078717010277	4.49182173425522	3.13328820441491	0.00228234594807097	0.0429945584620552	-1.9144094649586
HSPA9	-0.113433561376102	10.1733356491746	-3.33474007617675	0.00120784740578286	0.0282123463887047	-1.9244416008154
C17orf56	0.271347631438329	4.2486621463928	3.15513526920253	0.0021329080970971	0.0411902482862031	-1.92763900890819
THAP10	0.324414998874527	3.34673567493663	3.07481313331266	0.00273158358945341	0.0480368075184215	-1.92986571840641
PMPCB	-0.157714396241838	6.60517088116198	-3.26843152060221	0.0014936750988819	0.0326538854296744	-1.9385095726064
BRD9	0.133827948240761	6.74763193113263	3.27606429259381	0.00145781089445726	0.0320795123669779	-1.93894176724138
FAM102A	0.152981620816438	7.83060391766275	3.28623159793384	0.00141128828888023	0.0314096744078715	-1.94338148638849
SNORD18B	-1.19601720573577	-1.73718026472757	-3.13175649343243	0.00229318022890177	0.0429945584620552	-1.94347902814343
MIR4664	0.656293043327298	0.449770091354411	2.95926953592358	0.00386945150850896	0.0609347523807004	-1.94650768538193
EIF4E2	-0.182142680663135	5.449251697386	-3.22958300137005	0.00168935552826559	0.0353689317812305	-1.9547697035687
ADD3	-0.29587064847963	3.6678256344939	-3.10145784538168	0.00251757081936887	0.0456163102742417	-1.96350314348554
PHLDB3	0.28171170006971	4.01743206248479	3.11744262755111	0.00239676405758282	0.0440158908921514	-1.96384292625762
VAMP3	-0.149426090732482	5.95642348397361	-3.23948230612705	0.00163733686848989	0.0347057310375474	-1.96783630064576
MED25	0.222978198790985	4.69237841968858	3.18791457887735	0.0019256956806469	0.0384311868295212	-1.97876608281966
CCDC137	0.193924293425741	5.78932658433159	3.23747716487917	0.00164775102338196	0.0347503002711726	-1.98218741752553
ENOX1	-0.423712919859929	1.07096185188391	-2.9511437799677	0.00396402299064697	0.0619573088743737	-1.985678012873
SNORD46	-1.39821290143427	-2.68826639482239	-3.235254529357	0.00165936708668512	0.0348196426069283	-1.98675568108507
MAP7D1	0.218146294139547	6.10102926028063	3.21179675032481	0.00178671607511928	0.0366638523193801	-1.98698125638111
C12orf75	-0.172849986423735	5.34171505928877	-3.20513693538355	0.00182450034956424	0.0372563416924448	-1.98995164426082
ZNF324B	0.309564394902991	2.30512563343839	3.04048973458059	0.00303215873774368	0.0513257315081228	-1.99000435373914
JKAMP	-0.175730205289936	5.56365059796269	-3.22205519030643	0.00172994132099718	0.0359397995681452	-1.99277069820697
COPS8	-0.134814126062063	5.91585628886262	-3.22396282352072	0.00171957116126127	0.0358133351194689	-1.99330746379683
TFAP4	0.244606559034428	3.62791556878379	3.12912488062128	0.00231190622386414	0.0431687794961726	-1.99488088751872
ZNF580	0.34503807662247	3.70017002142744	3.0819984793072	0.00267226601941443	0.0474426506461644	-1.99647145485535
POLDIP3	0.154772166986655	5.93311901121062	3.21686070590113	0.00175847599902332	0.0363969710490916	-1.99867057159307
MORF4L2	-0.16226177003664	9.25235499048998	-3.28182862057868	0.00143126177064355	0.0317038700029705	-2.00127386118781
C19orf44	0.395979358576225	1.83008681568041	2.98246153896506	0.00361085930652724	0.0580068355530178	-2.00226392681886
HIST1H3E	0.740971017893666	0.829559745687142	2.95290577126993	0.00394333693542575	0.061807279201556	-2.00525389148975
HEXB	-0.143318022316077	7.09893722104968	-3.24821917407045	0.00159267371157413	0.034192394290585	-2.00713916487596
ZNF791	0.302369750058777	4.89624429547182	3.1269173820112	0.00232772388225755	0.0433023962256678	-2.01331919715602
ACAD10	0.185466732232577	4.49388985604564	3.15855573220527	0.00211035341716824	0.0410867876003745	-2.01637594649149
LZTS2	0.232597338379819	5.1207009625309	3.20884845532946	0.00180335215629814	0.0369598792425615	-2.01727993063568
ZNF766	0.207313085324144	4.7431256753811	3.14817947038139	0.00217946882988841	0.0416930173544553	-2.01742490844111
SP6	0.245645250165615	3.2079309044046	3.06144066175429	0.00284524195852147	0.0492586195800342	-2.02022650155082
EIF1AX	-0.182637719146376	6.4127075837988	-3.23534827068397	0.0016588756292044	0.0348196426069283	-2.02501928908169
LINS	0.235869899656236	4.9123086035667	3.15577715804104	0.00212865842174022	0.0411635116135876	-2.04219206169987
NOS1AP	0.418920553899342	2.90929607413709	3.02511094409481	0.00317653146913116	0.0528600122286064	-2.04256615447955
UBE2D2	-0.135865689879783	7.23683140828516	-3.24478605437304	0.00161008636905168	0.034389635295045	-2.04390795239271
NUMA1	0.158517354748525	8.26063235561547	3.26123640859774	0.00152823710602125	0.0331494648003883	-2.04437641962668
CAPN10	0.28822210250453	3.94670341210245	3.1224322157419	0.00236017239323841	0.0437115427514054	-2.04856627948836
OTUD3	0.258938816694839	5.2258554636183	3.1469039954163	0.00218810857787322	0.0417170159863099	-2.05376981775845
JMJD6	0.212737019400316	6.14538139994074	3.15693038761532	0.00212104317347413	0.0411635116135876	-2.05441581338593
AGAP6	0.236556790799896	3.59350053664879	3.05708172917846	0.00288322773100847	0.0497104129622532	-2.0596504577927
PML	0.343013221640044	4.40656465764399	3.13237613976198	0.00228879152410232	0.0429945584620552	-2.06148949392148
MLL2	0.372973282774302	7.69276112307923	3.24317167849122	0.0016183357810704	0.0345217443910987	-2.06255473104014
ALG2	-0.134022698847501	5.94856973581993	-3.19104632027232	0.00190691332564866	0.0381473905001772	-2.07565412784411
OTUD7B	0.203286250585747	6.4491001927891	3.18886632935661	0.00191996947156215	0.0383626875058607	-2.07638215100013
ATP6AP2	-0.16512987625677	6.72099415984825	-3.22101257952208	0.00173563374754479	0.035968697390259	-2.07837286214279
SMG5	0.141982546370349	7.4051548234157	3.23550536725176	0.00165805232419603	0.0348196426069283	-2.07848757859451
C18orf19	-0.182103092342495	4.87833271353439	-3.15009465176393	0.00216655548488202	0.0415521490013381	-2.08110570452845
GALK2	-0.184235076654241	4.64216474769873	-3.12394202926215	0.00234920279124901	0.0436534083120538	-2.08117676100725
ZNF710	0.199783815813586	5.20761327410611	3.1747684957908	0.00200643542778741	0.03957816640922	-2.08225751754422
ZBTB40	0.21005398786696	6.18122886377875	3.17439735539568	0.00200876001242163	0.03957816640922	-2.09330336450715
ATG3	-0.175145065205565	5.86893211733558	-3.18545619235822	0.00194056033481153	0.0386816818109512	-2.10851463758927
TTC30B	-0.319957562690969	1.14031130136749	-2.98846092342856	0.0035466143985617	0.0573212921493301	-2.10864618106876
MLLT1	0.19226119667873	5.57640151037189	3.1836577530949	0.00195150228635434	0.0388072820891676	-2.11279139512324
ZBTB6	0.302603500588616	4.32874366125394	3.09921381610191	0.00253497605410975	0.0458323670583043	-2.11310844113101
TCP1	-0.117614087357909	8.46763496653647	-3.23641256054602	0.0016533054064235	0.0348196426069283	-2.11485202765109
ZBTB48	0.281757956005441	3.78682891298787	3.06232334845005	0.00283760652281489	0.0492283521655147	-2.11787763260076
LOC389906	0.285325927558041	2.72010638488831	3.00597383677063	0.00336506684124416	0.0552280449980053	-2.11807356804518
MFSD4	0.836494845819857	0.231818246439187	2.93397470913356	0.00417089226553413	0.064348710561617	-2.11877315945467
RASL11A	-0.556117820935581	1.14085476093604	-2.89200414685577	0.00471915084490792	0.069561380135089	-2.12257123626898
FBF1	0.286030164791852	3.22926647613724	3.02711933006467	0.0031573225610084	0.0526451271289177	-2.13232300715264
FOXP4	0.210534958634857	5.89196203383622	3.1729127268022	0.00201808389046591	0.0397063940990022	-2.13453759726707
PGM2	-0.161991634464061	5.62856307349519	-3.17816197992088	0.00198529676513378	0.0393248872551609	-2.13495571920337
TNK2	0.254674144216693	5.33683893974082	3.13465173219625	0.00227274135537493	0.0429945584620552	-2.13806679295883
VDAC2	-0.131924675979318	7.05432711978828	-3.20844980144253	0.00180561266669195	0.0369609133877064	-2.13812690247516
WDR47	0.325281310219454	5.346608176403	3.09083840651383	0.00260092938975272	0.046823275205309	-2.14005854245637
SNORA75	-1.22534975499043	-2.58567431016564	-3.04491406559747	0.00299176392919765	0.0509931409783141	-2.14338798164883
ALX3	0.621592313016501	0.336457543828528	2.87560839783873	0.00495076516731136	0.0718720457101694	-2.14453445941418
GLUD1	-0.118656823517624	6.81277059655267	-3.19506794271353	0.00188304447911009	0.03789809123551	-2.15275258192321
SLFNL1	-2.36263732887267	-3.02103746760401	-3.50143443802095	0.000699367026456261	0.0196575027738731	-2.15565486117126
MED16	0.269746864090313	4.3886189392105	3.10320261607203	0.002504114724691	0.0455699833032995	-2.16161160998373
RND3	0.208826062950394	6.2953687090789	3.15599478597078	0.00212721938937339	0.0411635116135876	-2.16325712756274
ZNF233	0.55464423322738	1.3485174460874	2.87163489943562	0.00500844644207083	0.0722292611589099	-2.16428330882797
WBP1	0.614444909195287	0.879688348035082	2.8662078406037	0.00508822535058766	0.0730433311272344	-2.16650842852173
TRAPPC9	0.178869881793726	5.44742439221129	3.15385569188328	0.00214140321638717	0.0412590177314044	-2.1691239724638
ZNF416	0.446679156293069	1.89446236756909	2.87424368212047	0.00497050692329141	0.0719632003885377	-2.17575567669661
ING1	0.233222003928817	4.29817664606209	3.03165014197132	0.00311438246084389	0.0521893108969471	-2.1781222675391
SDHB	-0.16918911044737	6.28076232568329	-3.17674786431903	0.00199408021261598	0.0394196187657088	-2.1781662998124
CYP27B1	-0.413943409362223	1.71932927553948	-2.88373389445101	0.00483470614446007	0.070795381904615	-2.17818365960298
SEC16A	0.196631642712786	8.37132022874398	3.21476652931163	0.00177010365492367	0.0364571595134771	-2.18040636778626
RBM3	-0.165965568727595	8.68421240797967	-3.22217921978853	0.00172926530857909	0.0359397995681452	-2.18060608729007
ZNF286A	0.267818450941309	4.39317908113509	3.0650812264475	0.00281387249125893	0.0490200036914734	-2.18272350376278
PWWP2B	0.312322867375814	4.81445508014833	3.11002419005878	0.00245214370792991	0.0448192911163059	-2.18352072849842
GPATCH1	0.185553063953026	4.02653401876029	3.08327613721629	0.00266184449825869	0.0473078505726656	-2.18709605712667
LOC144486	1.12208130930574	-1.32880607614027	3.02391527013059	0.00318801861519849	0.0529984327242341	-2.18765251158392
GFOD1	0.453803304464294	2.82673218164087	2.92166053843594	0.0043253401297601	0.0658806815392603	-2.19461669394454
ARL6IP1	-0.157862379392712	8.4301061839726	-3.20392878600168	0.00183143413955227	0.0373390295982118	-2.19472766490499
SKP1	-0.176981824704612	8.44375521455257	-3.21565854433319	0.00176514210542367	0.0364383144854257	-2.19666564848048
TCF7L2	0.238516501627398	3.94552475529332	3.03349866931263	0.00309701910090551	0.0520548215513003	-2.20105548365244
DNAJC28	-1.12413807501346	-1.34292238380241	-2.9620588317396	0.00383747112316075	0.0605451576073023	-2.21091263655701
SNORD12B	-0.663885292021442	-0.723721732900237	-2.84918266081951	0.0053461278150992	0.0748189469286352	-2.21308524471965
KLHL21	0.234374131300429	6.12074249085	3.11945666329673	0.00238193090740409	0.0439475197865294	-2.21607666831044
PLEKHG3	0.192876314925269	5.2877566326056	3.13581227081115	0.00226459623489207	0.0428914013956229	-2.21647035341176
STARD13	0.221198134203852	4.02489058818708	3.04450660925608	0.00299546312101186	0.0509931409783141	-2.22394267107129
PSMA3	-0.183009180130187	7.65662330244941	-3.19172445462502	0.0019028688353014	0.0381473905001772	-2.22913172221363
C21orf2	0.206997327837042	4.4083484408684	3.08120769812938	0.00267873516998844	0.0474737458353854	-2.23005953415242
ZNF606	0.425183378650871	2.47311322151347	2.88346525981335	0.00483850284124462	0.070795381904615	-2.23104897394856
ZCCHC3	0.187767243445943	4.75673435338701	3.0712579572816	0.00276138236902864	0.048349520997918	-2.23342119763641
TYSND1	0.218550180994191	5.21820424564861	3.13594725750634	0.00226365060958276	0.0428914013956229	-2.23490285547128
CTU1	0.443287348391576	2.68748980894	2.93784547597774	0.00412340359809123	0.0639108450180516	-2.24270282807417
USP11	0.160606570079924	6.35090720091238	3.14647964841425	0.00219099005743413	0.0417170159863099	-2.24342985765354
DHRS7	-0.197436436697087	5.31471237965089	-3.10811318429764	0.00246660097906872	0.0450343174388049	-2.25179284214775
NEIL3	0.253880914604074	2.91121902110841	2.9867869593304	0.00356443315391837	0.0575058558155989	-2.25656129000588
IFFO2	0.213800271695677	4.39055457438701	3.07292281835403	0.0027473904951293	0.0481721371121	-2.25840785596936
HADHA	-0.106474358853295	7.79050598737816	-3.17898940674781	0.00198017413189161	0.0392840239403977	-2.26585277318563
PQLC3	-0.197920287897562	4.78084185880028	-3.09644887049049	0.00255657530636648	0.0461729648203812	-2.2707532919334
EHD2	0.34529444765561	2.29561370972031	2.90342314205034	0.00456376986573764	0.0682077633910601	-2.27090790144439
TMEM188	0.387298474108224	2.77500949202203	2.8967254501021	0.00465432656402776	0.0690698848697086	-2.27238356135015
MFSD7	0.955273432204083	-0.39936106882706	2.93365067028011	0.00417489051669498	0.0643510313375178	-2.27294741818472
ARMC2	-0.581308016656182	0.17854643162549	-2.81923100568746	0.0058291137876027	0.0788077107725199	-2.27730608128007
NDUFA10	-0.134905187667232	6.98776289840959	-3.16094795955263	0.00209471116122321	0.0408774206071143	-2.27806891574569
PTMA	-0.14659479905602	9.88301883756675	-3.21532247304222	0.00176700986891176	0.0364383144854257	-2.28299530199603
BCL7A	0.169199117676651	4.8387587184499	3.08753629672445	0.00262736741505064	0.0469488987908635	-2.28483299414788
NFE2L3	-0.261489429055388	4.66702106985142	-3.0439730073745	0.00300031396332583	0.0509931409783141	-2.28516525946857
UBE2O	0.184564907283957	6.86682134214454	3.13421085209235	0.00227584276298164	0.0429945584620552	-2.28977176237625
DHX9	-0.118759687372826	8.95424224013951	-3.19742947418584	0.0018691586356113	0.0378037283843988	-2.29089494559557
PMS2P3	0.321495644073523	2.2398061700537	2.86546769691628	0.00509919554465408	0.0730981196951632	-2.29249271915856
RPS27	-0.220556354958822	9.17922285784006	-3.19656033420803	0.00187425804850326	0.0378107256974289	-2.29285759186863
CALM2	-0.189288994877732	8.89394387982346	-3.19246121384171	0.00189848376500221	0.0381155371979555	-2.29328672480612
PIK3R3	0.142550489873519	7.13435326416146	3.15452559846032	0.0021369517828861	0.041220740042661	-2.2972491042734
ZSWIM1	0.230024901191896	4.02636541443166	3.01354152453231	0.00328930745224025	0.0543044203665014	-2.29788579942284
SEC11A	-0.146092340045087	8.49907918890319	-3.17789750847719	0.00198693672151465	0.0393248872551609	-2.30601693069805
LIF	0.367704702851789	3.48109776012961	2.9010544338045	0.00459560934093382	0.0684389765073706	-2.3086531570244
PIGW	-0.217356238633922	4.33249336408021	-3.07347571869082	0.00274275835892158	0.0481721371121	-2.30973619497338
ZNF507	0.260433194787576	5.05189070610121	3.0709685934416	0.00276382098026845	0.048349520997918	-2.31142398674844
BRD1	0.181672920567812	5.13071396419932	3.06088906126584	0.00285002309061891	0.0492903683221414	-2.31207502282681
RAB4A	-0.182490058937391	4.97564126626422	-3.07980691186542	0.00269023027690677	0.0476099588899353	-2.3145731900204
ZNF93	0.358726662280438	2.73610330269405	2.88260736215566	0.00485064612408012	0.0708490880166952	-2.31469650821443
CGN	0.16171753930353	6.14578671376536	3.11774381811475	0.00239454037621781	0.0440158908921514	-2.32034827328931
NME1	-0.23858046824284	6.73208992832086	-3.14422003858155	0.00220639323752071	0.0418839052262161	-2.32043656536304
CASZ1	0.249135186656971	5.28093266681095	3.06571870607773	0.00280841265655356	0.0489759053891571	-2.32071615934269
ERLEC1	-0.198076562658792	5.61343179827363	-3.10388548936651	0.00249886645327784	0.0455240115082991	-2.3234588581441
TTC9C	0.232871271191329	3.96643626369648	2.99618482318078	0.00346545706586723	0.0564326231446579	-2.32590108177564
PRKRIR	-0.184015546079694	6.35066422243574	-3.13290621962744	0.00228504338342504	0.0429945584620552	-2.3282971356264
ANGEL1	0.184464988842929	5.48120509698869	3.10250933510066	0.00250945345727863	0.0455734495654232	-2.33310428635716
C14orf142	-0.227304362293387	4.81096182644636	-3.06702874545097	0.00279722335760843	0.0488827204102857	-2.33383902199266
MOBKL2C	0.289928225150382	3.60419556258614	2.90610665474846	0.00452794406356038	0.0677934973312299	-2.33827385252067
ZNF584	0.219731024949946	3.78113267272762	2.98967508785922	0.00353374157332612	0.0572859175504403	-2.34012719440702
RNF130	-0.130821515607229	6.2593132856505	-3.11834355982358	0.00239011820991749	0.0440158908921514	-2.34122729592546
PPIC	-0.154524999315318	6.28364414670399	-3.1192532630796	0.0023834250446294	0.0439475197865294	-2.34590770082485
ARPC3	-0.180916435281948	7.78909247578853	-3.15311289844553	0.00214634906431708	0.0413067223839342	-2.34717910513301
CACNB1	0.321509893408791	3.11512888330648	2.89015919221631	0.0047447071008642	0.069764094129274	-2.3517125289437
SNORD83A	-0.972431090110133	-2.51606877510381	-2.86074687464349	0.00516967848225336	0.0736828917788601	-2.35196089588584
HIST1H2BI	2.90314048081633	-2.3829291476501	3.62854984222322	0.000455672640163604	0.0145710692812545	-2.35621240289533
DPF2	0.171046676080923	5.9988023619051	3.08750599501702	0.00262761117365751	0.0469488987908635	-2.36192045126713
HSP90AB3P	-0.564913926440175	1.36046914251358	-2.78016131322974	0.00651914213292969	0.0831625728688911	-2.36277779387096
MTMR3	0.180817949127094	6.04672671378461	3.06278807956103	0.00283359413339647	0.0492097905367836	-2.36327048328341
PCDHB11	-0.812740453124645	-0.209924674460456	-2.84189415214533	0.00546015696874707	0.0755299132715683	-2.36409400876482
LOC100134368	0.692125505686485	0.142177833958948	2.78766398014103	0.0063811083856899	0.0820343690909768	-2.36536717039145
FN3K	0.37596236772475	1.72208637229043	2.83847345027559	0.00551443898434061	0.0761421595350123	-2.36683583556285
MEX3B	0.321394265541533	5.01910550738762	2.94801656559103	0.00400098351869374	0.0623601569120542	-2.36727917398847
GFER	0.249086713559337	5.16132171931177	3.04590833364231	0.00298275497852907	0.0509016267968573	-2.36883077205262
MVP	0.248361878383283	4.18628010072754	3.01411967515516	0.00328358499501386	0.0543044203665014	-2.37730357276979
LXN	-0.197641435819754	7.4633103033385	-3.14789700089746	0.00218137946574673	0.0416930173544553	-2.37939298193828
GOLGA6L5	0.835348542280776	0.497260196959884	2.81016135731833	0.00598305828801624	0.0794530044814241	-2.37947006316567
PSMA1	-0.155105650630767	7.27733280010936	-3.12881891239934	0.00231409263227717	0.0431687794961726	-2.38152121091841
SLX4	0.26552182834577	3.63508011267108	2.9612682048474	0.00384651112414466	0.0606305862772811	-2.38202408753674
TLN1	0.163777260068295	7.39840349104486	3.1286390490259	0.00231537880937974	0.0431687794961726	-2.38209758297316
TUBD1	0.213349125604926	6.67799234563979	3.1017849895575	0.00251504269974581	0.0456163102742417	-2.38339674347532
COPS2	-0.198445913410594	6.84605744768172	-3.11732126130221	0.00239766064355118	0.0440158908921514	-2.38392758252325
SLC22A15	0.777518862452374	-0.422692065808392	2.7862905157495	0.0064061759168151	0.0820343690909768	-2.38429142877836
CD47	-0.174499444552602	7.78641215915386	-3.14587421828494	0.00219510727505099	0.0417170159863099	-2.38868442668493
PRPS1	-0.169304905616065	5.26881254283371	-3.05065741735367	0.00294006973154515	0.0503826823683262	-2.3904300383411
CNIH	-0.173742069269085	6.99920430913622	-3.11588238980515	0.00240831400374839	0.0441629861827719	-2.39146480438273
CSTF2T	0.174808871633739	4.76289094094297	3.04352803165824	0.00300436468992792	0.0510101472836086	-2.39174668076116
DND1	0.275001651952488	3.93161962691208	2.9567145337475	0.00389896116559796	0.0612840474938536	-2.39257109099647
SMAD3	0.145760972605559	7.41659674120542	3.12309826746669	0.00235532731458843	0.0436701707418813	-2.3936713091484
RPL15	-0.165045872366239	9.64973172217409	-3.17109625705371	0.00202954667186413	0.039838190774948	-2.39437007354888
KIAA1310	0.145296228929832	6.42800273101051	3.08794866188235	0.00262405227654335	0.0469488987908635	-2.39721804095384
SNORD81	-0.47406652725247	0.38177330787419	-2.79036342679691	0.00633210093130372	0.0820343690909768	-2.39761672369884
AKR7L	-0.76746773297495	-0.166684067540422	-2.78816048858252	0.00637206853132547	0.0820343690909768	-2.40258629043521
SRSF8	-0.172193557318422	4.6696022167232	-3.05052390742574	0.00294126195993145	0.0503826823683262	-2.40422237590654
C15orf27	0.99390946067404	-0.668629534272238	2.84534999045451	0.00540581509371385	0.075287592057763	-2.41236358634875
TREX2	0.701088302990522	-0.305146179240278	2.76625695152084	0.00678218569628845	0.0853607547552876	-2.4143173474749
ZNF461	0.4220381058449	2.89388354012064	2.80998692764798	0.00598605510921994	0.0794530044814241	-2.41441644477628
ABCC10	0.183800431039805	4.77181703544777	3.04081701989502	0.00302915335949934	0.0513257315081228	-2.41670686019213
ZCCHC9	0.231956174544757	4.19045420224267	2.99895295478681	0.00343679166706839	0.0560750281366359	-2.41750688370915
FAM193A	0.182584251776502	5.23885432483298	3.03555636072661	0.00307779647877141	0.0518694359242125	-2.41837857254529
FAM117B	0.24192418102852	3.94964046095532	2.94939302464804	0.00398467618778427	0.0621639221683807	-2.41852138081843
MBLAC2	0.240244639007617	3.5040491087485	2.97589090712737	0.00368245340975481	0.0588388062434525	-2.42346631777888
RRP12	0.152554234632502	6.91011038418543	3.10247018367725	0.00250975526487412	0.0455734495654232	-2.43369112038232
KRI1	0.147821967626221	5.26551773339153	3.05944971233302	0.00286253409501081	0.0494555993852901	-2.43702710467744
TAF5	0.223516267078936	3.53145423765623	2.93584131840562	0.00414792914391439	0.0641663057895812	-2.43886105757641
HADHB	-0.126952971842043	6.53928111455522	-3.08424637982598	0.00265395569262015	0.0472178244716803	-2.44946818976534
LOC100129196	0.511139045614413	0.865361134539735	2.74325817618288	0.00723861015402885	0.0881066348005665	-2.44994406274638
APOD	-0.199836165030094	6.0054088277236	-3.07664185397337	0.00271637205944213	0.0479204708039138	-2.45349598013436
APLP2	-0.0998384353813151	8.62069555518424	-3.12701960903359	0.0023269891659355	0.0433023962256678	-2.45379445565428
MED30	0.35692113987942	3.11415605203139	2.84302729842398	0.00544228370538792	0.0754699441864906	-2.45382318510247
WIPF2	0.221238176341994	5.62346951518872	3.02940611854453	0.00313558183575699	0.0524136739902233	-2.45570919306154
SRP14	-0.161353223417112	7.49777983466039	-3.10453486719377	0.00249388509320305	0.0454828073050467	-2.45642462498476
AFAP1	0.183246406989306	4.62077157801755	3.01276015890784	0.00329705596164255	0.0543786626257495	-2.45752454696217
SLC25A30	0.215251954405996	5.27457276032143	3.02923821524531	0.00313717338341387	0.0524136739902233	-2.46127682646967
RPS4X	-0.151911763352746	10.2174858877054	-3.15571610653727	0.00212906227850713	0.0411635116135876	-2.46230503912473
SPCS1	-0.178734741306662	5.75263378644234	-3.05627467316271	0.00289031215823868	0.0497812363896846	-2.4649926126839
COX6C	-0.206045651753573	10.4625117080016	-3.15964962619617	0.00210318723321908	0.040994992177571	-2.46645889465873
DLX3	0.326799976034729	3.17900412244008	2.85181334641311	0.00530550977286261	0.0746200464102036	-2.46895215465541
SRSF4	0.138565191482601	6.10312001468459	3.0583812019102	0.00287185462702553	0.0495654249560114	-2.47019291113751
IER5L	0.350626100598956	6.09873313764664	3.05184559399433	0.00292947915790238	0.0503153249140365	-2.4717557226331
NAA40	0.147345269254942	4.82048226298398	3.02785765952195	0.00315028798569586	0.0525802557612551	-2.47921105583695
MAP2K4	-0.168375845721085	5.67735166401697	-3.03534278413495	0.00307978652671269	0.0518694359242125	-2.47932851992308
ZNF420	0.5150993864494	2.14975016660156	2.75263663171768	0.00704921100974843	0.087004431680467	-2.48023120507488
SLC2A11	0.210741075511118	3.40383190995443	2.91112207695109	0.00446167914967744	0.0671621261018951	-2.48305883859812
ITPRIP	0.299358556160437	2.94285734134533	2.87479730463307	0.00496248961214167	0.0719173971173807	-2.48344028854972
KDM3B	0.18081279350127	7.25530640513172	3.08803360315324	0.00262336988828555	0.0469488987908635	-2.48409155499241
MASTL	0.165273597214886	5.95898111263858	3.04951772064952	0.00295026151241452	0.050398542935261	-2.48883892952973
C14orf166	-0.165425242021011	7.05739537749664	-3.08629298375832	0.0026373863598182	0.0470732651884735	-2.4915526755205
ZSCAN21	0.299685197112355	2.51385747602345	2.81640352065126	0.00587671292372476	0.0789973308851173	-2.4993649404578
CRY2	0.202089982116416	4.60526039374383	2.97015833487749	0.00374598398527999	0.0596646058760214	-2.50180318330881
CBLB	0.282038249268113	4.02030150071782	2.89584817910324	0.00466630937065613	0.0691722058061816	-2.50359048681191
PWP1	-0.137577181711947	6.0524726264437	-3.06618520308117	0.00280442346627155	0.0489573883610912	-2.50436093951339
GABARAP	-0.178121467590918	7.12160892517302	-3.07586936490348	0.0027227881094411	0.04798304356406	-2.50866284945102
FUT11	0.296138746367976	3.00099731845123	2.83472549092606	0.00557448156118012	0.0765209668218767	-2.51188619668802
KIF22	0.160275949392755	6.86567963425466	3.07811349492516	0.0027041878704868	0.0477837607918944	-2.51326801939886
MGRN1	0.193356252886584	6.02188103409902	3.05214217360758	0.00292684117375873	0.0503153249140365	-2.51524409630424
CCNL1	0.177323337308602	6.92425604820124	3.05029491699506	0.0029433078613881	0.0503826823683262	-2.51617201017277
ERH	-0.170826582736661	7.2937426846494	-3.08460118441514	0.00265107628513822	0.0472168261902572	-2.51885254809323
ZNF829	0.641147321460826	1.28519965188958	2.70877147993628	0.00797562014107654	0.0931454408096118	-2.52125876458735
PLEKHA7	0.222369937793111	4.59397717531107	2.97193788636246	0.00372615485599401	0.0594053515840265	-2.52168127303246
INF2	0.19871997761163	6.98249776867222	3.07792260350485	0.00270576545503014	0.0477837607918944	-2.52275406131001
MED12	0.24737467607304	5.11949441162587	2.99382441588993	0.0034900746310165	0.056667969057398	-2.52785456729227
HIST1H2BK	0.207653600110026	6.8692401322211	3.06335716771962	0.00282868791183528	0.0491756513903671	-2.52865509783715
TTC30A	-0.353859603554007	1.29599246454053	-2.80590525886645	0.00605657419327817	0.0800712622991179	-2.52871501019708
ZNF335	0.200640224368561	5.66699956797043	3.01206036365797	0.0033040098947435	0.054408283392942	-2.52927037682117
MGC12982	0.492909735303321	1.05998682327432	2.70819032480663	0.00798860461343854	0.0932319773587901	-2.53032565485449
PHF15	0.149897374344143	6.05596245852044	3.05174805779221	0.00293034719363021	0.0503153249140365	-2.53099325598621
MAST2	0.15952577846204	6.063499614704	3.03264948790907	0.00310498436860445	0.052084010612378	-2.53853504652991
DHX35	0.204853987350979	3.74586217814566	2.90933155724963	0.00448523281858117	0.0673953581832449	-2.53893254598924
SFXN1	-0.120148847968293	7.55726500630619	-3.09083180687789	0.0026009819819261	0.046823275205309	-2.53909063671644
TBCC	0.182039963690217	4.48997473394307	2.96668121629757	0.00378501003526599	0.0600410804632666	-2.54325363713982
FGF11	0.310138494252957	2.03135412569246	2.78910648332674	0.00635487732601324	0.0820343690909768	-2.54701156145476
CD58	-0.283692567592393	3.70940218629177	-2.88020658497737	0.00488477735193467	0.0712230187078089	-2.54786398568595
CNOT7	-0.176785955018838	5.8379108435187	-3.03857851424595	0.00304976420819782	0.0515715435974725	-2.54818156439414
SNORD30	-0.571013968951863	0.173206109358074	-2.7017519347187	0.00813374587106769	0.0943988660289632	-2.55446511903776
TAB1	0.201972475152262	3.50737664240685	2.91497090641449	0.00441143387511188	0.0668874162532829	-2.55570153680013
C9orf123	-0.257809287224384	4.35350143188678	-2.96607419135279	0.00379186142868604	0.0600521690656679	-2.55601464229358
ZNF549	0.538888305366126	1.08912223169529	2.69581921427166	0.00826960515418779	0.0954998846642697	-2.56159066990068
COPB1	-0.162696684712746	7.38689817627415	-3.06338769400883	0.00282842496135205	0.0491756513903671	-2.56435535988296
FAM76A	0.26167822489407	2.64498519382698	2.82032875249995	0.00581072912748308	0.0786871529781595	-2.5657272597902
EFEMP1	-0.169282903509112	5.01225914639074	-3.00179229884951	0.00340761663395662	0.0557622119239633	-2.56732646827115
ARV1	-0.226835987285255	3.95798880987149	-2.92661149392926	0.00426262160530108	0.0652224004822097	-2.56994470219718
SNORD104	-0.354391765255879	2.5844983232407	-2.91302149238948	0.0044368174292186	0.067029209292007	-2.57502194676999
C17orf53	0.257203302600525	3.64486001246268	2.85947463267997	0.00518882566073254	0.0737530805385461	-2.57635351134586
IL11	0.776394220454194	0.86582857831102	2.69519126123467	0.00828410527820584	0.0954998846642697	-2.58116234844985
LHX1	0.298044423135623	2.53046701078459	2.81777460443995	0.00585358724146013	0.078930201912214	-2.58169760941718
ACAT2	-0.150993184235527	5.63602881946114	-3.01192480492167	0.00330535852231698	0.054408283392942	-2.58457780825204
STOM	-0.135439402489051	6.61374965498926	-3.04187078422713	0.00301949563891001	0.0512150558469888	-2.58495778985291
MIR141	2.30625951615474	-1.83073790466278	3.2405989303507	0.00163156412027514	0.0347057310375474	-2.58640681379548
TOP3A	0.175930910014769	6.10978545094583	3.01515753182435	0.00327333552456165	0.0542012508047218	-2.58693763944811
CHRNA5	-0.180581947720409	5.88084625628283	-3.00406912682352	0.00338438718554483	0.0554363283947617	-2.58938362063039
C3orf58	0.248606842958103	4.13846694556321	2.92888722609778	0.00423407457296425	0.0648449296321008	-2.58953626176545
HDAC4	0.242624136334542	3.84303654974354	2.90488715197835	0.00454419265034625	0.0679759193956982	-2.59245885965381
ACBD7	-0.240727123667237	3.81715923590406	-2.85538466109334	0.0052508211644501	0.0742305436637899	-2.59446618458721
C20orf201	0.810256883939079	-0.798505500096806	2.68719203955368	0.00847084794216275	0.0964373458030837	-2.59479804185878
CDCA3	-0.212223549070264	4.15184000389501	-2.93062912332266	0.00421234309539393	0.0646898309709532	-2.59956382407323
ZNF684	0.611136060991468	1.49364353788771	2.67347437459622	0.0088000051769385	0.0985840807033931	-2.6001496813068
TMEM106C	-0.152949975859499	6.53227997645971	-3.03540513764248	0.00307920541077668	0.0518694359242125	-2.60048813702623
LOC645158	-1.27139597210562	-2.22257226532679	-2.84443855500994	0.00542009876168762	0.0753497354035442	-2.60078620684818
NCRNA00265	0.316946452897898	2.73511622418999	2.79838284316596	0.00618853309237022	0.0810470066067342	-2.60144855534301
FAM118A	0.172496698114432	3.9486281143897	2.95042912103003	0.00397244168269625	0.0620309194224203	-2.6057358245929
DUSP8	0.289018374186073	4.82636977027783	2.91350475714438	0.00443051228238525	0.0669944732464836	-2.60827485844747
PRR14	0.197128249590994	5.36493038270808	2.96966125948101	0.00375154015606566	0.0596962488772997	-2.6092871803297
TCEB1	-0.179362265330706	6.4676348281634	-3.02060273710147	0.00322004404062097	0.0534246195787153	-2.6104478717978
PDLIM2	0.323649250466274	2.51049853276349	2.76304222254006	0.00684436456631987	0.0855152678771459	-2.61225504299564
SNORA67	-0.338490997169631	2.56035713893695	-2.78829498715152	0.00636962175113856	0.0820343690909768	-2.61258290553189
DTX2	0.311527804521806	2.92885276408984	2.81141636685507	0.00596153679828469	0.0793386874329304	-2.61403951144719
C6orf115	-0.208115220892643	5.34428507586129	-2.98955775531222	0.00353498367089538	0.0572859175504403	-2.61551349152072
ZMAT2	-0.154361572927031	6.96175502249068	-3.03662906075192	0.00306781934988808	0.0518244553611396	-2.61590873778218
SNORA51	-0.9677728077729	-1.23403544952671	-2.71313676138611	0.00787870052074754	0.0925304687563074	-2.61740732413665
DPP4	-0.502246101760647	0.66250682023194	-2.68309046634023	0.00856807468425991	0.0969583580967359	-2.62023507863156
SLITRK4	-0.333452701665077	1.12031231580752	-2.78712118183966	0.00639100443840459	0.0820343690909768	-2.62222064952494
GAB2	0.212468439386392	5.11564808388513	2.93419484597456	0.00416817805308913	0.064348710561617	-2.62352429016228
CCDC162P	1.03249247299707	-1.17950684769028	2.72562429392689	0.00760733363296064	0.0908750340554527	-2.62511603533382
SDR16C5	-0.542905696324195	1.07955189273299	-2.66781725278564	0.00893909582415502	0.0995322493762773	-2.62644893200577
LOC441208	0.697024779258151	1.38138725661613	2.661165472299	0.00910519033477095	0.100711113200205	-2.63407615529855
ANXA3	-0.170832856910202	5.61694673814747	-2.99960587468952	0.00343006236986739	0.0560198858141233	-2.636326987184
SNORA64	-0.41089115627836	0.137179674247866	-2.71330712424674	0.00787493987047241	0.0925304687563074	-2.63807709208201
NQO1	-0.13764867271369	9.07442080604924	-3.0753079351421	0.00272745998612838	0.0480147797979063	-2.63877910013288
TMEM40	-0.831694778775954	-0.353820094999924	-2.69272615241603	0.00834125092041014	0.0957274489648543	-2.63908255485423
ZNF709	0.458879850764078	1.57002038331241	2.66726877667736	0.00895268657369764	0.0995885862343934	-2.63935300100892
ZNF692	0.205500832068639	4.76224762472622	2.97796260864946	0.00365973976006393	0.0585698447342671	-2.63975676781266
LLPH	-0.185538127073127	5.55351113717159	-2.99384474719269	0.00348986190012831	0.056667969057398	-2.64003915879318
THG1L	-0.156538094645947	4.66850156126104	-2.93133039575727	0.00420362323411802	0.0646746963821433	-2.6530867121838
HEXIM2	0.35902092004239	1.55435236884399	2.69856102830246	0.00820656341770165	0.0949803229049428	-2.65524867650266
GGA3	0.173004457704905	5.44277251990578	2.98666372753337	0.00356574817512414	0.0575058558155989	-2.65564842829271
RRM1	-0.141317579115159	6.8620563887107	-3.02577293518277	0.00317018803737047	0.0528069967499838	-2.66105279241488
LIMA1	-0.172822323793834	5.6581598543697	-2.96557415973955	0.00379751379914109	0.0600673329003083	-2.66186619996288
SNORD38A	-0.76788862571187	-2.13935953628087	-2.66520402115254	0.0090040175794989	0.0999821110285335	-2.66446629850251
INCENP	0.172099275731274	5.94577499150899	2.98224655643411	0.00361318128737599	0.0580068355530178	-2.66719033348314
SNORA36A	-1.41424180017677	-3.0486845798559	-2.8663755684633	0.00508574234956207	0.0730433311272344	-2.66940412452314
MEF2D	0.240853235543906	5.28492277923607	2.87492638374243	0.0049606220546221	0.0719173971173807	-2.67289401708138
ATXN7L2	0.25470942995755	3.5181914300403	2.8365820517051	0.00554466485710536	0.0763201440907243	-2.67294611311473
LOC100130557	0.506771274730797	0.860933857470955	2.65865746278739	0.00916853794145322	0.101182660499298	-2.67452435617841
PAQR5	-0.249817978928119	2.67747861342693	-2.82276057588582	0.00577019073585492	0.0783920957485277	-2.67670983263107
CAND2	-0.73352398797044	-0.439786156454771	-2.64651809561093	0.00948083715781157	0.103420925903158	-2.67774763942307
AOC2	1.03949580526283	-0.0123961178530262	2.69356041782116	0.00832187119091876	0.0956529029532133	-2.67906909722385
SNORA72	-0.678803250902831	-0.46387492083162	-2.63496659161792	0.00978692508210861	0.105335233934171	-2.67983622160998
APIP	-0.232564523161636	3.60932921614854	-2.86506626701671	0.00510515449676816	0.0730981196951632	-2.68057690135241
MRPL48	-0.204333001678607	4.88923471104827	-2.93078702092918	0.00421037829059313	0.0646898309709532	-2.68356005570693
C19orf2	-0.144452740248548	6.34450440883183	-3.00480775995363	0.00337688275092508	0.0553676344377167	-2.68459941805988
ZNF550	0.732269527031705	1.1868649280513	2.63184256967802	0.00987122653157214	0.105824610585905	-2.68724790894368
HIVEP3	0.282211487919966	3.68126559487548	2.83741562170207	0.00553132516497415	0.0761992438706982	-2.68927948213207
LOC399744	0.352282442296023	3.01117203820071	2.72918037623323	0.0075316278870804	0.0901968582440828	-2.69054503659428
TRAF3IP3	1.13191903743993	-1.27205025321826	2.76081944783685	0.00688766082979694	0.0857062795517292	-2.6925915208082
FASN	0.252217165737918	10.6803730458047	3.08861385828505	0.00261871272698879	0.0469488987908635	-2.69525287483963
PPP4R1	-0.12817199572631	5.70188254795268	-2.9723441680429	0.0037216413583677	0.0593900096157839	-2.69610153768182
ZNF213	0.263765476128856	4.36315396332739	2.86201466723038	0.00515066277417504	0.0735607892701139	-2.69733072757639
UFSP2	-0.244995337974957	3.30011881068399	-2.8161575531577	0.00588087042286361	0.0789973308851173	-2.70079794217443
SNORD4A	-0.542374697831341	-1.0231125093018	-2.63224858820924	0.00986023314191548	0.105774560016289	-2.70471943714778
TMPRSS9	0.749915491951422	0.419768018245012	2.62483286410804	0.0100627782179045	0.106986587995064	-2.70673541316403
ZFPM1	0.353316288298921	3.50380178499959	2.85092770594645	0.0053191524399467	0.0746287797027421	-2.71014447822932
PDP2	0.286379257897463	4.25434908823646	2.82116793429103	0.00579671063458301	0.0786246461092995	-2.7122993402435
CCHCR1	0.22454538376522	3.98483661229807	2.87398506746972	0.00497425613783482	0.0719632003885377	-2.71993009079311
TMEM184A	0.202275252982292	5.81573612526526	2.96704868018803	0.00378086808146056	0.0600410804632666	-2.73255084554693
SNORA60	-2.31579943778822	-2.94896272218115	-3.35055253570529	0.00114771013272976	0.0271489452047702	-2.73260984581702
TM9SF2	-0.152121326587523	6.92618604765951	-2.99769677223743	0.00344977280310812	0.0562319691609944	-2.73371413280991
ANKRD32	0.273206842027365	3.92868553510739	2.85648751120022	0.00523403767738806	0.0741185826559169	-2.73428824324402
NCKAP5	0.302318848697007	3.83445558738544	2.83568651364868	0.00555902907021243	0.0764549359952572	-2.73954788459967
PGS1	0.209628159126922	4.10933484713545	2.87928871282262	0.00489788469133742	0.0712900118171688	-2.74255068039946
SLC25A3	-0.130422189766758	8.64972501071166	-3.03005940211095	0.00312939649918625	0.0523884154678587	-2.74357627285629
FLVCR1	0.233641635410688	4.05223976904692	2.83831738114231	0.00551692735097815	0.0761421595350123	-2.74404396763017
ZBTB49	0.344536624940625	2.4465452185556	2.68449249743958	0.00853472652218084	0.0968349839599405	-2.74448673944893
GOLGA7	-0.157885773320057	5.09385889223736	-2.91386071881334	0.00442587333097582	0.0669848919341535	-2.74481268571467
C16orf7	0.280206231370367	3.23853178886486	2.77640247727348	0.00658931750361562	0.0837384087617536	-2.7460690967271
TXN	-0.193436789554049	7.99740228798552	-3.01382402323938	0.00328651016656874	0.0543044203665014	-2.7486246800341
BUB3	-0.136540918981261	7.72877791604802	-3.01104874199513	0.0033140864568571	0.0544983106238723	-2.7522093017342
ANXA7	-0.130775352901255	7.60842386976544	-3.0014623182582	0.00341099547865887	0.0557629407478894	-2.75240594493385
LRRC69	0.928134801070278	-0.312111654292279	2.6402792266544	0.00964505887445396	0.104727580869888	-2.75368879785503
TRIM41	0.144220101846087	5.9413632116528	2.95121433377351	0.00396319275862207	0.0619573088743737	-2.75455445410821
OLFM1	-0.138394284447192	6.45247500202781	-2.98844452204183	0.00354678858564672	0.0573212921493301	-2.7552118145573
CXADR	-0.522521398901721	1.94520432080583	-2.61848007144254	0.0102392753310431	0.10783478629494	-2.75930969659289
ZNF16	0.242585569657774	3.90986490177396	2.77804434481043	0.00655858034261165	0.0834746557456904	-2.76378136825731
TCTN3	-0.137850240114163	5.67462738198567	-2.95857484603859	0.0038774545505132	0.0610033395134363	-2.7664681232368
EPCAM	-0.123893455979346	8.9149527350502	-3.02305137920507	0.00319634214379476	0.0530840377485835	-2.76880591850571
C16orf52	0.268373799822929	3.92086022289411	2.81377066538832	0.00592135514759807	0.0792065435678401	-2.76974822135444
IRF2BP1	0.253842962965578	4.22653367998959	2.89984164106483	0.00461199028939498	0.0686218199286848	-2.77113508498067
MAPK9	-0.107660821101677	6.78725467283402	-2.98183565854784	0.00361762314528806	0.0580068355530178	-2.77271557836137
HOXA5	-0.329012193007241	1.98641805445245	-2.7135812167071	0.0078688928823832	0.0925304687563074	-2.77421219929372
ZNF767	0.334646319049401	3.33714200738474	2.69971654789853	0.00818012593637917	0.094739907313023	-2.77706350121959
NPM1	-0.174524143788929	11.1477467033884	-3.06197997318125	0.00284057453473357	0.0492287756672376	-2.77870954429485
EYA4	0.411669022243168	1.50897317137043	2.62266341138323	0.0101227395421353	0.107283077378119	-2.78136619310135
AZI1	0.209861024052818	5.19362591494706	2.91795337108039	0.00437285738105694	0.0663626740842071	-2.78466187070509
FAM18B1	-0.218330870856446	4.79560042246094	-2.86684562726745	0.00507878964167779	0.0730332570657088	-2.78565795738451
RTTN	0.290333184995236	3.18878618188285	2.74717492771491	0.00715895390755832	0.0875353802641514	-2.78798811069609
WNT6	0.545250522518594	0.596438972933402	2.5943375998374	0.0109358211187882	0.111654867149337	-2.79142324853606
ARMC7	0.259170400615336	3.29521842135572	2.82858701952523	0.0056741153883807	0.077464412861452	-2.79188784261358
C5orf34	0.324600462059226	3.24754279201779	2.72454944694921	0.00763035208760749	0.0908903193113587	-2.79244953704659
USP20	0.175617061187441	4.93209369754087	2.89530100409405	0.00467379768960687	0.0691722058061816	-2.79303764467314
DBI	-0.195791262620891	7.46975124629459	-2.98838234276579	0.00354744901785199	0.0573212921493301	-2.79507573237709
SAP25	0.413245387828646	2.39130683711408	2.65784386784933	0.00918917346379064	0.101238298424529	-2.79536025618892
FICD	0.393192464102974	3.09700288597478	2.66689254916928	0.00896201998820629	0.0995885862343934	-2.79670831857226
PLIN4	0.328438078826867	2.38123083815767	2.73663912430996	0.00737506156758024	0.0889639887887829	-2.80174480930928
PUS1	0.203552778722432	5.59761319604714	2.94538357466277	0.00403234888667876	0.0627905053825099	-2.80314892359539
LOC100288637	0.239617579826968	3.61318420708587	2.79129891853487	0.00631519783736649	0.0820343690909768	-2.80609058157837
ACAA2	-0.156011247443248	5.44191446418052	-2.92627613532359	0.00426684333146351	0.065227319812976	-2.80702250879173
TXNDC17	-0.195137742654239	5.48850051660774	-2.92465831401719	0.00428726372412366	0.0654198891626314	-2.80861698528224
RPL7	-0.178409222977731	10.2342646551282	-3.03293790059565	0.00310227695155064	0.052084010612378	-2.81177923822184
IBA57	0.17985458518941	4.66420356630128	2.86008378381187	0.00517964986270363	0.0737229483437068	-2.81412213265632
CASS4	-1.71625727995731	-1.19664260489132	-3.01011529639514	0.00332340952593755	0.0545979380272884	-2.814686264045
SNORA22	-1.91614898311944	-2.95769206945985	-2.88023061866855	0.00488443458080529	0.0712230187078089	-2.81502142388204
TCOF1	0.12150039382004	7.19434874425548	2.98206014127408	0.00361519583421924	0.0580068355530178	-2.815264371827
ZNF445	0.267106681670253	4.19938172406892	2.81131862569571	0.00596321036254446	0.0793386874329304	-2.8198325930015
TMSB4X	-0.193258221990542	9.27866316114611	-3.01758450856807	0.00324948304745826	0.0538596179243725	-2.82765438450703
GADD45B	0.241524761024603	5.51505952483269	2.84246895749323	0.00545108377661838	0.0755293496935923	-2.8285485511358
ZNF227	0.293185444091408	4.55277220437063	2.7643021110871	0.00681993425478528	0.0854356408067633	-2.83047902925908
NDUFV3	0.158415425747773	5.61534526974998	2.90822734804342	0.00449981527859429	0.0675537798197584	-2.83207153142213
MAML1	0.167352822711532	6.94268204872288	2.95237369614374	0.0039495730666387	0.0618470598936943	-2.83265328381621
CROCCP2	0.258615316712234	3.77383688820377	2.79191728136389	0.00630404748925803	0.0820343690909768	-2.834246843918
POMZP3	0.952681264478833	0.140804555144659	2.60598659826011	0.0105945607290311	0.109721333289462	-2.83533772825716
TACC2	0.16922562777377	6.91534907610325	2.94307285176979	0.00406006181570791	0.0631632314473479	-2.83694309683133
CCDC117	0.200974338623414	6.53815852182042	2.92041907529012	0.00434119960139838	0.0660020201216241	-2.84368220284166
ZDHHC4	-0.152056660009705	5.31524880157923	-2.89861609581989	0.00462859800700518	0.0688077093948041	-2.84408360235705
SNORA61	-0.40540724149407	1.21742928498979	-2.6393462729213	0.00966983651505853	0.104862969607907	-2.8449639517009
STX1A	0.244312568609591	4.37818673689805	2.79968710488569	0.00616546688020451	0.080847776680617	-2.84612037367953
CLDN15	0.365726731174574	3.05322504562683	2.63559728608262	0.00976998508987566	0.105279143455593	-2.84749840434958
LOC100505876	-0.17700777220703	4.7016673744476	-2.88749822314391	0.00478179082589499	0.0701497103265507	-2.84842431671898
KAZN	0.177149305164326	4.17848490180852	2.85673629627571	0.00523025840418591	0.0741185826559169	-2.84966757540836
TSPAN31	-0.1764652238325	4.68892075031764	-2.84529824567025	0.00540662509336124	0.075287592057763	-2.85151618339703
NXT2	-0.265695938364477	4.55964224170849	-2.79580547182671	0.00623434673517685	0.0815193235333055	-2.85301661246404
KLHL26	0.311076086623436	2.94742702795938	2.72310135271832	0.0076614640784941	0.0911310990389299	-2.85312387836357
HIST1H2AL	1.10725646397635	-0.749014598012617	2.66958045707098	0.00889553184944085	0.0992454133756163	-2.85407564886393
SH2B1	0.162385593090464	5.23888153162271	2.89200930178117	0.0047190796166181	0.069561380135089	-2.86296761335901
LMTK3	0.239898427202426	4.22076455259084	2.81638470485542	0.00587703086524095	0.0789973308851173	-2.86468941546666
MAGIX	1.03599304503951	-0.251664076452258	2.60501050412719	0.0106227820653032	0.109935276769883	-2.86538768127581
P2RY11	0.404841573150475	1.05162371366282	2.6031510639675	0.010676731055244	0.110152776167737	-2.8666369028938
CLEC4GP1	2.04194701883525	-4.37786443257753	3.11486038798218	0.00241590757640371	0.0442537111804771	-2.87011426771225
C14orf119	-0.160865347835125	5.80155317185484	-2.90687281419813	0.00451776314943961	0.0677016764437527	-2.87391335966022
TRAF6	0.213115057329609	4.23574329964297	2.78807378543331	0.00637364627875931	0.0820343690909768	-2.87475635072121
ARHGAP1	0.156081417047985	6.28368907946607	2.92962515152943	0.0042248558240325	0.064763051146764	-2.87892046581339
ENO2	0.141738213666506	5.90942740079228	2.90243693162461	0.00457700148493266	0.0682834726440801	-2.88407204048857
TMX4	-0.142122798192215	5.62661467414696	-2.89091320420892	0.00473424721966309	0.0696967874134203	-2.88829061480628
KIAA1462	0.407014368466592	2.06053460221033	2.58602924839978	0.0111852430200296	0.113028401369774	-2.88953301584463
RNF133	-1.96212440408561	-2.96315472379714	-2.93839269928967	0.0041167303028614	0.0639108450180516	-2.89210194177719
LOC729234	-0.666261009144885	-0.407092034840278	-2.53194218348508	0.0129382097288307	0.122524699606435	-2.89269231125974
PELO	0.197727237846689	5.03637643839586	2.85034139813533	0.00532820178849917	0.074693081903487	-2.89313993727487
SAP30BP	0.134469953155159	7.21346322438719	2.93555891667793	0.0041513957704094	0.0641663057895812	-2.89352789747613
CD46	-0.152555275161304	6.72203532664235	-2.93302355588125	0.004182638386667	0.0644110905880469	-2.89395413649132
C9orf167	0.348034142740971	1.71859253936822	2.63066776034494	0.0099030982483272	0.105995771506115	-2.89764558944959
E2F6	-0.146603380468691	5.61187630113256	-2.89476560502085	0.00468113554124648	0.0692195497717119	-2.89841014351988
DUSP28	0.377638752605422	2.11742118194408	2.61593147350217	0.0103108649705312	0.108169029551031	-2.89972666536405
IKBKG	0.294001183307544	3.00844663600558	2.68595519730902	0.00850006094832035	0.096572703328607	-2.9024202502861
SNRK	0.254665591167976	3.95771970722384	2.76550245094941	0.00679673267981512	0.0853607547552876	-2.90269625298115
PDZD2	0.673441865766232	0.127495004460076	2.52589283448622	0.0131488782372191	0.12381860340048	-2.90398869081958
ZBTB25	0.297594015732458	2.78297762823149	2.68482733984513	0.00852677954333686	0.0968104963223121	-2.90523584787572
LUC7L	0.169668830010956	5.46915691997109	2.88951196990323	0.00475370249858217	0.0697988767219388	-2.90825922730797
ZNF425	0.390656456677123	2.8282071791279	2.58717142076491	0.0111506528361519	0.112746987927331	-2.91085503973544
SYN3	0.816635840590489	-1.27960591535873	2.54319491100418	0.0125543834758028	0.120574049227625	-2.91093528626553
ZNF430	0.243370314380703	4.94730398352912	2.79083175488548	0.00632363370325389	0.0820343690909768	-2.91207254978872
EFHD1	0.153015881690861	5.57843313175217	2.88440905119516	0.00482517602492652	0.070724140088406	-2.91458534165061
OSCP1	-0.387659541682211	1.32187263619378	-2.56884871928628	0.0117173513452154	0.116780675238584	-2.91703298466757
PRDM10	0.266915213726146	4.53833409003624	2.76119941459442	0.00688024199758633	0.0856777119639865	-2.91778556045054
CALM1	-0.103367756864669	9.16678074714688	-2.9797554588745	0.00364018784872262	0.0583127409789628	-2.91823679675874
PCCA	-0.199375774988004	2.94034685937939	-2.74060711826926	0.00729298301254962	0.0884465902116605	-2.91998631817892
KIAA0753	0.160054224353932	5.03242537425881	2.84761872775384	0.00537041003670729	0.0750331975387575	-2.92097144338891
ANKMY1	0.214941680104634	3.84000094386994	2.79269397148839	0.00629006766901705	0.0820343690909768	-2.92130200880738
C16orf88	0.150671037324231	4.31303628989895	2.85921809751123	0.00519269437589914	0.0737530805385461	-2.92231145509125
AKTIP	-0.190521372854878	4.33532417928068	-2.81483879969828	0.00590320677389755	0.0791067548771336	-2.92239613638166
STC1	-0.174800607259431	5.67482290013966	-2.89671316632128	0.00465449415499651	0.0690698848697086	-2.92259055596903
C14orf43	0.197264114151056	7.39323037778474	2.93014433874135	0.00421838080823808	0.0647231198504346	-2.9229733450278
PLAGL2	0.172847170301993	5.70054178017062	2.86261162267352	0.00514173124220394	0.0734959942689049	-2.9255188824578
CHERP	0.181903869003406	6.30333933222994	2.91021541287253	0.00447359174310735	0.0672808887695389	-2.92721336257442
ARTN	0.322629957283756	1.23582248291402	2.61258035375219	0.0104056856203435	0.108585387436328	-2.93364770100236
BRF2	0.222883513591449	4.41080853683862	2.76513910356811	0.00680374827127471	0.0853607547552876	-2.93370617140739
FIZ1	0.264166077270476	3.7377540385808	2.76291974194477	0.0068467438225005	0.0855152678771459	-2.93413618331692
SNORA62	-0.566251967135771	-1.2051553128707	-2.51407673474317	0.0135692773689889	0.126427596128664	-2.9347096399175
C9orf172	0.453478169688265	2.40539080976714	2.65295020810316	0.00931418365378531	0.102077593332835	-2.9398610574736
RPS13	-0.177915928919923	8.74541710233654	-2.95626745029454	0.00390414615872633	0.0613079252192856	-2.9441736140189
NHLH2	2.93996509960748	-3.89851253643782	3.37305786538831	0.00106694952223752	0.0258603823331889	-2.9442674182083
ROR1	-1.76113679709086	-1.97806565876991	-2.81208934840594	0.00595002539283502	0.0793386874329304	-2.94442028482515
YWHAB	-0.105588631493788	8.87282646012746	-2.96249631415902	0.0038324773910371	0.0605234673160572	-2.94582786894263
CDS2	-0.140913216404819	5.18612222657041	-2.85110707039074	0.00531638686199008	0.0746287797027421	-2.94836942697619
C7orf70	0.170562665045859	5.08813046377992	2.82446081984491	0.00574200172474185	0.0781360755448192	-2.95254050141047
C9orf78	-0.126657766227852	6.16682571846093	-2.90202725958925	0.00458250826653469	0.0683046954095598	-2.95293719883874
RNF145	-0.146897737566639	5.83240325891822	-2.87313589766376	0.00498658507714448	0.0720792124720521	-2.95908783835227
YBX1	-0.114165044873953	9.513833099877	-2.96535423590457	0.00380000228465237	0.0600673329003083	-2.95954132408126
TMEM69	-0.202372088432891	4.00405786756327	-2.79760675519448	0.00620229582575313	0.0811636896634549	-2.96320220996303
RPP21	1.04810254009018	-1.79451962538009	2.60324100783594	0.0106741157799466	0.110152776167737	-2.96335426018373
BUD13	0.256493170548169	3.20157335068331	2.75129733065337	0.00707597893251539	0.0870957132699519	-2.9637992265953
PSMD6	-0.144424914152328	10.743744538565	-2.9862017558062	0.00357068192028879	0.0575299464690845	-2.96427866831674
EP400	0.204188173797399	7.16285600916235	2.91152269468726	0.00445642476519742	0.0671434664623078	-2.96470000663476
RPS26	-0.202011013791318	7.20308148684252	-2.92117817255904	0.00433149592186558	0.0659144110985259	-2.96521565711024
TAF1B	-0.186508625440903	4.55902894657195	-2.815709568994	0.00588844945298248	0.0790356570238194	-2.96802687956299
ZNF740	0.148753373345346	5.5303507966761	2.82803753083178	0.00568311323174231	0.0775239687501292	-2.96816327376988
MAPKBP1	0.237394385728885	4.19653494133712	2.72244763249181	0.00767554690237336	0.0912337216739816	-2.97222432412124
TMEM128	-0.205106171349771	3.71000482690925	-2.73925643024078	0.00732082830188663	0.0886557078354468	-2.97362649750532
LAMB2	0.159271251726036	6.56813199042153	2.90244721252701	0.00457686336810216	0.0682834726440801	-2.97419543531854
XRCC5	-0.113763806443938	8.93006266288899	-2.95559042881819	0.00391200993545434	0.0613737843907489	-2.97458741526514
PDCD6	-0.14755051353314	7.96611362072068	-2.93641281224755	0.00414092192091294	0.0641229427827296	-2.9782628050189
ZNF821	0.404273200913765	2.1055978501146	2.55083227926891	0.0122997394867462	0.119320055259342	-2.97936785272338
CTAGE7P	0.95466509490816	-0.067462486006949	2.52393295424364	0.0132177886539477	0.124305312092994	-2.9794780070183
HYLS1	0.228544489758398	3.47560211100157	2.69193035405935	0.00835977526470892	0.0958251415537985	-2.98043321330721
ZNF619	0.248958493047467	2.88270505512615	2.66346304882256	0.00904750635156582	0.100205626638137	-2.98527745388063
ANXA2	-0.136322874206732	8.84583289471465	-2.94224652942484	0.00407001458721972	0.0632592230080507	-2.98803988277561
NAT9	0.186008986668314	4.96283439967166	2.81729219745668	0.00586171434913716	0.078930201912214	-2.98872218026021
SEPT5-GP1BB	1.06367974956354	-1.34509261826705	2.61908405289955	0.0102223755900948	0.107792565806271	-2.98984663013696
C11orf95	0.27690593563772	3.30164696645861	2.66871894554106	0.00891679333899961	0.0994163012009529	-2.99104706736703
NCRNA00294	0.299553262643141	2.12830019678385	2.62569294107734	0.0100390956568619	0.106802694507226	-2.99335527144493
LOC646762	0.23137960309974	4.25315427968571	2.74929890374692	0.0071160927911126	0.087314406337907	-2.99353549411866
TNRC18	0.233382767195934	7.30328447531887	2.90714767345858	0.00451411588733451	0.0677016764437527	-2.99377452286423
UBE2S	0.32610173304373	6.67501398927781	2.87632847673371	0.00494037766576297	0.0718459792019304	-2.99379810305624
MYL12A	-0.152945618033836	8.14278368751734	-2.92229948114364	0.00431719855541861	0.0658166168102287	-2.99561619946194
EIF4A2	0.140114218463944	8.40691795017628	2.91816216030294	0.00437016847326091	0.0663626740842071	-2.99712864357576
ZNF639	-0.187480016137301	4.79033837144753	-2.84310884835508	0.00544099947861211	0.0754699441864906	-2.9990961465673
C14orf109	-0.164397559615262	4.9139632345002	-2.83211628559596	0.00561663421004752	0.0768050617570194	-3.00215507870339
ASB7	0.195061649748023	5.56036776769383	2.82990129094737	0.00565264717377799	0.0772343720051169	-3.00451136909009
LOC253039	0.204444195640918	4.62945342384573	2.78675531826093	0.00639768260605855	0.0820343690909768	-3.00470323630923
SNORD50A	-1.30309591825602	-2.58980225133109	-2.72795648670256	0.00755760562018558	0.0903970586976877	-3.00478928617706
HIST1H3H	0.347842364751106	2.3952485765391	2.57881915183394	0.0114058398631714	0.114565324847855	-3.00618197973534
PPAP2A	-0.38222602187597	1.65492540536346	-2.54276730879784	0.0125687796458174	0.120596827766294	-3.00679154665802
CT62	-0.341156378868653	1.17567018896314	-2.59278018729967	0.0109821899094206	0.111860323451796	-3.0080339656674
ATP1A1	-0.09876738448569	9.07784730150979	-2.93790293547468	0.00412270242126517	0.0639108450180516	-3.00905672520519
AHNAK2	0.313695115677536	3.10914222034678	2.62687538828303	0.0100066187822308	0.106592797779635	-3.009620917722
LOC339290	-1.00236264459611	-1.5208097867894	-2.50566812454156	0.0138757452871226	0.127996670811825	-3.01007705261652
HSPE1	-0.230111157078395	6.60915666135536	-2.86340972561902	0.00512981238165967	0.0733883509588335	-3.01317099922967
ZNF599	0.621386619769372	0.0395912700765394	2.47004870003379	0.0152438998409942	0.13618535306666	-3.01398585607145
CWC22	0.178216726194746	4.8486872824422	2.78385039197591	0.0064509333936251	0.0825443076319711	-3.01496702067962
LOC90784	0.169892221777779	3.81436800709696	2.77535913770704	0.00660891799742008	0.0837964704995098	-3.01557006845162
DSCAML1	0.320102919632049	1.6041322701128	2.56641664922297	0.0117944911400031	0.116780675238584	-3.01704167897192
CYP2E1	-0.979940429938744	-1.29133960979305	-2.558409652057	0.0120516968387358	0.117935973043311	-3.02093024652596
ARHGDIB	-0.41827648463851	0.448439159475457	-2.50276906503035	0.0139828368632238	0.128593098681179	-3.02262737653688
SLC26A10	0.207389804828153	4.36412220708606	2.72335057530659	0.00765610137378484	0.0911310990389299	-3.0234166172013
POC1B	-0.21441101489584	4.03384498848654	-2.73748784825907	0.00735743517373539	0.0888688280867062	-3.0269155050664
B9D2	-0.439740209406219	0.847203676868502	-2.50204797531112	0.0140095887817372	0.128734265266909	-3.03085903342508
MTA3	-0.139787916820316	5.07410933476831	-2.81178932771933	0.00595515475693645	0.0793386874329304	-3.03276461823731
NFX1	0.130000537859868	6.64449583398903	2.86154830038088	0.00515765036774983	0.0735977344285394	-3.03379783719504
PBK	-0.193258103439767	4.65003996862297	-2.79951612674545	0.00616848619017384	0.080847776680617	-3.03523842067422
ACSL6	2.3856510634742	-3.70021391767918	3.11974876053934	0.00237978674249326	0.0439475197865294	-3.03581614036456
SETD4	0.165331575521068	4.32430794256682	2.75612877726305	0.00697984893833567	0.0864749371906129	-3.03690186622797
SMAD5	0.206215507929479	6.16430601935195	2.85302608594232	0.00528688042805472	0.0744884484235781	-3.03728648424738
FAM82A1	-0.355717923443661	1.33553594480822	-2.53384368096002	0.0128726191943241	0.122243241129502	-3.03965806201301
LIN37	0.296088934337066	3.45896682184954	2.65219011408906	0.00933373816007449	0.102224909619572	-3.04253062779418
RNF141	-0.225301155413067	4.03760943298593	-2.74368649077354	0.00722986021851731	0.0881066348005665	-3.04318168377475
TMEM17	0.775540392933875	-0.682453180341631	2.45916581051645	0.0156853296255322	0.138721022029297	-3.04324746393791
RELT	0.23459725041782	5.04485782771521	2.76376587499403	0.00683032258761573	0.085472125708073	-3.04423853889961
SKA2	-0.172639521124281	7.56254632996849	-2.89557630171667	0.00467002874673763	0.0691722058061816	-3.04552641205168
CLIP2	0.479373534002048	2.88362105814901	2.52681909800626	0.0131164227138399	0.123686030862996	-3.04654176987009
HIST1H3F	0.945393061117069	-0.78280231407991	2.51208635276023	0.0136412669821666	0.126812978882576	-3.04736670057609
COL17A1	2.40697621867397	-2.75405190215378	2.98235339311926	0.00361202719463659	0.0580068355530178	-3.05058515931005
LSM3	-0.188176885316628	6.20414662819455	-2.85407028085014	0.00527088824598319	0.0743884683762218	-3.05218624621234
UBE2L3	-0.140032607471658	6.36521741733171	-2.86526512671248	0.00510220176235261	0.0730981196951632	-3.05388487142871
CYB561D1	0.130650089384076	5.15489512246265	2.81389385045696	0.00591925954283615	0.0792065435678401	-3.05529182865036
GDNF	-2.13296358967686	-2.4916608287446	-2.96668647899236	0.00378495068604974	0.0600410804632666	-3.05630814903647
SRGAP1	0.278349492055073	6.57473790269006	2.83398575483233	0.00558640273002589	0.0765209668218767	-3.05927611310192
ZNF74	0.2122579249651	3.51376777998542	2.73398319185632	0.007430469065606	0.0894008378799962	-3.05941520519428
NIPSNAP3A	-0.185119406643765	4.09012659582998	-2.76518851811386	0.00680279377627705	0.0853607547552876	-3.05977932837053
ALG6	-0.228360504718327	3.72950909457043	-2.73110670420383	0.00749090514486908	0.0899338820120535	-3.06056538057324
NEURL	0.320884529699003	1.57739904670197	2.56664155258345	0.0117873385690125	0.116780675238584	-3.06425882951375
CDC42BPG	0.192861532069523	6.01555826936008	2.84201142653078	0.00545830469189173	0.0755299132715683	-3.06555635351914
MRPL47	-0.18659566242698	5.38005993973178	-2.81535446206736	0.00589446352904915	0.0790529334882262	-3.06582093992442
TOX2	0.310477865814882	2.38921913769681	2.56294321634917	0.0119054536552342	0.117360211914904	-3.0679302790112
FH	-0.124654117925976	6.18217856349225	-2.8554491796137	0.00524983794536305	0.0742305436637899	-3.06935371265212
C9orf21	-0.271245211673672	2.77847764450232	-2.63664463614465	0.00974191263984184	0.10510857480955	-3.07333438376992
DDX11L2	-0.777754260086829	-0.520627940802393	-2.45151559312148	0.0160024351563984	0.140141535702008	-3.0746554542015
EIF4B	-0.0928581143582594	9.67145157041585	-2.92491334862871	0.00428403867458539	0.0654198891626314	-3.07496323707415
ZFC3H1	0.269836096319015	6.13585261209075	2.79975019723215	0.00616435307123075	0.080847776680617	-3.07914892671879
LAMP2	-0.124722913172215	7.80061359898487	-2.88287098852427	0.00484691159581523	0.0708490880166952	-3.08010456447583
SRD5A3	-0.157358358117341	4.47777610314217	-2.76789774716026	0.0067506487182462	0.0852587978367755	-3.08028777425795
SPTBN2	0.197946699011423	5.59991805841695	2.83824538144611	0.00551807566111187	0.0761421595350123	-3.08186777338738
ATP6V1D	-0.167856601499047	6.12448192645986	-2.81945391579514	0.00582537626842112	0.0788077107725199	-3.08528494883927
HSD17B11	-0.599672198832528	0.92706717946355	-2.4344885509761	0.0167288413596789	0.143842232853095	-3.08784440602698
GATA2	0.226818027172851	4.39752348777436	2.7478397148574	0.00714551349746306	0.0875245740291982	-3.08957562058172
PTOV1	0.204556345355287	6.62923018690945	2.84987022147586	0.00533548437807007	0.07473252993203	-3.09202173910793
SLC7A5P2	0.625621765919189	2.40285203485863	2.49208866954029	0.0143837922551107	0.13087842310907	-3.09346524979315
CNOT10	-0.144456401464525	5.27440763994079	-2.80675424368625	0.00604184397691023	0.079939714137537	-3.09722513662281
PRKCSH	0.144308029776537	8.33987818701658	2.89187829405719	0.00472089012516898	0.069561380135089	-3.09943823433599
MRPL45	-0.158338617559698	4.79978686563977	-2.76767939733634	0.00675483778603967	0.0852587978367755	-3.10010676780957
WDR89	0.198371103140659	4.8275621205987	2.78667656327248	0.00639912096735818	0.0820343690909768	-3.10083598340259
SORT1	-0.141182544420642	7.0322960235684	-2.85906549711817	0.00519499694298058	0.0737530805385461	-3.10118142443589
CDC42	-0.15526718088109	7.36830463737162	-2.87214168272854	0.00500105555142587	0.0722259525406271	-3.10354870018055
ZSWIM3	0.298555504542703	2.54716057098733	2.53927207584314	0.0126870119089676	0.121105928747474	-3.10377841536263
ADK	-0.147741750281103	6.97207530018907	-2.85353783192751	0.0052790373209825	0.0744406578044784	-3.10425352207391
NTAN1	-0.174434826780346	4.65812826670432	-2.73610342170021	0.00738620689091992	0.0889639887887829	-3.10532744972049
SCARB2	-0.140696982409903	7.73717720857359	-2.86966109965017	0.0050373278802827	0.072561818664813	-3.1082082559407
PTPLAD1	-0.113195337316396	8.19235482136332	-2.88998244159667	0.00474716210949018	0.069764094129274	-3.10848302520244
NPRL3	0.18659516098938	5.08275474788541	2.78963089789319	0.00634536560678024	0.0820343690909768	-3.10885845550929
MSX2	-0.143259118216441	5.03293881652298	-2.78950256569503	0.00634769206573443	0.0820343690909768	-3.10974200166438
TACSTD2	-0.15415483271122	5.95613205094542	-2.84651097374858	0.0053876705814489	0.0752115215393584	-3.11742613427273
PRPSAP1	-0.127521369767209	5.5345895377023	-2.81073289813941	0.00597324843981636	0.0794090674940292	-3.11777586573128
NDUFA4	-0.192679758315951	7.23286986521758	-2.86056380060123	0.00517242973860212	0.0736828917788601	-3.11816106091702
SH3BP2	0.164444847737336	6.14612145530408	2.81151071525826	0.00595992173381904	0.0793386874329304	-3.11942171958495
GRAMD1A	0.171414476100963	5.29174390203027	2.79428579202867	0.00626150463616107	0.081810471511842	-3.12148620603989
FADD	0.202980784456837	4.88321823771336	2.80515080458241	0.00606969182561504	0.0801813002303206	-3.12158945645779
PTPDC1	0.253806391256083	3.70715557709246	2.65875896321227	0.00916596649571084	0.101182660499298	-3.12343823545592
GPR50	2.77747560101279	-0.472339077630284	2.99538451687844	0.00347378572117311	0.056513222179863	-3.12356396561873
C20orf108	-0.127403939701275	5.71290314326827	-2.82457847937697	0.00574005567378427	0.0781360755448192	-3.12415507756628
RGS3	0.210440131141858	4.13064965480069	2.73270827730658	0.00745720049517785	0.0895935496274097	-3.12461339584374
CCZ1	-0.262730255373878	3.35652350259197	-2.66498852941939	0.00900939017699115	0.0999821110285335	-3.12859991545082
FOXP1	0.190599959022762	4.74287999494995	2.74710976042141	0.0071602726740827	0.0875353802641514	-3.13088950091158
SPRR2D	3.07497177948288	-4.60517929649578	3.17164835353399	0.00202605628181237	0.0398164104077909	-3.1318864287612
COPB2	-0.121350416172463	7.35558305250535	-2.84831129082032	0.00535964459034678	0.0749453981011368	-3.13517268107455
RALB	-0.127563642094532	6.2420544904307	-2.8206028323301	0.0058061472275373	0.0786871529781595	-3.13671251166362
GRIPAP1	0.111089653292176	5.94142167370814	2.80255161696977	0.0061150828931169	0.0805264931531394	-3.1408135237966
ZNF230	0.489506657472462	1.6185977197058	2.40441204073602	0.0180840474861623	0.150391650998796	-3.14347974167572
C9orf71	-1.84539016386155	-3.8674873451995	-2.76653050386898	0.00677691855141119	0.0853607547552876	-3.14388583774036
SNORD19	-1.37700246451204	-2.51114398139253	-2.60808841540725	0.0105340216492166	0.109422967740061	-3.14552252938615
FBXL8	0.271035553408591	2.63620039484192	2.58173129980132	0.0113162732917773	0.113939406701797	-3.14559586426876
ATP5O	-0.185541724239969	6.78465617388807	-2.83785720220023	0.0055242704361727	0.0761647970111725	-3.14783759668649
CYP4Z1	-2.60514483097383	-4.67795077807597	-3.2270715912374	0.00170279575876404	0.035508174899713	-3.14797889697367
FBXO3	-0.21422753828228	3.95773676834421	-2.690986981213	0.00838178319889647	0.0958657711764258	-3.14824640524696
LOC401431	0.48472024481827	0.0420003411068782	2.42278591117293	0.0172450005964838	0.146473026904822	-3.15285605132668
C11orf61	0.276842632297265	2.47777860099673	2.55087603528743	0.0122982940630674	0.119320055259342	-3.1532234660723
LOC100216546	0.44579806324876	4.9905240869775	2.63090790967885	0.00989657561334071	0.105995771506115	-3.15475172535919
TBX10	2.69900206343082	-3.93858460466007	3.18283836376804	0.00195650661050136	0.0388605897316209	-3.15638848223701
ZNF562	0.289424183851779	4.88878306842944	2.72475295608736	0.00762598896549717	0.0908903193113587	-3.15642471735767
TMEM165	-0.165732111177111	5.65415432781606	-2.8019570586208	0.00612550952787319	0.0806003315060199	-3.15743093190339
ETV6	0.225659202435804	3.05615713817378	2.61611163826969	0.0103057893572702	0.108169029551031	-3.15769721378203
GABRA3	-2.33777533730642	-4.2166166568296	-3.08854068805798	0.00261929957233157	0.0469488987908635	-3.15858080004284
IQCC	0.23108191033323	2.88351232108226	2.62968893646116	0.00992972408109078	0.106111632927899	-3.15902435273741
SUPT16H	-0.123452674493922	8.55912447217095	-2.87990900586819	0.0048890232884815	0.0712230187078089	-3.1607851866323
SNORD20	-1.10922509749363	-2.92371922579223	-2.47179871212757	0.0151739621470262	0.13599643244741	-3.16083960376039
RBBP4	-0.116728109078521	6.99750792392291	-2.83524875354651	0.00556606303562107	0.0764887742051986	-3.16582056428606
SNORD57	-0.618879419342429	-0.336188469132021	-2.38932656065395	0.0187998654827828	0.154134628506732	-3.16617119037111
FGD3	0.231894291393465	3.04709774106165	2.67660580469438	0.0087238602295292	0.0978523396905743	-3.16666754221566
OAZ2	-0.136946358098225	5.67385101671636	-2.77580124054511	0.00660060602925959	0.0837964704995098	-3.16996575166716
KCNMB4	-1.21595724181677	-0.720370796775317	-2.51827390875946	0.0134185868639299	0.125510316953223	-3.17002943017451
ZNF695	0.28230977318366	2.96596103382575	2.61006270953793	0.0104774404066298	0.109025953795733	-3.17094606774371
SNORD1B	-1.91361272209666	-3.46685051858772	-2.81780673688399	0.00585304627289249	0.078930201912214	-3.1714418570498
KBTBD2	0.159279920906314	6.50568561243074	2.78924357161253	0.00635238959108158	0.0820343690909768	-3.17279348518311
C7orf43	0.190744746280474	4.81015115078866	2.75456936491433	0.00701074519459528	0.0866575777046649	-3.17328798436044
ODC1	-0.138556055523051	6.8973706332747	-2.83232283369614	0.00561328673938859	0.0768050617570194	-3.17399545873426
ZNF787	0.23298523639861	5.5830131322277	2.77729117344025	0.00657266406248235	0.0835902918486348	-3.17429359012935
SOX18	0.55690392335468	0.485401515516369	2.41247591203799	0.0177114380298254	0.148623226096739	-3.17830586982293
MIR4635	2.24053150210125	-2.93144261380514	2.91449556411652	0.00441761101416458	0.0669204045297903	-3.18000489921187
B9D1	-0.292345911488541	2.64371734914005	-2.56192968511306	0.0119380086577629	0.117398284628979	-3.18158438275678
RAET1K	1.33122290646127	0.322470876239217	2.53866625907494	0.0127076060458471	0.121164198124713	-3.18162072280237
EIF4G2	-0.128333833018337	10.0673311403398	-2.89358610107485	0.00469733847804158	0.0693977815430807	-3.18367757874997
SMARCA4	0.146516399408769	7.95960077190405	2.85862753984617	0.00520161042501753	0.0737843365122928	-3.18395634505104
ZNF197	0.333484793035385	2.7075680587141	2.50088282461192	0.0140529119993471	0.12891985752994	-3.18678175219439
LOC283922	0.363393012742744	2.31517447450413	2.51935184146302	0.0133801291549919	0.12537501532632	-3.18746728284338
CEP164	0.129429469508469	5.49547847066389	2.7688797206956	0.00673183872786197	0.0850969545614237	-3.18797949622319
B3GNT1	0.222401976321541	2.36445574107963	2.65851993972613	0.00917202303975934	0.101182660499298	-3.18905066569343
COL6A3	-0.570859536634875	-0.0860620628706884	-2.37508355318962	0.0194986890837721	0.156852369522369	-3.19260426975255
MIR3177	2.69895949609186	-4.21707653230463	3.14720728667633	0.00218605127503542	0.0417170159863099	-3.1933964913394
BZW1	-0.137424252142312	8.44603001808009	-2.85160230688651	0.00530875777266135	0.0746200464102036	-3.19502448962886
GLI3	0.301629667922661	3.8206089120095	2.61136957589107	0.0104401381153926	0.108717851707238	-3.19548353252742
UBL5	-0.224173855506288	5.61503179009065	-2.77818920117348	0.00655587480283616	0.0834746557456904	-3.19601354613349
LOC285033	0.604468598572661	0.450685329246865	2.37198752879777	0.0196536080968156	0.15775871228157	-3.19828601134265
ZFPM2	-1.75790238376004	-2.26700726048817	-2.69489876311866	0.00829086726223592	0.0954998846642697	-3.19869981776336
DGKE	0.256129009142625	6.24282021972757	2.76571264655705	0.00679267719100532	0.0853607547552876	-3.20343372737743
LOC100128098	-1.83770517391798	-3.11408350632045	-2.79224875316652	0.00629807778405441	0.0820343690909768	-3.20505053782354
ENO4	0.535158877582529	0.825217741022748	2.38068984353138	0.0192209160194485	0.155963640896691	-3.20704498636496
ABCA11P	0.2960362213383	2.69734239066273	2.53901397935145	0.0126957819716085	0.121120512089663	-3.20872864289734
SPTB	0.349723681383318	2.31157832390329	2.46122753014239	0.015600836020809	0.138119842039179	-3.21115196341298
SNRNP40	-0.162596850457021	5.17617985928904	-2.75928573681617	0.00691768069339999	0.0860158304211312	-3.21129352615843
FLCN	0.18866672039959	5.96977715283135	2.74001795462039	0.00730511710782921	0.0885295496458955	-3.2140425554633
D2HGDH	0.204782424321827	4.82962342080058	2.74102563968995	0.00728437453051109	0.0884062987287863	-3.21741683999585
ST13	-0.106501253582889	7.76029882398676	-2.82387363143881	0.00575172266623724	0.078204723471668	-3.21812798020033
NIF3L1	-0.155644907355191	4.84199746930476	-2.74445613811983	0.00721416149449966	0.0880011938978937	-3.21834459743747
C8orf82	0.288296387272344	5.17623335176614	2.73737954418719	0.00735968230686965	0.0888688280867062	-3.22176482725062
SIN3B	0.173615974017616	6.37823226244561	2.79020066257818	0.00633504608359195	0.0820343690909768	-3.2227609838441
JUB	0.171226897464804	5.9178823686548	2.74953466623422	0.0071113496357938	0.087314406337907	-3.22331063617922
SUCLA2	-0.16776199806671	5.17470021989875	-2.75401792242765	0.00702170060236392	0.0867288928167904	-3.22574076870944
DNMBP	0.188039421654015	5.61070575171225	2.7294405142416	0.00752611680053615	0.0901968582440828	-3.22773478702015
ATG16L1	0.122326531213954	5.91666001766437	2.75096447540213	0.00708264590092888	0.0870957132699519	-3.22893586132802
ACTL6A	-0.126211098744281	6.5589143102422	-2.80473174653986	0.00607698917214252	0.080214338527949	-3.22996782375627
PTDSS1	-0.0913777024897175	7.31614614131706	-2.82197616522759	0.00578323845009339	0.0785055842851963	-3.23020744943039
ZMYM5	0.224986552980361	5.37768604896849	2.67343825834897	0.00880088689847919	0.0985840807033931	-3.23039278658784
KIF18B	0.253469956960253	4.33111745231674	2.67781643647519	0.00869458268102006	0.0976680131602954	-3.23178584461843
SMAD6	0.254200148833095	2.86086918789797	2.61482239926321	0.0103421596658753	0.108169029551031	-3.23484258690918
CREBBP	0.220510430419576	7.43844363884613	2.80280952468584	0.00611056507319681	0.0805264931531394	-3.23668145723464
GGH	-0.171067249736085	5.51657692867777	-2.75216361186029	0.0070586544512643	0.0870567382322597	-3.23884247038271
MAL2	-0.149855132953311	8.79610042678119	-2.85154719520729	0.00530960626812619	0.0746200464102036	-3.23897393756204
GPR26	-2.10880126764125	-4.00935969044343	-2.86891128411846	0.00504833949823982	0.0726578569436856	-3.23900850203604
KIF7	0.319166152691403	2.57271133252787	2.53044738349658	0.0129899821707999	0.122933465968225	-3.23943008637051
FGFBP1	-2.08177663176389	-4.06554394448068	-2.87583555760269	0.00494748610956894	0.0718720457101694	-3.24017110134032
SNORD65	-0.679814594620546	-0.809774826364064	-2.34880593287322	0.0208486641211549	0.163850121598776	-3.24178583942321
B3GNT9	0.363820425769498	1.87197287348669	2.46283741791631	0.0155351424025743	0.137719878019917	-3.24269628873769
IL17RE	0.480279120638701	0.945897732621467	2.36698142441584	0.0199064138531143	0.158694794069955	-3.24327664724464
STX8	-0.22311556085811	3.40910115443539	-2.61506682737107	0.0103352552853814	0.108169029551031	-3.24351337842685
CLNS1A	-0.138252236865442	6.85839112483716	-2.80790256496837	0.00602197229267621	0.0797707915605544	-3.24352564709393
CNN3	-1.70462117368409	-2.48735198380628	-2.61951755624139	0.0102102614687615	0.107792565806271	-3.24417934508224
SLC38A3	-1.1514557879422	-1.67754741651674	-2.46677168330209	0.0153756384174523	0.137038396430074	-3.24511976683102
SEPHS1	-0.113476696739327	6.51657750161483	-2.79962703791207	0.0061665274513439	0.080847776680617	-3.24547756867
FUNDC1	-0.226707472793737	3.57128176505023	-2.64209805702614	0.00959691904658929	0.104287767469239	-3.24764455224549
PP14571	0.332111332952171	1.33759342036646	2.42769933067608	0.0170265850923532	0.145235086638138	-3.24790552397138
RAC1	-0.106865012571308	8.42505273526123	-2.83396684632829	0.00558670775469454	0.0765209668218767	-3.2502716483192
FUNDC2	-0.162473116481553	5.64357443815867	-2.75139725369309	0.0070739786276041	0.0870957132699519	-3.25255306945364
MRC2	0.277041916639467	3.77431941566124	2.59777077549465	0.0108342286592554	0.11102428927536	-3.25378036271618
RIN3	0.323820570052682	1.9126762175944	2.49519801820798	0.0142660139311007	0.130303013098705	-3.25623702165698
KRT6C	3.71997425096152	-3.59522536727136	2.80776747195123	0.00602430696848722	0.0797707915605544	-3.25680413059509
COG1	0.136816981479996	4.94342374082878	2.71746114829151	0.00778374623375084	0.092126944099964	-3.25936884295132
RAB33B	0.240633519452586	4.01200661921048	2.62373550810943	0.0100930676928046	0.107188277610575	-3.26082722956343
ZNF587	0.268161368131481	5.16052140959549	2.69528181564697	0.00828201285329525	0.0954998846642697	-3.26320546993291
NDOR1	0.203783011122335	5.75756314606423	2.77248727911412	0.00666314483440594	0.0843561197657872	-3.26325064721419
RIC8A	0.142018811754694	5.77657748157688	2.76165187454964	0.0068714172479838	0.0856315812632497	-3.26334334746935
MAST4	0.2358273366857	5.46595194890028	2.73629465454604	0.00738222652115025	0.0889639887887829	-3.26440787524159
MARCH3	0.395336498155153	2.20203618799967	2.41399254333418	0.0176421268831762	0.148623226096739	-3.26463151665674
TRIM62	0.226644568842764	4.03473984914578	2.62870760014914	0.0099564832427146	0.106162634526557	-3.2648146605759
SLC6A16	-0.715704877588505	0.108585997744594	-2.3425660635269	0.0211811355367093	0.165452270301694	-3.26490704892652
ROPN1L	-1.21845007241161	-1.42260775722263	-2.49174856412574	0.014396727722529	0.130924890936148	-3.26516948495084
PAK6	0.277464730188127	2.01813861515919	2.51210517106508	0.0136405847467269	0.126812978882576	-3.26678929986396
FLJ10038	-0.236134416488694	3.10460370874812	-2.61497525124837	0.0103378415554428	0.108169029551031	-3.27215176324061
PGK1	-0.110490693991519	9.16465232936247	-2.84542310765271	0.00540467072541045	0.075287592057763	-3.27421063445137
FAM151A	-2.34638505402631	-4.66342160350222	-2.9757882509298	0.00368358228515276	0.0588388062434525	-3.27553868564399
LHX2	0.317172254310562	1.98993589714465	2.47514025229647	0.0150412168988285	0.135097114581488	-3.27623860022082
FOXJ2	0.19778219515767	4.89181244391308	2.68658257408201	0.00848523150953382	0.096535382153363	-3.27663681206371
SPINK4	-0.654146224686874	-0.0209429174624507	-2.3309376429702	0.0218132504933218	0.168604036120716	-3.27679149742718
MUCL1	-0.545954016551261	0.532734416186757	-2.36767195463326	0.0198713719050988	0.158629510138841	-3.27907283447699
PSMA4	-0.183324216480916	8.77743756077005	-2.83420052643806	0.00558293918830281	0.0765209668218767	-3.2804223347753
C10orf137	0.186760243108207	5.70640561798565	2.71500130488791	0.00783763067397129	0.092437613111069	-3.28221995217783
PI15	-0.423829774730258	1.182736977371	-2.45012088581261	0.0160608594191114	0.140555632090643	-3.28260497043783
CSE1L	-0.120477350397378	9.06587088157329	-2.8440767276313	0.00542577876930561	0.0753660499483946	-3.28274025655515
RNF223	0.289820004645598	4.80921584590639	2.69725299169628	0.00823658405194453	0.0952522367994106	-3.28620484419869
LOC100132215	-1.0362072982994	-1.35778668954667	-2.39233132463829	0.0186553118756227	0.153434211852297	-3.28645729213531
LOC100129794	-0.401870923288614	1.22479900407641	-2.41096360105497	0.0177807929073243	0.149130381435352	-3.28677960122275
EEF1A2	0.199775569242561	10.8535901241982	2.87153377428955	0.00500992244345464	0.0722292611589099	-3.28699707001661
HIST2H3D	0.901242507578937	-0.692292875644776	2.36989739938772	0.0197588103246592	0.158335574446383	-3.28794160387047
SNRPD3	-0.141953457639233	6.70476708890019	-2.79216152129616	0.0062996483020901	0.0820343690909768	-3.2889795407248
CATSPERB	-0.629454046248876	0.411883840974209	-2.32260027840934	0.0222766690378511	0.170583797156145	-3.29110394610512
YWHAE	-0.10772947918124	9.64473973749612	-2.84492827218622	0.00541241980637856	0.0753055813992305	-3.2922028442875
RAB10	-0.133879187822394	8.23075261987082	-2.81239874885844	0.00594473989998614	0.0793386874329304	-3.2922103301101
LHFP	1.2399929703401	-2.342072844071	2.44251844774283	0.0163826852514519	0.14229480433036	-3.29373337335559
C2orf61	2.6069978021724	-3.19290582300104	3.049919791678	0.00294666224584361	0.050388526993342	-3.29392768752008
AP3M2	0.187160444478691	3.80401777990663	2.62910844696425	0.00994554504792527	0.106162634526557	-3.294976818076
PMS2CL	0.24572770797475	3.24023420135453	2.54379398563989	0.0125342392414728	0.120574049227625	-3.29634253230462
C2orf28	-0.186263463176796	5.68076860586076	-2.74217028007519	0.0072608779187622	0.0882911371314644	-3.29793741961584
CRYBB2P1	0.257517203687246	2.84025116413386	2.49802962145803	0.0141595086195838	0.129755409399408	-3.29833907791721
FOXD2	0.469907290056807	0.782096609975619	2.3436288257037	0.0211241804238293	0.165161661247368	-3.29869483818345
PBXIP1	0.225224830710602	4.02271315273026	2.60987656694884	0.0104827633164039	0.109025953795733	-3.29911476504828
ALDH18A1	-0.097875547344759	6.62955257920379	-2.78764842273062	0.00638139182635079	0.0820343690909768	-3.3000232090805
FHOD1	0.167641302368606	5.80322089414269	2.74524928573699	0.007198015935233	0.0879325189925761	-3.30135191583031
FOXA1	0.117410132768777	7.78031688061499	2.80256539961104	0.00611484138265794	0.0805264931531394	-3.30151020048647
ETFA	-0.125666590197442	8.27996256176559	-2.81895357044096	0.00583376859222552	0.0788077107725199	-3.30200320755323
PSMC3IP	0.221951548457529	3.32537301069759	2.5668029346121	0.0117822085656453	0.116780675238584	-3.30204853517158
HIST1H3J	0.735328517745769	-0.545720286141707	2.34126629258565	0.0212509769396169	0.165819272199742	-3.30257858707631
SERINC1	-0.160775932821169	7.55714135292819	-2.78131459923907	0.00649774816029249	0.0829529314753676	-3.30401986998248
MEST	-0.12138902467109	6.6680476367913	-2.78634718073651	0.00640513992953692	0.0820343690909768	-3.30450969639813
C14orf2	-0.209692775412377	6.92970185585534	-2.78263663063136	0.00647330278114162	0.0827672138469514	-3.30569721033773
PAFAH1B1	-0.108940944763272	7.65184450993045	-2.78974272523694	0.00634333898993051	0.0820343690909768	-3.30874241024399
H2AFY	-0.0982309054561661	8.47261156498326	-2.81730824618208	0.00586144381036364	0.078930201912214	-3.3092614190101
NCRNA00312	-0.414321871156207	0.379924323868288	-2.40272555757235	0.0181628510067183	0.150641203979467	-3.31038924810908
EPHA4	0.189371093699555	6.04658292354693	2.74327421043802	0.00723828242031737	0.0881066348005665	-3.31146580944459
BRD7	-0.162028011056927	4.81836237769903	-2.70294107003668	0.00810675994599341	0.0941510092616624	-3.31151644713529
PEBP1	-0.12645550113321	8.25287597522817	-2.81356463411438	0.00592486163617364	0.0792065435678401	-3.31279282164689
ZNF765	0.224794066692375	4.22341565708615	2.61407411193902	0.0103633225162265	0.108322628600857	-3.31323871929059
GGTA1P	-2.01502967376331	-4.1671708038957	-2.96645418626779	0.00378757114857368	0.0600410804632666	-3.31453789923882
CRYZ	-0.187098061670675	4.46341661007515	-2.66967567320331	0.00889318480717137	0.0992454133756163	-3.3152891045394
TRPV3	0.505527124443523	2.72892811198053	2.36438050611068	0.020038893388879	0.159358275337904	-3.31873230016972
TTC7A	0.148103267445076	5.25366543884195	2.71514352246581	0.00783450608919607	0.092437613111069	-3.31967465467895
IGBP1	-0.129641795763031	5.75416392489584	-2.71460271714736	0.00784639386889028	0.0924757512778866	-3.32045096105217
AIG1	-0.179845398203266	3.7880740369054	-2.60951822464791	0.0104930173053565	0.109064774030319	-3.32223517459345
SNORD83B	-0.64232979300868	-1.61993781601925	-2.30347522014895	0.0233726805949072	0.174580040316761	-3.32226012866061
CBFA2T3	0.158224014920581	5.74981133419748	2.75100620459347	0.00708180976670576	0.0870957132699519	-3.32282512532746
COPS3	-0.118255482100456	7.11750714760689	-2.77815824742892	0.0065564528525701	0.0834746557456904	-3.32339664652374
USP19	0.170787202539414	5.20812292231138	2.70969087684315	0.00795511768222982	0.0930359357465815	-3.32447027586718
SRSF5	-0.162972160981286	7.61341204794608	-2.78749488952157	0.00638418966685763	0.0820343690909768	-3.32454844391972
ANAPC5	-0.0988275962585083	7.38334839209261	-2.79126804666769	0.00631575499244462	0.0820343690909768	-3.3261370733572
PAK4	0.206491567690969	6.5452475058549	2.76619505162411	0.00678337807306581	0.0853607547552876	-3.32718995726044
FLNA	0.174824504591875	10.5615685601662	2.85444605235558	0.00526514404877846	0.0743701596889958	-3.32731394134654
CCDC66	0.280635966469656	3.13814781792839	2.55440752718575	0.0121821383777256	0.11869962545657	-3.33038513232474
CEMP1	0.304860466905594	2.36912327468306	2.48289893924496	0.0147369945262088	0.133006743905189	-3.33167890174511
PAPOLA	-0.147563849861463	9.01237394068776	-2.80944859245212	0.00599531273805749	0.0795127757583454	-3.33168290419731
NACA	-0.15151233165545	9.45086809695857	-2.82529772952498	0.00572817263049958	0.0780749462693357	-3.33201870466368
HOOK2	0.170366711962118	6.44461870603474	2.75467762203982	0.00700859630106089	0.0866575777046649	-3.3320410599239
SNORA34	-1.54806379743441	-4.13557914966811	-2.63871891141186	0.00968653053575822	0.104874286875828	-3.33217201883243
ZNF28	0.260841634007757	4.04365937792509	2.59448565611366	0.010931422252387	0.111654867149337	-3.3323124848446
PSMD1	-0.101390601083152	7.60190733939773	-2.78720238742069	0.0063895230436343	0.0820343690909768	-3.33323889859719
CTR9	-0.138258478054004	6.01680180097996	-2.73067048485016	0.00750010926105423	0.0899797900156893	-3.3334219162869
EXOC3L1	0.613702251101204	-0.529684145063464	2.29694574520913	0.0237576068375441	0.175884115427661	-3.33376430452711
RUNX1T1	2.04924598126671	-2.24395271466732	2.70596343375087	0.00803853709884529	0.0936839682516297	-3.33797559069365
FKBP1B	-0.871651437726829	-0.994158451319313	-2.34422804841528	0.0210921268907915	0.165086931196118	-3.33841074899522
ZNF281	0.338202472512634	4.91519521695779	2.61506438501485	0.0103353242542087	0.108169029551031	-3.33941679543249
PRDM11	0.563446501839655	0.489084937654135	2.29961846903144	0.0235993741622296	0.175411525995168	-3.34145178565417
PHF7	0.445398833582962	1.13646866253066	2.33506225233056	0.0215871562274199	0.167528353015021	-3.34561350830847
GLB1	-0.138600132779296	5.86825041055091	-2.72905042163262	0.0075343823826228	0.0901968582440828	-3.34825668072203
HES4	0.425098077634905	4.61656570496365	2.63864429174102	0.00968851789184128	0.104874286875828	-3.35296611244518
ZNF777	0.181106744403601	4.59919645625865	2.65346443825786	0.00930097540337901	0.102066609347842	-3.35334342600944
ATP1B3	-0.132288290315239	6.92077092927149	-2.75609801910534	0.00698045713987846	0.0864749371906129	-3.35647234887145
DCAF13	-0.138519269748053	7.1731724586828	-2.77190033755534	0.00667427741175256	0.084433143293608	-3.35869466827071
MYNN	0.17592744392006	4.99047211956877	2.68087903279583	0.00862091545484309	0.0972848785875815	-3.35964798265121
ASAH1	-0.152830680389048	5.32974030201778	-2.70519083341799	0.00805592692251492	0.0937559651023935	-3.3608658688664
NOL9	0.145979882543219	4.94902957717781	2.67734322065719	0.00870601615667877	0.0977177276538897	-3.36247638804416
FAM110A	0.210392373765538	3.78387910923139	2.65760380411217	0.00919527032985369	0.10123877616621	-3.36505437352108
CDK2AP1	-0.115238844408656	6.97555780155385	-2.76362427491356	0.00683306816979751	0.085472125708073	-3.36635657914774
CECR2	0.400355064834795	2.87448429930002	2.39651059187033	0.0184558970283661	0.152498232165215	-3.36637803532259
FLRT1	0.509582955136378	1.04730592805112	2.2906838472839	0.0241319932802169	0.177437071394787	-3.3664862389422
ANXA2P2	-0.619375756978523	-0.26551268701566	-2.27845372931675	0.0248782117763211	0.179802598853584	-3.3670958138271
BLK	-1.34510463467763	-3.41966069413896	-2.49697519744167	0.0141990852193798	0.129946149861767	-3.36841534569753
ATF7IP2	0.323122702543037	3.58779953813788	2.48813943025563	0.014534639631497	0.131749221245071	-3.37349970764459
HOXB6	1.73736215404295	-3.14973900504378	2.56687421641593	0.0117799433036879	0.116780675238584	-3.37392402563773
ESPL1	0.168612697024513	5.89644998544105	2.71871619665196	0.00775638364140723	0.0919332105024057	-3.37409280992991
KLHL20	0.209221402955628	4.24757298182104	2.60329749441384	0.0106724736295947	0.110152776167737	-3.37439236355321
AMZ2	-0.118172258902251	6.7514097930775	-2.74880175201127	0.00712610412368906	0.0873731417628855	-3.37484436531068
ZNF346	0.179027877722009	4.32352898613977	2.63915468214653	0.0096749319603564	0.104862969607907	-3.37702877352601
CWC15	-0.209700607748003	4.48355111029906	-2.64506767483899	0.00951878812084075	0.103670394727244	-3.37739916210108
THBS1	-0.173810627270991	7.25997724538851	-2.7741508915017	0.00663168298484747	0.0840214138171129	-3.37743641779577
DNAJC22	0.216384982910749	3.47110982826327	2.54230100500938	0.0125844957044051	0.120609229891387	-3.37792728815059
ZNF568	-0.926849988118617	-0.403755311315429	-2.31416294780873	0.0227544723402715	0.172220846356829	-3.37800107694866
INPPL1	0.128233432389646	7.83444608080089	2.77553844997307	0.00660554559917545	0.0837964704995098	-3.37975451467724
SORCS1	-0.642397309637822	0.140926951899766	-2.27018860641686	0.0253939265839193	0.181456450923757	-3.38098271151843
AKIP1	-0.230344117855053	2.35855797552029	-2.4837869018193	0.0147025305596919	0.132767343995836	-3.38424488277034
ZSCAN2	0.224706249023784	3.89411826456174	2.54717858813804	0.0124209749194439	0.120004843762438	-3.38983395546356
ST3GAL1	0.158148102448992	7.13246190133523	2.75480055523531	0.00700615681722441	0.0866575777046649	-3.39049204155969
ORMDL2	-0.165483549804419	4.79981429173958	-2.65587126491939	0.00923938020019847	0.101590660399815	-3.39122506857407
BLM	0.16127211480141	5.39932825669596	2.70895966166279	0.00797141980102136	0.0931454408096118	-3.39128669009363
SNORD60	-0.473976293795297	-0.391431592827468	-2.3005062909928	0.0235470184713127	0.175256046690802	-3.39136898489001
SNED1	0.448996493274054	1.19444831608088	2.29060836565726	0.0241365376806309	0.177437071394787	-3.39161538809057
CA2	-0.166624348726653	4.851421931952	-2.67996327158018	0.00864288344434744	0.0973357459415937	-3.39197007373825
DHX37	0.161698725962604	5.63471954045759	2.72489032411077	0.00762304515571661	0.0908903193113587	-3.39224838009889
EAPP	-0.170671420162765	5.72507064838728	-2.68614327058729	0.00849561295226898	0.096572703328607	-3.3954069214944
ABCD1	0.208237328920019	3.95374346934992	2.62858289433371	0.00995988839824009	0.106162634526557	-3.39568973513623
MTCH2	-0.103918692382596	7.28054030559639	-2.75826810773676	0.00693766491544342	0.0861362346294549	-3.39606795481935
SNORD95	-1.05124608057261	-1.36513468970114	-2.34722795698677	0.0209323022826422	0.164352968720614	-3.39626437862439
MYPOP	0.286480240309197	2.16589213822148	2.45350799586598	0.0159193025454145	0.13975559882914	-3.39846923706699
ASB18	2.12932687784036	-3.06009679901608	2.7065152461367	0.00802613770744878	0.0936046910874291	-3.39974275130542
PARK7	-0.162162241220252	7.55374395180315	-2.76172657955557	0.00686996119995374	0.0856315812632497	-3.40063433675551
MIR3682	-1.26287600939324	-1.68563815521361	-2.36690641281076	0.0199102237211538	0.158694794069955	-3.40206141811927
SBNO2	0.215359829026134	5.78696928394447	2.71036450060171	0.0079401263727601	0.0929473666138007	-3.40250255903881
PPP1R3B	0.219408774945851	3.54032445579826	2.58106038355438	0.0113368517200992	0.114077923084801	-3.40405429481702
ZNF772	0.328594330654103	1.86896600763123	2.37579825805219	0.0194630809060778	0.156787870045023	-3.40507691881825
NCRNA00235	0.872008306951584	-1.37012947726267	2.27280087857048	0.0252299237640825	0.180937069052537	-3.40555338934302
MAVS	0.134717522488594	7.42158692710207	2.76209490009769	0.0068627865124943	0.0856315812632497	-3.40638632761247
ABHD16B	0.382524923341397	4.339732522253	2.54801458054765	0.0123931409037694	0.119874429424314	-3.40816176312636
PRNP	-0.160857637181203	6.66236760372295	-2.69134992149094	0.00837330994890477	0.0958488949934862	-3.40843543150559
MIER3	0.262578155239988	5.92714004846678	2.6717839673263	0.00884135983051156	0.0988579589934611	-3.40846050957531
NAE1	-0.167742341603494	5.33556588920873	-2.69487454157997	0.00829142744155223	0.0954998846642697	-3.40985905696635
FAM110B	0.286106737691939	2.52806558614193	2.40816816223543	0.017909628669834	0.14953601092077	-3.41114686196189
TPCN2	0.19037574630305	4.17709293049577	2.60717797974983	0.010560206657532	0.109558868573551	-3.4119954211181
ACP1	-0.135525249662455	6.83262752490224	-2.73762653802657	0.00735455849949484	0.0888688280867062	-3.4135081237816
DDOST	-0.123315303055627	8.09757238704251	-2.76547520866287	0.00679725845091338	0.0853607547552876	-3.41407706370706
C2orf49	0.249195247748695	3.30146105922829	2.50266925257609	0.0139865371024315	0.128593098681179	-3.41610537525321
WDR62	0.159714144212097	6.50067091391038	2.71819333368011	0.00776777245896044	0.0920029933453643	-3.41796341058581
GDI2	-0.113601237898511	8.86156477381415	-2.78210346128938	0.00648315136793873	0.0828298116710521	-3.41853162162353
CCDC157	0.405843589727223	1.19225230093405	2.30127370551365	0.0235018458154532	0.17499771568016	-3.41898756897615
PRKCG	1.46661582526907	-1.65831206151091	2.4127158838565	0.0177004550325795	0.148623226096739	-3.42120626533359
SPG21	-0.0964747288556254	7.07488410820871	-2.73883340140645	0.00732956920584442	0.0886973338629103	-3.42178515188695
AKR1B15	-2.16764701410251	-4.05929555345119	-2.71253385439342	0.00789202242599829	0.092556930611778	-3.42263280051077
KRT75	1.71736858813605	-4.4349689782158	2.5696937640007	0.011690654989175	0.116655437970741	-3.42367886521992
ITPKB	0.220688257644079	2.80019746262175	2.53265501065223	0.0129135862688422	0.12236080269695	-3.4244756209623
ARHGEF18	0.187380942487191	4.78388780600274	2.6152432575262	0.0103302742370806	0.108169029551031	-3.42474303455685
KCTD8	1.0410265084496	-2.04700171547458	2.31589456229885	0.0226556805893141	0.171900458234609	-3.42532525685256
RMRP	1.59532546637445	-0.758782760562575	2.32487228524766	0.0221495293763445	0.170115362364841	-3.42585897207001
MIR98	2.49223026545776	-4.06048890849736	2.91214919257483	0.00444821921547298	0.0670815087997099	-3.43018434918812
HCAR2	-0.53642941047243	-1.38414406925615	-2.26115667027307	0.025968206642062	0.183400459409563	-3.43020969352094
LENG1	0.277521505126958	3.15636648687498	2.47517342664084	0.0150399042456455	0.135097114581488	-3.43026726347609
SCARNA6	-2.34611542503474	-3.13842344384993	-2.66976953298388	0.00889087174817889	0.0992454133756163	-3.43238576487468
RPL39L	-0.282436278248758	3.40751984737065	-2.54897329854517	0.0123612898511398	0.119745154942146	-3.43301924454802
CEP97	0.320680938293779	3.58594467736913	2.49521424378872	0.0142654015983571	0.130303013098705	-3.43647905270749
SUMF1	-0.161752770852952	4.22862996949284	-2.62097337016321	0.0101696740876561	0.107575983201746	-3.43695269761489
LOC100129534	0.389188401861151	0.220434355724582	2.28110134866848	0.0247149685247637	0.179596507637492	-3.43757244653201
TRIOBP	0.176777543236052	4.74157566779258	2.63814186568579	0.00970190868537762	0.104874857501011	-3.43886153683126
HAT1	-0.145360410920584	6.84893852445026	-2.72775377679472	0.00756191611564608	0.0903970586976877	-3.43889506046483
GNL3	-0.161739741243683	6.43580240233139	-2.7213058438568	0.00770020049813572	0.0914617564849586	-3.44460407191758
HDX	-0.641563382479405	0.452755465868967	-2.23281379659232	0.0278450110476753	0.190696136265898	-3.44641869397327
SRFBP1	0.280060204496067	4.07287897609214	2.57632230412458	0.0114831416119392	0.115134328727861	-3.44740041468153
GBE1	-0.159852436040308	4.91003962218924	-2.634934519555	0.00978778722397161	0.105335233934171	-3.44744428806313
ZMYM3	0.151094693232078	4.781226718806	2.66794249851306	0.00893599497176011	0.0995322493762773	-3.44796490696456
SNAPC5	-0.198578294807477	3.75097745786865	-2.56654665363194	0.0117903561509529	0.116780675238584	-3.44901771747126
TMEM14B	-0.166744572023546	5.99258835884129	-2.6970414445185	0.00824144861568686	0.0952522367994106	-3.44991481190351
TPK1	-0.569040485434829	-0.146557707814245	-2.22998147705714	0.028038933714626	0.191085219007092	-3.45135009326785
SLC6A9	0.25951387230164	3.98393855401789	2.5012733580429	0.0140383776310217	0.128857204995174	-3.45147111794332
HIST3H3	2.14516965473969	-3.69715506913437	2.79989630455577	0.00616177445281405	0.080847776680617	-3.45316617921961
TRIM21	0.549175772762466	0.950175285041623	2.29759276902512	0.0237192157357203	0.175755500205665	-3.45505091638739
FAM83H	0.192539069799405	8.27237188169899	2.75751955379948	0.00695239863000986	0.0862551295907159	-3.45539467068377
RBM33	0.182543160595583	6.48375812059085	2.67970765638128	0.00864902440302338	0.0973393567403519	-3.45707963307701
RAB7A	-0.0881705723323858	8.60384147926901	-2.74767102639264	0.00714892179645328	0.0875245740291982	-3.45718300852576
MUC1	0.215228988230773	3.86474489842433	2.59058546835016	0.0110478343296467	0.11211406634042	-3.45869764922669
GPR160	-0.191284258511413	4.02774941342676	-2.59821296073843	0.0108212058881747	0.110958827267832	-3.460668491103
ARFGAP2	0.115065339693869	7.07189583502331	2.72048286148665	0.00771801506590887	0.0916082923791766	-3.46206070495015
SERPINE3	1.62148142248486	-1.86267159136581	2.53497064638395	0.0128338866185353	0.122089829242539	-3.46429486508335
CPZ	0.362019549155839	0.299820242473587	2.29860371129712	0.0236593409622567	0.175646542915392	-3.46507516798096
YEATS4	-0.205816305840921	4.59324160863053	-2.63231564640806	0.00985841853497695	0.105774560016289	-3.46548762087903
C9orf163	0.45234498635853	1.07358756402679	2.25826494721136	0.0261544660163894	0.184321181945211	-3.46569115263229
ZNF189	0.283094265628048	3.6232423510435	2.44900497652515	0.0161077418690179	0.140744971273488	-3.46640778990997
GBF1	0.15188952400605	7.31005331935503	2.7156341606185	0.00782373524163872	0.092404059449976	-3.46691168648031
SNORD4B	-0.914151574584884	-1.98879122990868	-2.2661257332309	0.0256508620431845	0.182236625662794	-3.46793125239472
ZBTB17	0.223194307640021	4.51926520481044	2.58921700067204	0.0110889443832283	0.112326775206002	-3.46874309826004
HIGD1A	-0.183336960107359	5.03184879390646	-2.63835461106038	0.00969623649537391	0.104874857501011	-3.46945598749711
HUS1	0.166949815359534	4.03375372216796	2.53408990925324	0.0128641476410517	0.122238639289176	-3.47042663559609
ELF4	0.135811070542381	6.4714403128305	2.69079584160674	0.00838624869834435	0.0958657711764258	-3.47171734592956
UCHL1	-0.550811570085082	0.129322505926747	-2.22377352979222	0.0284681172943173	0.192753357745005	-3.47177870870104
PRKAR2B	-0.200301061957923	4.66793508908884	-2.61994148283914	0.010198427517791	0.107743841950434	-3.47215673941661
LOC650623	0.442997301168541	3.05005499252836	2.407412498876	0.0179445978440118	0.149573043526831	-3.47219270000837
RIN2	-0.519006071800957	-0.260773875670286	-2.22501070943793	0.0283821298348143	0.192326879804471	-3.47229300213159
LTA4H	-0.121094436764464	6.17739595532068	-2.69027343362583	0.00839846448080995	0.095874348107212	-3.47262479973196
ATG2A	0.217050338427157	5.53361537055911	2.63793663498128	0.00970738336591518	0.104874857501011	-3.47549311018936
AMH	0.392640759309375	3.24278418295489	2.47513796156293	0.0150413075430956	0.135097114581488	-3.47713725988838
COX7A2	-0.211056633886457	6.88983463458544	-2.71265453338154	0.00788935424981595	0.092556930611778	-3.4776635600945
TXLNB	-0.935937869999837	-1.76649292249564	-2.27422176721753	0.0251411094481837	0.180687543795198	-3.48106695431417
ZC3H15	-0.141119186240541	6.90784692401456	-2.71171111219839	0.00791023488980721	0.0927055138732556	-3.48255391487919
ANAPC2	0.186050139525565	5.3489856959227	2.66698696781617	0.0089596768308816	0.0995885862343934	-3.48359737816497
PGCP	-0.406466266817329	0.50286924667235	-2.24693539667162	0.0268955582881393	0.187651780062929	-3.48408293756133
DNAH8	-2.10165187959984	-4.08275978723302	-2.91214290952619	0.00444830143858397	0.0670815087997099	-3.48419963349587
MFI2	0.240367294903756	3.36368490396743	2.49361449138342	0.01432588760945	0.130635847535683	-3.48488729090535
MAP1A	0.363515408644717	2.95257317279547	2.39189379969858	0.0186762987796847	0.153485219062136	-3.48691965869551
IRF1	0.231370391028215	4.07008065927904	2.51241103847482	0.0136295001750086	0.126812978882576	-3.48886737285251
SNAI2	-0.662335452971459	-0.326977245839998	-2.2087124499783	0.0295333153931597	0.197003710473109	-3.48965480205636
CD9	-0.112979327357629	7.10275787304381	-2.71922072858062	0.00774540850887885	0.0918682353918368	-3.49023795724546
ZNF514	0.235934591522618	3.13507831005062	2.51406854803162	0.013569572772719	0.126427596128664	-3.49037998091273
ZNF304	0.44362675789904	1.20167232740371	2.23940543509785	0.0273982362439988	0.188796086915795	-3.49072649679704
ZNF750	-0.353048347041634	1.28371278239414	-2.33469521637077	0.021607191343216	0.167599222164951	-3.49207533769756
TLK2	0.134966692830755	7.05630957373983	2.69990695955772	0.00817577688564409	0.094739907313023	-3.49436009567126
TRADD	0.239772555509532	3.85406389965407	2.56230619089444	0.0119259058071632	0.117398284628979	-3.49438861151146
RASA2	0.409486944071945	3.06286198646659	2.43889763691779	0.0165379738433305	0.142906564242418	-3.49554597873943
LOC642587	1.88216977492004	-3.75882131746511	2.53365103201911	0.012879250829358	0.122243241129502	-3.49556223649488
ENO3	0.286957095348739	2.64273980058718	2.41298017946736	0.0176883658009118	0.148623226096739	-3.49600274873613
GATA3	0.156183137455175	8.8585694612958	2.76446456335756	0.00681678996445187	0.0854356408067633	-3.49755955872054
POFUT2	0.153249116783314	5.7830081776635	2.6185197000856	0.0102381657257195	0.10783478629494	-3.49863761804081
SPTLC1	-0.145804995465395	6.66972546413255	-2.69403056867494	0.00831096775895161	0.0956430444934192	-3.4991885025399
LOC100131496	1.19877253228037	-1.56279757779786	2.31366649970191	0.022782865619205	0.172220846356829	-3.50029528135963
PGBD4	0.426620728353317	0.866357359332362	2.24805595926581	0.0268214481396198	0.187290980662631	-3.50102087203976
PPIA	-0.144338308664514	9.24110541315034	-2.75877074406823	0.00692778756059729	0.0860775030931866	-3.50177932117085
CDKN2AIP	0.192628416527239	4.64731006199635	2.5526443361846	0.0122400082285581	0.119041802190463	-3.50241187849323
PCDHGA5	0.661077950142807	-0.437015883804406	2.19874866444584	0.0302569917914511	0.200165320696293	-3.50265655565043
TSC2	0.158874455698638	6.34636416647165	2.69037823086345	0.00839601264851304	0.095874348107212	-3.50268494405656
TCHHL1	1.44812998838726	-2.43511291366052	2.32828731445583	0.0219596325535105	0.169318992542605	-3.50283081765212
CLEC18B	-1.61037884035211	-2.80337327208024	-2.42917259077196	0.0169615765343497	0.145105568995315	-3.50294406908952
YY1AP1	0.124419836962987	5.81444452404521	2.62904332334262	0.00994732138313198	0.106162634526557	-3.50302134845298
INO80B	-0.940729272257868	-1.36496798269501	-2.25690967543525	0.0262421635169397	0.18463354760509	-3.50366109040912
DCAF12	-0.132862413280878	6.24737672245818	-2.68415642986489	0.00854270933894018	0.0968598447352106	-3.50366550725091
KIF27	0.343680169302117	2.74254233135734	2.37355017761618	0.0195752802967328	0.157317149294839	-3.50715884933506
NDUFA9	-0.13734821315647	5.36363589172701	-2.65182632406449	0.0093431103322688	0.102260587170722	-3.50734723654617
PCNA	-0.183783920606352	6.98449839496626	-2.72457155188873	0.00762987806009977	0.0908903193113587	-3.50766241109928
TOMM7	-0.204209109511161	6.64889642326095	-2.69254224185522	0.00834552861700296	0.0957274489648543	-3.51128030885952
MIR4639	-1.25991381465333	-4.1677623844718	-2.3851294857828	0.0190034439791621	0.154936082694364	-3.51136717066856
SNORD69	-1.52344238278149	-2.70406598895737	-2.4041563527957	0.0180959753111492	0.150416049256292	-3.51381383511559
KLRG2	0.447617343055393	0.85116600717731	2.27432788322976	0.0251344875834586	0.180687543795198	-3.51422453065723
SNORD101	-0.655026213198781	-1.48608353799625	-2.19065862234306	0.0308559099613384	0.202604726420661	-3.5159581690772
CPT1B	1.19306405936861	-2.15418934844705	2.29490071442407	0.0238793086943911	0.176575679381078	-3.51688076069842
TPD52L1	-0.120901623519412	8.28238880494752	-2.73597691002061	0.00738884121188827	0.0889639887887829	-3.51702764413666
CHCHD3	-0.11186109934088	7.10419370527829	-2.70406756725235	0.00808127060103151	0.0939202012033711	-3.5179256816411
PDE4B	0.242059713616831	2.81924528340757	2.45483540013721	0.0158641311009051	0.139417618776425	-3.5184866340427
ABCC2	0.507649049909503	2.00741849229129	2.22452571911898	0.028415810911409	0.19247712502325	-3.51878614214334
HNRNPF	-0.0791089608914142	8.72827354609955	-2.74200204665413	0.00726432699670504	0.0882911371314644	-3.52189096653463
PLS1	-0.192900747976816	4.90457122293471	-2.6228692199696	0.0101170373783433	0.107283077378119	-3.52478949340656
LOC728537	-0.574404996949336	-0.296256699590094	-2.185606141569	0.0312351731342358	0.204292935274524	-3.52615552667222
CEP170	0.277724546561678	3.80267702278848	2.46829141803718	0.0153144179105392	0.136596440072457	-3.52713848045822
CDA	-2.24928474521388	-4.10744534882543	-2.71366352941324	0.00786707773616519	0.0925304687563074	-3.52773589753038
FRMD5	0.265577515084659	2.2191896633259	2.33426340003054	0.0216307836185505	0.167633561277404	-3.5289197592176
KCNQ4	0.359451464037486	0.59340430722683	2.27880076790422	0.0248567606975641	0.179777067221984	-3.53026449304246
NDUFS4	-0.203899746000915	4.85288699312392	-2.59918626454435	0.0107925909377738	0.110945372979744	-3.53045306998689
TPBG	-0.135126444660997	6.9236303665459	-2.70068739330962	0.00815797352695049	0.0946143892265741	-3.53137383505906
CHADL	0.901160071545979	-0.936993947920042	2.21036105258062	0.0294150451634523	0.196639746149242	-3.53289111639089
SNORD58A	-1.29036078566117	-2.49011005030546	-2.3245535633814	0.0221673260645187	0.170136007849018	-3.533368544493
SUMO1	-0.175969707362811	6.71069601585222	-2.680613591973	0.00862727783329815	0.0972910279730804	-3.53451482246602
LOC100132163	1.80415589160147	-2.78470043088388	2.46483782201192	0.0154538576868168	0.137442069176965	-3.53651910578392
KCNH1	0.545438232016881	0.732449919490592	2.22022776350946	0.0287158215579091	0.194090706233069	-3.53655107554205
ATP6AP1L	1.33868339393287	-1.9938426785906	2.31772691621011	0.0225515538013501	0.171588801534931	-3.53753658466355
RQCD1	-0.169105071142353	4.76340189983237	-2.59861137556143	0.0108094842986676	0.110945372979744	-3.53933988164823
WEE1	0.16865699465352	5.09931219314206	2.59251089454328	0.0109902255172565	0.111860323451796	-3.5400202846465
SHC3	0.719248985191832	-0.53857420645982	2.17814187517107	0.0318029072768996	0.206712717177951	-3.54054164255878
VPREB3	1.64546798297428	-1.78600122982453	2.44178300978862	0.0164141208891885	0.14229480433036	-3.54813571988532
RIMBP3	0.798212189474814	-2.2869051973167	2.18177276327745	0.0315256283667262	0.205363086655235	-3.54818166503473
NCRNA00263	-0.233476818199017	4.04512980841165	-2.46645186012057	0.0153885498980913	0.137038396430074	-3.54859280306023
OXCT2	1.25613618015285	-2.50181656039745	2.28914153778136	0.0242249983110119	0.177770457109857	-3.55038896201813
GORASP2	-0.0983882197796664	6.99557259136759	-2.68366321963481	0.00855443713434967	0.0969271047661679	-3.5511137225178
B3GALNT1	-0.151284574614569	5.32832180549795	-2.64890834964746	0.00941859387438924	0.102873536788585	-3.55111733720546
EZR	0.0811332206759765	8.16263350951487	2.71028084175662	0.0079419867789477	0.0929473666138007	-3.55256480105119
NUP62	0.138049362800333	6.69305190622262	2.687227582644	0.00847000979819632	0.0964373458030837	-3.55289877992683
SF3A2	0.207841600581942	5.66776790233895	2.62616887810489	0.0100260122147633	0.106731399286888	-3.55311030996082
PLK2	-0.113263916011313	8.56393687860043	-2.73293909423293	0.00745235442038241	0.0895935496274097	-3.55332138364318
SNORD15B	-0.660708920572964	-1.58286647226	-2.16789822523149	0.0325966551008476	0.209972829574453	-3.55332141349315
UBA2	-0.126580113961824	7.71813876788369	-2.70483239392665	0.0080640063488072	0.0937847303042084	-3.55415971598997
CPEB1	0.361637791049676	1.99619911014924	2.26574373141372	0.0256751368105484	0.182331629732319	-3.55446994483547
KIAA0664	0.171836543385345	7.80493029820278	2.71351419207699	0.00787037117982441	0.0925304687563074	-3.55491536931108
TMEM217	-1.17311365621074	-1.11757097493485	-2.26456082101324	0.0257504343006254	0.182474550695994	-3.55525038838191
LOC100132774	0.399780642789769	0.64946305555981	2.21781760344349	0.0288852672706943	0.194475527308813	-3.55601911183073
DISP1	0.305450154591402	2.75862653767538	2.36110238434373	0.0202069793702533	0.160466060298251	-3.5563134613486
ANO8	0.208040498889545	4.36184977079879	2.5722197194095	0.0116111822252345	0.116209103252437	-3.55669266281164
GLYATL2	-0.372805674815267	0.352086965930446	-2.2098237635679	0.0294535445833161	0.196664897563131	-3.55817580008707
CHAF1A	0.147258093427393	4.89135304869752	2.621292735319	0.0101607898738048	0.107550031550324	-3.55889991160509
C6orf204	0.382106002645863	2.68788011123469	2.29595815983082	0.0238163106636291	0.176240698910856	-3.55968204333496
RBM12B	0.245280545083913	5.29746805809427	2.62241106974867	0.0101297349228726	0.107289225364231	-3.56144608944937
TBL3	0.200768563995643	5.40927862036349	2.64472751396789	0.00952770848455955	0.103670394727244	-3.56275974894265
PLD2	0.189295026812144	4.29255215375737	2.54615153130581	0.0124552472940365	0.120225874351155	-3.56339061530205
CLCN6	0.243327583153339	4.38614004906444	2.49415484239527	0.0143054315076224	0.130520478196114	-3.56685876256109
SBSN	0.815481100367301	-0.976072767418364	2.159811160197	0.0332354116886947	0.21231055197927	-3.56714574907977
RFWD3	0.143694792020767	7.05403156818072	2.68306042382117	0.00856879055650417	0.0969583580967359	-3.56782751251616
DCLRE1C	0.184973442515058	4.44624870584054	2.52991789692895	0.0130083655341776	0.122933465968225	-3.56801723816647
KLHL11	0.566063208380712	3.23444741040291	2.28795644062571	0.0242966767781409	0.178140123821845	-3.56937065675782
MIR200A	1.09180097308319	-0.678776093164162	2.24518111022205	0.0270119412746042	0.187915019083394	-3.57061267923377
TOB2P1	0.396793977018171	0.791873615960838	2.25309179449002	0.0264906013552686	0.1856006774468	-3.57278561942211
ZNF12	0.19551094124725	6.14830872012269	2.61747832177548	0.0102673605316183	0.107986260710588	-3.57605247416013
PTK2B	0.231435667463907	2.99963223223681	2.40259966256485	0.0181687458733319	0.150641203979467	-3.57639246239299
SMG9	0.159629284328346	5.75635829523366	2.61738973525924	0.0102698475037549	0.107986260710588	-3.57654515115868
LOC646471	-0.412591513580621	1.08278256617643	-2.22854771743112	0.0281375499371614	0.191445233990678	-3.57729856916273
RDH14	0.582156753741898	0.44987971862843	2.21388141121697	0.0291638798836144	0.195642489840982	-3.57745514084091
KARS	-0.0923283525030456	8.09164943055218	-2.70535495116711	0.00805223007336242	0.0937559651023935	-3.57797333921946
ERN1	0.556777856376662	5.72509399850033	2.50487947208284	0.0139048051501949	0.1281233946732	-3.5794153106249
ZNF513	0.322383516390171	2.46405070483723	2.31574032257909	0.0226644648653021	0.171900458234609	-3.5794192574851
UFC1	-0.148597834108801	5.52067002088774	-2.61711258721297	0.0102776316565526	0.107986260710588	-3.58023568813557
DNASE1	0.24130186089923	3.14122249140073	2.41713468863657	0.0174992962273474	0.147956638071869	-3.58050615626058
KIAA1522	0.129115242958852	7.90563550538039	2.68937263672991	0.00841956632304455	0.0960496774806256	-3.58050650266543
C1orf101	1.68110398886851	-2.67555489470907	2.46472247006083	0.015458534568397	0.137442069176965	-3.5805503810243
KLHL18	0.168478643223151	4.42247740418764	2.54453081808548	0.0125095026743488	0.120442672841572	-3.58105727204794
SATB2	0.193513606723273	4.76134878804223	2.58410632109801	0.0112436966632838	0.113550472824129	-3.58112362329044
UQCRH	-0.171555545266179	7.30202808644943	-2.68207674938697	0.00859226019020457	0.0970925401493117	-3.58145112395708
TMEM183A	-0.303853582924503	2.22687960003538	-2.34521358725424	0.0210395021645788	0.16492630704675	-3.58225016801678
ZNF687	0.147633390514981	6.43838451805292	2.65359024379095	0.00929774661205247	0.102066609347842	-3.5829859335903
DSTN	-0.149334259442181	8.86659553044338	-2.71626171649031	0.00780997830930759	0.0923067683709259	-3.58307285710758
UQCRFS1	-0.155945595105615	6.58417489616339	-2.67226299216104	0.00882962295339391	0.0988397685893975	-3.58307973544928
EBAG9	-0.175247625564793	5.18419402453527	-2.60688733721423	0.0105685781874208	0.109577744331324	-3.58324058015646
OLFML3	-0.25456360992489	1.72385187236337	-2.429150898064	0.0169625321326142	0.145105568995315	-3.58411759164289
ITM2B	-0.129977804529884	6.77127331261363	-2.66283990145589	0.00906311853575197	0.100312107473141	-3.58538263904816
SARS2	0.181299628472559	4.86310687615175	2.5877326129174	0.0111336927508195	0.112650334564235	-3.58696863409694
AZU1	2.36629130053444	-3.6833053399926	2.74128694788365	0.00727900443104331	0.0884052796694033	-3.5873319313422
WASH5P	1.32386961698156	-2.42699973968605	2.27620898763125	0.0250173568734973	0.180262936817048	-3.58772029981584
LOC100130331	-1.79191437523694	-4.84180644543304	-2.68225173970201	0.00858808080840555	0.0970925401493117	-3.58780756035676
KLHDC9	0.614075289667326	-0.390471932026299	2.14743039709708	0.0342343729042939	0.215298267930127	-3.58856386672783
SNORA41	0.785224205734681	-1.84635995090173	2.15280914038951	0.0337972233831945	0.213695562896236	-3.58861211819323
CCDC136	0.541559588317258	0.511903330183126	2.18414283918962	0.0313457713282476	0.204608344070739	-3.58879041378792
UTP6	0.136379702744319	5.22673579226971	2.60721029738771	0.0105592761656857	0.109558868573551	-3.58886906341269
EBPL	-0.169129134728618	4.58705573985507	-2.570456200802	0.0116666153817034	0.116554644948392	-3.58894064005268
ZFP64	0.168769363236787	4.14791326369587	2.55427395261351	0.0121865138070396	0.11869962545657	-3.58913962294888
ADAM9	-0.145031131344812	6.45437901013212	-2.63437768386403	0.0098027667036483	0.105360842128415	-3.59366631480859
MRE11A	-0.193801224863225	4.44370890427632	-2.55255344486874	0.0122429980726858	0.119041802190463	-3.59367667163644
MYO1F	0.7786508078398	-0.724625905403128	2.15366882831143	0.0337278046127245	0.213632581124793	-3.59760887583191
SPSB1	0.189628088043078	4.81058564964061	2.50983745071896	0.0137230189780368	0.127153757540825	-3.59790704914841
TM7SF3	-0.11882186570731	5.72103102091751	-2.63456622250333	0.00979769249014808	0.105360842128415	-3.59790714675592
NDST4	-2.38360656768398	-4.26655620024327	-2.74485093960363	0.00720612067212223	0.0879672716208556	-3.59815146737666
LOC100507321	0.250532462177994	2.84335280148261	2.38051203605769	0.0192296715814982	0.155963640896691	-3.59843868380643
FOXN2	0.296915567412682	5.58610146744435	2.54466137029615	0.0125051244215926	0.120442672841572	-3.59858462168913
MIR659	-2.37946647626812	-3.9291563888228	-2.6190888650003	0.0102222410461026	0.107792565806271	-3.59930052821014
UBE2A	-0.125754840283115	6.72013276878552	-2.64901299675313	0.00941587729270886	0.102873536788585	-3.59982783713956
ZNF70	0.367977684363656	1.85245581798469	2.26707347796296	0.0255907234832639	0.1821188338443	-3.60057159725979
LOC387647	0.171421133863702	3.77619687379283	2.49723680013389	0.0141892570287602	0.129946149861767	-3.60202990182041
C9orf131	1.38412486587037	-1.24627274524218	2.20266110121006	0.0299710043527387	0.198981769271617	-3.60223331044348
ABCG2	-0.118821848958308	6.45212908677705	-2.6531052787053	0.00931019880188521	0.102077593332835	-3.60232520653936
LOC100329135	2.23784542153774	-3.76610666908002	2.62368126990686	0.0100945669239809	0.107188277610575	-3.6041684602025
CCNT2	0.198444061250551	6.1840903869911	2.6204311307646	0.0101847743810826	0.10766761488573	-3.60475786605229
HCFC1	0.202842731005421	7.39430547924821	2.67776822415098	0.00869574692631427	0.0976680131602954	-3.6056756342202
STAT5A	0.769762338482892	-0.763300241452246	2.13476800792712	0.0352829062893184	0.21931340209893	-3.60632583069732
PTRH1	0.275456726950938	3.0443849465463	2.43665283051404	0.0166349065568069	0.143255498072111	-3.60742705819433
DCTN6	-0.166372263357005	4.23680090434559	-2.51684555128897	0.0134696995659322	0.125917974030547	-3.60763003020369
TMEM104	0.187804765418933	4.99567733220112	2.57929612250288	0.0113911264451246	0.114486297276601	-3.60968118820874
HIST1H2BJ	0.514366146561432	2.44799596448047	2.19083267131343	0.0308429168553548	0.202598955808701	-3.61009509138181
BMS1P4	0.33595503579904	2.83108729665291	2.33452787831409	0.0216163311534202	0.167599222164951	-3.61020323089887
ZNF295	0.300784390459832	6.42766817643158	2.56162415844637	0.0119478379967433	0.117398284628979	-3.61044758143492
HSBP1	-0.136278574130681	7.29132213222202	-2.67171420752365	0.0088430702376356	0.0988579589934611	-3.61352629766658
C20orf30	-0.140152826856564	5.29537700280632	-2.5997520193472	0.0107759892582007	0.110945372979744	-3.61414977765144
DCAF4	0.143936008763909	5.10598164736627	2.58271421305927	0.0112861860551475	0.113785842375737	-3.61681942043387
DLEU2L	1.36826174418752	-2.25760255887436	2.24910022133198	0.0267525454788636	0.186887874097124	-3.61860831291139
SS18L1	0.127160536396507	7.04079053803401	2.64871103784841	0.00942371791198945	0.102873536788585	-3.62016437325539
FSCN2	0.458758919115509	0.830172594831925	2.18604867418837	0.0312017930016043	0.20419788653996	-3.6203095035831
ZNF747	0.26150276133946	1.90909403263035	2.32069962033136	0.0223835228671789	0.170955837810575	-3.62094500180624
CD200R1	-2.35733647692231	-3.1556428443102	-2.71631289760449	0.00780885731633795	0.0923067683709259	-3.62154202173513
TRIM13	0.257518947428051	3.68834555471175	2.44185130427018	0.0164111994380646	0.14229480433036	-3.62182196390863
VPS29	-0.163970830967983	5.71608822593759	-2.61321126024306	0.0103877740116535	0.108510388863769	-3.62211417143846
PRPF38B	0.153340929608264	6.43510947495446	2.64432941040059	0.00953815794758064	0.103716614769401	-3.6225621550499
NINL	0.164405639852385	4.89813747363302	2.56009663452319	0.01199709052523	0.117608055066791	-3.62609715524535
SNORD48	-0.534174069352581	-0.345694311272043	-2.13480623378346	0.0352796995030496	0.21931340209893	-3.6266122016669
IQSEC1	0.158280899839252	5.70133464801741	2.63055338617862	0.00990620610284964	0.105995771506115	-3.62704869004433
EIF2S2	-0.135930067770751	7.53336128782536	-2.6580214702214	0.00918466527849055	0.101238298424529	-3.62922898274741
NOXA1	0.238310535002375	3.73426641500372	2.50150915996663	0.0140296083840152	0.128847430320851	-3.63002775122877
GUSBP5	-0.873608205632971	-2.01420135513203	-2.13215591684492	0.035502635106143	0.21966188291348	-3.63035905926443
TIMM8B	-0.207774549824502	4.52273593204322	-2.55329983415264	0.0122184652519336	0.118941567446646	-3.6317677472211
LOC100288615	0.45975854602401	0.800409715881187	2.17063281072353	0.032383092649056	0.209183021036235	-3.63176810826894
PPM1J	0.495464348578851	0.96198054257289	2.15597538803875	0.033542164085077	0.213172480869679	-3.63193694550846
PDIA6	-0.0914557423005036	8.32363954336066	-2.67924177718281	0.00866022697925533	0.0973998897115442	-3.6323392525659
VARS2	0.148903655519032	5.46504882398926	2.59522024325774	0.0109096207042591	0.111523530964565	-3.63574084033815
ZNF586	0.302373301626941	2.14355623430086	2.29719189801931	0.0237429949360024	0.175853785345308	-3.63717930257197
SPHK2	0.247762874830842	3.62176638872718	2.44907875120486	0.0161046386232466	0.140744971273488	-3.63738401472841
DERL2	-0.167206898683178	5.43177942282928	-2.58293266904615	0.0112795088629863	0.113785842375737	-3.63752616146131
LOC100286922	2.02864054845961	-4.09832796335564	2.58998558093041	0.0110658385567877	0.112160656984071	-3.64074117955638
SELT	-0.1436336107078	7.12230934055577	-2.65617805293089	0.00923155553700732	0.101571404474283	-3.64190806029175
ZNF397	0.350871330299997	3.49787770586083	2.37562071796515	0.019471920956919	0.156787870045023	-3.64191927409208
TGFB1	0.221015876516467	5.58451972240267	2.60154002080012	0.0107236730436585	0.110568870519202	-3.64262689437094
PCDHB7	-1.05825954932434	-1.88782985345004	-2.18596064059367	0.0312084308775495	0.20419788653996	-3.64305943909456
AGBL2	0.447595917370947	0.244099409873795	2.16261834274352	0.0330124646116303	0.211938755533553	-3.64340645895694
RGPD1	-1.78043075570388	-2.65986256942491	-2.438623372262	0.0165497897591193	0.142906564242418	-3.64450162686393
KLF11	-0.163075757060769	4.71299190209244	-2.54033308600063	0.0126510161862292	0.120977452107223	-3.6452392363136
CYP2F1	-1.40853015438044	-3.62904312500103	-2.3180653070936	0.022532370403649	0.171588801534931	-3.64549089870696
KCP	-1.65143861748351	-2.66046343948709	-2.4932201373455	0.0143408332279913	0.130690941585218	-3.64638381223996
RPN2	-0.0969394815303897	8.97539690667134	-2.69156550708541	0.00836828054392519	0.0958488949934862	-3.64695075933324
ATXN7	0.22905139492925	6.43897667729425	2.59206480865167	0.0110035482466914	0.111868292326849	-3.64787406411125
SCARNA16	-0.733020605556637	-1.46472659132402	-2.10778491854114	0.037610479812055	0.226280702809849	-3.64876518705489
TXLNA	0.110808969085399	7.00944894442058	2.63013547603829	0.00991756935111459	0.106049507562686	-3.64880000624885
NAP1L3	-0.714476362349893	-1.02236981547626	-2.1105057158867	0.0373699164142147	0.226280702809849	-3.64921454834523
CDKN2A	0.841191880240126	-1.37377311869969	2.13232737807509	0.0354881755377493	0.21966188291348	-3.64925465192313
C8orf73	0.211702076602744	4.91303896050672	2.57292577369506	0.0115890552295729	0.116057101592441	-3.64967211551135
BBIP1	-0.234845022980052	3.5705049592458	-2.40931510900352	0.0178566682366	0.149374305400959	-3.64985427496289
SEC62	-0.166348591988848	6.66944255300908	-2.63700184637836	0.0097323549290311	0.105076761674058	-3.6521733249864
KGFLP1	0.605345638027383	0.132231972959559	2.10793832581462	0.0375968805704402	0.226280702809849	-3.65323451186189
FAM71E1	0.448759630881062	-0.140627914299058	2.12684870312747	0.0359527308415329	0.22097518213664	-3.6536415925249
TMEM145	1.44580351106181	-1.94720852824295	2.27068018522255	0.025362993082714	0.181347027069393	-3.65629150603953
SERPINB5	-0.923479129772303	-1.16000460942312	-2.14621732830969	0.034333638668386	0.215538953862645	-3.65680004890462
MGST3	-0.203415120457465	3.5634336684517	-2.4574102704889	0.0157575973077668	0.13898620889605	-3.66026992476777
MCCC2	-0.113750448924468	7.53536169198387	-2.66361452401315	0.00904371501411082	0.100205626638137	-3.66120274761742
ZNF565	0.317706557383605	1.9174408606394	2.2250938875073	0.0283763568849831	0.192326879804471	-3.66162804105993
ZNF134	0.269702844878049	3.73358390106881	2.37653832818587	0.0194262697785393	0.156722110842398	-3.66237527968553
APH1A	-0.0975925886752229	7.76335300060856	-2.6640269812048	0.00903339874589905	0.100182069380912	-3.66295750041548
CDKAL1	0.181101438539188	3.9985136773792	2.45896180495723	0.015693712386512	0.13872180018606	-3.6653334301045
RPL38	-0.1926436781894	8.69634309892522	-2.68004583810831	0.00864090069268155	0.0973357459415937	-3.66558779064041
RDH11	-0.126005297901881	7.3816073804582	-2.64473849885745	0.009527420299069	0.103670394727244	-3.66629421756499
HSP90AA1	-0.134500142032202	12.9413910624577	-2.74996206468344	0.0071027584257768	0.0872788625368781	-3.66755542394216
NDUFV2	-0.156581785088588	5.64584126966117	-2.59868228847317	0.0108073992024976	0.110945372979744	-3.66869058570937
EPB41L1	0.132447481659889	5.6910242979106	2.61250104282595	0.0104079392525971	0.108585387436328	-3.67031133410923
SALL2	0.421078513965462	0.693966981540428	2.18501503113516	0.0312798089908686	0.204316147052361	-3.67032991671749
C2orf88	1.50141043899262	0.167559780945836	2.1887360129192	0.0309997543881032	0.20330976172025	-3.67132343215555
SREBF1	0.185185791649074	7.92284884067703	2.65469937938071	0.00926932462684085	0.101852946819505	-3.67184231947369
HSP90B1	-0.145023546510261	10.1756265670718	-2.69384393081631	0.0083152945882224	0.0956430444934192	-3.67350494034467
IER3IP1	-0.170631427643841	4.87969822293979	-2.55731733171238	0.0120871736114691	0.11814488105097	-3.67357748115129
ENG	0.468235611953036	0.347851757718074	2.12281680519285	0.0362979636996737	0.222117506371512	-3.67411112175708
NAPSA	0.540673235389411	-0.017490027640612	2.09764595573811	0.0385187505946394	0.229248250870018	-3.67601391400033
MGC16142	0.933881492302892	-0.75584295174337	2.14698580199232	0.0342707252993529	0.215386550133927	-3.67642224947407
GUCA1B	0.623013712437376	0.400910999929323	2.09033659366853	0.0391852251956499	0.231866321367733	-3.67668979312645
CTSL1	-0.18242163699979	5.80076434926204	-2.59260358884478	0.0109874589510817	0.111860323451796	-3.67738184011283
KPNA7	-1.02779412762961	-1.40118831229208	-2.12984870028299	0.0356977029173009	0.220460998371101	-3.67772066711993
ZNF85	0.241717235471974	3.63746457176739	2.39574280217488	0.0184923896609473	0.152636136287707	-3.6782025423083
PILRB	0.136911238417888	6.9553094564451	2.62278192345756	0.0101194556739474	0.107283077378119	-3.67884111239899
HPCA	-1.61460469037518	-2.31498124840654	-2.33345857561951	0.0216748159507395	0.167800405134173	-3.67924963157158
ABTB2	0.176085299746372	6.24925487726627	2.59125180266825	0.011027866834132	0.111979383687932	-3.67929901547811
KCNQ1	1.28132364035334	-1.85760081883999	2.24636204492838	0.0269335471764743	0.187760167978056	-3.67960605539825
CEACAM19	-0.829439746703919	-0.513222931164326	-2.09547513174223	0.0387156596250933	0.230092640927527	-3.68088906989687
PHLDA3	0.209363337981017	6.10035128560476	2.58267404989061	0.0112874140457634	0.113785842375737	-3.6811118540954
DFNB59	-1.43312833565157	-2.75363428475513	-2.32010868249858	0.0224168371107305	0.171030649561979	-3.6857387053157
ZNF207	-0.0968861959102245	7.08678737453412	-2.63396150227344	0.00981397597864751	0.105413573710277	-3.68585390905307
LEPROT	-0.162819313853567	4.86303123609136	-2.55432623865081	0.0121848009334868	0.11869962545657	-3.68655756869652
SYP	0.40110620244656	1.12300586793199	2.12788549629238	0.0358644158695103	0.220685638306132	-3.68946913716535
LPP-AS2	-0.400244250942345	0.459314421872823	-2.15196131243379	0.0338658059419618	0.213805865826111	-3.69214450047767
TAF1D	0.227080585917029	5.33949267427108	2.5400466355448	0.0126607252184246	0.12099312488739	-3.69219568636634
C7orf52	1.67822353131121	-1.58274463114178	2.30658006870839	0.0231915793813373	0.173837986573324	-3.69418947021463
SPAM1	-0.634033668601494	-1.74299114218295	-2.07901800785568	0.0402368798297904	0.234549173326391	-3.69500243439686
SRP72	-0.132003455082775	7.34650624666554	-2.63642209762962	0.00974787129452355	0.10510857480955	-3.69506561487197
PAG1	0.504889296699901	2.17336253438675	2.16015595800072	0.033207957476397	0.21231055197927	-3.69538646774207
ZNF627	0.242749907875071	4.4216070066446	2.43078794224423	0.0168905523826918	0.144749857689295	-3.69548791185694
REN	-1.57479017668095	-3.11904017837629	-2.26679375790032	0.025608460052801	0.182167539737577	-3.69825699005139
HIST1H2BC	0.345326683270714	2.17937831943654	2.23160809699746	0.0279274186478432	0.190947730771271	-3.6985845386163
TAF9B	-0.174779039157009	5.34181368121693	-2.55792452070359	0.0120674415249749	0.118020989510924	-3.69879017867891
BDNF-AS1	1.57966258281169	-1.90565634815207	2.28200937351244	0.0246592001466053	0.179596507637492	-3.69970967525571
TAC4	1.56234971694431	-2.01550742939085	2.35500180450442	0.020523115217002	0.161823941013268	-3.70088811468703
HOXB4	-1.77839499157222	-5.07807127195001	-2.68174349133213	0.00860022466632185	0.097116919189444	-3.70163406302027
THAP2	0.365211311838132	1.91852434398957	2.17169112444152	0.0323007689700391	0.20881254745069	-3.70202578040298
LOC389333	0.307692646007562	2.05367636827141	2.29768700772611	0.0237136286525434	0.175755500205665	-3.70225602069539
DCTD	-0.122581184441996	5.07052275552189	-2.55653666955704	0.0121125857945119	0.118324114969285	-3.7030030041013
TM2D2	-0.140143681290011	4.92664328998717	-2.51166765355919	0.0136564543456366	0.126878630274551	-3.70433476486251
NUDT18	0.289221970618406	1.63670905328981	2.24234105997182	0.0272012919596123	0.188370354754681	-3.70552509772165
EPS8	-0.135084085604875	5.92089986410978	-2.57930265220389	0.0113909251380399	0.114486297276601	-3.70581046064938
NKRF	0.153823944969248	6.12214882722389	2.56544137069829	0.0118255530344422	0.116885667226957	-3.70697464728166
MGC4473	-1.82404733396178	-4.78933258897861	-2.66034732787726	0.00912581139026341	0.100872484924498	-3.7080440934644
ZNF607	0.217681203333178	2.29955230221669	2.32047934744271	0.0223959356843955	0.170955837810575	-3.70806877691349
PRPF40B	0.24305074821566	2.81615620393118	2.31307701197823	0.02281662068682	0.172220846356829	-3.7088024153296
RBM7	0.249919523174182	3.62252784108895	2.3500752346634	0.0207816015273926	0.163429022336909	-3.71028887009647
DOC2GP	1.98921255469002	-4.07932922862585	2.45250870833106	0.0159609492998458	0.139900899418565	-3.71041992020846
ZNRD1-AS1	0.659106958577027	-0.306614225682042	2.07024148854067	0.0410689868318802	0.237004049612272	-3.7108126213626
CIC	0.189721562190431	6.56504236628236	2.59323634775231	0.0109685903245397	0.111860323451796	-3.7112851037957
RPL30	-0.175291536004458	10.22409384719	-2.69317933056755	0.00833071865093413	0.0956888315372407	-3.71197788054339
ZNF519	0.295217182199494	2.70801591195588	2.32637145635676	0.0220659882977078	0.16974774070417	-3.71307051009525
ARMC8	-0.148436062561132	5.0359726475894	-2.55440242664106	0.0121823054275231	0.11869962545657	-3.71426398274405
CROCCP3	0.450379903752267	2.17079906382536	2.158178808302	0.0333656540875829	0.212655182530768	-3.71432191100852
BANP	0.242731725473061	4.57536973070825	2.45445157924191	0.015880066432109	0.139484365026571	-3.7152791770267
ESPNP	0.852706203055938	-0.981989315185832	2.07373559570055	0.0407359512324244	0.235858194945768	-3.71539062885673
MCCC1	-0.106414012336593	5.476573075968	-2.56157591640498	0.0119493906952836	0.117398284628979	-3.71554362019127
SNORA39	-1.64197667838229	-3.71070941257812	-2.37185485561701	0.0196602711257848	0.15775871228157	-3.7164853308529
FBP2	-0.602984421384867	-0.128476233713413	-2.06454231930871	0.0416172205588277	0.238785924966659	-3.71670117075755
GUCY2C	-0.802504018340725	-1.49625609603308	-2.06323325835094	0.0417440310242604	0.239248517768928	-3.71724328367894
MYBL1	0.219651339423254	5.66144148760403	2.57152063516777	0.0116331282788213	0.116359113238641	-3.71733513051905
GPR3	-0.574457262788353	0.488488090500028	-2.06554120232626	0.0415206803359629	0.238376882230911	-3.71755304978659
CBL	0.288701448760225	6.63259100370006	2.56753351224492	0.011759010147437	0.116780675238584	-3.71814799532621
CCNDBP1	-0.169109385674654	4.6398558204646	-2.51892733984226	0.0133952623970008	0.125432457070236	-3.71855396191594
DENND4B	0.132914475064291	6.48585485053678	2.60442704429945	0.0106396837547907	0.109984356763464	-3.71867635230247
CHMP1B	-0.116894692802994	5.57736414324709	-2.56401937639518	0.0118709744998952	0.117126948398966	-3.72149212875422
LOC100505678	0.775343796288682	-1.09473751374811	2.07365610489881	0.0407435018654821	0.235858194945768	-3.72168896737988
SERP1	-0.116744086998603	8.51458877572485	-2.64009615462025	0.00964991641476304	0.104727580869888	-3.72199258601667
LOC100130275	0.513766327759169	-0.13720305650969	2.06450858987536	0.0416204838123542	0.238785924966659	-3.7223144008329
ZNF322	0.318198128921187	3.11932193092112	2.29479578478705	0.0238855679458069	0.176575679381078	-3.72241432467047
C1QL4	0.835853180094664	-0.268906165663226	2.07963161152045	0.0401792505692628	0.234307228133103	-3.7236111702512
ZNF653	0.299948518120658	3.27818824728859	2.33087865137889	0.0218164992923481	0.168604036120716	-3.72527906067618
NLRC5	1.95202967714535	-2.0995696038179	2.30301765231995	0.0233994749647304	0.174605533883502	-3.72540978790644
TTC23	0.181795439334532	3.69002304575648	2.4036025572838	0.0181218338224969	0.150556159387699	-3.72572123832212
SOX2	-0.350063210494834	0.937875315008156	-2.1894754805654	0.0309443604029753	0.203026082141765	-3.72737507141236
STAG3L2	0.266437695505015	2.60052898838028	2.32234239881224	0.0222911404124272	0.170616490735667	-3.72803918784011
MAGT1	-0.140891252960918	6.8706801480255	-2.5984830022037	0.0108132598634885	0.110945372979744	-3.73154726055954
LOC642846	0.201402327782697	3.09095349791911	2.38476707486191	0.0190211141283469	0.154936082694364	-3.73195050110138
SUCLG1	-0.129650484338478	6.47031835644719	-2.59936881512186	0.0107872315974706	0.110945372979744	-3.73302672448796
ZPLD1	1.71651566117528	-3.35094727026416	2.34020629556756	0.0213080851211547	0.166056111633826	-3.73368311156542
C6orf70	-0.206293284558678	3.62655686559031	-2.39459090550641	0.0185472589531282	0.152724942753381	-3.73435971910869
NFIX	0.232334471195575	3.14173443428771	2.38425076953791	0.01904631293347	0.155002694646886	-3.73458061455969
NFXL1	0.159974854206797	4.76136816676635	2.49304280423857	0.014347558523706	0.130690941585218	-3.73512199553779
IZUMO4	0.473068158391126	0.511646631909589	2.07439017387195	0.0406738202593918	0.235703687578277	-3.73524507363379
BPNT1	-0.145476919419583	4.73782363862647	-2.52289225191903	0.0132545119252104	0.124532841256864	-3.73842107835728
MCTS1	-0.175897692247136	5.98370665384611	-2.57547924831674	0.0115093488227822	0.115327950696351	-3.73866950694353
AMOTL1	0.173507531473213	4.55791686181616	2.50718482408854	0.0138200117129379	0.127624463094312	-3.73890287403699
FAM131A	0.241619314374645	3.79643891826634	2.38855783255985	0.0188370070027853	0.154250882747779	-3.74098382072705
ASCL1	-0.38259420197001	-5.77031168981624e-05	-2.2624791908435	0.0258834102583451	0.182980251326768	-3.74122336791136
MMP2	-1.78284767629157	-4.37069825928104	-2.37892655564859	0.0193079001329297	0.156143772641739	-3.7432421230227
PRKAG1	-0.116087469512106	5.89069663120846	-2.55945081258882	0.0120179689158096	0.117743709518453	-3.74452188871464
C8orf40	-0.228249738771375	3.31934180986477	-2.37720676010525	0.0193930750397998	0.156529819964098	-3.74665969942804
ZNF600	0.21529975105273	3.60534905405724	2.35995020241186	0.0202663535968867	0.160575894752079	-3.74963944280036
CARNS1	0.424151400691756	0.551090815273948	2.0744805091709	0.0406652522596438	0.235703687578277	-3.75119152373492
CHST3	-0.442410860080827	0.841967707495365	-2.08237759204554	0.0399222199014972	0.233907415835811	-3.75309886114973
BNC1	1.03362873206268	-1.49643428962206	2.10892284718669	0.0375097058431253	0.226280702809849	-3.75380149116414
FBXL16	0.193899200193757	4.65282904259475	2.52619746763215	0.0131381961897333	0.123787714409634	-3.75443163551841
C15orf44	-0.111244534146059	5.85020389605411	-2.57117971315713	0.0116438442471671	0.116396683317169	-3.7549632213874
OXCT1	-0.136961533413842	5.36570133890687	-2.54589189177739	0.0124639247902234	0.120225874351155	-3.75518356000955
LOC100288748	-0.272856209915634	1.69273654110287	-2.28433271902418	0.0245170103450449	0.178970965085348	-3.7553719064534
IL17RA	0.15125664332627	5.25852525261865	2.52141367200549	0.0133068440852435	0.124884209024474	-3.75565754373707
LRCH3	0.258043125035	3.93931501873746	2.40878064586617	0.0178813297902846	0.149374305400959	-3.75585784961291
NF2	0.129924210866069	5.55370235152744	2.54075950554582	0.0126365753982518	0.120977452107223	-3.75613911998774
CTSC	-0.162946212569439	3.53260246898881	-2.44141765464472	0.0164297576633536	0.14229480433036	-3.75771800599528
ANXA4	-0.119624446210777	5.66545008909151	-2.56284356280456	0.0119086510176747	0.117360211914904	-3.75852211827072
POLH	0.237974467950376	5.51816998546782	2.50356396069618	0.0139533998593142	0.128442591755297	-3.75902796339881
CD44	-0.116715746302419	6.09624291507758	-2.56790919436749	0.0117470969367255	0.116780675238584	-3.75926502195989
UNC5C	-0.262283402538889	1.72551459531189	-2.29381959854945	0.0239438685866166	0.176793491497826	-3.75983150998477
DCAF4L1	-0.956912518275022	0.250240261305635	-2.08817646563046	0.0393840815464876	0.232085843841019	-3.75991924895547
PITPNM2	0.204967799356747	4.65803460842671	2.48425460981979	0.0146844067037447	0.132685025736109	-3.7620610843804
GDE1	-0.0966715553387765	6.68785396022562	-2.59150835403068	0.0110201876538625	0.111969391447871	-3.76381435480858
CACNB3	0.153328334462516	5.27753474309444	2.53668515485635	0.0127751616328409	0.121669591769722	-3.76384725593903
SOX3	-0.254028235249149	2.27084667339098	-2.3204638466436	0.0223968094141934	0.170955837810575	-3.76426014894982
BRPF3	0.155445907703231	6.39370725580584	2.5700029834347	0.0116808999372988	0.116627683911275	-3.76478540457924
CSDE1	-0.106663872484264	11.2326822857315	-2.68888003333535	0.00843112628046375	0.0961159890350892	-3.76805012581832
NDUFB4	-0.157553672481218	6.12873028138196	-2.56640742434774	0.0117947846008831	0.116780675238584	-3.76986763935294
CTIF	0.194358363199176	3.59606020807827	2.37910041790871	0.0192993079013664	0.156143772641739	-3.77041032387378
RPA2	-0.131296282875411	5.58277401266441	-2.55872466764552	0.0120414830742124	0.11790501342689	-3.77066259360242
RGAG1	1.64915101064276	-3.04960188077288	2.25880173827156	0.026119802289116	0.184160022547713	-3.77123163820675
TICAM1	0.24903847989641	2.70419836135317	2.32963487496794	0.0218850964508008	0.168939554639989	-3.77169455761199
URB1	0.161013633224786	5.89593537352429	2.56784466495972	0.0117491424475152	0.116780675238584	-3.7734815036319
NOL3	0.197855822068995	5.16174028690795	2.53705853546228	0.0127624047406417	0.121617354348998	-3.77388729013374
FBRSL1	0.210178838028221	6.24403844881329	2.58215957498413	0.0113031547962315	0.113875880007335	-3.77465207741634
LOC100293516	0.207109495986723	3.66950617223613	2.41491490175167	0.017600092577326	0.14848161705537	-3.7752235015247
CEBPB	0.344347454005488	6.98346303410079	2.53311933479415	0.0128975695930722	0.122278318522981	-3.77627749682024
RENBP	1.09820286399452	-1.61546127087352	2.11764100859243	0.0367453458486967	0.22395377695831	-3.77639386798459
LSM1	-0.191303124650053	4.29682455558963	-2.47316753351324	0.0151194585185378	0.135580602822534	-3.77709679245372
ZBTB5	0.147038693435705	5.59405603989726	2.48206758565054	0.014769326873411	0.133226657298234	-3.77827334439066
VWDE	0.601184155336146	-0.693101542531722	2.02196105560113	0.0459159111673655	0.252764219342667	-3.77870975870243
[truncated: 14,725 more rows]
