# Supplementary material for: The transcriptomic response of cells to a drug combination is more than the sum of the responses to the monotherapies
Source: eLife. 2020 Sep 18;9:e52707. doi: 10.7554/eLife.52707 (PMC7546737; doi:10.7554/eLife.52707)
Supplement: Source data 5. [file elife-52707-data5.zip]

Archive with 18 entries (15 files):
- self-synergy/
- self-synergy/ss_limma_eb_M_10.csv
- self-synergy/ss_limma_eb_M_15.csv
- self-synergy/Icon
- __MACOSX/
- __MACOSX/self-synergy/
- __MACOSX/self-synergy/._Icon
- self-synergy/ss_limma_M_10_M_5.csv
- self-synergy/ss_limma_eb_T_25.csv
- self-synergy/ss_limma_eb_T_20.csv
- self-synergy/ss_limma_eb_M_5.csv
- self-synergy/ss_limma_eb_T_10.csv
- self-synergy/ss_limma_eb_T_5.csv
- __MACOSX/self-synergy/._ss_limma_eb_T_5.csv
- self-synergy/ss_limma_eb_M_2.5.csv
- __MACOSX/self-synergy/._ss_limma_eb_M_2.5.csv
- self-synergy/ss_limma_T_20_T_5.csv
- __MACOSX/._self-synergy
