# Supplementary material for: The transcriptomic response of cells to a drug combination is more than the sum of the responses to the monotherapies
Source: eLife. 2020 Sep 18;9:e52707. doi: 10.7554/eLife.52707 (PMC7546737; doi:10.7554/eLife.52707)
Supplement: Source data 5. [file elife-52707-data5.zip › self-synergy/ss_limma_eb_M_10.csv]

	logFC	AveExpr	t	P.Value	adj.P.Val	B
MYBL2	-1.43140275432622	6.80819821343856	-22.886237637485	3.67049614059501e-14	6.13853774553109e-10	22.5123810662302
MCM4	-1.05910219891765	7.70091955261513	-21.1800218973444	1.30470865435622e-13	8.34333945657691e-10	21.4020919511197
MCM6	-1.14471940815222	6.73951355701491	-20.7952437550304	1.75969843972653e-13	8.34333945657691e-10	21.0680204454661
CDC45	-1.62122309875957	4.53527892594109	-20.6354276172054	1.99553682290765e-13	8.34333945657691e-10	20.4856813631917
NEAT1	1.16787301677515	9.52282097707225	19.6158059076077	4.55043120517141e-13	1.26835685792145e-09	20.2352000987155
GINS2	-1.40235577439797	4.81902624055053	-19.8907477555286	3.62958818904561e-13	1.21402465747198e-09	20.12047480499
SCD	1.72168536068848	8.97843630396145	19.0249272170036	7.47205881914114e-13	1.56203389614146e-09	19.7385010350416
HMOX1	3.38711927808192	6.33757087857729	19.0258526771942	7.46617493175658e-13	1.56203389614146e-09	19.4876334622291
PCNA	-1.25346558214521	6.35100396933935	-18.5140232939893	1.1605728885914e-12	2.15660233208917e-09	19.2568378091927
RRM2	-1.33120759658329	7.21203476216499	-18.3063694640861	1.39243918382495e-12	2.32871529102885e-09	19.1227614990736
FTL	0.988550712391426	9.88285542080652	17.9743858273977	1.8704780120529e-12	2.84380675214297e-09	18.8652168048393
E2F1	-1.43500558433329	4.79433898005424	-17.8523885243198	2.0873471848615e-12	2.90906619330197e-09	18.5229707482234
ZWINT	-1.11236911098973	6.4304050839503	-17.6467599243863	2.51516685971179e-12	3.00454646870143e-09	18.5172377173848
MCM10	-1.56117421672822	4.52023404778705	-17.7077386796697	2.37939278286015e-12	3.00454646870143e-09	18.3682405983847
GINS1	-1.2055475697265	5.43330363390285	-16.8519859858234	5.26911837396053e-12	5.87471571240772e-09	17.7489610766407
ARF4	1.06073717140884	7.47152129263831	15.7573928365637	1.53795588258495e-11	1.49798754994196e-08	16.7778254016612
CLSPN	-1.44398073225425	4.46849607123713	-15.8365604200814	1.42021161978697e-11	1.48447619558233e-08	16.6780196752291
MYO15B	1.20979715871306	5.91642550560547	15.7106468053284	1.61228030967205e-11	1.49798754994196e-08	16.6363963875859
ASF1B	-1.19155666832413	5.90010215926713	-15.5022859366906	1.99276781829298e-11	1.71767873727887e-08	16.4980723225711
TCF19	-1.24013255615926	4.87756664311089	-15.4726515427212	2.05414821487547e-11	1.71767873727887e-08	16.3885326606203
MCM3	-1.11703416948538	7.08785287001127	-15.2121746707141	2.68779021503711e-11	2.07569262279078e-08	16.2274758298545
FEN1	-1.06862906119182	6.16313754373264	-15.1970127823712	2.73052126891875e-11	2.07569262279078e-08	16.2003754122258
POLA2	-1.02916592514462	5.39730360093069	-15.1178446138002	2.96558920726059e-11	2.156370169662e-08	16.0874493675019
NASP	-0.795856788664833	6.63763836159072	-14.950642923623	3.53506925574316e-11	2.16591552385905e-08	15.9536276023085
MCM7	-1.0757916422811	7.93903126925104	-14.9349406900323	3.59418282383709e-11	2.16591552385905e-08	15.9391893489632
GNS	0.695535854178287	8.56460683055699	14.8993780708002	3.7319531524212e-11	2.16591552385905e-08	15.901394310799
RRM1	-0.938827332299837	6.44952673080815	-14.8694453530493	3.85223044265357e-11	2.16591552385905e-08	15.8662409128447
WDHD1	-1.0702729441629	5.38651295787667	-14.8613923933998	3.88528257090239e-11	2.16591552385905e-08	15.8234947318052
PKMYT1	-1.08677453971109	5.04244137686182	-14.8170863804726	4.07256015452222e-11	2.19708051691063e-08	15.7498965470468
WDR76	-1.45498133158804	3.73555681834133	-15.0633916741665	3.13960268375489e-11	2.16591552385905e-08	15.732345779058
CCNE2	-1.64412147430713	4.58795745819316	-14.7814972185447	4.22988317073414e-11	2.21064269210493e-08	15.6930401232087
E2F2	-1.24360029285358	3.8758440161481	-14.9233992301359	3.63829695068515e-11	2.16591552385905e-08	15.6664676652551
NEU1	0.922432808001157	7.3788416835818	14.60562320778	5.10717140524386e-11	2.58825256306965e-08	15.5912833277477
FANCI	-1.03326820462836	7.25294515294075	-14.4577867264058	5.99298626211477e-11	2.94784418375316e-08	15.4327145246103
ATAD2	-1.22887953394023	8.01721731686393	-14.3084021304801	7.0543312107387e-11	3.29546559758051e-08	15.2665187924257
SEC31A	0.690787944420544	7.94414248075632	14.3033135336486	7.09380300842492e-11	3.29546559758051e-08	15.2635299523073
RFC5	-0.965268996405973	5.68901985573462	-14.1281734373987	8.60471411564596e-11	3.88933078027197e-08	15.0630815626851
TIMELESS	-0.769050597713603	7.24438689891545	-14.0007921011468	9.91483566637518e-11	4.00911724734725e-08	14.932323564258
MELK	-1.15265251892956	5.29865521271837	-14.0195489805802	9.70940428552181e-11	4.00911724734725e-08	14.9252693873106
CDCA5	-1.03617849627425	5.94637017799527	-13.9870419350579	1.00683403724339e-10	4.00911724734725e-08	14.9154916902613
DSCC1	-1.30890752495811	4.52867272125139	-14.0072466205569	9.84363130190991e-11	4.00911724734725e-08	14.8560174830607
FAM111B	-1.65346891162497	3.84610890172402	-14.0212684650626	9.69079782500333e-11	4.00911724734725e-08	14.8083029351544
PFKFB2	1.14460843537602	5.20875257793122	13.9297755843673	1.07351193734159e-10	4.17521247444204e-08	14.7451106614441
NCAPG2	-0.884034058423996	7.15378556518245	-13.7677956585956	1.28856939011167e-10	4.89773510914264e-08	14.6711273808886
KDELR3	1.22708316926694	4.81266700483179	13.71758305368	1.36411450016748e-10	5.06965575573355e-08	14.5251688388062
ALAS1	-1.37921053271999	5.00517645289567	-13.6121818918474	1.53829092618973e-10	5.59269074991242e-08	14.3972727094246
KIAA0101	-1.09623689616703	5.58254197878059	-13.4852824237801	1.77960670364344e-10	6.27782664840238e-08	14.3503164687145
TPP1	0.919214968152556	6.01248800738975	13.4745278108499	1.80181582829056e-10	6.27782664840238e-08	14.3348192551857
SHCBP1	-0.934935097464619	4.77441650652286	-13.3318198189602	2.12582720020083e-10	7.11046681923172e-08	14.1425780860047
UHRF1	-1.43636281460866	4.34233045844981	-13.2895933130792	2.2330667473458e-10	7.32270750639434e-08	14.0836345545199
MAGEH1	1.35940247524233	4.19339991150547	13.3375147397773	2.11178499347254e-10	7.11046681923172e-08	13.9948752646002
ORC1	-1.41194128490211	3.90649989521788	-13.2075933145755	2.45793289585431e-10	7.90509033658991e-08	13.9115927150903
DNAJC9	-0.834366959759285	5.81672269625317	-13.0635781424583	2.91256547118169e-10	9.02032313704492e-08	13.8679211645877
RAD54L	-1.17129355610375	4.08233899509387	-13.0741923801935	2.87620894519497e-10	9.02032313704492e-08	13.7700686240744
LIG1	-0.837070947432136	6.28963052859184	-12.9612205268477	3.28906630206593e-10	1.00011536065001e-07	13.7450649071715
RMI2	-0.996708114034911	4.81548383429927	-12.9285258495034	3.41986982071245e-10	1.0213196943142e-07	13.6906388804997
TRIP13	-0.784006692179972	5.81714753874875	-12.9122093520435	3.48718768253503e-10	1.02315310180203e-07	13.6898543575659
FTH1	1.21927118608112	12.1599928603655	12.8878779164795	3.59017831810692e-10	1.03520934813828e-07	13.5900958014215
FAM114A1	1.04610261146675	5.22334056329917	12.8223082289063	3.88399980577051e-10	1.08260021252843e-07	13.553140953154
EXO1	-1.48516760937547	4.20311603093669	-12.8352399585427	3.82410765522971e-10	1.08260021252843e-07	13.5337939059838
CHAF1A	-1.08787249687801	4.38080768985639	-12.7862800297204	4.05613119988321e-10	1.11204488830896e-07	13.4864375718529
TIMP3	0.837887804234759	8.17025137025607	12.7294492809681	4.34417936973725e-10	1.17180735128203e-07	13.4437212703846
BDKRB2	1.17702913486369	5.58432110329521	12.6491155485441	4.78864733058811e-10	1.27119584058342e-07	13.3719205408763
POLE	-0.785958473897149	6.92230149939482	-12.6240320713517	4.93704838149572e-10	1.28358822654521e-07	13.3304873362699
CDC6	-1.37645295525261	4.76561470142329	-12.6154657322739	4.98883249972727e-10	1.28358822654521e-07	13.3227923044622
UAP1L1	0.938805577205955	6.35404612802914	12.5731206202047	5.25334945595622e-10	1.33116691365775e-07	13.2845714257226
SLBP	-0.759784944526741	5.52049075062306	-12.4905755714268	5.8123602589659e-10	1.45083452195441e-07	13.1847482520961
FANCD2	-0.775114911506411	5.93021738549298	-12.440625570699	6.18076774300983e-10	1.5201052902073e-07	13.1218364866443
MAGED1	0.907499722781198	7.65133880267637	12.3469550133436	6.93952357791917e-10	1.68197959879884e-07	12.9804539271158
RFC2	-0.952729681502121	5.6010895923139	-12.2332047322904	7.99493083617651e-10	1.88320032822839e-07	12.8695411945138
ORC6	-1.14547807975367	3.86124226930099	-12.292352447026	7.42653550808112e-10	1.77430542624498e-07	12.8554421634276
FANCA	-0.737462434353694	5.60209345361292	-12.2155464567955	8.17336581775708e-10	1.89849124911346e-07	12.8472166999781
BRCA1	-1.1530622994565	5.35275157246614	-12.1548445511899	8.81942053018132e-10	1.97541598530845e-07	12.7731402713174
PBXIP1	0.795388870484238	6.26236480174006	12.1530733377226	8.83906022361608e-10	1.97541598530845e-07	12.7684694986259
MCM5	-1.10927177488471	5.45642158730553	-12.1512885218624	8.85889732708286e-10	1.97541598530845e-07	12.7670480896091
DUSP4	0.794669299309204	7.06082818492631	12.0632081274312	9.89849556563785e-10	2.17818999789115e-07	12.6391430412996
DNMT1	-0.63680877660094	7.63352400813512	-12.037124390306	1.0230435759857e-09	2.20596858256115e-07	12.5848353894653
DHTKD1	-0.665680437527183	7.0108380565135	-12.0153130139644	1.05170002108556e-09	2.22640900666265e-07	12.5699735029646
RAD51	-1.18212862501191	3.79893509491962	-12.0326502968194	1.02885403874533e-09	2.20596858256115e-07	12.5457801047819
TK1	-1.16795609436462	6.08260415308589	-11.9755638866084	1.10611843097547e-09	2.31234057995423e-07	12.5368267025944
INSIG1	1.14138894180468	7.19493071664857	11.9307951992981	1.17097610382177e-09	2.41770424201424e-07	12.4794854194226
CD44	0.599247803387946	7.66261518991841	11.8792936595791	1.25057034964495e-09	2.55055347895879e-07	12.384728819194
HS1BP3	0.872684626076739	5.25656112538544	11.8482089156304	1.30134966116316e-09	2.62214117268586e-07	12.3792344708243
RFC3	-0.931465450107711	5.53912488380811	-11.8217923655196	1.34620871457481e-09	2.68023744554156e-07	12.3517808306686
CTPS	-0.686364531300348	5.9254024443455	-11.7784503715161	1.42337033402683e-09	2.76795877514706e-07	12.2888362600706
KDELR2	0.578386139077022	8.5208671980578	11.8048295995752	1.37586964170044e-09	2.70706398679977e-07	12.2719393911652
TONSL	-0.818179735932764	5.86583549121901	-11.7113330911977	1.55217784849672e-09	2.98374969405278e-07	12.2043283129874
RBL1	-1.14986844692972	4.12489178814271	-11.6477482412895	1.68555524865752e-09	3.19852231663381e-07	12.1067645048965
HELLS	-1.10045875453043	4.39107327691024	-11.6006312297684	1.79214095840567e-09	3.33019615426405e-07	12.0684747548566
MTHFD1	-0.688051907137703	7.6713102677534	-11.6402072119633	1.70215550215504e-09	3.19852231663381e-07	12.0674852275641
RECQL4	-0.839441123755885	6.15270651240141	-11.5584998859038	1.89345947854601e-09	3.47980399112126e-07	11.9978567003576
C16orf59	-1.04818690945276	3.53099340045807	-11.5129294148953	2.00986484602017e-09	3.65358474835232e-07	11.8697664953704
OPTN	1.05270289504809	5.21412631723405	11.3837739258469	2.38255920339805e-09	4.28450753953e-07	11.7866890148904
GINS3	-1.02554216242617	3.84762521736566	-11.2249812823169	2.94290979671957e-09	5.23587483407851e-07	11.5514168594831
NCAPD3	-0.781205081763022	5.61527265131622	-11.1933929857842	3.07005106399606e-09	5.40458252571264e-07	11.5330230642196
KLHL24	1.47369232102494	5.2456933112107	11.0994465806963	3.48348658357616e-09	6.0685239191383e-07	11.4072214595586
PNPLA7	1.27354121821301	4.79949738354358	10.9980048096669	3.99636045926002e-09	6.81991146129231e-07	11.2622162883038
GINS4	-1.04195223533088	3.40606960765898	-11.019118632012	3.88341964817472e-09	6.69549589650247e-07	11.2382877220186
DHFR	-0.885139713491659	5.00206097386152	-10.9195059000472	4.44749337893935e-09	7.51311911811937e-07	11.1755531036186
DNA2	-1.02530942699217	4.47377638813529	-10.9047550100234	4.53808379767193e-09	7.58949134322653e-07	11.1565631063154
GMNN	-1.04360704439689	4.91548617024075	-10.8728681047505	4.74060667328517e-09	7.77273588274717e-07	11.1136069210183
UBR7	-0.681421932475751	6.67844908061491	-10.8803040638156	4.69254410445973e-09	7.77010966366184e-07	11.0704669614589
BRI3	1.21292190186395	5.18305105651749	10.7711783017832	5.4524076637611e-09	8.80695342215773e-07	10.9765979771395
PAQR4	-0.967700590169215	4.47071725390325	-10.758619778361	5.54781098637795e-09	8.83634199392236e-07	10.9604057957378
CENPN	-0.739159802122273	6.46615633746965	-10.7679588805205	5.47669909055491e-09	8.80695342215773e-07	10.9219952529083
DTL	-1.27060768066749	3.64871337940636	-10.7458213387334	5.64684397128069e-09	8.9092281675187e-07	10.9191539915302
UBE2T	-0.718288153647261	5.91035333813593	-10.6933769301171	6.07247786757638e-09	9.49122615489228e-07	10.8358396668845
ARMCX1	0.879817640348303	4.74285068474766	10.6621679865866	6.34165563615535e-09	9.82017119065389e-07	10.8273229160438
TMC4	0.657171230413454	6.59400830651996	10.5931132407429	6.98281367696956e-09	1.06164159939672e-06	10.6884852321119
CHAF1B	-1.17082194431804	4.10215773736607	-10.5544223677012	7.37150543088756e-09	1.11064015158706e-06	10.6779610906533
FKBP4	-0.590199208557534	8.85045717783841	-10.6163529634264	6.75975241076886e-09	1.0371568744743e-06	10.6405484063337
LETMD1	0.669897879699019	6.51888549879743	10.4453007979194	8.5952322675606e-09	1.27209437559897e-06	10.4838852053923
PRKDC	-0.546653738178778	8.94061247947903	-10.4760211469687	8.23051391615231e-09	1.22899209583689e-06	10.4394599289843
GPRIN1	-0.794362008036585	4.45871180617403	-10.3527864053883	9.79979726631183e-09	1.42514616940695e-06	10.400141575948
RFWD3	-0.636809221531696	6.8897039013359	-10.4014797384245	9.14514047128124e-09	1.34160815124305e-06	10.3870152928702
CHEK1	-1.01710039630739	4.06769714192821	-10.3309161975385	1.01096830504363e-08	1.45753740806463e-06	10.3650221048897
CLCN7	1.00822921847486	6.74976678934195	10.2771887230302	1.09154839701068e-08	1.56026114458177e-06	10.2361944272672
KANK2	-0.626293817063182	6.15119034671991	-10.2702085714892	1.10250210800121e-08	1.56256315713663e-06	10.2302939539958
BMF	0.947306608867631	5.00869446172684	10.2137809541648	1.19540602727523e-08	1.65293393339646e-06	10.2017387490411
FANCG	-0.750946353102213	5.32993060917297	-10.213484029908	1.19591608431578e-08	1.65293393339646e-06	10.1850372715982
SMC1A	-0.562445186860788	7.657155644905	-10.2375160775377	1.15536382813434e-08	1.62372308081669e-06	10.1255184849662
ABCA12	0.801698054644215	5.86091614731652	10.1738555543503	1.26608412421509e-08	1.72146267425798e-06	10.1125426707978
MCMBP	-0.533868346344	6.67914087725306	-10.1801580404268	1.25464167576157e-08	1.71988749060955e-06	10.0764814295449
E2F8	-0.933346184584089	4.44715212385256	-10.1193478048463	1.36973926381919e-08	1.83260155584898e-06	10.0716441675245
HEXA	0.511820069803104	8.04278894077995	10.1560481552376	1.29901044340345e-08	1.75198795608704e-06	10.0042323169109
CHRNA5	-0.788024001844071	4.45599225626715	-10.0173921787709	1.58827593421092e-08	2.09152178927114e-06	9.92417520070246
NPC2	1.09259243499098	6.17183937197844	10.0230314078282	1.57527974514563e-08	2.09087130617583e-06	9.89323517977621
E2F7	-1.25028335283616	3.90550907906827	-9.98881215555809	1.65589472431661e-08	2.16352995073992e-06	9.88344308390343
AHRR	1.03923800439174	4.79309041813628	9.98249821896966	1.67123674973324e-08	2.16664832577819e-06	9.86751988403578
YIPF5	0.661893085982283	6.00757825509334	9.8940738182567	1.90249832285331e-08	2.41040772359082e-06	9.69777253823992
TPM3	-0.488156490236094	8.15031354050303	-9.93348392832074	1.79553148797965e-08	2.30988220038244e-06	9.66030234901647
NCL	-0.450698463480405	9.74704298781391	-9.9013627642494	1.88222168978358e-08	2.40292179694202e-06	9.57742311048404
GOLGA3	0.669671990054553	7.42783769033234	9.80619259144907	2.16583981507516e-08	2.72342143363285e-06	9.50325747795864
FOXM1	-0.533177548518027	6.26887407516217	-9.77289980968808	2.2753622657171e-08	2.81875248384094e-06	9.49280313458473
NCAPH	-0.853020699809253	5.52723308303912	-9.73273264438013	2.41528437396894e-08	2.96059893266685e-06	9.46891531336684
YPEL2	0.830261958066846	5.76535713150699	9.71397313636392	2.48369923056878e-08	3.00995550232118e-06	9.46409913885383
QPRT	0.734805401096932	6.23163191138511	9.72996022732367	2.42526939593015e-08	2.96059893266685e-06	9.45596254446141
ZNF367	-1.22041640910588	4.06093215075286	-9.68992211583011	2.57439960906285e-08	3.07530421871194e-06	9.45170825413252
BMP7	-0.576237468906535	7.51299540881079	-9.77801443903846	2.25816585919948e-08	2.81832580815314e-06	9.45132060265184
TFDP1	-0.548528755818879	6.36146127700284	-9.69236912723793	2.56501472217189e-08	3.07530421871194e-06	9.36452791912606
SLC39A13	0.76800017454052	5.4467517034823	9.64083369203255	2.77047624831063e-08	3.26291864624979e-06	9.3539349499474
DSN1	-0.912155656391922	4.70173668344531	-9.62654573871172	2.83044580137019e-08	3.31023605469336e-06	9.34900790614615
POLA1	-0.922415585067894	5.06203806839209	-9.61641365540494	2.87379661337703e-08	3.33759545570261e-06	9.31633536258566
SLC17A5	0.965186760016111	4.33188251679016	9.59467794574975	2.96916127211129e-08	3.42456918033029e-06	9.30952567141892
NTN4	0.842448012881238	5.0882646565207	9.58993630177013	2.99040278010661e-08	3.42544493797966e-06	9.29652540099259
MAGED2	0.586261812852787	7.91461595618394	9.64193007504264	2.76592991043973e-08	3.26291864624979e-06	9.2359581346445
CORO1A	-1.06414912697659	3.38160689901471	-9.53969617766303	3.22551467986614e-08	3.66962636095791e-06	9.21048351888808
SAT1	0.780079756029568	6.43881087955462	9.4323610542407	3.79518706945028e-08	4.23138056996577e-06	8.99506480567682
CHPF2	0.63113421772017	6.26878325429797	9.43957808921446	3.75375760050608e-08	4.2132779940177e-06	8.99445051706041
COPA	0.552333871292877	7.91085479641768	9.46712175297124	3.59995143450773e-08	4.06794512099374e-06	8.967694830664
MCM2	-1.07155378888047	6.77451472124282	-9.42319380699533	3.84850431475804e-08	4.26240967947109e-06	8.92305402748018
RET	-0.842350927557589	6.78922890559606	-9.41616363138071	3.8899241612736e-08	4.27994024165393e-06	8.91270269448005
NUP85	-0.556909547459155	6.08348541345652	-9.36798505405513	4.18666026625958e-08	4.57632067274021e-06	8.88440959591424
TIPIN	-0.967552385104761	3.81718584441989	-9.29127305117299	4.70911441069968e-08	4.94594422833284e-06	8.86165303611644
C5orf4	0.886264114839395	3.75047401053489	9.29050225672848	4.71469806303024e-08	4.94594422833284e-06	8.86046125210859
DDIT4	0.775780725108738	7.81223974255553	9.33125230468181	4.42880349997135e-08	4.74991211476157e-06	8.78716187448449
RPA2	-0.618844722807793	5.63899322052908	-9.28814338266354	4.73182896755115e-08	4.94594422833284e-06	8.78571959057512
LMNB1	-0.612483711518495	7.50441438112876	-9.33788209334342	4.38403705371838e-08	4.74991211476157e-06	8.76729370886005
CDCA4	-0.753843004562591	5.33419653316181	-9.26246045110716	4.92262685534857e-08	5.1070848700946e-06	8.76047548493336
MSH2	-0.625354660501768	6.20393236379325	-9.28942537256456	4.72251066238474e-08	4.94594422833284e-06	8.7513935521371
C11orf82	-0.921055479131155	4.67829652217195	-9.23416610102014	5.14219463608589e-08	5.11893232701789e-06	8.7472492890031
CDCA8	-0.603683713301221	5.7068485173252	-9.25924602459612	4.94706857782423e-08	5.1070848700946e-06	8.73714771172216
ZWILCH	-0.79543083313711	5.717497124422	-9.23531409390666	5.13308912530044e-08	5.11893232701789e-06	8.68989497985375
TUBB	-0.63945796566272	10.3384682868003	-9.3309764942189	4.43067621324328e-08	4.74991211476157e-06	8.68791112339495
KNTC1	-0.790944524157665	6.25255030092473	-9.22808652510629	5.19069897442803e-08	5.1366419910257e-06	8.65452071710809
C3orf37	-0.582085112105643	6.36812488307223	-9.21746203285087	5.27661874464358e-08	5.16059484710054e-06	8.6346555898087
CDCA7	-1.03017623478623	2.67036688999029	-9.16045394245413	5.76380682105409e-08	5.52353831826073e-06	8.62041447905543
WDR34	-0.631387305265695	7.47175244226044	-9.2405071085174	5.09211047232354e-08	5.11893232701789e-06	8.61818223365442
RBBP7	-0.533460802455199	7.73486663269155	-9.24376801519286	5.06655371471586e-08	5.11893232701789e-06	8.6170264695451
H2AFZ	-0.554445447057484	8.37099651843312	-9.24974313883221	5.02007310080973e-08	5.11893232701789e-06	8.60522191048744
RAD51C	-0.536836636261076	7.4821658108022	-9.22150534586175	5.24374624763279e-08	5.15861248502416e-06	8.58985758479533
KPNB1	-0.479423503620652	9.27628176197642	-9.23887117021775	5.10498271167959e-08	5.11893232701789e-06	8.56869421990032
NEDD9	0.657554681967585	7.04920797383041	9.18789493363561	5.52366550851481e-08	5.3708012770001e-06	8.56538530283966
BLM	-0.99204088246871	4.92935775278944	-9.0996845735388	6.33540005364853e-08	5.87655783644925e-06	8.52735797924547
RPA1	-0.512519996818192	7.21105113610197	-9.17018149302552	5.67745084808511e-08	5.48842127071534e-06	8.51976103341778
C14orf80	-0.608884656454747	5.35019619313748	-9.10223286886189	6.31027506007224e-08	5.87655783644925e-06	8.5127593999293
GFPT1	0.65761923448109	7.19331518220329	9.15499613386031	5.81286022490964e-08	5.52353831826073e-06	8.50657192460085
TRA2B	-0.45284871856486	7.43991267842575	-9.1561676724651	5.80229397289315e-08	5.52353831826073e-06	8.48603044304609
SNRPA1	-0.510962106287294	6.54015786295009	-9.1257605202598	6.08317715617384e-08	5.71545251459839e-06	8.48161002920675
MLF1IP	-1.1014539836265	4.81019467232738	-9.04287047116707	6.92365331653268e-08	6.25610626551893e-06	8.44839834970943
PRC1	-0.509073515638653	8.03245937653854	-9.1417979942915	5.93329898256031e-08	5.60612950194003e-06	8.44593680074909
KIAA1524	-0.723164127562283	4.95457662190195	-9.03629986755779	6.9952874411148e-08	6.25610626551893e-06	8.42657265162095
BHLHE40	0.80977468291488	6.24116682990141	9.0385697850073	6.97045291106602e-08	6.25610626551893e-06	8.39359251112973
NFKBIA	0.489918190014259	7.54615780192929	9.08824672638849	6.44947001855949e-08	5.92642508738401e-06	8.38496179294533
DHRS3	0.856826886836175	5.35979230821821	8.99735822456375	7.43608665153055e-08	6.5799530772591e-06	8.38166134388648
PA2G4	-0.478231214380404	8.22137305300241	-9.09719340193178	6.36006319299997e-08	5.87655783644925e-06	8.36748271933901
GOLGA2	0.467976538175296	8.11272018804443	9.07396945066471	6.59488545874886e-08	6.02693248153639e-06	8.34483658390022
MASTL	-0.846120750724805	5.20459063358912	-8.96474153883301	7.82767204394081e-08	6.88999932962453e-06	8.30419275250591
FIGNL1	-0.795751605531263	4.46169742342421	-8.94049355571718	8.13275314026116e-08	7.12105568155642e-06	8.30341742382839
NUP205	-0.558735064156271	7.39298867247185	-9.02653761685973	7.10315503512807e-08	6.3187853621001e-06	8.28313975779915
HNRNPA2B1	-0.497062860693577	10.3358855524304	-9.04342416723441	6.91765202437594e-08	6.25610626551893e-06	8.2299484306397
RNASEH2A	-0.921596624885165	5.63228166369046	-8.93103781920333	8.2550758014492e-08	7.19051498455398e-06	8.2188564806146
CEP128	-0.999366097773406	3.09441075510962	-8.89102540462687	8.79442206163221e-08	7.58133580199675e-06	8.21096235720491
ERCC6L	-1.10005280931068	3.89687222950743	-8.82450417432882	9.7743346440745e-08	8.34010064221949e-06	8.14379790229128
PDIA5	0.71432459792559	4.92429523504234	8.80034328376482	1.01579963720187e-07	8.48386525570675e-06	8.07597879463388
MKI67	-0.622854130519839	8.66846457800638	-8.91629652886515	8.4496333552823e-08	7.3218480950125e-06	8.06526253512756
CALCOCO1	0.695320890457551	5.89704360005147	8.81677448479059	9.89539923206324e-08	8.35811397762755e-06	8.06281518215158
SLC29A1	-0.64571978427234	5.23487457133791	-8.81897793644688	9.8607289452161e-08	8.35811397762755e-06	8.05867779555339
NOP56	-0.531746102130148	7.10626114842113	-8.87579533224688	9.00930430387465e-08	7.72674898348716e-06	8.04675631746301
HIST2H2BE	0.507085926563601	6.80172762653011	8.81131665663279	9.98182650590904e-08	8.38874705953884e-06	7.97691351025831
PRPF4	-0.494340258441776	6.30595056539281	-8.7979736041491	1.01964656565239e-07	8.48386525570675e-06	7.96436566661354
TGFBI	0.717750154026077	6.43065719938172	8.76074493009532	1.08212781796489e-07	8.87132628806121e-06	7.91886321104672
MRTO4	-0.577493721138521	5.85473987503875	-8.74617891170511	1.1076539215862e-07	9.03629472419887e-06	7.90557046809024
SPAG5	-0.512449045403319	6.83203404967808	-8.77653265245182	1.05515516934319e-07	8.73584903569088e-06	7.90493490362117
TYMS	-0.889685436344422	3.59994575697486	-8.65099468554081	1.29076166630625e-07	1.01346000503783e-05	7.87680897359694
DCLRE1B	-0.672873089402093	6.14305504236398	-8.72869339179203	1.13913137496629e-07	9.20330102170837e-06	7.86308945226756
XRCC6	-0.484613947436072	8.17537744098603	-8.76829103211585	1.06914666169107e-07	8.80808313799086e-06	7.83788650986117
MSH6	-0.608941304934165	6.86669900293151	-8.738920287083	1.12060888108004e-07	9.09760336270997e-06	7.83753608002327
SPNS1	0.553066945815783	6.55682792478962	8.69502524256549	1.20240776387597e-07	9.66782088608738e-06	7.80010508823267
POLD3	-0.713204635665934	5.1376216298277	-8.63993233072302	1.31401106668532e-07	1.02689350837595e-05	7.78930463574558
CDC25A	-1.16984532711881	3.49310711014992	-8.59397392185432	1.4153966426857e-07	1.09588395612387e-05	7.7842811560437
ZNF185	-0.494272538930315	6.75196647926888	-8.67122103955161	1.2493592456904e-07	9.9025042772162e-06	7.7467744006301
CUL7	0.707405921583383	6.94614030389718	8.65805875416627	1.27614097690079e-07	1.00670668385325e-05	7.72249926433606
KIF22	-0.491156593655342	7.2284817952657	-8.67574393131199	1.24029276298457e-07	9.87745531816855e-06	7.72145978139892
CDK2	-0.8060374829482	6.08562181803981	-8.62638347371638	1.34308492114183e-07	1.04473266145004e-05	7.69501151295674
RFC4	-0.835747977695523	4.83334783357677	-8.55995543797087	1.49569705090353e-07	1.14219349220597e-05	7.68145810990873
NR2C2AP	-0.614888783555056	4.86121240660548	-8.55697515669475	1.50295556138376e-07	1.14251949129918e-05	7.66955087194476
SLC9A3R1	-0.561822301999248	9.62798716760389	-8.682659968249	1.22656200261982e-07	9.81484350804491e-06	7.66104031662921
ESCO2	-1.11117629659874	3.7180860188292	-8.51471604458895	1.60994060865507e-07	1.19135605040475e-05	7.65708994959872
HJURP	-0.546904197241088	5.41899945966294	-8.56091887816082	1.49335843582101e-07	1.14219349220597e-05	7.64725945962788
STAT6	0.675873425124994	5.16224186666964	8.53666979054874	1.55340116706502e-07	1.17022887918898e-05	7.64630783888551
ICAM1	1.23811957433039	4.39823595629199	8.49391191215791	1.66550868177483e-07	1.22704701295164e-05	7.62661837767681
XRCC3	-0.597449246771736	5.27697794979848	-8.54807915394828	1.52484196574767e-07	1.1539120830391e-05	7.62096906285859
DYRK1B	0.753896358060901	5.41435534802418	8.52771814495398	1.5762000347258e-07	1.18207934442844e-05	7.62005967659193
CD55	0.667202430367469	6.99525302351052	8.58005309802947	1.44769708056444e-07	1.11572746430229e-05	7.60012807230219
NUP155	-0.623086128564827	6.0953512837761	-8.51490129638958	1.60945460691623e-07	1.19135605040475e-05	7.51707775098398
KIFC1	-0.606946742120932	6.11031514504029	-8.51576171346164	1.60719934399853e-07	1.19135605040475e-05	7.51585541317767
RORC	1.2281854820889	3.82275346545402	8.4277087148644	1.85608683349369e-07	1.33798259497192e-05	7.50466600042943
NFKBIZ	0.709823084315758	6.30799675203387	8.48829062004178	1.6808650637808e-07	1.2329292687136e-05	7.46878507471197
ATF5	-0.553806832311205	5.15888596780697	-8.41929256165917	1.8819006443345e-07	1.35076851398499e-05	7.41851065946201
SREBF2	0.610012468029653	7.08489059205342	8.4533737042831	1.77963050379692e-07	1.29402350197825e-05	7.3873675447495
SREBF1	0.585746750879069	7.13851977603868	8.4601510906409	1.75999567392643e-07	1.28533483191029e-05	7.3783650947018
SPC25	-0.98203683019276	3.79293207039004	-8.31192385587359	2.24625048905719e-07	1.55108166678656e-05	7.32768045882535
CENPI	-0.735087909171309	4.4508099021676	-8.32072334731088	2.21378449456111e-07	1.54909338439498e-05	7.31525219930169
MMS22L	-0.929544203241202	4.47178912469002	-8.31260742495722	2.24371069018458e-07	1.55108166678656e-05	7.29492863224694
ATP9A	0.477250270416862	9.1454754111081	8.44371337679504	1.80801458878034e-07	1.30897125466504e-05	7.2833073742272
FN3KRP	-0.571986887162029	5.12385236608211	-8.32544389154136	2.19657052601037e-07	1.54655373282571e-05	7.27339984051584
SCPEP1	0.532163848937716	5.98328070259982	8.32425090732992	2.20090760830255e-07	1.54655373282571e-05	7.22919946934953
IL17RC	0.570768096267114	5.49182656810486	8.29035862992539	2.32793945292667e-07	1.59556801694338e-05	7.20983649779517
XRCC2	-0.90722857545893	3.57050598241561	-8.23512447392019	2.55165457281769e-07	1.72072060789528e-05	7.20719026326224
CCT2	-0.425080544720295	8.52415626210972	-8.38685929899731	1.98494526253576e-07	1.41864207566872e-05	7.1929141518795
FLCN	0.738527323429115	6.00347635021287	8.28790100715752	2.33744417693811e-07	1.59556801694338e-05	7.18043073724088
ESPL1	-0.481894501947812	6.41470181998999	-8.31231352305043	2.24480231356991e-07	1.55108166678656e-05	7.15728020197923
MCM8	-0.842667689360837	5.00009150263947	-8.22970643284476	2.57477860326015e-07	1.72242389443691e-05	7.11976355908443
CTSA	0.666414521908163	7.57194300766846	8.30991702261874	2.25372425872479e-07	1.55108166678656e-05	7.10828931713305
SEL1L3	0.820795089800794	4.45568764350201	8.17655858779472	2.81357794201156e-07	1.81664780499703e-05	7.10560934250456
RANBP1	-0.641205288696111	6.2653640561937	-8.27795521802928	2.37632539650951e-07	1.61551487525305e-05	7.10409038018692
SQSTM1	0.754567865918743	9.42135705414482	8.33573391217028	2.15953028635993e-07	1.53033832665608e-05	7.09695345237634
RRAGD	1.37263358673663	4.65711885925376	8.1631120456616	2.87759097055931e-07	1.84386327171011e-05	7.08263621541013
KIF2C	-0.451769637135253	6.07681399179535	-8.24344722142253	2.51655542843452e-07	1.70392198320401e-05	7.06816304125852
WWOX	-0.574798695767166	5.7202957954717	-8.2157553885458	2.6353354029331e-07	1.74894243169259e-05	7.05405983397719
CBLB	0.69222512804604	5.21833877391002	8.174293653952	2.82425513812023e-07	1.81664780499703e-05	7.04650935673912
GNPDA1	0.592078084942091	5.97380558395356	8.20579072837818	2.67949910185526e-07	1.77122304266512e-05	7.03516032944759
MYLIP	0.524127781091187	6.00770336192594	8.19578757874931	2.72461231066422e-07	1.78691828562935e-05	6.99772144046826
ICMT	-0.472171788947905	6.8482669394516	-8.22000682034433	2.61672517452144e-07	1.74351043102377e-05	6.97704817617821
ZC3H12A	0.592603296863172	5.49972128356581	8.15175436962138	2.93284566805191e-07	1.85791329365531e-05	6.96583373435216
GAA	0.47935791587071	7.8338300357603	8.23039072880121	2.57184599932415e-07	1.72242389443691e-05	6.96106531670699
MYO16	0.68540132867804	5.03774314348856	8.12523065881029	3.06624623924722e-07	1.91342918302875e-05	6.9534646039422
MAP3K8	0.677840461525488	5.377328965218	8.13679367787305	3.00732684154857e-07	1.88369041565761e-05	6.93439818696709
EIF2AK3	0.609182122335845	6.32422089200615	8.15313685395176	2.92606105135489e-07	1.85791329365531e-05	6.91373933183812
MYC	0.688400371384073	6.79140282170486	8.17588900304215	2.81673005177756e-07	1.81664780499703e-05	6.91106550142616
POLE2	-0.89360953406525	3.47991310822478	-8.0451805945799	3.50869875967374e-07	2.11839270963118e-05	6.89481798543221
PGM3	0.571175273930174	6.23014863754826	8.13849820437388	2.99874202275215e-07	1.88369041565761e-05	6.89304128172187
TNFAIP3	1.27754296551782	4.23205799214374	8.04240240968056	3.52520291761108e-07	2.12070120842186e-05	6.89227869383481
SLC7A11	1.21588525981096	5.83151147606763	8.10015005562018	3.19822982738006e-07	1.95488018390281e-05	6.886491631722
GABARAP	0.490520017621061	7.6077780616772	8.17722797357124	2.81043045488217e-07	1.81664780499703e-05	6.8791673814395
C6orf141	0.605324288239864	5.86028675785075	8.11117607788606	3.13948996384241e-07	1.9446233390852e-05	6.87058865217007
TAGLN2	-0.563043628854472	7.56754365375126	-8.17581454976054	2.81708077300719e-07	1.81664780499703e-05	6.86804960043001
RIBC2	-1.50427636655128	1.21525509978918	-8.37372920918196	2.02832435584929e-07	1.44347644796696e-05	6.86785366598172
KIF23	-0.538776468120241	6.93778405335717	-8.15180077670541	2.93261765622722e-07	1.85791329365531e-05	6.8593962821248
ATP8B2	0.726061313118675	5.76596038899261	8.07651242853851	3.32806096483477e-07	2.02394514821443e-05	6.84635270548761
SEC22B	0.478031352744161	7.41704661606657	8.14890431299165	2.94688442444115e-07	1.85976207978694e-05	6.83501161824761
C3orf14	-0.536818527324749	6.60368115808294	-8.12129048619003	3.08659799821467e-07	1.91896895621346e-05	6.82460823137361
MEA1	-0.492266013788685	6.1692249679237	-8.10239460577432	3.18617980114053e-07	1.95488018390281e-05	6.82267407696298
PRIM1	-0.80499155549066	4.68606264510202	-8.02541281452587	3.62791265190047e-07	2.16448227850402e-05	6.801209704345
PABPC1	0.394752265586076	11.6802866961489	8.19587195947379	2.72422845866243e-07	1.78691828562935e-05	6.8007665207827
H19	-1.70764901733395	4.88672446260879	-8.01017390280072	3.7226996491038e-07	2.19994448521597e-05	6.79618376012347
WIPI1	0.735263434429053	6.28809475042828	8.06926782801725	3.3689461101818e-07	2.04138604154639e-05	6.79234437212573
IPO9	-0.492533407364787	6.53369731859	-8.10113237113125	3.19295034609259e-07	1.95488018390281e-05	6.7919794853471
NCRNA00219	0.80746189476592	5.31745285087117	8.01609854069256	3.68554419319548e-07	2.18571067684402e-05	6.77646156255001
C1orf112	-0.710678341733694	4.19738036525483	-7.98325670358253	3.89650195510983e-07	2.26065502809901e-05	6.77554479539821
HAUS2	-0.602527125432977	4.70008940175291	-7.99965436474504	3.78963892880816e-07	2.22378671738202e-05	6.75960372286311
NTAN1	-0.654339015176422	4.52027190509549	-7.97954820311467	3.92110381034424e-07	2.26126000428266e-05	6.75489943434345
SKA1	-0.962085657870459	3.34069404005345	-7.93890260901221	4.20162951745764e-07	2.36592767844988e-05	6.72845982439735
TP73	-0.989788066244646	2.63718094372156	-7.93939103333631	4.19813685102677e-07	2.36592767844988e-05	6.7085236102962
SUPT16H	-0.440655654964912	8.55682533795263	-8.09930008660274	3.20280537185703e-07	1.95488018390281e-05	6.70306547571136
MXD4	0.547095753273499	6.60958443818717	8.03680974066485	3.55867338781272e-07	2.13316321640788e-05	6.69701503121701
NES	-1.0796892419683	2.60762915584551	-7.92004110235972	4.33885465139707e-07	2.42685636086838e-05	6.67551046332658
RAD1	-0.585394223047005	5.28789708665372	-7.9663131396181	4.01023531808925e-07	2.29682107738783e-05	6.65852496094517
LOC729737	0.832435159010415	4.12218804572991	7.89258034572745	4.54706994053511e-07	2.49328517001669e-05	6.64599903517511
EXOSC2	-0.568414571503314	5.68186312525764	-7.98183878649383	3.90588919052027e-07	2.26065502809901e-05	6.64306866248389
WDR5	-0.388764082296641	6.813206657761	-8.02396536362792	3.63680650717311e-07	2.16448227850402e-05	6.64117125030893
CENPM	-0.917563818492298	3.49711754591252	-7.88749034931774	4.58679675211282e-07	2.50684930988022e-05	6.64056168927641
ORAI2	0.518490972086701	6.16468886349964	7.99039437773038	3.84960410413352e-07	2.25107619012339e-05	6.63982444822584
GLDN	0.736108096761657	4.65126641471775	7.89528711716362	4.52609044756037e-07	2.49328517001669e-05	6.63027218853848
ZNF587	0.653787416201002	5.26080715311582	7.92301666418203	4.31689894817496e-07	2.42267845668718e-05	6.60923821673851
LDLR	0.8572862929673	7.09300431592585	7.98174101813029	3.90653733030742e-07	2.26065502809901e-05	6.60729409336334
IGBP1	0.498763388733745	6.43101623137431	7.97049028536495	3.981877946392e-07	2.28841672767903e-05	6.5986430792055
CALU	0.587296455291525	8.09544466507472	8.00231123502717	3.77261454584072e-07	2.22159174875494e-05	6.55690364970424
DUT	-0.737114053971741	4.95427322811568	-7.89309284121928	4.54308993792925e-07	2.49328517001669e-05	6.54738702005156
NCRNA00263	1.26212139777712	2.83289307113954	7.9147206928049	4.37840345785103e-07	2.44081398097002e-05	6.49859777049877
RABAC1	1.07606634924258	5.561444909501	7.86467902382604	4.76934048743401e-07	2.58968994518982e-05	6.49313103115801
SNRPB	-0.461392841597322	7.72657878817371	-7.94758354255436	4.1400030930636e-07	2.347825303716e-05	6.46674414170368
NOLC1	-0.378662045113978	7.81862537496712	-7.9473846592408	4.14140435659064e-07	2.347825303716e-05	6.46146999154017
RAD54B	-0.972646263125176	4.95332736659272	-7.82633067082895	5.09351391090142e-07	2.73903301112268e-05	6.43188381419197
SAT2	0.841923924307685	4.66712866942296	7.77732651032561	5.54158125828075e-07	2.91438380388325e-05	6.42843822052491
PLAT	-1.08684702530129	2.26762247740723	-7.76157802772329	5.69416494433748e-07	2.95742902264286e-05	6.42489103157427
GIGYF1	0.475208891462609	7.54731535091635	7.91081643707239	4.40766484537116e-07	2.44313319393606e-05	6.42386726274415
DNMT3B	-0.62330037720037	4.78398429193213	-7.80048868893725	5.32487959310981e-07	2.82810486281373e-05	6.42299640516124
GPR107	0.393022362453063	7.96091017392661	7.9102694281629	4.41178082138658e-07	2.44313319393606e-05	6.4031024572042
RMI1	-0.91335971194068	4.78336160419819	-7.79440284571001	5.38094661711629e-07	2.84160597973759e-05	6.3983370983654
KRT18	-0.426963705382605	11.4295554094303	-7.96218975386067	4.03843472104597e-07	2.30507789333696e-05	6.39703570079257
HAUS8	-0.676934792795197	4.03354021061412	-7.76250847668803	5.68502922955933e-07	2.95742902264286e-05	6.39594905593214
PRIM2	-0.743779142229855	4.42231003553281	-7.74933661204542	5.81579619131155e-07	2.98353912587406e-05	6.35142598854732
PPAPDC1B	0.641203960140942	4.90964364064105	7.7509741145841	5.79936996452188e-07	2.98353912587406e-05	6.33553970677092
COPB2	0.418865308146524	8.48812425430555	7.87276985203483	4.70374178668492e-07	2.56239015115696e-05	6.3177187914145
CDT1	-0.762367287783068	5.90419559231902	-7.79383535899099	5.3862060247358e-07	2.84160597973759e-05	6.31219742997926
DHX15	-0.408174333849364	7.62851631713462	-7.83606439010089	5.00911058234622e-07	2.70963188224427e-05	6.27746790022228
SLC39A8	-0.548495402817243	4.97479750203261	-7.75228252519705	5.78627976162331e-07	2.98353912587406e-05	6.27347411010681
MBOAT1	0.444922414918064	6.60291557705089	7.80046413749076	5.32510454858137e-07	2.82810486281373e-05	6.26992032477865
TTF2	-0.505806642429794	6.69452608369596	-7.80106002680172	5.31964744504648e-07	2.82810486281373e-05	6.26116904359949
CCND3	-0.525491781193067	5.5487469041498	-7.75429976311647	5.76615838922361e-07	2.98353912587406e-05	6.25516656173159
KRT13	-1.50037134621272	2.55636135426725	-7.83449294847795	5.02263742822125e-07	2.70963188224427e-05	6.24895669811979
KDM6B	0.599558792020376	6.68753034705756	7.77296332749691	5.58342281958121e-07	2.92718380046007e-05	6.23881237412912
C17orf103	1.04543983959514	4.07526228437734	7.64403187900755	6.98111027467306e-07	3.50606871572469e-05	6.23611264937519
SAE1	-0.381088993770088	7.8944974809752	-7.80027978471293	5.32679401929159e-07	2.82810486281373e-05	6.20692908323508
ARMCX3	0.459242613610636	6.91121903748654	7.76629811638949	5.64797803206637e-07	2.95177451900869e-05	6.20454983265099
COL6A3	0.968676576418936	3.590206832424	7.6018935917708	7.51347644650504e-07	3.66997359575607e-05	6.16455695261777
STRA6	1.0560304705844	4.4509261116176	7.60709396685142	7.4455457569923e-07	3.6515925876815e-05	6.15711020517581
ZNF841	0.635623616046228	4.68391659403894	7.62282393733569	7.243944177103e-07	3.61288623024753e-05	6.14168660235149
HBP1	0.631540476969803	6.19143394845832	7.68724327399273	6.47591359636653e-07	3.3019261885864e-05	6.13165818565482
ELF3	0.440750221833794	7.94863496127694	7.73756131801763	5.9353570899613e-07	3.03556305726339e-05	6.10622651065317
IGFBP3	0.642963403638865	5.21231684777824	7.62090217102557	7.26826582103746e-07	3.61288623024753e-05	6.08672138632591
C15orf42	-0.631160173077752	5.76925646905201	-7.65327515206556	6.86968902494047e-07	3.47095707713306e-05	6.06507581375686
PRSS8	0.532691234069406	7.381222006294	7.68200208539002	6.53510102145869e-07	3.3219765800266e-05	6.03962407620951
PRPS2	-0.638128462989672	5.39198868388855	-7.61826227518173	7.30181503123454e-07	3.61288623024753e-05	6.03397631166778
PPP1R3E	0.62020732061979	4.43909851115435	7.54871246523481	8.24645382799801e-07	3.91800266532496e-05	6.03229104198105
CREB3	0.552878899143345	5.5952356934614	7.60087077485659	7.52691307907398e-07	3.66997359575607e-05	6.00948538614515
RUSC1	-0.476366595140631	6.04464210969475	-7.63175426588712	7.13203221075637e-07	3.5711409189428e-05	6.00767312325814
NUP107	-0.553553310168828	6.46979808169178	-7.64957604742446	6.91405476702936e-07	3.48285096156021e-05	6.00692639776369
SLC38A7	1.00641755740827	3.65284117677643	7.49997470122104	8.98378022518741e-07	4.19225770475553e-05	5.99206814140112
HADH	-0.480892912998138	5.44310728972285	-7.58408535916762	7.75103937203155e-07	3.74648504213456e-05	5.98021048644181
PARP1	-0.390322411240782	7.82010974722801	-7.67277191454882	6.64071169822971e-07	3.36543219518769e-05	5.97933402995668
LEPRE1	0.797622795895493	4.56605365412532	7.50859113611226	8.848586725206e-07	4.16855674344634e-05	5.95799508705122
FGFR3	-1.0006508828519	3.98292978039159	-7.49902904781853	8.99874834622231e-07	4.19225770475553e-05	5.933854394433
CASP8AP2	-0.60037744956186	5.52822934645171	-7.56589006746003	8.00187286382332e-07	3.84549775214314e-05	5.9296194631003
BTG2	0.631174521332543	7.28047220226667	7.60947780730322	7.41462098402167e-07	3.6471212157876e-05	5.91079602414766
ANLN	-0.720013407242738	6.90703813927605	-7.60978616685617	7.41063053814208e-07	3.6471212157876e-05	5.90827692689193
GSG2	-0.772874099271392	3.34118709224749	-7.45292959439972	9.7608954692152e-07	4.4846487864603e-05	5.90316792475653
MAD2L1	-0.756279909884315	5.12904130597697	-7.53312927082153	8.47508141125176e-07	4.00387744411792e-05	5.89964496430335
SMC2	-0.808756803829366	5.83281242806342	-7.56128792076577	8.06664845891323e-07	3.8655194506265e-05	5.89016330639918
TUBG1	-0.708519223447783	5.98643977625069	-7.56713626470955	7.98442606603931e-07	3.84549775214314e-05	5.88906751880495
C5orf41	1.29373065969108	4.24768690519236	7.4426055114843	9.94062644052375e-07	4.54226875932566e-05	5.88317705849151
PLD3	0.636049182271043	7.3746287845146	7.58895903181391	7.68525548684719e-07	3.72545544237775e-05	5.86480197123668
YIF1A	0.727588613747982	6.56552201067515	7.55831020786795	8.10885129359155e-07	3.87464082954358e-05	5.85579214018602
USP39	-0.395814042525551	6.39098248197346	-7.55425641899287	8.16667582209635e-07	3.89115346007805e-05	5.84976037018668
BRI3BP	-0.656095336464296	4.68357517546028	-7.47174537266331	9.44199563537102e-07	4.37418102509543e-05	5.83623191372821
C12orf34	-0.943884414500486	3.27255864036948	-7.40637970118525	1.0599057922162e-06	4.76501733038274e-05	5.82245096558897
SEC16A	0.351796684303149	8.97670944241347	7.59320938605082	7.62836057191885e-07	3.70862506409218e-05	5.80691768343097
EXT1	0.730407328775818	4.56760558896122	7.42133522574714	1.03218831096129e-06	4.67184823988682e-05	5.80197250385215
HSP90AA1	-0.443392302523568	11.5164974966221	-7.61926164175204	7.28909557837623e-07	3.61288623024753e-05	5.78555117534411
PER3	0.542848783410137	5.37983081282592	7.43751348369713	1.00305405730249e-06	4.57086540989832e-05	5.76117598915598
RAMP1	-0.737796280126514	4.12223304992626	-7.37131675910288	1.12797459002233e-06	5.04391632180037e-05	5.72380390076377
LSS	0.535793052832823	7.96945481816289	7.50688317571784	8.87521532688377e-07	4.16935677322484e-05	5.70562163804563
CALM1	-0.386250689135426	9.17866825052343	-7.54075173027163	8.36243416238912e-07	3.96185124452679e-05	5.70181566897514
PRODH	-1.30197802215945	1.7073536806923	-7.44494700698841	9.8995631988948e-07	4.53589849146073e-05	5.69866297794606
COPS3	-0.472625765367276	6.5343130494952	-7.46660644032276	9.52799950380243e-07	4.3923666471366e-05	5.6796031216423
LMNB2	-0.552251581079773	6.86011550871384	-7.47971548318475	9.31020787233946e-07	4.32510879047237e-05	5.67673981311214
RPL13A	0.422994060599894	8.27295124169313	7.49900268709306	8.99916596512339e-07	4.19225770475553e-05	5.66106633928133
PIK3IP1	0.834319682331921	3.79193375406633	7.29114473792801	1.30130097193639e-06	5.62350321825947e-05	5.63396913701199
ASAH1	0.412181967641614	6.37523912290208	7.42056632448257	1.03359474333779e-06	4.67184823988682e-05	5.62823683709619
SSPO	0.728411439845341	4.56172305135157	7.31741506585867	1.24163777223853e-06	5.45017063068691e-05	5.62027594506432
RELB	1.03692320456265	3.20979609548371	7.27251387057433	1.34541935166225e-06	5.7694341633845e-05	5.5968173050806
RUNX2	0.876845157688034	4.48478414290417	7.29811316446445	1.28518931180242e-06	5.58023500550267e-05	5.59680890187105
POLQ	-0.82715105649464	5.0172782962871	-7.35443547829242	1.16235716453002e-06	5.18380299189335e-05	5.59283700708564
GRWD1	-0.477989798652147	5.99199503286017	-7.39996967591551	1.072022209089e-06	4.80656821040331e-05	5.58620924673023
CSE1L	-0.637094283688574	8.48104016529258	-7.46626287633749	9.53377835990543e-07	4.3923666471366e-05	5.58406102758197
FBXO5	-0.957044533184908	4.75505503946315	-7.31331054477766	1.2507684232214e-06	5.47587725391486e-05	5.55243304147153
TTC17	0.449633776537696	6.27434812718306	7.34903935054316	1.17357661004192e-06	5.21991894317581e-05	5.50596077010085
GPX8	1.70036318618257	2.44018030349905	7.29691188967107	1.28795187283188e-06	5.58023500550267e-05	5.49706293696574
PSAP	0.587926793475471	9.93816098926495	7.43088199994825	1.01489112502277e-06	4.61223890621762e-05	5.49136318976882
RAB7L1	0.610393255334885	5.95289376678428	7.30884162960636	1.26078929591758e-06	5.50533686290486e-05	5.46803996638732
CCT5	-0.467622830370777	9.24439198807644	-7.41033213568489	1.05250602246309e-06	4.74450423710856e-05	5.46285287603245
NRM	-0.796208317758019	3.93032767719715	-7.21226986456846	1.49905784662581e-06	6.39547026198217e-05	5.4555556994729
IDH3A	-0.411135437293497	6.57519686516493	-7.32561116820854	1.22361249972691e-06	5.38518301195599e-05	5.41674995961995
RACGAP1	-0.441886460777957	7.25732807118752	-7.33496004041094	1.20338451685375e-06	5.31013262793197e-05	5.39766440823518
STARD7	-0.36414238648566	7.84624767945207	-7.3457754075364	1.18041762423293e-06	5.23642025137176e-05	5.39012501615819
PDE4DIP	0.454135602196422	7.18916319950435	7.27931272222057	1.32914159225882e-06	5.71428380178318e-05	5.3114222787211
GLTSCR2	0.661436098923446	8.44325365081499	7.30005489208771	1.28073698797065e-06	5.577876402818e-05	5.29652737541758
CCT6A	-0.366634616283577	8.01032532735574	-7.28198731052195	1.32279447778874e-06	5.70165331096362e-05	5.26710136545222
KRT8	-0.480239175222266	12.500674182445	-7.33714479281901	1.19870784582703e-06	5.3034894215903e-05	5.25980565756138
MAP1LC3B	0.669903920193165	7.01780524237297	7.22025798480529	1.47767646122962e-06	6.32037369248187e-05	5.22992134784019
DCTPP1	-0.544805408345603	6.29931080363848	-7.20492156303714	1.51901131710585e-06	6.46410821050336e-05	5.20776925227675
SGCG	0.539784388578245	5.14795330531513	7.10759929506973	1.81099148394544e-06	7.5528732113475e-05	5.17660728445469
CTSF	0.804946162845682	3.94163446600341	7.04409512384298	2.0325435821964e-06	8.27698299329074e-05	5.17574603961949
CENPK	-0.889972126468441	3.88639808491139	-7.04691048185001	2.02214682711159e-06	8.27541913335896e-05	5.14843741151365
UNG	-0.528960053313593	6.65583899893234	-7.19090814190154	1.55783381224624e-06	6.61249052690512e-05	5.14579622251036
MOGS	0.358726485543594	6.92902487896789	7.17266303910713	1.60993439574287e-06	6.81633995807689e-05	5.12745852313951
PLK4	-0.852277112919071	5.0012437488547	-7.08946985598174	1.87155085621084e-06	7.7667038509355e-05	5.12067894927616
PTCH1	1.11364805050894	2.30445899936048	7.06964034198363	1.94020942921303e-06	8.01186728250833e-05	5.11915538047372
RCBTB1	0.542346908763774	5.15466921760986	7.05935970401567	1.97683275357045e-06	8.14299284992912e-05	5.10276671630477
SKA3	-0.891050206903393	4.49071776992605	-7.03998831006866	2.04780940460726e-06	8.31251565112907e-05	5.07777969440527
FAM174B	0.403473529974295	7.58746223863681	7.15498581171781	1.66214610969458e-06	7.01962917639702e-05	5.06980913702964
ST3GAL5	0.509964998714533	5.04730883125536	7.04367314635986	2.03410667916915e-06	8.27698299329074e-05	5.06520648211856
CNPY2	0.433832714415712	7.12920594281197	7.14499731130084	1.69242515551494e-06	7.11158751277181e-05	5.06381260165625
CYP1A1	0.999833004790192	8.29381325724034	7.14649487526803	1.68784909485346e-06	7.11022374365975e-05	5.054779375922
UBE2QL1	-0.64727693007245	4.3676314736624	-6.98879528658538	2.24844056708274e-06	8.90199499103869e-05	5.02703816672715
MIS18A	-0.71713172792874	4.31594486525539	-6.98803231816636	2.25158089046243e-06	8.90199499103869e-05	5.0109792300519
VEGFB	0.56321831969541	5.1106044195216	6.9976395111222	2.21236923492235e-06	8.80944359162891e-05	4.99375407781723
POFUT2	0.50689047097599	5.85906379026269	7.04645478513265	2.02382589425007e-06	8.27541913335896e-05	4.99366319049717
TMEM39A	0.704084915649467	5.36106258216441	7.01218131009715	2.15436366996281e-06	8.64018657469019e-05	4.98159908766158
CEBPD	0.988211277807644	4.36824649559281	6.96527635464904	2.34737178839609e-06	9.02470018141064e-05	4.98021236604081
CTNNAL1	-0.939029318294887	4.29873572354644	-6.95255107477225	2.40277820465089e-06	9.18072993198639e-05	4.96584553281728
CEP78	-0.619773718245415	4.89808476604393	-7.00008336135743	2.20250851955052e-06	8.79111037731812e-05	4.96566229342741
HNRNPR	-0.373037829439626	7.57884276564537	-7.10833242089099	1.80858591077117e-06	7.5528732113475e-05	4.96454887499642
RAP1GAP	0.713315678214567	5.75094682322889	7.00146530510359	2.19695275657397e-06	8.78991337343136e-05	4.95835057843329
CCT8	-0.363071161830356	7.8859664995954	-7.1101167956651	1.80274481476786e-06	7.5528732113475e-05	4.95805151170643
LOC100272228	1.19561782900761	2.55853800593245	6.92916648457549	2.50817211641005e-06	9.46877437355341e-05	4.92482260789594
NR5A2	-0.913506384317218	2.35461903867312	-6.88810671070141	2.70502323309146e-06	9.9864919536913e-05	4.92372934942946
TACC2	0.6466205002056	6.49602453289059	7.02112142804263	2.1194902762727e-06	8.56192158946491e-05	4.92330190113941
C1orf85	0.518761588003975	4.77088416799391	6.94432855121947	2.43930163026277e-06	9.27156374193514e-05	4.91101444508172
BRIP1	-0.871884600333458	7.96358744961343	-7.09131124063157	1.86530484034539e-06	7.76003934078019e-05	4.91025457381335
CKS1B	-0.698272972093012	4.99736444610173	-6.96741130387913	2.33820714115989e-06	9.01017885455253e-05	4.90739464247421
FBXO32	1.14704081401132	3.93517464222503	6.86583258090544	2.81847065592984e-06	0.00010282726559086	4.87931375309056
FOXN3	0.632184435305025	5.5130312211166	6.95217762951285	2.40442460548316e-06	9.18072993198639e-05	4.87583162071948
PPIA	-0.394165632212353	9.35475542821884	-7.08809470889765	1.876229585114e-06	7.76684742115015e-05	4.86823640061878
L2HGDH	-0.661071546843528	5.43702542791209	-6.97466215146205	2.30735856493332e-06	8.96264147993869e-05	4.86769974850267
PNP	-0.478926264397924	6.36392999927541	-7.01260602952347	2.15269349752234e-06	8.64018657469019e-05	4.858144672067
SLC39A7	0.575711661733044	7.9291684447535	7.04943138809592	2.0128844197017e-06	8.27112507004697e-05	4.85305932180938
TOPBP1	-0.500168781394344	6.64993284990724	-7.01464291815455	2.14470231730768e-06	8.64018657469019e-05	4.84046112254788
BARD1	-0.626968113442258	3.86052893329726	-6.87499842934475	2.77119910386058e-06	0.000101412546636683	4.83775437138785
YIPF2	0.794252729119932	6.37733619999969	6.98015356210078	2.28427747681312e-06	8.95672366049396e-05	4.82318993067178
POLD1	-0.730588309836095	5.80174556192854	-6.9730521887725	2.31417134541105e-06	8.96264147993869e-05	4.82039711833707
KIF18B	-0.571900796848081	4.27956771627695	-6.88541053211313	2.71849907829463e-06	0.000100141362522906	4.81735519946932
HNRNPD	-0.50201152525244	7.67314820543079	-7.02138765994326	2.11846081953969e-06	8.56192158946491e-05	4.79885003820787
TACC3	-0.443059117808161	6.64261730637354	-6.99182267570792	2.23602490387819e-06	8.88248942813749e-05	4.79726443484767
MAPK9	-0.396202202828805	6.73196282149337	-6.97953965065297	2.28684585208737e-06	8.95672366049396e-05	4.77821854744789
C16orf61	-0.491102809212252	5.74679513366665	-6.94069239946858	2.45563671172694e-06	9.31248715803204e-05	4.77450804254514
PJA2	0.437101887372216	7.16979460170397	6.98483533446022	2.26478916011817e-06	8.93309762118308e-05	4.76846828857471
UST	0.644693082472314	5.05239425496877	6.88080823265401	2.74166352007494e-06	0.000100551712082748	4.76418575390631
C12orf23	0.759092741988724	5.85791683854597	6.91922341646177	2.55443212217685e-06	9.61774348971836e-05	4.75406770367352
AKR1C2	0.717980639118033	7.11049518760753	6.96366340061165	2.35432046031396e-06	9.03065490327768e-05	4.75081695155007
TAPBP	0.532713204174897	7.41414884270191	6.97494539918001	2.30616212342926e-06	8.96264147993869e-05	4.73759761355218
DDX46	-0.441591961999612	7.36646513947139	-6.97743786005322	2.29566173431427e-06	8.96264147993869e-05	4.73579866116616
TOMM40	-0.514796280535701	6.94508019599974	-6.96746648909743	2.33797074306857e-06	9.01017885455253e-05	4.72839179975615
SULT2B1	-0.510298021156165	5.75825385774827	-6.906304789434	2.61586523889771e-06	9.72171783451672e-05	4.72484879243753
MB	0.666849070767777	4.45114780441442	6.80900740504695	3.13087670693976e-06	0.000110934371716949	4.71727333938625
LRP1	0.981274482047684	4.95579195278942	6.83506570281902	2.98337191839359e-06	0.000107298735404762	4.71615994857552
HMGB3	-0.452416086526224	7.60876336571878	-6.9728207224696	2.31515254683898e-06	8.96264147993869e-05	4.71104810039073
PRR15L	-0.436050936780565	5.86505693304937	-6.89827634308445	2.65481620221375e-06	9.84460003676779e-05	4.69922207759395
NUP50	-0.440048031589684	5.93309393067287	-6.9066237666394	2.61433001682371e-06	9.72171783451672e-05	4.69572033802811
KIAA1549	0.48386687947323	5.58442555501064	6.86261937222735	2.83524019711313e-06	0.000103079471862	4.68492621714956
GDPD1	0.972566487342341	3.08088418325677	6.75581925772348	3.45596887832268e-06	0.000120411715668893	4.68357451025229
MARVELD1	0.549703005100205	5.29545955536629	6.85531898401362	2.87372731936562e-06	0.000104252094770218	4.67645325777928
WDR62	-0.641009226880278	5.59476166473407	-6.88127572952034	2.73930116025705e-06	0.000100551712082748	4.67194900899217
HAT1	-0.603996613448274	6.48573305628169	-6.91419894460674	2.57814514814764e-06	9.66746624610338e-05	4.66118467849219
RASD1	0.973071937698553	4.3076308740107	6.76732778871743	3.38276891106905e-06	0.000118602572890396	4.65340062822885
INCENP	-0.435283608415887	6.14809073902471	-6.89307334397913	2.68038093895738e-06	9.91740947414232e-05	4.65174511297374
SNRPG	-0.555809057248804	5.47899332532348	-6.85389739469826	2.88128482419027e-06	0.000104300016016792	4.64439976259472
SLC2A10	0.466531844564044	5.8290533329022	6.86512498422885	2.8221546822653e-06	0.00010282726559086	4.64368061593351
PBX3	-0.481061273774365	5.10156038597817	-6.82889239723833	3.01765038588135e-06	0.000108298680372274	4.64020671003503
KRT19	-0.405133137998739	10.4871985484621	-6.98063211588755	2.28227746922738e-06	8.95672366049396e-05	4.63800569417255
VRK1	-0.753921142538474	4.84361658031349	-6.82410067873807	3.04453950307669e-06	0.000109029718735449	4.6361954828986
EME1	-0.596377664592946	3.86103733214659	-6.75241570574583	3.47793117000329e-06	0.000120924991449345	4.6238814459904
GPCPD1	0.550176184223038	4.71230893551934	6.77370149713614	3.34292418861107e-06	0.000117699082379645	4.61080551071158
CLCN6	0.817597617872078	4.37206582957293	6.74318980216156	3.53819627355312e-06	0.000122765133773656	4.61040136864237
FBN1	1.10972730096874	3.24805552116533	6.70457979375099	3.80242247018437e-06	0.00013004440366332	4.59959134735162
MYO19	-0.546079062027123	5.990965319218	-6.85209828025747	2.89087898376077e-06	0.000104421296165044	4.58978908633222
TMEM70	-0.453079112255812	4.76207182385029	-6.78091507694054	3.2984170028728e-06	0.000116377058978997	4.57537899102941
FAH	-0.538705798967791	4.64616721522787	-6.76112512651425	3.4220184866125e-06	0.000119477739394796	4.57345693380612
ENO1	-0.3688071622392	10.7533145622822	-6.94906713556741	2.41818346662747e-06	9.21223241363959e-05	4.57244160442311
HNRNPL	-0.32649572898257	8.34408643468037	-6.90669471592738	2.61398866872197e-06	9.72171783451672e-05	4.56115982131857
P4HB	0.390252340871442	10.3681669245054	6.93376724511438	2.48706289140412e-06	9.41032574566573e-05	4.55505016603061
NCRNA00188	0.384918943468289	9.3535866001477	6.90988834008453	2.59867155651936e-06	9.72171783451672e-05	4.53908784694389
PGAM5	-0.418556589904306	6.47993643747239	-6.84983036253828	2.90302049323706e-06	0.000104633867950208	4.53885799357857
TUBA1B	-0.692847286624591	9.77915750843332	-6.91822328632893	2.55913409048354e-06	9.61774348971836e-05	4.53341106365376
ARPC5L	-0.455980438527142	6.1057947433991	-6.8061528444082	3.14748971952931e-06	0.000111286718962808	4.49377787568439
FAM54A	-0.88515656776949	3.30482178376746	-6.65751800678841	4.15245770476149e-06	0.00013972978401294	4.48503565733411
SEC24D	0.474075370148424	6.87098444537464	6.81892330552352	3.07387293799238e-06	0.000109844980801249	4.47265862545121
CACYBP	-0.533289107065203	6.72406771486221	-6.80900491797349	3.13089114149723e-06	0.000110934371716949	4.44707974323802
CHTF18	-0.611634615835186	5.83022264630826	-6.76171354050548	3.41827484544409e-06	0.000119477739394796	4.43037923615707
NCAPG	-0.667071691508228	5.13931887304336	-6.7208147233506	3.68890509650946e-06	0.000127202574915514	4.41506160461016
DERA	-0.552779881285666	4.32386461072812	-6.66533498430977	4.09207554457195e-06	0.000138397380414859	4.41066837942909
RAE1	-0.351176096337336	7.73371975779963	-6.81144355064211	3.1167708994447e-06	0.000110903992600666	4.40367398720285
FARSB	-0.488077435894499	6.2014489451317	-6.76747500251951	3.38184306814175e-06	0.000118602572890396	4.40349339744599
IRS2	0.861591686788606	4.17840566296353	6.63432171989953	4.33714588580876e-06	0.000144649922701619	4.382259681103
PASK	-0.53670629463448	5.16159328043799	-6.69282745017514	3.88685761197766e-06	0.000132390645015712	4.37226232729629
LOC100131564	1.10587354542633	3.20224698226885	6.57112891267318	4.88484922286121e-06	0.000156203094461053	4.36193119705453
HEMK1	0.602750156218823	4.27844654780002	6.62249421730296	4.43458088873962e-06	0.000145991989730869	4.36168279200494
SMARCD2	-0.319721208182225	9.15281546926577	-6.8131011869724	3.10721061747079e-06	0.00011079955302043	4.35876286579875
SUV39H1	-0.680320045447593	4.27047231136089	-6.63343934740947	4.34433752340391e-06	0.000144649922701619	4.34705234183528
GPN3	-0.563096608564274	4.58863521828906	-6.65128997483892	4.20122825104244e-06	0.000140804291123114	4.34252347285881
FTSJ2	-0.479436033274838	5.76724637078785	-6.70894152555182	3.77157238109283e-06	0.000129377615535989	4.33313494488956
KIAA1199	0.876595194065635	3.20304590286087	6.55194907143682	5.06493115118758e-06	0.000160427857144813	4.31813719932908
TP53INP1	0.679357803713094	7.03317031014485	6.72612965873324	3.65251204946095e-06	0.000126207875031374	4.31359573983181
KIAA0415	0.483353818918044	6.59234866248822	6.70842814437944	3.77518992953614e-06	0.000129377615535989	4.29187222338925
RAB8A	-0.424507470046739	7.1910982322581	-6.74033501839953	3.55706327723226e-06	0.000123164236539197	4.29168606341545
ARSD	0.370862787880636	6.62261838618703	6.70867100090487	3.77347818805516e-06	0.000129377615535989	4.28349401790594
SYT10	0.552615567980678	4.12843050580675	6.61339396871669	4.51109483212715e-06	0.000147639041042063	4.27957351437919
RRP36	-0.422070855030857	5.86753639450758	-6.66370556810846	4.10458626439668e-06	0.000138397380414859	4.24499965664778
HIRIP3	-0.497420336798618	4.81380753111766	-6.606641076707	4.56875785081244e-06	0.000148388067375839	4.24358427657805
C3orf26	-0.466049314480756	4.87170754414616	-6.60727981649155	4.56327101316552e-06	0.000148388067375839	4.23103939768859
PDXDC2P	0.551339523872481	5.81956198388048	6.62724244942625	4.3951945947273e-06	0.000145843719052022	4.21006895676785
ERCC1	0.453500006868764	5.30070544864358	6.60292753845449	4.60079351155223e-06	0.000149115640866666	4.20833668176624
THOC4	-0.428695200195599	6.22321594504697	-6.66438887543104	4.09933497376158e-06	0.000138397380414859	4.20427349360017
UPK3B	-0.612977064987752	3.87944522713263	-6.51690814340096	5.41195370468449e-06	0.00016793687626324	4.19301892983125
MRPS23	-0.374647010763712	7.08341575295309	-6.67990837320648	3.9819267790861e-06	0.000135353137100479	4.18447401188741
RNF43	0.439663161260247	6.2901104826421	6.63267604257621	4.35056871076983e-06	0.000144649922701619	4.18412685603823
COPB1	0.372574653041656	8.08445649293925	6.69633705803916	3.86144059246206e-06	0.000131793331568032	4.17664348495113
BAZ1B	-0.365861673989619	7.6745444458834	-6.67707279546326	4.00311473240808e-06	0.00013579734439106	4.15277831148864
RNF207	0.642543325439021	3.97665965390476	6.48337701538111	5.7671678483466e-06	0.000176325621747255	4.1466360096842
ANAPC7	-0.454397888386765	6.2257314528319	-6.62336719842043	4.42731215478589e-06	0.000145991989730869	4.1351491400094
PGAM1	-0.460560881980984	6.26263125302769	-6.62335825298556	4.42738657469543e-06	0.000145991989730869	4.12938880061416
SPC24	-0.963731230736906	3.18988638061863	-6.45741329722973	6.05879171862849e-06	0.000182501624474214	4.12611761911202
NUP160	-0.372132681390642	7.00939360855402	-6.63574453441493	4.32557549622727e-06	0.000144649922701619	4.10640707580795
SPIN4	-0.712927166756001	3.56962217580544	-6.46206370036375	6.00545486701723e-06	0.000181947875355065	4.10445509721013
ZNF333	0.890691995769453	3.09055338675576	6.42272480395709	6.47247990961341e-06	0.000191925095759529	4.09265268539228
DEPTOR	0.526908445535286	5.15791920137325	6.54251585258627	5.1560162480561e-06	0.000161780892556267	4.0791607532177
PSMA2	-0.427162319471357	6.9181959048014	-6.61750421840691	4.47636788767594e-06	0.000147078146470515	4.07550740798956
EZH2	-0.474227940551664	6.12450014544141	-6.58614330076382	4.74852308990035e-06	0.000152879628311687	4.07377182907103
GPR153	-0.61358194300586	3.58146475421796	-6.44697845557097	6.18026856782943e-06	0.000184899483950589	4.06825771663725
CCDC137	-0.43155774303963	5.62100904782097	-6.56181694844237	4.97143519688089e-06	0.000158326455797645	4.06514738358043
DTYMK	-0.546893533127912	5.66005949030911	-6.5636481354739	4.95428315510086e-06	0.00015812105245402	4.06412793122088
UBA2	-0.394152918708207	7.48960424996732	-6.62312643742972	4.42931557499638e-06	0.000145991989730869	4.05779075190667
PSMC1	-0.402849351292927	6.62710632372524	-6.59544484886696	4.6660552082175e-06	0.000150938311996575	4.05307422644409
WSB1	0.449821019141011	6.83690515912859	6.58558818362457	4.75349238950474e-06	0.000152879628311687	4.049446472967
RHOQ	0.816747411111406	5.93743373061782	6.53311118274102	5.24851964565404e-06	0.000164067743091436	4.04173858016179
EIF4B	0.358923108292212	10.0853203296087	6.65586975826759	4.16530732121657e-06	0.000139880722168727	4.03741954098062
HERPUD1	0.840177842579757	5.63895539227275	6.50207754968995	5.56617594525336e-06	0.000171434118800032	4.01858064287652
SNRPD1	-0.394142886087955	5.90189992117491	-6.54851552023342	5.09788984590801e-06	0.000160862471288614	4.01857658563784
LAMP2	0.350186404628703	8.14924440146612	6.61514710632532	4.49624871384195e-06	0.000147441693118221	4.01846579687927
UMPS	-0.469259373580175	5.90395340631229	-6.54908766862625	5.09238236500692e-06	0.000160862471288614	4.01740082846218
CNIH2	-1.14469374914924	1.53355323622171	-6.39934339104582	6.76776739765459e-06	0.000198568670102413	4.00727447900671
SURF4	0.35273352945976	8.75314333699052	6.61007476950704	4.53934245968405e-06	0.000148273365812024	3.98467537574165
DKC1	-0.37967780498234	7.25221497352693	-6.57827156401595	4.81949631123832e-06	0.000154704906543473	3.97839431573458
BCAS1	0.476983575772734	5.79627570276486	6.50086844891505	5.57894875295405e-06	0.00017151165247133	3.9738592334058
WBP2	0.422633695265086	7.23073634197075	6.56094192849099	4.979652938864e-06	0.000158326455797645	3.97244180844174
SRSF7	-0.448973289820372	7.3178614459789	-6.57637618721369	4.83674939675045e-06	0.000154961296764856	3.96888989701861
KIF26A	-0.72514597535809	3.8248532923147	-6.41223768613183	6.60323474663567e-06	0.000195455748500416	3.96865587607114
PPP5C	-0.453774295250031	6.51596773942597	-6.54417075904227	5.13991467318838e-06	0.000161657905081116	3.96514074738453
SEZ6L2	0.391281809210027	6.46944586639601	6.53732744465004	5.20683767363952e-06	0.000163069575381924	3.96412921167981
CCNF	-0.467615525216692	5.70304828895355	-6.50468153501401	5.53877069709506e-06	0.000171220704506872	3.95966745238701
GLE1	-0.37407770693055	6.98666113123375	-6.55690276867181	5.01776989083226e-06	0.000159235642607739	3.95755935424376
PPP1R15A	0.959084289270221	5.50578353827682	6.45975944518069	6.03182188677464e-06	0.000182416255396779	3.94839677108021
HSPD1	-0.358123173392414	9.68256506811658	-6.6065579644125	4.56947229721101e-06	0.000148388067375839	3.94646093555537
DHX9	-0.355989567320005	8.75629576728805	-6.59176671192278	4.6984864861228e-06	0.00015169399226625	3.94407908388355
GM2A	0.429896474169355	5.86110070492081	6.49377553140351	5.65449273517011e-06	0.000173197319602537	3.94005195765741
UGCG	0.460513693517269	5.88397796156801	6.50226178831477	5.56423233510245e-06	0.000171434118800032	3.93882676613732
CHCHD3	-0.374414330591378	6.40056025844226	-6.52354512664875	5.3443792634752e-06	0.000166442083430837	3.9360643039647
BIRC5	-0.566501676415634	6.1559083414943	-6.51685876933279	5.41245971692694e-06	0.00016793687626324	3.92721501631817
LEO1	-0.367922603055108	6.92205859559034	-6.53181373937358	5.26141575318291e-06	0.00016416402435864	3.91536567076688
SSR2	0.360074540249155	7.70042073030139	6.54391184338307	5.14243036971739e-06	0.000161657905081116	3.90009808181627
AURKB	-0.589610102669851	5.65494373656678	-6.45806755496307	6.05125822778791e-06	0.000182501624474214	3.86993399572941
ITGB5	0.470482187842058	7.34435334703483	6.51494869099361	5.43207298274516e-06	0.0001682333121545	3.85108296582423
NXPH3	-1.04217063813097	1.44373872211909	-6.28312334751258	8.45722703366766e-06	0.000236519506540231	3.83205996365852
STRA13	-0.585719050448803	6.0219230516488	-6.45666825573473	6.06738239701406e-06	0.000182501624474214	3.82454531600617
PSME3	-0.333278925777007	7.18138743246477	-6.49527119807291	5.63847509183624e-06	0.000173023591625448	3.82026398010548
NUCB2	0.679145894601703	7.12599221445301	6.47488274117009	5.86093736832125e-06	0.000178539738702741	3.80914186733256
ZMYND19	-0.457186128235006	5.21127437266782	-6.40076921441858	6.74936646486891e-06	0.000198550134766257	3.80725910331212
TIMM50	-0.412564587887899	6.05691043644056	-6.44706875223305	6.17920661251285e-06	0.000184899483950589	3.80612071107211
DPY19L3	0.543901098977058	5.91545594042846	6.42651602582465	6.42587398669174e-06	0.000190881556933273	3.79724566404673
RAB23	-0.602157415296708	3.98284547986766	-6.31689775496508	7.92538331112712e-06	0.000225415153903554	3.79464553298388
ATP7A	0.485605303893459	5.13468646498535	6.37896439931684	7.03652989920894e-06	0.000204659001798905	3.79213612234461
ALDH9A1	-0.408061856735652	5.44820771175465	-6.40031183580455	6.75526349449893e-06	0.000198550134766257	3.79063888782056
CENPP	-1.00150124663216	2.23591410879858	-6.25891062555065	8.86117326587022e-06	0.00024494919288994	3.78447129555272
MRPL49	-0.39095652791037	6.63994999485547	-6.4549249923315	6.08753246342593e-06	0.000182778981900063	3.78382403227346
NEIL3	-0.859087029938975	2.9714817973343	-6.26199565805584	8.80861240553464e-06	0.000244303870431445	3.77885575657818
PSMD14	-0.372550098299229	7.05765985249468	-6.46605269265856	5.96009218458185e-06	0.000181230148536267	3.77699946766621
B7H6	1.38941830867003	1.48614255502218	6.39669688165816	6.80205992801762e-06	0.000199225306893462	3.75016340383269
ARL1	0.415400397021304	6.6119940434694	6.43220752035257	6.35656042868811e-06	0.000189158570479324	3.74632949972387
HSF4	0.529142784121403	5.2946231304359	6.35500212607214	7.36676564321692e-06	0.000213151883420692	3.74364387774129
GALE	-0.649303127328391	4.72896899512769	-6.33365076079013	7.67455846699425e-06	0.000219776225688376	3.73617204925779
CD63	0.325299625060291	8.84090960976767	6.47974141944052	5.80710967938611e-06	0.00017722281437601	3.73280241956424
ABCG2	0.512258052337758	5.59405081242251	6.35721936481725	7.33554495567759e-06	0.000212616384469241	3.71599524164528
GOSR2	0.410594150637676	6.3689097427526	6.40314283395516	6.71884878955161e-06	0.000198526549746398	3.71504037684389
BTG3	-1.04534017658355	2.14122730791496	-6.22081902404347	9.53760008470228e-06	0.000257684691141455	3.7072857217263
SNHG7	0.583552521647607	6.41836653009041	6.38996548973713	6.89009755900812e-06	0.000201451034225265	3.70490509476414
ZFYVE26	0.490793185529383	6.26127292835219	6.3850114545182	6.9556441434787e-06	0.000203012552627465	3.70464680451379
PSMC3IP	-1.08768240350769	1.7758096430573	-6.2253163824157	9.45502522942902e-06	0.000255867058150438	3.70132979414918
NAT9	0.549060503172917	5.18706405329251	6.33172048509376	7.70303401600924e-06	0.000220214599801263	3.69404995858896
CCDC109B	-0.525397637808753	3.90173449231857	-6.25391322364527	8.94700663152226e-06	0.000246913760570261	3.68733376847937
TMEM64	-0.739279602094273	9.01478487759837	-6.4642329664786	5.98074178160596e-06	0.000181527995563663	3.67956991875455
FAM129A	1.59051293767331	2.53747556544055	6.23241614524291	9.32617279625956e-06	0.000254186318421801	3.66593072823341
CENPW	-0.683149567985912	4.16541509805448	-6.26331913230866	8.78616301218428e-06	0.000244086030258754	3.66213852936064
MBTPS1	0.307347174188097	8.47120306879298	6.43503918977829	6.3223645052242e-06	0.000188476335089785	3.65841486457492
ADAT1	-0.399966180111521	5.70370691693496	-6.35245129446545	7.40285412798886e-06	0.000213826135468887	3.65589549520635
DPP7	0.387545959085812	7.18648801671966	6.40063718561119	6.75106817747011e-06	0.000198550134766257	3.65006139112692
C15orf48	0.926206499689745	2.62683609867767	6.18060466350342	1.03100220391942e-05	0.000275879693733575	3.64839410825398
ZNF516	0.449872827040005	5.8157618439777	6.34256168040059	7.54451199309118e-06	0.000217167673962921	3.63462757064869
NUSAP1	-0.578999573189617	6.66940483543038	-6.37930389167809	7.0319630848211e-06	0.000204659001798905	3.62556707568031
GEMIN4	-0.384406451482175	5.84388831832852	-6.34519675205908	7.50649495944389e-06	0.000216445899485758	3.6196543409945
THOP1	-0.595011701230034	5.08546285245495	-6.29698517647614	8.23460459429877e-06	0.000232235290446969	3.60919081845574
PSMD6	-0.2970407237723	10.3703969756188	-6.43881359770894	6.27708034474536e-06	0.000187460520867002	3.60310096253838
FANCC	-0.472219260894055	4.73754259643941	-6.25938508943247	8.85306854348977e-06	0.00024494919288994	3.58260039237136
CCNE1	-0.745822727414014	3.41804446319121	-6.17116379705356	1.05005758756127e-05	0.000279249004791908	3.56560496673225
TEP1	0.428148344846571	5.84783508756492	6.29201366810464	8.31374054043149e-06	0.000233678986215422	3.55612087356955
SLC11A2	0.36504083651956	6.48886640435095	6.29977394381438	8.19055553671135e-06	0.000231383193912096	3.51104928182098
SYTL1	0.430550848560259	5.90258798210432	6.26413236600315	8.77239797819303e-06	0.000244086030258754	3.50780363518067
NACC1	-0.350577744307024	7.61801174073944	-6.33753144095085	7.61764022156793e-06	0.000218895902174402	3.4919466819054
GPATCH4	-0.555550334726874	5.16520921357675	-6.22778027323265	9.41010076298088e-06	0.00025547812525989	3.46261976061448
PDXDC1	0.329091423286489	8.32992448505325	6.33079691720933	7.71669727235153e-06	0.000220228746045746	3.45901505874112
STIP1	-0.344351340143358	8.54475646978283	-6.33632750737514	7.63525142991305e-06	0.000219025634500628	3.45575173549886
PKM2	-0.452560242328603	11.0249374464616	-6.37079870666024	7.14730567838528e-06	0.000207520035009228	3.45269591564322
GRN	0.617987572219924	8.52716141116708	6.32763717485464	7.76363282131663e-06	0.000221190792680919	3.44946393376341
IRF2BP2	0.511033693321836	7.42506798034591	6.294317534646	8.27697027858752e-06	0.000233037122793094	3.43915588895133
NCAPD2	-0.362691224936091	7.57575100470369	-6.30586002662266	8.09527092415959e-06	0.000229466628704483	3.43809241241292
EIF2S1	-0.521384962079563	7.4152181199936	-6.30432407698277	8.11920905063214e-06	0.000229755756620595	3.43617552869347
SIX5	0.564897597943228	5.17380735593807	6.19402224997175	1.00453440772481e-05	0.000270528718756679	3.43568060328704
NOL11	-0.447000150229255	7.74885824858294	-6.30831167623249	8.05721288802006e-06	0.000228775599896855	3.42828106391623
SPG20	0.581795468294124	4.4180984839738	6.13195882704667	1.13317576438204e-05	0.000294682461638776	3.41953378496149
BRCC3	-0.568355049491204	5.77397917381264	-6.22953583274065	9.37822637362148e-06	0.000255026760768204	3.40928355654705
GTPBP4	-0.327735973585544	7.25830289916953	-6.2853605034458	8.42088016826441e-06	0.000235897487326724	3.4065410461709
BBC3	1.05020967098957	4.50642911896495	6.10903510307483	1.18490511532994e-05	0.000304866971519659	3.40569624618282
ACP6	0.518688541484276	4.6567605167712	6.13389365814998	1.12891804824227e-05	0.000294081393127783	3.39516842281234
RAB3IL1	1.07357496966213	3.18295604888608	6.04433968916644	1.34449853587294e-05	0.000338126218254723	3.38792790974962
ACTL6A	-0.361174578876454	6.59142300809678	-6.2529407272982	8.96380974346442e-06	0.000246969940938548	3.3861897445635
KIAA1530	0.498574330557001	4.46661786804875	6.12437427657268	1.1500270279284e-05	0.000297265100696671	3.38432423483987
ERLEC1	0.512823595048322	6.63019468032603	6.24177448946108	9.1591038211392e-06	0.000251521924966719	3.37500987033026
GPD1L	-0.376055717949519	7.42066290112443	-6.26950474393229	8.68202324505777e-06	0.000241996927917244	3.37473078508037
P2RX2	0.618555473166071	4.47402463156739	6.09310478153054	1.22228827265185e-05	0.000312561912413295	3.37251367263321
TMPRSS13	0.708942954231135	4.18225396945072	6.07861455859578	1.25735241501162e-05	0.000320060301197173	3.35967803966506
MALAT1	1.32552837503747	8.85586389868437	6.28756719830098	8.38518680034836e-06	0.000235291718203064	3.35942915351102
HAUS5	-0.436849236648662	5.04488681970281	-6.1500310596177	1.09404554751127e-05	0.000286478041395755	3.33733665593298
C9orf7	0.47188870205758	5.64409863896966	6.16482245888171	1.06306138951068e-05	0.000280863170271354	3.33613349712222
SUCLA2	-0.452837074989061	5.68146248229554	-6.18353413507242	1.0251624696683e-05	0.000275073004466049	3.33486346119041
GRHL3	-1.18595323821288	1.93495879618935	-6.04640177247451	1.3390828969085e-05	0.000337271421203281	3.33245205590328
FNIP1	0.651287897014963	5.83526958525276	6.17033014931999	1.05175765094943e-05	0.000279249004791908	3.33104898283336
YWHAQ	-0.301740576294108	8.52052777971043	-6.2696867166764	8.67897902930916e-06	0.000241996927917244	3.32558759719498
GRAMD1A	0.441484195183035	5.47658800366628	6.1467661067533	1.10100989907141e-05	0.000287707649251097	3.32467681183246
EMG1	-0.475514584255115	4.81312610226444	-6.12988620661182	1.13775514400002e-05	0.000294682461638776	3.32320271947057
C6orf48	0.5306511311025	7.3195701095116	6.23208614156823	9.33212147279275e-06	0.000254186318421801	3.31982766526351
MTHFR	0.533352694377561	4.97711041315938	6.10418441749411	1.1961610489341e-05	0.000306818978257267	3.31563838630934
ZFYVE1	0.402733717898047	5.49851330666126	6.14098706929233	1.11344971896649e-05	0.000290504416536593	3.31351290965025
CYB5B	-0.446111089993015	6.98537720861493	-6.22629430360157	9.43716811803571e-06	0.000255797730317713	3.31271787751374
UNC5A	-0.903472069415202	2.29173461442594	-5.99856587072225	1.47073212519622e-05	0.000363184950715914	3.31050569693952
PPAT	-0.418035728484583	5.38183340365832	-6.1533773256118	1.08695507406872e-05	0.000285821331112032	3.30497369841039
EFNA1	0.64726814529438	5.83421034498569	6.14977437496566	1.09459141623946e-05	0.000286478041395755	3.30066619969103
TBC1D17	0.527177076718421	5.16167077350305	6.10907929918911	1.18480306460559e-05	0.000304866971519659	3.29223648355474
CARHSP1	-0.590162537677373	5.79888433052795	-6.16857199143016	1.05535242647061e-05	0.000279710205709898	3.29212635150663
JUN	0.856542258925072	6.52118922188155	6.17395228625245	1.04439165591169e-05	0.000278571069433288	3.28239103548842
SRSF2	-0.349757824155569	7.83933663835477	-6.23656782548083	9.25166898321112e-06	0.000253390201454795	3.28130127530332
FAM136A	-0.35856462714475	6.63446548688216	-6.18294068259832	1.02634270979918e-05	0.000275073004466049	3.24559388104112
SF3B3	-0.332599219373344	8.91572394007262	-6.23552710898709	9.27028700831079e-06	0.000253390201454795	3.24426296621286
PARM1	0.876545854175304	2.70905357284014	5.96520465387283	1.57041515236952e-05	0.000381184659045397	3.24402195804585
CENPO	-0.625679221244763	4.96083192705506	-6.10051754101727	1.20474340455957e-05	0.000308547146980922	3.24388718516039
TPI1	-0.503380668345486	9.54813134790571	-6.24399771953008	9.11987164126648e-06	0.000250856469290363	3.24252755602139
TTC7A	-0.376907504119448	5.62796099825383	-6.13032956777786	1.13677394511906e-05	0.000294682461638776	3.24140179982063
KIAA0913	0.52537120465201	6.5680682343423	6.16123487216637	1.07049199915839e-05	0.000282380255424682	3.2391880036739
FOXO3	0.440214909861997	6.86869398022836	6.17469385091447	1.04289020722811e-05	0.000278571069433288	3.23444521918377
PPIF	-0.65879400096604	6.98050018195008	-6.18941865378889	1.01353531933507e-05	0.000272513901616716	3.22830787244738
SND1	0.471971360156751	8.27002527417485	6.21236892907731	9.69477709185533e-06	0.000261508793684175	3.22829045708031
CYP1B1	0.491750348562444	9.88316436324018	6.2353984989995	9.27259048614771e-06	0.000253390201454795	3.22409962069883
MKNK2	0.392105123646521	7.09491481778524	6.17023956307356	1.05194255572173e-05	0.000279249004791908	3.22049317057485
GNAZ	-0.731361910123166	2.91377421804831	-5.96288306252333	1.57760702712717e-05	0.000381821995972138	3.21753161400229
PSMD11	-0.36840855481402	6.26243035726157	-6.15350308339866	1.08668953292939e-05	0.000285821331112032	3.21700268464066
NUDC	-0.431469161323495	6.5470012721809	-6.16554711764921	1.06156697216732e-05	0.000280863170271354	3.21536384980768
SCNN1A	0.490147753305587	6.24093456679455	6.10809501174836	1.18707798330465e-05	0.000304956869320845	3.21473354941963
C19orf57	-0.911458264454861	1.2845510208442	-5.96776778872295	1.56251438733773e-05	0.000380371042413919	3.20239611940162
CCNA2	-0.544098133410417	5.88117995343462	-6.12965211663058	1.13827356026459e-05	0.000294682461638776	3.19695671333533
CENPH	-0.737501430547825	4.4598426678198	-6.03542812748325	1.36816482643557e-05	0.000342020755714627	3.16978855998005
OIP5	-0.613352033690719	3.59352628487759	-5.96867418585636	1.55973030132636e-05	0.000380246786579912	3.15250528399634
PEA15	-0.40992760078994	5.74096632141823	-6.08558275003234	1.24036229581353e-05	0.000316699527254741	3.14475257565861
KYNU	0.379933405883743	7.97079289963979	6.15114868275624	1.09167208030246e-05	0.000286478041395755	3.12096043477745
ATG13	0.402624802470748	7.10500826513497	6.12165094655358	1.15614081595888e-05	0.000298384243921239	3.11144668579902
SLC16A8	1.09603494147772	2.17106724297963	5.90932870683573	1.75331385482798e-05	0.000412991843776664	3.09272818929643
COG3	0.397427332973794	6.43358153244813	6.08412077930944	1.24390712591786e-05	0.000317120469113571	3.08485826518146
CCDC86	-0.530988175197938	5.16718073513299	-6.03179204815116	1.37794453995006e-05	0.000343951410240668	3.08391550969205
HSDL2	-0.420244549139451	5.75917058656747	-6.05218002704447	1.32402741903761e-05	0.000335500523575531	3.07880149338596
FANCB	-0.937404517415158	2.08955944802418	-5.87043084072786	1.89353065998411e-05	0.000438606741794658	3.07049492867595
ALDH1B1	-0.469603714153007	4.89787150362145	-6.01094348768283	1.43543310230173e-05	0.000356704059478368	3.06281913174903
PARP2	-0.467164745447332	5.70665950788993	-6.04097867460382	1.35337417756115e-05	0.000339847293476466	3.06181141053171
SZT2	0.421793564745402	5.76843606844176	6.03742896643247	1.36281396780597e-05	0.000341704659633989	3.06000404131042
ACACB	0.403570202274588	5.40931852814494	6.03558968005998	1.36773197951929e-05	0.000342020755714627	3.04797361302914
FKBP11	0.700650508214827	4.76098889845527	5.96013161106198	1.58617465626715e-05	0.000383019722165015	3.02559521989461
CDC20	-0.419693200725834	6.42393316441501	-6.06188226682718	1.29914060759131e-05	0.000330194947133085	3.02546490378709
BRCA2	-0.828872491039511	5.00996788867274	-6.00059222184817	1.46489238673437e-05	0.000362761145655915	3.02303602741029
MICB	-0.621090744171034	4.75903351193615	-5.965331610796	1.57002284165405e-05	0.000381184659045397	3.00451031051594
LOC647946	-1.28107061196537	0.981209579159268	-5.92447826679534	1.70164827936441e-05	0.000404238150910375	3.00236315818356
ACSS1	0.770858063942264	5.29846108206368	5.95774081578559	1.59365832025838e-05	0.000383486931625916	2.99535810861517
ALDH3B2	0.665754471494276	5.10729624829908	5.94475184976638	1.6349592725729e-05	0.000392296397051782	2.99506958138991
LSG1	-0.318128636999401	6.60499034077081	-6.04997898308693	1.32974156821594e-05	0.000336438698741957	2.98366769296542
NFS1	-0.42772656192627	5.53565274474703	-5.99227846652531	1.48900554656193e-05	0.000366207775892674	2.97610553482856
NAGLU	0.420476933233588	5.46896774817308	5.9779641846066	1.53148919610887e-05	0.000374453586487205	2.96942742212652
LOC100128191	-0.916752306333527	2.74408525806157	-5.83430263098981	2.03415036957392e-05	0.000464108196190372	2.9671377859319
AIF1L	-0.345709257248526	7.24364708725785	-6.0472025274119	1.33698596757248e-05	0.000337251181322506	2.94100313894034
TMEM97	-0.354555817987798	6.19663889859053	-6.00009778666642	1.46631508289523e-05	0.000362761145655915	2.93172443662117
ABLIM1	0.47110473919116	5.31677651476335	5.91993774344174	1.71696584382101e-05	0.00040672148402355	2.93170052104306
PSMC3	-0.579871137409792	7.78357830681604	-6.05512959876075	1.31640982573185e-05	0.000334076448035501	2.92856266711341
DHRS2	-0.46293389230112	6.11508533245	-6.00515856669279	1.45182040589366e-05	0.000360241015848154	2.92825121034037
TMEM214	0.415345999988389	7.1274647541167	6.02418290196986	1.3986451085032e-05	0.000348598223466581	2.90855042959265
EXD3	0.588615913357452	4.09915762329282	5.84735076130071	1.98215906646957e-05	0.000453483286287785	2.90741113380979
BTG1	0.559396824482397	5.98166485391948	5.96388562390292	1.57449710185913e-05	0.000381621587412929	2.90618835859405
DBP	0.725474227691619	4.80252439378741	5.87319382776011	1.88319864292146e-05	0.000437391815469215	2.89632244139085
LMCD1	0.524270283111391	4.62345905115784	5.87341042914033	1.88239114225082e-05	0.000437391815469215	2.8916683906315
C16orf58	0.521601813272625	6.47899411874947	5.98285513626449	1.51683399263836e-05	0.000371957942710908	2.88638892509345
DLD	-0.389787525817672	7.36784756395187	-6.02176197111839	1.40529847426727e-05	0.000349735292911396	2.87990633467475
GBP2	0.628401663098092	4.01941959843658	5.8258082685298	2.06875217301379e-05	0.000468627850986175	2.87460026584699
HAUS1	-0.736667162539161	4.123075314617	-5.86283193865323	1.92224946130288e-05	0.00044464315340013	2.87420685899597
FNIP2	0.578686827599041	3.94551761955002	5.82463609142432	2.07357456188573e-05	0.000468627850986175	2.87053618159098
SET	-0.315130460870906	9.27395202642928	-6.04876904532265	1.33289356215732e-05	0.000336726766367356	2.86351558639196
SHC2	1.08793312257385	2.53742326350055	5.76553686968442	2.3323981243747e-05	0.000515284362378368	2.8570748788582
HMGB2	-0.336695947330311	7.30890277602468	-5.9979985414315	1.47237142182127e-05	0.000363184950715914	2.83820265424348
FKBP5	-0.531050623279033	5.24379932064876	-5.91254563106256	1.74220895552238e-05	0.000411535347064354	2.83451488237609
RAD51AP1	-1.02999091300306	3.37220999798137	-5.79163291070348	2.214226386052e-05	0.000493742961071116	2.8207747171836
EXOSC8	-0.502445947286034	4.96911850304097	-5.87402530010266	1.88010082190895e-05	0.000437391815469215	2.81360104065758
GPRIN3	0.562760539025109	3.66641592624112	5.79857289082479	2.18385287541075e-05	0.000489581172766345	2.81069160565495
ABCC5	0.369176225526878	6.90795657468564	5.95260087844446	1.60987123316434e-05	0.000386831702635637	2.80519854421719
JPH1	-0.527722591839098	4.63091347691869	-5.85447613672149	1.95434895912066e-05	0.000449812173939177	2.79658665977718
HSPA14	-0.536803825143787	4.73153925228374	-5.85526342924569	1.95130101467996e-05	0.000449812173939177	2.7877320190387
WHSC1	-0.299582751203258	7.58302081345822	-5.97828501344688	1.53052339418751e-05	0.000374453586487205	2.78608786682068
LOC100506710	0.454146154393327	6.54258344767163	5.93845604978303	1.65537470765573e-05	0.000396058463674313	2.78602151364857
KIAA1683	1.04627154212068	2.59965974705741	5.72010636798182	2.55390327793123e-05	0.000555415844214848	2.78365968406424
CASP4	1.34137660682131	1.47422360809281	5.82650305618135	2.06589925585569e-05	0.000468627850986175	2.78290611149281
DDIT3	1.39711021775284	4.83258668490375	5.79437233338402	2.20218524536907e-05	0.000491713565334476	2.78115660438943
COPG	0.599607947911153	8.7440984809423	5.99536962251199	1.47999238483627e-05	0.000364527137614164	2.78073712138867
SHMT1	-0.410102504730053	6.31574900486913	-5.93342283638504	1.67188544821841e-05	0.00039918714412543	2.77901877666064
WBP11	-0.317504863374332	6.91320624060447	-5.95797383080034	1.59292733376471e-05	0.000383486931625916	2.77837645134175
DNAJC4	0.523257263373259	4.79753246381592	5.82905255012934	2.05546536969014e-05	0.000467059821232309	2.770533603497
ECHS1	-0.415253470577113	7.57244650092791	-5.97152322731359	1.55101255603377e-05	0.000378673488862901	2.76886006437137
USP1	-0.694232258515145	6.18429943165792	-5.92619304586848	1.69590024512946e-05	0.000403445742525534	2.76676393380575
PLA2G4C	1.04076205916875	1.98683457581095	5.75795155712908	2.36795456169854e-05	0.000522100043486385	2.76418351744054
MARCH8	0.732152108683761	3.03910846135751	5.71873479967662	2.56091874057775e-05	0.000556218246979511	2.76026169089052
PIGU	-0.451338027023286	4.98313670371296	-5.85292891800962	1.96035324313862e-05	0.000450342687338603	2.76023741134399
SMPD4	-0.339506174698943	6.75557736895981	-5.94236262986662	1.64267598693778e-05	0.000393583283747098	2.75633749471877
HN1	-0.361149934156266	7.35320829121694	-5.95982375781191	1.58713625604135e-05	0.000383019722165015	2.75575612059967
CSPG5	-1.19135553752767	1.08725624127807	-5.72195715928695	2.54446805683344e-05	0.000554084424251075	2.75572439458501
KMO	1.53464234792185	1.8588755514728	5.71249490303285	2.59308728647196e-05	0.000560294467428386	2.75197555554923
MAPK4	1.12052042237921	0.96046544163403	5.75049596739934	2.40344849981714e-05	0.000528190180170064	2.74913909107999
LDHA	-0.472534143507767	9.33169258839996	-5.99128591373988	1.49191164931054e-05	0.000366383706653003	2.74499471639075
RPS6KA2	0.521653671538726	5.11868504198431	5.83074468543156	2.04857032110387e-05	0.000466126395240016	2.73193598902724
SIK1	0.435093778770501	5.73067627562926	5.87606662344194	1.87251776759862e-05	0.00043676411639218	2.72431983593333
PIM3	0.525164844044961	6.79217644963492	5.91856620650205	1.72162073492669e-05	0.000407247315005856	2.72101661199281
AAGAB	-0.355497360830038	7.1713434179796	-5.93138042925512	1.67863375234859e-05	0.000399906992511081	2.71424955477931
ZFHX3	0.350889188514548	7.06177905560334	5.92245659389098	1.70845091851674e-05	0.000405278484557077	2.70634944633102
CCNG2	0.858029969303044	6.13644992960551	5.85421673673027	1.95535428398578e-05	0.000449812173939177	2.69893584237794
IGFLR1	-0.816510695335853	1.89821725810865	-5.67116170509151	2.81697434382199e-05	0.000594086745599988	2.69401427557137
SF3A3	-0.350033067213258	6.76224571037855	-5.90802751449512	1.75782636205351e-05	0.000413472406174162	2.69237247910528
RRBP1	0.347864887149112	7.91505342342165	5.93301666655987	1.6732252333887e-05	0.00039918714412543	2.68697435361435
RAD18	-0.587186055473161	5.08138936305719	-5.82198580200963	2.08452082883084e-05	0.000469199546990135	2.67454791116973
CRAT	-1.1808944960482	1.80928558321214	-5.66825653171007	2.83344229137192e-05	0.000595307649257587	2.67224313061136
PLEKHG4	0.786534528725876	3.68950558811374	5.69894091619439	2.66440699529793e-05	0.000572009532597723	2.66584305382255
KIF11	-0.706841149964112	6.70597572040913	-5.88801400900517	1.82876533519259e-05	0.00042775204847218	2.65056478295761
CENPL	-0.552487426283332	4.19238931752646	-5.74806173958659	2.415155742294e-05	0.000530066465014762	2.63977752337002
ZNF581	0.587626021067559	4.98869793009749	5.75762611557245	2.36949254368671e-05	0.000522100043486385	2.62546050498242
RIN2	0.810555464923782	3.00597008728224	5.63224396953371	3.04602426609073e-05	0.000626194151831615	2.61733681108503
PRRC1	0.426432351199816	7.0359433253619	5.87253143768396	1.88567028792935e-05	0.000437391815469215	2.61224674497344
TARDBP	-0.306201957626974	7.5818136957438	-5.88998427216075	1.82165216825715e-05	0.000426750918298941	2.6060675570482
TMPO	-0.66448837690042	7.46413728191269	-5.88990620044569	1.82193348281179e-05	0.000426750918298941	2.60603633739095
CIRH1A	-0.372032324844993	6.17313152217866	-5.84362902144841	1.99684714100774e-05	0.000456219557188707	2.60143346726914
TSC1	0.37017492124598	6.48806160070789	5.83334830340715	2.03800782998397e-05	0.00046435480856474	2.58956134105313
LAMC2	0.852127911097031	3.82280581275751	5.6702521472992	2.82211951865149e-05	0.00059442225226609	2.58857743399482
ANKZF1	0.434991049496221	6.23469457137169	5.82284535784258	2.08096415245541e-05	0.000469030249132941	2.58803799681836
TSKU	0.460243020406742	7.83751901688824	5.88006607268261	1.85775221061755e-05	0.000433925250982792	2.58694479153438
ACAT2	-0.635757132828485	5.09065526919734	-5.74146353511397	2.44718631494576e-05	0.000534990116747097	2.58531214232998
CC2D1A	-0.326324840454478	6.90166120449628	-5.85064999395248	1.96923178661229e-05	0.000451761761307323	2.57166449290475
YWHAE	-0.266804840647815	9.56690466554045	-5.9009343662636	1.78263722684163e-05	0.00041871945199016	2.55669314512261
TPCN1	0.428588895004777	6.71676910763409	5.82495123116216	2.07227692272268e-05	0.000468627850986175	2.5518957575524
IGF2R	0.421679153961503	7.79606777982139	5.85925707908982	1.93591537309506e-05	0.000447185755519913	2.55132635938244
TFPI	0.629867603366732	6.12661022321668	5.79468594327768	2.20081109282957e-05	0.000491713565334476	2.54912824986361
DIAPH3	-0.654708364173548	4.35259642628314	-5.70467273450754	2.63400288384661e-05	0.000566209051792425	2.54333273142374
TESK2	0.570072998943696	4.02597259890004	5.64235625741396	2.98472082338026e-05	0.000620080385716913	2.53153358500897
SEC24A	0.441246331078249	6.89468345290682	5.82337380073833	2.07878066983999e-05	0.000469030249132941	2.52506465739527
TMED3	0.377315976085725	7.61274239346321	5.84741468778113	1.9819077541244e-05	0.000453483286287785	2.52352052719875
RFTN1	0.518942635540923	4.31289180327977	5.68343206692843	2.74850182115599e-05	0.000584808453651562	2.5061698093735
IFT172	0.563208993409339	4.75823230156547	5.69016137596332	2.71168156842739e-05	0.0005791847069014	2.50494263321194
ANKRD35	0.79187338822473	2.23356033589279	5.57140128332206	3.4433186069522e-05	0.000694644877957402	2.50216523314924
EPAS1	0.523874931992905	6.17880740319123	5.76819161760735	2.32008451228326e-05	0.000513241975971233	2.48668652719602
RRP15	-0.478469671722427	5.4925381901998	-5.75157415805667	2.39828175711131e-05	0.000527748211920125	2.48219415912622
PDSS1	-0.510425717686597	3.46600409029888	-5.62810318254007	3.07150023108425e-05	0.000630279384842368	2.48189281221837
RPA3	-0.426001024986529	5.28599420243324	-5.73811816736424	2.46359341363396e-05	0.000537172571702925	2.48188850847802
SEC23A	0.343823956420109	6.87589045884165	5.79611766084665	2.19454893986651e-05	0.000491320434676407	2.47254384219595
ANXA3	0.522064018161474	3.9907380429965	5.61984944978423	3.12293849697019e-05	0.000640049306658449	2.47122754208585
BCL2L12	-0.446492446712212	5.06965797719373	-5.71275585763262	2.59173366641903e-05	0.000560294467428386	2.46307323633482
PTPRVP	1.15785796265799	2.40976949751727	5.53864624051974	3.67895929674988e-05	0.000732463277129107	2.43754728856332
FAM102A	0.317251363815801	8.48159129519748	5.81737935439539	2.10368871004214e-05	0.000472242818614024	2.42719670257205
SERBP1	-0.314152992819347	8.40919816567859	-5.81846702478343	2.09914644814068e-05	0.000471856521487968	2.42637431363334
RCN1	0.548859945330057	4.52462372665744	5.64592810814436	2.96337263394148e-05	0.000618078145137081	2.42429027473044
RSRC1	-0.377751693625931	5.04844540275777	-5.68776746134835	2.72472149224041e-05	0.000581227579543732	2.42428005881772
SSRP1	-0.39105483226078	7.14503681736486	-5.78790107093644	2.23073920079733e-05	0.000496762748257451	2.42411858560849
GDF15	0.753256029715931	7.55495521628572	5.78276016710984	2.25369543240294e-05	0.000500541864694645	2.41607200550201
CLN3	0.362269602002742	6.36888998108293	5.74601778643114	2.42503145225795e-05	0.000531536382798976	2.41319908393805
DNAJA3	-0.38438450012234	6.92241122929226	-5.77339986697982	2.29612154044721e-05	0.000509288284382482	2.41213701711883
DNAJB9	1.04397926536944	4.89764726238397	5.64561339464853	2.96524726621809e-05	0.000618078145137081	2.39455991096489
FOXO4	0.762678269731377	2.94032066259627	5.51257130139866	3.87838952527121e-05	0.000766692510882218	2.38330126248736
TELO2	-0.393962180620451	6.33141223396951	-5.7424329561305	2.44245297447032e-05	0.000534654234882744	2.38027459870992
CTNS	0.426822548699379	4.90588310521822	5.63210992985906	3.04684551535701e-05	0.000626194151831615	2.36626613195297
MNT	0.644186643040732	5.28569058408634	5.65398304420372	2.91580610472077e-05	0.000609549266191876	2.36536900437296
AOX1	-1.17706089821714	1.70848399119865	-5.49776368448068	3.99656941663609e-05	0.000783571241779859	2.35774576003485
EIF4A2	0.328264039783829	8.38311815016831	5.77258535346484	2.29985216381223e-05	0.000509440100497956	2.34927761454826
LOC100507584	-0.735031791038087	2.50478730285576	-5.51178837678157	3.8845469983758e-05	0.000767003116892998	2.34902925654033
CCT7	-0.338021827011685	8.69746825319208	-5.78326168096022	2.25144526903149e-05	0.000500541864694645	2.34486716412571
CERS4	0.474816400411834	5.33185016379691	5.64132091144935	2.99093847230681e-05	0.000620601178794778	2.34318600720133
VEGFA	0.565166821880105	6.15209821313144	5.68421127973635	2.74421198193808e-05	0.00058463950555328	2.33932630858531
KIAA0430	0.363779790588969	6.35453790399473	5.6947350790974	2.68694682857461e-05	0.000575200858800299	2.32036571525984
LOC254559	-1.0584130472854	2.05058135505888	-5.47300218781071	4.20254629089705e-05	0.000814407696048229	2.31608799898832
CCL22	2.25441598072668	0.706605955196054	5.9112655230863	1.74661918346506e-05	0.000411995193572211	2.30982713341409
MTA2	-0.268130503630117	7.52553353131925	-5.7391203677474	2.45866631954903e-05	0.00053679811394436	2.30428272108423
SNRNP25	-0.688227984339528	5.8044968697644	-5.67199178694271	2.812287193695e-05	0.000593847108931252	2.29266563939396
TCOF1	-0.398332762120202	6.5768444499959	-5.70594168315794	2.62732035888295e-05	0.000565499429626236	2.29014470929498
MYBL1	-0.642710066063318	3.89210511163142	-5.58880625576759	3.32449219518567e-05	0.000675450837682065	2.28868468973445
LMAN1	0.506660610512479	6.90435724228639	5.70784559134067	2.61732681769801e-05	0.000564074403339969	2.28469230944905
GEMIN5	-0.349953088085908	6.40875387022115	-5.69424421682046	2.68959023906861e-05	0.000575200858800299	2.27606919201503
TSEN34	-0.38775049671514	6.63095567588791	-5.69695322260843	2.67503498421163e-05	0.000573554936871222	2.27548649854178
LOC100131434	1.03886548066481	1.46743463904066	5.49641731270316	4.00749720239371e-05	0.000784793714435976	2.27102150421039
APEX2	-0.426543635969974	5.362186515393	-5.63194641892042	3.0478476416583e-05	0.000626194151831615	2.26435467705424
LMX1B	-0.378039509180903	6.07264726415708	-5.67340642449484	2.80431781621914e-05	0.000593156137221266	2.26159281884661
BTN3A1	1.94758845568755	0.770786784997284	5.71722093503042	2.56868513442981e-05	0.000557181455099923	2.26066105706075
SEH1L	-0.384077147926416	5.45979406303394	-5.63363284642281	3.03752816601976e-05	0.000626194151831615	2.25613468916228
DEK	-0.742688922329255	7.38702351168487	-5.70894723763668	2.61156224310611e-05	0.000563558283273633	2.24439911624339
TACO1	-0.367952348515697	6.59411636103778	-5.67993169805624	2.76785810151978e-05	0.000587529003028193	2.24401144070157
SEMA3B	0.637800398804175	6.10480845973941	5.64474442936584	2.97042972612895e-05	0.000618078145137081	2.24064047197987
CDKN1A	0.433862508065141	7.02648194319225	5.67984953596947	2.7683141257248e-05	0.000587529003028193	2.23334205824557
ICT1	-0.338383025980184	5.33426903162208	-5.61298172646206	3.1664157614189e-05	0.000647893208492754	2.22943470883449
NCAPH2	-0.597887794292165	4.89270007881734	-5.58292106792033	3.36419088440448e-05	0.000681972464857946	2.22860307157873
PCMT1	-0.314606125370116	6.62091490542124	-5.67400216307124	2.80096869130274e-05	0.000593156137221266	2.22707816304779
TOMM5	-0.386231395753564	5.82915129554757	-5.64458402335995	2.97138739948704e-05	0.000618078145137081	2.22543226791712
CHPF	0.422240020287632	8.02656347609844	5.71341616368553	2.58831179235517e-05	0.000560294467428386	2.22495403908196
C5	-0.77275460305872	3.03089467603739	-5.44328683337273	4.46423717440076e-05	0.000861866127037878	2.21808931046325
CKAP4	0.404832919320692	6.77271842089016	5.66870254845068	2.83090761034106e-05	0.000595307649257587	2.21771997624181
HPS1	0.501533587565273	5.74526966937372	5.61258306369634	3.16895864952806e-05	0.000647893208492754	2.21683474763441
C1orf63	0.388612249943562	5.31695927069205	5.57838925622748	3.395093180295e-05	0.000685921972969096	2.19489123364608
PSMD1	-0.379675843167548	7.07859969265104	-5.67320196192737	2.80546821658707e-05	0.000593156137221266	2.19348791984151
YIPF3	0.433169311126965	7.07926146520432	5.66119255274601	2.87390004049222e-05	0.000602294539814434	2.18052395345836
SKP2	-0.722336942666509	3.91407493609324	-5.50526782800959	3.93622204627029e-05	0.000773553202136596	2.17688936351072
LENG8	0.470866288145	7.19658447016588	5.6568242394753	2.89921658894216e-05	0.000606839777640409	2.17334806212357
C3orf47	0.99317271155934	1.9013390614768	5.40146790686051	4.86124108582436e-05	0.000916431596963438	2.16801252752583
DCLRE1A	-0.51645262111422	4.70715252948656	-5.54271856630925	3.64878017491673e-05	0.000728188539920135	2.16070562156102
NDUFS3	-0.332322263784961	6.55970378553138	-5.63642480615671	3.02052293238835e-05	0.000624415643031678	2.16009072035103
GRPEL1	-0.407640726330923	5.70166367895364	-5.59918175383133	3.25567608331953e-05	0.000663190338823822	2.15629419933504
SERF2	0.27993441692981	7.56533443117353	5.66234570819769	2.86725505438941e-05	0.000601655878665101	2.15089128587278
ANAPC1	-0.38016011412671	5.60777351557128	-5.58828620341858	3.32798068793364e-05	0.000675450837682065	2.15007162178169
DLL1	0.501526676148511	5.3839849404984	5.5555988290709	3.55499595735266e-05	0.00071458837008132	2.1429450050587
GMPS	-0.426533061886651	7.05971800287082	-5.63700716090325	3.01698832668442e-05	0.000624415643031678	2.12591035135467
DDX11	-0.479895478460712	5.19930116075522	-5.54759920172717	3.61294666233462e-05	0.000723627784202205	2.11391178477977
SNRNP40	-0.435840224179214	5.28495467999696	-5.55042540838052	3.59236271355137e-05	0.000721232581289713	2.11278228804404
FER1L4	0.40598311315424	6.2363310575514	5.57826009599212	3.39597819671377e-05	0.000685921972969096	2.11093398527053
ATP5G3	-0.363703462175333	7.29108019707593	-5.63771163888384	3.01271819422256e-05	0.000624345713509021	2.10815458997707
GUSBP11	0.737986876836854	3.49483133726419	5.40442697962368	4.83199020891271e-05	0.000913109652585946	2.1047993993445
CEP152	-0.499365642096851	4.277048816454	-5.47782720498137	4.16156892054146e-05	0.000808368761835407	2.10060423366348
CALB2	-1.23458503787659	1.20908184785452	-5.42622794112182	4.6219921800908e-05	0.000880389489975382	2.09964127016969
IL6R	0.597579112411246	3.27906599815816	5.38517065541759	5.02563938925005e-05	0.000939092660847127	2.09707401147686
LGR6	1.50465762652915	1.69066629074815	5.43050035998019	4.58195130937518e-05	0.000876756907299662	2.09502834225119
CDK5RAP2	-0.32824680793563	6.65867841074981	-5.60714706480738	3.20384328588745e-05	0.000653427745282704	2.09394069743462
CENPJ	-0.502429473631079	4.77659001213129	-5.49567477263769	4.01353716947015e-05	0.000785057258739401	2.07263112760004
BBS9	0.473944981228752	4.28818327411167	5.44557147264841	4.44353450501742e-05	0.000859117584530767	2.07242590091401
DNAJC10	0.556675998409953	7.08390772008161	5.60928337231021	3.19008689032212e-05	0.000651416522023775	2.06999349158008
CDCA3	-0.414253431700875	4.82162512414209	-5.50599966942787	3.93038712653891e-05	0.000773315227108667	2.06595556143252
TRAIP	-0.568180876687939	3.64417210561393	-5.42197936781398	4.66216682197699e-05	0.000887031603307659	2.05782659152897
ING4	0.5491369854745	4.27276150807872	5.4314063743353	4.57350618122611e-05	0.000876143383445882	2.0546396670554
GOLGA5	0.56027360683144	7.18075104671698	5.59839421423486	3.26084760348732e-05	0.000663435709497833	2.04808031210668
MFGE8	0.672815920220346	4.42443608905642	5.4387205688751	4.50591330415477e-05	0.000865471611238512	2.02497253113553
CASP2	-0.352339908504087	5.54408088353988	-5.50762017166773	3.91749866367139e-05	0.000772597260038212	1.99149214241674
SYVN1	0.384147174445341	6.75809584611536	5.54961893958101	3.59822406879107e-05	0.00072154315739163	1.97932871469324
UTP20	-0.407420006857725	6.09763395265739	-5.53691882733543	3.69183836333361e-05	0.000734153445759707	1.97356466195104
GABPB1	-0.329035984188628	6.00733453818179	-5.51953918554463	3.82403014595724e-05	0.000757737916599395	1.97271897027161
TCP11L2	0.791211616439448	3.4448611788569	5.31517003866407	5.79949098385175e-05	0.00105539376728984	1.97222957401339
ATAD5	-0.804481647841115	3.2724180791046	-5.36141095644166	5.27562970477009e-05	0.000980329235361945	1.96764905435082
CCHCR1	-0.523862370822493	4.42127562481152	-5.41765492015766	4.70342816286762e-05	0.000890828228717985	1.95997441497
EEF2	0.547987835344513	12.2406702108355	5.63529985308721	3.02736294088921e-05	0.000625057010165817	1.95544517446248
TUBGCP3	-0.419589361468441	4.90542090490116	-5.44760704313602	4.42517208718349e-05	0.00085655761557936	1.95466229727876
ATP5C1	-0.291662923616123	8.18579509380534	-5.58072098979175	3.37915677755807e-05	0.000684176972734639	1.95266378442807
STX3	0.42543711383211	6.33352365167952	5.50635666893116	3.9275440288753e-05	0.000773315227108667	1.93923557635696
LOC338799	0.607937538723089	4.11701775756793	5.36898915233051	5.19453472136385e-05	0.000967409784856225	1.93737339439595
TTC21A	1.07687464068427	2.1094206538824	5.28089389581156	6.22211273212362e-05	0.00111173732192346	1.93673040035581
CHAC2	-0.821707985504586	2.00412433940154	-5.27708230898223	6.27102585834814e-05	0.001115569757091	1.93446115774447
SRSF10	-0.326898520478864	6.99956354605578	-5.54373713554779	3.64127174048782e-05	0.000727558286594006	1.93160489614599
TOM1	0.617101582062956	4.95801376842299	5.41794571139987	4.70064185231761e-05	0.000890828228717985	1.92780965082781
PLXNA4	-0.841171866319764	3.62854312235123	-5.3577454451533	5.31532087935891e-05	0.000984423326538187	1.92624086773718
RARA	-0.400776712116641	5.39828053898974	-5.47780971428426	4.16171671813134e-05	0.000808368761835407	1.9219022509046
NPNT	0.358529674803003	7.07570438382811	5.52729922264076	3.76441382796618e-05	0.000746809689903991	1.9178676944858
USP7	-0.288900147213115	7.95820809597265	-5.55675778156656	3.54668009603547e-05	0.000713774704285165	1.91270418720721
MRE11A	-0.602548997418994	4.65934405029171	-5.40098736559829	4.86600847945188e-05	0.000916431596963438	1.88908542219263
PBK	-0.591106904232605	5.07087141667416	-5.44026250918512	4.49179546428015e-05	0.000864450947579071	1.88479888416872
RPS9	0.342803237675492	9.22635317089722	5.56245428314322	3.50609633085583e-05	0.000706457289605215	1.88252150821655
EED	-0.432788552431692	5.16042820344192	-5.43198618952847	4.56811002571008e-05	0.000876113211811644	1.88088617560019
DDX12	-0.60525119238115	3.44647843249267	-5.31045334969915	5.85585036042876e-05	0.00106103186812362	1.88048022835205
PLEKHA6	0.35618629547167	6.54967232671476	5.48746760085138	4.08092385748633e-05	0.000795447209703978	1.87761091207185
COTL1	-0.38175340454465	5.33463446638153	-5.44286643710481	4.46805747513657e-05	0.000861866127037878	1.87310384657229
KIAA1370	0.392146774920646	7.2365164037273	5.51515580686042	3.85813443321612e-05	0.000763591009007176	1.87091368368052
HNRNPF	-0.26171633219851	8.48126373021038	-5.54620138533288	3.62317218449734e-05	0.000724807794420257	1.87061646885217
PLEKHM1P	0.432959390613697	4.94270405057795	5.39111591961464	4.96501374111446e-05	0.000929841991113081	1.86524034116559
PCDHGB7	1.51498258565904	0.850789338380003	5.35983698167732	5.29263565795188e-05	0.000981308633520923	1.8587948974591
MEGF8	0.420265326374678	5.56423909219503	5.42926238210128	4.59351669098424e-05	0.000877965407314519	1.85677277051909
COL7A1	0.686663229020497	3.39729732618323	5.27608650839987	6.28386970579115e-05	0.001115569757091	1.85615500466586
C17orf57	0.988305502772026	1.87777551604094	5.2404677022389	6.76151257653993e-05	0.00118532008731713	1.85470559886453
HPDL	-0.626695480336993	3.52730394295168	-5.30734985095284	5.89324071990827e-05	0.00106549792215942	1.84749415795965
KIAA0319L	0.301550197342258	6.58941651686002	5.47618684682879	4.17545360607191e-05	0.000810096126542304	1.84282611647681
EFR3B	-0.474429043593206	5.49921672537789	-5.42858931884608	4.5998171581125e-05	0.000878166006304491	1.84055922464538
XRCC5	-0.451469040377804	8.93941165727041	-5.54056077347107	3.66473920048559e-05	0.000730501768640298	1.83793879921477
CRELD1	0.555356308397895	5.24487072314002	5.38938302203687	4.98260651310022e-05	0.000932092967842149	1.83382239349243
MRPL16	-0.395115166349902	5.28811994816848	-5.41554820063179	4.72366521456773e-05	0.000893649061633832	1.83077250690055
SAMD12	0.444175365375203	6.10202675614123	5.41897775028878	4.69076674392584e-05	0.000890828228717985	1.80332110787816
PLD1	0.482939053604221	4.54849717359553	5.32858060824283	5.64227640664937e-05	0.00103693879807477	1.79586671325174
CRTAP	0.291995288965565	7.32698748178162	5.48110848731582	4.13393726632329e-05	0.000804842454505131	1.79540839965705
CBX1	-0.303866338361052	8.12834372120937	-5.50163862090651	3.96528958095104e-05	0.000778350973612971	1.79182202544554
PLD6	0.607189683521156	4.0786654841767	5.2988024898223	5.99749177120202e-05	0.00107504879294301	1.79179091903921
ASH2L	-0.371478649717884	5.42933622872778	-5.39987544290875	4.87705818974525e-05	0.0009170046471266	1.78746942664259
SLC2A6	0.684082666036482	4.40299750598011	5.30263429078269	5.95052331673051e-05	0.00107135170249042	1.77722226516631
NT5E	-1.1836760088983	2.11776603894691	-5.19085806827581	7.48969629755432e-05	0.00128452839755095	1.77632242296392
DIAPH1	-0.297489251178098	8.09085856167209	-5.49366757169522	4.02991111254706e-05	0.000787339175773797	1.77539775567506
WNK2	-0.486772350161352	4.46398882967238	-5.3236865479224	5.69913623940921e-05	0.00104280475347789	1.75862575785708
HNRNPAB	-0.368483834048039	8.5618432180829	-5.49096186064453	4.05209217769222e-05	0.000790749003263999	1.74661266185743
BTN3A3	2.03350182873184	0.0934196775158411	5.53548269046902	3.70258112694461e-05	0.000735415282268666	1.73862296765005
PPA2	-0.33521547681331	6.47846859271307	-5.42775032388388	4.60768334996849e-05	0.000878664724570958	1.73654273350366
PDCD5	-0.318638173622237	6.16078965997007	-5.41811688401283	4.69900250084923e-05	0.000890828228717985	1.73592303556964
PIN1	-0.397508271335582	5.03090168790112	-5.35352172297902	5.36143764273811e-05	0.000991865963906551	1.73286260705926
GPRASP1	0.860197881138932	2.36277096378067	5.16853616446868	7.8431605331453e-05	0.00133301846297075	1.73170501332481
KLF2	1.11500442579404	1.71491992978618	5.1664000853997	7.87787077862247e-05	0.00133755848631149	1.72942948559516
TSEN54	-0.313641204348456	7.13135989966164	-5.44038901086808	4.49063925153218e-05	0.000864450947579071	1.71523764202331
CLU	0.349603909242946	7.3953337680213	5.43855313957738	4.50744901571839e-05	0.000865471611238512	1.71272780828963
MND1	-0.672473833154996	2.57001900196806	-5.17734570262425	7.70166051998539e-05	0.00131309049243335	1.70329808554598
BEX5	1.59045563569333	0.996974863045857	5.21293583403144	7.15616997630467e-05	0.001237639986388	1.69758531193152
PGBD5	-1.23027008262068	0.994172182939229	-5.17449109600249	7.74722229757498e-05	0.00131836101398436	1.69727441291588
LOC619207	1.13938178792206	2.65395535616735	5.15109976826343	8.13114793866237e-05	0.00136531443901797	1.69628270877161
MCU	-0.486152446116278	5.2018174832504	-5.3278455722221	5.65077878421066e-05	0.001037361409299	1.67565967221226
RNF44	0.366935085650349	6.71488437165548	5.40264462551196	4.84958728309431e-05	0.000915400651495138	1.67531437027619
URB2	-0.396356871479768	4.80490271880307	-5.31825864620053	5.76288787790221e-05	0.00105102003129811	1.6748462744856
DPYSL5	-1.63059408063082	0.108708378182868	-5.25222759971467	6.59982125314548e-05	0.00116062471753528	1.6746401215489
PGM2L1	0.780212337842805	3.54155115003758	5.18013020749551	7.65748262909845e-05	0.00130810765565927	1.66250238701754
WDR81	0.471324958080475	5.66213600939032	5.33877027797279	5.52575555038632e-05	0.00101776140776058	1.6551100687411
NINL	0.423773257517144	5.2251336709016	5.30452549385639	5.9274813547255e-05	0.00107053129780161	1.65043646220684
ZNF358	0.643614716622601	3.86746121750055	5.20951615478445	7.20681515544166e-05	0.00124511132912816	1.64955163384144
CCDC154	1.58554048061844	1.01741736252288	5.35196136699579	5.37857833865332e-05	0.000993937504261194	1.63894215746337
SLC33A1	0.445886856510811	5.69793394371495	5.33286454936557	5.59298388837273e-05	0.00102901058909951	1.63551708799919
TRMT6	-0.593064289434498	4.55638998088651	-5.27237859721062	6.33193262149808e-05	0.00112177162247811	1.63320937888914
LTBR	0.368154651400483	7.51213725879246	5.39723304634266	4.90342066606538e-05	0.000920368206725897	1.61995032799891
NOP16	-0.471210710169731	4.94690520192944	-5.30103399294179	5.97009287777395e-05	0.00107243644777542	1.6173736953408
ASS1	0.455936601543686	7.79482400758169	5.39957808466028	4.88001755526593e-05	0.0009170046471266	1.61294231399409
GNB5	-0.38247692085296	5.35584094550655	-5.3022114564226	5.95568761199008e-05	0.00107135170249042	1.60792477312044
C15orf23	-0.33513301338353	5.62731673163411	-5.3241640951111	5.6935621853869e-05	0.00104280475347789	1.60437826816622
TIMM8A	-0.429503141239727	4.32763676246707	-5.24442778529983	6.70661424011957e-05	0.00117692986937838	1.59843246429437
ISOC1	-0.442009273746217	7.29249679963026	-5.39476845991971	4.92814135097188e-05	0.000923971255085805	1.5967486860271
PGPEP1	0.315910787042196	6.09377132665076	5.31430080157024	5.80983535909624e-05	0.00105612702766876	1.56719157596876
ARSA	0.585558918858445	3.80984864963625	5.16285785939961	7.93577816863672e-05	0.00134602387517526	1.56712204695347
KIF1C	-0.274097924242718	7.55079863327595	-5.37968619125274	5.08224154622362e-05	0.00094860946003397	1.56561516745475
CDC7	-0.669079224973849	3.72497838972931	-5.20197986302071	7.31973065019507e-05	0.0012620121174625	1.56524944454897
LOC146880	0.444860614414689	5.96263492713711	5.30860990763561	5.87803028859595e-05	0.0010638980362173	1.56434159512465
DDX56	-0.334085563843333	6.31806781042071	-5.34186788740277	5.49082648428731e-05	0.00101356050908632	1.56181618230456
TACC1	-0.504602464527093	4.76179653739303	-5.23274124518899	6.86995690033163e-05	0.00119930228811217	1.55697950626522
SGOL1	-0.698033987015273	4.55273234391208	-5.23877188477149	6.78516254922794e-05	0.00118697759909297	1.55274371211072
BCCIP	-0.348172503189841	5.98577434544142	-5.31333411344445	5.82136173512003e-05	0.00105707332962158	1.54371443479174
LOC100128822	0.719683579655535	3.46374604418261	5.13186685681185	8.46142366789918e-05	0.00141195766984919	1.53810614334643
NSUN2	-0.262712189223017	7.24714393060403	-5.35998977869009	5.29098229967625e-05	0.000981308633520923	1.53650354426495
MCOLN3	0.730475758995104	2.7435822682318	5.07839534146705	9.45391651598212e-05	0.00154552590237815	1.53258249607562
LNP1	1.01905919545855	1.5916055912794	5.06767914083227	9.66677566859471e-05	0.00157416899982062	1.53214235447617
FLJ45340	0.374729393937598	6.3410614180465	5.31167356954578	5.84121626248724e-05	0.00105952820795918	1.52645296627739
POLR3D	0.586657272950448	4.78250268531357	5.21378850712278	7.14359898314256e-05	0.00123759242263871	1.51520616180479
H6PD	0.389663924831068	6.01679220336103	5.29019335903482	6.10441366894341e-05	0.0010930429785804	1.51105723392244
CBX5	-0.473065069634332	8.16754508506443	-5.36930368448385	5.19119673264578e-05	0.000967409784856225	1.51082465580355
KIFAP3	0.416723444392544	4.91540425674123	5.22083140525404	7.04062869813908e-05	0.00122653619112165	1.50729726630582
CERCAM	0.379148915940881	6.42482214714788	5.30205102987278	5.95764819012252e-05	0.00107135170249042	1.50109819060642
RNMTL1	-0.457892033557035	4.66318843571357	-5.21799091382119	7.08197326484274e-05	0.0012311738137342	1.49875464223732
RBBP8	-0.667771094303625	5.23763531461252	-5.24998142944919	6.63039486807754e-05	0.00116477651022824	1.4912118244494
CATSPERB	1.09457095588217	1.68422047423735	5.049758071519	0.000100337917670692	0.00161661978335708	1.49113533197008
CAPN2	0.386951057142716	5.84223443433646	5.26104510919322	6.48119588570186e-05	0.00114457782463018	1.49062554193365
SF3B2	-0.269693971858816	8.74996337504776	-5.3659871286936	5.22650517793252e-05	0.000972281118973787	1.48896361223075
UBE2N	-0.468625075728783	6.65930450912409	-5.31851135454043	5.75990356193025e-05	0.00105102003129811	1.48832574844729
TIAM1	-0.439354594574964	4.36433881217711	-5.2186598959457	7.07221354845453e-05	0.00123075649723573	1.48326282810048
DPF1	-0.925867224772541	1.57601921983561	-5.03647851154315	0.000103149430867947	0.00165236693662409	1.47746493709264
CREG2	0.811018193287639	2.43489805920247	5.04384832924255	0.000101579283342921	0.0016303377491622	1.47298462966512
PPL	-0.393701776152511	6.16475748075323	-5.27648773841035	6.2786913874954e-05	0.001115569757091	1.47095178242272
LOC92249	0.456434946830836	4.43409121740068	5.1597216723747	7.98741236699515e-05	0.00135067223888399	1.4686277915712
TTI1	-0.442092129523315	5.6587949517262	-5.25802174598545	6.52162154929423e-05	0.00115050209694511	1.46587023987546
PHF5A	-0.506501948701208	4.72178928129617	-5.20029416189664	7.34523502509498e-05	0.00126380360658116	1.46359059793995
FAM32A	-0.28684291415011	6.77322526901088	-5.30249217800358	5.95225849997193e-05	0.00107135170249042	1.45158063858
GDF11	-0.370358855526701	5.02353082739238	-5.21424867224795	7.13682417544738e-05	0.00123759242263871	1.45036253581777
FLRT3	0.502698448164088	4.54040824712431	5.16090321336693	7.96791910457e-05	0.00135010617127486	1.44944886679571
SLC35E2	0.44822153548817	5.02773727826766	5.20061658501761	7.34034976903901e-05	0.00126380360658116	1.44895098829202
VPS13C	0.514831927769851	6.5084546348111	5.27613315335954	6.28326747544311e-05	0.001115569757091	1.4455450585508
PPP2CA	-0.277026340680955	7.87556777694207	-5.32263640386852	5.71141353757475e-05	0.00104390907106448	1.42943675277305
RNASE4	1.36175679763047	1.54412325759206	5.04396745550092	0.000101554105548052	0.0016303377491622	1.42717783034804
SEC61A1	0.318995348595209	9.06514227102964	5.3397663689174	5.51449863562268e-05	0.00101680788513951	1.42545272257908
MRPL12	-0.335292890881314	6.26254863103863	-5.26901169874451	6.37590250747401e-05	0.00112836606915339	1.41342064419631
SIDT1	0.445427094955217	5.25814942588671	5.20502744562742	7.27385181452008e-05	0.00125539626156898	1.41296437384595
DAPP1	1.36645544707257	1.17710420271447	5.06380248557419	9.74498389930544e-05	0.00158167259497989	1.41007991669202
MIR21	1.69784935945922	0.617013547908557	5.32680842913604	5.66279813905067e-05	0.00103842802716539	1.4064347921361
MLPH	0.305566499590427	9.25956103018405	5.31664940705744	5.78192924640764e-05	0.00105334406009718	1.37541061329765
DONSON	-0.601313334941783	4.31711711236256	-5.13019705765284	8.49074003170075e-05	0.00141433402679445	1.36736140987338
COG6	0.490202928730271	5.99134104535628	5.21724598693218	7.09285721179995e-05	0.0012317855037398	1.36595932858843
SFXN3	0.418455370876278	5.12362714243029	5.15522776917033	8.06200178287436e-05	0.00136053398402412	1.36565435847958
PPP2R2D	-0.323320080408604	5.56697985947555	-5.19543203497857	7.41931061120132e-05	0.00127523690299826	1.35997345628148
DSCAM	0.367646961043486	7.85350318239992	5.28146862683179	6.21477144722317e-05	0.00111161323725519	1.35731929629215
KIAA1217	0.392776106766232	5.16022725835747	5.15197044754967	8.11651312979222e-05	0.00136531443901797	1.35437095255183
HDAC1	-0.325188158907887	7.52978917202237	-5.27559221017454	6.29025520770638e-05	0.001115569757091	1.35300526356271
FANCM	-0.566092712074853	4.38217890364039	-5.12578050033131	8.56878416662147e-05	0.00142319669394095	1.351429245448
TRAK1	0.363737714668132	6.0856600525849	5.21345624352855	7.14849485929796e-05	0.00123759242263871	1.34999322839641
MON2	0.385826773505442	7.20930828164801	5.25401671754196	6.57557244103905e-05	0.00115879740257046	1.33232345209917
AGR2	-0.397852854307697	9.3509332642246	-5.30038385173197	5.97806214743214e-05	0.00107271578705639	1.33022705729685
TNFRSF11B	0.964202373173219	3.49306591402075	4.99530328133423	0.00011239123525284	0.00176197889033873	1.32926621200519
C1QBP	-0.306869323800781	6.97740887588604	-5.25324277323959	6.58605084214223e-05	0.00115942225562091	1.32577382408817
PTPLB	-0.344252116210512	5.75332997124781	-5.19360976858972	7.44727048760754e-05	0.00127872845620892	1.32556698838019
HAUS7	-0.493894058632081	4.50767605718618	-5.12450095762638	8.5915319478037e-05	0.0014240315192772	1.3249380018916
OXCT1	-0.451316513473548	4.6991046075305	-5.12732602129352	8.54139018773364e-05	0.00142135531840455	1.31668097327294
PSMA4	-0.356946750156112	8.35069271303177	-5.2757359740016	6.28839733336529e-05	0.001115569757091	1.31182095178501
SYNCRIP	-0.36833433566281	8.40330661786703	-5.27644830833376	6.27920008198991e-05	0.001115569757091	1.30870071954229
RNMT	0.408234297852096	5.86042556990101	5.18281572743009	7.61512163365169e-05	0.00130353422928547	1.30703030078348
PSIP1	-0.469295605576919	5.90266919003312	-5.19042404912974	7.49641064344489e-05	0.00128452839755095	1.29675745613661
GNAI3	-0.259843276571899	7.34866319479577	-5.23595919278805	6.82457605727269e-05	0.00119262497368682	1.27678537086264
ECE2	0.681754690672912	4.49590885279754	5.08726016980961	9.28146708480837e-05	0.00151881854722441	1.27483723653851
NCBP1	-0.29708557526478	6.89172011125866	-5.22222334763244	7.02045897284639e-05	0.00122429776706864	1.27375482261856
SSR3	0.348983818137714	7.74259623754652	5.239847804781	6.77014786802085e-05	0.00118559113031184	1.26934482274165
CPSF3	-0.334091136631367	6.11596928652747	-5.18185223028397	7.63029195171707e-05	0.00130479552761264	1.25994361892501
KPNA2	-0.298908108114585	9.34443543170918	-5.26644919263636	6.40957766636038e-05	0.00113312660562591	1.25577814021856
FAM21B	0.796330744803251	2.11264579501568	4.91754925179785	0.000132225697941209	0.0020158090905823	1.24872051005224
EDEM1	0.34978612796536	6.4094827321416	5.17730208998809	7.70235453884905e-05	0.00131309049243335	1.2389059342607
DNM1L	-0.329289027287196	6.21691940738912	-5.17437778221512	7.74903657466294e-05	0.00131836101398436	1.23108581491179
NUP37	-0.37803192114433	5.22154118511951	-5.1116916067265	8.82270105528887e-05	0.00145459934064678	1.2205559352459
CCDC74A	-0.516743092428872	4.1992856840014	-5.05531755420731	9.91843205225621e-05	0.0016026652912264	1.21989147241011
HDAC5	0.555879785191307	4.9521585831991	5.06130106170446	9.79579207618407e-05	0.00158437936829886	1.20762202256271
GDPD3	-0.655745953619197	3.5450082503897	-4.96746587831917	0.00011911626424749	0.00186003772481329	1.20221991172035
FADS1	0.422452473591866	6.67039437171717	5.1511138570119	8.13091091255516e-05	0.00136531443901797	1.19700547376802
ODC1	-0.305682064272593	6.1059636563241	-5.15985942080198	7.98513725175219e-05	0.00135067223888399	1.19646194442368
PTGER4	0.76663581597871	2.92139196495336	4.92333127505521	0.00013063443756329	0.00199883836579	1.1826144401532
KIF15	-0.541350574549329	4.84610584959107	-5.0684295988793	9.65171031616152e-05	0.00157324759578446	1.17656154893722
GMPPA	0.390226497908936	6.16653898015376	5.13248042935039	8.4506773969382e-05	0.00141187940845549	1.16652761654308
AKR1C1	1.64635369703402	2.92473192452085	4.88101104947704	0.000142750652813588	0.00213347803186278	1.14979665224926
OLFM1	-0.397770348551377	5.76761961994266	-5.12526252340372	8.57798533540108e-05	0.00142319669394095	1.13218529952779
IFT20	0.53656872624623	3.73259347155904	4.9441610179101	0.00012506260418067	0.00193661758547919	1.13164765747599
NAA15	-0.461834024354286	6.44696225007584	-5.14197678910324	8.28612987987353e-05	0.00138854946003011	1.13084153787724
FLJ43663	0.996200599018042	1.92535902422191	4.86035037287348	0.000149077571986895	0.00220057694403246	1.13027357071431
DST	0.370167380836879	6.92287104607731	5.14885620968142	8.16898371736624e-05	0.00137029171202842	1.1294092612612
TTC37	0.363772145911873	6.67685377678067	5.13442356920984	8.41673704519785e-05	0.00140761510343889	1.12760761803358
ZNF571	0.880742197578481	1.65910034744218	4.86107447515918	0.000148851051718939	0.00220057694403246	1.12485072787358
ZNF805	0.642821881119334	2.90340355190119	4.89047359283655	0.000139945296707044	0.00210661128904464	1.12083146165903
BRMS1	-0.314610469118354	6.11986371407971	-5.11614804876374	8.74156080157754e-05	0.0014446033878022	1.11884840846398
C2CD4C	-1.11302122639443	1.04174792282815	-4.85617464896933	0.000150390755469417	0.0022159779686965	1.117824208011
AIFM1	-0.288992998045531	6.78719040832585	-5.14138337868969	8.29631519472398e-05	0.00138886461778342	1.1164071609767
LOC730091	0.528495941273972	4.51240546724394	4.9952011661046	0.000112415180339119	0.00176197889033873	1.11372069541541
NEDD4L	0.410259182244657	5.29897816406552	5.0508169725391	0.000100117139260031	0.00161617667662622	1.10972206601873
MDM4	0.345521830903609	6.30614853055028	5.11091942351804	8.83683885492186e-05	0.00145459934064678	1.10909247857808
LAMB3	0.60083318428863	3.06450365339747	4.88341701456924	0.000142031948199982	0.00212844292266712	1.10094867675614
CTNNBL1	-0.332506585467157	5.84100714009133	-5.09342035369891	9.16353431365289e-05	0.00150246027315226	1.10077539903814
MFAP1	-0.332799794571085	5.38998993598162	-5.06148322505219	9.79208287620539e-05	0.00158437936829886	1.09259091829626
KCTD7	0.665279349335433	3.41826352497105	4.89965416854401	0.000137277427226344	0.0020739184218007	1.08932661516654
NAP1L4	-0.293498193301684	6.68055325343984	-5.12131372387763	8.64846454422612e-05	0.00143063225556516	1.08320320658206
GSTA4	0.925223650441498	2.05329181420837	4.82856335852752	0.000159376874358709	0.00231977271259795	1.07596897014403
ZDHHC8	0.429122447921355	4.7527242453395	5.00079376832204	0.000111111429328662	0.0017497434501813	1.07232486747134
TAF15	-0.360035855650474	6.70005916836475	-5.11541703274793	8.75481803349401e-05	0.00144536600979421	1.06711332392054
PPP1CA	-0.295279957014275	8.0830864247605	-5.15297298634957	8.09969544128879e-05	0.00136414206002129	1.06649271802804
WDR19	0.499150850151274	4.45603824865498	4.96458349177817	0.000119835747532308	0.00186952709116635	1.0599179649367
BUB1B	-0.471640220486087	5.76466326293489	-5.07301583212597	9.56016388207821e-05	0.00156085490864749	1.05923547699422
FLVCR2	0.3960109630067	5.15843754870689	5.01966118675325	0.000106826206387511	0.00169729283175404	1.05737712548566
ZDHHC3	-0.374958113999391	5.84226932526869	-5.06590275291053	9.70253259457212e-05	0.00157845481626094	1.04953450266801
SNRPA	-0.302799953828989	6.51448338174228	-5.09840891217172	9.0691583757706e-05	0.00148844558073001	1.04929485543823
C20orf160	-1.65476924096127	0.447928474341468	-4.91984899341167	0.000131590427513565	0.00201162551164247	1.04899003210212
LOC646851	0.692544008870787	2.39536452399975	4.82385236817052	0.000160964036346112	0.00233677304153852	1.04385465683302
SERINC5	0.32736902740931	6.91051546165942	5.10263336663894	8.99001794144447e-05	0.00147690628735479	1.04066593030334
INSR	0.390969765146638	5.39701205750973	5.02687027230663	0.000105233907677947	0.00167920956707624	1.03731005441823
AFAP1L2	-0.777712562360777	1.53508911579869	-4.80753789938767	0.00016658642203244	0.00239140886014637	1.02973477457061
HIST2H2BF	0.814377619002465	2.62845179154365	4.81509913700239	0.000163956086351627	0.00236583398459415	1.02689039077587
HIST1H3E	0.855163194592252	2.17458587704779	4.79989138669223	0.000169290294720424	0.00241570894957711	1.01828905167292
LRR1	-0.645942514479922	4.80447067504088	-5.00532953201079	0.000110065430941057	0.00173654176137569	1.01761896084031
SLC46A1	0.469768568932389	3.48924050391902	4.88699327690896	0.000140970488365815	0.00211632894742361	1.01724002035788
C20orf11	-0.244256936007814	8.11516443639841	-5.12548616557614	8.57401138777834e-05	0.00142319669394095	1.01032245995411
ATP5B	-0.292151039947557	9.83362902066328	-5.15396923554824	8.08301868860838e-05	0.00136270569101095	1.00733739569366
RIMS3	-0.614158149118885	2.92014318048871	-4.83874756858858	0.000156000193758448	0.00228054828707718	1.0033605965835
H1F0	-0.480237744888177	8.78690482709808	-5.13148998618302	8.46803122972215e-05	0.00141195766984919	1.00050928091351
ANXA5	0.279186200706344	7.06128053158091	5.09136121751925	9.20278318975358e-05	0.00150741768918158	0.997638463504138
ZNFX1-AS1	0.464704617326516	8.12013880931732	5.11134149054715	8.82910840838004e-05	0.00145459934064678	0.992712089137116
LTV1	-0.371960495866257	5.50427684878369	-5.02240203370976	0.000106217935840936	0.00169018911418061	0.990653968527237
CASP8	0.416531609983401	4.21382332687003	4.92551905743535	0.000130037464729502	0.00199335156749422	0.987690911934371
HSPA8	-0.316835778284849	10.7503344281173	-5.1571352662409	8.03025436938902e-05	0.00135654519266325	0.987292720524554
IRAK2	1.22727022134762	1.73704698928383	4.78610540011735	0.000174278992302862	0.00246585606368279	0.986034324391518
H2AFJ	-0.313437673954058	7.45804264605567	-5.10399432499071	8.96467305370339e-05	0.00147419067994233	0.98571294989376
NCRNA00174	0.644663412173733	3.60616558879709	4.86379243127562	0.000148003931461989	0.0021947378638215	0.978315866346648
CCT3	-0.26844650747309	8.98182675419792	-5.12197899544188	8.63654911788795e-05	0.00143007571730255	0.968382307925138
C17orf100	0.891131872559872	2.37092898518934	4.77475175828901	0.000178500147175271	0.00251071191031054	0.958700076226044
ABCC1	0.342299348460235	7.17869711744063	5.06314274998039	9.75835796267396e-05	0.00158167259497989	0.943726037839898
SMTNL2	-0.902390124447948	2.33711869680346	-4.77864804563854	0.000177039906773119	0.00250280253666411	0.942694295952245
NUDCD1	-0.419218880408963	6.23973638355721	-5.04146249861314	0.000102084887392966	0.00163688174185998	0.942354852245828
BSDC1	0.304381478822893	6.55013943251576	5.03300255139512	0.000103898599820972	0.00166118564379153	0.925064413052674
UBAC1	-0.33916077101565	5.70372529311807	-5.00347071480351	0.000110492869776236	0.00174164255809403	0.924254349677222
C14orf169	-0.403096341887006	4.77358754217829	-4.94726164080407	0.000124254255067773	0.00192766990886219	0.92325446169739
RNPS1	-0.276239275582719	7.49504837350467	-5.0727045360889	9.56634944608755e-05	0.00156085490864749	0.922420794673187
SLC25A10	-0.493177565031011	6.2643426446633	-5.03365898988058	0.000103756692601261	0.0016605042364244	0.92189684224928
REEP1	-0.945366512562349	1.72297644771516	-4.74898101566092	0.000188473277926969	0.00260929395699555	0.91953057508058
PAQR5	-0.6320255615294	2.37565970322074	-4.77534538901345	0.000178276875875887	0.00251071191031054	0.91723420963829
WDR45	0.642431914623328	5.02916968826036	4.93084290230611	0.000128596401703314	0.00197851538370398	0.914280186059647
MRPL39	-0.499590524044695	4.7421897965634	-4.93393598169025	0.000127766681667022	0.00196755983812088	0.907621784893285
KCNE4	0.870405890829248	5.00392643159092	4.92636362627644	0.000129807757707373	0.0019916559081634	0.905198512108594
C16orf55	-0.602242242535505	3.16116304519199	-4.83198397177896	0.000158234480282637	0.00230716080928232	0.903157058544024
SYTL5	-0.409191253684266	6.30223505289845	-5.03101538739206	0.00010432939364404	0.00166648020945838	0.897504709735482
LSM5	-0.320554277317229	5.78649123873237	-4.9974409740911	0.000111891163676477	0.00175705898716	0.894072062164154
CNOT10	-0.328075755805519	5.42971103595575	-4.97103068227668	0.000118232554855355	0.00184969246716648	0.890754056818547
SUMO3	-0.310574027428162	7.92178997542884	-5.06463607320001	9.72811240215312e-05	0.00158107824891748	0.887308689979459
GGT7	0.458198757827293	4.02417541777835	4.84459917477525	0.000154093205752772	0.00225661538792413	0.88669986483856
SLC9A8	0.376135374133875	5.58324326575988	4.96348353295381	0.000120111484182333	0.00187208244311774	0.88362965956845
CHEK2	-0.374554533801981	4.96938073611826	-4.94804469645283	0.000124050955566257	0.00192630286062218	0.883404380873951
BIRC3	0.781683641048673	2.84784431478954	4.77489116917379	0.000178447687500249	0.00251071191031054	0.878025574427245
PPIH	-0.462984658362966	4.49170008167211	-4.90611840438961	0.000135430191865174	0.00205529449070161	0.874984640163228
CHD6	0.253638611676365	8.40952018234433	5.0630548232908	9.76014182025379e-05	0.00158167259497989	0.872928702391459
DYNC1LI1	-0.331707666193275	5.65928169400206	-4.96798784795645	0.000118986447263713	0.00185974705050312	0.864612189608861
KIAA1147	0.382761860192722	6.49209736977952	4.99884983075667	0.000111562835777721	0.00175354968566411	0.862511851326626
ABCC3	0.602179246376629	6.82047334452761	4.99970838493509	0.000111363237633562	0.00175205906508343	0.86002391487449
NME1	-0.429193620156708	6.39466033781364	-5.01238052505066	0.000108459382712268	0.00171768439060603	0.85879835258973
DNHD1	1.01027750372125	2.60081044050891	4.72010580278114	0.000200326046775127	0.00271715556063846	0.856790671487144
TPX2	-0.399968801318091	7.86914266022678	-5.04847621783771	0.000100605849104335	0.00161897975072896	0.855319284890409
CUTA	0.359139005372811	6.78327243557605	5.00952786276897	0.000109106239263127	0.00172303375395329	0.85369372681699
C1orf88	1.84619238606455	0.398761011748395	4.94136708810769	0.000125795607686898	0.00194078020567868	0.849700461295804
ZNF488	-1.24429013747593	-0.0499110171188934	-4.74345160339359	0.000190686251230791	0.00262904935332544	0.84731557814084
B2M	0.34120655089615	8.28409921808989	5.0500827217206	0.000100270175855188	0.00161661978335708	0.846045385720109
MAN2C1	0.357113700181281	7.37874064343993	5.02644516318887	0.000105327124842321	0.00167920956707624	0.843025212394233
MAFF	1.02005365233298	1.99848983901312	4.70768040060993	0.000205658051144683	0.0027770217014274	0.840737736162092
CGREF1	0.397309406599747	4.85844732991734	4.90290979852212	0.00013634389014619	0.0020635431844388	0.837510917685643
ILF2	-0.278443432977605	8.3125189136282	-5.04813160758722	0.000100678004111344	0.00161897975072896	0.83605003560883
MMP16	-0.565310155472614	3.1621772795345	-4.77559544552014	0.000178182912172262	0.00251071191031054	0.835875475722859
SRGAP3	0.578404546518366	3.30882848747586	4.76514431073539	0.000182153597238619	0.0025471043145641	0.830607271020586
C14orf93	0.541744400271309	4.17422895994962	4.82714219970661	0.000159853979443791	0.00232469387149388	0.830144253943481
ARRDC3	0.534328598962941	5.35636875374852	4.9118423653416	0.000133815736236613	0.00203452825379021	0.827379559084148
ZSCAN12P1	1.74219088950293	1.29683002078741	4.75308713783763	0.00018684691183278	0.00259752930464789	0.826093573776901
INPP4B	0.367781948220729	5.57589851573932	4.94212892499051	0.000125595300355273	0.00193947904260535	0.819144058595002
DHRS11	-0.532624623052746	2.91605456399469	-4.75088681243624	0.000187716633851894	0.00260528878384985	0.819019489732447
KLF6	0.646879537692548	5.33514615891437	4.90985569043963	0.000134373838759748	0.00204111542181474	0.814158596182073
RAPGEFL1	-0.452834790342359	4.74990509390582	-4.87524539804182	0.000144488133456953	0.00215175382362786	0.81175605319279
CENPQ	-0.775449091293273	3.39309135091631	-4.78801920338349	0.000173577569232803	0.00246354943476202	0.806454501764919
HSPA4	-0.279052859816069	7.87213170851928	-5.02395198568332	0.000105875530369717	0.00168634511419348	0.805701394388576
MED23	0.318859826024424	6.08790410630318	4.95570047627049	0.000122081187275627	0.001901010964616	0.805659758788955
PRDX3	-0.337232851576471	7.25201382709612	-5.00984903440444	0.000109033214827023	0.00172303375395329	0.80193393547591
RPS6KL1	0.458134369821875	4.60055883740374	4.83324698583352	0.000157814786042859	0.00230304928602162	0.799373874278201
WISP2	0.41284354696516	7.5930248126986	5.01861609416409	0.000107059080625327	0.00169872491876467	0.797310004136788
MEF2D	0.484337267557293	5.62986624574216	4.91183240282436	0.000133818529010359	0.00203452825379021	0.793460588757172
NDC80	-0.594279193585298	4.84963744150106	-4.88828614888715	0.000140588754978298	0.00211439418908009	0.790866952371548
SRCIN1	0.547803872618677	3.03238531040935	4.72084362795131	0.000200013903451558	0.00271636784871086	0.776749193799277
CDK5RAP3	0.376970842076204	8.4923139942347	5.01773689275605	0.00010725539278766	0.0017002267194131	0.774274724102872
CBWD1	-0.432522158352953	4.84808772516404	-4.87989430720302	0.000143085506648094	0.002136573226056	0.773721193543223
KIF4A	-0.348969954976062	6.07023526593545	-4.95179949653182	0.000123080843063168	0.00191301488790746	0.773200298002855
RBL2	0.391693704232631	7.01041470021493	4.97733854793178	0.000116685260656278	0.00182719503671872	0.772453087323768
EDA2R	0.680182362214083	2.65222536513583	4.69731987786576	0.000210214584407956	0.00282160370862762	0.769517031521342
NCKAP5L	0.514290796862054	5.51751136560099	4.90397308841704	0.000136040405814157	0.00206081498807605	0.766447799123637
INHA	0.483029428333205	4.69751255759228	4.88167873991536	0.000142550829643426	0.00213347803186278	0.76321696249472
C9orf114	-0.33473921549818	5.56799412398776	-4.91773991195833	0.00013217291170902	0.0020158090905823	0.754349111763021
ZNF517	0.500126009461148	3.5180270065588	4.74738412026068	0.000189109678734781	0.00261593901336681	0.744113344569547
MRPL13	-0.418566229456873	5.95852677742433	-4.92952730584251	0.000128950980982506	0.00198146757128295	0.743325363805459
CDK18	0.420368440483763	5.66639121840364	4.88717617459722	0.000140916421668137	0.00211632894742361	0.728645126655617
PAK1IP1	-0.415583040226057	4.84506564311054	-4.85242277783013	0.000151580732923986	0.00223154593082812	0.719161605321176
MRPL51	-0.27898479712702	6.57400910405833	-4.94288345515177	0.000125397235984361	0.00193947904260535	0.71520775519408
ELAVL1	-0.265869245105653	6.40592805422667	-4.9393354544258	0.000126331379107435	0.00194724975501635	0.714719375590343
TSNARE1	0.70770862710057	3.03410157191538	4.68289116173398	0.00021673249870248	0.0028812673356918	0.713904153350494
NRP1	0.385228103417528	5.92085174808406	4.89906982875878	0.000137445675016778	0.00207458616333989	0.707038291007199
PVRL1	-0.487086755855943	4.99644539685597	-4.86033502431056	0.000149082377277492	0.00220057694403246	0.704297947326361
ST6GALNAC2	0.327501582485331	5.61347280215411	4.88136182854593	0.000142645637649933	0.00213347803186278	0.701113592376553
EIF4G2	-0.27848098412289	9.94664240719922	-5.01003847377276	0.000108990165691129	0.00172303375395329	0.700185651016334
GABARAPL1	0.858553564818146	3.15747458215407	4.66893482805595	0.000223233212046792	0.002955940014466	0.697161080872871
BEST1	1.91585593933474	1.08209342536882	4.77815323153393	0.000177224673448847	0.00250329851246497	0.687708489199713
IQSEC2	0.402672171268819	4.70519677721168	4.8081610320199	0.000166368030933074	0.00239072818333974	0.686396084379307
SNHG8	0.5794944352869	5.88283948381272	4.87845090686281	0.000143519499216149	0.00214114193121398	0.684230019142359
TPT1	0.228741330710271	11.559895300455	5.01947642910824	0.000106867337469326	0.00169729283175404	0.68347520406013
SLC16A13	0.614769422610258	3.66775229893608	4.72081866190903	0.000200024457433162	0.00271636784871086	0.681876766892391
ZNF561	0.374391057292046	4.68574444095728	4.80157560553069	0.000168690914477401	0.00241127081514534	0.676087191162057
CELSR3	0.403571497839661	5.27223451752594	4.84403489106778	0.000154276058026911	0.00225731653057047	0.67461086228862
CLIP3	0.756565569867627	2.6372315385687	4.63926930682792	0.000237719755032232	0.0030939155418887	0.674214828419931
HS6ST3	0.366152949645542	5.65167236327982	4.87041693203165	0.000145959828500666	0.00217089539402768	0.66925192929278
ZNF778	-0.469288653421907	4.9317666964069	-4.83140667138286	0.000158426694540714	0.00230795125391891	0.662740363333135
DHX37	-0.336159978182451	5.77836077816597	-4.88651468630401	0.000141112065790835	0.00211655442895598	0.662414021803039
CCDC149	0.45283969694776	4.46602403242952	4.77355240930361	0.000178952107874471	0.00251495382528794	0.661987268140738
TYRO3	-0.730960148936373	2.97771612449699	-4.68651948900699	0.000215074308005251	0.00286605794986439	0.654725005691652
NUP88	-0.306851142093299	6.32342075122378	-4.90231514915485	0.00013651391699269	0.00206424841571948	0.652561967903678
GPER	-0.610215282147497	4.57638803114051	-4.8137179526642	0.000164433372329452	0.00237067561968773	0.647403531966187
MAK16	-0.469534460805594	4.22028551326451	-4.77657122127183	0.000177816728622355	0.00250954174639684	0.644440592529404
PARP8	0.498922968217771	3.73749778762778	4.69134224230211	0.000212890262894876	0.0028460245856546	0.628872241937907
ANKRD32	-0.656238392614666	3.80786246456065	-4.74594159560349	0.00018968644520887	0.00261958390559301	0.628206815626158
DRG1	-0.352494234866357	5.74591156792213	-4.8637065169521	0.000148030633245076	0.0021947378638215	0.625947031626942
SLFN5	0.386509788958585	5.82810389158653	4.8482491245004	0.00015291580427096	0.00224330167598907	0.624547868964552
PTPLAD1	-0.274099485423564	8.02850138201361	-4.94221533934368	0.000125572600334468	0.00193947904260535	0.623587932541247
ALG6	-0.445324896726558	4.1592580259515	-4.76304909251798	0.00018296044370957	0.00255221634170975	0.623080780470866
NUCB1	0.336867138931267	7.54364442368328	4.92408747361454	0.000130427779645519	0.00199750383405829	0.619742591970306
ACADVL	0.269990746237458	8.9764695387257	4.95404852390222	0.00012250349395704	0.00190581249575585	0.619429628229563
SRSF3	-0.403727739312782	8.21390878275518	-4.94506876318912	0.000124825394271658	0.00193473576811789	0.618658294582674
MAPKBP1	0.385192726413838	4.42482234062097	4.74981396412892	0.000188142196341482	0.00260902992671223	0.617934620465905
SAP18	-0.271747042864283	7.20441382588962	-4.9190491469678	0.00013181101851785	0.00201315751022148	0.61757348565446
TCP1	-0.276884246291711	7.56909869776435	-4.92925223556808	0.000129025244267349	0.00198146757128295	0.616324051521842
RNF185	0.438671501561982	5.3547465255591	4.81635043410447	0.000163524906999518	0.00236164986585487	0.615552071730737
PRRT2	0.721461918442199	2.66112218309175	4.62049406837802	0.000247380089169058	0.00319227207659208	0.612913609106608
SH3BP1	-0.549927955285757	3.59547530142093	-4.71839036309125	0.000201053701556896	0.00272481531996558	0.608136588429108
CUL2	-0.282743132648752	6.17830926996856	-4.87017788745909	0.000146033085283493	0.00217089539402768	0.598283206550711
LIN54	-0.467228772558943	4.83358388705018	-4.78763917114441	0.000173716624013163	0.00246354943476202	0.595819533978825
SCO1	-0.333386211572519	5.48544856357966	-4.83732266155882	0.000156468200753339	0.00228539230515182	0.59178261575628
LOC338758	0.950429862247607	1.30863667282097	4.58336877325284	0.000267676662055021	0.00338881491007431	0.587654341051357
TRANK1	0.776542618087592	3.5605285061475	4.6450465929355	0.000234825238532704	0.00306437217441063	0.579416895143619
PTPRJ	0.320296981584336	6.47083387307525	4.86148198539757	0.000148723725472126	0.00220057694403246	0.578867997856399
TOMM22	-0.361758369112597	5.45171060677501	-4.825370781726	0.000160450716576086	0.00233134472981622	0.578709943675362
LOC440104	0.467873720310755	5.13258601002656	4.79350354460684	0.00017158344911753	0.00244010340394692	0.575372342840784
PPP2R1B	-0.371255303554312	4.97358246779291	-4.79645374090379	0.000170520447724884	0.00242705018531996	0.574260243778514
HIGD1A	-0.429582874994855	6.05769751285959	-4.86062495789493	0.00014899163233715	0.00220057694403246	0.566288513500696
SF3B4	-0.248615202192527	7.5516524633262	-4.90450443364062	0.000135889008287664	0.00206038782828911	0.564196832724465
EPG5	0.366386471680152	5.38136854810004	4.79896043224101	0.000169622536434804	0.00241838644444643	0.563824710434978
RECQL	-0.37628632763619	4.67043275309656	-4.76867446259878	0.000180802382720267	0.00253456751769802	0.563214535038353
CACNA1D	0.436649132395534	4.64732276088524	4.73841702874801	0.000192724252322671	0.00264847329586426	0.562023576179118
POLE3	-0.335184518591428	7.20102185385471	-4.89590532829767	0.000138360495373512	0.00208651120345051	0.559718244871121
XRCC6BP1	-0.518898898930329	3.27303885548764	-4.65909428774818	0.000227936078761053	0.00299685768962253	0.55951821060102
MRPL47	-0.40659050996997	5.36683103017129	-4.80808102770415	0.000166396053899035	0.00239072818333974	0.5554582165539
GSTCD	-0.410102920031797	4.49480167772479	-4.74689588546516	0.000189304689544932	0.00261647241979293	0.551223392219613
PDE4A	-1.00294523248723	0.904869353798657	-4.57111697330364	0.000274740753297259	0.00343662255657693	0.550850942701199
CA12	-0.344463525669076	8.53596034627114	-4.91452110524792	0.000133066969995874	0.00202678689090255	0.547801424371223
ASAP2	-0.295116659885237	6.39915096811577	-4.85041594434102	0.00015222118628027	0.00223703613299757	0.538319759918013
SLC6A16	1.33653621104691	0.623002215928752	4.66219787016481	0.000226442045337311	0.00299132445989035	0.534601909196376
H2AFV	-0.277056652683668	7.07721107093303	-4.87561235120156	0.00014437691019482	0.00215175382362786	0.529286082960656
NOXA1	0.412899601202161	5.33062304470967	4.77233814739849	0.000179410879155004	0.00251717075754051	0.51381354856016
PSMD12	-0.38533124155529	7.98851249926487	-4.89163146095699	0.0001396059186053	0.00210339584031985	0.513462242392715
C17orf53	-0.825817075121513	2.95012003503198	-4.60487954986862	0.000255718393661285	0.00326211625903229	0.51068654514644
HMGCS1	0.403214370640823	7.59710699424119	4.85776240571665	0.000149890048860651	0.0022105477752606	0.509676443101881
PPP1R9A	0.620561273633117	2.86582986903964	4.57847028692585	0.000270478547227429	0.00340777973671187	0.508722367136865
KCNQ1OT1	0.823824447718023	3.38533234846971	4.62649237112195	0.000244251071116579	0.00315920720290307	0.50471697814357
FAM117B	0.428261254754511	4.71791742190512	4.7337733613765	0.000194623726337761	0.00266575528195964	0.499313741425976
GLA	-0.328371565335018	5.78926695823033	-4.81829668130123	0.000162856559414902	0.00235606669520313	0.48914784518032
IARS2	-0.393709394273226	7.62244830725815	-4.86725749760259	0.000146931099916335	0.00218230525310904	0.4819524045933
NIPAL3	0.464995412151781	4.85908200585249	4.72274818294848	0.000199210457473874	0.00271302580683475	0.479003121470224
WRAP53	-0.428070638843639	4.28549702895826	-4.70441968561916	0.000207081134420352	0.0027906727574907	0.477148089265943
PRMT3	-0.399832258766047	4.75921616677952	-4.72587379548993	0.000197899034335816	0.0026973622251281	0.467394242183329
CCDC99	-0.489742822882095	5.34613397501201	-4.7657894037921	0.000181905911050212	0.00254576941958472	0.459058115216516
GPNMB	1.49676390803125	1.3565758946365	4.55668405898502	0.000283306470126072	0.00350445074437014	0.453176334801489
EBNA1BP2	-0.34422451610022	6.51009556111442	-4.82062050100115	0.000162062207666233	0.0023486380944628	0.450364781929371
PKIB	-0.457187944006697	5.65590939016928	-4.80813404521906	0.000166377483011589	0.00239072818333974	0.449512075808342
ZNF524	0.597724359392902	3.40650134797899	4.58630930548441	0.000266008923844687	0.00337025245634739	0.443499986868551
KIAA0146	-0.273322431839619	6.42041323699348	-4.80492168594913	0.000167506535675924	0.00240016365671524	0.442192824952043
PITPNM2	0.528477553394053	5.15030640864785	4.71218428283579	0.000203708803450163	0.00275633173859265	0.441126564163037
KLRG2	0.783050996687126	2.59663349841421	4.52901708688991	0.000300494416573716	0.003667501170561	0.437824099407448
LPIN1	0.607624306880288	4.61911459439781	4.63593007003849	0.000239409328869689	0.00310619209931473	0.43706448137261
PYCR1	0.428628777327014	6.5740055168201	4.80693498693078	0.000166798005363814	0.00239239266012387	0.433208117157636
DNAJC8	-0.278957613399571	6.64473685359995	-4.81081489659675	0.000165441194826982	0.00238315119921313	0.428969764493273
DTX3	0.337627166294546	5.25240616271335	4.72062688172375	0.000200105548290588	0.00271636784871086	0.425709584754477
KIAA1908	0.421877559855084	5.2397550191506	4.72734694376041	0.000197283999468956	0.00269336947519903	0.424239094389715
OBFC1	0.3364730470086	5.02846439245611	4.70750106022176	0.00020573606123347	0.0027770217014274	0.422253516534273
COX7A2L	0.379195862561901	7.21617867326636	4.82250552576904	0.000161420758914307	0.00234137100787759	0.421688497484795
ZNF100	-0.537290167131701	3.78114697017117	-4.63624744604078	0.000239248219125421	0.00310619209931473	0.419430161279663
PAICS	-0.386410580742925	8.04020816468378	-4.84859289969403	0.000152805384241012	0.00224330167598907	0.418557448623485
ETFA	-0.264522265748539	8.14981324899491	-4.84547116452032	0.000153811079095804	0.00225445792006855	0.4176738235658
CEP76	-0.400497205096378	3.7321576317834	-4.61648127656115	0.000249496142163718	0.00321342419379745	0.417244090568764
CSTF2	-0.316468390773375	5.70040776889732	-4.76108602659939	0.000183719711523991	0.00256044037960603	0.410218908973897
RTTN	-0.517446445208884	3.03353390900383	-4.57006344780962	0.00027535698625272	0.00343854961316704	0.40790539369604
ENPP5	0.507131070213238	4.24225832871154	4.63526626041328	0.000239746656533201	0.00310815742934981	0.406725601120483
BEX4	0.868912261694552	2.98572237970311	4.51082632736093	0.000312370108203509	0.00376103505370446	0.400319234647309
CBR1	-0.290851696177373	5.31774551153714	-4.72868545605921	0.000196726866481469	0.0026879576103236	0.397412689976096
FAM84A	0.314849202822785	5.13900766720026	4.7024007666502	0.000207967289919737	0.00279810535528373	0.39683118944274
PDE6D	-0.399389710807699	4.64065672448128	-4.67942884219665	0.000218326981745087	0.00289785749421018	0.396737755622628
METAP1	-0.281247921158138	6.50211779619163	-4.78735315115544	0.000173821354521597	0.00246354943476202	0.389231106946726
ABCD4	0.341567864042759	5.30004649930086	4.70563403291238	0.000206549982757574	0.00278575960615941	0.38454825878775
CHDH	-0.461862135655688	3.40686712957815	-4.59936113607747	0.000258733301401582	0.00329554892051794	0.380061848977078
GPR137C	-0.726238036390548	2.42178464100408	-4.48802909060044	0.000327929991065561	0.00389510026319634	0.371097100042953
NCS1	-0.336428744020306	5.6152248007422	-4.74050294966575	0.000191877184773785	0.00264201114963401	0.370074617320731
USP5	-0.308226169840631	7.23478985547928	-4.80398981834493	0.000167835523356206	0.00240109605869049	0.369037151703584
LOC155060	0.546393968468882	4.00954650791166	4.60816335326367	0.0002539413448086	0.00325093332451571	0.365783967550223
TMEM201	-0.452948540939111	4.31295525405589	-4.65925717647407	0.000227857416395437	0.00299685768962253	0.365224225674107
ZNF750	0.812731665935533	2.17276011856113	4.47312729070349	0.000338524855485246	0.00397297521623526	0.36518086354925
PTMA	-0.30363025815462	9.86629007868055	-4.85066376861393	0.000152141947053668	0.00223703613299757	0.363992791359416
ZKSCAN1	0.294755349563706	7.49058209780114	4.80056409937836	0.000169050628979679	0.00241434903420679	0.362886214050805
ANXA6	0.479565336825013	5.03601518496029	4.67840825236664	0.000218799267976014	0.00290182312262559	0.360621142251498
KBTBD8	-0.9186507469399	1.36352931957284	-4.46202940511634	0.000346640804569234	0.00403987513283336	0.35955680593637
KAZALD1	0.688235951706989	3.18040027952743	4.53073954273178	0.00029939400654324	0.00365746191777147	0.355870302993814
ELAC2	-0.332726046909234	7.08994395661536	-4.78649034954506	0.000174137673215357	0.00246585606368279	0.342514187904992
CALM2	-0.303531164405452	8.47552819327882	-4.81863305671363	0.000162741330273224	0.00235606669520313	0.341708080387061
MTMR9LP	1.30345352008275	1.23116826143505	4.47603039305311	0.000336433855620208	0.00395954947318251	0.338871767872701
CCNB2	-0.323404659708031	6.21961550011982	-4.74913331945526	0.000188412695578373	0.00260929395699555	0.33212150908536
AHSA2	0.377340945699462	5.83502661645145	4.71386326511019	0.000202986985332817	0.00274878894146237	0.331573233030072
HNRPDL	-0.257398025979936	7.51419858589574	-4.78996501065918	0.00017286737291103	0.00245627352979105	0.329945666772671
MAP2	0.825586430708612	3.41737408635753	4.49771737425546	0.000321223295301356	0.00384273132376244	0.328031486405811
ZDHHC7	0.259113881672175	7.03655627256546	4.76769499897934	0.000181176256636662	0.00253768150418051	0.327491181819057
PTGES3	-0.349220662486468	8.89829878220919	-4.81638945401898	0.000163511479934809	0.00236164986585487	0.322142747150299
RCC2	-0.243891289090842	8.35838339220576	-4.80458072408397	0.000167626832757917	0.00240016365671524	0.322005183320221
IFI30	0.43644380178056	6.28135232954462	4.73142134655885	0.000195593089317526	0.00267465153372552	0.319114380498229
TNFRSF11A	0.790138039747735	1.87550700480388	4.43985154076655	0.000363457246446893	0.00420945913405667	0.316892382873788
EPHX2	0.578059929050409	2.96482776333801	4.49727457431371	0.000321526758915014	0.00384361223452086	0.316850100737184
C1orf228	1.33719262441041	1.09586633663467	4.49123790535831	0.000325693066663817	0.00387679063835279	0.31464738729621
FMNL3	-0.482361433367732	3.5989235104306	-4.56874877912853	0.000276127942764031	0.00344367167396395	0.311363450636088
TSPYL2	0.668967144474612	5.75923332181614	4.69156005911178	0.000212792157498659	0.0028460245856546	0.310766661737697
IMMT	-0.28159812646839	7.32539914387224	-4.77295947036819	0.000179175981614329	0.00251598582411254	0.301526441161876
LYAR	-0.551417183269088	4.34447729098496	-4.63032545044838	0.000242272695595878	0.00313604377797636	0.300996881454163
NUDT15	-0.516921662328325	5.19774702814514	-4.68361244120341	0.000216401829612442	0.00287916006240133	0.300744552548427
C9orf78	-0.257260614544384	6.52643903913064	-4.73840650905051	0.000192728533907367	0.00264847329586426	0.282393701302223
SRPK1	-0.399271199317459	6.49064865241096	-4.73464958363237	0.000194263853808856	0.00266300712385189	0.271945803834029
SRPRB	0.27893894904166	6.30606509148847	4.72079060297681	0.000200036319561217	0.00271636784871086	0.268838421436042
LUC7L2	-0.270802866097142	6.80389508755387	-4.7403421919119	0.000191942331189029	0.00264201114963401	0.268292156836784
GGCT	-0.501711024709207	6.87843170765314	-4.74426913837195	0.000190357394699824	0.00262668074996688	0.268271246714208
RHOBTB1	0.339421652852369	4.74440283197216	4.61329743236691	0.000251188186060172	0.00322399940419824	0.26708649326364
TCF3	-0.290386029702463	6.69363020663062	-4.73626902046282	0.000193600523112048	0.00265609118008687	0.26541987258238
EFTUD2	-0.352366494097843	7.22713617799799	-4.75141490618756	0.000187507518096277	0.00260454795069945	0.260445978853527
TMEM106A	1.01317723288887	1.36550186590617	4.41500764497216	0.000383282335906809	0.00437384842673503	0.258933759665513
CPEB2	0.502269533702477	5.22816227302437	4.64488955565577	0.000234903439822675	0.00306437217441063	0.258406907088583
LTBP2	0.65361692775967	2.53267377489854	4.43395576885985	0.000368065656523295	0.00424519313082454	0.258361760560614
BUB1	-0.40935367499247	6.56337684679138	-4.72609463089317	0.000197806711680655	0.0026973622251281	0.25427961797261
GTF3C1	-0.259582493327015	7.9125746977524	-4.76455823997046	0.000182378920168453	0.00254812452873617	0.251791411061886
FLJ23867	0.31708578596857	6.25396370936032	4.70265502405159	0.0002078554771761	0.00279810535528373	0.247280569025389
LPIN2	0.295606874208504	5.57364478650988	4.65821618290653	0.000228360611176773	0.00300008080229407	0.244116598587462
AKR1C3	0.459619717028332	4.5668669918114	4.57920383316559	0.000270057072028247	0.00340605917993997	0.240567392924713
CABLES1	0.342477899123292	4.99484855225348	4.61560787845973	0.00024995914745994	0.00321342419379745	0.232295877753334
PLA2G6	0.606749704995637	3.22918429629157	4.47929054489749	0.000334101333889768	0.00394041657825986	0.232278926261656
RPL10	0.351990337894607	10.772539354158	4.79660068473292	0.000170467677841443	0.00242705018531996	0.228658877970356
LHX2	-0.757350844269531	1.72257563842374	-4.40671544272226	0.000390141114057396	0.00442353897728535	0.228109664702782
STIL	-0.477690984229171	5.50702801514686	-4.65969496375915	0.000227646136927629	0.00299685768962253	0.225332797956243
ZNF714	-0.504967274761299	4.77943819766983	-4.61536871757194	0.000250086083930108	0.00321342419379745	0.225321920464215
ZNF33B	0.440924606929781	5.40704524741428	4.63681212496815	0.000238961844055629	0.00310520425795364	0.221478984919258
OSGIN1	-0.516753319879445	5.71198898152955	-4.66046487859458	0.000227275054645017	0.00299685768962253	0.219414296587016
ARHGEF26	-0.42320768463539	4.31700719118953	-4.57796917114828	0.000270766859457036	0.00340777973671187	0.213632233375905
CXCL12	0.299175455402932	5.67937976212452	4.69868821909233	0.000209606935503923	0.00281789902682283	0.212793148636896
MAF	0.927045129522913	2.21027262672262	4.38737612492063	0.000406625766133967	0.00457324096356723	0.211853732750327
CTSB	0.275895507101697	7.64697774367695	4.73653317387536	0.000193492543887168	0.00265609118008687	0.210324220886944
ZBTB8OS	-0.365518395413416	4.62860471695554	-4.58119061242221	0.000268918880124123	0.00339939482327728	0.206492258528964
ACVR2B	0.377725179887359	5.00444672191449	4.60625640981508	0.000254971760639569	0.00325756128719339	0.202196375925998
HNRNPC	-0.227307496126604	9.42360563515553	-4.76300619094303	0.000182977002733198	0.00255221634170975	0.194694663961942
CCND1	-0.372371808116032	8.52006020715634	-4.75636634977636	0.000185558367411094	0.00258176217685786	0.193063060433803
SARNP	-0.362858293611748	5.73474175467423	-4.65311003920151	0.000230845275279785	0.00302559277725636	0.192389016404981
EXOSC9	-0.541920254891282	4.40172984397104	-4.57483651419368	0.000272576311738453	0.00342234702516057	0.187998827941302
DBNDD1	-0.268520678879509	6.56410174272357	-4.68974849967181	0.000213609495164453	0.00285108156195556	0.182608324225753
ARHGAP4	0.604455285889674	2.95346573553405	4.42556933451991	0.000374723375306644	0.00431009197292181	0.18234378164333
FADS2	0.635402951929241	4.22253948831707	4.4939496831186	0.000323814737648603	0.00386268022284966	0.179423003410709
DUSP10	0.880558344525414	2.29169008429688	4.36945727717355	0.000422530465882797	0.00472037375512618	0.174765848920948
DBR1	-0.425647869258396	4.61984489923864	-4.579785500766	0.000269723337577639	0.0034044174321875	0.173985368737555
VDAC3	-0.313538946068315	6.17025927371994	-4.67053231966316	0.000222479147451558	0.00294828943104584	0.17237914282125
TAF5L	-0.315341999033399	5.33702408846997	-4.62334432242424	0.00024588819039292	0.00317547034450285	0.171955695841937
FAM83D	-0.348839615979819	5.67314182073223	-4.65068934695481	0.000232032805454349	0.00303877575443894	0.17193539214693
TUBGCP4	-0.457192845739018	4.50467865618407	-4.56322041374411	0.000279394053259262	0.00346888355360645	0.169200949020563
KIAA0355	0.415917269918957	4.78367379907595	4.56041134934487	0.000281068668721929	0.00347934301680646	0.1678841905125
UBE2C	-0.398326043770206	6.51188241115601	-4.68713873547548	0.000214792600176653	0.00286458647954892	0.166135511859072
CCDC34	-0.587664886618481	3.70490083573413	-4.50771784442407	0.000314446728235214	0.00377516660660855	0.165387400587055
TLR5	0.717072614032242	2.42481128657248	4.39765900299987	0.000397774542134292	0.00449181731441857	0.163037468116232
CCDC17	0.986863259242654	1.40215734545384	4.36022117400165	0.000430973541531795	0.00479228823708626	0.160832181777106
PTPN7	2.00006003250355	-0.164550150508537	4.73197389871498	0.000195364917605809	0.00267371757941043	0.159281448299546
ECE1	-0.3277895964169	7.35533653499956	-4.71017432500895	0.000204576358531093	0.00276583267588844	0.157865932612939
HES6	-0.460558315558975	4.49146284294837	-4.56098425268978	0.000280726306471979	0.00347934301680646	0.149924065028208
ELF5	0.670771485192484	3.25906763446042	4.41012677039695	0.000387304516000578	0.004400326579887	0.147778377975048
GABRD	-0.894556966718139	1.59420434411473	-4.35277358930903	0.0004379062105113	0.00484119029138166	0.146485698289593
ATXN10	-0.297224774732256	6.13829225878611	-4.65439611015022	0.00023021688405773	0.00302209353923192	0.143618155306167
NUP153	-0.33021284776097	7.15928593406846	-4.69482611616493	0.000211326633283834	0.0028296450080375	0.140564270735323
MAP3K12	0.376666193310629	4.13756618525079	4.49353217898728	0.000324103205275753	0.00386336564863272	0.138658922416533
FAM113A	0.331495012175894	5.50463450879397	4.60745592391142	0.000254323107908711	0.00325175814729761	0.133292831384308
MICAL1	0.34067515136292	4.97109945694689	4.56381550033058	0.000279040600114206	0.00346888355360645	0.130253687644264
MYO1D	-0.269806180200233	6.54830443938703	-4.66085787726893	0.00022708587563462	0.00299685768962253	0.129876420659301
KLC4	0.490789502709253	4.8285260752983	4.53929231394746	0.000293990404217466	0.00361049320158018	0.123530989071207
NFYB	-0.355467483591998	5.21740826359572	-4.58943857084788	0.000264245765961656	0.00335299407431164	0.123283998614112
CABLES2	-0.296867861858242	6.29074107091553	-4.64571821966557	0.000234491081809533	0.00306377254076768	0.12086120841097
TERT	-1.75462425680806	-1.02282191005408	-4.57344931899794	0.000273381498061359	0.00342474320118214	0.120272498287765
CUL1	-0.244274752752539	6.63929072833271	-4.66410278824405	0.000225529986264947	0.00298163121762448	0.118649028487527
PPM1G	-0.411901086188085	7.61140708798775	-4.69023443867517	0.00021338993584021	0.00285042594807642	0.107615319841522
NIP7	-0.333356686635076	5.36083735653277	-4.60178608044664	0.000257404031843126	0.00328111663761009	0.103267733457461
C11orf35	0.556754059565973	3.98195444176728	4.47031909601175	0.000340560069106294	0.00398776760116028	0.102325424854951
LTBP4	0.397233953257051	5.78849134779286	4.60507442123258	0.00025561258513729	0.00326211625903229	0.101534311041837
UGT2B15	-0.616330416884895	3.17984726289086	-4.47007295180408	0.000340739051785341	0.00398776760116028	0.0973486109943718
MIPEP	-0.341942988969094	4.92613836829103	-4.56262140845577	0.000279750294301982	0.00347072991239343	0.0955580896677484
MED12L	-0.340037519388598	4.78429403533005	-4.54831749355897	0.000288395902283651	0.0035568827948317	0.0934823730065251
NOL10	-0.427414065676893	5.67194567899194	-4.60874324152864	0.000253628844558217	0.00325093332451571	0.0903928564571483
C4orf14	0.267802461514183	6.08053391041753	4.61520671382401	0.000250172105974903	0.00321342419379745	0.0897919010577732
IFFO2	-0.335181972890226	4.50820862071411	-4.51881436281173	0.000307097463895551	0.00371090894955866	0.0888891909068521
ANKLE2	-0.24854635515706	6.53186081981666	-4.63980389698726	0.000237450396102001	0.0030939155418887	0.0783064728535248
COL20A1	2.14760824109231	-0.588516262171139	4.75948883804771	0.000184339840191737	0.00256694378631691	0.0721620527654601
C1orf135	-0.714708337316679	3.27460711526777	-4.42478906004375	0.000375348997823581	0.00431432071450279	0.0697945622326781
CDYL2	0.459545315669045	4.47408993399852	4.49088899564414	0.00032593554430467	0.0038769175269924	0.0693609677297085
PDGFB	-0.423033295535399	4.6090942239851	-4.52028625986284	0.000306135836186837	0.00370556630500234	0.067202827416093
GAPVD1	-0.258999987984124	7.14811173795626	-4.65390134220421	0.000230458427516244	0.0030228915621817	0.0646167554917003
HEATR3	-0.386530131763103	4.28518152867739	-4.5005870986924	0.000319263639274463	0.00382476010259751	0.0613602362395476
RAD21	-0.300255957743707	9.19193204511572	-4.69696174976688	0.000210373917423071	0.00282160370862762	0.060979049094561
C13orf27	-0.683834205282838	2.61041224012965	-4.37014440713595	0.000421909082593911	0.0047165825516715	0.0588411687121297
KIF24	-0.535049220164964	3.27464731463967	-4.42827930722592	0.000372558741266066	0.00428814341977542	0.0583433026758708
RPL14	0.255488871189447	9.23547197652827	4.6950856093627	0.000211210637642809	0.0028296450080375	0.0582785658529783
RPL18A	0.320776307718143	9.30117112103002	4.69692864411834	0.000210388652514867	0.00282160370862762	0.0574731541145139
C12orf48	-0.576657729022267	4.13809611337517	-4.49518656643902	0.000322961665195108	0.00385761580676907	0.0567908682094593
SEMA4B	0.337385829821498	6.61830192514069	4.62423725185455	0.000245422696151666	0.00317190816881025	0.054310451541685
LRRC45	-0.339868643224269	5.19915583956242	-4.56811944482842	0.000276497778641294	0.00344571449329136	0.0523497905354562
ATPAF1	-0.281983543401346	5.76361757365563	-4.59362040068583	0.00026190811653433	0.00333091356723965	0.0499444896858501
MEX3B	0.450653086317389	3.8120925957622	4.43682052095013	0.000365819063652385	0.00422510913019508	0.0490733651671409
CCNI	0.277119829943635	7.8924445212364	4.66006201567849	0.00022746914884942	0.00299685768962253	0.0453864026891013
ORC5	-0.288448176951609	5.43199510782993	-4.57377563386871	0.000273191873601847	0.00342474320118214	0.0447666654496901
C11orf84	-0.32535338564714	5.18907158079977	-4.55256156243929	0.000285802681509453	0.0035275011406377	0.0442179139303995
LOC100506548	0.521407987543074	5.15199429865821	4.52876720926548	0.000300654395170959	0.003667501170561	0.0317815449074086
EIF4H	-0.23672136397588	8.33064498807538	-4.66613151780322	0.000224562765944406	0.0029711927987771	0.0272225826621115
SLC3A2	0.406940357312138	9.23642892220934	4.67962469972753	0.000218236466072843	0.00289785749421018	0.0267246122241742
CAMLG	0.416162742499573	5.70965480884968	4.56356365391284	0.000279190129314385	0.00346888355360645	0.0250623629972129
YWHAH	-0.329835625125246	6.51870242777584	-4.6185824199912	0.000248385862146927	0.00320277961337333	0.0227358116063003
AKR1A1	0.655641005890567	6.00171984351655	4.57674306031348	0.000271473611226948	0.00341106286563447	0.0175867090013559
EIF4G1	-0.220818762103876	9.68486814987443	-4.6843252199963	0.000216075563194945	0.00287710805642696	0.0146669468492204
TXNDC17	-0.373515240404888	5.59987327275266	-4.56708596054265	0.000277106212740262	0.00345072546676704	0.00959336514839837
CDH26	-1.17248470911841	0.527901691125365	-4.28953784137117	0.0005015217090773	0.00534572916673599	0.00830305350813898
RBM8A	-0.279522426275357	7.80125250743016	-4.6476969894457	0.00023350939313529	0.00305388915318436	0.0065921253193526
YPEL5	0.32757364236407	6.09990363505726	4.57271343320003	0.000273809619926262	0.00342753898476557	0.00244709549232613
BCL6	0.37285430720003	4.67812266746936	4.47736467487367	0.00033547722983256	0.00395385566717388	0.00229410102217642
HIP1	-0.293812042472074	6.15728923538133	-4.59028639276849	0.00026377012058482	0.00334949999746434	0.00201954534453908
RNF40	-0.245922406799579	7.5040542753069	-4.63780648126868	0.000238458408625323	0.00310107187080086	0.00156840294716876
MID1IP1	0.6167374828444	5.01261518845768	4.49489940372799	0.000323159515982029	0.00385761580676907	0.00111270992249146
SCRN2	0.444893917617946	5.53725162002465	4.53382395356127	0.00029743373222509	0.00363883082496884	-0.00257587379725255
IDH2	-0.362741633655018	8.21163016791116	-4.64761086182979	0.000233552034616288	0.00305388915318436	-0.00788461733115131
ARHGAP11A	-0.540672084675152	6.61213869376632	-4.60839641444933	0.000253815701627712	0.00325093332451571	-0.00833506945358131
RFC1	-0.437016139891609	6.44984871151498	-4.5971526087341	0.000259950023351987	0.00330852678123183	-0.00993413173564317
HSPE1	-0.313224938142669	5.85173410547117	-4.57435314811943	0.00027285660318979	0.003423296197859	-0.0137209894650709
GEMIN2	-0.497398801465186	4.31924031456879	-4.46674649688606	0.000343167268864571	0.00400777193051054	-0.0143234109948729
CCDC15	-0.789029793379532	1.93661958305162	-4.29228649398073	0.000498570846603552	0.00533023997608188	-0.0164636816065968
C17orf85	-0.284623449589056	5.97261727037821	-4.56979944416754	0.000275511628895231	0.00343854961316704	-0.0167957115639377
RNASEH2C	-0.320486941757498	5.08566734529091	-4.5204097055444	0.000306055325372649	0.00370556630500234	-0.021177305349287
PER1	0.549704163515879	4.84550367559822	4.47362099543075	0.000338168327573385	0.00397157802692225	-0.0255264632835699
KARS	-0.222981815082861	8.1284728006575	-4.63926263088734	0.000237723120744259	0.0030939155418887	-0.0257790243618068
KIAA0141	0.280692953533437	6.24141951834471	4.57033932008617	0.000275195485880428	0.00343854961316704	-0.0258129463361909
SLC27A3	-0.31759101448903	5.60433257322864	-4.5476536799486	0.000288803668011439	0.00355928706250796	-0.0277969977372585
LAMB2	0.468025767524929	7.51958510367888	4.61581065611218	0.000249851573103633	0.00321342419379745	-0.0290081731916674
TRAF2	-0.357612774460642	5.18619193192599	-4.52103503165439	0.000305647820862025	0.00370556630500234	-0.0296367037038721
C20orf194	0.463149457041139	4.6767081788707	4.46320077493151	0.000345774918551361	0.00403259395945116	-0.0300431324185606
POC1A	-0.417281815184041	4.1202605245032	-4.4506039860103	0.000355203038231674	0.0041281553935973	-0.0314200227499386
WDR43	-0.255153015577569	6.55184681010217	-4.59288189550407	0.000262319405210008	0.00333360921940135	-0.0337946013652441
KIAA0922	0.31888790260012	5.32478621608935	4.51194374081274	0.000311627034447393	0.00375479144387478	-0.0397286563060248
EIF1AX	-0.415638909414482	5.45944596044651	-4.54138594469842	0.000292682847183135	0.00360443883379289	-0.042116414509235
C20orf20	-0.258836214229038	6.53899314542483	-4.58257158145761	0.000268130625787689	0.00339199439158344	-0.0439745707397776
DNAJC7	-0.266009192451614	6.02799858223844	-4.56069946189394	0.000280896441966945	0.00347934301680646	-0.0443797381874402
C2orf18	0.390366698403494	6.08809883290203	4.55525564740923	0.00028416886432068	0.00351252038943019	-0.0460068610324367
CLIC3	-0.852618205655624	3.45648495852584	-4.32779210380453	0.000461997668395679	0.00506652393852415	-0.047051987815979
VDAC1	-0.247554335431769	8.20126265424847	-4.63034995123052	0.000242260102624907	0.00313604377797636	-0.0471800210976259
ZNF519	-0.696237996620458	2.26222928833959	-4.29188093930538	0.000499005127690244	0.00533023997608188	-0.0526685662683324
BIK	0.691593951711763	2.24576627005631	4.27679064709878	0.000515439754296832	0.00545583193092419	-0.0537511678691995
VAV2	-0.284394526412348	6.82544982981235	-4.58754350531536	0.000265312097802246	0.00336397234544713	-0.0594357012344204
CAPN9	0.408730273750261	4.34785261485193	4.43866020184344	0.000364383702391309	0.00421435203235979	-0.0618147933582947
ITPRIPL2	0.416659567120958	4.35762889726681	4.41887844387878	0.000380122709690069	0.00434827099648202	-0.0625520557329198
DPY30	-0.361022278037177	5.79288736102304	-4.53921626171011	0.000294038013666121	0.00361049320158018	-0.073170762724752
ALDH3B1	0.669324114359231	3.71118224895119	4.34503340885149	0.000445231195714038	0.00491488218951918	-0.0753912738976501
OGFOD1	-0.307413742862583	5.37919098643368	-4.52098236333696	0.000305682121775531	0.00370556630500234	-0.0771803144271299
NHLRC3	0.480054445693232	5.00007019214842	4.47244541546028	0.000339017898861112	0.00397597148706398	-0.0809557705991493
STARD13	0.305356521422497	4.96428187167499	4.48113812240461	0.000332786764829001	0.00392768232533537	-0.0854230533325122
COPS4	-0.291384901230988	5.6736341009575	-4.52332500716672	0.000304160225784167	0.00370216565939914	-0.0854237383317678
POLR2D	-0.306004776526438	5.76019097292429	-4.53123177187832	0.000299080294515856	0.0036563003256456	-0.0913161920631946
TRIM16L	0.495112087689628	6.12603318700506	4.51906422451398	0.000306934006585517	0.00371090894955866	-0.0974460470930349
BLNK	1.16168262412495	1.67332602806961	4.22830934965856	0.000572045333254387	0.00590548527984344	-0.103041018034303
PLBD2	0.320619755175977	5.88347356210186	4.52266056624339	0.000304591094192147	0.00370471378855962	-0.104767107587628
KDM5B	0.300161505703503	8.6243857836173	4.60793555790491	0.000254064210424661	0.00325093332451571	-0.104875296756013
HMGXB4	-0.365171543557862	5.29003708516675	-4.48442814242474	0.000330458890914614	0.00391401876179604	-0.106393122941334
STX5	0.465728694424596	5.8861067680304	4.51197637171907	0.000311605362119453	0.00375479144387478	-0.106522639113334
PRKACA	-0.333048392008133	7.13593685581483	-4.57754950091699	0.000271008553565343	0.00340777973671187	-0.107298923816162
OSMR	0.416945663586104	5.23119038524181	4.48456548362255	0.000330362075132728	0.00391401876179604	-0.112161809588158
HR	-0.385930031818591	4.87728753243281	-4.45646485992109	0.000350784364370785	0.00408247578965693	-0.114627102629682
GATAD1	0.387522277304908	6.41507523737193	4.53488861086021	0.000296760133801334	0.00363857513027383	-0.122826747245724
FBXL15	0.428856200299029	4.63290647152743	4.42407811446662	0.000375919956378329	0.00431791576268624	-0.12452173863084
RHOD	-0.34643560015139	6.32607725241427	-4.53436142366305	0.000297093485800013	0.00363883082496884	-0.127411425478892
DCLRE1C	-0.450685445335268	4.33191811638201	-4.40931434181979	0.000387978163413345	0.00440199918922984	-0.129008551575257
EPHX1	-0.373929628175302	5.63502688438398	-4.48338647401682	0.000331194132979552	0.00391995094122436	-0.132525782538904
PLEKHJ1	-0.351012743924902	4.92709264979002	-4.4502596857266	0.00035546436808861	0.00412832367494021	-0.140947005243229
BET1L	0.461085321069874	5.75280999810003	4.49228681599984	0.000324965221857757	0.00387088203016319	-0.141447919589842
CASC5	-0.664975509588305	5.49750146659173	-4.4862305562998	0.000329190609244974	0.0039072986153392	-0.151550027442219
GOLIM4	0.327112411167388	4.33118423556384	4.39538773778802	0.000399712604364892	0.00450457789447335	-0.153167977610001
NEDD1	-0.378582067515948	5.49578198673959	-4.4824777222423	0.000331836916843163	0.00392200748924739	-0.156752550589273
FZD2	0.617232777895995	3.46271016696074	4.31567688848217	0.000474161020808261	0.00515931614313426	-0.156772973075823
CAND1	-0.260053116018204	8.29724851807921	-4.58062046124926	0.000269245009247217	0.0034009467784369	-0.15722701008322
C16orf7	0.414758603442379	4.32100375151633	4.37551926350379	0.000417080398467619	0.00467510226807806	-0.160177172066537
HARS	-0.329649504732642	6.72501088567263	-4.53980906529919	0.00029366712048987	0.00361049320158018	-0.160190538273318
NFKB2	0.449162674476157	5.91852762923372	4.48276706536138	0.00033163211936609	0.00392200748924739	-0.170265726535187
EFCAB11	-0.437508936037352	3.66441279686086	-4.33099827183489	0.000458832032910923	0.00504835981473835	-0.170737482544058
CTC1	0.314191540709053	5.65490709140124	4.46705779772946	0.000342939283948225	0.00400777193051054	-0.173476617491334
GPR137B	0.398373764900597	4.88627050017816	4.41578275311694	0.000382647507560971	0.00437117275713776	-0.173629198838513
ACSL1	0.478525541320784	5.40101849319125	4.42045886481768	0.000378840273674473	0.00433953749104924	-0.174895438900058
C6orf132	0.37665316263161	4.88799167630541	4.41400634931288	0.000384103999931779	0.00437384842673503	-0.182268351658163
ARFGAP1	0.36927827732734	7.74967352566132	4.55320766227137	0.000285409987173232	0.00352525600109685	-0.184553905230223
STOML2	-0.287992902482137	6.62474135749484	-4.52185331659183	0.000305115405163268	0.00370556630500234	-0.187081343845549
CITED2	0.309395675924724	6.35865773993715	4.50942025014157	0.000313307703586534	0.00376690009689518	-0.18750043179594
TPD52L1	-0.25204734127202	8.13451190957556	-4.56436941829485	0.000278712008299449	0.0034681396032738	-0.188512024642795
ME1	0.353742027169931	6.72990511477298	4.51220502684739	0.000311453540243568	0.00375479144387478	-0.19308668138363
IRF1	0.546451689937586	4.35903208947828	4.36903768954366	0.000422910362744417	0.00472146388954447	-0.193429709915105
ZNF460	0.900384700112195	1.97210987076528	4.18162144912429	0.000632504137159106	0.00637228866858366	-0.194745461513925
TUBB2C	-0.465277501345058	9.05553576631575	-4.57783715160519	0.000270842867730679	0.00340777973671187	-0.196989515995219
POLDIP2	-0.264491527740541	7.16789959323057	-4.53400034923874	0.00029732202092461	0.00363883082496884	-0.201549568045125
LOC100132356	0.874717193533309	1.22894728900975	4.17182048877405	0.000645995375829831	0.00647827348664698	-0.201996198156421
ASCL1	-0.534781691940442	5.39550648970926	-4.4572013832896	0.000350233044735183	0.00407889793882395	-0.208099034763161
EIF3F	0.457360411490138	6.61337009005469	4.50202776464895	0.000318284436993517	0.00381576266973447	-0.209043613604525
ACBD3	0.306765778217394	6.51276888576788	4.49867587440373	0.000320567404808374	0.00383763012026861	-0.211255671543856
ZNF211	0.401694332403779	3.73447238219188	4.30131098696546	0.000489005597163597	0.00527714093828322	-0.219866842996351
HIST1H2BJ	-1.11393761855542	1.48351951014707	-4.16169499974109	0.000660239030277846	0.00658838710424412	-0.224254054647925
CLP1	-0.487610692868909	3.16499745334384	-4.26735000883101	0.000525999233876336	0.00553606745585138	-0.225693963686471
EIF3J	-0.359238111432004	6.62858503041441	-4.50647138281967	0.00031528336590293	0.00378249570398896	-0.226078476634564
FAM173B	-0.312810956233338	4.70116969608742	-4.39707786457474	0.000398269515262831	0.00449437204673117	-0.229809573380712
PSMA3	-0.240700603988721	7.33208179701792	-4.52143952854663	0.0003053845176041	0.00370556630500234	-0.242088355511074
CPEB3	0.713624380878179	2.57759341030182	4.19424965330234	0.000615540239347525	0.00624275012907702	-0.243273327900162
TMEM136	0.607542801933516	2.31808517166079	4.17651987258821	0.000639490637035859	0.00642332817644908	-0.243722823763297
NUP188	-0.404156548545522	7.60321522810007	-4.52586026039253	0.000302521886091921	0.00368490606190917	-0.245156590717837
PCGF6	-0.44429703859666	3.74114324818954	-4.31305425715767	0.000476836540519496	0.00518168570737365	-0.246378879799336
METTL11A	-0.381399674396683	4.53877632596731	-4.37270906865962	0.000419597994832313	0.00469702601444151	-0.249575302176968
SPATA20	0.342794021268056	7.26619056811412	4.50802487823613	0.000314240990919819	0.00377516660660855	-0.250743026501162
NRCAM	0.29271562770947	7.68678929408873	4.52016922148224	0.000306212188083786	0.00370556630500234	-0.254433882354324
PSMD2	-0.463529289071227	8.56898992187495	-4.53974831184415	0.00029370510955485	0.00361049320158018	-0.255822259011405
UAP1	0.367391921264506	4.9734646699311	4.38743573630038	0.000406573882223488	0.00457324096356723	-0.262476772307933
CKAP5	-0.239515994336756	8.69357394601697	-4.53604175750068	0.000296032300291213	0.00363231415265609	-0.266152771810045
SLC35A2	0.283144150615916	5.70528029737686	4.43587378411974	0.00036655996707082	0.00423074457508102	-0.269733195362654
PITPNB	-0.347760332386737	4.75552098775041	-4.37175240557533	0.000420458564345956	0.00470351105693763	-0.271999489136723
PSMC2	-0.250399439162016	7.70395939078742	-4.51478583114572	0.000309745153252207	0.00374020068085914	-0.272752623406296
YWHAG	-0.222266070444304	8.49313648362939	-4.52695211121806	0.000301819075738905	0.00367902494362788	-0.282565184294823
FN3K	0.539244370691175	3.46486059134641	4.2321463531688	0.000567344474809792	0.00586782250879342	-0.28392759413248
MAFG	0.431521818785533	5.56209316914855	4.40453686876717	0.000391963679186708	0.00443818589757515	-0.284761716049961
RBM14	-0.305911362314337	6.58637205395263	-4.48131430235654	0.000332661686095661	0.00392768232533537	-0.285348409565254
C1orf51	0.544613304792723	4.2660305094111	4.29842484495851	0.000492044277988276	0.00529434601265561	-0.286930477351908
PSD	0.576832873989641	2.81120803336496	4.18296419136397	0.0006306781450367	0.00636155687430264	-0.294060112835384
TATDN2	-0.224511888415291	7.05128227977358	-4.48944866953542	0.00032693845542681	0.00388608296272776	-0.294170630948146
XRCC1	-0.31358688588046	6.13007135826777	-4.44149618620223	0.000362182203788893	0.00419759887468153	-0.294325295998173
CGN	-0.261596172265051	7.00590535793814	-4.47383524243011	0.000338013728318954	0.00397157802692225	-0.300235681866794
POLR3K	-0.580176892173282	5.15276603604672	-4.40170603530469	0.000394344839225433	0.00446212658403664	-0.301068098065029
NUP62	-0.328236289492438	6.66954930348867	-4.47454854324682	0.000337499532723505	0.00396929830187616	-0.301076940734252
ABCF2	-0.298386784639618	6.45071983479664	-4.46423545315026	0.0003450119049284	0.00402650320866892	-0.301650705201323
LPCAT1	0.239292882251616	8.12614852659166	4.51025951524826	0.000312747723947352	0.00376287261532052	-0.303922258369735
DLAT	-0.348505032434646	5.50259043561758	-4.41385002087288	0.000384232444541682	0.00437384842673503	-0.304406947291211
TMEM109	-0.317466294202867	6.27325837215091	-4.45412585903581	0.00035254106350976	0.00410006727825955	-0.307695107401955
CPAMD8	0.748665707609315	2.958339062514	4.16888642772237	0.000650090491677428	0.00650831411279292	-0.308329592930826
LOC100190939	0.865678184961216	2.17667025907942	4.12165400391937	0.000719744953566949	0.00702756240719719	-0.33139448766829
PSMC6	-0.354047326871063	7.0351136063192	-4.46783562017096	0.000342370309090639	0.00400405667778451	-0.334967592506042
LETM1	-0.339984547921611	6.0557468086513	-4.42900520321867	0.000371981080212109	0.00428444324067997	-0.335476078439743
UCK1	-0.314874210315163	5.86497760389355	-4.41416737912519	0.000383971738115323	0.00437384842673503	-0.337344799540642
ZMAT1	0.760287554685071	3.87680444724169	4.24826516515601	0.000548020046482666	0.00572102825054689	-0.337720731579883
MDM1	-0.465329105470179	3.96241120487923	-4.29490920567842	0.000495771594735999	0.00531492573741336	-0.34052252922864
PLEKHB1	0.382826402381642	4.56237350986172	4.31900146991577	0.000470791258550639	0.00513601631311212	-0.342367650145782
KIAA1244	0.264583029091604	7.84964041812452	4.47621846771277	0.000336298846001164	0.00395954947318251	-0.347066080484709
MPHOSPH6	-0.355844991788316	4.64893559605625	-4.33820402423119	0.000451797411738078	0.00498407646036122	-0.3506037135651
GEMIN6	-0.388663470606991	3.77388996944026	-4.27084495946718	0.000522064773967102	0.00551200207059711	-0.351066365209981
SPRY1	1.00093127024983	1.48720203440509	4.09420123552593	0.00076364693373736	0.00734823436123337	-0.357973490340227
SLIRP	-0.314179360549612	5.95680116382549	-4.41641993748669	0.000382126441286314	0.00436820410394553	-0.360473610564984
TNFRSF21	0.314504320294484	5.40531288872893	4.35921983594899	0.000431899130005265	0.0047950324793437	-0.361877062411126
FAM193B	0.287080631369231	6.07565273937221	4.40577067498594	0.000390930434637469	0.00442948549381913	-0.362119491175728
SLC30A5	0.276450122527081	6.85944394009224	4.44458301100706	0.000359801341588633	0.0041757929470703	-0.363719817498493
MATN2	-0.476355547838987	4.21794848169567	-4.30092852714101	0.000489407175034518	0.00527714093828322	-0.367983825603496
GOT2	-0.259912189423183	6.77278610554635	-4.44353645834554	0.000360606758500026	0.00418223816168824	-0.373600656513637
PRKCA	-0.375796189939053	4.76590731926354	-4.31525473499785	0.00047459065750941	0.00516063339153925	-0.374211142896081
KLK6	-0.548409385816682	2.5388865891814	-4.15352380300228	0.00067196474607604	0.00668129513280363	-0.374555402882642
EIF3H	0.232242561587682	8.78675159315696	4.48467289265688	0.000330286379497826	0.00391401876179604	-0.376380990738828
ATG2B	0.363503816274342	6.56644975255032	4.42056879491775	0.000378751234299728	0.00433953749104924	-0.380412365587387
EML3	-0.277946726363962	6.25983913276074	-4.4135842387259	0.000384450920072978	0.00437384842673503	-0.382303821536784
FGFR4	-0.581283734894866	3.47253437641317	-4.214563430589	0.000589211965932797	0.00603058807727056	-0.384933914987204
CEP95	0.392093051750687	6.64409334398798	4.41954246717011	0.000379583350252125	0.00434507320302296	-0.385003734433654
ASRGL1	-0.512536166499628	3.06387644973093	-4.19521684523597	0.000614260105487493	0.00623354733262914	-0.386078151390867
ZFYVE21	-0.325246050066278	6.62051734003804	-4.43235375930475	0.000369328089003564	0.00425681802928712	-0.386107393682888
ZNF865	0.361185517621358	4.54874962924427	4.29784038913429	0.000492661949996917	0.00529434601265561	-0.386750663484872
AGPAT5	-0.318495979867411	5.16176487125593	-4.35572946090222	0.000435141261944079	0.00482259938022053	-0.39228550440914
ZDHHC6	-0.325436290701513	5.6813975597807	-4.38075098600152	0.000412434169575182	0.00463233650233401	-0.392984168466953
TTC27	-0.469141270126162	4.72116327598851	-4.32208941536731	0.000467683100311022	0.00511211252915133	-0.394986623952768
GEN1	-0.443566858249541	5.41656053981013	-4.37480224851284	0.000417721297118769	0.0046791500154148	-0.395485199007101
NAE1	-0.441532896708742	5.46397132943576	-4.36755735892474	0.000424253432899977	0.00472821977519069	-0.395926423176874
SMC6	-0.462344170276994	5.72721329830109	-4.37763553018163	0.000415194602673715	0.00466021109739275	-0.400821107368602
MRPS22	-0.293546041859686	5.31189366166803	-4.35400752614327	0.000436749814117012	0.00483722112006153	-0.401617539077075
C1orf9	0.482351451499263	7.17918890442205	4.43766946030453	0.000365155989194055	0.00422036542037414	-0.404271179795793
ATRIP	-0.493320996746915	3.78903421194976	-4.24492488046507	0.000551969128013535	0.00574402093169604	-0.405900755841633
IRF3	-0.287493759693914	6.33251458014353	-4.40102232958458	0.000394922138351855	0.00446563748600163	-0.41703811736827
TRAPPC4	-0.3186783632692	5.91851540828634	-4.3829589472268	0.000410489103377563	0.00461358855167095	-0.418257527583506
KCNS3	-0.675172812942724	3.10516488353881	-4.17789854147543	0.000637594920559064	0.0064081354876381	-0.420470605236089
TTK	-0.511521405901359	5.48164990311031	-4.35695791989707	0.000433997366985822	0.00481311138293826	-0.432467590958752
VGF	0.53790786567537	4.03693635934028	4.25997217115078	0.000534403789485572	0.00561040111447377	-0.440698163933561
PCDHA7	0.912557840038983	1.35077965989209	4.04856122543171	0.000842700307984387	0.00791314988811392	-0.440888540645306
PPOX	0.482541093457181	3.62211021511932	4.18181257744717	0.000632243896210165	0.00637228866858366	-0.454485920027018
LOC100505783	0.978303390656751	2.12470465927772	4.04558178381089	0.000848139327331541	0.00795529002259826	-0.458910768429075
NBR2	0.680948485297384	2.51971372050705	4.07459845609307	0.000796640931089143	0.00762186666563777	-0.45950373484657
SMPD1	0.483561474761832	3.69085751297685	4.18404814062601	0.000629207974204863	0.00635055773120225	-0.459989347570275
NDUFS1	-0.225402530616625	7.22775711764389	-4.41325010110555	0.000384725763499515	0.00437399977482386	-0.462324393157234
EGR1	0.50636729544692	4.18013366611636	4.22759406250776	0.000572926008889188	0.00591092817560937	-0.463431447896351
HSPB8	-0.327759373116516	6.06919293191903	-4.36712514933675	0.000424646382584096	0.00472821977519069	-0.465672875164055
HLA-DMA	0.859147243986166	2.05280092259176	4.05244884100382	0.000835656253192838	0.00788241126813143	-0.466484693205668
RAP1GDS1	-0.331355687683844	5.37281882819078	-4.32564145794149	0.000464133528551172	0.00508128410988704	-0.466813711496943
MTHFD1L	-0.398957033739895	5.088664951832	-4.29761323978474	0.00049290222086252	0.00529434601265561	-0.466848368916834
THG1L	0.393673039274756	4.83993392357354	4.27420376299026	0.000518311675367025	0.00547929485387998	-0.467347341889913
BAG1	0.245655135450081	7.25305910449572	4.40954620410178	0.000387785787199221	0.00440199918922984	-0.474405565010954
COL4A3	1.9305677464282	0.144233625384384	4.22450076434536	0.00057675036573148	0.00593939231311163	-0.476812227877772
ITPR2	-0.307012735149995	5.26810466934423	-4.30475650656562	0.000485402869896315	0.0052474968300879	-0.477410952670495
UNC119B	-0.308777088648128	6.33116673571659	-4.37702141565432	0.0004157409443657	0.0046632136509537	-0.477725799964063
FAM127A	0.37112290168029	6.28237392923557	4.36737561646623	0.000424418621741784	0.00472821977519069	-0.478226993456667
APITD1	-0.727526710544426	2.26055165938534	-4.08591687964488	0.000777418930262364	0.00745501960419024	-0.479739140866513
SLC25A19	-0.551127026624748	2.95633109158484	-4.15009691590943	0.000676944786620015	0.00671687381056376	-0.480413223808061
NAA50	-0.413507452288023	7.73308582140733	-4.42098523251327	0.000378414127767526	0.00433953749104924	-0.481418286669376
SCARB2	0.25248507843619	7.71679995371722	4.41479366770349	0.000383457775710374	0.00437384842673503	-0.482096498803875
LOC401320	0.607833528433606	2.92227619987221	4.10304246289988	0.000749220685142299	0.00725533684905606	-0.482267586998709
ACOT7	-0.478847052032434	5.47406162812903	-4.32915954206836	0.00046064481739473	0.00505500257618731	-0.487490799715876
PGM1	0.370745231680103	4.25619002907868	4.20914072772662	0.000596126690091181	0.00608646078454513	-0.488449195200209
SLC27A2	-0.334520324264296	4.97610165176109	-4.29044270704147	0.000500548326123524	0.00534128969222128	-0.489525527027575
TCEAL1	0.40132120967599	5.09587992284479	4.28368012518871	0.000507869547348069	0.00539007652613242	-0.496579020270492
AGXT2L2	0.593540658331538	5.3825840630491	4.2902217559965	0.000500785830985588	0.00534128969222128	-0.497943065701297
LOC81691	-0.383154821984679	4.18926961781873	-4.23293065195647	0.00056638842412365	0.00586155940906183	-0.498645293652786
MVP	0.414173847560739	5.58185663713519	4.30572026794255	0.000484399958922389	0.00524343360065892	-0.506660701341256
SELM	0.730595073629575	2.02336819138409	4.03228547247932	0.00087284669672515	0.00812777736972795	-0.507400808848097
SLC41A3	0.383042590393131	5.41708499754513	4.29780327822091	0.000492701196546247	0.00529434601265561	-0.507969147505649
DMD	-0.657785881303137	2.2655829207738	-4.07381770233713	0.00079798442886161	0.00763035539638741	-0.508229574549936
SENP1	-0.337997785111691	5.2877161725031	-4.30118711342393	0.000489135626198672	0.00527714093828322	-0.508792163007074
HINT3	0.425459756319606	6.06443298104756	4.33313594108628	0.00045673361936033	0.00502858001986975	-0.51037286452531
NHSL1	-0.315997041553749	4.14687947257631	-4.23068339855382	0.000569132166338786	0.00587904036432974	-0.518302101387635
ATF3	1.43232024803662	2.87412346239543	4.05854724803873	0.00082472585206245	0.0078189995180796	-0.519230096394163
ZMPSTE24	-0.328448527114068	6.29004770088686	-4.35902389958004	0.000432080479931294	0.0047950324793437	-0.519981023551397
CPSF4	-0.316702500517446	5.66906336388662	-4.31818801958922	0.000471613513322716	0.005141632592444	-0.520911521310476
NRGN	-0.850881546966225	0.962137688335095	-4.0122483798626	0.000911457470152642	0.00843564733305633	-0.521142616928597
UBXN6	0.305907180786194	5.72264018096966	4.30663249710132	0.000483452608523225	0.00524011428500427	-0.523909283901977
LOC154822	0.910129171485592	1.5484259160305	4.00419490638426	0.000927457016771481	0.00856003926516901	-0.525124999370612
DPAGT1	0.303017866678361	6.59584290469308	4.35919895933258	0.000431918448789647	0.0047950324793437	-0.526311043999153
DDB2	-0.286599082285749	5.92491852887933	-4.32544437134648	0.000464329760334938	0.00508128410988704	-0.526754579005446
TMEM48	-0.442597707076508	5.76985669101508	-4.32926587123626	0.000460539790987382	0.00505500257618731	-0.527175165201673
PDGFRL	0.413160697371737	3.77692882923101	4.17890884933344	0.000636209321666025	0.00639818174020473	-0.52842145122258
MMP19	0.557256288219844	2.62943232284282	4.05705130158223	0.000827393672378989	0.00783144925365454	-0.529606085910039
RPL12	0.272140634369773	10.7762123822226	4.43934154544193	0.000363853555771325	0.00421113277973678	-0.5382841292422
LIN9	-0.641830933140395	3.56124507375577	-4.15534043691821	0.000669339800005343	0.00665915455995798	-0.538840730980326
ST3GAL1	0.248621410969885	7.96805947979774	4.38946184646208	0.00040481440872036	0.00455900078884802	-0.53889196221369
SHISA9	-0.383240346342325	3.69912763922165	-4.161682419309	0.00066025692338634	0.00658838710424412	-0.54126528140056
NEK8	0.56368212710613	3.89439654554455	4.1357705486284	0.000698171388952093	0.00688050578010301	-0.542407831136294
CCDC69	-0.75991857981369	2.51199486848139	-4.06202604406011	0.000818555383839963	0.00777813649962474	-0.549297696833401
CDH1	-0.209754985949994	9.88065099860207	-4.42352037025583	0.000376368496822543	0.00432010071438587	-0.552917698599417
TRIM2	0.562925295010332	3.10292348151071	4.06409671381447	0.000814904690605855	0.00775361733669225	-0.554551302009182
ZW10	-0.379846271521466	4.45695831593006	-4.22141031712736	0.00058059700100059	0.00596798048231952	-0.557078409217224
IGF1R	0.271330745926013	8.70928902375505	4.39556720541171	0.000399559117048714	0.00450457789447335	-0.573927331026378
CINP	-0.313051639960308	5.24115173699573	-4.26972849323095	0.000523318390772294	0.00551707809940321	-0.577308030425593
PAFAH2	0.331040161508404	4.81588486536061	4.22301329676934	0.000578598565117151	0.00595109618881872	-0.57876444337885
ING2	-0.60606207536529	3.10881411995931	-4.09112555041127	0.000768731008786625	0.00739290246747988	-0.579744581599549
THAP8	0.604963685059639	3.30392561553035	4.07613002892632	0.000794012072147292	0.00760106347715588	-0.582012514100601
NDOR1	-0.317607822056893	6.20512033559347	-4.31971641823449	0.000470069772175205	0.00513288091949533	-0.58481597101147
CDON	0.444980469050524	3.41179787246965	4.09811113880647	0.000757232868974533	0.00730473733253163	-0.586044713228621
TMEM106C	-0.375098981768806	7.11852847673674	-4.35285858639746	0.000437826455103439	0.00484119029138166	-0.58707894218793
RXRB	0.392019498298526	5.82310534864863	4.28067571480401	0.000511156865425926	0.00541735577780937	-0.591440067040148
PATL1	-0.286725709243978	5.91365524973476	-4.29453682077829	0.000496168073369295	0.00531576864767975	-0.592508642346536
ICA1	0.353289462415838	6.09025985765313	4.29536028506286	0.000495291759998889	0.00531318755241913	-0.593357634116529
NRG3	-1.76556919565479	-0.70207363344346	-4.25051377256677	0.000545377733266401	0.00571126938706781	-0.595967117960943
SLCO3A1	-0.379015723530175	4.42296267871391	-4.1992281690236	0.000608979569317334	0.0061874692085438	-0.598461670491883
PAXIP1	-0.343472189277626	4.94097909476306	-4.23460585615828	0.000564351828642122	0.00584409906019247	-0.598664843967887
CALCR	-0.344988856109849	4.77960397439172	-4.25388079686706	0.000541445281201859	0.00567364090402248	-0.598672624886597
HDLBP	0.288735373334102	10.0409083383906	4.40055055144152	0.000395320992966038	0.00446712722051623	-0.599063699763248
BLOC1S2	-0.342918728086038	5.64595631209744	-4.28522313328643	0.000506189577259411	0.00538508150079632	-0.600009596969655
SUPT3H	0.569045281853737	3.04099312703148	4.04925975091548	0.000841430236198884	0.00790566251134277	-0.602012996640026
NDUFAB1	-0.301783368571823	6.65984360258569	-4.33031332816677	0.000459506464663925	0.00505245635439808	-0.604111057366359
VGLL4	0.316641210029919	6.0275462948017	4.29297969738207	0.000497829428609926	0.00533015324204379	-0.604829881324474
GTF2A1	-0.306548153197005	4.79791179280964	-4.22511548374202	0.000575988314150844	0.00593519936282114	-0.605115527123238
ARPC2	-0.209529225488348	8.06575039227939	-4.36765683219393	0.000424163047567273	0.00472821977519069	-0.605309145626291
C5orf34	-0.543408677078249	2.98111386845562	-4.08710285823621	0.000775432076943709	0.00744271402756008	-0.605395439556877
HOXA5	0.685198891289672	2.55591411877465	4.01670169070861	0.000902729940730811	0.00836413048685988	-0.605935014916085
EIF2S2	-0.296174844797628	7.01313039995946	-4.33595522163704	0.000453980985992453	0.00500486355289241	-0.607519884414904
CDK2AP1	-0.299707558150608	6.37229165678791	-4.31734025814417	0.0004724720001451	0.00514763630646688	-0.615125884315711
FAM8A1	0.427968329613065	5.63024009218322	4.27027127724367	0.000522708548868805	0.00551531720585608	-0.615229007231666
KIAA0513	0.349537105841703	5.62880080194764	4.24946666470478	0.00054660656916906	0.00571350162738122	-0.615404606038934
DNTTIP2	-0.400007852607515	5.38257983078925	-4.26290938335334	0.000531041651501295	0.00558211224368803	-0.61556104460341
IKBKG	-0.460755220483276	2.97047750444414	-4.06063940921968	0.000821009308051745	0.00779259913045254	-0.615743389001294
SBDSP1	-0.433687444938586	5.28217846267507	-4.24919891486319	0.000546921237493892	0.00571350162738122	-0.620500000849313
CDC123	-0.264150170623088	6.23562681774922	-4.3058629801813	0.000484251628122556	0.00524343360065892	-0.620964540296954
KDELR1	0.222086466072467	8.28773399826639	4.36188787296132	0.000429437386456965	0.00477838379980458	-0.62176434235039
MAP6D1	-0.420219697402423	3.23020431596411	-4.10569843193847	0.000744940908729612	0.00722423813628355	-0.621879626993321
RPS19BP1	-0.377315084289786	5.0680483221157	-4.23784030682731	0.000560440560577929	0.00581439698207524	-0.622249672440336
C6orf165	-0.747845803834257	1.79700402247034	-3.9649645804959	0.00100953417064132	0.00915092112184577	-0.622897572118988
SMC3	-0.432785180385396	6.81492906627481	-4.32521431875619	0.000464558921550902	0.00508128410988704	-0.626255729376673
ADI1	-0.297217872591372	6.80631472092129	-4.32551808123347	0.000464256360298681	0.00508128410988704	-0.627083496613378
MYADM	0.298392446759956	6.24710234551	4.29896797378314	0.000491470985306436	0.00529256970912095	-0.62792971361502
ALDH1L2	1.38543972640842	0.911944879308876	3.97066017629385	0.000997178693847554	0.00906841570196112	-0.628001812066155
PPIG	-0.325231698975021	6.36762922854226	-4.30415721953352	0.000486027562038894	0.00525085590926257	-0.63141174802994
AHI1	0.410346164971148	4.96322920500314	4.20537008798593	0.000600983139461877	0.00612109745697956	-0.632012885634797
ZNF740	0.285092677565681	6.31138839617572	4.29178081643808	0.000499112401491523	0.00533023997608188	-0.633987634001342
RASEF	0.361544996700107	5.10076310345325	4.20864476805037	0.000596763193743614	0.00608924200864442	-0.638115113801065
HNRNPM	-0.275000230817941	8.04903449598427	-4.35269857064884	0.000437976615095698	0.00484119029138166	-0.640134363419206
UPF3B	-0.356714809686627	5.16527928671376	-4.23108885316585	0.000568636141228752	0.00587754686397383	-0.642261475925487
NR2C2	0.253407984482002	6.67927064988951	4.30505616188519	0.000485090816802799	0.0052474968300879	-0.643788874971682
TIMM23	-0.345218090300504	5.27091376204356	-4.2378837033368	0.000560388270216612	0.00581439698207524	-0.645418987942425
ITGB3BP	-0.523168792513839	3.52157964429902	-4.12160777697438	0.000719816694781678	0.00702756240719719	-0.647267818878824
SERINC1	0.23222393667312	7.65528133031392	4.33445486511751	0.000455443773488823	0.00501768225812061	-0.651538498819396
OTUD6B	-0.357077220049677	5.3508394446378	-4.24964292477064	0.000546399522673701	0.00571350162738122	-0.653977215576048
PSMB2	-0.277642710348034	6.89642258362042	-4.312423121298	0.000477482685635747	0.00518197302697744	-0.659905151366726
STEAP1	1.3225982551255	0.427096138985279	4.03685552295541	0.000864273778575662	0.00806141364913518	-0.67114150218409
AKT1	-0.397665318151724	8.71517418205961	-4.34905500878448	0.000441409936955477	0.00487591795617134	-0.673741191479327
PLEKHM3	0.519114545775414	3.95717202309125	4.08450862768886	0.000779784828615952	0.00747342204800755	-0.68264211022
WDR35	0.406129962562814	4.29454360314565	4.1367515297571	0.000696696708151013	0.00687002107730988	-0.683046421721504
CDCA2	-0.493373977721625	4.65708341155543	-4.18702280347825	0.000625191191416998	0.00631764198505008	-0.688360607110805
RPUSD1	-0.328091210378724	5.7165471558661	-4.2491681264823	0.000546957432757554	0.00571350162738122	-0.690987169626295
IFIT2	3.42635503026214	1.17965249389008	3.92866517163175	0.00109198083251055	0.00970881841728147	-0.692358018648578
SCD5	-0.326760774169208	4.69328801752442	-4.17473650511475	0.000641951284622476	0.00644417363987172	-0.692454056703833
MRPL37	-0.284587983425429	6.60481661123499	-4.28493613233095	0.000506501626450168	0.00538508150079632	-0.695470525576451
AFG3L2	-0.251864847940091	6.68129553652126	-4.2858407151359	0.000505518755904139	0.00538147401256577	-0.695700601430263
CHRAC1	-0.303973369875504	5.3338063560164	-4.21833020838643	0.000584456603683183	0.00600027761816915	-0.695993209048244
NUDT5	-0.26181314379359	5.80696467599967	-4.24488393102756	0.000552017719218674	0.00574402093169604	-0.703877478748682
IPO11	-0.36782422590709	5.18222843826965	-4.20508022788022	0.000601358121667879	0.00612118881726939	-0.70862968219028
ARHGEF10	0.450723999144131	4.70387764806047	4.15783154676294	0.000665757110287692	0.00662745351931629	-0.712920937392084
KRT15	-0.499022195220166	3.636189559527	-4.0637823696909	0.000815457835655751	0.00775361733669225	-0.715587606457563
HOOK2	0.381162796833112	6.74265416937784	4.26953566483856	0.000523535215483908	0.00551707809940321	-0.716155141539208
ALDH18A1	0.224316879561044	7.16353830231105	4.29609765155039	0.000494508401278374	0.00530818902630265	-0.717013699649843
FKBP10	0.659484593720618	2.82458562281029	3.9994652188742	0.00093698488949201	0.00862418012760835	-0.717644535768133
NUDT1	-0.432242077166994	4.30948087350249	-4.14394209867446	0.000685982971483833	0.00679240924517207	-0.719793746382141
FAM134C	0.320974603957011	5.51579048030047	4.20766654304138	0.000598020642419948	0.00609835196575074	-0.723084951788952
TMEM191A	-0.538301089025462	2.17613215471734	-3.94404119178674	0.00105626091238906	0.00947180026745025	-0.725938789288346
GPI	-0.237929143515524	9.14318207269175	-4.32967790840107	0.000460133031490021	0.00505500257618731	-0.72743659555286
GPRC5A	0.402511619279663	6.82838242626111	4.28701498983019	0.000504245734952193	0.00537134119193661	-0.730629976406997
ATM	0.434153037139318	5.3427527703402	4.1907158144981	0.000620240462176733	0.00628279920620454	-0.732041043270952
RBKS	0.537832918885211	2.55727476980247	3.95516225588156	0.00103116028276419	0.00928655065640728	-0.732586521265474
GSTK1	0.27184704264962	6.15144441225111	4.24037701639611	0.000557392246816836	0.00578995523960545	-0.734231348008384
ANP32B	-0.221805297608514	8.47644223100732	-4.31263835621343	0.000477262232465579	0.00518197302697744	-0.736237859202943
PVT1	0.391104362855262	4.65709826168152	4.14323389128029	0.00068703074768494	0.00679875871259346	-0.73634095191794
ZMAT2	-0.262821393023826	6.97288267862177	-4.27774536790762	0.000514383914621739	0.00544810423567699	-0.738310171078628
C6orf1	0.433006261904938	4.28466434151248	4.08694833486942	0.000775690657141666	0.00744271402756008	-0.740467126171368
S100PBP	-0.379846674084636	4.8960897845141	-4.15902733469035	0.000664044231034195	0.00662222762064155	-0.744968272661358
LMO7	0.422616612052853	4.29810171636654	4.09706305679447	0.00075894685829632	0.00731563530728972	-0.746189441428386
TRIM66	0.337840313919339	4.9533969413086	4.15798117029645	0.000665542541255956	0.00662745351931629	-0.746571462738045
TMED10	0.211691671103118	9.15420950092457	4.31959032537233	0.000470196936657908	0.00513288091949533	-0.749345941561991
NFATC2IP	-0.253685469245299	6.35524272004719	-4.24519144981639	0.000551652918736314	0.00574402093169604	-0.757386414816486
PTPN11	-0.31027509591412	7.87331808806964	-4.29255473512865	0.000498283815759494	0.00533023997608188	-0.758097054901833
SLC2A11	0.424736296344226	4.06410320865388	4.07237547260809	0.000800472189416386	0.00764976965474265	-0.762107862435619
CLCN3	0.334025198296034	6.03204033210261	4.21529674249997	0.000588283138218116	0.00602476864884248	-0.76336964360045
LOC100507246	0.219224665876765	6.70676809727595	4.25438833790287	0.000540855003653841	0.00567364090402248	-0.763594013392281
FAM40B	-0.829445049036094	1.25754553078571	-3.88444736182571	0.00120161814178982	0.0104069714154805	-0.771050498215384
PIGW	-0.440748058422817	3.74292815950374	-4.08718962319984	0.000775286922146654	0.00744271402756008	-0.772752301461979
FNDC3A	0.314307655466179	6.43713859879681	4.23494431056658	0.000563941260571722	0.00584346570124008	-0.773827041705513
SERP1	0.37992590645337	7.90500181655602	4.28361706181054	0.000507938328461176	0.00539007652613242	-0.774914002334667
CCNB1	-0.29917373481097	7.77488611976049	-4.28389937354884	0.000507630493939578	0.00539007652613242	-0.775837880925997
LAT	0.756909896561012	2.23890139875862	3.90533347662029	0.00114851660229748	0.010072838967976	-0.777446192775845
SSFA2	-0.267761005174901	7.1330050569626	-4.26349190200388	0.000530377409978308	0.00557863635501712	-0.781790440987504
UBQLN4	-0.262711474938699	5.99170428963937	-4.21592273476196	0.000587491416060541	0.00602034708467922	-0.782201183033254
MRFAP1	-0.251086785055813	8.79420466703541	-4.29984845181892	0.000490543045948915	0.00528598060595983	-0.782381514826413
ANXA4	0.281107797218782	6.13847049017651	4.21025991895254	0.000594692867678233	0.00607924420479875	-0.790186048339688
UCK2	-0.300003487864766	5.29162436476676	-4.17172880294197	0.000646122947603872	0.00647827348664698	-0.792623588702737
RNF224	0.809906075325223	1.8272092614459	3.86934779318584	0.0012415376933006	0.0106698234238228	-0.793357613223676
RAB32	0.733176297928277	3.07881454819086	3.94408836342219	0.00105615315655706	0.00947180026745025	-0.7966326766003
ABCE1	-0.423378924371793	6.70778237675271	-4.24648065558389	0.000550126226625591	0.00573585474693665	-0.798308465577299
TGIF2	-0.31508013994624	5.82577107783973	-4.19854162800891	0.000609880069050221	0.00619285626884997	-0.799715547057444
MAGEF1	0.279457574372334	6.37264697240041	4.22519966777921	0.00057588403276402	0.00593519936282114	-0.801423365793397
MMP25	0.704759359581783	2.32089980695332	3.90073271535192	0.00116000749800284	0.0101411214828016	-0.80290423997147
DARS2	-0.372448549385437	7.15601774798553	-4.25396296539875	0.000541349673773082	0.00567364090402248	-0.810926753838817
FBXO45	-0.342641501172973	5.97715989071004	-4.20628806870327	0.000599797139083098	0.00611274061793159	-0.813205309717527
RAB31	-0.391472078712241	6.35140083745629	-4.23579656503599	0.000562908757081563	0.00583638317013767	-0.81809665708499
FAM21C	0.364217934573339	4.23682956752419	4.05818424416214	0.000825372422612079	0.00782069597493734	-0.818397307388766
TMEM129	0.288229383118251	5.37906816420398	4.15105316682977	0.000675551397997051	0.00671296588241395	-0.825152278648152
PGR	-0.333623077270516	5.59438254636374	-4.22344022926671	0.00057806748300843	0.00594929266820491	-0.825797130272274
IKBIP	0.512679816324011	3.94566570240606	4.04998245549424	0.000840118233153509	0.00790221447202434	-0.826476733100304
PTBP1	-0.270872038189905	8.40186420595842	-4.27230043746909	0.000520435066687022	0.0054982666173555	-0.826553121603141
TOP2A	-0.470772558776428	8.22828335456599	-4.26796523855425	0.0005253044637107	0.00553223668205147	-0.832654389143681
ZNF416	0.601206059684282	2.34336654844657	3.89790538107354	0.00116712631605139	0.0101927000050357	-0.832805407085235
ENDOD1	-0.353267987775389	5.00599379821477	-4.14065875883787	0.000690854244432783	0.00682448103006135	-0.840096839418754
FGF13	0.471747070401427	4.06288196492196	4.02455462543061	0.000887544542727623	0.0082474935291244	-0.841984197806414
SRSF1	-0.255075947683471	8.96443182783471	-4.27525877301139	0.000517138466154196	0.00547035022641542	-0.842536483425714
RPL4	0.218666172583248	11.493032981866	4.30661895793746	0.000483466655211767	0.00524011428500427	-0.844310793180355
SORL1	0.414331014732519	4.14377171139752	4.03752890425355	0.000863017783472463	0.008054190519416	-0.844888074376058
FAM66C	0.898981858958112	0.675359044402296	3.84585622261046	0.00130630784326026	0.01106161639022	-0.846221745263426
SRSF4	-0.281232312435173	6.1597875701858	-4.18866902588458	0.000622979401644332	0.00630672367621053	-0.848873481620699
ARMC8	-0.30544403903725	5.75527785616495	-4.16874639884269	0.000650286587089032	0.00650831411279292	-0.852984187248835
CAPZB	-0.207406783077507	7.61518867137563	-4.2422390147853	0.00055516540730246	0.00577040787552911	-0.854326912786173
FAF1	-0.277713925383391	5.87279379472141	-4.16881709445658	0.000650187577998992	0.00650831411279292	-0.860353128194488
ERN1	0.539730513413883	5.23316417390159	4.12333029788237	0.000717148327420706	0.00701789855341362	-0.861162309410552
PP14571	-0.565007596650467	2.95731205013818	-3.92941965913271	0.00109020007115243	0.00969814148401771	-0.864441393156145
SLC9A6	-0.351806690118935	4.45140259311326	-4.06447727090169	0.000814235538381174	0.00775361733669225	-0.875534649209338
MAPK1	-0.223518251809677	7.17055223611764	-4.21837526033336	0.000584399963582393	0.00600027761816915	-0.878948090385683
PRICKLE2	-0.245335351483967	6.7618286523976	-4.20920408300088	0.000596045430829074	0.00608646078454513	-0.881189317064557
CRABP2	-0.299584576246758	8.40544430164467	-4.24466019430895	0.000552283284989669	0.00574402093169604	-0.882726939491413
RNASEH1	-0.297353288940617	5.2455142695443	-4.12300939274056	0.000717644685123095	0.00701864895555476	-0.885735611770481
ZNF83	0.353385026708355	5.29611529946815	4.11240494984855	0.000734243682874649	0.00715051699561313	-0.88818021717965
RPS26	-0.267401498471845	7.18408883961362	-4.21667267204388	0.000586544354176953	0.00601432727115595	-0.892230697907579
GNPTG	0.318263766058203	5.09480579516705	4.09984195486869	0.000754410915367796	0.00728450816894401	-0.893520901224831
RAN	-0.372578018294405	8.86956180843131	-4.24699827857563	0.000549514455884468	0.00573305038066865	-0.900831922658349
METAP2	-0.256963669722143	6.9559653775882	-4.20044438297848	0.000607387625967683	0.00617504599190488	-0.903767439261937
TRAP1	-0.31268737103503	7.42620037029629	-4.21667831024014	0.00058653723980812	0.00601432727115595	-0.904349737966468
IMPA2	-0.351245780169928	4.13155572620207	-4.04315681817125	0.000852592261843418	0.00799257454432137	-0.906113504696824
GPR146	1.02534670221553	1.58531926321679	3.80804656774767	0.00141775285266042	0.0117786878827088	-0.90786582077344
EIF2B3	-0.448487188179559	4.60692114604145	-4.06660762808007	0.000810499849917173	0.00772353247294291	-0.909694097979296
SFN	-0.450891481109846	5.91425940639897	-4.1465203433726	0.000682182139151958	0.00676278251047857	-0.91005784041429
CELF6	1.38667195241229	-0.293885974341751	3.9081171766853	0.00114161963376191	0.0100319497783133	-0.911467758876747
LMBR1L	0.482058138552573	4.69222719887468	4.0515803734259	0.000837224680090702	0.00789085744803427	-0.912673277959431
TMEM8B	0.602811561832951	3.25147472916302	3.92765050204952	0.00109438029556332	0.0097198173462565	-0.913275161983195
GOLPH3L	0.381213042804431	6.41886763332101	4.16391861648115	0.000657084074759065	0.00656456037411625	-0.914302959457976
FBXO21	-0.250631029567108	6.77940139596696	-4.18756168029423	0.000624466307983838	0.00631413212498289	-0.915505691487409
XKR9	0.775120528446811	1.50546531562461	3.80484889873791	0.00142760449667706	0.0118194344566471	-0.918044478033853
POLE4	-0.356129818910683	5.36144585595494	-4.11504117151477	0.000730081369038953	0.00711531516072696	-0.926166447568301
AATF	-0.271195236021306	5.72305050226631	-4.13071558080754	0.000705820519372369	0.00693650161118569	-0.928472719305568
ARF5	-0.261863279819204	7.07330531455706	-4.19078633360427	0.000620146313364889	0.00628279920620454	-0.930782251696225
SNTB2	-0.27911572366494	5.30422228604627	-4.10121479710258	0.000752180160427425	0.00727557027356174	-0.932385504053885
NSFL1C	-0.267281183995219	6.09004048781348	-4.14995655213183	0.000677149560189578	0.00671687381056376	-0.933518336086277
SIRT2	0.338148555571233	5.85770846575672	4.12380757856839	0.000716410738265381	0.00701478523814416	-0.937211743982084
ESAM	-1.58491030512962	-0.46075900319798	-3.9336680139681	0.0010802273733057	0.00963505204862112	-0.938504412928031
PAQR6	0.510267176675913	3.8411225657119	3.96543881834531	0.00100849954975964	0.0091465002549784	-0.939519057104868
IRGQ	0.28952008956973	5.57841765365667	4.11145243681249	0.00073575348599271	0.00715391936031516	-0.940054957454612
C14orf2	-0.266717463511156	7.06060143440352	-4.18647408279051	0.000625930191045729	0.00632129016609225	-0.942320315456598
SVIL	0.215435403520727	7.08361801494698	4.18808107686778	0.000623768433357082	0.00631089127614268	-0.944483916731444
ZNF165	0.740012346641557	3.55710222929922	3.92197748076793	0.00110789372378948	0.00981753439093893	-0.945933953478164
EI24	-0.253948553340856	6.55008133925252	-4.16503801285342	0.000655501602191638	0.00655266514946381	-0.949873560392906
LZTFL1	0.713021530551116	3.56988179135415	3.92646177543273	0.00109719810923503	0.00973967153866598	-0.956536428385513
STAM	-0.307984918659211	5.33999289260744	-4.095295935648	0.000761845606968084	0.00733934673440913	-0.957616914116491
CUL3	-0.268696694608492	6.78604697276246	-4.16798447067981	0.000651354634084462	0.00651510460551947	-0.958743787969205
ASNS	0.423980135936175	6.52175780186561	4.13714500324945	0.000696106095351135	0.00686824680746453	-0.959212042912631
NCRNA00346	1.18138111980028	0.946317733585296	3.78449651119242	0.00149193639180686	0.0122309530473421	-0.962015267399584
STMN3	-0.286131345197258	5.73887146164382	-4.12524278358035	0.000714197386681864	0.00699720978023872	-0.963150153682455
RAPH1	0.311660575991957	6.55257286513651	4.14494565661555	0.000684500995563426	0.00678175038495422	-0.963815493835463
NR1D2	0.398576449168002	5.98327515543175	4.11221252043096	0.00073454844525612	0.00715051699561313	-0.965473553965055
C7orf44	-0.283942099829336	5.35345413988415	-4.09802139040487	0.00075737948664254	0.00730473733253163	-0.967356662234319
YWHAB	-0.2281890763345	8.74098451037789	-4.21209313843839	0.00059235182143496	0.00605901642916102	-0.969289828375827
CCNL1	0.282105560090207	6.6286317740667	4.15015870940561	0.000676854657313616	0.00671687381056376	-0.969304158720927
PCDHGA11	2.02531039970708	-1.58972297204179	4.26142017010841	0.000532743622940319	0.00559648514450621	-0.972169258150231
PAFAH1B1	-0.214744206969588	7.42003184612403	-4.18062112684803	0.000633867947353932	0.00638218395637999	-0.972673709459949
RENBP	2.81204701939758	-1.24276897945375	4.3159052562189	0.000473928769335002	0.00515931614313426	-0.977402989654798
DCTN5	-0.218759303165433	7.39634039343301	-4.1788996164213	0.000636221970459248	0.00639818174020473	-0.978798886424039
KIAA0391	-0.316512477017209	6.07026932587558	-4.13081643414815	0.000705667084386201	0.00693650161118569	-0.979032195106823
PREP	-0.265491659623144	5.90384822669115	-4.117851279073	0.000725670740247097	0.00707645332938335	-0.980306951330424
ISG20L2	-0.286144489918734	5.93612908747978	-4.12615923083436	0.000712787670098129	0.00698749179057509	-0.980390493244214
RGS19	-0.379551737006007	5.15527490740295	-4.07730175718432	0.000792006777544769	0.00758620924837269	-0.981022108118034
MPDU1	-0.268088234987245	6.35561156191106	-4.1423511243616	0.000688339045005502	0.00680365377581088	-0.983379698846067
ADHFE1	0.706821704192518	2.01693814381558	3.77962624988651	0.00150775678781848	0.0123003534241348	-0.983598566364604
DUSP3	0.255799358328762	6.42540244129398	4.13064550180968	0.000705927155120668	0.00693650161118569	-0.987973771135541
ARCN1	0.256519015430293	8.86851192662651	4.20272261952156	0.000604416885526728	0.00614858150459185	-0.988133583059024
ZNF277	0.552362483779149	5.11426811566943	4.03974016363133	0.000858906256679994	0.0080292611720046	-0.988709441323707
IFT27	0.408818383628052	3.83006879646603	3.94766469940049	0.00104801572641377	0.009407952232176	-0.991073810168867
CBFB	-0.369647633476761	4.88152829808253	-4.05542965562965	0.000830295493844894	0.00784436702690011	-0.997601496567943
SOX9	0.39910947969764	4.57464503227657	4.00596905407502	0.000923908251701067	0.0085367080670987	-1.00586559014463
PGLS	0.343752583338175	5.34453898620645	4.06168037988588	0.00081916641174628	0.00777952247021283	-1.00696854642044
DYNC2H1	0.494927407498618	3.70947592540415	3.94225605115956	0.00106034691130291	0.00950334498640402	-1.00875643113414
RUVBL1	-0.32073865638047	6.2990210863254	-4.13254966040342	0.000703035469394879	0.00692028557396113	-1.00911290584358
ALOX12	1.00544245035296	1.40688735591878	3.75125724640436	0.00160330775248133	0.0129150763119525	-1.01081584082129
ACD	-0.387880313942201	4.48050640829171	-4.00431585078992	0.00092721466038124	0.00856003926516901	-1.01335253486171
ATP8A1	0.450275584675707	3.85974094668089	3.92836791057139	0.00109268323894345	0.00970990142831579	-1.0178824757213
PLXNA3	0.387154186360409	7.52743401720069	4.15816853923498	0.000665273941639778	0.00662745351931629	-1.01977609431926
LRRC27	0.592409969273619	3.2286935722806	3.8853427952377	0.00119929174289284	0.0103922047192434	-1.02082787789089
PAFAH1B3	-0.415803372294868	5.11798948518419	-4.05112149187775	0.000838054605033302	0.00789145126031084	-1.026206251189
ZNF417	0.474019919582408	3.72040126899082	3.92180062775053	0.00110831768297612	0.00981753439093893	-1.02769465806113
BEX2	1.11235738792337	3.36343046628299	3.83279084876999	0.00134378798163615	0.0113002641428747	-1.0366835710308
SNRPE	-0.359697926262259	6.41839102261268	-4.12272656307551	0.000718082437522346	0.00701882564881573	-1.03672344813922
DCXR	-0.479082240355953	6.41345444018662	-4.11792899652667	0.000725549141281262	0.00707645332938335	-1.03706810734719
NCRNA00257	0.893979895019347	0.676632959956523	3.7393366054979	0.001645245816402	0.0131777255907601	-1.03957930860151
DRD1	0.459531574928592	3.51638876362561	3.90434579927087	0.00115097375043195	0.0100885141521089	-1.04036607666675
TUBGCP5	-0.305078660840114	5.19793186450649	-4.05087426101359	0.000838502086197821	0.00789145126031084	-1.04126481868647
CRLF1	-0.408685725898335	4.28833763522647	-3.97812694892753	0.000981211266651133	0.00894265788745153	-1.044828194536
KIFC3	0.634013147338917	2.92919757910046	3.79434083272652	0.0014604645127262	0.0120260012362545	-1.05087108267671
NOP2	-0.280151556004375	6.03522913695957	-4.10005342060073	0.00075406686640401	0.00728450816894401	-1.05112296233801
CEBPB	0.761446779060484	6.71875034614747	4.10661547115998	0.000743468949169206	0.00721635212182577	-1.05557567363172
LITAF	0.221222092364737	7.59751756155994	4.14295035757353	0.000687450682310087	0.00679889131339675	-1.05775705327427
MRPL38	-0.300051317363753	6.26937164671541	-4.10175645220817	0.000751301848807019	0.00727128016171793	-1.05865971107167
TMEM144	0.499338496777222	3.25391113277491	3.86005113820237	0.00126677546513532	0.0108306100470892	-1.06187327651699
R3HDM2	0.258193979376585	6.73999201147653	4.10557121037263	0.000745145347111285	0.00722423813628355	-1.06214379053717
RAB40B	0.412361313043892	3.73808706817379	3.90998128503911	0.00113702435749276	0.0100082080814258	-1.06424789856162
PATL2	2.65232636307553	-0.950395013983883	4.28123342759158	0.000510545010645743	0.00541430231961916	-1.06905956036946
STARD4	2.06572026183737	1.06160153477484	3.80209492480096	0.00143614415919582	0.0118725036670247	-1.07166887091105
CDH24	-0.311976545297854	4.69065467248603	-3.99793668549631	0.000940085126691679	0.00864320157162817	-1.07337653193533
C7orf68	0.248263005950868	5.89669258727056	4.0555412938781	0.000830095396462038	0.00784436702690011	-1.0768925444237
MRC2	0.467293086678137	3.37737947551818	3.87174887359532	0.00123510188638532	0.0106199711814438	-1.08569709890504
RRP1B	-0.247523937321138	6.659229814929	-4.10782006204713	0.000741539895387543	0.00720180790386833	-1.08693818959047
FAM160A1	0.475656115322586	3.26678550954432	3.84781748735734	0.00130077291495674	0.0110434950081582	-1.0878742964242
C1orf144	-0.235970216403422	7.68205334856598	-4.1341695358655	0.000700584921926412	0.00690022510853788	-1.09242688681284
FBXO22	-0.30972304133317	5.50527961986312	-4.03592776476977	0.000866007258152684	0.00807307992494174	-1.09982259794678
TPM1	-0.221270903285007	7.89040139908189	-4.12724641994543	0.000711118955748228	0.00697522194482895	-1.10568278210858
TOP3A	-0.277089650570093	5.65681983801085	-4.04751058934736	0.000844614235152222	0.00792667141901558	-1.10716279921114
SDCBP	0.296366604842381	6.99982979622104	4.10468176694037	0.000746576219319123	0.0072339169709693	-1.10809315668129
SNRNP48	-0.381738739316487	4.65825540919663	-3.97935352463096	0.000978613003016992	0.00893830807916756	-1.10924781984788
ERAL1	-0.310876318019728	6.08416123371234	-4.06791382786322	0.00080821791820754	0.00771057413810776	-1.10934413466527
HDAC2	-0.250928781338017	7.17267445818336	-4.10864609312078	0.000740219995905246	0.00719316630535696	-1.11600722534365
FH	-0.341904358806638	6.08617119822	-4.06698222997632	0.00080984475629284	0.00772168968314792	-1.11653056674597
APTX	-0.293591541859802	5.0039361279862	-3.99177353771876	0.000952690663063555	0.00874467543857019	-1.11755233250728
FANCL	-0.369736761411345	3.96515115462999	-3.92247986779674	0.00110669027066473	0.00981351436192838	-1.12318708106541
U2AF2	-0.2100645740048	8.17223240671602	-4.12929373976034	0.000707987252197282	0.00694857911135408	-1.12713741100855
DDX27	-0.23619638573475	7.48450826488199	-4.11191730213447	0.00073501624907426	0.0071509085221163	-1.12822666554971
ARF3	-0.247047991083258	8.78548228799373	-4.13770118050543	0.000695272123180541	0.0068640678796171	-1.13114545697287
MRPL11	-0.305488844238723	6.03331758817976	-4.05929448185452	0.000823396511503957	0.00781082430992182	-1.13171124055221
CDKN2D	-0.474497348922122	3.43255783262345	-3.84754869306955	0.00130153009113517	0.0110435257453803	-1.1321679692439
FGFBP3	0.629082938293939	1.79383970564292	3.72412273604839	0.00170036833995735	0.0135156654550602	-1.13248432705563
YPEL1	0.645196747132089	2.65111252877099	3.75816546900972	0.0015794954590215	0.012772136639007	-1.1369306365859
MSTO2P	0.723546513368459	2.17122008133155	3.72736378533728	0.00168847261040504	0.0134402741248995	-1.13792836804601
C17orf107	0.97340230273508	0.860964519767142	3.68325857028649	0.00185774339640372	0.0144210682902616	-1.14016338041405
LOC100506190	0.44778109337577	5.03215106301872	3.95679002843439	0.00102753703681936	0.00926889396103935	-1.14016546124621
KLC1	-0.245216058101575	7.34871324603424	-4.10019984213476	0.00075382873538488	0.00728450816894401	-1.141762511023
C2orf16	0.743686920107161	1.69630819755813	3.70424189844512	0.00177519414171302	0.0139243403328646	-1.14197998199965
SUV39H2	-0.48062503586775	4.45030691538611	-3.95778608152178	0.00102532625122159	0.00925394291712353	-1.14296404163462
ZNF192	0.346023338459221	5.18086472768283	3.98610639864517	0.000964431900251695	0.00883789539715581	-1.14308331909139
HCG18	0.274020268668554	5.13133890069896	3.98510408709679	0.000966523614537542	0.00884429077663451	-1.15487552788193
NDUFB2	-0.234194438226903	6.22254392891765	-4.05397093126399	0.000832914547045564	0.00786098356929459	-1.15509660192193
PRORSD1P	0.662253719705139	1.79686388596849	3.70405112457947	0.00177592788387947	0.0139243403328646	-1.15519999106794
CLDN12	0.303499857264947	5.03904095459622	3.97027622153695	0.000998006802824754	0.00907101400567455	-1.16211444010339
ITGAE	-0.369172412646491	4.08055086296818	-3.91545129561211	0.00112364709790123	0.00992179200913416	-1.16607901491387
SLC25A5	-0.26902032313051	9.36927829763934	-4.12949925886423	0.000707673648263613	0.00694857911135408	-1.16628540255962
EIF2B1	-0.303787419514205	6.11129484386949	-4.04257401011707	0.000853665974022787	0.00799815672244095	-1.1677416018371
CRKL	-0.223109612912565	6.81328975929158	-4.07031768146602	0.000804035310605724	0.00767943262968025	-1.16958499246056
ZNF681	-0.665386644486993	3.11838682700923	-3.8080985922598	0.00141759313600217	0.0117786878827088	-1.17314765921451
SIGLEC15	1.41639112604202	0.451106367771035	3.66311779928372	0.00194058358118329	0.0148804767591514	-1.17662658260369
TBC1D8B	1.09951460252588	0.991509278048773	3.6624372486301	0.00194344626525547	0.0148955982310414	-1.17852723733348
SLC12A6	0.35185351801583	4.38045322206551	3.90077229689181	0.00115990814775468	0.0101411214828016	-1.17911230639151
ZDHHC12	-0.342590095720896	6.50718535031691	-4.05702321564064	0.000827443843052354	0.00783144925365454	-1.18197057545594
LSM2	-0.264023471486962	5.12438478151986	-3.97675145723207	0.00098413324256339	0.00895952332532941	-1.18392796596313
UFD1L	-0.34232676655841	6.1869069823023	-4.04020287563307	0.000858048410231556	0.00802572797131574	-1.18443096889929
PPP1R14C	-2.03840491251903	-1.31473545071133	-3.99810286280312	0.000939747578736591	0.00864320157162817	-1.18484965662629
MOCS2	-0.289602164843054	5.54148302752435	-4.00393760589437	0.000927972824810102	0.00856007585335033	-1.18780089581331
SEC24C	0.240958378356106	8.01710702578866	4.09453291188213	0.00076310070748913	0.00734720566036167	-1.18849942420587
ATP1B3	-0.234611992828478	6.22522343012678	-4.03772317033164	0.000862655779267015	0.008054190519416	-1.19035886452511
ATP5H	-0.253357133181341	7.02951177402692	-4.0680164529885	0.00080803890691139	0.00771057413810776	-1.19527258729201
PCDHA6	0.515273359866076	3.48647960419576	3.83829875328143	0.00132785786170632	0.0112213718439497	-1.19866738944217
CCDC74B	-0.568225686632748	1.81833042259088	-3.70070030499652	0.00178886513943841	0.0139995229723762	-1.19882803925226
TOR3A	-0.238090028861622	6.38898148574738	-4.0408028387209	0.000856937392713753	0.00801982146376318	-1.19999720018168
TSPAN31	0.314441941024461	5.96970412291464	4.00874565289743	0.000918381756233344	0.00849033526326503	-1.20363999541519
CD3EAP	-0.513644516597388	3.02093399594076	-3.80590035086996	0.00142435754525125	0.0117983930593274	-1.20369078317367
C18orf54	-0.739760162917041	1.93908616638165	-3.6957063628348	0.00180832142350528	0.0141253467943495	-1.21118877283467
PPP2R4	-0.226021483500059	8.29619055388726	-4.09011896481583	0.000770402293476256	0.00740471721614764	-1.21333363745299
C12orf49	0.235934523328116	6.12402473427621	4.01030996707554	0.000915282851757429	0.00846636637875622	-1.21512191580943
ZBTB10	0.514703624905808	5.34833151296087	3.95873047401121	0.00102323454953671	0.00924005108339739	-1.21512352575546
ZNF33A	0.405769732590168	5.97609033887218	4.00163135062371	0.000932609077688673	0.00859336320400296	-1.21560768312139
C1orf124	-0.35903719153049	4.20332853037686	-3.89523296697874	0.00117389542297321	0.0102357805285735	-1.21980437189848
PDXP	-0.325881445476488	4.23123877563639	-3.89731084680257	0.00116862884477231	0.0102004951983153	-1.22455515969929
PEX6	0.40234423407364	3.52228839574149	3.80609497125313	0.00142375735760924	0.0117983930593274	-1.22636405784918
C9orf100	-0.376782546786736	3.38624356285877	-3.83259795187726	0.00134434934551567	0.0113002641428747	-1.22723232722476
CEP55	-0.511456892660138	6.10348336529271	-4.01726343957758	0.000901635031703897	0.00835861655776939	-1.23158334587576
SLC35C2	0.276597355966493	6.31558913167472	4.013421682892	0.000909149833162575	0.00841894895338367	-1.23229517206123
NOC2L	-0.324204500181305	7.09315286866703	-4.05521248484091	0.000830684884276494	0.00784436702690011	-1.23438574100194
ATG14	0.436263389601095	5.1074595686601	3.93268487936388	0.00108252701893085	0.00965041677217458	-1.23496399963815
IL11RA	0.846558409767817	1.18428789125424	3.63289750375927	0.00207185191058715	0.0156361242566153	-1.23512140578744
NPHS1	2.51884136254335	-0.552776421559864	3.88656887957742	0.00119611362723426	0.0103754171690175	-1.23584619718321
GRAMD1B	1.24712031881232	0.194085151305728	3.63385511099947	0.00206755943144909	0.0156107737839976	-1.23649673509329
HUNK	-0.551889123269252	2.72434762075587	-3.73819619754099	0.00164931498798342	0.0131934225992908	-1.24119040791692
FAM18B2	0.809962645676383	1.58905915812177	3.645836197061	0.00201459840402284	0.0153215751290941	-1.24210020704919
PCDHB15	1.10898173836313	0.546614255577465	3.64546016518741	0.00201623984509666	0.015327088713362	-1.24244860963329
MIB2	0.504729845367684	5.18362489358822	3.9303253340299	0.0010880663297146	0.00968946820987588	-1.24793310829599
RGL4	0.646359514371726	2.81329468369016	3.71943681699677	0.00171771561470746	0.0136276451330017	-1.24799889917127
GRIN1	-0.412398477036829	3.98513010833657	-3.85228410856631	0.00128825524881731	0.0109810299598475	-1.2482873274882
NAP1L6	0.871088188823197	1.62737059862525	3.63415533617364	0.00206621549870084	0.0156082795248785	-1.25294170321889
UTP18	-0.304059187066416	6.95777050366656	-4.03844729659569	0.000861307757903576	0.00804721281741866	-1.25358252376825
TTLL5	-0.245495159991813	5.98394331536495	-3.99409521228527	0.000947922258905743	0.00870568471056543	-1.25372004858215
C9orf142	-0.407068829159306	5.86774651264586	-3.99117226014594	0.000953929539137937	0.00875124389058851	-1.25595578136518
BRIX1	-0.464153709327306	5.51277492903345	-3.97841857989737	0.000980592874105476	0.00894189488906215	-1.25603507772177
GUSBP1	-0.374089655011488	3.62742308202591	-3.81749109580946	0.00138905156267573	0.011609444444872	-1.25725741642478
BTN3A2	1.32478702055664	0.189620443353087	3.63945545749068	0.00204263297362868	0.0154784747852135	-1.25824244492847
TNIP1	0.301530188504457	6.86790646491824	4.02530738208532	0.000886102509848303	0.00824203469115852	-1.26002686702368
IL17RB	-0.542919283505841	2.46085397040831	-3.74207941330556	0.001635500102822	0.0131248098462549	-1.26329677565719
C21orf2	0.340663690498766	5.49817288978286	3.95533785574133	0.00103076879859071	0.00928655065640728	-1.26611887446059
ABHD3	-0.341688200082128	4.04401376933254	-3.85048311172883	0.00129328791344435	0.0110127021713051	-1.26634936947339
CGNL1	0.584739995354225	3.29346024475013	3.74963236794413	0.00160896063838239	0.0129344843464849	-1.26980156881647
C2CD4A	1.20906567993891	1.07966727256447	3.61297458841578	0.00216320084080448	0.0161290106382586	-1.27175995109159
ZYX	0.283133072319751	6.16508477192169	3.98540982126614	0.000965885097103329	0.00884429077663451	-1.27247402899883
ACTR3	-0.240097171101115	7.77773012017906	-4.05143067311179	0.000837495334265775	0.00789085744803427	-1.27289516621478
HAUS3	-0.471559130647972	4.53305342860074	-3.89115283809687	0.00118430638106409	0.0103104320233815	-1.2759799820512
RPP40	-0.475940943780733	3.81539084186456	-3.84669665160784	0.0013039331617414	0.0110471014169013	-1.27675641522604
USP37	-0.424142320437305	5.52277858876189	-3.96109255561248	0.00101802164100637	0.00920789287408898	-1.27901987624788
SGPP1	0.444014765587808	4.92176557891521	3.92474452233895	0.00110128165484794	0.00977073442741481	-1.28035599928901
OAZ1	-0.221436880692201	8.53621690330256	-4.06375193308475	0.000815511414448797	0.00775361733669225	-1.28040353960103
LRRC37A3	0.621433909786089	2.43626723529831	3.67568283897446	0.00188848000047607	0.0145677765350377	-1.28890036954712
SHOX2	1.436364796757	0.0100839181159162	3.64587805793144	0.00201441575695922	0.0153215751290941	-1.29128922567112
MRPS17	-0.335371294529438	3.92396587307671	-3.83250290844461	0.00134462602513279	0.0113002641428747	-1.29199799444499
UBE2I	-0.204768620782338	7.3905674388758	-4.03111487928504	0.000875056359918996	0.00814381889999181	-1.29354272907408
GTSE1	-0.425815814890405	4.87216417120853	-3.90530671564904	0.00114858310882147	0.010072838967976	-1.29779059286115
STARD10	-0.323328766847656	8.4723015315699	-4.04929906022063	0.00084135882069915	0.00790566251134277	-1.30309419940785
LINGO1	-0.798640788800702	1.4621314896693	-3.62499101065767	0.00210763428470198	0.0158347150841671	-1.30411599398777
CNTNAP2	-1.41929156735731	-0.171178567047186	-3.61602828405312	0.00214894291438843	0.0160370019188899	-1.306612472492
AMPD2	0.311821856490575	5.88666207558654	3.96003454930181	0.00102035325611919	0.00922399343531749	-1.30859456031851
GLTSCR1	0.395767827749105	5.23735553084475	3.91237413864186	0.00113115289421601	0.00997753217450875	-1.30891014639288
COL11A2	0.68474189888468	3.20633020201173	3.72839815962982	0.00168469366696261	0.0134293693452253	-1.31472653098745
PINK1	0.336163383617018	5.55581853496886	3.92147369402939	0.0011091018512355	0.00981927970357997	-1.31517859076342
EIF5	-0.250729596749814	9.07441921076676	-4.05563507071864	0.000829927350970568	0.00784436702690011	-1.31630756614394
COPZ2	0.908954313616117	1.93694897426215	3.60282884574717	0.00221125285251092	0.0163343607355975	-1.31894805745183
PCSK1N	0.800998184832978	5.27056988599069	3.91109873543707	0.00113427861100345	0.00998929725667278	-1.32025704398832
SNRPD3	-0.361656555032243	6.5261571342466	-3.99430639121746	0.000947489720530242	0.00870568471056543	-1.32128345644792
GSDMB	0.711655817403075	1.88267122253103	3.61382373170564	0.00215922668649582	0.0161065598148778	-1.32166535232119
KLF13	0.27372476035159	5.02497909530206	3.88705317168137	0.00119486063282831	0.0103699269452105	-1.32281426975748
MRPL14	-0.281954399088992	5.36715169745628	-3.92943493647851	0.00109016404333858	0.00969814148401771	-1.32376592970625
BCLAF1	-0.388989590002613	7.98885798341289	-4.03343687563659	0.000870678744517614	0.00811210658680366	-1.32518334868187
EDEM3	0.365695167447266	6.18623619154716	3.96588416289169	0.00100752893563853	0.00914378818623979	-1.32912851760494
CDK1	-0.647126468707521	6.37544211376145	-3.98501186165414	0.000966716308280787	0.00884429077663451	-1.33640533669602
ZNF813	-0.543729756679513	2.21602750969159	-3.64169699395081	0.00203274041440616	0.0154174833063622	-1.34234877935489
ZNF766	0.275162734692071	5.25616444809425	3.89861406988153	0.00116533782777058	0.0101823980311573	-1.34404758913514
LOC100293516	0.414029964821844	3.8649762359918	3.79648525077533	0.00145369764120323	0.0119820795226628	-1.34854645247198
ADAMTS17	0.591741889871773	2.88153790253133	3.68975156520087	0.00183179786233979	0.0142753902375446	-1.34908698041989
ARFGEF2	0.202067887388842	7.98988947773518	4.01767238480733	0.000900838795216912	0.00835713310457495	-1.34942416021637
ANP32A	-0.287780113614832	7.77701418742518	-4.0176022482399	0.000900975304206448	0.00835713310457495	-1.34977951236433
DNAJC15	-0.314735495235289	5.44976764251519	-3.92034862786196	0.00111180464893371	0.00983800050199329	-1.35181201821911
HSPA9	-0.250350257598031	9.27552938841639	-4.04086448331603	0.000856823320848837	0.00801982146376318	-1.35379169008016
XPO7	-0.212134675742623	6.72604336634283	-3.98107561967901	0.000974976763297862	0.00891011551332976	-1.35544544679683
MRPS7	-0.34582734286773	6.2685917506073	-3.96237904530994	0.00101519372118904	0.00919225760322981	-1.35713565181742
HMGN4	0.301919981486422	5.93016652934478	3.93519273162419	0.00107667062812831	0.00962385867708059	-1.35786663693539
CDCA7L	-0.413812131272091	3.62127652600348	-3.78390522141493	0.00149384821223246	0.0122313920995975	-1.35835318252285
TNFRSF10B	0.344832407457438	6.14092577746802	3.93780974451807	0.00107059329630375	0.00958490486476659	-1.3599900398632
ZNF187	0.363968405694679	3.87069672310126	3.7755965847573	0.00152097360978142	0.0123840129746759	-1.36264827846693
HPRT1	-0.30574692597422	6.02889077086768	-3.95336641495074	0.00103517254871377	0.009317667225344	-1.36451045762993
LOC646329	1.47132677025619	-0.464643851490515	3.67781654835296	0.00187977197639453	0.0145341222992243	-1.36485387489226
RHOU	0.339451942628282	5.11627298529476	3.86459403651733	0.00125437907369068	0.010730555308646	-1.36503124241686
LTB4R	0.397496557188534	4.99754569545225	3.86694864446031	0.00124800195853576	0.0106924102226189	-1.36696668954578
CFLAR	0.314851968064128	5.65216184387896	3.91118307255907	0.00113407165249907	0.00998929725667278	-1.36844512971143
ZNF814	0.563718232344462	2.58837323481926	3.65851276282809	0.00196003678487098	0.014967879082275	-1.3686087270763
MIR210HG	0.52565388216704	2.99947865708013	3.67804595606392	0.00187883811702373	0.0145336210310383	-1.3717296044874
ECT2	-0.482586823945554	6.99936371149758	-3.98808099987159	0.000960324450498667	0.00880508010424326	-1.37188616269599
ATP5J2	-0.265417221164774	6.35887472656226	-3.96295494237452	0.00101393036600175	0.0091857916798555	-1.37194231401979
LMBR1	-0.358534594392025	7.35594313712642	-4.00185068912997	0.000932167140393924	0.00859336320400296	-1.37303447733662
ARSG	0.341641866665164	4.27739052580397	3.80850100658367	0.00141635832245981	0.0117786878827088	-1.37403199060296
PSMA7	-0.375274174308204	8.76545410082462	-4.02448622278715	0.00088767569674862	0.0082474935291244	-1.3759155054869
C10orf95	1.03769566900495	0.67278770165707	3.55568125031522	0.00244888793219788	0.0176378991292322	-1.37967959842004
ADCY1	-0.305134117919376	8.46152221269678	-4.02059009626445	0.000895178392634772	0.00831258380811989	-1.38014580801312
AURKA	-0.313616372674233	7.6338456414077	-4.00008527879429	0.000935730195338659	0.00861737433196241	-1.38134444758824
UQCRFS1	-0.23839223483549	6.83392330984881	-3.973570846438	0.000990923451318417	0.0090164329705382	-1.38172423417514
LOC100129917	0.586791521213939	2.10133559704103	3.600454788238	0.00222264958073409	0.0163968202859272	-1.38872231670981
RPL32P3	0.599742721920573	2.37111644309321	3.62071124311484	0.00212725970518447	0.0159367657709372	-1.38978040808108
CBX2	-0.2292820614139	6.67038849660551	-3.96582686185997	0.00100765376867017	0.00914378818623979	-1.39105164972047
C12orf32	-0.410874509095194	5.27721664074186	-3.89376634592546	0.00117762706075568	0.0102629676727869	-1.39142233774473
CSNK2A1	-0.23380374521026	6.61143830873697	-3.95915906476728	0.00102228669610677	0.00923647904143147	-1.39316886155295
GPN1	-0.24464645942833	5.84818450405373	-3.91969902926331	0.00111336822392914	0.00984662621734051	-1.39726467296402
XPO5	-0.225131271757435	7.20061453718932	-3.97744787227758	0.000982652745257546	0.00895091749002571	-1.40032509709952
GREB1L	-0.37368297472244	3.86288680483241	-3.76923976726617	0.001542059571905	0.0125252084898199	-1.40096954010202
MPP2	-0.482919811375055	2.99287299403676	-3.71282412678401	0.00174249738924834	0.0137395220828804	-1.40250179755086
CLK1	0.307560999471265	5.99752365270562	3.91488802417052	0.00112501727521437	0.00992864850168083	-1.40550161062232
ABTB2	0.280689206377242	5.46932715527103	3.8954619577997	0.0011733138572059	0.0102357805285735	-1.40625414191587
KHK	-0.57691839334943	2.73129718368223	-3.69148174554797	0.00182494550493926	0.0142473463155281	-1.40745119736813
FKBP2	0.404461429599243	5.22258198533257	3.87369811457802	0.0012299018275792	0.0105861441916801	-1.40771018321343
RND1	0.821426609980407	2.59263426670294	3.61116462771588	0.00217169616680771	0.0161707242625521	-1.40810153328152
PSMG3	-0.344019973484159	5.24775911683064	-3.88341307588523	0.00120431093226502	0.0104210678726342	-1.40822712031109
DAP	0.226300903430904	7.48312825476352	3.97885647316163	0.000979665074689916	0.00893830807916756	-1.40968935849076
VAT1	0.385574667283288	7.42420518774157	3.96861885733595	0.00100158933665785	0.00909863121470176	-1.41058412832708
CADPS2	-0.351176223997701	4.14752308478909	-3.78357548458752	0.00149491541805652	0.0122313920995975	-1.41081177089929
MKKS	-0.262665426615449	6.21208294912266	-3.93455246054684	0.00107816276691593	0.00963204813776814	-1.41099588249209
DNAH1	0.654465794601735	3.26490394205296	3.68379283303264	0.00185559472601917	0.0144210682902616	-1.41167831887008
SMU1	-0.255564295555171	6.23221327005172	-3.93404118497404	0.00107935577770391	0.00963241516879411	-1.412318714581
CTU2	-0.297969988468018	4.94188361274926	-3.85507333641318	0.00128049986248281	0.0109204893932497	-1.41582599759271
FEZ1	0.488562468982896	3.11726293381609	3.67190354810221	0.00190400294242941	0.0146739839673684	-1.41788821591382
ZCCHC17	-0.308405244896001	4.92622863611124	-3.84953491769938	0.00129594545015502	0.0110149589440437	-1.41946475818641
POLL	0.371119696570485	5.13349110671605	3.83863712602243	0.00132688541114913	0.0112188228594833	-1.42259386141047
SPATA18	0.463838957631858	2.56307679825905	3.62720383020456	0.00209755806072123	0.0157731839062509	-1.4235958493311
SELT	-0.304029110939163	7.05272336728131	-3.9617908126592	0.00101648577272477	0.00919897622459361	-1.42888081792972
SIX4	0.32310073518088	5.84620287157927	3.89167537460977	0.00118296790127969	0.0103041433234383	-1.43181734878718
GTF3C5	-0.227674461362718	6.77525682897199	-3.94876938316783	0.00104551495334996	0.00939558951092142	-1.43280747122117
KCNN4	-0.35224343612779	3.74432290820604	-3.73819968382733	0.0016493025329787	0.0131934225992908	-1.4344328362099
RSPH3	0.541332950311443	3.08114520150122	3.66472695615246	0.00193383152606209	0.0148408036710859	-1.43578086796608
FAM3C	0.340599421299296	4.28901459482609	3.78403113041381	0.0014934409043863	0.0122313920995975	-1.4367076420945
PRSS22	0.385593814917205	4.97066288026749	3.81157993148099	0.00140694622493778	0.0117355454692566	-1.43745052077483
PDCL3	-0.290120745958628	5.10291487240959	-3.86861145791344	0.00124351809059769	0.0106758709174311	-1.43752784450645
C16orf45	0.469331478483389	3.82753983603601	3.73135580758519	0.00167393493515392	0.0133627149668325	-1.43808728597804
SMC4	-0.611441562818636	7.84653706936796	-3.9790726070114	0.000979207460478106	0.00893830807916756	-1.43969764299808
KIF12	-0.638561522098243	2.55939602629524	-3.61238160494531	0.00216598044252949	0.0161353482943711	-1.4426381367712
FADS3	0.546694891842047	5.37302925307876	3.84699087646565	0.00130310283638451	0.0110456623597033	-1.44490976748963
SLC35D2	0.391273621807496	5.05092138633339	3.83389781434463	0.00134057106137709	0.0112945644485998	-1.44507372237228
NR4A3	-0.676762628626128	1.69221700746799	-3.59942283540592	0.00222762173889614	0.0164262548330243	-1.44578525920305
MT2A	0.994196043376682	4.59819471335804	3.79949439275833	0.00144425502579588	0.0119218761359379	-1.44773642588532
TIMM17A	-0.327518924273696	5.49056241173874	-3.88099770600169	0.00121062304230876	0.0104578821072168	-1.45138807596151
KLHL31	1.14313689490752	0.378392991018011	3.52368377881278	0.00262448042059048	0.0185197512885887	-1.45295245742775
PCDHB13	0.552468569355787	2.34255962469038	3.60532698106204	0.00219932338565746	0.0162887444740921	-1.45532142182501
AMDHD2	0.440481743302978	4.84423920498179	3.80979194537716	0.00141240433452787	0.0117634711606793	-1.45565451038266
[truncated: 14,725 more rows]
